# Supplementary material for: Methods for Estimating the Detection and Quantification Limits of Key Substances in Beer Maturation with Electronic Noses
Source: Sensors (Basel). 2024 May 30;24(11):3520. doi: 10.3390/s24113520 (PMC11175341; doi:10.3390/s24113520)
Supplement: Supplementary file 1 [file sensors-24-03520-s001.zip › Data/2-Phenylethanol/raw data/Day 2/150ppm1.txt]

Time Date R01 R02 R03 R04 R05 R06 R07 R08 R09 R10 R11 R12 R13 R14 R15 R16 R17 R18 R19 R20 R21 R22 R23 R24 R25 R26 R27 R28 R29 R30 R31 R32 R33 R34 R35 R36 R37 R38 R39 R40 R41 R42 R43 R44 R45 R46 R47 R48 R49 R50 R51 R52 R53 R54 R55 R56 R57 R58 R59 R60 R61 R62 T01 H01 Phase
12:26:00 2023-09-27 324676 323149 80723 78694 118018 123616 120001 119253 88464 87593 96363 95435 114658 115571 333442 358871 956555 947104 350436 363229 107022 94284 105038 102361 117545 113532 108299 108652 76938 75618 257560 225643 658845 658040 197680 198987 251467 256940 294275 284601 300492 305948 318624 322217 302129 333162 667042 700595 513405 414651 265298 260541 302124 301252 316592 320689 323774 331202 360830 362905 586228 614369 41.15 67.8 1
12:26:01 2023-09-27 326441 323719 80773 78773 118003 121116 120115 119199 88492 87441 96330 95435 114658 115963 333022 359376 959310 946157 347349 366104 107439 94348 105111 102329 117545 113532 108116 108869 77199 75649 255405 227561 656690 656645 197958 198987 250286 252167 291511 284485 302573 303164 317273 323188 299347 333505 671873 709443 513405 414579 266114 260143 302372 302461 315161 320748 324374 328509 363420 363996 588798 617245 41.15 67.8 1
12:26:02 2023-09-27 323255 324255 80750 78833 117673 123908 119650 119501 88307 87865 96095 95956 114357 116230 332626 359376 959310 940649 348327 364213 106989 94412 105077 102469 117235 113610 108157 108836 76978 75649 255405 227240 668901 657997 197680 194920 252176 251711 292578 284667 302866 304622 318127 322350 302123 332118 667042 703282 512034 420506 266149 260939 303846 302033 319047 321924 326015 329527 363786 361032 585142 615640 41.15 67.8 1
12:26:03 2023-09-27 324712 324347 80815 78773 118024 123753 120050 119335 88492 87736 94795 95565 114671 115571 332356 360049 961964 940377 348046 364249 106923 94380 105004 102489 117593 113688 108191 108802 76978 75680 255405 227561 652554 659635 197124 195258 251254 252167 292330 284215 304736 304017 318609 322182 300257 331346 672347 709370 516332 418249 264080 262139 301383 302461 316557 320722 324627 329710 361062 361173 590471 617209 41.15 67.8 1
12:26:04 2023-09-27 323866 323144 80470 78747 117711 123753 119650 119459 88460 87593 96296 95728 114547 115763 332626 358513 953774 939945 354380 363958 106956 94445 103427 102533 117235 113610 108191 108802 77011 75649 272705 226920 654011 657961 197958 199267 251821 252132 292033 286231 302266 305017 318127 321181 301206 332423 672859 703174 510834 420214 267093 263201 301593 301042 317698 323010 323390 330338 364816 361067 592113 613353 41.15 67.8 1
12:26:05 2023-09-27 325760 323827 80466 78801 117677 121757 120088 119467 88460 87593 96296 95728 114547 115890 331332 360970 950090 939553 350472 363958 107612 94304 105364 104890 117905 113454 108556 108436 77044 75587 256521 225643 662414 658506 197680 195224 251467 254961 290723 285436 300456 306379 316875 322182 302771 332118 673334 702335 507849 417953 264080 261704 302752 302982 317698 320174 323534 329012 359948 362948 588976 613536 41.15 67.8 1
12:26:06 2023-09-27 324604 323827 80474 78666 117985 121116 120050 119219 88492 87561 96296 95565 114909 115571 333130 355610 952351 947503 351460 363738 107283 94412 105111 102361 117545 113610 108232 108802 76978 75618 255405 225607 659066 658506 198237 198952 250716 252720 291920 285356 300456 305912 316956 322217 300257 333181 673344 703644 519112 416851 267662 260869 303079 301034 318147 323010 323846 330710 360452 362799 584802 614008 41.15 67.8 1
12:26:07 2023-09-27 332231 323947 81092 78797 117980 121116 120050 119335 88585 87680 96495 95597 114737 115571 333130 358835 956555 948852 346755 364284 107431 94380 105184 102469 117627 113532 108265 108802 77064 75649 255405 226920 661012 656645 197680 199267 252176 252167 292578 283582 302325 304622 317132 324127 299382 333469 670889 703318 515118 414543 265705 260904 301064 301148 316813 320748 325978 330177 360974 363379 589033 615867 41.15 67.8 1
12:26:08 2023-09-27 323944 324255 80438 78698 117644 123702 119650 119301 88339 87593 96262 95728 114357 115843 332356 357756 960958 943397 348852 363738 106956 94348 105004 102329 117269 113610 107901 108652 76978 75618 255405 226920 658214 657997 197958 199267 252176 251711 292578 284694 300984 305515 318361 322875 302334 334729 673492 703138 512034 420360 266337 260835 302619 300058 318858 321199 324591 329943 361062 362948 585142 615867 41.15 67.8 1
12:26:09 2023-09-27 324821 323736 80723 78747 117864 121514 119684 119136 88553 87561 96229 95435 114625 115571 332626 359511 959310 939241 347314 363193 106956 94348 105004 102329 117431 113532 107901 108652 76872 75649 256521 227401 656663 660373 197263 195258 251467 251922 292704 284343 301618 304017 318092 322148 302986 331381 670621 707297 510663 418249 265960 261739 301419 300922 316079 320974 324591 329477 361027 360668 587900 616334 41.15 67.8 1
12:26:10 2023-09-27 324666 323599 80691 78801 117677 121502 119684 119219 88372 87561 96296 95565 114390 115730 332391 358835 955127 937910 353666 363993 107202 94445 105004 102393 117269 113767 108083 108836 77204 75669 254361 226760 652652 657997 197680 199127 252104 254869 292125 286383 302652 304694 318949 323019 301099 332784 675407 706322 516489 420323 265227 261446 301419 302461 315911 322938 323774 329943 362689 361208 590471 612669 41.15 67.8 1
12:26:11 2023-09-27 325211 323947 80474 78837 117677 123788 119684 119535 88372 87593 96296 95760 114718 115763 331655 359954 950090 939553 350472 363993 107464 94284 105111 104923 117627 113376 108299 108652 77064 75607 257560 225571 663002 658972 197680 194650 251467 252167 291653 285321 302526 306379 317880 321664 303640 332118 673847 703329 512034 419542 264115 260974 301419 300829 315911 320655 323007 329051 361027 361208 590471 612669 41.15 67.8 1
12:26:12 2023-09-27 324640 323140 80829 78953 117860 121638 119811 119345 88549 87529 96495 95664 114671 115697 332446 360862 949979 939553 351002 363993 107538 94220 103609 102361 117789 113454 108265 108619 76905 75649 256521 226920 657315 656645 197680 195224 251467 252167 291441 285428 300949 306041 316618 322893 302771 332387 673847 702335 505989 414615 264856 261739 301383 301219 315911 320209 324290 328781 360974 361243 585663 612669 41.15 67.8 1
12:26:13 2023-09-27 324857 323149 80691 78341 118100 121116 120050 118938 88492 87561 96296 95728 114580 115571 332661 356109 950968 944776 351641 363738 106956 94348 104931 102297 117431 113532 108083 108652 77011 75587 255405 226718 657026 656645 198516 198810 250925 252132 290802 286231 301937 304981 318127 322217 300257 333577 673381 702148 516146 417069 265705 259350 303045 301148 315911 320690 324026 329943 360775 363415 587891 615867 41.15 67.8 1
12:26:14 2023-09-27 324640 324075 80782 78903 117969 121453 119831 119365 88549 87740 96494 95664 114829 115776 332356 356109 953774 948852 352473 363993 107464 94316 105184 105068 117627 113688 108397 108619 77044 75618 257379 225643 659077 656645 197958 199267 252176 252167 293471 283617 301407 305446 317132 323153 299417 333145 667042 702112 515804 414579 265705 260939 302089 300270 317070 321199 324374 330448 359948 363125 584838 615387 41.15 67.8 1
12:26:15 2023-09-27 324623 323144 80727 78698 118047 123753 120085 119136 88585 87441 96296 95435 114390 115571 332661 356395 960146 946157 349451 367142 106890 94412 104859 102521 117235 113845 107934 108944 77011 75618 256521 226920 653182 660373 198516 199021 250716 251922 292097 284920 302866 304945 319574 323400 303169 333469 667042 711451 507921 420840 267472 260541 303293 302033 315602 319729 324591 329943 366763 363096 587482 615566 41.15 67.8 1
12:26:16 2023-09-27 323011 323947 80594 78937 117773 121707 119513 119564 88424 87953 96195 95792 114357 116344 332158 358728 962038 943360 350652 364249 106956 94573 103431 102565 117235 113610 108265 108802 76872 75618 256521 226920 657377 660373 197402 195258 251467 252132 292370 284570 301865 304481 318901 322182 302123 331884 670889 708905 510663 417994 264080 262358 302301 300691 317035 321199 324663 329943 361098 361208 588844 616334 41.15 67.8 1
12:26:17 2023-09-27 326767 323144 80727 78801 117740 123616 119718 119335 88525 87803 96296 95565 114658 115763 332391 359412 957950 939553 354703 363193 106989 94509 105004 102495 117805 113767 108116 108911 76958 75711 259090 227240 653984 658033 198237 194920 252176 252907 290767 286705 303983 303768 319834 321699 300959 333433 674873 711182 514943 420543 265705 260974 302336 302136 315478 322974 324374 329184 363707 363237 592496 614333 41.15 67.8 1
12:26:18 2023-09-27 323200 323943 80732 78931 117931 123788 120050 119535 88525 87593 96330 95924 114625 115956 332626 359919 952351 942232 351388 363738 106956 94348 105111 102425 117545 113610 108191 108652 77044 75649 256521 225377 658105 660373 197958 194954 252176 252907 291441 286803 300456 305017 318361 321216 301664 333162 674054 703246 509292 420840 264891 261739 302336 302013 315911 321655 323534 330411 362724 362038 590568 614044 41.15 67.8 1
12:26:19 2023-09-27 326803 323794 80723 78833 117702 121553 119967 119335 88525 87593 96396 95663 114658 115571 332158 360970 950090 939241 350472 363229 107498 94380 105004 102361 117545 113688 108191 108761 77011 75680 255405 226920 657971 656645 197680 195224 251467 252942 291688 285356 302903 305661 317167 323901 301331 332423 674873 702335 514775 414543 267662 264351 301170 302311 317698 322556 324483 331349 360902 362693 593836 613861 41.15 67.8 1
12:26:20 2023-09-27 327582 323799 80723 78666 118309 121116 120179 119199 88678 87561 96464 95565 114921 115120 332518 359665 953063 940685 351641 364605 106989 94348 105004 102393 117545 113532 108083 108796 77011 75638 257717 225643 657026 655182 198237 196968 251998 252942 290767 286128 300949 304981 318163 323153 300777 335501 674359 703210 512034 414615 267152 260722 301877 302561 315911 320655 324555 330177 361098 364542 588976 614479 41.15 67.8 1
12:26:21 2023-09-27 324888 322781 80474 78747 117907 123616 119967 119253 88585 87561 96363 95565 114625 115212 332661 358583 956555 946833 350472 363738 106989 94348 105111 102323 117627 113610 108265 108727 77011 75618 263278 225643 658834 657575 198237 199198 251821 251711 292370 285356 305216 306415 319687 323153 300292 333469 672867 704002 512034 416779 265599 260869 303115 300093 319047 322746 323918 331312 363016 362835 583763 613610 41.15 67.8 1
12:26:22 2023-09-27 326963 323144 80843 78747 117874 121116 120085 119219 88525 87593 96495 95597 114580 115458 332158 357792 958629 946157 346755 363738 107022 94348 105184 102597 117627 113532 108265 108686 76978 75618 256521 226920 667442 655681 198237 199163 252176 252167 292337 284259 304736 303660 317203 323675 299417 333505 667115 703318 512751 414579 266336 260904 302089 301184 316810 321199 326572 329943 359948 363415 589221 617850 41.15 67.8 1
12:26:23 2023-09-27 323255 323144 80506 78698 117740 121116 119684 119335 88404 87593 96330 95760 114625 115763 332901 356681 960109 944813 349451 363993 106989 94381 105004 102533 117545 113532 108008 108686 77011 75649 255405 226920 656192 657997 198516 199163 250716 252097 292330 285120 301654 304516 320285 323701 304709 333181 673381 709224 512034 421327 266904 261599 304603 301960 318596 320914 324591 331026 362689 362031 587482 615867 41.15 67.8 1
12:26:24 2023-09-27 330811 323827 80755 78829 117860 121757 119777 119335 88525 87593 96330 95597 114422 115571 331655 359009 959394 940649 347314 365808 106989 94348 104965 102469 117269 113610 108191 108836 76905 75649 255405 227240 652457 660373 197402 195293 251821 252167 293471 284521 301865 303695 318609 324843 302159 333240 671873 709443 512034 418285 264115 262174 302336 303234 319301 321199 324663 329943 362428 361208 587059 615867 41.15 67.8 1
12:26:25 2023-09-27 323379 324251 80829 78833 117707 123822 119718 119369 88525 87745 96263 95663 114390 115763 331691 358871 953774 939278 353557 363193 106989 94412 105038 102393 117464 113610 108116 108869 76905 75680 256521 225643 653435 657997 198237 195089 252176 252907 290555 286961 303406 305395 319845 321784 302986 333325 674727 707152 508778 420360 267472 261599 302336 301184 315911 321207 324555 329834 363672 362327 588976 614516 41.15 67.8 1
12:26:26 2023-09-27 323292 323279 80728 78829 117740 123852 119718 119369 88432 87625 96263 95760 114390 115956 331691 359954 950258 937910 350472 363193 107679 94348 105145 102329 117784 113610 108299 108652 76938 75618 255405 225217 657524 660373 197958 195224 251998 252167 292133 286231 300723 305984 318609 321216 301911 332928 672895 703246 516146 420840 264891 261009 302089 301184 315161 321207 323534 328320 361133 361278 590471 613573 41.15 67.8 1
12:26:27 2023-09-27 326468 322654 80755 78829 118022 123736 120179 119335 88525 87593 96362 95597 114390 115458 332158 360970 950968 940685 351002 363738 106989 94541 105004 102361 117545 113610 108116 108836 76991 75743 257717 225643 653237 656645 197958 197370 252140 254077 291774 285392 301759 304229 318057 324057 301093 335088 674654 705323 512034 414507 266558 260974 301578 304489 315196 320209 324591 330448 359445 364251 591895 614953 41.15 67.8 1
12:26:28 2023-09-27 324667 322881 80898 78555 118138 121332 120286 118971 88557 87533 96396 95435 114658 115412 332427 355610 951004 944813 353666 363738 107531 94380 105038 102393 117302 113610 108116 108836 77044 75618 256605 225643 657269 656645 198796 198916 250960 252167 290696 286705 303013 305482 318163 322217 301438 335501 671909 702148 512034 418285 266523 261454 302974 301853 315911 321207 324555 334862 361098 364251 588344 614044 41.15 67.8 1
12:26:29 2023-09-27 324640 322917 80502 78997 118014 123702 119752 119301 88617 87593 96363 95435 114580 115537 332427 358331 956555 947104 351473 363738 107464 94284 105072 102329 117545 113376 108299 108686 77044 75618 256521 225391 674122 658173 198796 196955 252531 252837 293364 284108 304373 305481 320161 324022 303096 333505 667115 703318 507849 417283 266416 263201 302336 301642 317106 321199 324699 331547 359983 363450 587095 616371 41.15 67.8 1
12:26:30 2023-09-27 326731 322881 80976 78698 118134 123616 120085 119136 88678 87501 96363 95435 114658 115120 332626 356717 960109 946945 350472 364320 106989 94348 105004 102393 117302 113688 107934 108869 76905 75680 255405 228206 650979 656645 198237 199163 250751 252167 292684 285485 302360 303467 319645 323188 302129 335501 670961 709077 507849 417990 266781 260506 303045 301184 315858 320209 327337 328509 362689 364542 586893 617827 41.15 67.8 1
12:26:31 2023-09-27 322434 323794 80470 78829 117736 123822 119684 119369 88521 87625 96163 95760 114390 115876 331655 357505 958715 943471 348362 363738 106989 94380 104965 102553 117269 113532 108116 108785 77204 75805 272705 227183 657026 662248 198516 195156 252851 254150 292401 285788 303616 304909 319091 321146 302583 333433 673308 710730 507849 421437 265262 260904 303293 302033 316079 321199 324627 330411 363233 361243 585252 616026 41.15 67.8 1
12:26:32 2023-09-27 322925 324255 80438 78865 117562 123994 119416 119618 88307 87897 96262 95760 114357 115956 331619 360704 959310 940649 347802 363193 106956 94445 104970 102399 117235 113532 108157 108619 76978 75680 257379 226920 656905 661778 198097 195258 252176 252097 292330 285085 302289 304945 318609 321888 302583 334216 670852 707333 512034 420506 264080 261739 303009 302033 316813 319917 324374 330154 364485 362009 585701 615677 41.15 67.8 1
12:26:33 2023-09-27 324592 322790 80695 78805 118283 121116 119684 119301 88646 87593 96497 95728 114954 115571 332590 360970 959310 939553 349415 364861 106956 94348 103396 102650 117391 114002 108065 108955 77071 75785 258844 228133 653759 660337 198656 197487 252495 254075 291653 285356 304231 304017 319692 324386 303096 333433 674873 711451 509292 418622 266038 260939 301383 303021 315911 320140 327033 329440 362689 363379 592678 616297 41.15 67.8 1
12:26:34 2023-09-27 322893 323109 80691 78747 117677 121116 119684 119219 88339 87593 96329 95913 114390 115763 332086 358583 956518 938217 353630 363703 106890 94445 103349 102387 117202 113688 107901 108802 76925 75700 255405 226920 654917 660373 198237 195224 251998 252907 290696 286231 301865 303695 319834 322148 301170 333469 674836 710948 514943 419542 265670 260939 303846 304612 315730 322938 327118 329257 363127 363237 595527 615640 41.15 67.8 1
12:26:35 2023-09-27 322741 324179 80759 78833 117677 121453 119684 119301 88484 87944 96362 95728 114625 115571 331655 358835 955392 939241 353594 363703 106956 94348 104970 102457 117501 113610 107934 108652 77011 75649 255405 225643 653085 660373 198237 195258 252176 252907 290767 287108 303712 304945 320059 322148 301664 333397 674836 710446 510663 420804 265705 260974 302797 301853 315911 321655 324555 329710 363268 362292 590860 614479 41.15 67.8 1
12:26:36 2023-09-27 324374 323113 80691 78801 117711 123788 119650 119335 88372 87625 96296 95696 114390 115571 331619 360704 950090 939553 350189 363158 107612 94349 105218 102340 117627 113356 108299 108286 77044 75576 255405 225643 664060 658040 197680 195293 251467 252907 291920 285321 300667 305553 317203 322217 302123 333203 673810 702116 505144 418918 267472 262331 302567 303319 318371 322783 323882 332290 364043 362150 592076 613536 41.15 67.8 1
12:26:37 2023-09-27 324640 323109 80691 78801 117961 121771 120016 119267 88585 87593 96463 95663 114671 115571 331655 360716 950090 939241 351002 363158 107531 94348 105077 102393 117235 113532 108083 108652 76905 75680 257717 225643 659081 658040 198237 195258 252851 252907 291551 285356 302615 306847 318127 322182 302016 332892 674323 704471 512034 418913 264856 262282 301454 301184 317474 320174 323534 329314 361062 361243 590471 612669 41.15 67.8 1
12:26:38 2023-09-27 324857 323149 80829 78805 117707 123788 119684 119301 88492 87593 96396 95728 114704 115571 331619 360970 950090 940254 350472 363158 107645 94348 105329 102405 117627 113454 108265 108619 77011 75711 272705 226920 657425 657575 197680 195258 251467 252907 292097 285392 303548 306581 317132 324843 301874 333181 677329 702116 507342 416851 267283 262436 301947 301959 318147 323010 324410 329279 363161 361243 588903 615867 41.15 67.8 1
12:26:39 2023-09-27 327691 323195 80695 78797 117792 121116 119684 119263 88759 87736 96396 95565 114737 115458 331619 360462 950968 940649 351249 363703 106956 94412 105111 102457 117501 113532 108191 108652 77011 75649 257717 225643 656071 654683 198237 195258 251821 253295 291511 285392 305262 304981 317167 324616 301170 333433 674873 702148 516146 414543 265741 262139 302467 302101 315161 320209 324627 330916 360974 363125 591732 614516 41.15 67.8 1
12:26:40 2023-09-27 325559 322849 80921 78341 118495 120947 120144 118938 88646 87561 96430 95435 114737 115378 332391 356145 951641 943434 353630 363993 106989 94529 105150 102361 117269 113532 108157 108836 77011 75680 256521 225643 656905 656609 198796 199267 250960 252907 291653 286822 303075 305229 318843 323656 303525 337097 675407 706322 505144 418103 267201 261720 304417 302030 315911 321207 324555 331298 364961 365310 588725 614004 41.15 67.8 1
12:26:41 2023-09-27 324592 322526 81032 78895 117903 121111 119684 119136 88585 87593 96396 95663 114580 115537 331655 355895 953774 948852 350189 363193 107283 94413 105038 102297 117512 113532 108265 108619 77044 75618 257717 225571 658239 656645 198237 195089 251485 252132 291920 286266 302410 305912 318609 323153 301861 333541 671836 701618 502429 418249 266300 262934 304182 302461 315161 321620 324519 329279 361062 363379 585289 614008 41.15 67.8 1
12:26:42 2023-09-27 324888 323104 80834 78694 118104 121116 120085 118938 88678 87501 96463 95688 114737 115087 332158 356681 959394 946157 351876 363193 106956 94412 104863 102521 117006 113845 107891 108986 76872 75743 256605 226811 653651 659439 198796 199023 252851 254869 292740 285107 301794 304587 320696 321784 301099 335319 673455 712348 516332 420511 266114 260722 303293 302033 318147 322556 324591 329404 363778 364215 587900 619135 41.15 67.8 1
12:26:43 2023-09-27 322983 323109 80474 78837 117711 123702 119684 119335 88492 87593 94909 95760 114357 115763 331458 356395 959310 946233 348362 363193 106989 94413 105004 102431 117545 113836 108083 108652 77011 75649 255405 226920 653534 662174 198237 194650 251310 252132 292578 285392 303983 304981 320059 321181 302123 333505 667079 711451 507921 421437 265705 260904 303329 300691 316114 320174 324591 330411 363268 362870 585289 616297 41.15 67.8 1
12:26:44 2023-09-27 324857 323109 80723 78833 117736 123702 119718 119136 88585 87593 96396 95565 114390 115378 330849 360716 959310 939908 347278 363993 106989 94380 105004 102329 117269 113532 108083 108652 77011 75711 255405 226920 654995 660227 198025 196311 252140 252802 293080 284778 304773 304766 318985 323048 301981 332387 672591 709370 517860 417990 266904 262471 302301 301874 317070 319694 324410 330191 362146 361243 586728 616334 41.15 67.8 1
12:26:45 2023-09-27 324363 323140 80470 78801 117907 123616 119960 119335 88585 87593 96396 95597 114658 115571 331296 360970 959310 938885 348362 364284 106956 94465 105004 102425 117235 113610 108083 108652 77011 75649 255405 227561 651289 659439 198097 195699 251467 255321 293300 284920 304483 304731 319127 323153 303206 333162 674359 710948 512034 418321 265741 262611 300926 301642 316813 319249 327033 330411 362181 362552 592881 616914 41.15 67.8 1
12:26:46 2023-09-27 323835 323567 80723 78801 117740 123702 119718 119335 88525 87593 96296 95728 114711 115604 331655 357792 956518 938217 353703 363193 106956 94412 104825 102533 117040 113688 107901 109274 77184 75795 257717 227307 653182 662248 198796 195190 252495 253934 290661 286088 304613 304445 319774 322217 301241 333505 674763 711451 512034 419578 265705 261556 302795 302808 315911 320725 326536 329884 363233 363125 592678 616334 41.15 67.8 1
12:26:47 2023-09-27 328730 323794 80719 78801 117937 123736 119684 119335 88525 87805 96330 95728 114390 115763 331619 358547 953738 939241 351605 363193 106989 94413 105004 102463 117235 113532 108083 108836 77011 75680 256521 225643 651983 657997 198237 195258 250541 252907 290555 287261 301407 304894 320130 322182 303851 333469 674873 709406 507849 420543 265670 261009 302336 302101 315911 321690 324145 329687 366108 363131 593933 614333 41.15 67.8 1
12:26:48 2023-09-27 323642 322790 80470 78833 117711 123822 119650 119369 88735 87865 96296 95760 114390 115763 332419 359665 950661 938243 349943 363158 107464 94316 103681 102693 117750 113688 108322 108518 77157 75711 255288 224821 661116 659832 198516 195767 252495 253225 292337 285392 302187 306847 318726 322978 302583 333433 675370 702148 512034 420214 265298 261774 302301 301853 315602 321172 323606 329279 362146 362292 590471 613573 41.15 67.8 1
12:26:49 2023-09-27 324893 322881 80691 78829 117907 123788 119684 119535 88585 87625 96296 95597 114547 115571 331619 360462 950090 937873 349451 363158 107645 94316 105252 105035 117660 113344 108265 108320 77011 75680 255405 226920 660546 656645 198097 195869 251998 253330 291920 285392 301654 305768 317203 323640 301700 333239 673847 702335 516489 417033 265298 262174 304474 303712 318821 322974 324446 331819 363016 362185 592992 615867 41.15 67.8 1
12:26:50 2023-09-27 327995 322619 80838 78698 118022 121116 120050 118971 88678 87501 96396 95435 114711 115153 331655 359376 952351 940685 353226 366363 107413 94509 103431 102457 117411 113532 108057 108702 77091 75743 270258 226775 657390 655645 198656 194650 252176 253685 291370 286074 303296 305017 318361 324197 301312 335211 674873 703318 512034 414543 266968 260974 301454 302240 315911 320690 324627 329051 360775 365054 594302 614479 41.15 67.8 1
12:26:51 2023-09-27 324302 322165 80695 78555 118104 121116 120050 118938 88525 87593 96330 95597 114390 115571 331691 354543 950968 944813 351641 363158 106989 94380 105038 102361 117269 113532 107934 108652 76905 75618 257717 225643 656192 656145 198796 198952 250960 252167 290723 287010 300949 305790 318644 323188 302771 336285 671873 703644 507849 417994 268614 261684 303151 303823 315911 322034 324253 331077 364300 364364 588693 613536 41.15 67.8 1
12:26:52 2023-09-27 324857 322619 80506 78837 117707 123753 119684 119136 88372 87593 96330 95565 114390 115491 331619 356431 957507 949341 350652 363087 107439 94348 103465 102469 117688 113532 108165 108485 76978 75587 257717 226652 656958 656645 198796 195156 252176 251922 293649 285356 303479 306307 320136 323188 300959 333505 670621 700595 507849 414687 265741 261009 303293 300639 316592 320244 324098 329314 360487 363415 583341 614479 41.15 67.8 1
12:26:53 2023-09-27 326023 322165 80723 78744 117937 123616 119943 118971 88557 87561 96263 95597 114390 115113 331386 356681 957270 947503 346233 363193 107431 94465 105111 105001 117545 113344 108265 108544 77011 75618 256521 225643 655059 655681 198516 194954 250541 254689 293919 285040 301865 306379 317238 323675 302839 334979 673381 704179 513405 414507 266381 261599 303349 300549 316965 322103 324446 329279 360487 363450 583649 615429 41.15 67.8 1
12:26:54 2023-09-27 324893 322889 80474 78559 117744 121116 120050 118971 88646 87561 96363 95600 115119 115471 333143 356538 959236 947429 348255 364107 107406 94477 103178 102489 117397 113532 107934 108990 76872 75691 270258 227343 655950 656645 198237 194650 250158 252837 292578 284055 304736 305017 316956 324162 300292 333541 667079 703318 507849 414579 266336 260939 302336 301219 317106 321199 326536 330894 360018 363996 587095 616334 41.15 67.8 1
12:26:55 2023-09-27 326023 322073 80774 78337 117903 121111 120085 118904 88678 87409 96330 95435 114770 115120 331655 356431 957324 946157 349415 363193 106956 94380 104859 102329 117235 113610 107934 108686 76872 75649 255405 228206 662524 656645 198516 194954 250541 252907 291920 284485 303530 304443 318843 324894 300572 335319 673492 707224 513405 414434 266790 261416 303796 301184 316079 321199 328336 330411 363016 364364 588762 617245 41.15 67.8 1
12:26:56 2023-09-27 324595 322165 80723 78744 117907 121116 120012 119097 88974 87768 95030 95598 114671 115504 332248 355468 964776 947392 351723 363958 106956 94316 104965 102483 117269 113610 107934 108619 76978 75649 255405 225643 669403 660263 198796 194650 250960 252907 292578 285717 303800 304516 320615 322182 301241 335537 670889 709577 510663 420543 266523 260506 303329 301184 316114 320209 324699 328509 363814 364251 586606 617412 41.15 67.8 1
12:26:57 2023-09-27 321687 322659 80470 78837 117711 123702 119684 119369 88492 87593 96330 95760 114390 115876 331619 356168 959310 943434 348362 363193 106989 94316 105038 102425 117464 113454 108083 108619 76905 75618 256605 225643 665386 657961 198516 194954 252851 254689 292945 285147 301794 304873 320437 322043 302016 337195 673492 712889 507921 421437 265741 260575 303329 302247 318596 322556 324230 330177 364104 363415 584843 615566 41.15 67.8 1
12:26:58 2023-09-27 322402 321560 80470 78833 117711 123822 119650 119369 88339 87745 96163 95760 114357 115956 331117 356717 959310 942728 347349 363158 107413 94316 104931 102405 117235 113532 107934 108544 76905 75649 255405 225643 659885 657997 198237 195089 250960 252132 293471 285356 304245 305446 319834 321664 303811 333469 667079 710446 512034 421138 265519 263305 303969 300726 316114 320209 324699 330448 363849 362327 585325 614516 41.15 67.8 1
12:26:59 2023-09-27 325097 322654 80502 78943 117736 123616 119718 119136 88557 87593 96330 95597 114658 115571 331117 360970 959310 937910 349622 363229 106956 94380 105004 102469 117235 113532 107901 108652 76905 75680 257717 227561 657752 659256 198508 197232 252495 254395 291677 285370 302714 304587 320150 323048 303415 333361 674800 711451 512034 417994 267852 263573 300961 302914 315602 319729 327337 329921 365074 363415 590642 617245 41.15 67.8 1
12:27:00 2023-09-27 322889 322130 80796 78833 117740 121116 119718 119170 88525 87593 96330 95597 114390 115571 331117 357792 956555 938243 353703 363229 106923 94445 104825 102457 117040 113845 107752 108686 76905 75743 255405 227240 655975 659219 198516 195258 250541 253720 291049 286266 302360 304788 320094 322217 301241 333505 674909 711451 512244 419282 265741 261009 301913 303057 315911 320244 326572 329477 363268 363415 595104 616040 41.15 67.8 1
12:27:01 2023-09-27 322171 322889 80506 78751 117740 123650 119684 119170 88674 87625 96263 95760 114422 115763 331153 358331 952792 939583 351388 362939 106956 94348 105004 102483 117269 113454 107934 108686 77184 75805 257717 225066 665837 660373 198516 195801 252531 253402 291920 287001 302542 305517 320059 321958 302159 333505 676367 703174 496087 420840 265705 261591 302832 303497 315911 321725 324591 331063 363849 363415 590471 614044 41.15 67.8 1
12:27:02 2023-09-27 322662 323339 80466 78833 117707 123822 119684 119569 88525 87865 96263 95792 114390 115956 331386 358907 950295 937873 350225 362903 107022 94381 105145 102367 117660 113454 108191 108320 77044 75587 259457 224901 656958 659439 198237 195293 250193 252942 292578 286030 303123 306847 319091 322217 303079 332987 673883 703174 509292 419615 265298 261774 302087 301219 315637 321207 324062 331745 365074 362877 590287 613463 41.15 67.8 1
12:27:03 2023-09-27 326876 321848 80723 78694 118047 123616 120001 119136 88525 87625 96330 95467 114422 115186 331386 360462 948244 939945 350472 365033 106989 94413 105038 102521 117425 113845 108099 108785 77018 75711 257717 226847 657148 656463 198516 195767 252140 253615 292542 286065 301901 306415 317203 325509 303452 333433 674909 702335 503273 417580 267852 262393 301454 302136 315858 320244 324699 329314 360298 363415 591768 614516 41.15 67.8 1
12:27:04 2023-09-27 326799 321908 80723 78889 117907 121116 120085 118971 88678 87441 96363 95435 114547 114941 331386 358295 951004 940722 352399 363193 106989 94348 105038 102393 117269 113454 107967 108686 76938 75618 255405 225643 657026 654719 198796 194650 250541 253720 290736 286302 301865 305697 319100 324162 300292 336285 674396 703246 512034 416987 267415 260939 301206 304612 317625 323465 324410 331312 362075 365496 593836 614296 41.15 67.8 1
12:27:05 2023-09-27 324338 322586 80691 78801 117874 121116 119684 118938 88614 87803 96396 95728 114547 115571 331583 356574 955127 948852 348327 366104 107595 94477 103574 102553 117827 113532 108165 108485 77230 75711 255405 225355 660750 656427 198796 195258 251695 252097 292330 286731 303639 306343 318573 323866 301206 333505 672353 703138 505144 417622 266487 261521 304218 302033 316557 321207 324519 329279 361027 363415 584352 613971 41.15 67.8 1
12:27:06 2023-09-27 324532 322623 80838 78801 117899 121116 119684 119136 88646 87625 96463 95728 114625 115425 331619 356681 956555 948852 347242 363158 107538 94380 105256 102405 117627 113454 108191 108436 77011 75618 255405 226435 673142 656609 198796 195224 252531 252132 294125 285120 303983 306631 318163 324127 302986 333505 672347 702148 510554 414507 266381 261599 302867 302602 319498 322783 324446 330277 360992 364180 583562 614479 41.15 67.8 1
12:27:07 2023-09-27 324893 320829 80830 78801 118100 121116 120085 118938 88710 87593 96497 95565 114737 115153 331619 356681 961853 949653 351723 364142 106824 94572 103035 102688 117068 114002 107735 108852 77058 75805 257717 226775 647585 658506 198796 195156 251450 252872 292330 285392 302785 303731 320780 323153 301154 336486 670889 711451 512034 417658 267343 261684 303151 302889 316114 320690 327532 329440 363268 365054 587891 617683 41.15 67.8 1
12:27:08 2023-09-27 321875 322359 80778 78801 118013 121116 120050 118938 88646 87593 96362 95728 114514 115571 331350 355040 960073 945484 349379 366030 106956 94445 105004 102361 117235 113532 107901 108619 77011 75743 255405 226920 656784 660373 198796 194954 251695 252872 293024 286231 304268 304945 321065 322635 301876 336195 673381 713284 516332 420694 267009 260869 304039 301429 318821 323010 326354 329994 364360 364507 586154 617209 41.15 67.8 1
12:27:09 2023-09-27 323255 322562 80434 78972 117477 123904 119450 119618 88432 87865 96296 95760 114573 116096 331368 359089 961964 944922 349732 364142 107406 94509 103178 102521 117377 113610 108050 108802 76978 75743 255405 227255 652011 659635 198097 196312 251998 253295 293151 285120 304736 304981 319091 323188 303649 333433 672859 710409 496087 418285 265705 262576 302301 301853 317106 322411 327033 330448 362181 362292 590471 617245 41.15 67.8 1
12:27:10 2023-09-27 324026 322130 80723 78801 117874 123616 119684 119335 88646 87593 96330 95728 114390 115763 331081 359919 959310 938217 349451 363193 106956 94509 105004 102650 117235 113610 107901 108802 77011 75743 257717 227883 655070 659439 198796 195258 251467 254465 292578 284772 304847 304694 319845 323882 301874 333361 674691 711305 512034 418731 266381 262401 300995 302843 316740 319694 327532 330411 362689 363273 592605 617850 41.15 67.8 1
12:27:11 2023-09-27 322884 322130 80474 78698 117711 121116 119650 119229 88484 87768 94795 95632 114606 115504 331476 357326 958225 938736 351460 365845 106890 94412 103206 102425 117202 113532 107801 108802 76978 75711 255405 226811 652847 660263 198796 195258 250751 253685 290802 286266 304304 304481 320579 322928 302816 333505 674873 711451 516146 419542 266114 262072 302797 303093 315911 320690 327033 329943 363268 363415 592423 616297 41.15 67.8 1
12:27:12 2023-09-27 322589 321868 80727 78833 117979 123788 119650 119219 88492 87561 96362 95597 114357 115571 331619 357756 953738 937910 351605 366067 106956 94380 104970 102393 117235 113688 107901 108652 77011 75649 254361 225607 656288 660373 198656 195293 250541 255590 291405 287302 303290 304837 320437 324505 303956 333361 674691 709224 510663 419396 267852 260974 302336 302525 315911 321999 326354 329943 364098 363379 592678 615677 41.15 67.8 1
12:27:13 2023-09-27 324075 322130 80474 78985 117830 121638 119777 119263 88549 87800 94900 95696 114638 115856 332253 359739 949942 940926 349415 363158 107645 94380 103602 102308 117627 113445 108265 108253 77044 75618 262112 225607 661946 658173 198237 195869 251998 253295 292578 286030 300949 306775 318127 323118 302583 333397 674359 702335 516146 418321 265484 262358 302336 302101 316079 320690 324519 329350 361098 362835 590471 612669 41.15 67.8 1
12:27:14 2023-09-27 324604 322130 80691 78833 117711 121116 119684 119136 88525 87835 96330 95728 114390 115571 331153 360462 950090 939241 350472 363158 107505 94445 105184 102437 117805 113454 108083 108652 77097 75711 270258 225607 659415 658250 198796 196311 252673 253615 292356 286182 303658 306739 318467 323465 304493 335720 673774 700859 512034 418913 265484 262471 303882 301959 318560 320914 324290 329350 364522 362292 590568 613967 41.15 67.8 1
12:27:15 2023-09-27 327473 321844 80815 78769 117978 121116 120107 119000 88549 87529 96595 95632 114638 115345 332309 359629 950968 942120 352473 363667 106956 94465 105038 102425 117269 113610 108083 108652 77011 75649 255405 225643 653786 654719 198796 195224 252176 256133 292097 286503 301901 305876 319127 325140 300257 336011 674909 703246 507849 414543 267343 261704 302534 303057 317698 320914 324663 331533 361062 364151 592642 614516 41.15 67.8 1
12:27:16 2023-09-27 323835 321875 80691 78833 118100 120978 120050 118971 88646 87805 96463 95663 114357 115537 331619 354224 950931 944776 351641 363158 107531 94380 105004 102431 117431 113532 108083 108619 77344 75774 258844 225355 657390 655963 199921 196816 252363 254869 292401 286965 303186 306199 319091 323901 302071 336522 672384 705822 510554 417622 266523 261684 304218 301852 318335 321914 324591 328781 361098 364507 587022 614008 41.15 67.8 1
12:27:17 2023-09-27 324676 322158 80792 78773 117969 121453 119513 119165 88549 87593 96330 95851 114390 115458 331511 357469 955804 948852 348288 363158 107546 94445 105184 102361 117431 113454 108256 108619 76905 75618 255405 225643 652486 655645 198796 195258 250716 253260 294367 284450 302573 306415 318606 324651 304627 333577 667079 703210 502105 419464 266523 261009 303045 301184 318066 319694 324663 329314 360522 364507 585289 616297 41.15 67.8 1
12:27:18 2023-09-27 324821 322130 80866 78744 117907 121116 119718 118971 88585 87593 96430 95435 114658 115458 331619 356681 959310 946945 348888 363738 106989 94380 105038 102469 117391 113845 108032 108785 77237 75671 272705 227810 653030 656427 198796 195190 252851 253544 292542 284494 305386 305898 318609 325000 302808 335428 672859 708369 514261 417580 268614 260974 303045 302101 317035 321199 327568 331261 361062 364507 589216 617245 41.15 67.8 1
12:27:19 2023-09-27 324595 322130 80834 78698 118104 121116 120050 118904 88678 87803 96430 95435 114658 115153 331350 355610 959394 946157 349415 363193 106923 94477 104970 102457 117305 113610 107934 108836 77011 75743 254361 227883 650667 658040 198796 195224 250925 253295 292330 286030 303744 304017 319870 324162 300749 336248 672347 712839 512034 414651 267343 260974 303329 303712 318378 322938 328313 330301 362872 365460 588619 617499 41.15 67.8 1
12:27:20 2023-09-27 324362 322134 80866 78833 118070 121116 119777 118971 88678 87593 96330 95597 114390 115571 331619 354543 961470 946157 349379 366104 107266 94831 103253 102618 117135 113688 108016 108552 77091 75671 255405 225463 656227 660337 198796 194920 251345 255229 292330 286713 304120 304945 321101 323153 301241 337041 673381 710112 509539 420840 267156 260939 304918 301219 316778 321172 326536 329943 364943 365090 586985 617683 41.15 67.8 1
12:27:21 2023-09-27 322946 322170 80683 78837 117711 123788 119684 119136 88585 87713 96330 95760 114390 115997 331386 355574 959310 943397 348362 363158 106956 94316 105004 102361 117235 113532 107934 108652 77199 75680 255405 225607 655950 657925 198796 195258 251859 252907 293024 285392 304415 305661 320579 322148 303079 335501 670889 711451 507921 421479 267852 263573 304395 301077 319047 323010 326427 331349 367396 363783 585106 616297 41.15 67.8 1
12:27:22 2023-09-27 323835 322130 80691 78747 117707 121116 119684 119136 88646 87593 96612 95597 114390 115571 333239 360462 961853 942120 349658 364142 106890 94477 103321 102521 117263 113914 107950 108702 77144 75711 255405 227561 651703 657748 198796 195767 251821 253685 292740 285356 302857 305359 319881 323414 302123 333505 674359 711451 511520 418321 266523 262576 302253 302136 317035 319951 327605 330411 362689 363450 590896 617245 41.15 67.8 1
12:27:23 2023-09-27 322925 322884 80502 78865 117903 123616 119718 119136 88585 87888 96396 95663 114547 115571 331117 357756 957950 938217 351533 363193 106956 94444 104931 102489 117420 113610 107901 108911 76978 75774 255405 227561 653100 659439 198796 195293 250716 254500 292097 286231 303979 304731 320579 323188 302159 335721 677329 713320 512034 419396 266416 262034 301735 303838 318596 323010 327886 330301 363268 363925 592715 617245 41.15 67.8 1
12:27:24 2023-09-27 323292 323344 80723 78976 117903 123822 119684 119369 88525 87897 96396 95792 114606 116210 331368 358261 954824 941562 351723 363051 107513 94380 103747 102425 117688 113311 108232 108286 77076 75587 255288 225109 672797 658506 198516 196176 250925 253720 292330 286266 300984 306487 318868 323640 303115 335233 674359 701124 516489 419245 265705 262611 302745 302101 316592 321172 324591 330348 362146 363415 589121 614916 41.15 67.8 1
12:27:25 2023-09-27 324893 322337 80751 78861 117903 121536 119718 119136 88585 87593 96330 95728 114422 115537 330652 359954 950090 939278 350472 363193 107498 94348 105038 102425 117235 113532 108083 108652 76958 75680 255405 225643 657026 656645 198656 195869 252673 253720 292370 286266 304631 306595 318396 325384 303772 333289 674691 703292 513405 414434 266194 262982 302159 302843 316079 321137 324699 329386 359983 363676 594438 614479 41.15 67.8 1
12:27:26 2023-09-27 324712 321190 80870 78551 118138 120947 120085 118739 88913 87496 96695 95854 114921 115425 331476 355183 954146 944922 351231 363561 107332 94348 105077 102437 117235 113344 107934 108702 77011 75711 255405 225643 654995 655681 198796 196955 251520 253295 291511 287144 301654 305948 319127 323901 301700 337309 672895 703174 513405 417953 267379 260541 304004 302561 315735 322174 324374 329279 362181 365638 588803 614516 41.15 67.8 1
12:27:27 2023-09-27 324631 321777 80723 78783 117744 123616 119684 118971 88617 87593 96330 95663 114390 115571 330616 354578 953774 946796 351496 363158 106989 94380 105038 102393 117235 113376 108083 108544 77011 75618 254361 225607 659652 658040 197638 195258 250960 253720 292294 286956 303266 306091 319468 324022 302484 337402 674654 703138 512034 416851 267872 260939 302832 303057 315911 321207 324519 331819 362689 365674 589808 614479 41.15 67.8 1
12:27:28 2023-09-27 324331 322165 80727 78690 117902 121553 119978 119063 88727 87740 96562 95696 114638 115537 331440 354366 954824 948177 351496 362903 107022 94316 105111 102451 117526 113454 108083 108544 77011 75689 258844 225463 655844 656645 197638 194954 250960 255590 291511 287144 301865 306415 319162 323675 300713 337315 674359 703246 512034 417069 268015 260974 303670 302240 317698 321914 324699 329047 362724 365674 590443 614516 41.15 67.8 1
12:27:29 2023-09-27 324591 322130 80723 78837 117744 121116 119684 118971 88678 87625 96330 95597 114390 115610 331117 353976 952351 947503 351533 362903 107022 94316 105038 102405 117269 113466 107934 108320 77199 75649 256605 225607 656556 658173 198796 197232 254769 254689 293364 286965 301759 306703 319020 324022 301981 333397 673492 701124 517860 417695 266336 261591 304539 302889 316114 321690 324591 329314 364522 364364 585289 613573 41.15 67.8 1
12:27:30 2023-09-27 325990 321839 80815 78953 117883 121116 119914 119199 88581 87800 96495 95664 114638 115504 331081 356645 955163 946359 350578 363051 107431 94349 105184 102367 117545 113311 108065 108418 77044 75587 255405 225607 659674 656181 198796 195258 250751 252167 294403 285682 301865 306595 318644 324857 301241 335501 670889 701124 514775 417033 266336 261774 304218 300270 317106 321172 324397 329386 361098 364507 583562 614044 41.15 67.8 1
12:27:31 2023-09-27 324532 321870 80506 78805 117740 121116 119718 119136 88525 87835 96363 95467 114390 115120 330652 356681 956555 946157 348248 363158 106989 94284 104859 102437 117373 113454 107901 108652 77011 75649 257717 227343 655014 657705 198796 195224 252887 253579 293329 284742 305875 305732 318503 325140 301170 335537 670889 709406 510554 414651 266558 260974 303045 301889 317106 322103 328569 329083 361062 365090 588798 617245 41.15 67.8 1
12:27:32 2023-09-27 324063 321048 80908 78765 117999 121116 120041 118768 88549 87529 96429 95565 114390 115186 330652 354259 961506 946157 349134 363158 106923 94540 103035 102457 116845 113845 107538 108944 76820 75743 255628 227168 659803 658506 197604 195258 250925 255590 292684 285619 303780 304981 319127 325140 300959 336047 672895 709443 507849 414615 267156 261009 303066 302101 316592 319249 328605 330448 361133 364187 588798 617683 41.15 67.8 1
12:27:33 2023-09-27 323607 320967 80751 78694 118018 121502 119967 118938 88678 87593 96363 95435 114422 115087 331386 354507 960109 946157 349169 363158 107169 94477 102892 102489 116731 113923 107701 109002 77098 75858 256521 227183 652342 658935 198796 195190 252887 253579 293087 285508 304736 304053 320651 323936 303249 336505 670852 711451 512034 417069 267379 263532 304746 301677 316114 320244 328104 329477 363014 365638 588029 617245 41.15 67.8 1
12:27:34 2023-09-27 322339 322220 80704 78773 117739 121116 119416 118971 88525 87593 96263 95696 114291 115571 330580 354543 959310 944922 350689 362649 106956 94284 105004 104884 117154 113454 107826 108544 76905 75680 255405 225643 651760 660373 198516 195869 250960 252167 293506 285392 304415 305374 319162 322182 303790 333541 670925 709406 513405 421437 265298 261591 302937 300937 317070 320244 327337 335338 363814 362327 585289 615424 41.15 67.8 1
12:27:35 2023-09-27 322925 321811 80438 78694 117315 123646 119484 119253 88404 87593 96196 95597 114357 115345 330384 359412 959310 940413 346269 362614 106956 94477 103253 102489 117310 113688 107834 108552 77018 75671 258844 225463 651760 660373 198516 196448 250716 252942 294737 285477 305418 304622 318808 323153 302723 333198 670889 708143 495852 419578 264891 262611 303258 301077 317106 320950 326608 331569 362181 362292 586712 616334 41.15 67.8 1
12:27:36 2023-09-27 322741 321155 80695 78751 117744 121116 119694 118836 88484 87561 96296 95435 114357 115153 331368 359161 957950 936884 348398 362614 106956 94316 104825 105068 117040 113454 107752 108469 76905 75669 255405 227401 650345 658506 198796 195293 251467 253755 292578 284920 304736 303700 319870 323188 301947 335270 673883 710948 512034 418321 266523 262393 301367 302844 316813 319729 328104 330448 362724 364251 590479 617245 41.15 67.8 1
12:27:37 2023-09-27 322665 321908 80502 78702 117711 121417 119684 118938 88525 87593 96330 95597 114357 115378 330384 356717 956592 938243 353729 365586 107365 94412 103106 102521 116939 113610 107768 108702 77038 75743 256521 225535 653352 659906 198796 195835 252671 253615 290802 287243 302360 305017 321101 323430 304437 333577 674909 709443 510663 419615 266149 262388 302832 303057 315911 321207 326572 329943 363849 363450 590642 615424 41.15 67.8 1
12:27:38 2023-09-27 323255 321155 80704 78959 117554 121116 119416 119102 88339 87593 96427 95886 114324 115730 330348 357720 950090 938885 349151 362035 106989 94316 105077 102373 117235 113344 107901 108253 76978 75587 263278 224635 658470 659439 198656 195869 252531 253685 292542 286669 302365 305553 319574 322182 303044 333505 672859 703174 512034 420804 265670 262174 303258 302065 316557 322139 324036 329314 363268 362835 590476 613530 41.15 67.8 1
12:27:39 2023-09-27 323643 321768 80442 78801 117677 123788 119533 118938 88432 87593 96262 95630 114357 115823 330831 359378 951632 941957 351973 365069 107406 94509 103393 102533 117377 113688 107950 108585 77011 75609 272705 225571 657741 655463 198796 195293 252176 254287 292826 286383 304515 305876 318255 325140 300713 335464 674873 702080 512034 414507 267343 262104 301877 303057 317698 321882 324699 331533 361027 365603 594755 614479 41.15 67.8 1
12:27:40 2023-09-27 324483 321119 80921 78551 118096 120947 120050 118787 88849 87501 96330 95435 114390 115186 331117 354224 952989 944776 351569 362868 106956 94348 105004 102483 117202 113376 107868 108286 77011 75689 255405 225571 656905 654683 197604 195258 252176 254465 292684 287131 301901 305661 319550 325612 303169 336195 676071 705822 517860 414398 267201 261999 303415 302879 318371 323010 324627 331496 361062 365603 594644 615354 41.15 67.8 1
12:27:41 2023-09-27 324211 320896 80687 78587 117903 121263 119684 118904 88525 87768 94795 95600 114573 115471 331242 353303 952754 946270 353729 365069 107431 94380 104970 102297 117202 113356 107868 108385 77204 75743 255405 225463 655602 656645 198796 195190 251730 252907 291511 287108 303502 305912 319127 323675 302781 336522 670852 704970 496087 417953 266523 262934 304218 302065 317698 321914 324591 329012 362146 364507 586985 613536 41.15 67.8 1
12:27:42 2023-09-27 323379 322133 80466 78694 117889 121116 119684 118904 88646 87561 96330 95403 114540 115120 330348 354224 952351 947503 350228 364764 107431 94316 105077 105001 117235 113257 107901 108286 77011 75607 255405 225535 656837 654683 198796 197232 250925 253295 293975 284840 304736 306091 318808 325528 301769 335319 673492 706322 516489 414398 269105 261704 302974 301148 318030 319694 326743 332055 361027 364436 583562 615387 41.15 67.8 1
12:27:43 2023-09-27 322355 321123 80919 78694 117868 120978 119743 119063 88484 87529 96461 95533 114638 115504 330938 354330 961964 946323 348817 362614 106890 94445 103240 102586 117101 113532 107719 108619 76872 75649 270258 225463 653448 659439 198796 195258 251485 252907 292578 285829 304015 304752 321065 323153 301241 336522 670852 711451 504637 419542 267120 260904 303293 301642 316557 320914 326536 329943 364396 365054 586570 617209 41.15 67.8 1
12:27:44 2023-09-27 320642 321155 80474 78805 117677 121116 119650 118938 88339 87803 96129 95728 114357 115571 330116 355040 959310 943397 348327 362578 106989 94348 104970 102297 117339 113344 107901 108286 77044 75680 254361 225607 657971 660373 198796 197509 252851 255229 293795 285330 302714 305768 319728 323013 305723 333325 673492 709639 512034 420840 265262 262174 303683 303392 317070 320209 327033 328781 362689 363131 586237 615860 41.15 67.8 1
12:27:45 2023-09-27 324524 321844 80782 78949 117898 121116 119513 118967 88581 87740 96427 95664 114606 115504 330473 358224 956555 936884 350472 363051 107339 94380 103035 102469 117006 113376 107850 108668 76872 75609 255405 227328 648353 658506 198796 195293 252176 254536 292097 285392 304736 303695 320094 323153 302159 336254 674873 711451 512034 418913 266523 261739 301790 303057 316079 320209 328068 330411 363268 364215 592223 617209 41.15 67.9 1
12:27:46 2023-09-27 321911 321155 80438 78694 117707 121348 119450 118904 88339 87593 96163 95435 114357 115186 330313 356395 953738 936884 351569 362071 107327 94348 103206 102437 116845 113344 107719 108652 77098 75618 257717 225283 653479 660227 198796 195801 252549 253969 291511 286965 302643 304766 320887 323465 302123 333577 674873 711451 509539 419433 266078 261739 302797 303057 315911 322069 327301 330177 366108 363450 592642 614479 41.15 67.8 1
12:27:47 2023-09-27 322256 321012 80731 78765 117564 121453 119396 119131 88364 87800 96295 95728 114357 115537 329617 358259 949979 936830 349379 362035 106989 94284 103321 104967 117202 116156 108050 108219 77011 75667 256521 224865 659795 656645 198516 196176 252176 253685 291849 286329 300949 306581 318868 323153 303079 333433 672822 702335 512890 419542 265670 262358 302336 302101 316114 321172 324290 329350 362146 362545 590568 612669 41.15 67.9 1
12:27:48 2023-09-27 323871 321549 80691 78690 117698 121116 119567 118938 88492 87501 96296 95403 114324 115120 329582 359412 950090 939279 349415 361058 106989 94220 105004 104851 117202 113454 107924 108418 77257 75711 255405 225499 661914 656500 198796 196380 252851 253579 293052 286231 303565 306847 318868 323188 302865 333253 672822 704261 512034 418913 265484 262471 302336 302101 316079 320916 324555 330312 361098 362835 590471 612669 41.15 67.9 1
12:27:49 2023-09-27 324748 321692 80792 78769 117735 121116 119616 118904 88372 87441 96296 95600 114291 115120 330313 358835 950090 940036 350725 362071 106989 94413 104970 102297 117121 113311 107901 108286 76978 75587 253133 225607 655950 654683 198796 195293 252176 254287 292337 286266 301901 304873 319162 325666 300292 336766 674836 702148 509201 414507 267379 261739 302249 303057 315823 321172 324663 328817 361062 365638 591314 614004 41.15 67.9 1
12:27:50 2023-09-27 322853 320611 80723 78345 117895 120943 119684 118541 88339 87561 96296 95435 114357 115054 330580 353409 950090 943397 351496 360988 106923 94445 103359 102425 117034 113532 107801 108186 77091 75680 270258 225391 656313 654501 199780 194920 250925 253720 291653 286732 303290 305625 319574 323640 301154 337035 673371 706322 512034 417069 267415 261684 303045 302561 315911 321655 324663 331261 362181 365603 590471 613573 41.15 67.8 1
12:27:51 2023-09-27 323691 321083 80695 78547 117711 121116 119533 118802 88484 87529 96362 95525 114357 114875 330366 356003 953774 946157 347267 362071 106989 94284 105004 105035 117235 113245 107999 108286 76872 75658 256605 225643 652571 654184 198796 195258 250925 253330 293634 284698 302857 305948 318865 324616 301206 335501 667042 703246 507849 416765 266523 261009 302832 301642 317141 321199 326572 329279 360487 364507 586164 614516 41.15 67.9 1
12:27:52 2023-09-27 324631 320633 80474 78559 117711 121032 119684 118705 88553 87290 96612 95403 114357 114941 330348 355040 959310 949653 351473 364996 106758 94444 103035 102515 116711 113914 107405 108852 77025 75816 255405 226775 645335 659439 197604 195258 252851 253579 292542 285085 303744 304731 319127 325262 302986 336011 670889 709443 506496 414615 266968 260974 303045 301322 316114 321924 328569 329614 361098 365346 587928 616334 41.15 67.9 1
12:27:53 2023-09-27 324174 321114 80782 78706 117707 120947 119650 118730 88372 87290 96461 95435 114324 114862 330348 355953 959310 944776 348327 362071 106563 94445 102856 102469 116490 113532 107538 108619 76840 75669 255405 225643 651855 658040 197604 195258 250925 253295 293209 285428 304736 304516 319870 324686 300749 336248 670889 710446 506496 414615 267156 260974 303293 302101 316557 320209 328605 329943 362181 365638 588532 617245 41.15 67.9 1
12:27:54 2023-09-27 323255 321155 80498 78686 117707 120947 119650 118575 88372 87441 96263 95435 114278 115438 331104 355953 961170 944627 350725 365069 106857 94381 103178 102387 117101 113454 107768 108253 76872 75566 256521 225571 653030 658752 198796 195258 251695 252202 294275 285347 302325 305912 321101 321958 302794 336011 667079 711451 510663 420840 266300 260974 303969 301184 316813 320244 324663 328320 364396 364792 583644 614516 41.15 67.9 1
12:27:55 2023-09-27 322853 321119 80687 78889 117707 120978 119513 118739 88339 87290 96296 95435 114278 115087 329617 359412 959310 938885 347500 362035 106923 94413 104897 102361 116879 113376 107826 108469 76872 75649 255405 226883 651200 658506 198796 195293 251821 254110 292578 285392 303744 304981 320068 323675 302159 333541 673883 710948 512034 417663 266114 262358 301172 303057 316557 319729 327568 328554 362979 363960 590896 616334 41.15 67.9 1
12:27:56 2023-09-27 320972 320936 80774 78555 117592 121116 119450 118739 88339 87464 94795 95600 114383 115358 329510 355967 956371 935308 351424 365069 106824 94445 102892 102437 116490 113421 107538 108469 76952 75671 256521 226847 650070 659439 198796 195801 250925 254500 291653 286400 304736 305468 320840 323153 302123 333577 674359 711451 510149 418949 266336 261556 301913 303093 315911 320244 327568 329943 363268 363415 590642 615424 41.15 67.9 1
12:27:57 2023-09-27 320675 320504 80438 78694 117327 121111 119250 118904 88339 87561 96129 95565 114167 115054 329617 356395 950090 938217 348852 361023 106956 94220 104897 104967 117040 113245 107719 108253 76925 75607 270258 224312 652610 658506 198656 195869 250716 253507 292054 287176 302401 306631 320094 322217 302510 333505 673847 703174 509292 420840 265705 261739 302797 301816 315858 321690 324326 329314 363304 362835 590052 612669 41.15 67.9 1
12:27:58 2023-09-27 321911 320838 80438 78747 117471 121345 119294 118981 88420 87561 96294 95696 114258 115504 329439 357613 949942 938106 349379 361058 106989 94348 105004 102340 117330 113081 108050 108104 77044 75636 250862 224721 659722 656645 198796 196312 252176 253330 291920 285829 300949 306024 318609 322928 303079 333311 672384 702335 512034 418321 265298 262174 302249 302101 316114 320690 324555 329350 361098 362327 590471 612669 41.15 67.9 1
12:27:59 2023-09-27 322925 320183 80438 78690 117693 121116 119333 118821 88372 87501 96229 95435 114461 114941 329582 358295 948743 938217 349379 362388 107022 96570 105004 104933 117235 116087 107793 108429 76872 75587 255405 225607 658339 655182 198237 196672 250193 253720 291920 285829 301901 306847 318127 324162 302123 333469 672895 702335 496087 414615 265741 262611 301877 302136 316079 320690 324699 331165 359983 362870 589157 611766 41.15 67.9 1
12:28:00 2023-09-27 324636 320609 80782 78710 117868 121116 119513 118686 88549 87529 96427 95339 114448 114987 329510 357720 950090 937910 349379 364444 106857 94348 103278 105035 117040 113278 107701 108418 76872 75618 255405 225607 654635 654220 198656 195835 251998 253720 292337 285677 304415 305625 318163 325175 300959 333541 673883 701839 510554 414215 266336 262209 301419 302596 315161 320244 326305 328320 359983 364507 590860 614044 41.15 67.9 1
12:28:01 2023-09-27 324559 320410 80719 78310 117744 120779 119567 118146 88404 87141 96196 94949 114390 114295 329617 355574 950090 939981 350472 361023 106956 94252 104859 105001 117143 113179 107719 108286 76905 75587 258844 225319 656192 654909 198796 195190 252709 254182 291779 286606 302430 305768 319020 325140 302129 336559 673847 703016 503773 414579 267379 260974 301877 302702 315161 321551 324699 328320 361133 365638 588976 613573 41.15 67.9 1
12:28:02 2023-09-27 326083 320526 80732 78680 117610 121081 119606 118768 88549 87496 96262 95435 114278 115021 329617 352350 949868 943397 350472 361023 106956 94336 103178 104967 116879 113302 107571 108286 76905 75627 256521 225535 655240 656645 197673 195258 250925 254645 291511 286705 301901 305948 319162 324197 300292 336797 673847 703210 516489 414579 267450 260974 302818 303057 315161 321207 324699 328781 362216 364769 591005 614008 41.15 67.9 1
12:28:03 2023-09-27 323610 320664 80474 78698 117515 121032 119567 118739 88372 87501 96229 95435 114278 115384 329653 352350 950090 943434 350472 361023 106956 94349 104859 105035 117040 113454 107850 108235 76228 75680 255405 225073 659164 656500 198796 195156 252141 253544 291956 287108 303983 305948 319127 323675 301874 337293 670889 701088 512034 417695 266968 261720 304682 302136 315126 322139 324663 329314 364805 365382 587022 612669 41.15 67.9 1
12:28:04 2023-09-27 325097 320005 80879 78603 117606 121081 119416 118705 88372 87290 96229 95469 114540 115021 329582 355574 955163 942083 347400 361023 106923 94284 104825 105001 116879 113278 107538 108286 76767 75638 254239 227240 651799 654719 197329 195293 250960 253720 293222 284485 302821 306581 318163 324197 301241 335501 667042 703210 508694 414579 266558 261009 302725 301219 317141 319249 326572 329314 361098 364507 585289 614516 41.15 67.9 1
12:28:05 2023-09-27 324592 320675 80470 78341 117707 120947 119567 118541 88372 87531 96330 95143 114357 114618 329653 354543 958629 944813 348362 362071 106923 94412 103075 102387 117252 113454 107471 108335 76932 75649 255405 227452 661154 654537 198796 195293 250960 253295 292578 284521 304192 304730 319091 324878 300784 335537 670889 710337 509201 414579 266968 261009 303293 301255 316557 325485 328104 330558 360558 365090 588344 616334 41.15 67.9 1
12:28:06 2023-09-27 323427 320628 80470 78341 117707 120779 119601 118406 88549 87258 96163 95143 114278 114618 329403 353338 959310 944813 347837 362071 106710 94509 102749 104957 116490 113376 107430 108320 76840 75680 255405 226811 647377 656645 197466 195258 250925 255229 292684 284521 304736 305017 319127 324686 300959 336011 670889 707369 514775 414543 266968 260974 303066 301889 316557 319694 328104 331063 361098 363967 587937 615897 41.15 67.9 1
12:28:07 2023-09-27 322889 320410 80462 78337 117740 121095 119567 118180 88372 87258 96263 95143 114357 114651 329617 353445 959310 946945 350689 364444 107069 94380 103035 102501 116711 113376 107768 108153 77038 75689 256521 225535 665288 658040 197638 195258 252743 255590 292330 286231 303744 304053 320094 324405 301064 336559 667079 709443 513405 414687 267191 261516 303329 301219 316114 320209 328104 329477 362181 365346 587059 616371 41.15 67.9 1
12:28:08 2023-09-27 321875 320450 80924 78599 117673 121032 119450 118507 88339 87290 96360 95339 114245 114684 329582 353409 959310 942083 347278 360988 106530 94348 102607 102355 116423 113376 107323 108286 76840 75721 255405 225535 647671 658040 197604 195258 250891 253295 292578 285356 303709 304359 319127 324162 300713 336486 670852 708332 519745 414543 267120 260939 303009 301606 316044 321199 328532 330411 361098 365310 587891 615824 41.15 67.9 1
12:28:09 2023-09-27 322328 320901 80691 78555 117639 121032 119416 118473 88339 87432 96296 95143 114167 115054 332309 355702 960958 943249 350228 364039 106857 94348 103178 102437 117223 113454 107504 108186 76840 75627 255405 225535 651510 659439 198796 195224 251695 252907 292578 285851 305645 304945 321101 323118 302123 336486 671584 711113 510663 420840 266523 260939 303969 301148 316557 320655 326536 329943 364360 364507 585252 615387 41.15 67.9 1
12:28:10 2023-09-27 322097 320597 80438 78662 117319 121116 119396 118768 88339 87409 96195 95403 114324 115087 329546 358583 959310 938885 348248 360988 106890 94284 102892 104967 116845 113290 107538 108286 76945 75649 256521 225571 653352 656645 198656 196141 251467 255590 294481 284974 302821 304981 320059 323640 301876 333239 672822 709370 512034 417953 266487 262576 302039 302136 317070 319694 327532 330411 362724 363379 590568 615824 41.15 67.9 1
12:28:11 2023-09-27 321870 320148 80442 78555 117481 121116 119416 118739 88339 87464 94661 95600 114226 115510 329475 356503 955503 936905 350725 364002 106791 94348 102892 102361 116457 113278 107504 108286 77153 75649 254361 225499 651950 658506 198796 196073 252905 254110 290696 286271 302821 304516 320579 323153 302547 333541 674323 709443 510663 419542 266114 261739 302089 303093 315911 320914 327532 330177 366108 363450 592678 614479 41.15 67.9 1
12:28:12 2023-09-27 322031 320981 80694 78555 117319 121116 119216 118821 88339 87561 96195 95565 114167 115345 329582 356395 950090 938217 350725 363012 106956 94252 104970 104900 117040 116122 107793 108253 76872 75524 257560 224161 656114 658040 198796 196176 250891 253720 292578 286669 302866 306559 319574 322217 302972 333505 671836 704471 512034 419542 265670 262139 302336 301853 316079 321655 324036 329314 363233 363125 590471 612149 41.15 67.9 1
12:28:13 2023-09-27 323255 320829 80430 78694 117634 120978 119377 118947 88452 87529 96360 95664 114258 115504 329439 358116 948559 937795 350228 360952 106923 94316 103206 102393 117000 113311 107538 108219 76872 75618 256521 225319 653660 654184 198796 196448 252176 253720 291960 286333 304736 306379 319922 325140 304029 333505 672822 701119 507849 414507 266114 262576 302089 302348 316079 321657 324663 329350 359948 363379 588976 612669 41.15 67.9 1
12:28:14 2023-09-27 323727 320375 80838 78314 117985 120779 119684 118416 88646 87258 96330 95143 114357 114539 329617 355665 950090 940649 351002 360988 106923 94284 103177 104967 117006 113179 107538 108253 76945 75618 270258 225535 651260 653686 197638 195869 252176 254500 293831 286347 302360 305948 318644 325175 302557 333577 673334 702335 512034 414470 266558 262139 301419 302702 315858 321207 326536 328781 360487 365054 591208 614008 41.15 67.9 1
12:28:15 2023-09-27 325097 320312 80921 78563 117931 120844 119547 118011 88549 87226 96528 95015 114573 114697 330174 354437 950090 939241 350436 364039 106857 94284 103349 102308 116926 113323 107719 108153 76978 75587 255405 225535 651510 652764 197604 195293 252176 254110 292684 286231 304304 305876 318163 325140 301861 333541 673847 702335 511906 414507 266523 262657 301383 303021 315823 321137 326536 329279 360487 364507 590896 613573 41.15 67.9 1
12:28:16 2023-09-27 322364 320901 80438 78555 117515 121116 119450 118507 88339 87561 96129 95715 114167 114941 329617 352350 950090 946157 350171 360988 106923 94284 104897 104933 116845 116168 107719 108145 76945 75576 255405 225340 655481 656645 197638 195258 250960 253720 291653 286907 303800 305589 319834 324127 300713 337584 672895 703138 515632 414651 267415 260939 301981 302809 315911 321655 326766 329047 365074 365353 592002 615429 41.15 67.9 1
12:28:17 2023-09-27 322483 320401 80594 78742 117580 121047 119396 118768 88517 87529 96262 95403 114245 115054 329582 353875 950968 945846 351723 360952 106956 94284 103178 104967 117040 116214 107538 108253 77011 75556 255405 224829 657026 655413 198796 195869 251730 252167 292613 286907 305216 306847 319127 324162 302123 335975 667042 702335 513405 417033 266523 260974 304682 301184 315602 324340 324591 329314 362146 363925 584802 612669 41.15 67.9 1
12:28:18 2023-09-27 324099 319308 80470 78555 117677 120947 119416 118541 88585 87409 96195 95143 114245 114763 329350 354507 956555 944776 347756 361023 106923 94316 103172 102297 116812 113376 107538 108320 76872 75649 256521 227561 649288 654683 198796 195835 250960 253330 292294 285445 303744 304945 319127 325140 302986 336248 672079 707369 514775 414543 267120 261739 303045 302723 319498 321960 328313 331202 364522 365204 589578 616150 41.15 67.9 1
12:28:19 2023-09-27 323886 319979 80792 78738 117854 120844 119608 118507 88553 87409 96296 95600 114573 114796 329582 353409 959310 944847 350118 361023 106563 94509 102892 102297 116490 113401 107538 108253 76872 75627 255405 225571 652784 658040 197604 195258 250960 255590 292613 286271 303744 304481 320094 324651 304411 337035 670889 710446 506496 414651 267379 260974 303705 302101 316557 320244 328569 330177 362724 364698 587031 616334 41.15 67.9 1
12:28:20 2023-09-27 321046 320148 80438 78555 117515 121116 119250 118739 88339 87561 96129 95565 113978 115153 329582 352421 959310 940649 347278 363012 106956 94316 103029 105001 116845 113212 107538 108253 76840 75587 255405 225571 654756 659439 197638 195258 251345 253295 292370 286231 302821 303660 322528 323675 301664 337548 670889 711451 510892 418030 267693 263759 304709 302276 319272 321068 327922 330301 364253 365460 587081 616113 41.15 67.9 1
12:28:21 2023-09-27 321927 320597 80442 78666 117315 121116 119450 118802 88484 87561 94840 95435 114167 115087 331621 353303 959310 942120 347278 361023 106923 94316 104897 104890 117040 113523 107571 108286 76925 75618 270258 225571 651134 660047 197604 195293 251695 253330 294481 286351 302785 304053 321101 323901 301241 337071 667042 711451 505144 418285 267379 260974 303293 301677 316592 322150 327568 329943 363849 365638 587091 616334 41.15 67.9 1
12:28:22 2023-09-27 321317 320152 80470 78666 117558 121032 119250 118705 88525 87984 96296 95760 114357 115153 329582 352421 959310 945558 349585 364444 107266 94380 103178 102425 117101 113344 107768 108485 77091 75640 257717 225571 656132 659906 198796 196176 254102 253402 292945 285392 302573 305912 320094 323013 304253 333253 667042 710177 512034 421437 265741 261774 304254 301148 319498 321172 327070 329314 364872 363344 585252 614953 41.15 67.9 1
12:28:23 2023-09-27 322989 320183 80819 78899 117673 121116 119377 118705 88525 87593 96394 95565 114324 114975 329617 357182 955127 936218 349415 362035 106923 94368 103029 102297 116812 113311 107538 108286 76872 75700 255405 226883 651044 658506 198796 196176 252176 255037 292542 286065 305603 305017 320579 324127 302619 336254 674873 711451 512034 418949 266558 261774 302534 303732 316114 320244 328336 330448 363304 364507 592642 617245 41.15 67.9 1
12:28:24 2023-09-27 321649 320936 80470 78833 117707 121280 119567 118938 88525 87593 96229 95597 114324 115471 330330 356431 957507 936773 351460 364553 107102 94445 103178 102533 116906 113454 107768 108510 76872 75680 255405 225607 666413 660373 198796 196448 250960 253720 291511 287441 304585 304981 321137 323640 303776 335501 674873 710446 496087 420506 266558 264424 303293 303519 315911 321690 327301 330411 364396 364542 592186 614479 41.15 67.9 1
12:28:25 2023-09-27 324857 320542 80691 78698 117711 121004 119411 118705 88617 87561 96330 95688 114357 114763 329617 357756 950090 938575 351053 360988 106989 94316 105004 102297 117202 113356 107924 108286 76872 75587 253133 225535 657255 652800 199921 195293 250925 254500 292133 286942 302325 306415 320802 325666 300959 337071 674396 703210 508863 417307 267826 261774 302336 303057 315858 321207 326572 329314 362216 365674 591768 614479 41.15 67.9 1
12:28:26 2023-09-27 322884 320152 80800 78698 117596 121032 119284 118821 88492 87676 94795 95600 114573 115438 329510 352280 952754 945646 352473 364553 106857 94348 103178 102340 117202 113212 107752 108253 77237 75722 254361 224865 655844 656645 197604 197232 254318 253295 292169 287144 303983 306581 320094 324162 302159 337035 667115 701124 512890 417069 266523 260939 304718 301853 315637 322174 324627 329350 362724 365054 585293 612632 41.15 67.9 1
12:28:27 2023-09-27 324039 320352 80815 78694 117707 120947 119650 118541 88525 87409 96330 95403 114324 114875 329617 354507 955877 943397 347510 361023 106923 94413 103240 102340 116845 113245 107538 108320 76872 75680 254239 227396 649724 654719 197638 195293 250925 253685 293186 284920 302857 306415 318644 325175 302123 336248 670621 703210 507849 414579 266968 261774 303293 302488 318547 320914 327301 330045 361062 365054 585289 615860 41.15 67.9 1
12:28:28 2023-09-27 326999 320183 80498 78698 117707 120978 119411 118666 88759 87676 96461 95371 114481 114763 329475 355170 958482 944590 347314 360988 106956 94316 104825 102457 116906 113376 107538 108286 76840 75730 255405 226950 649819 654220 197604 195869 250960 253720 294367 284920 304736 305521 318644 325175 302159 337279 667042 703210 514775 414615 266968 261774 303668 301889 318547 320209 327337 329350 361062 365090 584838 615424 41.15 67.9 1
12:28:29 2023-09-27 323344 320148 80719 78694 117937 121116 119684 118575 88678 87593 96330 95403 114718 114763 329653 353445 961355 946157 347314 361058 106890 94380 103063 102355 116812 113532 107538 108652 76787 75702 253133 225535 644979 656645 197638 195293 250960 253720 293471 285374 303494 305017 319845 325666 303210 337035 671873 708405 513405 414579 267379 261774 303329 301534 316592 320209 328605 329087 361133 365346 588798 617245 41.15 67.9 1
12:28:30 2023-09-27 324635 320348 80957 78706 117864 120997 119547 118768 88614 87529 96528 95469 114527 114908 329475 353692 959310 944884 347314 364553 106758 94412 102892 102393 116651 113532 107668 108810 76767 75743 253133 226775 656313 656645 197673 195869 251345 253720 293506 285392 304243 305647 320094 325666 301206 337071 672347 708369 512075 414579 267415 261591 303329 302136 317070 319951 328605 328781 361133 365674 588762 617245 41.15 67.9 1
12:28:31 2023-09-27 320675 320415 80462 78555 117707 121116 119484 118739 88372 87561 96196 95435 114278 114975 329617 352386 959310 944813 347349 361023 106743 94284 104825 102329 116765 113290 107571 108286 76905 75587 255405 225089 666366 658040 197673 195293 251345 253720 293471 286705 303780 304409 321101 324651 301241 337346 672627 711451 515804 414687 267415 261739 304004 302524 317070 322413 328641 330411 363056 365389 588504 616951 41.15 67.9 1
12:28:32 2023-09-27 322568 320753 80792 78769 117764 121116 119513 118802 88549 87708 96296 95663 114278 115087 329617 354948 960073 944776 347314 361023 106710 94477 102963 102399 116523 113454 107571 108286 76872 75587 270258 225571 660759 658040 197638 195327 250995 255590 294481 286387 304243 304731 321101 325140 303206 337035 670889 710446 514775 414651 267415 261009 303990 302136 316813 320278 328641 330177 362724 364734 587164 617683 41.15 67.9 1
12:28:33 2023-09-27 319446 321649 80470 78698 117629 121116 119650 118971 88525 87805 96229 95597 114363 115186 329582 352421 959310 940685 347278 361845 106956 94316 104897 102329 117073 113278 107719 108571 76905 75618 255405 225571 652652 659439 197638 195923 251730 253330 293471 286400 304736 304981 322112 324162 301911 337584 670889 711451 512034 418986 267379 261009 304218 302101 319498 323549 328313 330871 365349 366596 586985 617061 41.15 67.8 1
12:28:34 2023-09-27 320679 321696 80792 78769 117768 121116 119416 118938 88525 87805 96229 95762 114573 115571 329582 352421 959310 944174 349732 361023 106956 94284 105004 102329 117040 113323 107719 108320 76958 75618 255405 225571 656420 659906 197604 195869 252116 253330 293919 286758 302821 305826 321850 322928 303115 336797 667079 709077 512034 420840 266968 260974 304718 301889 317070 321207 327799 335374 365491 365090 585289 615860 41.15 67.8 1
12:28:35 2023-09-27 322660 320183 80506 78690 117711 121116 119650 118855 88452 87593 96330 95435 114278 115120 329350 358871 959310 938217 348248 362071 106923 94348 104859 102425 116879 113278 107571 108286 76872 75689 270258 226920 649288 656645 197329 196961 250716 253720 295310 286548 303318 306200 320130 324197 303079 333505 672867 709443 507849 418321 267852 263943 303008 303823 318405 323010 327459 331349 363162 363237 588716 616790 41.15 67.9 1
12:28:36 2023-09-27 322252 320633 80691 78698 117596 123581 119411 119063 88646 87593 96296 95597 114357 115153 329510 359400 957950 936884 347349 362071 106956 94413 104859 102361 117040 113344 107571 108577 76872 75609 255405 226920 653100 657575 197604 196927 250716 253755 294403 285428 302892 304658 320615 324197 303079 335233 672895 707369 513405 418321 265741 263381 302781 302101 318101 320244 328068 329279 363304 363415 588798 616371 41.15 67.9 1
12:28:37 2023-09-27 322983 320188 80502 78694 117653 121116 119284 118855 88372 87593 96196 95467 114167 115054 329617 356645 955163 935553 349415 364996 106923 94316 104859 102399 116926 113376 107571 108320 76872 75711 254361 226847 649976 658040 197604 196311 249463 254322 293249 285392 305714 305948 320615 324689 302619 333577 676367 710191 512034 418658 267644 263311 301982 302914 317889 322783 328423 331349 363162 364507 589193 617245 41.15 67.9 1
12:28:38 2023-09-27 321878 319639 80740 78698 117711 121116 119567 118855 88525 87768 96428 95851 114278 115186 329617 357469 956555 935553 349222 361023 106923 94380 104859 102469 117040 113311 107819 108353 76905 75618 256521 226920 650447 658506 197453 196517 249463 254322 293186 285392 303780 305948 320615 324197 302619 333577 673883 710948 513405 418949 266594 263452 302160 301781 319986 320244 328313 329314 363304 364251 590026 617245 41.15 67.9 1
12:28:39 2023-09-27 322983 320183 80502 78587 117711 121116 119484 118739 88525 87593 96330 95435 114200 114862 329617 357756 957950 936884 348888 362071 106956 94316 104825 102597 117006 113299 107719 108544 76872 75649 254361 226920 648945 658040 198796 196141 252176 255105 292330 286172 303780 304658 320816 324859 302830 336505 674691 711342 516489 418731 267201 263022 302123 303553 317628 320174 328569 331496 363814 365054 593771 617850 41.15 67.9 1
12:28:40 2023-09-27 322593 320179 80470 78747 117677 121116 119567 119401 88585 87865 96330 95728 114324 115186 329582 356133 955804 936884 351285 361023 106923 94445 104825 102361 116812 113454 107538 108619 76872 75609 255070 225535 649850 658506 197638 196176 250541 254500 293435 285392 305603 305912 320876 324162 303044 335648 674359 711451 513405 418949 267156 262611 302301 303093 317070 320655 328605 329279 364069 364507 592993 617209 41.15 67.9 1
12:28:41 2023-09-27 322983 320668 80502 78833 117596 121116 119533 119136 88646 87865 96296 95728 114390 115186 329617 356109 953738 938885 351605 363820 106890 94380 104897 102431 117006 113454 107571 108320 76925 75649 255405 225571 653731 659439 197604 196176 251310 255072 292294 287059 305455 305625 320958 325230 304856 336340 675682 711305 507849 419360 269105 262541 302797 303981 316079 321172 328386 331533 364360 365054 592678 617209 41.15 67.8 1
12:28:42 2023-09-27 323070 320720 80470 78801 117673 121116 119650 118938 88525 87625 96296 95819 114245 115054 329617 356359 953774 938217 353454 361023 106989 94380 105004 102405 117154 113311 107957 108286 76958 75669 256521 224829 654490 659439 198796 196482 250960 253720 292613 288075 301865 306631 321812 323153 303115 335537 674323 707297 510663 421543 266933 262358 303258 302596 315602 323144 324699 329314 365199 364507 590568 613573 41.15 67.9 1
12:28:43 2023-09-27 321317 320183 80466 78988 117749 121553 119411 119263 88581 87953 94869 95696 114258 115776 329439 356538 949979 940892 348362 360988 106989 94381 103431 102483 117235 113245 107901 108286 77044 75587 255288 224125 671549 659635 197432 196482 251520 253720 292578 287990 304461 306631 321137 323640 302763 335501 674836 707297 510663 420840 266523 262358 303293 303021 315161 324748 326536 329314 365199 364507 589157 614008 41.15 67.9 1
12:28:44 2023-09-27 323871 320148 80466 78744 117673 121116 119650 118938 88678 87593 96330 95565 114357 115120 329617 358547 950090 939553 349379 361023 107431 94348 105150 104851 117202 113311 107719 108286 76978 75680 255405 225377 655011 654683 198796 196517 250751 254110 292330 286907 302857 306847 318290 325175 303115 333577 674604 702335 513405 416997 266523 263381 302832 303183 317035 321690 326572 331081 361098 364215 589012 615867 41.15 67.9 1
12:28:45 2023-09-27 331757 320611 80811 78953 117883 121116 119841 119083 88614 87800 96495 95664 114638 115279 329582 358295 950295 939241 350725 364811 106989 94348 105004 102329 117154 113610 108032 108320 77011 75629 255405 225607 657728 652800 197638 196482 250541 254859 293265 287144 304736 306847 319127 326157 302123 336254 674909 702335 517517 414543 267156 263013 303705 303093 316592 321690 327301 330312 361062 365603 592642 615387 41.15 67.9 1
12:28:46 2023-09-27 323181 320575 80715 78861 118018 121111 119684 118971 88646 87865 96330 95597 114390 115186 329617 352421 950258 944813 351533 362071 106989 94348 105038 102393 117235 113344 107901 108286 77044 75629 255405 225535 659408 656145 198707 196176 250995 254892 292370 287144 304847 306847 321777 326157 301241 337621 674873 703282 506496 417580 268239 262358 303293 303981 316114 322139 327532 332253 365849 367004 595527 614369 41.15 67.8 1
12:28:47 2023-09-27 322519 320660 80879 78769 117820 121111 119513 118933 88581 87805 94909 95663 114422 115153 331852 355450 950968 946945 351569 362071 107413 94573 105038 102437 117235 113602 107901 108286 77011 75680 254239 225535 655240 657238 198569 196176 250960 254927 292330 287144 302857 306847 320840 325894 301206 337621 674873 703282 513405 414579 268652 262174 302725 304017 316114 323884 327301 329350 363268 367290 591768 614516 41.15 67.8 1
12:28:48 2023-09-27 322660 320148 80727 78698 117677 121116 119616 118938 88828 87625 96330 95663 114390 115153 331367 355610 956284 948177 348742 361023 107538 94381 105111 102413 117235 116156 107901 108286 77044 75649 254361 225571 659148 654220 197638 196482 252081 252942 294403 287144 304268 306847 320094 325175 303115 337035 672867 701088 514775 417658 267379 262393 305182 302816 320403 324834 326282 333235 362872 365460 584655 614333 41.15 67.8 1
12:28:49 2023-09-27 324415 320715 80847 78769 117711 121116 119650 118904 88678 87625 96495 95664 114357 115153 329617 356145 956555 948975 347264 362071 106989 94380 105038 102361 117121 113311 107901 108320 77011 75640 256521 226920 653824 654719 197673 196482 251730 253755 294118 286039 302857 306523 319834 326157 303079 337352 667079 703174 509877 414651 267415 262576 304131 302101 319065 321207 327337 330849 362146 365674 585293 616297 41.15 67.8 1
12:28:50 2023-09-27 324627 319923 80723 78726 117907 121116 119684 118938 88678 87625 96430 95663 114357 114941 329617 354578 959310 946157 346233 362071 107022 94412 105038 102501 117202 113454 107901 108320 76958 75609 255405 226920 655240 654719 197638 196482 251730 253755 295754 285436 303744 306847 319832 326157 303079 337071 670925 703246 510554 417762 267953 262768 304746 302418 318923 323010 327423 330938 364816 365496 585147 616113 41.15 67.8 1
12:28:51 2023-09-27 324555 320148 80723 78694 117907 121012 119978 118904 88678 87625 96746 95597 114390 115054 329617 354543 959310 948177 347314 362868 106989 94412 105077 102425 117121 113376 107826 108469 76958 75609 253133 227240 654514 656376 197638 196312 251730 253755 295095 285472 305169 306847 319162 326122 301803 337071 670889 703282 513259 414615 267379 262576 304218 302596 319065 323164 328032 330849 361133 365674 585403 616334 41.15 67.8 1
12:28:52 2023-09-27 324362 319927 80778 78694 117907 121032 119718 118813 88678 87593 96363 95435 114357 114875 329582 355702 961355 946157 348082 362106 106923 94445 103211 102393 116845 113532 107538 108686 76767 75702 270258 226811 660613 656645 198293 196312 251695 253755 294425 285494 304743 306379 320130 326192 302123 337293 675370 709115 512034 414507 267872 262436 304111 303392 317889 322783 329463 332290 362181 366739 589873 617683 41.15 67.8 1
12:28:53 2023-09-27 324866 320495 81013 78801 117985 121116 119718 118938 88759 87768 96430 95467 114390 114908 330317 354259 959430 946157 348362 362614 106956 94445 104825 102425 116845 113610 107538 108652 76872 75702 253133 227328 646115 656645 198258 196312 251730 253755 293919 285428 304135 305948 320130 326157 302816 337309 672859 708905 501104 414651 268015 262692 304254 303057 317106 320209 329573 329314 362216 366774 589634 618122 41.15 67.8 1
12:28:54 2023-09-27 322376 320223 80723 78833 117903 121116 119684 118971 88678 87745 96363 95851 114390 115153 329617 352456 959430 945484 348624 362106 106849 94477 104825 102521 116879 113532 108086 108619 77076 75649 259090 225607 649932 658506 197707 195903 251730 253755 293919 286942 306584 304836 320851 325875 302369 337183 674928 711414 513405 416888 268284 262034 304039 302879 317106 321172 329513 335374 363339 366488 589634 617625 41.15 67.8 1
12:28:55 2023-09-27 320936 320560 80719 78738 117898 123581 119718 118971 88710 87865 96363 95629 114390 115378 329617 353409 960146 945883 348362 362071 106923 94445 104897 102457 116845 113532 107719 108686 77044 75640 256521 225571 651672 658506 198258 196176 251730 253790 293222 287144 305445 305017 321137 325666 301911 337621 672895 710112 506496 417069 268239 262174 304468 303057 317106 321242 329573 335301 363339 366774 588798 617245 41.15 67.8 1
12:28:56 2023-09-27 326424 320219 80723 78829 117740 123616 119484 118971 88617 87897 96363 95760 114357 115604 329617 353480 959310 943434 347314 362106 106989 94509 105038 102425 117202 113454 107934 108577 76991 75691 256521 225571 651886 659906 197673 195903 254318 256604 293562 287113 303566 305768 322684 324772 302972 338431 673492 713430 509539 419578 268203 261774 304918 302809 320177 324377 328569 331151 365527 365317 587891 618011 41.15 67.8 1
12:28:57 2023-09-27 319930 320932 80719 78833 117740 121536 119684 119136 88710 88017 96363 95760 114357 115604 330616 353976 958715 943434 348362 362071 107531 94413 104965 102489 117269 113344 107826 108320 76958 75640 255405 225607 657485 659439 197707 195903 254769 253755 294331 287144 304736 305697 322828 324686 302867 338614 672384 711149 513405 420543 268239 262317 304039 303057 317141 322174 328569 328817 365563 366739 587059 617683 41.15 67.8 1
12:28:58 2023-09-27 319670 320668 80506 78833 117740 123616 119684 119136 88678 87805 96363 95760 114390 115571 329617 353445 959394 943434 348362 362071 107022 94445 105038 102355 117235 113532 107934 108544 77044 75711 255405 225607 653786 660263 200344 196345 252433 254004 294260 287234 305820 306451 322648 324735 303861 338099 671836 710148 510663 421437 267272 262174 304324 303021 318066 322174 329070 332091 366627 365674 586191 616334 41.15 67.8 1
12:28:59 2023-09-27 319705 320646 80470 78865 117707 123650 119484 119253 88525 87897 96330 95955 114200 115876 329617 355610 959310 944540 346755 362071 106989 94445 105038 102393 117121 113454 107901 108353 76938 75609 255405 225607 650663 660373 197638 196346 252538 253720 294403 287427 303978 306343 323091 323675 304039 337621 671909 712743 515804 421735 267415 262174 305182 302632 318030 323655 328068 329083 366334 365674 586313 616040 41.15 67.8 1
12:29:00 2023-09-27 319705 321680 80755 78865 117736 123684 119650 119369 88678 88049 96330 95792 114357 115956 329653 355076 959310 943434 347314 362614 107022 94541 105038 102393 117154 113376 107934 108635 77344 75764 257717 225319 656784 661310 199921 196858 252363 255481 294224 286929 305529 306847 322040 323153 304931 337242 673492 713467 517517 422034 267308 262541 305992 302736 318476 321879 328532 330277 366298 365054 586118 617209 41.15 67.8 1
12:29:01 2023-09-27 320901 321839 80438 79084 117473 123994 119416 119618 88553 88110 96362 96054 114357 116203 329582 357469 959310 940649 348742 362324 106989 94412 105077 102457 117202 113376 107868 108652 77199 75671 255405 225607 650759 658506 198796 197441 252585 254287 295267 286669 304172 306811 321101 325595 304681 333541 674359 711451 513405 419245 266300 264190 304182 302313 318994 321172 328277 332216 366407 364222 589487 617937 41.15 67.8 1
12:29:02 2023-09-27 322649 320633 81088 78833 117792 121116 119650 119219 88646 87865 96463 95728 114357 115537 329582 358799 959310 938243 348888 362614 106956 94509 104970 102790 117358 114159 107999 108751 77124 75713 257717 227059 650383 659541 199921 196824 252673 255284 294331 286871 304707 306545 320958 324859 303719 336486 676343 711451 512413 419396 267343 263311 302336 303732 318030 321172 329303 329314 364943 365638 590247 618122 41.15 67.8 1
12:29:03 2023-09-27 321870 320152 80727 78837 117874 121116 119650 118938 88678 87835 96396 95760 114357 115537 329582 356359 957913 936884 351002 362868 106956 94445 105004 102419 117575 113688 107901 108727 77044 75671 270258 227204 658756 659439 197673 196927 250541 254892 295517 286338 304672 306595 321101 325140 303754 335975 674873 713343 513405 418949 267379 264005 302972 305119 321202 323656 328459 332290 364765 365496 593506 618394 41.15 67.8 1
12:29:04 2023-09-27 322445 320941 80851 78801 117840 123753 119650 119219 88950 87833 95096 95728 114593 115571 331911 357720 958890 936792 349415 362614 106956 94445 105077 102693 117202 113688 107901 108836 77031 75795 255405 227074 653577 659439 197638 197098 250925 254465 295267 286231 304672 306847 321101 325140 303079 333577 677329 711451 513405 419245 267156 264005 303293 303057 318994 321172 329303 332364 364360 365054 590443 618122 41.15 67.8 1
12:29:05 2023-09-27 323056 320593 80834 78833 117874 121116 119684 119219 88678 87897 96497 95760 114357 115963 329617 356359 957950 936884 351533 362578 106956 94412 104970 102451 117040 113532 107868 108652 77179 75671 254361 227240 649069 659439 197638 196482 252531 255105 294367 286705 304600 306847 321137 324597 303754 336011 674873 711196 506496 419250 267729 263978 302654 303731 318629 323010 329390 332290 367359 365460 593836 618122 41.15 67.8 1
12:29:06 2023-09-27 322589 319934 80838 78833 117935 123616 119816 119267 88678 87897 96430 96057 114638 115571 329617 356610 958629 936884 350508 362578 106989 94509 105038 102413 117202 113532 107868 108652 77097 75733 256521 227168 649132 658506 199921 196790 250960 255355 294737 287243 304743 306595 322826 325140 303968 337309 676822 714660 513405 419250 267379 262576 302797 304801 317106 321655 329573 329314 364907 365638 592314 618122 41.15 67.8 1
12:29:07 2023-09-27 322909 320637 80723 78833 117907 123753 119684 119335 88678 87867 96330 95989 114390 115571 329617 356645 955804 939553 351569 362106 106956 94445 105004 102451 117412 113610 107934 108802 77044 75671 259090 225571 653605 659906 197673 197063 251730 255355 292988 287261 304672 306415 322112 324405 305575 338046 678776 713556 512034 419433 267272 263057 303115 304766 319352 321999 329390 329279 365456 365603 591895 617400 41.15 67.8 1
12:29:08 2023-09-27 323144 320490 80838 78833 117903 121116 119684 119263 88856 87897 96396 95760 114357 115571 329617 356109 956555 938885 351605 362614 106956 94541 105150 102515 117040 113532 107719 108802 77011 75774 255405 226580 665246 659906 197673 196517 250960 255319 293186 287144 304707 306379 322040 325175 304004 337309 678100 710112 506496 419578 267379 262576 302797 306078 317106 321655 329806 329314 364943 365638 595490 618122 41.15 67.8 1
12:29:09 2023-09-27 324914 320894 80838 78865 117907 123753 119684 119219 88678 87897 96430 95760 114390 115850 329617 356109 958629 938217 351605 363158 106989 94606 105038 102553 117121 113610 107901 108836 77305 75774 255405 226847 653100 659439 197673 197063 250925 255319 294331 286857 306835 306559 321826 327070 303504 337402 676675 713430 513405 419396 268024 264014 304098 304195 318030 321172 329573 331202 367656 366703 592642 618122 41.15 67.8 1
12:29:10 2023-09-27 321911 320183 80981 78988 117985 123702 119684 119219 88678 87865 96363 95760 114357 115571 329617 356395 957950 938885 351569 363158 106989 94509 105004 102553 117006 113532 107868 108652 76958 75785 255405 226847 648820 659439 197673 196517 250891 255105 294367 286266 304743 306847 321526 325175 303115 335975 674909 711451 508863 417958 267379 263821 302797 303732 318512 321172 329573 330084 364396 365603 590896 618122 41.15 67.8 1
12:29:11 2023-09-27 322364 321595 80719 78865 117903 123822 119684 119335 88678 88009 96363 95760 114390 115571 329617 358835 959310 939553 348327 363158 106989 94509 105004 102457 117454 113610 107868 108619 77011 75671 255405 227401 656666 658040 197673 197612 252887 255072 295467 286562 304564 306739 320994 325490 304502 335793 674654 712619 514775 419542 266523 264225 304218 302666 321048 321620 328569 330348 364396 364507 589942 618122 41.15 67.8 1
12:29:12 2023-09-27 322364 320898 80866 78837 117907 123753 119684 119136 88710 87897 96430 95760 114390 115571 329653 358871 959310 937837 347314 363158 106989 94477 105111 102548 117235 113532 107901 108652 77011 75702 256521 227272 651703 658506 197638 197441 251695 254287 294118 286705 304243 306847 320745 325630 304967 335464 674604 711451 502429 419578 266523 264225 304682 302545 319512 321914 328605 330348 364907 364507 589019 618122 41.15 67.8 1
12:29:13 2023-09-27 321946 320375 80862 78968 118100 121756 119967 119335 88743 87897 96497 95760 114390 115571 329617 358871 958715 937873 347242 363122 107531 94412 105038 102489 117235 113532 107901 108652 77044 75733 257717 226630 656541 657784 198796 197647 252851 255000 294595 286526 305458 306703 321635 325981 303968 335501 675865 713613 510554 419433 266933 264776 303329 303093 319029 323920 329280 330080 364396 365090 589121 618122 41.15 67.8 1
12:29:14 2023-09-27 322364 320860 80834 78865 117985 123822 120001 119219 88743 87897 96531 95891 114909 115730 329617 358835 959310 939553 348362 362903 106989 94509 105038 102553 117235 113532 107901 108652 77044 75702 255405 227240 650788 658506 197673 197578 251310 254536 295338 286266 304672 306847 321526 325175 304395 335501 674873 711451 513405 418549 266933 264225 304218 303057 319029 321655 329340 330585 364360 364805 590526 617827 41.15 67.8 1
12:29:15 2023-09-27 322626 321875 80723 78865 117903 123822 119684 119335 88710 88041 96430 95760 114658 115537 329582 358871 959310 937873 346755 362614 107464 94477 105072 102489 117454 113845 108065 108751 77270 75827 270258 226775 652904 658469 198796 197612 252887 254929 295367 286526 304548 306847 321101 325630 303718 335211 674873 713467 513405 419578 266558 264155 304218 303057 319029 321655 329573 330348 364396 364507 590057 617683 41.15 67.8 1
12:29:16 2023-09-27 321911 320936 80834 78837 117907 123822 119718 119136 89068 87897 96497 95760 114390 115571 330116 358871 959038 937873 347349 363158 106989 94445 105038 102489 117121 113532 107901 108652 77011 75711 255405 226950 653479 658506 197638 197578 251730 254110 295754 286907 304493 306847 321101 325666 304967 335501 676367 711451 515804 419578 266523 264225 304682 302596 319523 323920 328313 331921 364658 364400 588614 617061 41.15 67.8 1
12:29:17 2023-09-27 322399 320646 80862 78833 118018 123611 119718 119219 88710 87897 96464 95760 114547 115571 330116 358835 959310 938217 348362 362903 106989 94540 103609 102650 117391 113767 107983 108810 77230 75827 255405 227131 653984 659329 199921 197372 250925 255319 293840 286705 306473 306631 322040 325630 304739 336522 676379 714477 502429 419578 267979 264529 303045 304445 318994 321431 329573 330312 364943 365710 591768 618122 41.15 67.8 1
12:29:18 2023-09-27 321911 320838 80870 79030 118321 123732 120085 119335 88986 88049 96531 95792 114921 115571 330580 356681 959310 938885 351285 364022 106989 94444 105111 102483 117235 113610 107901 108905 77011 75671 255405 227168 651644 659439 198258 197289 250960 255355 294852 286718 305172 306847 321850 325630 304039 336011 676858 709577 513405 419578 267988 264014 303008 304158 319264 322034 329463 332069 364800 365460 593836 618011 41.15 67.8 1
12:29:19 2023-09-27 322622 320896 80838 78865 118138 123736 119718 119136 88710 88108 96497 95760 114658 115604 329653 358799 959310 939330 352473 366104 107446 94637 103637 102650 117324 113767 108024 108885 77230 75806 255405 226847 652312 659906 197707 197098 252851 256253 294367 287108 306091 306631 322112 325875 304181 337584 677890 712223 514775 420209 267415 263381 303258 304945 318512 321914 330040 330312 365199 366739 594431 618122 41.15 67.8 1
12:29:20 2023-09-27 322987 320929 80858 78865 117941 123822 120001 119335 88743 88049 96531 95792 114658 115571 330616 356645 959310 938885 351641 363158 106989 94669 105038 102860 117073 113610 107826 108836 77044 75805 255405 226883 653226 659906 197707 196961 250960 256141 294403 288130 305423 306168 322565 325666 304503 337584 678553 714874 506496 419323 268096 263276 304108 304801 318405 321999 330163 332290 365313 365638 593974 617850 41.15 67.8 1
12:29:21 2023-09-27 321906 321155 80727 79054 118104 121723 119718 119253 88710 88049 96497 95792 114580 115823 330366 356431 960274 939479 351496 363051 107602 94669 103393 102720 117101 113845 107868 108877 77044 75764 255405 226920 653100 660373 198258 197098 252851 255390 294118 286763 305208 306847 322112 325666 304239 337309 677890 711149 506496 419615 267415 264036 303293 304695 318547 321690 330040 330312 364943 366739 591513 618122 41.15 67.8 1
12:29:22 2023-09-27 321647 320668 80862 78865 118210 123702 119718 119335 88710 87897 96464 95760 114390 115604 329617 356645 958629 938217 351605 366104 107464 94540 105038 102650 117235 113532 107934 108911 77011 75836 254239 226883 652973 659439 198258 196857 250960 255355 293669 287144 305172 306847 321790 325685 304216 336780 676712 714477 502429 419433 269871 264049 305188 304516 318887 321655 329573 329350 364943 365674 592532 618122 41.15 67.8 1
12:29:23 2023-09-27 321906 320798 80866 79026 118138 123856 120085 119369 89007 88073 96796 96089 114921 115810 330205 356574 959199 939204 351460 363051 107513 94701 105150 102650 117235 113767 107934 108818 77357 75785 255405 226920 648012 659906 200486 197303 251730 255390 293186 287990 305623 306847 323055 325630 304467 337584 678370 713284 513405 420506 268015 263417 303329 304586 318030 322921 330273 330080 365563 366774 595768 618122 41.15 67.8 1
12:29:24 2023-09-27 322983 320894 81013 79008 118104 123856 120001 119369 88743 88049 96531 95760 114737 115604 330616 356145 958225 937910 353666 362903 106989 94476 105072 102650 117269 113610 107934 108836 77044 75753 256605 225607 652148 657961 198258 197098 252116 256288 293669 287486 306399 306019 322422 325788 304360 337438 678150 714477 513405 420026 268239 263381 303293 305661 317805 324377 330053 329350 365491 366739 594431 617344 41.15 67.8 1
12:29:25 2023-09-27 322032 321119 80866 78877 118104 123702 119718 119518 88743 88202 96531 95989 114737 115843 330348 356168 957950 937910 353666 363158 107022 94605 105038 102515 117235 113688 107934 108836 77076 75733 254361 225643 653226 660373 198258 197132 251765 256141 293954 287584 305423 306847 322828 325929 304503 337293 678370 712187 508863 420840 267450 263417 303293 305661 317141 322209 329271 330080 365527 366774 594888 618122 41.15 67.8 1
12:29:26 2023-09-27 322629 320673 80866 78865 118210 123822 119718 119335 88743 88110 96431 95989 114580 115763 329653 356717 958629 937873 353666 366104 107022 94541 105072 102650 117235 113845 107934 108836 77044 75702 254361 225571 655398 660263 200486 197543 254677 255249 293329 288766 304564 306739 322947 325721 304788 337402 678851 710112 508525 420840 268837 263794 304931 305625 316557 323179 329573 329386 366484 366774 594357 618694 41.15 67.8 1
12:29:27 2023-09-27 321647 320894 80755 78865 118022 123856 120085 119369 88710 88110 96498 96015 114580 115797 329653 356681 955163 940649 353326 362868 107464 94508 105106 102553 117545 113532 108452 108686 77109 75702 259090 225571 665764 660373 198258 197098 252327 255319 293265 288485 304243 305589 323091 325175 304717 337621 678851 710148 513405 421437 268203 263417 304718 304981 317070 323179 329550 329350 366627 365710 592386 617438 41.15 67.8 1
12:29:28 2023-09-27 322525 320929 80759 79112 117941 123891 119718 119569 88710 88110 96363 96054 114390 115990 329617 356752 954035 939945 350225 362903 107679 94509 105179 102553 117627 113454 108224 108577 77443 75827 272705 224577 657754 660373 199921 197647 252398 255213 294917 288477 304589 306451 322076 324878 305433 337071 676895 707224 506496 421735 267379 263417 304718 303981 318403 324189 326608 331350 366334 365638 585590 616974 41.15 67.8 1
12:29:29 2023-09-27 323255 321190 80755 79022 117928 123977 119718 119884 88743 88202 96397 96119 114422 115990 329653 358248 950968 939981 349451 362106 107679 94477 105359 102387 117660 113344 108332 108320 77195 75640 257228 225253 659694 656645 197707 197441 252116 254927 294438 288802 302608 306244 322828 325175 305684 336707 676858 707369 515632 422034 267415 263452 305182 304017 318582 324189 324374 334332 366377 365389 593340 616150 41.15 67.8 1
12:29:30 2023-09-27 323255 321190 80759 79112 118317 124063 120119 119769 89018 88202 96565 96086 114888 115956 329653 358907 950968 939945 350472 363767 107860 94477 105432 102469 117851 113532 108431 108703 77529 75702 257717 225499 663705 658433 199921 198390 252363 255213 294403 287787 302892 307171 320840 325910 305432 336522 677854 703210 503273 419651 267272 264260 304682 304017 318324 322954 327337 333946 364104 365638 591768 615897 41.15 67.8 1
12:29:31 2023-09-27 324893 321155 81009 79281 118138 123856 120286 119369 89018 88110 96531 95792 114770 115763 330616 359412 951714 940722 351899 363193 107497 94476 105179 102553 117302 113454 108116 108686 77162 75733 255405 225607 653660 654719 200344 197132 251730 255390 293812 287990 304136 306847 322337 328202 303079 338135 678370 703282 514775 417580 268652 263821 303791 304694 320177 323421 328350 331242 363127 367736 594321 617536 41.15 67.8 1
12:29:32 2023-09-27 323727 320896 81208 78833 118495 121116 120453 118904 89262 87865 96699 95728 114737 115153 330580 354507 953961 944776 351569 365808 107743 94701 103753 102790 117492 113845 108165 108777 77369 75827 257717 225427 659241 654501 198880 197132 251730 255355 294125 287963 306311 306847 321030 328131 303044 337584 676675 703210 513405 414615 268805 263785 303969 304909 318732 323109 328569 331045 362689 367843 594394 618122 41.15 67.8 1
12:29:33 2023-09-27 324183 320865 81046 78833 118693 121116 120453 119195 89140 87865 96699 95728 114770 115120 330580 355539 953701 946157 351569 362868 107612 94573 103499 102457 117431 113532 108157 108802 77150 75764 255405 225571 652108 654683 198880 197098 251695 255319 295039 287990 304172 306847 321030 328131 303044 337584 678851 703210 511113 418174 268779 263978 304746 304801 317924 323491 328423 331207 363127 367370 594856 617462 41.15 67.8 1
12:29:34 2023-09-27 324748 320860 81009 78837 118709 121116 120453 118904 89201 87713 96732 95565 114954 114987 330616 355574 956109 947621 354233 366096 107694 94637 103747 102720 117492 113688 108132 108852 77369 75827 257717 225607 656313 656609 199470 198625 252538 255284 293151 288802 303744 306847 321933 326882 303079 340092 676858 707333 513405 419542 270464 262358 305039 304909 317070 323857 328569 331081 365164 368620 591732 616297 41.15 67.8 1
12:29:35 2023-09-27 322853 321584 81005 79076 118100 123904 120251 119335 89140 88110 96598 95983 114770 115763 330081 352386 953701 947067 351605 363158 107612 94476 105184 102521 117431 113610 108083 108652 77182 75733 255405 225571 657971 656645 199540 197098 252081 256071 294125 288485 304457 308606 322076 328131 304672 339354 678558 709115 507849 416888 269752 263680 304967 305697 317889 323717 329120 331673 364872 368620 592350 617209 41.15 67.8 1
12:29:36 2023-09-27 323570 320874 80977 79084 118104 123818 120085 119535 89137 88170 96699 96221 114921 115823 331368 356603 956408 950880 351460 364107 107661 94540 103819 102975 117593 113610 108265 108652 77182 75805 256521 225571 660374 658506 199505 197063 252538 256253 293773 293478 304243 306847 322565 326157 303079 339611 679259 709406 514775 418913 269932 262611 305039 305410 317106 324118 328569 331350 365491 368880 592642 617850 41.15 67.8 1
12:29:37 2023-09-27 322889 320577 80981 79116 118138 123852 120286 119535 88986 88170 96699 95989 114737 115843 330580 353927 955127 947067 351569 363158 107645 94508 105291 102650 117431 113532 108265 108836 77182 75733 255405 225607 657026 656645 199540 197132 252292 256106 294367 288485 304921 306343 322314 327883 304856 340267 678704 708223 513405 416815 269716 263829 304416 305589 317995 323631 328605 331314 364800 368880 592314 617625 41.15 67.8 1
12:29:38 2023-09-27 322920 321119 81013 79084 118138 123994 120179 119496 89068 88073 96930 95990 114678 115890 331207 353303 955503 948740 351424 363951 107612 94605 105291 102553 117545 113923 108299 109056 77235 75764 256521 225607 657511 658433 199540 197187 252538 255355 293151 288802 304457 306847 322529 327636 303079 340370 678851 708369 514775 417658 269896 263381 304825 305625 317106 324834 328605 333946 365456 366651 594394 617683 41.15 67.8 1
12:29:39 2023-09-27 322884 320633 81005 79084 118138 123943 120085 119535 88986 88110 96699 96086 114737 115956 331081 353445 955127 948852 351569 363193 107645 94541 105252 102553 117627 113688 108191 108836 77215 75733 255405 225571 657390 658506 199505 196892 255037 256432 294118 288658 306000 308969 322422 327001 304856 340260 678668 709224 507342 418249 269896 262978 305111 305625 317853 324607 329034 331350 365456 368880 596376 618122 41.15 67.8 1
12:29:40 2023-09-27 322880 320838 81301 79092 118624 121723 120350 119108 89165 88138 96831 96121 114987 115890 330938 355844 953664 946157 351605 363158 107802 94573 103787 102580 117545 113532 108116 108818 77296 75764 256521 225643 656192 656609 199540 197098 252116 256106 293855 288395 304672 306847 322112 328131 303079 339130 678851 707333 514775 416997 269102 263417 304254 305876 318066 323666 329340 331350 364360 368361 595461 617683 41.15 67.8 1
12:29:41 2023-09-27 322884 320637 81124 78869 118499 123702 120534 119253 89018 88170 96732 96086 114770 115763 331332 353445 953738 947503 351605 363158 107645 94541 105291 102510 117431 113532 108083 108836 77129 75763 255405 225319 657390 658173 201054 196926 253174 256313 293982 288766 304064 308547 322386 326016 302937 340092 677817 709370 513405 418949 269608 262943 305111 305410 317106 324118 328313 333013 365456 368954 592642 616334 41.15 67.8 1
12:29:42 2023-09-27 324866 320495 81199 78909 118561 121453 120316 119165 89133 88105 96864 95950 114737 115571 330616 354507 955392 946008 351339 363158 107645 94573 105291 102650 117627 113532 108157 108652 77076 75733 270258 225607 653812 655182 199366 197098 251730 255390 295310 288485 304208 306523 321137 328167 303044 338651 678851 703282 514775 414651 269066 263821 304218 304873 318030 323179 329010 330849 363268 367843 592350 617625 41.15 67.8 1
12:29:43 2023-09-27 323759 320834 81204 78837 118499 121116 120453 118938 89140 87897 96732 95760 114770 115220 330616 354472 953738 945883 351605 363158 107645 94605 105252 102586 117545 113610 108397 108818 77443 75920 257717 225463 657148 656463 199435 197475 252363 256539 294224 288730 305373 306847 321137 328167 303044 338468 677561 707297 514775 417033 269066 264005 304075 305374 318066 323631 329340 331350 363268 367843 594431 617245 41.15 67.8 1
12:29:44 2023-09-27 324483 320183 81181 78833 118533 121116 120453 118938 89283 87805 96699 95597 114770 114921 330580 355290 956555 946157 351569 363193 107645 94573 105218 102834 117627 113610 108116 108802 77129 75764 256521 225607 652735 654719 198915 197406 251940 256106 293634 293478 304457 306847 321101 328167 303754 337621 679259 703246 507777 416997 268841 264225 304182 304945 318066 323873 329047 333709 365849 367700 594284 617702 41.15 67.8 1
12:29:45 2023-09-27 324780 320633 81046 78865 118499 121791 120453 118938 89140 87805 96699 95597 114737 114908 330849 356109 953774 945484 351569 363158 107746 94701 103681 102720 117425 113923 108165 108810 77296 75795 255405 225463 658458 654501 198811 197612 254318 255355 294224 287990 304707 306703 321101 328131 304004 337584 678851 703102 507777 417033 268616 264812 304646 304945 318512 323179 329107 331852 363268 367290 594394 618122 41.15 67.8 1
12:29:46 2023-09-27 324555 320637 81009 78829 118408 123788 120453 119136 89018 87897 96699 95597 114770 115087 330616 356681 955127 945484 351569 366104 107645 94476 105218 102521 117431 113688 108157 108652 77129 75753 255628 225607 653112 654719 198880 197578 251730 255355 294438 288485 304707 306847 320615 328167 304467 337548 678851 703210 510554 416997 268515 264789 304395 305123 320857 323300 328496 332212 363162 367111 592314 617061 41.15 67.8 1
12:29:47 2023-09-27 324852 320896 81038 78865 118171 123822 120453 119219 89018 88141 96732 95760 114770 115458 330616 357469 955163 947621 353729 366104 107958 94637 105407 102618 117468 113688 108165 108885 77402 75858 258888 225607 657026 655645 199227 197406 254318 256468 295517 288684 304672 306847 321624 327883 304898 338651 678851 707066 514775 414651 269102 264040 304254 304694 318066 323666 329340 331350 363304 367843 592386 617245 41.15 67.8 1
12:29:48 2023-09-27 324259 320148 81042 78837 118499 121116 120453 118938 89018 87805 96699 95728 114961 115186 330616 354543 953738 945484 351569 363158 107645 94508 105252 102618 117269 113688 108116 108652 77182 75733 254361 225643 653964 655681 198915 197441 251730 256106 294118 287990 304135 306847 321137 328167 303115 337621 678558 707287 514611 418472 268815 264084 304075 305503 318405 323491 329157 331207 363127 367843 596376 617245 41.15 67.8 1
12:29:49 2023-09-27 324591 320183 81046 78869 118171 123788 120453 119335 89295 87897 96732 95728 114961 115577 331099 356968 957507 945336 351460 363087 107579 94573 103747 102720 117688 113688 108132 108619 77298 75733 254361 225643 658336 655999 198915 197716 252116 255390 294224 288766 305172 306209 321101 327883 304039 337621 678851 703246 511906 416997 268652 264260 304218 304981 320177 323666 329573 331386 364133 367585 596410 617625 41.15 67.8 1
12:29:50 2023-09-27 324591 320619 81009 79033 118533 123702 120453 119335 89173 87897 96732 95728 114961 114975 330616 356681 953774 945484 352687 363193 107645 94508 105218 102445 117545 113610 108083 108652 77129 75764 256521 225607 657269 656645 199540 197406 252327 256141 293840 288603 304707 306847 322539 328609 302865 339354 678558 707224 511737 418499 269788 264084 304503 305445 318370 324118 328605 331350 364104 368361 597230 618122 41.15 67.8 1
12:29:51 2023-09-27 324362 320673 81042 79058 118533 123736 120453 119335 89018 88073 96863 96221 114954 115856 331207 353834 957075 950880 351388 363596 107802 94572 105398 102586 117660 113610 108299 108785 77476 75806 256521 225535 659485 658040 201054 197303 254092 255319 293875 293440 303780 306672 322076 325981 304931 339611 674909 703318 514775 419578 268841 262576 306474 304445 320134 324677 328569 331422 365199 367843 590145 616003 41.15 67.8 1
12:29:52 2023-09-27 324866 320272 81005 79084 118134 124029 120085 119369 89018 88202 96632 96086 114737 115763 330616 354543 957950 949868 351533 363193 107679 94476 103787 102451 117545 113610 108191 108652 77215 75733 255405 225571 657633 657575 199366 196482 253313 255355 294753 288658 306144 308474 322422 326086 303861 340297 678224 708187 514775 419396 269752 262576 305182 304981 317106 324153 328459 333235 365456 368880 596139 617245 41.15 67.8 1
12:29:53 2023-09-27 324174 320602 81042 78865 118838 121553 120414 119097 89283 88105 96865 96022 114888 115730 330938 354082 955503 947503 351605 364569 107679 94508 103753 102790 117627 113688 108191 108905 77162 75764 258844 225499 653686 656645 199540 197323 252151 256177 293634 288802 304707 306209 322601 328202 303115 339130 678851 707369 514775 414687 269516 263821 304682 305876 318066 323701 329573 333235 364396 365594 595309 618122 41.15 67.8 1
12:29:54 2023-09-27 324635 320898 81153 78972 118524 123822 120453 119253 89018 88170 96732 96015 114770 115763 330652 353445 953774 947503 353435 363158 107712 94573 105252 102553 117512 113610 108299 108869 77076 75693 255405 225643 657026 657705 199957 197543 254677 256648 294296 288766 306473 308293 322648 328025 306491 339464 678704 708369 514775 417033 269706 264014 304431 305876 318253 323892 329010 331350 364694 369140 596410 617185 41.15 67.8 1
12:29:55 2023-09-27 323390 320869 81268 79264 118427 121707 120316 119599 89349 88138 96831 96153 114829 115923 332309 353940 956284 948975 353521 364107 107645 94605 105252 102693 117627 114002 108199 108869 77195 75827 255405 225319 657269 656645 199574 197132 252538 256141 293669 288892 304707 306244 322828 328167 303115 339611 678594 709443 514775 417069 269968 263821 305182 304622 318030 323927 329340 333198 365491 368880 592350 617683 41.15 67.8 1
12:29:56 2023-09-27 323292 320148 81005 79144 118167 123856 120286 119403 89018 88202 96699 96086 114770 115876 330616 354281 953811 947503 351641 363193 107679 94508 105252 102650 117545 113610 108224 108836 77162 75868 257379 225391 657390 656536 199783 197612 252468 256574 294260 288766 306584 308583 322911 328167 303115 339835 678851 710191 514775 417033 269932 263452 303647 305876 318441 324153 328277 331386 364978 366651 594431 617683 41.15 67.8 1
12:29:57 2023-09-27 322781 320751 81166 79296 118557 121792 120316 119399 89165 88170 96665 96086 114744 115843 331368 356063 955127 947503 351605 363476 107809 94637 105286 102515 117464 113610 108116 108939 77142 75795 255405 225643 654064 656645 199574 197530 252503 256141 294331 288599 304707 306244 322828 328202 303115 339611 678851 708905 514775 414687 269932 263821 304718 305912 318066 324834 329573 334221 364431 366651 592423 617683 41.15 67.8 1
12:29:58 2023-09-27 322853 320668 81005 79108 118562 123822 120286 119369 88986 88170 96565 96054 114737 115763 330616 353445 953774 946157 351641 363158 107645 94508 105252 102548 117621 113923 108099 108818 77476 75858 255405 225499 657269 656463 199888 197612 252398 256574 294331 288802 304707 308642 322565 328061 302794 339611 678851 707369 521881 416779 269788 263821 304718 305661 318512 323666 329769 331386 364360 366360 595346 618122 41.15 67.8 1
12:29:59 2023-09-27 324338 320490 81195 78959 118726 123753 120453 118971 89292 88041 96964 95696 114737 115054 330616 355040 958225 946157 351677 363703 107571 94444 105252 102834 117302 113610 108224 108836 77109 75795 255405 225643 657026 655718 198949 197750 252327 256141 294331 288395 304743 306209 321172 328698 303790 338614 678558 703318 513405 414687 269102 264260 304254 305410 318547 323666 329573 331386 363339 368361 595309 617683 41.15 67.8 1
12:30:00 2023-09-27 323799 320668 81237 78861 118760 123822 120453 118971 89173 87865 96766 95760 114803 115153 330616 355610 955841 946157 351605 366622 107809 94831 103753 102790 117559 113923 108165 108919 77329 75920 256521 225499 657148 656145 199227 197578 252151 256253 293975 288658 304707 308583 321137 328929 304004 338604 678741 703318 514611 417033 269102 264260 305347 304658 318547 323666 329340 331350 363304 367843 594431 617683 41.15 67.8 1
12:30:01 2023-09-27 324784 320633 81038 78861 118528 121453 120453 119136 89173 87929 96666 95695 114810 115120 330616 356645 955877 945484 351569 363193 107571 94444 105252 102580 117545 113610 108224 108686 77215 75795 255405 225643 653237 655681 198949 197785 252151 256141 294331 288599 304389 306244 320851 328929 303646 337621 678851 703282 523858 417069 268877 264296 304718 304127 318547 323666 329573 333136 363304 367585 595346 618122 41.15 67.8 1
12:30:02 2023-09-27 324857 320668 81177 78869 118205 123770 120453 119335 89173 87897 96732 95760 115086 115087 330580 356645 958225 947621 351388 364142 107727 94766 103853 102720 117655 113923 108165 108852 77402 75858 257717 225643 658093 654683 201054 197578 252468 256106 294403 288802 304421 308897 322422 328663 303754 339370 678851 707333 514261 416997 269896 264225 304682 305410 318030 323892 329573 331350 363304 368620 595273 618122 41.15 67.8 1
12:30:03 2023-09-27 323236 320540 81268 78833 118528 121116 120453 119136 89140 87897 96699 95760 114770 115378 330580 354507 953774 946157 351605 363193 107645 94541 105398 102650 117784 113688 108265 108652 77235 75827 255405 225607 656192 655645 199505 197578 252503 256500 295059 288599 305122 306209 321814 328893 302830 338837 680038 710339 517517 416888 269562 264119 304753 305697 318852 323943 329390 332176 363778 368361 595273 618122 41.15 67.8 1
12:30:04 2023-09-27 325097 320860 81297 78865 118722 123753 120582 118971 89295 87865 96867 95893 114987 115471 331099 356110 956863 945299 351460 363561 107513 94961 103853 102650 117478 113688 108265 108836 77129 75764 257717 225463 659286 655608 199227 197750 252292 258503 294917 288616 304707 308583 321065 328202 304004 337584 678851 703246 498661 416997 269066 264296 304918 305410 318512 323666 329573 332086 363304 366417 595273 618122 41.15 67.8 1
12:30:05 2023-09-27 324784 320896 81042 79112 118528 121723 120453 119335 89201 87897 96699 95760 115040 115345 331117 356681 955841 946157 351605 363158 107894 94637 105364 102650 117545 113688 108083 108686 77215 75827 256521 225643 656905 655645 199192 197750 254281 256106 294118 288802 305386 308474 320851 328875 305095 338431 680185 703102 496087 417477 268887 265484 304503 305374 318512 323892 329573 332122 366737 367405 594357 618122 41.15 67.8 1
12:30:06 2023-09-27 325791 320901 81353 78869 118528 123822 120498 119263 89100 88041 97031 95696 115020 115312 330938 356538 958225 945971 353729 364107 107645 94605 105291 102548 117512 114002 108165 108885 77215 75827 256521 225607 657148 656500 199748 197441 252503 256536 294046 288802 304743 306912 322565 328893 303115 339370 678851 707333 515632 417033 269896 264225 304825 305912 318547 324118 329573 331888 364360 366651 596190 618122 41.15 67.8 1
12:30:07 2023-09-27 323607 320646 81293 79112 118726 123822 120453 119335 89108 88049 96565 96086 114928 115763 331117 354472 955163 948578 353666 363993 107645 94540 105252 102650 117627 113767 108191 108761 77162 75795 255405 225643 657148 656645 199853 197406 254857 256683 295017 288658 305658 308583 322648 328521 302865 339464 680667 709261 507849 417622 269896 264225 304932 305912 318852 324048 329573 331817 364396 369580 595309 617462 41.15 67.8 1
12:30:08 2023-09-27 322889 320901 81301 79092 118658 121553 120616 119233 89165 88105 96831 95990 114987 115537 330437 354295 955127 947503 351641 363193 107679 94831 105325 102720 117627 113688 108299 108836 77443 75806 270258 225643 657148 656645 199540 197716 252538 256683 295517 288689 305459 306244 322601 328893 303115 339370 678851 707369 514775 417069 269896 264225 304918 305912 318770 324153 329573 331852 364396 368038 592386 618122 41.15 67.8 1
12:30:09 2023-09-27 322889 321875 81153 79026 118528 123702 120453 119219 89140 88049 96699 95989 114770 115963 330616 354507 955163 947503 353666 363993 107679 94572 105325 102580 117545 113610 108265 108802 77258 75764 255405 225643 660018 656354 199957 197578 252433 256789 294296 288766 306473 308583 321933 327706 303789 339611 679813 707333 514775 417033 269644 264155 304646 305876 318547 323666 328313 332248 364658 369024 595768 618122 41.15 67.8 1
12:30:10 2023-09-27 324866 321584 81539 79048 118789 121622 120552 119199 89197 88105 96965 95990 114928 115571 330616 354543 955429 947509 351569 363193 107645 94637 105252 102860 117492 113923 108265 108836 77215 75764 257717 225643 657148 654909 199227 197441 252503 256536 294438 288603 304135 306663 321137 328202 303115 339130 678851 703318 514261 417033 269102 264260 304682 305446 318512 323666 329573 331350 363304 367843 596410 618122 41.15 67.8 1
12:30:11 2023-09-27 324255 321649 81157 79116 118533 123788 120620 119335 89140 88041 96732 95760 114803 115153 330616 355574 955163 946157 351605 363193 107645 94508 105325 102586 117569 113610 108299 108785 77476 75951 257717 225391 657148 655999 199435 197647 252398 256539 295124 288766 306566 306847 321850 328663 304039 337293 678594 703016 517992 417033 269102 264296 305003 305912 319029 323927 329573 331386 363304 368361 595309 618122 41.15 67.8 1
12:30:12 2023-09-27 337392 321732 81310 79048 118789 121622 120719 119185 89295 87897 96732 95792 114987 115630 331117 355005 953811 946157 354233 363596 107827 94637 105252 102650 117545 113688 108265 108836 77162 75806 255405 225607 653488 658506 199853 197441 253278 256612 294403 293331 304743 308583 323091 328167 303790 337995 679813 710446 508863 418321 270348 263821 306208 305912 318547 324153 329573 332122 365527 366651 594888 618122 41.15 67.8 1
12:30:13 2023-09-27 323379 320611 81009 79120 118171 123973 120286 119369 89018 88202 96565 96086 114770 115963 330616 353445 955163 947067 351641 363193 107679 94606 103753 102931 117702 114002 108322 108919 76099 75920 256521 225535 658105 656463 200062 197647 252503 256896 294118 288802 304743 309165 322911 328343 303754 339611 678851 707333 514775 417069 269932 264260 304932 306379 319029 324153 330040 332122 364687 366651 595309 618122 41.15 67.8 1
12:30:14 2023-09-27 323427 320696 81149 79076 118726 123646 120453 119335 89165 87929 96914 95760 114770 115604 330616 354295 953774 947621 351605 363158 107645 94573 105252 102515 117269 113914 108116 108652 77109 75733 255405 225643 653912 656772 199574 197750 252503 256536 294403 288599 304743 306847 322112 328893 303790 339130 678851 703354 515118 414651 269516 264260 304682 305876 318547 323892 329573 331852 364104 366651 595309 618122 41.15 67.8 1
12:30:15 2023-09-27 323763 319832 81241 78972 118562 123616 120453 119335 89295 88049 96666 95792 114928 115571 330616 354507 953961 948975 354887 366363 107776 94701 105441 102720 117722 113845 108199 108852 77402 75837 257717 225463 656981 658506 199853 197132 253278 256394 294046 288802 304707 306244 323055 327672 303896 341279 678851 710446 514775 418949 270766 263417 304360 305912 320403 324189 328277 332122 365527 367198 595566 616003 41.15 67.8 1
12:30:16 2023-09-27 323339 320668 81042 79188 118595 123822 120294 119369 89018 88170 96897 96022 114691 115763 332309 353162 953811 947503 351641 363193 107679 94723 105252 102553 117545 113688 108116 108869 77195 75744 256521 225607 657269 656645 199853 197441 252538 256386 293634 293331 304743 306244 323091 328202 303115 339611 678851 709443 508934 417658 270312 263821 305182 305912 318547 324153 329573 331888 365491 368628 594851 618122 41.15 67.8 1
12:30:17 2023-09-27 322925 320668 81046 79116 118499 123891 120369 119769 89018 88170 96666 96086 114737 115997 331099 355702 957507 949490 351460 363596 107761 94572 105588 102790 117688 113845 108165 108911 76068 75795 257717 225643 672056 657821 199992 197372 252572 256536 294438 288694 306473 306707 323055 327848 304004 340759 679813 711451 514775 418321 270766 263821 305182 306379 319498 324189 329573 332122 366914 366651 596410 617625 41.15 67.8 1
12:30:18 2023-09-27 323610 320858 81376 79116 118171 121962 120350 119569 89173 88202 96565 95989 114770 115763 330580 354011 958629 949868 351605 363229 107679 94637 105286 102586 117545 113688 108265 108869 77248 75795 255405 225643 657511 658040 199540 197098 253137 256141 294403 293435 304707 306912 322828 327142 304004 338223 678851 709443 515632 419615 270766 263197 305612 305876 318030 324189 329573 331888 365527 366651 591477 618122 41.15 67.8 1
12:30:19 2023-09-27 323328 321155 81013 79112 118171 123943 120286 119569 88986 88592 96897 96253 114987 115856 330473 353303 955694 951558 351424 363051 107802 94701 105325 102618 117627 113532 108299 108686 77435 75858 255405 225535 658534 658040 199540 197029 253525 256141 294438 293782 304636 307136 323091 327178 304753 338258 678851 709443 514775 420840 270348 263013 305289 305661 320403 324189 328277 332122 365527 366651 592223 616003 41.15 67.8 1
12:30:20 2023-09-27 322884 321012 81013 79116 118138 123891 122824 119569 89051 88170 96732 96021 114928 115604 330831 352421 953774 947104 351641 363158 107679 94540 105286 102586 117545 113532 108116 108944 77248 75826 256521 225643 657148 656145 199574 197578 252327 256356 294118 288802 304743 306244 322076 328698 302759 339130 679813 706834 496087 414687 269516 264260 304968 305876 318770 324153 329573 332122 364104 366975 595768 618122 41.15 67.8 1
12:30:21 2023-09-27 323723 320673 81253 78869 118692 121672 120616 119297 89222 88138 96899 95728 115053 115537 330938 354366 957544 948852 353630 364996 107571 94508 103753 102790 117526 113688 108265 108869 77142 75806 257717 225535 660374 656645 199540 197750 252538 256751 294474 288806 304743 306244 322863 328933 303151 339611 678851 707369 514775 417069 270536 264260 304718 305876 318547 324153 329573 331422 364396 366651 596410 618122 41.15 67.8 1
12:30:22 2023-09-27 323759 320865 81189 79058 118533 123616 120453 118971 89234 87897 96699 95760 114961 115378 330652 354543 955163 945883 351641 363193 107679 94476 105286 102586 117464 113610 108116 108686 77109 75733 255405 225643 657148 656181 199540 197613 252361 256177 295303 288892 305875 306244 322112 329195 304039 339130 679813 708405 514775 417069 269516 264296 304718 305912 318770 324189 329573 331386 363849 369060 592386 617864 41.15 67.8 1
12:30:23 2023-09-27 325539 320384 81381 79124 118793 121116 120384 119117 89382 87953 96966 95892 115053 115504 330616 354543 956592 947503 351533 363887 107679 94541 105325 102764 117660 113923 108232 108944 77142 75795 255405 225643 659652 656645 199574 197785 252538 256536 295303 293064 304779 306244 322601 328964 304004 338651 678077 703318 514775 417033 269138 264260 304932 305912 318547 324153 329573 331888 364396 365594 593681 618122 41.15 67.8 1
12:30:24 2023-09-27 323794 320677 81273 78865 118649 123702 120453 119170 89234 87897 96732 95792 114961 115571 330652 354543 955163 946157 351641 363193 107679 94540 105286 102650 117660 113532 108299 108836 77162 75951 258844 226702 654542 656536 199922 197681 252433 256541 293975 288766 305029 309237 322565 329124 304004 339340 678851 703210 519060 416997 269706 264260 305311 305912 318887 324153 329573 331888 364104 366651 595768 618122 41.15 67.8 1
12:30:25 2023-09-27 323423 321012 81343 79052 118793 121622 120552 119399 89197 88170 96766 96086 114961 115604 330866 354295 956518 945726 351605 364029 107809 94701 105286 102650 117627 113767 108224 108944 77195 75827 253133 225643 659652 656181 199227 197819 252538 256536 295998 288802 304636 306279 321848 329195 305003 338374 679813 703282 511906 418717 269102 265037 305182 305912 319029 323927 329573 332392 363849 367843 595309 618122 41.15 67.8 1
12:30:26 2023-09-27 324852 320668 81149 78896 118566 123736 120453 119253 89205 87897 96699 95760 114961 115153 330580 356610 956518 946908 351569 363993 107827 94701 105398 102790 117784 114444 108397 108785 77529 75920 256521 226775 657269 656120 199713 198232 252751 256754 294082 288802 305638 306912 322040 329480 304645 338577 680778 703282 512413 417958 269337 264260 304610 305876 318994 324118 330040 332320 363268 367843 596153 618122 41.15 67.8 1
12:30:27 2023-09-27 324636 320905 81310 79160 118779 121453 120620 119301 89295 88041 97234 95664 115086 115087 330580 356109 958188 947503 351605 363703 107645 94605 105364 102650 117627 113767 108265 108836 77235 75858 255405 225643 654668 656609 199540 197750 252503 256680 295847 288802 304385 306244 322076 329160 304467 338614 680295 703282 516302 417953 269481 264260 305111 306545 319029 324153 330040 332320 364360 368620 597226 618122 41.15 67.8 1
12:30:28 2023-09-27 324519 321119 81297 79080 118697 123874 120732 119102 89262 87865 96867 95760 114928 115153 332309 356109 956518 946157 351605 367142 107958 94983 103753 102860 117803 113923 108199 108885 77435 75909 272705 225463 658701 656572 199505 197750 252503 257462 296349 288752 305351 308583 322040 329160 303718 337770 680185 703246 513259 417033 269066 264260 304682 305912 318994 324153 330040 332086 364104 368628 593645 618122 41.15 67.8 1
12:30:29 2023-09-27 324744 320633 81204 79281 118499 121622 120635 119301 89169 87865 96699 95663 114928 115312 330313 356645 955841 946157 352650 363703 107645 94572 105291 102618 117708 113688 108265 108836 77215 75755 256605 225643 658458 656645 199992 197716 252572 256500 294082 288892 305136 306672 323772 329124 303719 339611 678851 708869 507849 417663 269932 264225 305147 306343 318735 324153 329573 331852 364396 368880 592386 618122 41.15 67.8 1
12:30:30 2023-09-27 324325 320152 81413 79030 118697 123788 120453 119335 89140 88170 96699 96054 114928 115571 330616 354224 958188 950331 354737 364142 107876 94701 105554 102650 117655 113845 108165 108852 77402 75827 255405 225607 660140 658506 201481 197509 254448 255319 294046 293782 304457 309589 322840 327901 305863 338223 677817 708869 516832 420804 269896 263162 306906 304658 318066 325131 329303 332356 366298 368880 590471 617209 41.15 67.8 1
12:30:31 2023-09-27 324823 321662 81162 79224 118138 124029 120251 119535 89190 88138 96732 96086 114770 115843 330616 352421 956518 948448 351641 363703 107645 94637 105398 102720 117627 113688 108265 108986 77268 75806 255405 225607 658105 656645 199853 197750 252538 256931 295224 288802 304389 306887 323091 329160 303896 339611 679813 708869 514775 417622 270312 264260 305147 306545 319029 324189 330040 332356 364907 366651 597226 618122 41.15 67.8 1
12:30:32 2023-09-27 324823 320858 81297 79112 118697 123822 120453 119335 89201 88202 96732 96253 114954 115856 331332 354259 956863 948815 353557 364142 107876 95091 105588 102860 117770 113845 108299 109020 77248 75827 257717 225355 657269 656609 200167 197750 253102 257587 295160 289023 305172 308402 323091 329160 304004 340370 680778 709443 521881 417953 270312 264225 305777 306811 318770 324189 330040 332356 365491 368628 595731 618122 41.15 67.8 1
12:30:33 2023-09-27 324496 320455 81301 79232 118755 123908 120453 119219 89295 88017 96766 95760 114928 115345 331081 356645 956518 946157 351605 363193 107645 94701 105359 102650 117660 113688 108299 108911 77215 75827 255405 225643 657026 656145 199505 197785 252503 256536 295754 288802 305602 307136 322301 329658 304860 339094 680295 703282 513259 419310 269481 265037 304932 305912 319029 324153 330040 332356 364104 368361 594101 618122 41.15 67.8 1
12:30:34 2023-09-27 326023 320633 81149 79108 118693 123788 120582 119263 89283 88041 95531 95958 115020 115279 330938 356503 958225 948778 351496 364107 107645 94605 105325 102650 117593 113923 108397 108877 77289 75858 257717 225643 657984 658126 199505 197785 252503 256500 295303 288802 304421 308583 322040 329658 304145 339130 680295 703246 516302 417953 269102 265037 305147 306343 319029 324591 330040 332356 364360 368620 595731 618122 41.15 67.8 1
12:30:35 2023-09-27 324748 327735 81241 79112 118693 123788 120453 119335 89327 87897 96833 95760 114961 115120 330616 356109 955841 946157 351605 363193 107794 94637 105364 102650 117660 113688 108299 108836 77268 75858 255405 225643 657148 656145 199540 197785 252503 256716 295675 288802 304849 307136 322565 329160 304967 339130 680295 703318 513259 417622 269481 264260 305147 306545 319029 324189 330273 332086 364069 368620 597226 618122 41.15 67.8 1
12:30:36 2023-09-27 324748 320834 81385 79092 118852 121757 120870 119199 89475 87953 97000 95958 115053 115391 333254 356217 955804 946157 351605 364249 107958 94831 105398 102720 117627 113688 108265 109020 77435 75939 256521 225607 657148 656645 199540 197785 252503 256896 294774 288802 305638 307136 322076 329658 304109 339370 680295 703318 508934 417069 269896 265037 305182 305517 319065 324642 330273 332356 364360 366940 595731 618122 41.15 67.8 1
12:30:37 2023-09-27 324821 320637 81185 79245 118528 123822 120453 119219 89295 87865 96732 95760 114803 115153 330616 356109 955841 946157 353729 363738 107901 94508 105398 102650 117660 113688 108299 108836 77321 75806 256521 225571 656556 656645 199992 197750 252538 256500 294118 288802 305172 306672 323772 329160 304004 339611 678851 709406 514775 419273 270348 264225 305182 306595 318994 324153 329806 332086 364943 368700 597226 617864 41.15 67.8 1
12:30:38 2023-09-27 324635 320611 81195 79188 118673 121622 120552 119365 89165 88138 95467 96285 114928 115843 331081 353692 956789 949832 351569 363158 107827 94540 105359 102931 117526 113767 108299 108836 77215 75827 253133 225607 654995 656376 199505 197819 252503 256500 295160 288892 305315 306672 321814 329160 305433 338577 679813 703282 518888 417658 269066 265072 304896 305876 319065 324591 329806 332896 364324 367843 593225 618122 41.15 67.8 1
12:30:39 2023-09-27 324821 320896 81153 79054 118520 123943 120453 119245 89234 87897 96732 95760 114803 115186 330616 356324 956555 946157 351605 363738 107679 94573 103960 102650 117545 113688 108191 109020 77215 75755 254239 225607 656905 655645 199227 197819 252538 256141 295619 288802 305387 307171 321137 329160 304967 338374 679813 703246 513259 417658 269030 265072 305182 305876 319512 324623 330053 333149 364111 368289 595772 617974 41.15 67.8 1
12:30:40 2023-09-27 324748 320751 81310 79156 118557 121792 120350 119301 89140 87897 96699 95760 114987 115630 331086 357433 956555 945484 353226 363596 107645 94508 105286 102548 117464 113688 108157 108836 77182 75816 255405 225643 659652 656145 199540 197785 252503 256716 295303 288802 305423 306922 322828 329160 304380 339130 680295 707333 509201 417069 269706 264719 305182 306343 318994 324189 330040 332356 364396 366616 596190 618122 41.15 67.8 1
12:30:41 2023-09-27 324255 320896 81293 79112 118562 123822 120453 119136 89295 88049 96766 96019 115040 115458 330580 355574 956555 947503 353435 363993 107679 94540 105359 102650 117627 113688 108265 108836 77321 75837 255405 225607 657026 656145 199505 197750 252503 256536 295303 288802 305423 308438 322076 329195 304467 339130 679813 703318 513259 417033 269670 264825 304573 305840 319264 324048 330705 332248 364253 368844 598103 618011 41.15 67.8 1
12:30:42 2023-09-27 324604 320468 81212 79080 118726 123788 120453 119263 89377 87865 96833 95663 114961 115186 330616 355967 955841 947229 351605 363993 107679 94605 105398 102650 117545 113688 108265 108836 77215 75827 255405 225607 658336 655645 199540 197785 252538 256896 295754 293331 306343 306887 322112 329195 304931 339130 679813 708905 516302 417658 269706 265072 305182 305912 319029 324153 329573 332356 364104 368361 595731 618122 41.15 67.8 1
12:30:43 2023-09-27 324784 320896 81297 79076 118722 123856 120453 119219 89327 87897 96867 95760 115040 115087 330652 356359 956555 948975 354485 366622 107843 94831 105549 102860 117688 113923 108199 108885 77456 75920 255405 226253 657148 657575 200201 197750 253137 256825 294666 288802 304385 306707 323126 327883 304252 340759 675790 710948 514775 417990 270730 264040 305182 306523 318547 324978 329573 332392 365527 367198 595309 618122 41.15 67.8 1
12:30:44 2023-09-27 324784 320896 81357 79178 118755 123788 120453 119253 89295 87897 97099 95696 115040 115418 330616 356645 955841 946157 351641 363703 107679 94540 105286 102650 117627 113688 108299 108944 76108 75827 256521 225607 654869 654683 199540 197785 252503 256751 294118 288802 305638 306279 321850 328840 304753 339130 680295 703318 514611 417658 269481 265072 305182 306343 319029 324189 330273 332392 364396 368361 595768 618122 41.15 67.8 1
12:30:45 2023-09-27 324784 320718 81329 79080 118735 123822 120453 119335 89295 88017 96766 95760 115040 115345 331332 356396 958225 947429 351533 364142 107727 94701 105588 102790 117688 114002 108165 109020 77321 75827 257717 225643 658458 657705 201054 197750 253313 256931 294224 288730 306909 306922 324228 329195 304039 340722 679813 711451 514775 417958 270539 264260 305182 306595 319029 324189 330040 332392 365527 367233 595309 618122 41.15 67.8 1
12:30:46 2023-09-27 322889 321870 81149 79144 118167 121962 120232 119735 89173 88202 96666 96086 114770 115876 330652 352421 954676 947067 351641 363738 107645 94540 105432 102720 117545 113767 108299 108911 77248 75795 272705 225607 658169 656181 199540 197785 252538 256716 296141 288586 305423 306672 322112 329195 304717 339130 680295 703318 515964 417069 269706 264296 305182 305912 319770 324189 330040 332356 364396 369580 593681 617213 41.15 67.8 1
12:30:47 2023-09-27 324484 320932 81241 79248 118838 123822 120453 119229 89327 88073 97100 95926 114987 115471 330974 355967 956371 947355 353521 364142 107876 94766 103787 102650 117660 113767 108299 109153 77616 75920 255405 225607 654542 656645 199853 197716 252572 256967 296603 293538 305638 307136 322565 329658 304717 339611 680295 707369 514775 417658 269968 265072 305182 306379 319065 324153 330273 332392 364907 366686 596838 618122 41.15 67.8 1
12:30:48 2023-09-27 324635 320789 81325 79112 119110 123856 120620 119369 89234 88234 96666 96119 114921 115956 331117 353976 957270 947067 351641 364569 107860 94701 105286 102650 117660 113845 108332 109165 77248 75837 270258 225643 659896 656645 199574 198461 252572 256931 295750 293647 305674 307171 322112 329658 304967 339130 676020 703354 513259 417658 269706 265072 305182 306379 319029 324834 330040 335284 364396 366360 594101 618122 41.15 67.8 1
12:30:49 2023-09-27 324520 320633 81297 78968 118721 121792 120650 119263 89410 88105 97000 95924 115086 115504 330938 355432 956371 948177 351569 363229 107679 94572 103753 102860 117803 113845 108265 109020 77248 75837 257717 225499 655122 656645 199853 197785 252572 256967 295160 293331 305674 307377 322828 329195 304717 339611 679813 707333 515632 417658 269932 265037 305182 306379 319100 324642 330040 332392 364907 366651 595731 618122 41.15 67.8 1
12:30:50 2023-09-27 324255 320889 81329 79112 118760 123736 120704 119369 89234 87929 96766 95760 114961 115604 331153 355325 956518 948177 351713 363738 107712 94637 105359 102650 117545 113688 108332 108944 77248 75786 255405 226435 659530 656645 199853 197785 252572 256931 295160 293336 305638 307171 323091 329658 304967 339611 679686 708405 514775 417990 269968 264296 305182 306523 319029 324904 330273 332392 364943 367163 597255 617900 41.15 67.8 1
12:30:51 2023-09-27 324606 320869 81422 79260 118815 121622 120765 119399 89230 88105 96999 96022 115020 115697 331081 354543 956555 947503 353521 364178 107827 94831 105359 102650 117660 114002 108456 109020 77248 75827 255405 225643 657026 656645 199853 197785 252572 257440 295160 293331 305423 307171 323091 329426 304039 339648 680295 707369 521881 417695 269932 264296 305562 306379 319029 324189 329573 332356 364943 368592 595768 618122 41.15 67.8 1
12:30:52 2023-09-27 324857 320934 81329 79140 118562 123891 120453 119369 89327 88049 96766 95792 115397 115345 332309 356717 957950 946157 351641 363738 107860 94701 105432 102650 117660 113923 108332 109089 77248 75920 255405 225643 653964 656645 199540 197854 252572 256967 295160 293404 305674 307171 320851 329658 305433 339611 676056 707333 518888 417990 269932 265479 305182 306379 319772 324677 330040 335264 364658 368700 598103 618085 41.15 67.8 1
12:30:53 2023-09-27 325522 320751 81543 79152 118789 121792 120350 119199 89475 87897 96766 95760 115152 115186 331099 356396 956555 947503 351641 363229 107991 94701 105359 102720 117627 113845 108299 109053 77248 75858 257717 225643 659774 656645 199540 197854 252572 256751 295160 293331 305638 309589 322565 329658 305003 339130 676020 703318 521542 418285 269706 265108 305182 306379 319065 324224 327921 332392 364104 366360 595768 618122 41.15 67.8 1
12:30:54 2023-09-27 325097 320668 81329 79144 118843 123856 120620 119253 89327 87897 96800 95792 115040 115378 331153 355325 956592 947503 351641 363738 107679 94701 105359 102790 117660 113845 108332 109020 77195 75858 255405 226652 660130 656645 200027 197854 252572 256967 296767 293538 305710 307171 322863 329658 304717 339611 675826 707369 514775 418285 269932 265072 305182 306365 319783 324885 330324 332752 364800 369660 597188 618048 41.15 67.8 1
12:30:55 2023-09-27 324111 320490 81450 79152 118809 123702 120599 119253 89327 88105 96933 95990 115119 115571 330330 355610 958225 946396 351605 364832 107712 94853 105286 102650 117579 113845 108332 108944 77248 75889 255405 225643 654995 656645 199540 198405 252572 256705 296242 293331 305674 307637 322112 329195 305935 338651 676056 703318 509445 418321 269102 265701 304574 306379 319548 324677 330507 333438 364396 368104 595309 618122 41.15 67.8 1
12:30:56 2023-09-27 326060 321190 81277 79309 118726 123856 120453 119569 89327 87929 96766 95792 114961 115571 330616 356717 957950 946157 353729 363774 107679 94701 105286 102650 117627 113688 108299 108944 77248 75858 255405 225643 654542 656645 200167 197819 253137 256967 295998 293404 305710 307171 323772 329658 304253 339648 676020 709443 510554 421186 270287 264860 304896 306703 318923 324764 330434 332716 365057 369920 596006 618122 41.15 67.8 1
12:30:58 2023-09-27 323308 320936 81297 79058 118760 121707 120670 119369 89295 88110 96699 96021 114987 115730 330652 354507 956592 948485 351641 364284 107860 94637 105286 102650 117660 113923 108299 109020 77354 75920 256521 225607 657741 655645 199540 197819 252538 256896 294981 288802 306054 307136 322040 329658 305863 338614 680778 707715 514611 418249 269445 265816 305612 306307 319737 324872 330273 333366 364324 368361 596190 618122 41.15 67.8 1
12:30:59 2023-09-27 322853 320600 81408 79220 118891 123994 120453 119301 89201 88202 96766 96086 114961 115956 331081 354188 956518 948852 353630 364249 107976 94701 105505 102790 117823 113845 108299 109020 77321 75879 256521 225643 657390 656645 200201 197785 253278 257223 294082 293745 305638 307171 323809 329622 304680 340881 680520 709079 516832 418103 270585 264895 306172 306595 319370 324956 330397 332320 365456 367455 596153 618122 41.15 67.8 1
12:31:00 2023-09-27 323200 321870 81260 79360 118726 122047 120453 119335 89197 88202 96699 96086 114928 115956 331081 353940 955804 948852 353630 363993 107928 94701 105398 102720 117823 113845 108265 109020 77321 75879 255405 225607 655147 656645 200167 197750 253599 256931 295052 288802 305638 307171 323773 329658 304467 340722 680778 710446 514775 418285 270730 265183 305612 306811 318994 325131 330507 332392 365491 367712 597679 618122 41.15 67.8 1
12:31:01 2023-09-27 322889 320932 81149 79252 118408 124029 120369 119735 89140 88202 96699 96086 114770 115956 331081 353409 956555 948448 353630 364249 107901 94701 105432 102790 117627 114002 108299 109020 77321 75920 256521 226760 659176 654872 199818 197819 252538 256931 294774 293538 306104 310063 322279 329871 304788 339501 680704 703138 511280 418103 270132 265302 305433 306775 319701 324189 330273 332356 365057 366651 595694 618122 41.15 67.8 1
12:31:02 2023-09-27 324748 321644 81325 79156 118726 123822 120453 119185 89327 88049 96833 95760 115073 115378 331350 355574 955841 947503 351605 363993 107827 94701 105359 102720 117894 113845 108332 109020 77321 75848 257717 226920 657148 656145 199853 197819 253137 256931 294738 293745 306105 307171 323055 330121 304931 339611 680778 709138 507849 418285 270312 265072 305182 306811 319512 324869 330507 332392 364907 366942 597679 618122 41.15 67.8 1
12:31:03 2023-09-27 323727 320183 81293 79022 118726 123822 120784 119263 89377 88073 97200 95990 115053 115537 331207 354898 956371 948740 353521 364213 107868 94766 105432 102720 117823 114002 108498 108986 77375 75889 257717 226652 659652 656645 200167 197785 253102 256931 296767 293745 306105 307601 323091 329658 304467 339611 680507 707333 508863 417953 270312 265072 305612 306545 319512 324904 330273 332860 365199 367198 597226 618122 41.15 67.8 1
12:31:04 2023-09-27 323981 320894 81297 79248 118804 123908 120453 119501 89295 88202 96799 96086 114961 115956 331117 354224 957913 947104 351641 366030 107901 94701 105398 102720 117823 113845 108299 109020 77354 75931 257717 225607 653587 656645 200132 197819 253067 256967 295503 293745 306105 307171 322565 329858 305397 339611 681261 707297 513259 418285 270536 265479 305612 306811 319737 325131 330507 332392 364651 368880 598103 618122 41.15 67.8 1
12:31:05 2023-09-27 324748 320834 81393 79430 118968 121962 120754 119365 89507 88105 97000 95990 115053 115504 331440 356217 957876 948177 354485 363703 108140 94766 105398 102790 117660 113767 108299 108986 77468 75889 256521 225607 658105 658506 200551 197785 253702 256967 294981 293818 305674 307171 323772 329124 304467 338258 680778 711451 514775 420571 270838 264225 306043 306811 318994 325131 330040 332896 366627 367747 596190 618122 41.15 67.8 1
12:31:06 2023-09-27 324786 320183 81325 79108 118726 123822 120704 119369 89447 88110 96799 96086 114961 115797 330616 354472 957950 948852 351641 364249 107935 94701 105432 102975 117857 113845 108332 109020 77248 75889 255405 225643 653587 656645 200167 197819 253313 256931 295164 287635 305889 307171 323809 329658 304467 340092 678594 709443 514775 418249 270539 264296 305612 306595 319029 325131 330273 332896 365199 369848 594760 619218 41.15 67.8 1
12:31:07 2023-09-27 324404 320526 81343 79296 118785 121792 120685 119365 89165 88138 96965 96086 115086 115956 331117 353976 957765 948852 353630 363703 107827 94701 105359 102790 117660 113845 108299 109053 77248 75889 256521 225607 657741 656645 200201 197819 253313 256972 294738 293818 305638 307637 323545 329889 304503 337995 680778 709443 507849 417953 270766 264296 306208 306811 319512 324904 330273 332860 365491 367747 596226 618122 41.15 67.8 1
12:31:08 2023-09-27 325022 320889 81333 79112 118925 123856 120788 119535 89327 88017 96901 95760 115008 115378 331117 355574 957913 948177 351641 364249 107827 94701 105325 102650 117627 113845 108299 109020 77248 75931 255405 225643 654190 656645 200167 197819 253313 256967 295579 293611 306033 307601 322504 329658 305003 339611 676020 707333 514611 417331 270312 265072 305612 306811 319748 325375 330829 332919 364694 369400 594943 618048 41.15 67.8 1
12:31:09 2023-09-27 324604 320941 81624 79206 118954 121707 120788 119301 89327 87897 96833 95760 115086 115378 330849 355539 956518 947621 353412 364945 108009 94766 105432 102790 117823 114080 108332 109020 77354 75920 256521 225643 654290 656772 200167 197819 253278 257327 294981 293745 305638 307627 322828 329889 304931 339648 680778 707369 508694 417658 270348 265072 305111 306811 319737 324904 330507 332896 364907 366651 596190 618122 41.15 67.8 1
12:31:10 2023-09-27 324255 320148 81325 79108 118843 123788 120620 118971 89295 87897 96799 95792 115152 115458 330616 355574 956555 947503 351641 363703 107679 94701 105359 102720 117545 113845 108332 109020 77248 75868 255405 226915 659530 656645 200167 197854 253313 256967 295575 293745 306141 309019 323055 329658 305003 339611 679686 708369 503773 417953 270251 265604 305325 306270 319890 324798 330471 333257 365057 369364 595364 618011 41.15 67.8 1
12:31:11 2023-09-27 324568 320633 81301 79116 118847 123822 120620 119199 89352 88170 96867 95760 115152 115458 330866 355183 956555 948177 353666 363993 107679 94831 105359 102720 117823 113767 108299 109020 77321 75920 270258 225607 657148 656645 200027 197819 253102 257404 295750 293850 306105 307171 323055 329658 304931 339648 680778 708369 504957 418285 270312 265072 305777 306811 319737 325166 328413 332896 364907 368592 594138 618122 41.15 67.8 1
12:31:12 2023-09-27 322889 320936 81153 79256 118533 124098 120453 119769 89140 88202 96732 96250 115251 115956 330616 353409 956592 949832 353666 364284 107827 94701 105432 102790 117823 113845 108299 109089 77248 75982 256521 226920 659652 656645 200201 197785 253348 257363 294774 293745 306105 307171 322768 329889 304503 340370 680594 709115 502429 418030 270585 264931 305039 305839 319854 324991 330434 333027 365313 367163 596226 618122 41.15 67.8 1
12:31:13 2023-09-27 323727 320619 81679 79232 118891 123822 120620 119335 89234 88202 96899 96022 114961 115604 330652 354507 956518 947621 353666 364284 107935 94701 105432 102720 117627 113845 108332 109020 77354 75931 255405 225643 657269 656645 200167 197819 253313 257543 295160 293404 306105 307412 323581 329658 304717 340370 676020 709443 507342 418321 270766 264331 305182 305661 319029 324904 330273 332392 365456 367198 597679 618122 41.15 67.8 1
12:31:14 2023-09-27 322889 320628 81293 79116 118731 123822 120453 119369 89173 88202 96699 96119 114803 115876 331117 353976 956555 947067 351605 363993 107827 94572 105432 102720 117660 113845 108332 109020 77248 75817 256521 226755 659054 656645 199853 198405 252572 256967 295017 293745 305674 309420 322541 329871 306078 339354 682440 703138 508934 418731 269716 265745 305935 306343 320339 326853 330507 333402 364651 367592 595933 619879 41.15 67.8 1
12:31:15 2023-09-27 324784 320898 81329 79108 118921 121792 120453 119369 89327 88049 96833 95792 114994 115153 331117 356645 957913 947503 351641 364284 107827 94896 105432 102790 117660 113845 108332 109053 77301 75889 255405 226920 653488 656645 199853 198405 253278 257440 295575 293745 306141 307637 322112 329889 305899 339370 676056 703318 504957 417990 269932 265479 305777 305661 319512 325131 330507 333167 364396 367520 597255 618122 41.15 67.8 1
12:31:16 2023-09-27 324821 320633 81333 79116 118760 123943 120453 119335 89327 87929 96766 95760 115008 115153 330616 356109 957950 947503 351641 363993 107827 94701 105466 102790 117660 113845 108299 109053 77321 75951 255405 225643 653686 656145 199853 198405 253313 257475 295991 288865 307784 309894 322660 329782 304501 339538 682191 707152 514611 418140 269896 265479 305182 305266 319772 324920 330471 333172 364872 366616 593645 617388 41.15 67.8 1
12:31:17 2023-09-27 325911 320894 81549 79248 118925 123943 120453 119369 89295 88049 96901 95760 115073 115220 331117 356145 956555 947621 351605 363993 107679 94637 105466 102720 117660 113845 108332 109020 77281 75899 255405 225643 657863 656645 199888 198439 253102 257543 295575 293611 306177 307843 323055 329889 305684 339611 680778 707369 509945 418285 269968 265479 305182 306811 319772 325131 330507 332860 364943 367198 596226 618122 41.15 67.8 1
12:31:18 2023-09-27 324255 320894 81329 79120 118959 123822 120788 119369 89327 88049 96867 95989 115152 115604 330652 355574 957950 948852 351641 363993 107860 94701 105359 102720 117857 113923 108365 109020 77334 75817 255405 225607 657390 656390 200586 198785 253882 257617 297603 288802 305677 309675 323630 330014 304466 340538 681744 709443 516146 418321 270730 265338 305612 306545 319772 325166 328183 333167 365384 367747 598690 618122 41.15 67.8 1
12:31:19 2023-09-27 322853 320668 81329 79140 118954 123891 123029 119369 89327 88202 96901 96119 115073 115876 331368 354507 957270 947104 351605 364284 107901 94572 105466 102790 117627 113845 108332 109053 77248 75991 253133 226920 658105 656645 199853 198716 253313 256967 296242 293745 306608 307637 322565 329889 305360 339370 676056 703354 513259 418321 269932 265701 306043 306811 320032 324623 328413 333438 364943 366428 597226 619694 41.15 67.8 1
12:31:20 2023-09-27 322889 320668 81070 79144 118562 123891 120453 119569 89173 88202 96599 96314 114770 115797 330348 353197 956592 948852 353934 363738 107679 94701 105359 102650 117660 113688 108332 109020 77616 76013 257717 225355 659187 656500 200726 198301 253810 257582 295991 288802 305961 309238 324037 329889 304931 338258 676092 711232 516146 418285 270802 265072 306043 306595 319854 325166 330521 333167 366627 367782 596226 618506 41.15 67.8 1
12:31:21 2023-09-27 322889 320834 81185 79280 118722 123891 120453 119769 89173 88202 96766 96086 114770 115956 330616 353445 956592 948213 351641 364284 107935 94701 105466 102720 117784 113767 108332 109053 77248 75868 257717 225643 659896 656645 200027 198405 253102 256967 296242 293745 305875 307136 323091 330121 305468 339648 676056 709406 523515 418321 270348 265701 304538 306811 320032 325166 330829 333185 365206 369812 595750 619879 41.15 67.8 1
12:31:22 2023-09-27 325097 321159 81477 79112 118993 123770 120650 119253 89327 88049 96800 95923 115073 115604 331117 355040 957950 947503 353666 364320 107935 94961 105432 102931 117817 114002 108431 109153 77468 75920 257717 226775 658227 656463 200062 198577 253562 257188 295160 293611 306141 307171 322804 330050 304931 337960 676020 707369 516146 418140 270348 265108 305777 306595 319772 324677 330507 332932 364943 367198 597108 616306 41.15 67.8 1
12:31:23 2023-09-27 324291 320896 81469 79140 118843 121875 120620 119253 89327 87929 96766 95792 114994 115458 330616 355610 957270 948177 351677 364249 107961 94701 105466 102790 117660 113845 108332 109020 77334 75899 256521 226760 658336 656645 200201 197854 253669 256967 295017 293611 306141 307207 323126 330121 305003 340480 676020 707369 516660 418321 270575 265661 305791 306559 320232 325410 330507 333023 365092 369660 596080 619365 41.15 67.8 1
12:31:24 2023-09-27 324604 320490 81450 79112 118925 123736 120704 119253 89327 88105 97167 95760 115516 115604 330616 355325 956371 947503 351641 364284 107968 94701 105393 102790 117660 113767 108332 108944 77281 75858 255405 225643 657026 656645 200167 197854 253313 256967 295575 293404 305279 307207 322768 329658 304609 339648 676020 707369 514611 418321 270539 265701 306043 305517 319772 325166 327953 333208 364943 366651 597679 616306 41.15 67.8 1
12:31:25 2023-09-27 324784 321906 81366 79244 118925 123977 120620 119369 89327 88073 96867 95792 115152 115378 330884 355610 956592 947503 351641 364284 107679 94572 105320 102720 117602 113845 108299 109053 77387 75879 255405 225643 657863 656645 200027 198405 253348 257002 295575 293013 306379 307207 322863 329889 305433 339648 676092 709332 521630 418030 270060 265639 305971 306703 319890 325026 330471 333221 364765 369364 593992 618122 41.15 67.8 1
12:31:26 2023-09-27 325097 320183 81329 79108 118819 123856 120453 119335 89327 87929 96800 95926 115053 115378 330652 356645 956592 946157 351605 363993 107935 94637 105432 102790 117823 113688 108299 109053 77248 75879 255405 226398 657148 656645 199853 198439 252960 256967 295575 293745 305710 307207 322601 329658 305935 339130 679686 707369 511906 418321 269516 265923 305612 306523 319808 323908 328183 333474 364431 365594 595804 618122 41.15 67.8 1
12:31:27 2023-09-27 323727 320896 81441 79248 118804 121723 120788 119335 89295 88170 96867 95792 115040 115571 330616 354507 956482 947503 351641 363993 107999 94701 105432 102720 117627 113688 108299 108986 77248 75920 255405 225643 657620 656609 200167 198370 255037 257327 296170 293745 306356 307171 323091 329337 305346 340113 681560 709332 515964 418140 269752 266301 305648 306631 319819 324956 330434 332824 364396 369580 595090 617864 41.15 67.8 1
12:31:28 2023-09-27 324640 320860 81412 79112 118726 124029 120620 119199 89327 87897 96833 95760 115364 115345 330616 356074 956555 947503 351641 364022 107827 94701 105466 102720 117627 113845 108299 108905 77321 75868 254239 225643 655122 656609 199992 198806 253102 256931 295017 293745 305674 307601 322565 329658 305863 339611 680778 703282 508934 418249 269896 265887 305827 306595 319996 325131 330507 332883 364907 368620 596190 618122 41.15 67.8 1
12:31:29 2023-09-27 324821 320575 81297 79256 118726 124063 120620 119735 89234 88202 96799 96086 114961 115730 330616 358259 958629 946157 351569 363703 108009 94701 105466 102790 117784 113845 108299 109020 77354 75817 255405 226920 657741 656609 199540 198681 253313 256896 296242 288730 306090 310771 322243 328875 306222 338984 680704 708187 525743 419396 269301 265745 306043 306092 320032 324189 330273 333257 365206 367843 595236 618122 41.15 67.8 1
12:31:30 2023-09-27 324857 320896 81310 79252 118558 124063 120453 119652 89173 88170 96732 96086 114928 115763 330348 358835 955127 946157 351249 363158 107679 94605 105325 102650 117593 113767 108299 109020 77215 75889 255405 226915 654542 656645 199505 198854 253313 256751 296242 293647 305638 308208 322792 328167 306906 338614 675790 707333 516146 420840 269030 265887 306043 305589 320032 324834 329573 333474 365491 367843 591895 618122 41.15 67.8 1
12:31:31 2023-09-27 324857 320936 81208 79256 118610 124184 120453 119569 89140 88170 96732 96054 114770 115963 329653 358295 956592 946157 351569 363703 107901 94701 105432 102790 117627 113923 108299 109020 77471 75889 272705 225643 653838 656645 199540 199235 253847 256683 297185 288888 306248 308931 322422 327741 306690 338911 680667 703138 516146 420804 269066 265923 306043 306127 320481 325131 328938 333474 365242 367843 592314 618122 41.15 67.8 1
12:31:32 2023-09-27 324893 322364 81046 79360 118528 124150 120453 119735 89295 88202 96732 96086 114770 115876 330348 358835 953811 946157 351002 363738 107679 94701 105432 102720 117660 113845 108299 109020 77248 75868 255405 225643 656905 656645 199366 198889 253313 256896 296868 293818 305674 308173 322826 328167 306906 339130 680295 707369 509201 422361 269030 265887 306043 306343 320257 325131 329573 333546 366334 367843 594431 618122 41.15 67.8 1
12:31:33 2023-09-27 324568 321870 81153 79360 118528 124184 120453 119769 89140 88202 96732 96086 114961 115956 329617 358871 956555 944105 351285 364284 107976 94637 105432 102931 117660 113688 108265 109020 77354 75827 257717 226506 660896 657784 201054 198923 253174 256789 296098 288284 308003 310332 322613 328982 306834 338614 680778 703282 509201 419433 269752 265887 306043 305912 320704 324904 329930 333510 364943 367843 594394 617850 41.15 67.8 1
12:31:34 2023-09-27 324857 320611 81208 79228 118528 124059 120453 120050 89234 88202 96732 96086 114961 115763 329653 358320 955163 946157 351533 364284 107679 94572 105466 102720 117660 113767 108299 108944 77301 75858 256075 226920 653237 656645 199192 199027 253278 256931 295883 293745 305638 308208 323019 328167 306906 338248 680295 707333 516146 421437 269066 265887 306043 306343 320032 324904 328961 333510 366591 367592 596376 617864 41.15 67.8 1
12:31:35 2023-09-27 323871 320802 81042 79338 118442 124214 120453 119769 89295 88234 96732 96086 114954 115990 329653 358835 953774 943434 351002 364605 108191 94572 105646 102580 118053 113688 108764 109072 77616 76024 257717 226847 658347 658433 199400 199674 253952 256789 296479 289424 304707 309108 324037 327672 308968 339501 680778 709370 503273 422632 269066 265745 306690 305912 320257 325885 329340 336038 367731 367843 592678 618122 41.15 67.8 1
12:31:36 2023-09-27 323639 321195 81185 79396 118171 124305 120369 119769 89018 88202 96699 96250 114770 115990 330348 358871 953774 942728 351285 363993 108407 94605 105680 102553 118053 113688 108665 108836 77281 75837 270258 225643 660896 657575 199227 198716 253702 256536 297185 293859 304743 310332 324037 327142 306906 339370 679813 710446 514775 423232 269066 265479 305504 305912 320457 325901 329550 333221 368257 367771 591895 617974 41.15 67.8 1
12:31:37 2023-09-27 322665 321190 81046 79424 118533 124305 120286 120102 89325 88234 96699 96316 114770 116023 330348 358871 956592 943434 351002 363993 108191 94831 104215 103116 117851 114002 108639 108810 77555 75868 258619 225427 660898 659365 199713 198820 253880 256536 295432 288544 306510 309675 324722 327107 306906 339611 678558 711342 502429 420963 269102 265037 306474 305876 319065 326148 329340 332896 368839 367843 591768 617683 41.15 67.8 1
12:31:38 2023-09-27 320967 321155 81046 79310 118138 124270 120119 119769 88743 88234 96565 96316 114770 116023 329653 357792 955841 943397 351002 363993 108009 94701 105612 102650 117823 113688 108665 108836 77387 75858 257560 224865 659795 660373 199366 198439 253880 256612 295088 287753 304743 307171 325132 326227 306906 339858 676056 710112 513405 420963 269644 265231 306604 305840 318887 326042 330471 332752 368991 368513 596410 618011 41.15 67.8 1
12:31:39 2023-09-27 320923 320526 81046 79392 118171 124098 120085 119769 89018 88234 96599 96250 114770 115990 330616 357218 957913 946270 352362 366622 108207 94701 105803 102790 117952 113767 108681 108885 77715 75920 258888 225217 670121 659439 199540 198578 253987 256789 296063 288768 304743 308103 323206 327530 306906 339611 680778 710112 520502 424360 269706 265479 306690 306379 319548 326183 329573 333402 369395 368620 592642 618122 41.15 67.8 1
12:31:40 2023-09-27 322176 321155 81408 79428 118171 124305 120286 119769 89173 88234 96732 96348 114737 116023 329653 357756 955841 943397 351569 363229 108042 94540 105500 102650 117857 113767 108590 108836 77420 75806 254361 225217 659340 660373 199540 198716 254092 256931 296242 288838 304743 307913 322718 327178 306906 339611 681077 712779 512244 424397 269788 265373 306906 306199 318958 326957 329930 333221 369215 368361 590569 618122 41.15 67.8 1
12:31:41 2023-09-27 320713 320929 81042 79288 118171 124305 120286 119769 89018 88234 96632 96316 114737 116243 330866 357219 959590 943249 352724 364178 108125 94701 105803 102720 117885 113767 108631 108836 77420 75795 255288 225253 669393 660337 199505 198578 253915 256751 296825 288720 303957 307887 324722 327178 306906 340129 680295 711451 514947 421888 269516 265293 306690 306545 319808 326219 329573 333402 368875 367843 594681 618122 41.15 67.8 1
12:31:42 2023-09-27 322983 321155 81078 79424 118533 124305 120213 119769 89018 88202 96565 96250 114770 116023 329653 358295 955163 943434 351002 363229 108042 94853 105539 102720 117857 113688 108665 108836 77420 75827 257560 225253 663941 659906 199540 198716 254127 257043 296242 288943 304743 307672 324807 327389 306690 340150 680741 713430 514775 424434 269527 265745 306640 306163 319370 326183 330040 332896 369395 367520 591895 618122 41.15 67.8 1
12:31:43 2023-09-27 322665 320455 81038 79384 118533 124305 120286 120018 89100 88654 96931 96317 114987 116310 330473 357613 956408 944922 352724 364142 108274 94701 105719 102618 118087 113532 108665 108785 76207 75806 272705 225643 664768 658506 199923 198923 253915 256931 297234 288741 304743 308173 322685 327178 306906 339611 678851 710446 514775 424059 269102 265515 306474 305840 320517 326183 328641 333474 368285 367843 591059 618122 41.15 67.8 1
12:31:44 2023-09-27 324362 320894 81181 79392 118171 124305 120286 120018 89173 88234 96982 96316 114770 115990 330384 358331 953774 942158 351038 364284 108332 94701 105680 102553 118053 113758 108773 108652 77473 75806 255405 225643 660067 658286 199540 198889 254092 257079 296861 290810 305386 310186 324879 327036 306834 339501 680704 711342 514775 424133 269527 265665 306474 306379 320553 326183 329463 333474 368544 367843 592642 618122 41.15 67.8 1
12:31:45 2023-09-27 322638 321760 81199 79424 118167 124305 120286 119769 89173 88202 96599 96316 114770 116023 329653 358331 952569 942728 350508 363738 108224 94572 105646 102618 118053 113532 108590 108686 77420 75733 254903 225448 678159 658506 199366 198716 253915 256751 295675 288601 304707 308138 324494 327213 306906 339611 679813 713108 513405 420998 269706 265108 305504 305912 320268 326183 328240 333402 368803 367843 591768 616003 41.15 67.8 1
12:31:46 2023-09-27 322568 320929 81034 79392 118201 124305 120119 119769 89051 88234 96699 96348 114770 116023 331122 358331 956555 944142 350472 363229 108009 94637 105500 102650 117857 113610 108332 108836 77281 75857 255288 224901 660994 661199 199957 198819 253917 256718 296098 288698 305279 307997 324591 327036 306509 339538 676056 713613 517517 420998 269516 265417 306798 306092 319029 326219 330040 332896 369143 369134 594394 618122 41.15 67.8 1
12:31:47 2023-09-27 322265 321195 81241 79392 118567 124305 120369 119769 89018 88234 96599 96250 114770 116023 329653 357505 955877 943397 351002 366104 108042 94669 105466 102650 117857 113688 108299 108869 77281 75827 257560 224901 659552 657961 199574 198716 254092 256751 296242 288943 305638 307207 322043 327905 306906 340722 676056 711149 520502 420998 270500 265108 306474 305948 319029 326940 330273 332428 369395 368361 592386 617900 41.15 67.8 1
12:31:48 2023-09-27 321946 321190 81074 79420 118201 124098 120202 119769 89079 88234 96666 96282 114770 116344 330384 358583 955841 944540 351038 363738 108117 94572 105500 102586 118053 113688 108698 108944 77314 75910 263278 225355 671590 660373 199748 198958 254022 256860 298023 289550 305694 308032 324951 327178 306690 339648 679813 713372 510723 421591 269860 265665 306906 305768 320339 327366 329573 333366 368839 368361 591477 618122 41.15 67.8 1
12:31:49 2023-09-27 322625 321119 81153 79392 118495 124478 120251 120018 89415 88234 96833 96414 114928 116344 330580 358835 957950 944702 351496 364249 108191 94701 105612 102975 118053 113688 108815 108802 77440 75786 257560 225571 667700 659906 199505 199027 254092 256931 295991 289185 305172 309857 324722 327142 306906 339611 678558 711451 513405 421852 269481 265630 306906 305876 319996 326183 329573 333221 369071 368628 595490 618011 41.15 67.8 1
12:31:50 2023-09-27 322364 321150 81264 79392 118528 122472 120453 120102 89140 88234 96732 96414 114928 116344 330580 358799 956482 943397 350966 363703 108293 94701 105612 102650 117851 114002 108764 108935 76374 75951 257560 225427 662342 660373 200027 198889 256577 256789 295991 288601 305136 308138 324951 327389 306798 340333 680778 712962 513405 421852 269752 266443 306906 306343 320481 327133 329573 333438 369395 368880 595566 618122 41.15 67.8 1
12:31:51 2023-09-27 321911 321155 81204 79388 118167 124270 120369 120102 89140 88234 96699 96414 114744 115990 332073 358835 955841 944776 350966 364213 108191 94701 105646 102790 118053 113845 108665 109089 77494 75858 257560 225571 661020 659439 199540 198854 253880 256931 295991 288768 304707 308138 323678 327178 306906 339611 680295 711451 517346 420998 269445 265665 305611 306271 320232 328523 329280 336129 369215 368513 594681 617974 41.15 67.8 1
12:31:52 2023-09-27 323292 321513 81153 79392 118167 124305 120251 120018 89140 88234 96699 96250 114737 115956 329617 358295 955804 944502 351002 366882 108174 94896 105994 102931 117919 113845 108681 108885 77608 75931 276929 225391 667210 660373 199505 198993 254127 256896 296825 291257 308283 308103 322943 327142 306906 339317 680704 712151 514775 421591 269896 265887 306906 306343 319737 326183 330040 333402 369395 368620 591732 618122 41.15 67.8 1
12:31:53 2023-09-27 321649 321155 81149 79420 118167 124305 120453 120102 89140 88476 96699 96382 114928 116344 330580 358295 956555 943397 351496 364249 108191 94701 105612 102790 118020 113767 108556 108836 77440 75858 256521 225017 660048 660373 199540 198993 254092 256896 295432 288838 305387 307887 324915 327636 306906 340092 679650 710112 519112 424360 270024 265639 306762 306113 319370 326992 330434 333221 369475 368772 595760 618122 41.15 67.8 1
12:31:54 2023-09-27 320901 320896 81149 79420 118167 122216 120369 119769 89140 88202 96732 96382 114928 116344 330580 357506 959590 945596 352724 364107 108342 94701 105803 102790 117919 113923 108864 108852 77608 75837 257191 225607 676225 659906 199957 198923 254202 256896 295883 288803 305387 310332 322943 327142 308375 339611 680295 711451 508934 421888 269896 266443 306906 305302 319996 327133 329573 333366 369359 368620 592642 618122 41.15 67.8 1
12:31:55 2023-09-27 321875 321870 81241 79392 118495 124478 120369 120102 89140 88476 96699 96414 114777 115990 331837 358547 956518 944776 351002 363993 108042 94701 105612 102720 118020 113767 108665 108939 77387 75899 257560 225376 662810 660373 199818 198993 254092 256931 296242 288636 305387 307852 324170 327407 306654 339872 681560 713284 513405 424434 269752 265745 306906 306127 319819 326957 330434 335852 369619 368620 595987 618122 41.15 67.8 1
12:31:56 2023-09-27 320640 320575 81153 79388 118490 124305 120286 119769 89140 88234 96699 96285 114954 116404 330330 357219 957544 944317 352724 363851 108132 94701 105769 102860 117986 113688 108332 108802 77387 75837 257560 225124 659229 659439 199540 198854 254127 256789 296659 288803 305297 308103 322943 327178 306798 339611 680778 711196 519060 420963 269670 265479 306474 305876 319029 327137 330040 332860 369395 368361 592642 618122 41.15 67.8 1
12:31:57 2023-09-27 320709 321911 81042 79396 118138 124305 120168 119769 89170 88234 96699 96316 114737 116344 331837 357469 956284 943619 350225 363158 108009 94637 105432 102979 117823 113923 108556 108944 77354 75951 257560 224347 660984 661778 199540 198716 254092 256716 295754 288803 307784 309784 324807 327618 306762 340260 681412 715490 519916 424133 269716 265302 306834 306523 318994 326183 330507 332356 369808 368074 596116 619439 41.15 67.8 1
12:31:58 2023-09-27 320450 321875 81157 79396 118499 124270 120213 119862 89222 88622 97031 96317 115020 116284 330437 356538 959125 946270 354737 363703 107976 94701 105466 102650 117789 114002 108332 108986 76235 75868 255288 224829 660750 662248 199818 198854 254650 256931 296206 288803 305638 307171 323169 327636 306906 339611 676092 712187 515804 423232 269932 265479 306690 306343 318994 326183 329788 332392 369627 368620 595694 619439 41.15 67.8 1
12:31:59 2023-09-27 320415 320575 81042 79396 118171 124266 120286 119769 89140 88234 96732 96348 114770 115990 329653 356717 956555 944776 351352 363738 107901 94701 105432 102720 117823 113845 108299 109020 77387 75848 255405 225499 660018 657997 199818 198785 254628 257043 295017 291348 306464 309237 324469 327724 306473 340260 682191 716504 514775 422974 269896 265072 306906 306811 318994 326183 330976 332631 369395 369024 595676 619879 41.15 67.8 1
12:32:00 2023-09-27 320901 322732 81357 79517 118683 122132 120316 119916 89197 88625 96865 96317 115020 116163 330437 356538 959310 945484 354380 363993 107876 94831 105398 102931 117839 113845 108299 109020 77501 75951 256521 225643 654616 657997 199992 198681 254092 257724 294082 287892 306644 306922 322943 328167 306906 338223 679917 716130 514775 422632 270312 265479 306043 306811 319712 325131 329443 332356 368839 366651 597955 619731 41.15 67.8 1
12:32:01 2023-09-27 320727 320894 81293 79388 118499 124270 120369 119769 89594 88234 96732 96316 114928 115990 330348 356681 959803 943397 354452 363193 107645 94637 105398 102790 117627 113845 108265 109020 77281 75920 257717 227052 653858 663151 199992 198819 253987 258015 296027 288802 306536 309019 324879 327990 306690 340575 679953 716398 514775 421814 270395 265444 305612 306559 319996 324153 330335 332860 368285 366616 597532 618122 41.15 67.8 1
12:32:02 2023-09-27 323935 320755 81323 79332 118397 124357 120316 119599 89165 88412 96932 96250 115007 116237 330580 356645 964090 943323 353666 364796 107679 94766 105325 102931 117627 114002 108265 109053 76108 75982 270258 227525 650383 657961 199888 198716 253102 257543 297185 288892 306717 307171 324722 327848 306870 339611 680778 712332 514775 422034 270503 266296 305182 306739 321716 324153 331768 332392 367997 366651 594101 619470 41.15 67.8 1
12:32:03 2023-09-27 322395 321123 81301 79396 118533 124236 120453 119769 89140 88234 96732 96250 114770 115956 330580 357720 960109 940649 351569 364576 107860 94896 105432 102790 117660 113923 108431 109338 77616 76055 257717 227774 656749 661778 200062 198923 253315 257366 297387 288766 306681 307136 324469 328202 306906 339354 676056 712296 514775 421144 270312 266741 306402 306595 321942 324153 329443 333172 367767 368361 593554 619032 41.15 67.8 1
12:32:04 2023-09-27 322589 320929 81437 79392 118533 124132 120453 119769 89234 88202 96732 96250 114928 115956 330348 358547 962224 940685 351002 364540 107901 94831 105432 102860 117708 113923 108299 109237 77281 75941 256521 227883 655805 660373 200167 199062 253313 256967 296789 288802 306681 307843 324722 328663 306870 339130 680295 712296 517175 422034 269932 266741 306043 306343 321978 324850 332350 333149 367962 368289 592532 621644 41.15 67.8 1
12:32:05 2023-09-27 322884 320929 81212 79392 118533 124270 120453 119769 89295 88234 96732 96250 114770 115956 330580 359919 962906 943397 349943 364832 107860 95026 103753 103071 117817 114365 108199 109254 77468 76024 257717 227774 655346 661310 200062 199548 254092 256931 297771 288802 306284 307997 324879 328893 306906 339130 679813 716468 510554 422034 269066 266741 306906 306545 322240 324153 329177 333131 367731 367843 593724 618122 41.15 67.8 1
12:32:06 2023-09-27 322625 321159 81241 79392 118533 124184 120564 119769 89234 88202 96732 96086 114770 115956 331837 359919 962942 940722 349415 364284 107827 94983 105359 102790 117627 113845 108299 109020 77387 75962 255405 227401 653389 660373 199540 199687 254092 258361 297915 288892 306681 307672 324722 328893 306906 338651 678851 712223 509201 422034 268779 266456 306798 305589 322442 324991 331445 333293 367588 367449 592206 621644 41.15 67.8 1
12:32:07 2023-09-27 322884 321150 81237 79562 118731 124098 120453 119769 89173 88234 96766 96250 115040 115990 330348 360208 964344 947621 349934 367142 107991 95026 105622 103001 117803 114159 108531 109220 77522 76024 256605 227416 662506 660373 200167 199687 254272 256825 298023 288892 306717 307637 322685 328875 306798 339130 678851 712260 514775 422961 269102 266741 306690 304694 322502 324642 329408 332896 367731 367843 588976 618122 41.15 67.8 1
12:32:08 2023-09-27 322665 320862 81241 79364 118533 124063 120369 119735 89173 88234 96882 96086 114803 115956 330348 359954 962942 944776 348362 363193 107860 94766 105432 102860 117627 114002 108299 109020 77248 75899 252155 227401 660512 657695 199366 199513 254127 256141 297915 293502 306032 307637 324494 328202 306545 338651 677561 715417 516146 423722 268815 266154 306906 305589 322097 327133 331445 335136 367588 367700 590471 618122 41.15 67.8 1
12:32:09 2023-09-27 323378 321190 81333 79396 118533 124391 120369 120011 89327 88267 96766 96250 114961 116243 331099 359886 967524 946008 350725 364433 107909 94896 104077 102931 117688 114002 108423 109053 77281 75910 255405 227561 654742 657961 199505 199513 254092 256536 296540 288806 306536 307852 324722 328893 306906 339130 678851 712223 516146 422034 269066 265923 306906 305661 322502 324642 329177 333167 368285 367843 590737 618122 41.15 67.8 1
12:32:10 2023-09-27 323610 320894 81241 79248 118649 124305 120453 119769 89173 88234 96766 96250 114803 115956 329653 359954 964308 944776 348362 364284 107827 94701 105432 102860 117627 113845 108299 109053 77281 75951 256521 227561 667645 659906 199227 199027 254127 256141 296825 293745 306068 307852 324735 327883 309611 339077 678704 714983 509201 424133 268922 266087 306834 305231 322287 325131 328946 333402 368285 367843 590439 620761 41.15 67.8 1
12:32:11 2023-09-27 323610 321195 81185 79424 118171 124339 120286 120136 89173 88622 96897 96542 114954 116243 330205 358440 964161 947392 351201 364654 107909 94831 105432 102931 117660 113845 108550 109153 77468 75993 256521 227401 654742 660373 199700 199409 254696 256177 297338 293538 306681 307887 324494 328167 312525 339611 678851 712223 503273 422221 269066 265923 306942 304981 322013 325131 331298 333402 367767 367843 590471 618085 41.15 67.8 1
12:32:12 2023-09-27 324362 320312 81241 79342 118533 124305 120369 119769 89327 88234 96732 96119 114770 115956 330348 359954 964308 945883 347314 364320 107679 94766 105432 102790 117545 113767 108299 109053 77281 75951 255405 226920 664631 657997 199366 198889 254909 256536 297807 288730 307713 310332 324915 327495 309078 340297 678224 716422 509201 424434 269301 265444 306942 304981 321978 325397 331916 333402 369359 367843 590062 617649 41.15 67.8 1
12:32:13 2023-09-27 322796 321226 81042 79452 118288 122473 120213 120650 89100 88751 96731 96646 114862 116665 330205 357601 966149 949453 348852 364284 108042 94766 105466 102931 117823 113923 108299 109053 77281 75920 257379 226847 669406 661828 199853 198716 255515 256536 297495 293850 306644 308138 323430 327178 306906 340391 677890 717446 512034 422221 270539 264296 306942 305876 321074 325166 329212 332896 369988 367198 590296 618122 41.15 67.8 1
12:32:14 2023-09-27 321427 320898 81046 79416 118533 124305 120119 120136 89018 88509 96599 96446 114770 116377 329617 355645 964344 946396 349451 364284 108293 94701 105432 102860 117660 113923 108332 109053 77281 75951 255405 225607 654215 658069 200902 198785 257211 257079 296717 288802 306536 308583 324951 328982 306222 341542 678668 716398 514775 422034 270838 264847 306906 305589 320967 325622 330442 332122 369395 368741 585672 619981 41.15 67.8 1
12:32:15 2023-09-27 324717 320869 81739 79300 118823 124305 120788 119633 89352 88138 97100 96153 115053 115890 330616 354507 967156 950694 352724 365166 107645 94831 105252 102931 117660 114080 108356 109178 77281 75920 255405 225643 666505 657997 200656 198405 254731 256931 297077 293868 308524 306912 322008 329658 305935 339317 678851 712368 510047 420245 270838 265072 306942 306379 321003 324224 330478 332392 367767 368589 588985 619981 41.15 67.8 1
12:32:16 2023-09-27 323292 320932 81325 79284 118843 124011 120453 119769 89327 88415 96766 96119 114961 115990 331117 354507 967843 951967 350508 364832 107679 94831 105359 102931 117767 114080 108299 109237 77281 75962 259090 228544 654111 659256 200726 198923 254768 257401 297915 288766 308343 307997 323857 330121 306582 339246 678851 711958 518888 419433 270766 265479 306942 306595 321656 324048 329479 333474 366334 367782 585672 619032 41.15 67.8 1
12:32:17 2023-09-27 324712 320787 81427 79328 118707 121962 120663 119599 89197 88170 96799 96086 114961 115956 332309 356431 963294 951930 347314 364320 108224 94983 105803 102650 118053 113845 108665 109020 77420 75889 255288 225643 661962 658040 200201 198716 255694 256275 297495 288365 305674 308208 324037 329195 306906 338258 678851 709406 524372 421437 270766 265072 306942 305661 320778 326183 330273 333510 367473 367558 590471 618122 41.15 67.8 1
12:32:18 2023-09-27 323679 320929 81333 79396 118562 124270 120453 119769 89234 88202 96699 96250 114803 115956 330616 356681 958715 954072 351002 366622 108042 94831 105573 102720 117938 114159 108614 109153 76592 76055 258844 225499 673578 659439 200097 198059 255553 257366 295532 288803 306177 308138 324494 329626 306726 340716 679813 711451 516146 422034 271885 264155 306906 306811 319772 326219 328413 333510 367731 368847 592715 618122 41.15 67.8 1
12:32:19 2023-09-27 324672 320718 81455 79328 118988 124029 120620 119686 89173 88234 96699 96252 114987 115956 331081 353976 957950 951283 353666 364284 107935 94701 105466 102790 117857 113845 108332 109053 77314 75951 255405 225643 655122 656645 200831 198716 254127 257795 296659 288330 306379 308138 324037 334932 305684 338294 676128 711451 516146 418949 270838 265887 306043 306811 320517 325657 328484 333438 365527 367782 597532 616306 41.15 67.8 1
12:32:20 2023-09-27 323727 320633 81529 79116 118950 123856 120620 119335 89360 88049 96800 95824 115073 115571 330652 355574 958629 945726 351569 364029 108174 95091 103891 103071 117851 114080 108531 108919 77501 76044 257717 227024 656259 656463 200167 199340 253915 257760 296825 290436 306536 309037 323055 329889 306906 339648 682366 707369 516302 419615 269932 266741 306474 306545 320778 325202 328449 333582 365527 365594 597226 616914 41.15 67.8 1
12:32:21 2023-09-27 326060 320597 81329 79360 118693 124236 120601 119828 89295 88202 96867 96218 115152 115856 330938 358871 957913 947503 351533 364796 108009 94831 105578 102790 117823 113845 108299 109020 77387 76076 257717 226920 657984 656645 200132 199062 254092 257508 296412 288295 306608 309759 323545 329858 306906 339611 676020 708869 516146 421735 270464 266705 306690 306811 321003 325622 330273 335433 366555 368620 594431 618122 41.15 67.8 1
12:32:22 2023-09-27 324857 320633 81437 79388 118693 124270 120453 119735 89295 88202 96799 96639 115040 115956 330616 359629 959590 948975 353958 367142 108091 94961 105769 103001 117919 114080 108750 109220 77542 76003 270258 226883 653561 656609 200608 199409 253952 257688 297603 288540 306608 309002 322911 330121 306870 339611 676056 708332 511906 419542 269860 266705 306474 306739 320967 325657 331261 333546 365491 368880 594101 618122 41.15 67.8 1
12:32:23 2023-09-27 324857 320468 81301 79392 118809 124150 120453 119618 89234 88202 96867 96218 115040 115763 330616 358835 958629 948578 351533 363993 107976 94701 105612 102931 117823 113923 108299 109020 77354 75951 255405 226920 657863 656645 199992 199062 254092 257508 297495 294233 306090 309542 323545 329658 306906 339354 682043 711313 517517 421290 270168 266563 306906 306667 320825 325747 331174 335999 366262 368880 596153 618122 41.15 67.8 1
12:32:24 2023-09-27 324857 320936 81297 79392 118779 124270 120453 119735 89234 88234 96732 96348 114987 116243 330831 359378 955657 945971 351424 364945 108207 95221 105734 103001 117885 114002 108299 109020 77354 75920 255405 226738 660538 659439 199540 199062 254092 257574 297418 289347 305387 308173 324951 327866 308642 340370 680778 711451 514775 422185 269896 265887 306906 306811 320742 327133 330040 333474 369655 368664 591477 618122 41.15 67.8 1
12:32:25 2023-09-27 321911 321609 81181 79420 118528 122387 120286 120102 89140 88509 96766 96382 114928 116344 329653 358583 956518 944776 351002 363993 108259 94669 105612 102650 118020 113845 108665 108911 77440 75858 257560 225217 662091 659906 199818 199027 254628 256967 296134 288803 305172 310332 324807 327618 308425 340538 681744 713430 514775 424434 270132 266265 306906 306631 320446 327169 330507 333438 369952 368808 593481 618122 41.15 67.8 1
12:32:26 2023-09-27 320936 321155 81376 79400 118499 124305 120369 120097 89222 88654 97031 96714 114987 116310 330437 357326 958225 946323 352724 364654 108299 94701 105646 102790 118053 113688 108714 108777 77600 75858 255288 225607 665238 659723 200062 199062 254483 256967 297077 288803 305638 309245 325095 328131 308642 340092 680295 711451 514261 421888 269896 265887 306906 305625 320481 327133 330273 333474 369655 368880 592678 618122 41.15 67.8 1
12:32:27 2023-09-27 321875 322328 81046 79428 118413 124339 120286 120102 89140 88622 96699 96382 114803 116344 330580 358259 956518 944776 351002 364249 108191 94701 105680 102790 118323 113845 108848 109020 77527 75868 257191 225571 662335 660373 199992 199340 255019 257837 296573 291875 305853 308067 324951 327990 309042 340501 681670 715220 513405 424434 270276 265923 306942 306811 320197 327486 330273 333402 369988 368880 592642 619842 41.15 67.8 1
12:32:28 2023-09-27 320972 321911 81389 79762 118654 122473 120801 119999 89352 88686 96933 96350 115053 116632 333254 358116 958556 945484 351533 364284 108191 94896 105911 102860 118020 113845 108665 109020 77387 76043 255288 225412 661246 660373 199992 199027 254518 257327 297077 289242 305638 308103 323430 328167 306509 338223 676056 711650 508356 421888 270312 265887 306906 306811 320032 327169 330507 333438 369988 367453 594357 619879 41.15 67.8 1
12:32:29 2023-09-27 320972 321609 81297 79392 118524 124339 120286 120102 89140 88267 96732 96414 114928 116344 330616 358295 957913 944776 351533 366104 108191 94766 105646 102860 118020 113923 108556 109020 77420 75910 263278 225181 659461 662174 200551 199409 254804 257582 297185 290361 306464 307997 324951 328684 308533 338972 681744 712187 514775 422221 270283 266189 306906 306811 319996 327628 330507 333329 369988 366616 592350 618122 41.15 67.8 1
12:32:30 2023-09-27 323255 322048 81343 79609 118789 124634 120350 119965 89165 88565 96932 96350 114737 116344 329617 357756 957950 945735 351460 364213 108042 94831 105500 102790 117952 114080 108556 109053 77440 75931 256521 225217 659042 657997 200167 199027 254874 257327 295432 289682 306379 307637 323656 327901 306906 338223 679953 715343 496087 421888 270730 265887 306942 306811 319737 327402 328946 333366 369988 370101 597955 618085 41.15 67.8 1
12:32:31 2023-09-27 321385 321875 81297 79424 118697 124339 120453 119935 89386 88267 96732 96414 114961 116344 331837 356717 959038 944776 351316 363703 108009 94766 105612 103116 118020 113923 108556 109153 76207 76107 257717 225319 662067 662248 200097 199236 254733 257546 296027 289445 308222 307601 323691 328167 306906 338258 685092 716976 513405 422185 270539 265923 306942 306703 321312 327133 329177 332896 369988 367455 598951 617649 41.15 67.8 1
12:32:32 2023-09-27 322339 321727 81310 79686 118553 122403 120316 120018 89295 88509 96867 96348 114882 116310 331207 357182 959310 945484 351533 364689 108342 94766 105539 102860 117938 114002 108332 109053 77334 75920 257717 225571 661097 658069 200167 199027 254593 257327 296206 288943 306681 307637 323726 328167 306640 338258 679953 712332 512034 421591 270503 266888 306906 306811 319512 326183 329443 332896 369952 367198 596741 618122 41.15 67.8 1
12:32:33 2023-09-27 321772 320896 81329 79424 118722 124305 120453 120018 89295 88267 96766 96348 114777 116344 332309 356717 959310 946157 353485 364796 108009 94831 104180 103212 117817 114365 108580 109139 77588 76066 257717 225463 656591 663658 200097 199340 254911 257688 296206 288803 306681 307171 324663 328663 306906 341242 679953 716398 510554 423832 270730 265887 306942 306811 319737 326219 329479 332883 369952 367233 598841 619032 41.15 67.8 1
12:32:34 2023-09-27 322796 321370 81362 79392 118528 124305 120453 119769 89377 88500 97000 96382 115040 115990 330348 356681 962001 945883 354667 364832 107901 94831 105505 102931 117660 114002 108332 109053 77354 76013 255405 226920 654969 658033 200167 199062 254874 258338 296242 288365 308947 307136 323430 329160 306834 338258 679989 719549 514775 423232 270766 265887 306690 306811 320032 325657 330442 332896 369916 367198 598841 619470 41.15 67.8 1
12:32:35 2023-09-27 320936 321613 81329 79424 118760 124305 120453 119769 89295 88267 96732 96316 114961 115990 330616 357505 960073 944813 354485 367142 107991 95091 105622 103071 117722 114159 108531 109254 77575 76055 257717 226930 653858 658033 200201 199027 254696 258705 295883 288566 308488 309237 322978 329160 306654 341300 681681 717446 515290 422932 270766 265887 306474 308402 320481 325885 330478 332896 369395 367198 598841 619981 41.15 67.8 1
12:32:36 2023-09-27 321649 321875 81329 79658 118793 122473 120704 119769 89327 88234 96766 96350 115073 115990 330616 356681 960109 943397 354739 364284 107928 94896 105466 102931 117857 114159 108299 109388 77334 75972 257717 227328 652652 658033 200201 199062 254450 258591 296479 293683 308996 307637 322978 328929 306906 339246 679953 717446 516146 422632 270766 266256 306043 306811 321003 325131 330478 332896 369395 367455 597992 619944 41.15 67.8 1
12:32:37 2023-09-27 321911 321423 81333 79392 118726 124305 120453 119769 89234 88234 96766 96414 115008 116023 330866 356431 963257 946270 354630 364981 107909 94961 105656 103212 117851 114477 108165 109254 77321 76024 256521 227561 666281 662248 200691 199027 253702 258555 295883 293611 306248 307207 324807 329160 306509 338258 676092 716434 508934 422034 270766 266331 306043 306451 321039 325166 330478 333244 368839 367163 597532 619506 41.15 67.8 1
12:32:38 2023-09-27 322364 321875 81321 79428 118760 124339 120670 120018 89327 88622 96766 96250 114961 115956 330616 356681 962187 940685 351605 365123 107935 94831 105466 102931 117602 114002 108265 109313 77248 76024 255405 227883 654943 660373 200201 199062 253702 257724 297705 293538 308488 307672 322908 329195 306906 339611 676092 717685 524029 422034 270766 267151 306474 306811 322466 324904 329515 333402 368839 366651 595768 619470 41.15 67.8 1
12:32:39 2023-09-27 322435 320896 81297 79388 118838 124339 120453 119769 89295 88622 97133 96285 114987 116243 330974 358728 964776 943249 351388 364945 108132 95026 105622 103001 117660 114002 108332 109313 77281 76034 262112 228206 653990 657997 200201 199687 253952 257724 297771 293647 306356 308103 322943 329195 306906 339611 676056 712332 523282 422034 269932 267186 306690 306545 322956 325131 329515 333438 368839 368880 595527 619981 41.15 67.8 1
12:32:40 2023-09-27 322399 321727 81347 79388 118760 124305 120453 119769 89295 88234 96766 96250 115040 115990 330616 359954 965028 943434 349451 365380 108042 94831 105466 102931 117823 114002 108299 109204 77314 75962 256521 227883 658214 660373 200167 200001 254483 256967 297734 293818 306717 308103 322008 329626 308642 339611 679813 712296 516146 422034 270500 267151 306906 306379 322956 325131 329479 333474 368839 368361 590443 619506 41.15 67.8 1
12:32:41 2023-09-27 322889 320932 81329 79424 118809 122388 120616 120063 89410 88622 96933 96607 115086 116277 330974 360862 966836 944590 350171 364832 108042 94831 105466 102860 117837 114159 108299 109279 77354 75993 257717 227665 658214 660373 199574 199687 254518 256967 297915 293745 306681 310332 322043 329195 308642 339611 678851 712260 516146 423232 269481 266741 306942 305912 322956 325166 332115 333438 368839 368361 589121 619621 41.15 67.8 1
12:32:42 2023-09-27 323378 321911 81329 79392 118726 124305 120453 119769 89480 88234 96800 96282 115040 115990 331837 359954 966885 947503 348888 364320 108117 94896 105500 103116 117938 114002 108332 109237 77387 76076 272705 226593 657498 660373 199540 199097 255266 256536 298023 294269 306717 308138 322718 328167 307158 340129 679593 712223 516146 422293 269896 265887 306942 305912 322502 325657 329212 335173 369395 368620 590568 619032 41.15 67.8 1
12:32:43 2023-09-27 322674 321589 81389 79509 118571 124548 120384 119999 89197 88412 96999 96317 115053 116163 330616 359919 965749 948177 348362 365273 108009 95091 105612 102931 117857 114002 108531 109254 77387 76013 255405 226920 659652 658069 199853 199097 255515 256648 297915 294197 306681 308138 322978 327672 312597 338258 678851 716398 514775 422888 270312 265701 306217 305912 321978 325657 329443 333474 369988 367556 590471 619032 41.15 67.8 1
12:32:44 2023-09-27 321946 321875 81078 79677 118167 122473 120119 120303 89173 88541 96732 96414 114770 116344 329653 358295 965028 946396 349415 364284 108293 94831 105500 102931 117938 113923 108332 109053 77387 76107 257717 227059 658579 664129 200691 198923 255377 256825 297387 290694 306536 309456 326790 328131 306870 339830 678851 719041 517175 424434 270802 265254 306942 306379 320753 326007 329443 332896 369988 368331 589157 619944 41.15 67.8 1
12:32:45 2023-09-27 328929 321012 81660 79364 118823 124478 120922 119633 89197 88412 96799 96250 115040 115990 331117 354437 968530 951930 350755 364832 107860 95026 105466 102931 117660 114080 108299 109422 77387 76003 255405 228206 650038 659439 200831 199062 254944 257579 297915 293440 308561 307948 324494 331228 306906 339281 678851 712223 514104 420543 270874 265923 306942 306811 322992 324677 330478 333510 367178 368624 588976 619981 41.15 67.8 1
12:32:46 2023-09-27 325134 322399 81473 79424 118959 124167 120788 119769 89327 88561 96867 96250 115185 115876 331386 355610 967843 952680 348888 364832 108042 94896 105500 102931 117962 114477 108689 109187 76342 76169 257717 227525 657633 658433 201007 199374 255125 256825 297915 293745 306644 309108 324037 330121 306762 341542 678851 711182 517517 420840 270549 266189 306798 305446 322371 325622 328413 335469 367178 367747 589639 618122 41.15 67.8 1
12:32:47 2023-09-27 324412 321007 81455 79581 118895 124478 123063 119769 89360 88234 97101 96348 115152 115990 331332 356681 960146 955281 351002 364867 108224 94766 105573 102860 118053 113923 108665 109053 77420 76043 255288 225643 658141 659439 200236 198716 255764 256967 297077 288873 306608 308208 325059 329658 306654 340344 680295 711451 515804 422034 270874 264296 306942 306811 320517 327169 328413 333510 368875 369174 591350 617176 41.15 67.8 1
12:32:48 2023-09-27 324174 321155 81366 79428 118848 124339 120620 120018 89327 88267 96934 96348 115040 116023 330652 354507 960109 954750 353630 367776 108207 95026 105994 103071 117952 114159 108714 109288 77588 76066 256521 226615 658712 660373 201428 198750 254944 258555 295919 289612 306681 308173 322753 330121 306402 342514 682712 710148 516146 420840 272716 265479 306906 306811 320517 326219 329212 333510 368875 369433 596263 617213 41.15 67.8 1
12:32:49 2023-09-27 325022 320929 81618 79284 119158 124305 121055 119535 89605 88234 96834 96119 115020 115730 330652 355610 958629 949158 351641 364320 108075 94766 105500 102931 118020 114002 108332 109087 77314 75982 255405 226760 657984 656645 200236 199548 254127 257760 297495 287753 306198 309577 324037 330121 306906 340722 679953 709332 518888 419615 270348 267186 306474 306811 321039 325959 328981 335505 366334 366651 597255 616306 41.15 67.8 1
12:32:50 2023-09-27 324663 321155 81366 79424 118959 124339 120620 119769 89480 88234 96800 96250 115152 115843 330616 358045 959125 948666 354485 365237 108091 94896 105690 103297 117919 114332 108606 109254 77608 75993 256521 226920 661220 656645 201077 199548 254092 258338 295955 289018 306717 308967 324037 328885 306906 338258 682080 709443 514611 419578 270838 266776 305755 306811 321039 326183 329443 333546 366627 367782 597992 618122 41.15 67.8 1
12:32:51 2023-09-27 326952 320834 81408 79392 118891 124270 120704 120018 89475 88234 96901 96250 115119 115956 330580 358835 957913 948852 351569 364796 108174 94896 105612 103001 117986 114002 108523 109204 77600 76024 255405 226883 660018 658506 200167 199653 254557 257724 296825 288531 306536 310011 324037 330121 308810 340092 679917 709908 511906 422034 269896 268123 306906 306811 321716 326113 328413 336454 367107 368880 596153 619439 41.15 67.8 1
12:32:52 2023-09-27 324929 321155 81433 79392 118809 124391 120453 119769 89295 88234 96901 96253 115629 116210 332087 359342 957765 948066 351424 365202 108207 95026 105916 103212 117823 114080 108631 109674 77494 76003 256521 226630 655501 658506 200167 199687 254483 257979 296789 288531 306608 310011 322732 329658 308642 340370 679917 710446 517517 422632 270312 266741 306906 306811 321716 326148 330507 336163 367107 369544 595273 619439 41.15 67.8 1
12:32:53 2023-09-27 323292 322359 81297 79718 118528 124478 120453 120303 89262 88622 96833 96414 114961 116344 330580 358835 956555 944776 351496 364796 108407 94766 105680 102790 118323 113923 108815 108986 77560 75982 257560 225535 661035 660373 200167 199062 254909 257508 296825 289682 305530 308173 323430 328131 308642 338223 681744 711922 514775 422185 270312 266296 306906 306811 320742 327857 330507 333474 369988 367198 593517 619879 41.15 67.8 1
12:32:54 2023-09-27 321875 321155 81297 79452 118528 124305 120498 120264 89377 88654 97031 96350 115020 116551 330473 358152 957729 944590 351388 364760 108232 94831 105612 102790 118053 114159 108714 108986 77600 75982 256521 225341 661011 657997 200167 199062 254874 257688 296789 289717 306105 308173 323917 328167 308642 338258 679650 712151 520502 422852 270730 266296 306942 306545 320481 327893 330507 333438 369952 367163 596338 619879 41.15 67.8 1
12:32:55 2023-09-27 320936 321155 81288 79420 118693 124426 120453 120136 89295 88630 96867 96414 114961 116377 330580 358008 958592 946120 351496 364249 108374 94831 105612 102860 118053 113923 108665 109020 77600 75962 255405 225181 659552 657961 200167 199062 254909 257543 295991 289682 306572 308103 323917 328898 308642 338223 679953 712187 514947 422221 270572 265887 306906 306811 319996 327628 328910 333402 369988 367198 597035 619879 41.15 67.8 1
12:32:56 2023-09-27 320901 320905 81393 79762 118692 122473 120350 119999 89165 88719 96999 96872 115020 116632 330437 358116 959273 945447 351267 364249 108140 95156 105759 103001 118053 114080 108665 109204 77608 76013 263278 225145 660862 657997 200167 199340 254874 257543 296582 289752 306644 310332 323952 328167 306906 338258 680914 712260 519112 422185 270730 265923 306654 306811 319996 327628 330178 333402 369988 367198 595860 619879 41.15 67.8 1
12:32:57 2023-09-27 320640 321119 81293 79388 118726 124513 120453 120102 89201 88234 96799 96414 114961 116344 330580 357433 959310 946157 351533 365052 108009 94831 105612 102931 118053 114080 108631 109053 77420 75993 258844 226326 656385 658033 200167 199340 254909 257508 294981 289647 306644 307637 324771 328167 306906 338258 681645 716361 508934 421888 270730 265887 306942 308098 322153 327133 329443 333366 369988 369812 597404 620613 41.15 67.8 1
12:32:58 2023-09-27 328695 321048 81483 79577 118823 124721 120814 120166 89197 88686 96999 96414 115086 116344 330616 357756 961964 947503 353485 364832 108042 94983 105612 103001 117938 113923 108631 109355 77473 76044 257560 225571 660018 658033 200201 199618 254909 257972 295783 289413 306681 307637 323917 328202 306906 338258 680950 716361 514775 420998 270766 265923 306798 306811 319996 327133 329479 333402 369988 369740 599802 618558 41.15 67.8 1
12:32:59 2023-09-27 320901 321155 81333 79428 118813 124478 120453 120102 89295 88630 96833 96414 115331 115990 332309 357720 959310 946157 353521 364249 108009 94831 105505 102931 117857 114002 108332 109544 77420 76076 255405 225571 660337 658033 200201 199062 254909 258122 295575 289347 306681 307601 324807 328663 306906 338258 679953 717446 516146 423232 270766 265923 306942 306487 319961 325937 333096 332955 369664 369920 597514 621644 41.15 67.8 1
12:33:00 2023-09-27 322539 320905 81595 79573 118755 124565 120453 119984 89295 88234 96867 96414 115053 116310 330580 357720 961355 946233 354521 364284 108042 94961 105578 102931 117823 114080 108299 109053 77387 75993 255628 226883 656924 658033 200201 199062 254909 258555 295783 288768 308488 307843 323726 329160 306906 338258 679953 717446 508694 423232 270802 265923 306942 306209 320446 326148 330710 333402 369988 367747 599266 619981 41.15 67.8 1
12:33:01 2023-09-27 320936 321119 81437 79424 118726 124305 120453 119769 89327 88476 96766 96414 114961 115990 330616 356717 960073 945447 355241 364796 108009 94896 105466 102931 117823 114080 108332 109279 77387 76044 255288 226847 653858 658033 200201 199062 254909 258555 297603 288330 306356 307171 323691 329160 306870 338258 680950 717953 516146 422932 270730 266047 306726 309115 320718 325744 330871 333257 369511 369920 600641 622528 41.15 67.8 1
12:33:02 2023-09-27 321732 320976 81293 79388 118726 124305 122994 120063 89413 88476 96968 96414 115152 116023 331063 357577 960789 944776 354739 365088 107901 94961 105466 103071 117823 114080 108332 109422 77387 76043 255405 226883 653525 661792 200236 199340 254518 258591 295991 288522 308524 307637 323917 329160 306509 339246 680914 718497 523858 423232 270766 265923 306474 306811 321003 325657 330442 333366 369952 368295 599266 619944 41.15 67.8 1
12:33:03 2023-09-27 321911 321155 81321 79424 118809 124305 120620 120018 89295 88476 96833 96414 115152 116023 330580 356681 961470 947621 355273 366366 107991 95351 105656 103212 117803 114543 108531 109405 77628 76169 272705 227452 657896 658069 200201 199340 255055 258449 296582 288943 308960 307637 323952 329608 306834 339281 680914 718497 516146 423232 272139 265923 306906 306174 321003 326148 330978 333402 369952 367455 596778 619944 41.15 67.8 1
12:33:04 2023-09-27 320936 320611 81385 79573 118891 124357 120453 119769 89295 88234 97065 96350 114961 116263 330313 356681 960789 943125 354703 363993 107901 94961 105466 103071 117627 114159 108299 109388 77354 76034 256521 227240 654337 658033 200621 199062 254127 258591 295919 288128 310150 307637 323430 329391 306906 339246 679953 719549 496087 422932 270802 265887 306043 306174 321003 325166 330478 333366 369395 367747 597992 619470 41.15 67.8 1
12:33:05 2023-09-27 321875 320633 81329 79428 118813 124270 120453 119769 89327 88267 96833 96414 115119 116404 330366 356431 964664 942543 354630 365237 107909 95091 105588 103212 117885 114543 108498 109388 77387 76024 255405 227521 662462 661792 200201 199027 254092 258555 296408 288806 308960 307637 322978 329160 306906 338258 680682 717953 516146 422034 270766 266296 306043 308366 321716 325166 330978 333402 369691 367747 598951 619944 41.15 67.8 1
12:33:06 2023-09-27 322364 320856 81333 79420 118929 122659 120635 120102 89327 88234 96766 96414 115040 115990 330616 356681 962187 943397 354452 364284 107928 94961 105466 103071 117823 114159 108299 109388 77387 76055 255405 227561 651925 658033 200236 199479 253847 258555 296825 293854 309215 308103 323430 329658 308375 338258 679953 717953 516146 423232 270802 267335 306474 306811 321978 325131 330478 333402 369395 367747 595438 619981 41.15 67.8 1
12:33:07 2023-09-27 323218 320894 81325 79424 118925 124391 120453 120018 89234 88622 97167 96549 115311 116243 330473 356503 964776 944922 353521 364974 107876 95026 105544 103001 117660 114080 108332 109308 77468 76169 257717 227847 655746 658033 200201 199779 253702 258555 297243 293818 308960 308103 322978 329658 306906 337985 679953 717446 513405 422632 270766 267115 306474 306811 322466 324588 330478 333221 369395 367782 596226 619944 41.15 67.8 1
12:33:08 2023-09-27 323255 321321 81483 79424 118925 124305 120453 120102 89295 88234 96901 96382 114961 115990 329653 358295 962906 943125 351605 364832 108009 94961 105466 102931 117660 114159 108556 109388 77387 76086 255405 227883 655197 657997 200481 199618 254092 258157 297315 293818 309639 308103 322943 329658 306834 340129 676056 718497 509201 422632 270802 267562 306474 306811 322956 325131 330442 333438 368839 367163 595768 619944 41.15 67.8 1
12:33:09 2023-09-27 321946 320894 81469 79420 118886 122388 120616 119980 89410 88565 97067 96350 115053 115923 330938 358656 964776 944739 351533 364832 108009 94831 105466 103071 117857 114080 108299 109422 77387 76003 257717 228327 651828 657997 200516 200001 253880 257760 297489 293782 308524 308138 322943 329658 306509 340129 679989 716398 516978 422632 270766 267562 306906 306523 322992 325166 330442 333474 369395 366651 595309 619981 41.15 67.8 1
12:33:10 2023-09-27 322364 320896 81329 79420 118921 122561 120620 120018 89327 88267 96833 96382 114961 116023 330652 359376 962942 943397 351569 364832 108185 94831 105466 102931 117823 114080 108332 109422 77387 76076 255405 227883 654490 657997 200831 200001 254628 257760 297807 293611 308996 308138 322978 329658 306906 340129 676092 716398 516146 422632 270575 267934 306906 306811 322992 325131 330442 333474 368875 366651 594431 622934 41.15 67.8 1
12:33:11 2023-09-27 324174 320869 81418 79541 118823 124548 120635 119916 89352 88565 96999 96317 115463 116277 330580 358835 962942 943397 351280 365130 108042 94961 105573 103001 117857 114159 108564 109422 77420 76117 256521 228206 653210 657997 200656 200001 254127 257760 297734 293818 306356 308138 324807 329889 306545 339611 676056 716361 508934 422632 270575 267562 306906 305553 323483 325166 330442 335202 369135 369580 593974 619981 41.15 67.8 1
12:33:12 2023-09-27 322889 321870 81329 79452 118921 124426 120620 120018 89173 88561 96867 96282 115040 115990 329617 359954 965749 943397 349943 364832 108042 94831 105646 102931 117851 114159 108332 109388 77387 75910 255405 227722 654240 657961 200167 200036 254909 257363 297807 293818 308729 308138 322943 329658 312525 339611 680295 716398 523858 422932 269706 267374 306942 306379 323028 325166 329479 333221 368588 368700 593340 622528 41.15 67.8 1
12:33:13 2023-09-27 322746 321012 81395 79364 118751 124513 120685 119882 89197 88202 96867 96250 114961 115990 330366 360318 965712 945447 349169 365380 108009 95026 105466 102931 117823 114080 108332 109204 77387 76076 255405 227754 653210 660373 199853 200175 254696 256967 297771 293040 306753 308138 324699 329658 306944 339611 680507 712296 516146 423232 269896 267151 306942 306257 322992 325622 329479 333474 368839 368361 585663 619032 41.15 67.8 1
12:33:14 2023-09-27 322889 320932 81469 79420 118843 122561 120453 119769 89295 88234 96833 96446 114961 115990 329617 359954 965749 946157 348362 364832 108259 94896 105500 102931 117857 114002 108665 109279 77420 76055 256521 227401 653237 660373 199853 199548 255222 256931 297734 293818 306717 308138 322753 328202 306944 338223 678851 712260 516146 422888 269932 266478 306942 305822 322705 325901 332387 333366 369808 369400 592150 621644 41.15 67.8 1
12:33:15 2023-09-27 323463 321689 81487 79718 118809 124426 120620 120018 89327 88234 97067 96285 114975 115990 330384 359954 967524 948177 348362 364832 108075 94831 105466 102931 117857 114002 108332 109237 77420 76024 257717 227240 653613 658033 199853 199687 255694 256931 297734 288330 306753 308173 324613 328202 309515 338223 679813 712296 516146 424360 269932 266518 306441 306379 322992 326148 329515 333280 369988 366651 585771 619032 41.15 67.8 1
12:33:16 2023-09-27 322889 322657 81222 79709 118528 124582 120453 120136 89327 88622 96934 96414 114994 115990 330384 358907 967156 947503 348888 364832 108042 94831 105646 103001 117962 114002 108332 109313 77367 76003 270258 227240 654995 658033 199853 199548 255729 256716 298230 294026 306717 308138 322943 328167 307158 338258 678851 718228 516146 425641 270441 266456 309296 305661 322813 326042 330103 333366 369844 369364 590439 619470 41.15 67.8 1
12:33:17 2023-09-27 322399 321155 81241 79452 118197 124790 120369 120303 89234 88509 96766 96446 114987 116471 329653 358871 966471 947067 349451 365123 108150 94831 105646 102931 117972 114002 108665 109237 77453 75993 255405 226883 657741 661828 200236 199027 255764 256967 297807 288566 306325 308138 324475 328167 306906 340309 678851 719549 510663 422888 270802 265108 306441 306545 322013 326183 329443 333167 369988 368882 590250 619944 41.15 67.8 1
12:33:18 2023-09-27 320936 321906 81273 79673 118528 124408 120286 120303 89234 88755 96732 96479 114770 116652 329653 356752 965749 947104 350225 366882 108042 94831 105500 102931 118053 114002 108665 109237 77420 75972 272705 227240 659774 661828 200866 198785 255764 257363 297824 288943 306753 307672 324702 329395 306690 343001 680075 719803 514775 424434 272908 265338 306906 306631 321835 326042 332387 333131 369988 368589 585663 620017 41.15 67.8 1
12:33:19 2023-09-27 321882 320384 81293 79420 118726 124167 120453 120097 89385 88267 96833 96639 114994 116344 330384 354507 967843 948485 350508 364284 107712 94961 105320 103071 117660 114237 108332 109422 77387 76024 255405 226920 651978 658033 201322 199062 255694 257795 297915 288803 309470 309844 323465 328621 306906 340344 676020 717482 504957 421138 272406 265701 306942 306811 322013 325657 331987 333167 368875 369398 590932 620017 41.15 67.8 1
12:33:20 2023-09-27 324556 320183 81485 79396 118963 124132 120788 119769 89360 88234 96867 96119 115073 115604 330652 355076 967843 952680 348398 364867 108224 94831 105607 102931 118053 114002 108665 109087 77420 75993 255405 227776 654843 658040 200831 199097 255336 257363 299564 294040 306464 309798 324735 330871 306834 342418 678470 711342 517992 421290 270621 266154 306906 306545 323974 325657 328946 335505 367329 368554 589339 618158 41.15 67.8 1
12:33:21 2023-09-27 324893 320934 81622 79613 118959 124374 120767 119769 89327 88234 96867 96282 115185 115956 332456 355610 962979 949942 347314 364284 108224 94983 105534 102790 118053 113845 108698 109053 77453 75962 256521 225643 663711 658506 200831 199097 255764 256705 297734 288838 306608 309577 322043 330121 306906 339281 678851 710446 508934 421735 270802 266367 307154 305912 322502 327169 328183 335505 368285 368623 590471 619439 41.15 67.8 1
12:33:22 2023-09-27 324363 320929 81502 79424 118843 124305 120853 119897 89377 88561 97234 96350 115053 115923 330473 356538 964090 954565 351723 366104 108407 94831 105680 102790 118211 114002 108665 109053 77494 75931 255288 225643 659694 658506 200691 199374 255764 256536 297915 288807 306608 309577 328860 328137 306906 339281 679813 710948 516146 422034 272139 265958 307154 305912 322276 327169 328449 335469 368285 367782 590471 617213 41.15 67.8 1
12:33:23 2023-09-27 323379 320673 81329 79424 118925 124305 120453 119769 89327 88234 97127 96282 114961 115990 330384 356145 960109 955429 351285 364029 108299 94831 105534 102860 118087 114002 108665 109087 77453 75993 256521 225643 657416 660103 200831 198751 255764 257760 296408 289717 306392 309073 322978 330121 306906 341376 676092 710112 508934 422034 272406 265108 306476 306811 320778 327613 329212 335505 368875 369469 592223 617213 41.15 67.8 1
12:33:24 2023-09-27 324635 320909 81455 79654 119002 122473 120788 120033 89230 88444 97000 96350 115053 116277 330974 353976 961506 954750 353630 364654 108207 94831 105612 103194 117938 114002 108665 109178 77453 75931 263278 225643 660628 659439 201498 198751 254944 258374 297185 289493 306681 308173 322978 330121 306618 340380 681597 711149 516146 420840 272406 265701 306942 306174 320706 327133 329408 333510 368839 369692 595245 618085 41.15 67.8 1
12:33:25 2023-09-27 324219 320633 81618 79360 119323 124063 120788 119535 89543 88202 96934 96086 115152 115763 331117 355040 959310 948485 351605 365088 108259 94831 105646 102931 117938 114002 108665 109204 77440 76024 257717 226920 657984 656645 200796 199687 254663 258520 296897 288768 306572 312570 324037 328815 306906 338223 679917 709406 513259 420506 270766 267335 306906 306811 321039 326183 329408 335943 366012 369812 597661 620613 41.15 67.8 1
12:33:26 2023-09-27 324748 320751 81520 79523 119074 124565 120719 119965 89475 88379 96901 96218 115516 115956 330616 357756 960958 948852 351569 364832 108042 94831 105730 102931 118020 114002 108631 109204 77527 76034 256521 226920 657984 657575 200831 199966 254518 258338 296906 288803 306284 309542 323750 328815 306514 340759 679953 709406 511906 420804 270766 267374 306762 306451 321978 326183 329443 337009 366591 367455 597495 617685 41.15 67.8 1
12:33:27 2023-09-27 324821 321870 81469 79420 118843 124305 120704 119769 89327 88468 96766 96250 115152 115956 331117 358295 959310 947067 351569 364832 108191 94766 105612 102790 118323 114002 108665 109053 77387 76024 257717 226920 662241 659906 200201 199687 254909 257724 297495 289537 306320 309108 323465 328202 312561 338223 676056 710883 514775 422257 270730 266518 306942 306811 323139 327874 330792 333293 369844 369920 596410 619389 41.15 67.8 1
12:33:28 2023-09-27 322483 321012 81455 79581 118755 124478 120453 120102 89295 88267 96766 96382 114961 116344 330545 358835 957950 946045 351533 364284 108374 94766 105754 102790 118087 113845 108848 109020 77506 75920 255288 225377 664395 659906 200201 199513 254909 257724 297698 289717 306105 309073 323691 328167 306266 338258 679650 711113 514947 422852 270766 266518 306942 306545 321003 327893 330507 333510 369988 366651 595067 618122 41.15 67.8 1
12:33:29 2023-09-27 322376 321155 81333 79456 118726 124513 120453 120136 89234 88509 96732 96414 114928 116377 330348 358295 959310 945484 351249 364249 108191 94766 105646 102860 118053 114002 108631 109020 77453 76013 257560 225376 659552 658033 200201 199513 255301 258157 295991 290158 306644 312128 324440 329395 306266 339007 680950 712260 514775 424397 271885 266492 308642 306631 320635 328016 331445 333366 369880 369920 595970 621202 41.15 67.8 1
12:33:30 2023-09-27 321875 321119 81325 79669 118760 124513 120384 120234 89201 88509 96799 96672 114928 116344 330473 357756 958629 946157 351303 364249 108407 94831 105646 102931 118053 113923 108665 109053 77420 75993 256521 225217 659674 657997 200201 199409 255301 257760 295919 290158 306644 310259 323952 329124 312561 339246 679953 712260 514775 422852 270766 266518 306942 306811 321890 328158 331805 333474 369988 367712 597072 618085 41.15 67.8 1
12:33:31 2023-09-27 322135 321423 81333 79673 118726 124547 120453 120102 89386 88267 96732 96414 114770 116023 331828 358835 958357 945484 351002 364284 108224 94701 105680 103045 118087 114002 108848 109020 77560 75910 257191 225283 661011 660373 200201 199548 254909 257760 297243 289920 306356 309073 323691 328663 306266 340428 684115 714331 508934 425641 270657 266821 306906 306739 320860 327981 330939 336091 369844 370101 593974 620027 41.15 67.8 1
12:33:32 2023-09-27 321911 321323 81422 79673 118891 124547 120453 120136 89295 88686 97000 96446 114928 116377 330580 358583 957950 946157 351533 364320 108407 94961 105680 102860 118053 113845 108698 108911 77527 75848 257560 224901 662609 660373 200201 199687 254944 258235 297495 289691 306356 309073 323952 328202 312525 338294 679953 712187 514775 422888 270766 266705 306676 306811 321003 328158 328449 333510 369988 368628 595987 617649 41.15 67.8 1
12:33:33 2023-09-27 320972 320936 81297 79456 118722 124547 120453 120136 89295 88509 96766 96446 115364 116344 330348 358295 958629 946157 351569 364861 108299 94831 105680 102931 118053 114002 108848 109165 77633 75941 257560 225571 671119 657997 200236 200093 255301 257760 297495 290158 306608 309763 326753 328875 309625 341432 682712 714477 514775 425339 270585 266563 306906 306703 320932 328849 328946 333221 369988 369848 592386 619879 41.15 67.8 1
12:33:34 2023-09-27 323062 321875 81441 79673 118789 124582 120453 120136 89295 88630 96766 96446 114961 116377 330616 358331 957950 946157 351249 364284 108299 94831 105680 102931 118087 113923 108848 109020 77453 75951 257560 225643 663054 657997 200236 199687 255336 258157 297915 290158 306608 309821 323952 329195 312597 339007 679953 712223 508694 423186 270802 266741 306942 306811 321003 328193 328910 333546 369988 367455 594431 617649 41.15 67.8 1
12:33:35 2023-09-27 323871 321911 81441 79424 118843 124426 120453 120018 89173 88234 96766 96414 115040 116023 330616 358871 957950 946157 351533 364832 108440 94637 105827 102790 118087 113688 108815 109053 77473 75993 257717 227272 661478 658506 200167 199687 254909 258270 297807 291257 307784 310411 324951 329053 309515 341058 682440 711342 516146 424434 270730 266741 306942 306631 322013 327751 330251 336490 369655 367163 595309 619731 41.15 67.8 1
12:33:36 2023-09-27 324866 321906 81469 79424 118925 124426 120582 120136 89327 88476 96800 96414 114961 116023 330616 359412 957950 946157 351569 365380 108698 94983 105822 102860 118087 113845 108957 109053 77453 75972 256521 226920 658694 659439 200201 200175 255301 258270 296825 288597 306608 310082 322943 329426 307123 338258 679953 711451 517517 421888 270539 266963 306676 306811 322013 327169 328183 336490 369135 368592 595768 618122 41.15 67.8 1
12:33:37 2023-09-27 323379 321911 81333 79428 118731 124513 120453 119769 89327 88267 96766 96414 114994 115990 330616 359701 957270 946157 351285 364320 108407 94701 105714 102790 118087 113845 108698 109053 77420 76003 257717 226920 660197 659723 200621 200071 255233 258196 297915 288698 306464 310375 324685 329018 309515 341058 676056 711451 517003 423254 270251 267008 306942 306811 322013 327663 328449 335215 369251 366686 594431 617213 41.15 67.8 1
12:33:38 2023-09-27 323907 321911 81341 79460 118765 124460 120453 120136 89327 88234 97618 96414 115073 115990 330616 359665 957950 948177 351569 364832 108440 94701 105714 102790 118087 113845 108848 109053 77420 75941 253133 226920 664477 657767 200201 199687 254944 257760 296825 289717 305853 308208 323917 328663 306266 338294 679953 712187 508934 422852 270802 266554 306942 306811 321003 328108 328449 333546 369988 367455 596376 619694 41.15 67.8 1
12:33:39 2023-09-27 320936 320972 81333 79456 118760 124374 120453 120136 89327 88541 96766 96479 114803 116377 331081 358607 958629 946157 351533 364284 108224 94831 105680 102931 118053 114002 108698 109053 76334 76117 257560 225319 662084 662248 200691 199861 255553 258377 297423 290423 306500 310259 323952 328929 312525 339805 684130 715417 516832 422852 270802 266554 308375 306739 321003 327928 328946 333510 369988 367747 596190 618122 41.15 67.8 1
12:33:40 2023-09-27 320972 321906 81329 79705 118722 122473 120453 120136 89234 88509 96766 96446 114803 116377 329653 358043 959310 946157 351569 364320 108442 94701 105680 102931 118087 114002 108698 109053 77420 75879 257560 225412 666740 658033 200236 199687 255019 258157 297077 290158 306681 308173 323987 328929 306899 339007 681431 712296 514775 423520 270838 267335 306942 306811 320517 328193 331842 333257 369772 369884 594870 619879 41.15 67.8 1
12:33:41 2023-09-27 322037 320936 81385 79456 118843 124547 120453 120136 89173 88509 96766 96446 114994 116377 330652 357792 959310 946157 351533 364284 108224 94831 105680 103212 118211 114159 108831 109153 77641 76013 258844 225427 661603 663188 200691 199861 255553 258122 295919 290193 306681 309533 324824 329195 306694 339246 680950 712260 514261 424434 270838 266776 306942 306811 320517 328158 329443 333510 369988 367782 596226 617649 41.15 67.8 1
12:33:42 2023-09-27 320936 321323 81325 79673 118760 124374 120453 120303 89327 88541 96766 96446 114961 116377 330384 357792 958629 945883 351533 364576 108407 94831 105680 102931 118053 113923 108665 109237 77453 75962 257560 225535 659956 658033 200691 199687 255301 258157 297077 289717 308257 308208 323987 328929 308642 339281 681949 716398 513405 423222 270838 266776 308642 306667 320718 327910 331916 333366 369916 369920 596043 621644 41.15 67.8 1
12:33:43 2023-09-27 321732 321692 81459 79641 118809 124582 120453 120219 89410 88869 97033 96446 115007 116377 330580 358331 958482 945484 351285 363993 108224 94831 105680 102860 118053 113923 108698 109053 77453 76044 255288 225053 661482 658033 200236 199548 255336 258157 297077 289717 306681 308173 323987 329195 312597 338294 682199 712223 515118 422888 270802 266741 306942 306595 320517 328158 328946 333510 369988 367747 596226 618122 41.15 67.8 1
12:33:44 2023-09-27 322925 321946 81477 79709 118731 124547 120453 120136 89327 88541 96800 96446 114961 116384 329653 358871 957950 946157 351569 364320 108440 94701 105749 102720 118482 113845 109066 108869 76114 75910 257717 225643 662764 659439 200236 199687 254944 258157 297915 288838 306177 309577 322978 327883 307193 338258 676128 711232 510047 425339 270513 266866 309550 306775 321835 328016 330287 335324 369555 369920 594248 619439 41.15 67.8 1
12:33:45 2023-09-27 322435 321911 81341 79460 118713 124704 120453 120136 89173 88267 96766 96414 115053 116377 329653 358871 956555 945484 351038 364029 108440 94701 105714 102790 118087 113688 108882 108944 77506 75868 257560 225643 660551 659439 200201 199722 255336 257795 297915 289752 306429 309577 326450 328929 307193 338294 676092 710112 514775 424323 270766 266554 306942 306811 321074 328193 328183 335748 369988 367233 592350 616342 41.15 67.8 1
12:33:46 2023-09-27 320972 321942 81325 79705 118726 124582 120453 120219 89173 88654 96766 96446 114770 116344 329653 357792 957950 946157 351285 364832 108407 94831 105714 102931 118357 114002 108848 109053 77453 75982 256298 225253 658746 657997 200831 199548 255336 257795 296825 290193 306644 308208 323952 328875 309406 341469 682601 711885 513405 424434 270657 266634 306906 306775 320860 328016 329408 333510 369988 367747 595309 621202 41.15 67.8 1
12:33:47 2023-09-27 321470 321835 81404 79673 118809 124513 120453 120200 89295 88630 96867 96446 114928 116344 329617 357756 957913 946120 351496 364284 108266 94831 105793 102860 118020 113845 108631 108986 77527 75993 257560 225305 659674 657997 200621 199653 255445 258122 296753 290326 306212 308173 324667 329124 308642 339210 681645 712260 514775 422816 270766 266705 306942 308280 319996 328123 329408 333438 369988 367712 597226 618085 41.15 67.8 1
12:33:48 2023-09-27 320901 321875 81408 79645 118813 124513 120704 120102 89295 88630 96867 96414 114961 116384 329617 356681 959310 946157 351388 364284 108191 94961 105685 102931 118053 114080 108631 109204 76226 76055 260995 225535 670410 658069 200796 199653 255659 258122 297185 292173 309543 310332 327215 329052 308570 341542 684167 716253 521892 424434 270585 266563 306942 308547 319996 327893 330406 333185 369326 368519 597127 618085 41.15 67.8 1
12:33:49 2023-09-27 320415 320575 81613 79577 118809 124357 120453 120102 89201 88476 96799 96414 115040 116023 330313 356681 959310 946157 351460 364249 108009 94831 105612 103001 117823 114002 108556 109020 77494 75972 255405 225607 667134 658033 200551 199653 255445 258520 297077 289682 308488 308103 324670 329658 308642 339246 681949 718497 513405 423254 270802 266705 306942 306209 320446 327098 330442 333402 369988 368261 599266 619470 41.15 67.8 1
12:33:50 2023-09-27 323025 322364 81329 79641 118891 124513 120620 120269 89295 88691 96901 96414 115119 116344 330580 357218 961470 946157 354557 365088 108009 94961 105646 103212 118020 114159 108665 109279 77473 76086 255288 226920 657560 658069 201042 200036 255447 258851 296825 290167 306248 310113 326790 329444 308969 341542 684115 717771 514775 421591 270802 266705 306942 308910 320825 326148 330907 333402 369988 367747 599802 619675 41.15 67.8 1
12:33:51 2023-09-27 320936 321911 81333 79460 118813 124478 120453 120102 89295 88509 96833 96446 115040 116344 330580 357457 960073 946157 354667 365088 108117 94961 105612 103071 117857 114080 108631 109388 77420 76076 257717 226883 655627 661792 200831 199687 255694 259319 297077 289444 308960 309310 324667 329889 306906 340044 681913 717953 516978 421888 270838 266705 308338 306887 320706 326219 331211 333402 369988 367782 599691 619908 41.15 67.8 1
12:33:52 2023-09-27 322229 321875 81441 79673 119309 124513 120788 120102 89327 88509 96934 96414 114987 116344 330580 356681 960073 947503 354703 365153 108042 94961 105612 103001 117857 114159 108332 109308 77494 76003 257717 226666 665269 664129 201218 200302 255339 259211 296933 289102 308017 310332 326790 329943 308642 339759 681395 718497 516146 424434 270802 266670 306942 306637 320967 325901 331372 333185 369988 368554 599266 619981 41.15 67.8 1
12:33:53 2023-09-27 320936 322586 81441 79673 118693 124426 120704 120102 89295 88509 96901 96414 115040 116344 330580 356681 961506 946157 354703 365380 108042 94961 105646 103071 117823 114159 108665 109388 77473 76034 258844 226920 654616 658069 200831 199653 255480 258591 295883 288597 308960 310332 323952 329889 308642 339246 681913 718460 516146 421591 270802 266483 306906 306851 321003 326148 331251 333402 369700 369848 599470 623340 41.15 67.8 1
12:33:54 2023-09-27 320972 321875 81589 79641 118813 124426 120620 120136 89295 88234 96867 96414 115040 115990 330580 356681 961506 946157 354703 364832 107901 94961 105612 103071 117627 114576 108580 109413 76207 76272 257717 227572 655577 664129 201007 199827 255125 259211 297633 288768 309397 307852 323952 329889 308461 341542 682645 717953 517003 423232 270802 266563 306906 309092 321039 326148 331444 333438 369988 368296 599266 621458 41.15 67.8 1
12:33:55 2023-09-27 321875 321839 81473 79428 118929 124339 120620 120102 89295 88509 96901 96414 114928 116230 329617 356681 962187 944813 355241 364832 108009 95221 105578 103071 117823 114159 108332 109388 77387 76117 272705 227525 655678 658069 200831 199687 254909 259068 297603 288943 309215 308138 323691 329658 308642 339759 681431 718497 504957 423232 270838 266705 306640 306851 323139 325901 334466 333185 369808 369632 597514 623415 41.15 67.8 1
12:33:56 2023-09-27 321649 320504 81473 79424 118929 124391 120453 119769 89295 88234 96901 96414 114803 115990 330580 356681 962906 943397 354452 365380 107991 95221 103753 103283 117817 114477 108531 109439 77575 76169 256521 227738 653731 663188 201147 199653 254127 259172 297243 293890 309324 310332 323658 329889 306906 339281 682601 718351 510554 423751 270838 267151 306690 308547 322956 325622 331480 333438 369952 367782 597992 619944 41.15 67.8 1
12:33:57 2023-09-27 322399 321870 81325 79424 118760 124391 120453 120102 89327 88509 96799 96414 115040 115956 330580 356645 962906 946157 354739 364832 108009 95026 105466 103001 117823 114159 108299 109422 77387 76034 257717 227561 656161 657803 200831 199687 254092 258591 297734 294233 309033 308138 324735 330121 306906 338258 679989 718539 510554 422748 270549 267277 306726 308402 322550 325782 331337 333329 369772 369920 599409 623415 41.15 67.8 1
12:33:58 2023-09-27 321911 320936 81333 79428 118925 124339 120453 120102 89327 88234 96833 96348 115040 115990 330348 358259 963257 944847 353729 365130 107909 95091 105622 103142 117526 114237 108498 109405 77608 76169 257379 227489 653858 657997 200831 199722 254022 259319 297915 288330 309433 308138 326753 330014 306906 341924 679989 717953 516146 422932 270802 267338 306474 306703 322502 325622 331444 333474 369952 368296 597992 619981 41.15 67.8 1
12:33:59 2023-09-27 322364 320540 81437 79420 118726 124301 120453 120018 89295 88234 96833 96414 114961 116023 330580 356681 962187 943397 354739 365380 108009 95026 105612 103001 117627 114080 108332 109422 77387 76086 255405 227883 655070 658033 200831 199687 254127 258591 297915 288330 308125 308138 323917 330121 306899 341190 682638 721241 510047 423722 270657 267694 306906 308547 322777 325937 331301 333293 369772 368261 597955 619944 41.15 67.8 1
12:34:00 2023-09-27 321875 320352 81473 79424 118929 124335 120453 120018 89327 88234 96766 96414 115020 116518 331332 356431 966149 944627 354594 365273 108058 95221 105950 103354 117851 114510 108299 109422 77387 76086 257717 227789 653984 657997 201112 199653 254092 259172 297915 288194 309033 310771 323952 330121 308642 339281 681468 718497 516146 423232 270838 267338 305719 306209 322956 325622 332221 333474 369952 367782 598841 619981 41.15 67.8 1
12:34:01 2023-09-27 321902 321906 81445 79641 118929 124339 120453 120102 89327 88654 96901 96414 115040 115990 330616 356681 962942 943434 354776 365380 108009 94961 105539 103142 117962 114477 108523 109422 77387 76086 256521 227883 656288 658033 201147 199687 254127 258591 297243 294306 309930 310332 324843 329871 308933 341469 682712 718351 517517 423232 270657 266973 306834 308511 322693 325622 330943 333474 369691 369884 595933 619944 41.15 67.8 1
12:34:02 2023-09-27 322625 320633 81473 79460 118827 124374 120620 119769 89500 88234 96867 96348 114961 115990 329653 356681 964344 943397 353703 365380 108009 94961 105612 103497 117823 114080 108332 109388 77494 76076 257717 228044 654244 658033 200831 199687 254092 258591 297915 288181 309470 308138 323726 330121 308642 338258 682080 718497 516146 423232 270838 267562 306690 306811 322956 325657 331247 333474 369988 368296 598103 619981 41.15 67.8 1
12:34:03 2023-09-27 321906 320894 81477 79428 118847 122216 120453 119769 89295 88234 96766 96414 114961 115990 330348 357720 962906 943397 351605 364832 108259 94961 105466 103071 117660 114002 108299 109388 77440 76066 255405 228044 654363 660373 200831 200140 254760 258306 299564 290303 309142 308032 324951 330014 308606 340575 682712 716216 516146 423232 270766 267633 306906 306811 322992 326007 331337 333474 368444 367198 592423 623378 41.15 67.8 1
12:34:04 2023-09-27 322840 320633 81441 79424 118804 124305 120453 120018 89327 88234 96800 96414 115152 116344 330580 359412 962942 944068 351002 364903 108042 95026 105646 103071 117823 114002 108665 109422 77420 76117 255405 228044 655831 657997 201112 200665 254696 258338 297915 293890 308996 308173 323465 330121 306906 340370 676092 716398 516146 422632 270572 267633 306942 306811 323483 325622 330943 333438 369655 367198 594431 620017 41.15 67.8 1
12:34:05 2023-09-27 322884 320936 81445 79428 118929 124426 120788 120018 89327 88690 96867 96414 115152 115990 330616 360462 965749 944776 350755 364832 108042 94896 105646 103001 117962 114159 108332 109422 77387 76076 255405 228044 655831 662211 201253 200665 255019 257979 297915 288802 308379 308896 324951 329978 308933 340501 681744 716167 516146 422632 270477 267455 306942 306811 322633 325657 330442 333257 369808 366651 591804 619944 41.15 67.8 1
12:34:06 2023-09-27 322625 320889 81477 79424 118813 124305 120453 120018 89480 88234 96766 96348 114961 115990 330580 359954 966885 945484 349979 365123 108042 94896 105646 103491 117938 114080 108590 109573 77420 76117 255405 227665 665512 660373 200831 200350 254909 257760 296763 294306 308488 308173 322978 330121 306908 340129 680594 712296 524029 422034 270312 267597 306942 306811 323938 325920 330478 333510 369691 366616 594681 622934 41.15 67.8 1
12:34:07 2023-09-27 322884 320894 81477 79456 118963 124374 120704 120102 89327 88509 96867 96348 115073 116384 330348 360462 965786 946157 349415 365123 108042 94961 105500 103071 117938 114002 108590 109313 76105 76272 257717 227826 655501 661778 200132 200245 255553 257979 299600 290436 308815 309037 323882 329337 307193 338223 681597 717484 516146 423232 270312 267597 306942 306703 323974 326148 332350 333546 369403 366616 590896 619981 41.15 67.8 1
12:34:08 2023-09-27 322622 320894 81437 79424 118963 124305 120788 119769 89295 88202 96867 96348 115040 115990 330348 360462 965749 946157 349451 364832 108191 94896 105573 103001 117938 114080 108590 109388 77473 76055 256521 227561 652833 657961 200236 200384 255336 257760 297807 288566 308561 308173 326450 330121 307193 340759 676020 712296 508934 423048 270312 267597 306798 306811 323974 326148 333332 335694 369664 369776 593414 621644 41.15 67.8 1
12:34:09 2023-09-27 322395 320633 81329 79424 118929 124339 120453 119769 89266 88629 96800 96414 114961 115990 329653 360462 965749 945484 348888 364832 108224 94831 105646 103283 117851 114543 108614 109413 77641 76169 255405 227810 657926 662248 200656 200665 255518 257724 297213 288330 308524 308208 324951 330121 307623 340612 680778 712332 520259 424133 270312 267597 306726 306811 323651 325920 332350 333510 369691 366651 590896 621532 41.15 67.8 1
12:34:10 2023-09-27 322875 320934 81473 79456 118963 124426 120620 120018 89327 88267 96867 96414 115185 116344 330652 359954 965749 946157 350225 365416 108224 94961 105646 103001 117857 114159 108365 109313 77420 76076 255628 227561 652610 657997 200656 200384 254909 257760 299564 288741 306356 308208 323952 330121 307158 340795 676092 716398 516146 422932 270348 267633 308642 306365 323687 325901 330370 333402 369511 369920 593650 622971 41.15 67.8 1
12:34:11 2023-09-27 322431 320183 81413 79456 118929 124374 120620 120136 89327 88267 96867 96414 115119 116317 330616 359954 967156 945484 350786 365166 108207 95221 106029 103212 117919 114477 108714 109439 76042 76169 258844 228169 657691 661778 200866 200350 254909 257872 297590 287927 309178 309108 323726 329907 309843 340575 676092 716398 516146 423232 270766 267633 306942 306811 323974 326183 330513 333546 369398 367198 592715 619981 41.15 67.8 1
12:34:12 2023-09-27 322431 319796 81473 79424 118963 124374 120620 120136 89327 88267 96901 96414 115073 116023 330652 360208 965028 945484 350508 364832 108042 94961 105500 102931 117938 114080 108332 109422 77420 76117 255405 227883 652986 657961 201147 200350 254909 258157 296798 293890 309215 308208 323728 330121 308642 340722 676092 719049 516146 424162 270513 268136 306906 306739 323794 326007 331337 333366 369808 369920 594431 619981 41.15 67.8 1
12:34:13 2023-09-27 322657 321155 81473 79669 118847 124339 120620 120136 89327 88568 96934 96414 115073 115990 329403 359667 967524 946945 350400 365237 108274 95091 105837 103212 117919 114609 108714 109548 77473 76066 270258 228044 654142 663188 201322 200769 254874 258374 298023 288540 309762 309108 323691 330121 308642 338223 679953 717989 517517 422932 270766 268233 306654 306811 323687 326183 333406 333546 369988 367198 592423 621532 41.15 67.8 1
12:34:14 2023-09-27 322657 321155 81614 79677 118963 124374 120788 120136 89360 88267 96934 96414 115040 115990 330384 358871 965065 944776 351569 365416 108224 94961 105646 103071 118053 114080 108665 109607 77453 76117 255405 228206 656797 658033 201147 200350 254696 258374 297843 293927 308198 308173 323726 329907 308461 340428 682638 717301 516146 423832 270657 268055 306906 306545 323531 325744 331211 333474 369691 367490 597226 621188 41.15 67.8 1
12:34:15 2023-09-27 322657 321155 81562 79619 118963 124374 120453 120136 89360 88541 97269 96581 115053 116639 330866 358728 966149 943286 351496 365237 108091 95221 105803 103071 117823 114159 108590 109422 76163 76169 262112 228206 652080 658033 201147 200175 254377 258627 296556 293890 309433 308173 323987 329871 308424 338294 679953 718497 517517 420963 270874 268422 306906 306811 322633 325885 331480 333546 369722 367817 597679 621458 41.15 67.8 1
12:34:16 2023-09-27 322657 321190 81506 79776 118963 124339 120620 120053 89327 88541 96867 96380 115073 116023 330652 357792 962942 944813 353477 364867 108009 94961 105500 103071 117938 114159 108365 109573 77453 76117 256521 227561 653984 658105 201147 199653 254909 259390 297243 291257 309652 310332 327446 330085 309078 340201 681840 718859 520088 425066 270693 266973 306906 308402 322013 326183 331552 333402 369988 368296 599266 620017 41.15 67.8 1
12:34:17 2023-09-27 322983 321159 81473 79677 118963 124460 120818 120215 89442 88654 97269 96382 115086 116310 330974 356538 965764 946008 355634 365380 108009 94961 105646 103071 118053 114866 108673 109573 77527 76086 256605 226920 656821 663658 201182 200036 255764 259426 297286 291875 309470 309862 324475 330121 312597 339795 683506 719549 524029 422257 270874 266776 306942 307136 322238 327169 331480 333474 369988 368331 599691 622728 41.15 67.8 1
12:34:18 2023-09-27 322171 321155 81473 79456 118847 124374 120453 120213 89360 88509 96867 96446 115040 116377 330616 356396 960109 946157 355204 365416 108224 94961 105878 103071 117972 114080 108590 109422 77453 76024 256605 226920 657178 661865 201147 200071 255518 259286 297757 290564 309069 308067 324859 330050 308860 342662 684653 719367 517517 422221 270874 266776 306942 308438 320896 327751 330978 333510 369988 367817 598325 621644 41.15 67.8 1
12:34:19 2023-09-27 320713 320874 81650 79766 119055 122473 120635 120200 89475 88719 97000 96350 115020 116673 330902 357577 962038 947503 354557 364796 108174 95026 105719 103142 118020 114159 108665 109388 76209 76221 256521 225607 671929 658033 201112 199966 255729 258555 295883 289717 308488 308138 324894 329302 309078 339759 681949 718497 517175 422221 270838 266741 306942 308402 322263 327663 330943 333474 369581 368847 599691 619621 41.15 67.8 1
12:34:20 2023-09-27 321616 321155 81477 79780 118895 124547 120704 120303 89450 88630 96934 96479 115152 116377 330616 357720 961355 947503 354737 364832 108407 94896 105788 103071 118087 114002 108848 109388 77666 75972 257560 225319 661398 663151 201218 200106 255623 258413 297915 290917 306356 309905 325474 329480 309953 339246 681431 712260 516146 426579 270693 267115 308678 306811 321490 329151 331805 335324 369988 367747 594357 618085 41.15 67.8 1
12:34:21 2023-09-27 324444 321012 81487 79863 118793 124964 120719 120401 89381 88719 97168 96446 115040 116571 330616 358871 961184 947621 351533 365088 108374 94961 105680 103212 117952 114159 108665 109313 77560 76086 255405 227240 660504 660373 200796 200140 255694 258555 297915 292145 306608 311877 323952 329658 307659 339246 679953 712151 516146 423484 270802 267338 306942 306811 322728 328158 328449 336253 369988 367712 594357 618727 41.15 67.8 1
12:34:22 2023-09-27 323642 321119 81329 79705 118813 124513 120453 122501 89295 88723 96901 96446 115119 116538 330580 359113 957950 946157 351569 365123 108440 94701 105861 102860 118448 113845 109166 109119 76429 76117 259730 225571 665708 660373 200726 200175 255553 258413 297915 290917 306572 310446 323952 329889 307588 341174 682712 713467 517175 422888 270838 267374 308642 308547 322956 328885 330214 336490 369988 367455 594357 617649 41.15 67.8 1
12:34:23 2023-09-27 323642 320272 81473 79673 118697 124547 120620 120303 89327 88509 96901 96446 115040 116344 330348 358871 958629 946157 351569 364832 108764 94766 105895 102790 118087 113767 109032 109020 77560 76013 270258 225643 665120 659439 200796 200140 255377 258338 298023 289752 306608 310047 323917 329658 307865 339246 679917 713613 517517 422852 270802 268158 306942 306811 322956 328370 331335 336236 369700 369920 593572 620761 41.15 67.8 1
12:34:24 2023-09-27 324338 320668 81589 79673 118929 124513 120620 120018 89327 88234 96934 96414 115152 115990 330616 358835 958629 948177 351569 365123 108224 94831 106029 103212 117851 114477 108797 109254 77641 76086 257717 227292 655676 658396 201007 200210 255266 258555 297915 289550 306717 313597 324915 330121 307158 338258 680950 710948 514775 423232 270766 267597 306942 306703 322729 327169 329181 337039 368544 367747 594101 617649 41.15 67.8 1
12:34:25 2023-09-27 324604 320896 81533 79673 118959 124426 120620 120102 89327 88690 96867 96414 115152 115990 330616 359919 958629 947030 351533 364832 108440 94701 105895 102860 118826 113845 109066 108944 77593 75910 259090 225643 663819 659906 200691 200315 255480 258338 297915 289537 306644 310953 323917 329658 307193 339246 679953 709847 516146 422852 270802 267312 308642 308402 324519 328476 331445 336857 369880 369920 597255 620274 41.15 67.8 1
12:34:26 2023-09-27 324635 321119 81473 79669 118925 124547 120767 120136 89327 88267 96934 96414 115119 116344 332073 359665 958629 949653 353729 365972 108506 95631 105871 103212 117919 114464 108823 109439 77674 76169 257717 227292 658701 658506 200831 200384 255480 259244 297734 289647 308488 310989 324951 328850 310354 338294 681949 711451 504957 422632 270802 267597 306676 306174 322729 327169 329479 337277 367731 369516 597072 618996 41.15 67.8 1
12:34:27 2023-09-27 324929 320894 81618 79456 119158 124426 120788 120102 89482 88509 96934 96414 115185 116317 330616 359376 957324 948448 351605 365123 108407 94831 105861 103001 118087 114159 108848 109422 76074 76066 255405 227240 658118 658506 200831 200350 255694 258591 297915 289242 306572 310989 323465 329836 307623 339246 682638 711232 517517 424360 270513 267455 306906 308547 322144 327486 331916 336821 369542 369920 596153 618444 41.15 67.8 1
12:34:28 2023-09-27 324893 320633 81506 79424 118959 124305 120788 119769 89482 88267 97256 96250 115185 115956 331368 358548 961853 951558 353521 364725 108091 95026 105876 103212 117952 114159 108681 109355 77560 75972 255405 226920 659066 658986 201112 200315 254909 258591 297915 291875 309033 310047 324722 329607 312966 339246 681949 710446 513259 420840 270838 267597 306942 306209 322466 327348 330442 337039 367695 367747 597992 618122 41.15 67.8 1
12:34:29 2023-09-27 324640 320664 81473 79428 118997 124305 120788 119769 89327 88234 96934 96316 115152 115956 330616 358331 963850 948448 351569 365123 108340 94831 105680 103071 117938 114002 108698 109204 77453 76066 255405 227240 656620 658506 200656 200350 255301 258591 297915 291813 306681 311024 324807 329907 310135 341432 684167 711342 517992 424133 270621 267419 308642 308293 322548 327133 328910 337039 368839 367490 596043 619237 41.15 67.8 1
12:34:30 2023-09-27 324893 320862 81585 79673 118963 124374 120704 120136 89360 88654 97234 96317 115020 116404 330509 359233 958519 948740 351424 364689 108372 95026 105719 103001 118053 114080 108698 109523 76334 76169 257717 226920 660657 659906 200831 200210 255447 258591 297734 289717 306644 310047 323952 329658 307659 339246 679953 711113 514775 422888 270838 267370 306942 306811 322502 328193 328910 335505 369988 367782 595309 617685 41.15 67.8 1
12:34:31 2023-09-27 322662 321159 81362 79705 118726 124582 120453 120136 89295 88509 96833 96446 115041 116377 330580 358871 957950 946157 351569 364832 108440 94831 105895 102860 118482 113845 109066 109053 77593 75962 255405 225643 672198 660373 200866 200175 255729 258591 297662 292082 308222 310740 326608 329515 309188 341542 682712 714441 510047 425339 270657 267526 306942 306487 322992 328920 331445 337320 369988 367712 595309 618085 41.15 67.8 1
12:34:32 2023-09-27 322399 322395 81362 79733 118683 125034 120616 120299 89410 88622 97067 96678 115086 116471 331207 359233 958482 947503 351533 364832 108440 94831 106279 103142 118617 113845 109066 109020 77486 75962 257717 225571 665355 659439 200831 200175 255694 258591 297734 290158 306428 310082 323987 329195 307193 339281 679953 711922 516146 423186 270802 267562 306942 306811 322502 328920 328449 336527 369988 367747 594431 618085 41.15 67.8 1
12:34:33 2023-09-27 322399 321190 81358 79669 118760 124460 120620 120303 89327 88509 96766 96446 114961 116377 330616 358871 959310 946157 351569 364832 108440 94831 105749 102931 118087 113767 109032 109020 77732 76013 256521 226652 663305 661199 201218 200106 255518 258342 297626 290458 306500 309940 326790 329515 310172 341542 681681 712151 508934 423484 270838 267312 308642 306842 322693 328689 328910 335979 369736 369920 596800 617176 41.15 67.8 1
12:34:34 2023-09-27 323255 320905 81422 79823 118819 124790 120754 120269 89230 88626 96966 96646 115053 116551 330580 358871 959310 946157 351460 365380 108407 94896 105714 102931 118448 114159 109116 109053 77593 75993 257560 225643 675616 660373 200831 200001 255694 258374 297489 290599 306644 309577 323987 329395 307158 339317 680950 712223 515290 423222 272139 267186 308678 306811 321978 328689 328484 335469 369988 367747 594431 618122 41.15 67.8 1
12:34:35 2023-09-27 321649 320896 81329 79917 118566 124408 120453 120303 89327 88541 96766 96479 114961 116538 330616 358331 958629 946157 351569 364867 108407 94766 105680 102931 118087 113923 108848 109053 77486 76117 257560 225319 660898 662248 201112 200175 255588 258449 297453 290564 306500 309617 324670 329658 307193 339281 681949 712151 517689 423326 270802 267151 306942 306811 320932 329186 329443 333546 372226 367782 593225 618122 41.15 67.8 1
12:34:36 2023-09-27 320829 321012 81516 79800 118823 124790 120719 120401 89320 88844 96833 96479 114994 116377 330866 358440 959310 946157 351605 364832 108207 94961 105714 103001 118546 114002 108882 109053 77593 75972 256521 225571 664144 658033 200866 200036 255694 258555 296825 290635 306681 309577 324929 329658 307193 339795 681949 712030 514775 423520 270874 267151 306441 306174 320753 328920 329515 333582 369288 368331 596226 619292 41.15 67.8 1
12:34:37 2023-09-27 320936 321155 81473 79456 118929 124582 120620 120303 89327 88541 96800 96446 114994 116652 330384 357792 959310 946157 351569 364832 108224 94896 105714 102931 118211 114510 108797 109338 76365 76138 257560 225427 661725 663188 201147 200175 255588 258413 298023 290635 306325 309108 324964 329515 308679 339759 681949 712296 521892 425641 270693 267151 306942 305950 321003 329186 329479 333546 368772 368331 596778 618122 41.15 67.8 1
12:34:38 2023-09-27 320794 320976 81491 79804 118959 124547 120620 120303 89360 88869 96933 96446 114961 116571 330616 357756 960958 947503 351569 366622 108299 94896 105788 103001 118053 114159 108698 109422 77506 76066 260995 225571 661953 658069 200866 200036 255729 258410 297209 290564 306753 308244 324964 329858 307158 340069 682950 716398 514775 423520 272908 267374 306441 306174 321003 328956 329515 333510 368737 368331 595896 619032 41.15 67.8 1
12:34:39 2023-09-27 320901 321155 81473 79701 118843 124408 120453 120303 89266 88541 96867 96672 114961 116538 329689 357792 959310 946157 351496 365130 108207 95091 105955 103212 117952 114159 108748 109288 77674 76138 257560 225391 663286 661828 201287 200036 255729 258555 297243 290247 306717 311211 324964 329658 306729 342514 682950 716434 516146 422293 270874 267151 306762 306209 320778 328689 331216 333510 368807 368331 598841 619032 41.15 67.8 1
12:34:40 2023-09-27 320901 321155 81473 79705 119085 124704 120754 120303 89295 88509 96867 96446 115053 116665 330652 357505 961355 946157 351460 364320 108191 94831 105534 103001 118053 114002 108698 109237 77506 76003 257560 225125 656259 658105 200866 200036 255729 258555 295991 290224 308488 308208 324964 329889 307158 339795 683720 718497 516146 422257 270874 266776 306942 309128 321003 328193 330513 333474 368737 368331 599802 619068 41.15 67.8 1
12:34:41 2023-09-27 321809 320894 81590 79669 118993 124374 120818 120136 89266 88509 96867 96446 115073 116344 330616 357255 961890 947280 354339 365273 108307 95351 105876 103354 118245 114510 108831 109405 76374 76117 257560 225607 665746 661792 201323 200140 255694 258961 296408 290423 308488 308931 325647 330121 307123 340273 683433 718460 521881 422852 270838 267338 307075 307101 320967 328158 330943 333474 369988 369776 599691 619470 41.15 67.8 1
12:34:42 2023-09-27 320901 320896 81497 79673 118925 124952 120704 120303 89295 88630 96901 96414 115119 116344 331081 357433 962038 947503 354021 364796 108259 94961 105646 103071 118020 114097 108815 109388 77560 76034 276929 225571 661107 661792 201287 200140 255412 258520 296616 290564 308960 308173 324929 330121 310049 342720 686114 719559 517517 425641 270693 267980 308642 309420 320825 327981 331301 333474 369988 368847 597624 619908 41.15 67.8 1
12:34:43 2023-09-27 322265 321119 81721 79673 118925 124634 120620 120303 89327 88662 97035 96780 114987 116598 330866 357577 962001 947392 353948 365237 108274 95091 105984 103354 118020 114261 108923 109422 77633 76272 258844 225463 660262 661828 201428 200315 256199 258413 296336 290599 308960 309316 325157 330121 307158 340309 682950 718460 515632 422852 270874 267374 308678 307101 321003 328123 330943 333474 369988 368554 599691 619470 41.15 67.8 1
12:34:44 2023-09-27 320901 320566 81469 79673 118925 124686 120788 120303 89295 88509 96901 96446 115152 116344 330616 357469 962038 947903 353485 365088 108299 94961 105646 103071 118087 114464 108815 109573 77633 76086 257560 225607 661220 661792 201287 200001 255694 258555 296825 290206 309821 311211 327714 329871 309224 342662 682804 720458 516146 424434 272225 267160 308642 307101 321003 327893 331175 333474 372045 369920 599691 619944 41.15 67.8 1
12:34:45 2023-09-27 320936 321119 81445 79669 118929 124426 120784 120264 89410 88654 97234 96382 115053 116437 330706 357613 963331 948740 353912 364796 108374 95221 105646 103212 118053 114543 108789 109388 77600 76138 270258 225571 659185 663268 201147 200001 255729 259469 297000 290158 308960 308138 324929 330121 309078 340273 682950 718497 504957 422257 270874 267151 306217 307136 321039 328123 331480 333474 369988 369740 598085 619981 41.15 67.8 1
12:34:46 2023-09-27 320901 320932 81581 79673 118925 121486 120788 120303 89327 88662 96901 96446 115152 116377 330616 356717 962038 948177 354557 364284 108259 94961 105646 103071 118020 114159 108665 109388 77560 76086 257717 226920 654592 661828 201287 200106 256381 259433 297387 292082 309288 308032 325314 330050 309479 342551 684653 719876 516146 422816 270874 267299 308678 309821 320753 327592 331444 333510 369988 368882 600932 620895 41.15 67.8 1
12:34:47 2023-09-27 320936 320905 81678 79795 119051 124947 120922 120401 89507 88626 97067 96778 115053 116632 330902 356538 963405 948177 354557 365380 108307 95091 105793 103142 118053 114398 108665 109422 77707 76117 255405 226920 660618 661828 201287 200175 255729 259354 296408 290224 309433 310942 324929 330121 306908 340237 682913 719549 498661 422852 272406 267151 308678 307101 321003 328123 331718 333474 369988 368847 599802 619944 41.15 67.8 1
12:34:48 2023-09-27 320901 321513 81469 79665 118959 124513 120704 120136 89295 88509 96934 96479 115152 116344 330616 357756 960109 948578 354021 364832 108191 95026 105680 103071 118053 114159 108815 109388 77527 76117 257560 226666 665368 664129 201569 200210 255623 259211 297243 290458 309931 308931 325769 330014 307123 340273 683469 720567 513090 425339 272406 267526 308678 307566 321003 328158 331337 333510 369253 368847 599691 619944 41.15 67.8 1
12:34:49 2023-09-27 334594 321012 81483 79800 118823 124877 120803 120367 89475 88719 97168 96479 115119 116377 330580 356717 962684 948177 353412 365088 108224 95221 105680 103212 118053 114237 108665 109388 77560 76117 257560 225607 661831 661828 201428 200315 255729 258997 296621 290423 308524 309073 325454 330121 307158 340273 683433 718497 504957 422888 270874 267186 306646 307066 321003 328158 330978 333474 372226 369776 599691 619032 41.15 67.8 1
12:34:50 2023-09-27 320901 320932 81469 79673 118925 124987 120704 120136 89327 88662 96800 96479 115119 116538 330616 357720 959430 946157 353485 365344 108442 94961 105680 103071 118053 114237 108797 109489 76365 76272 258844 225499 656787 664129 201358 200175 256406 258413 296645 290458 308488 308208 324929 330121 307158 340201 684653 718460 521892 423484 270874 267049 308642 307101 321003 328158 330978 333474 369988 368847 599691 619908 41.15 67.8 1
12:34:51 2023-09-27 322339 320976 81624 79855 119070 124930 120704 120386 89295 88509 96867 96446 115086 116538 330580 356681 959310 946908 351352 364832 108407 94961 105680 103071 118020 114080 108665 109388 77527 76117 257560 225607 656718 661828 201147 200315 255729 258591 296825 290635 308488 309280 325419 329889 307158 339795 682950 718497 519060 422888 272406 267374 308678 307066 321003 328920 330943 333510 369288 368882 597666 619908 41.15 67.8 1
12:34:52 2023-09-27 320865 321906 81477 79759 118925 124582 120620 120386 89327 88775 96867 96743 115040 116538 330313 357505 959310 947503 351388 365088 108407 95221 106171 103354 118336 114576 108789 109288 77674 76221 263278 225427 660750 663658 201323 200140 255694 258555 297000 290564 309165 308967 325314 329889 307123 339759 682431 719559 516146 423484 270874 267151 308678 308547 321003 328654 330943 333510 369988 368847 597624 619032 41.15 67.8 1
12:34:53 2023-09-27 322612 320976 81585 79705 118954 124547 120868 120466 89413 88691 96934 96479 115119 116538 330652 357613 961355 947503 351424 365088 108224 95178 105827 103071 118087 114237 108848 109388 77666 76086 256521 225607 660872 658069 201147 200001 255764 258270 296372 290423 308488 309073 325454 330121 307158 340309 682950 718497 523803 423484 270874 267338 306895 308547 321039 328920 330478 333510 369288 369812 599266 619470 41.15 67.8 1
12:34:54 2023-09-27 320936 320918 81618 79814 118925 125022 120620 120303 89327 88662 96901 96446 115073 116618 330616 357756 959310 950331 354233 365130 108792 95221 106053 103142 118511 114159 109116 109254 76356 76169 257560 225499 670010 660373 201112 200350 256234 258449 297734 290564 306500 310517 324929 329889 311270 339759 679989 712223 514775 423556 270838 268123 308678 306703 322729 329151 329177 336490 372262 367782 595309 618122 41.15 67.8 1
12:34:55 2023-09-27 322925 320932 81586 79804 119085 124721 120704 120303 89327 88630 97269 96678 115152 116344 330616 358871 958629 946157 351569 364832 108665 94766 106042 102931 118762 114002 109066 109053 77732 76066 257560 226920 661944 660373 201147 200350 255729 259354 296763 289682 306644 311707 323987 330121 307874 339281 681949 711149 517003 422888 270838 267597 308678 306811 322956 328654 328946 336527 369988 367747 595309 617649 41.15 67.8 1
12:34:56 2023-09-27 322925 322364 81562 79705 118921 124582 120704 120386 89327 88622 96934 96446 115152 116344 331099 359378 960274 947429 351460 364981 108673 94961 106200 103142 118617 114080 109124 109279 77633 76117 257717 227401 663939 660373 200796 200350 255729 258591 297915 291875 306343 310989 323952 330121 307659 339246 680914 712187 523858 423150 270802 267597 306942 306811 322992 328158 328946 337277 369988 367747 596153 617649 41.15 67.8 1
12:34:57 2023-09-27 324174 320901 81618 79673 118954 124947 120681 120136 89295 88509 96833 96446 115073 116344 330616 358871 958629 947503 351605 364832 108740 94961 105895 102790 118448 113767 109032 109020 77593 75941 255405 226920 663115 659906 200831 200350 255694 258235 297915 290123 306681 310989 323952 329889 307659 340008 681468 712187 517517 423520 270838 267562 307610 306209 322992 328920 328910 336527 369988 367747 596190 618122 41.15 67.8 1
12:34:58 2023-09-27 322889 321875 81618 79814 118925 123025 120704 120303 89327 88654 97234 96714 115020 116598 330473 358728 957802 946008 351424 365237 108892 94961 106008 103001 118564 114002 109066 109153 77740 76221 258844 226920 661944 660373 200831 200245 255447 258591 297734 289682 306428 311024 323952 330121 307900 339281 680950 711113 508934 423484 270838 268536 308678 306811 322992 328654 328946 337003 369988 367747 595731 617649 41.15 67.8 1
12:34:59 2023-09-27 324174 321727 81688 79673 118959 124547 120620 120303 89327 88509 96867 96414 115152 116344 330580 359954 959310 947503 351605 364867 108773 94831 105930 102931 118448 113923 109032 109053 77593 76086 257560 227240 663234 659906 201147 200350 255729 258591 296556 289612 306681 311453 323952 330121 308125 339246 680950 710112 519402 422888 270838 267597 306942 306209 322992 328920 329212 337552 369988 367782 596190 617649 41.15 67.8 1
12:35:00 2023-09-27 323871 321911 81473 79705 119085 125069 120818 120333 89410 88832 97067 96382 115086 116310 330473 359739 959162 948852 351569 365380 108773 94766 105895 103071 118555 114002 108999 109237 77506 76117 257717 227292 658695 659439 200866 200350 255729 258591 297915 289752 306451 311024 323465 330121 307874 339281 679953 711650 516146 422852 270838 267597 306942 306811 322992 328193 328910 336527 369988 367712 592386 618122 41.15 67.8 1
12:35:01 2023-09-27 324174 321644 81473 79669 118921 124582 120620 120303 89327 88509 96867 96446 115073 115990 330652 359665 958629 947503 351569 364832 108740 94766 105895 102860 118482 113845 109032 109053 77560 76024 257717 227133 661827 659256 201218 200700 255482 258342 297662 290220 306536 310882 326790 329515 310391 341542 682440 713467 509201 422852 270802 267562 308642 308715 322920 328618 328449 336490 369988 369920 596800 618085 41.15 67.8 1
12:35:02 2023-09-27 323255 321584 81637 79795 118823 124790 120635 120318 89230 88719 97100 96646 115053 116807 329617 358871 958629 946157 351460 366622 108740 94896 105895 102931 118680 114002 109116 109053 77732 75941 257717 225643 662701 660373 201147 200350 255729 258627 296556 290220 306681 311024 323987 329858 307623 339759 680950 712223 504957 423520 270319 267597 306441 306174 322992 328920 328946 336527 369988 367782 595309 618122 41.15 67.8 1
12:35:03 2023-09-27 322399 321649 81473 79791 118726 124582 120453 120136 89327 88541 96867 96414 114994 116344 330348 358871 958629 946157 351569 364867 108440 94766 105895 102860 118448 113923 109066 109020 77699 76117 257717 225463 668207 662248 201182 200245 255623 258484 297915 290458 306536 310846 325650 330121 307659 339281 680950 715490 520088 423362 270838 267597 308461 306174 322849 329649 328946 337003 369988 367782 595309 618085 41.15 67.8 1
12:35:04 2023-09-27 322723 321048 81483 79804 118823 124582 120719 120401 89475 88662 96901 96479 114961 116538 330098 358188 960274 946157 351569 364284 108539 95091 105680 103071 118087 114080 108957 109422 77593 76076 257560 225571 661238 658069 201147 200175 255764 258591 297243 291681 306717 311216 324964 329658 307193 340034 681949 712332 521892 423520 270874 267151 306441 306811 321750 329151 329515 333546 369323 368554 597955 619712 41.15 67.8 1
12:35:05 2023-09-27 320936 320932 81469 79669 118925 124582 120704 120448 89327 88662 96934 96479 115040 116538 330348 356396 959310 946157 351569 364867 108407 94961 106060 103001 118409 114589 108981 109413 76365 76066 257560 225391 658007 663188 201323 200210 256161 258413 297469 290635 306717 309073 325419 329818 307193 340034 681949 716361 516660 425641 270730 267151 308678 306811 321039 329186 330442 333582 369323 368331 599419 619032 41.15 67.8 1
12:35:06 2023-09-27 322796 321012 81483 79800 119309 124582 120704 120386 89327 88662 97169 96646 114987 116538 330616 356717 960958 948177 351569 365188 108258 94896 105788 103071 118087 114080 108698 109308 77539 76034 257717 225571 661116 661828 201147 200477 255729 258627 296825 290635 308524 309108 325454 329658 307193 340034 682950 716398 514775 423520 270874 267597 306476 306209 321039 329186 330478 333221 369547 368882 598841 619032 41.15 67.8 1
12:35:07 2023-09-27 320901 320929 81358 79669 118959 124582 120453 120303 89327 88662 96934 96446 114961 116377 330384 357756 959310 946157 351352 365166 108207 95221 106063 103354 117952 114159 108823 109472 77707 76221 258844 225427 657248 664129 201463 200175 255764 258627 296580 290529 308488 311823 325000 330121 307193 342514 682804 717446 516489 423520 270874 267597 306476 306851 321039 329186 330750 333546 369582 368847 599691 619032 41.15 67.8 1
12:35:08 2023-09-27 320415 320929 81358 79701 118925 124790 120818 120303 89295 88541 96766 96446 115020 116471 330616 357756 959430 946157 351496 364832 108224 94896 105680 103001 118087 114002 108698 109422 77453 76003 257560 226398 656971 661828 201147 200175 255764 258591 296616 290396 308996 308208 327482 329889 307158 340344 683720 719549 515632 422888 270874 267597 306441 309807 321003 328193 331247 333474 368772 368882 599081 619981 41.15 67.8 1
12:35:09 2023-09-27 321772 320668 81614 79460 119158 124495 120784 120136 89360 88509 96834 96446 115152 116377 330616 357505 963979 948666 354662 364981 108274 95468 105798 103212 117952 114510 108898 109624 77641 76086 255405 226920 658323 661865 201886 200210 255729 259469 296825 290564 309470 308967 325910 330121 307193 340344 683469 719549 504957 422888 270874 267597 306895 307601 321039 328158 331480 333510 369288 369812 598509 619981 41.15 67.8 1
12:35:10 2023-09-27 320829 320384 81614 79669 118993 124616 120788 120333 89385 88541 96934 96479 115443 116538 332309 357469 960109 947503 354093 365123 108332 95026 105714 103142 118053 114228 108698 109341 77486 76117 256521 226920 661464 661865 201498 200350 256482 259390 296616 290599 309470 308208 327215 330121 307193 340344 683506 719549 510554 423520 272406 267597 308678 307136 321039 328193 331480 333293 369323 368882 599691 619981 41.15 67.8 1
12:35:11 2023-09-27 320936 321155 81562 79705 118967 124408 120788 120303 89360 88662 96867 96780 115529 116598 331135 357506 962038 948778 354234 365237 108307 95221 105911 103354 118053 114543 108882 109422 77453 76086 257560 226920 662605 662763 201463 200036 255764 259211 296825 290635 309470 309572 325454 330121 307193 340309 683989 718533 498661 423520 272406 267597 306476 307136 321039 328229 331754 333546 369288 368917 599691 619944 41.15 67.8 1
12:35:12 2023-09-27 320865 321083 81682 79827 118925 124547 120788 120303 89295 88630 96901 96446 115152 116344 330616 357720 962038 948177 354557 365344 108374 95091 105754 103212 118053 114159 108665 109388 77633 76169 263278 227075 655676 661828 201463 200280 255729 259354 297418 290361 309433 308138 326681 330121 307158 340273 683684 720058 516146 422852 272406 267526 308678 310027 321003 328158 331480 333474 372226 369398 598971 619908 41.15 67.8 1
12:35:13 2023-09-27 322265 321309 81614 79673 119124 124547 120745 120264 89532 88654 97336 96778 115086 116632 330974 357577 963331 948029 354412 365237 108266 95286 105827 103142 118053 114992 108789 109540 77633 76117 257717 226920 657814 664129 201463 200315 255729 259798 296825 290423 309433 309037 325454 330121 307158 340273 683433 719549 504957 422852 272406 267526 307075 307566 321454 328123 331480 333510 369988 369776 599691 619981 41.15 67.8 1
12:35:14 2023-09-27 320936 320858 81585 79673 118929 124599 120704 120136 89327 88509 96901 96446 115477 116377 332309 356717 961470 948852 355132 365088 108340 95026 105754 103212 118053 114543 108815 109644 77560 76169 257188 226920 658301 662763 201428 200315 255729 259791 296616 289616 309907 309037 326681 330121 307158 340309 683952 720058 510554 422257 272406 267526 306942 307601 321003 328123 331480 333221 369988 368882 601080 619981 41.15 67.8 1
12:35:15 2023-09-27 320936 320834 81670 79791 119250 122644 120956 120401 89475 88658 97067 96614 115053 116471 330938 357290 961470 947503 355168 365088 108207 95221 105759 103283 118053 114237 108665 109388 77781 76066 255405 226883 657560 661792 201463 200001 255729 259755 296825 289717 309907 311162 324929 330121 307123 340273 683952 720058 528485 422221 272406 267562 306942 307601 321942 327628 332221 333510 369988 368847 599691 621298 41.15 67.8 1
12:35:16 2023-09-27 322649 321119 81618 79701 118954 124582 120788 120303 89450 88662 96934 96446 115152 116344 331081 357218 962906 947503 355780 365380 108224 95156 105646 103283 118020 114228 108698 109573 77560 76221 257717 227454 653210 661792 201463 200315 256446 260157 298023 290123 310163 308173 325384 330121 307193 340309 683684 719549 517517 422221 272406 267562 306942 307878 321978 327628 331983 333510 369988 372013 602359 624303 41.15 67.8 1
12:35:17 2023-09-27 323255 321048 81516 79855 119187 124756 120663 120367 89475 88719 97168 96778 115152 116344 332309 356717 963942 947621 355743 365380 108191 95370 105680 103495 117952 114708 108665 109573 77506 76169 258844 227240 653243 661828 201463 200315 255764 260732 296825 289717 309944 308173 324964 330121 307158 340344 683433 720567 517517 422221 272406 267374 306906 307566 321978 327628 331516 333474 369988 369848 599691 619981 41.15 67.8 1
12:35:18 2023-09-27 320936 320860 81441 79808 118921 124513 120788 120303 89327 88509 96901 96446 115119 116538 330616 356717 962906 946157 354950 365380 108191 95091 105646 103212 118020 114261 108665 109573 77560 76169 257717 227204 656797 661828 201498 200315 255764 260157 297243 289682 310163 309037 325685 328815 307158 340309 683469 720567 516809 423254 272406 267562 306942 307601 322466 327609 332739 335143 369772 369845 599654 621628 41.15 67.8 1
12:35:19 2023-09-27 321768 321012 81748 79859 119191 124930 121006 120269 89482 88723 97002 96479 115496 116471 331081 357685 964308 948177 355525 366079 108299 95221 105680 103354 118053 114675 108815 109683 77699 76221 270258 227561 654616 663505 201780 200350 256482 260157 297837 290158 310090 309037 327179 330121 307158 340824 683952 721679 517517 422257 272791 267597 306942 308032 322466 328889 332486 333546 369988 369433 599058 622251 41.15 67.8 1
12:35:20 2023-09-27 322362 321155 81614 79814 118959 124582 120956 120386 89758 88723 96934 96446 115152 116377 331117 356717 965712 946157 355743 365380 108299 95221 106102 104227 118178 115058 108797 109657 77707 76272 257717 227452 656211 664129 201639 200175 256482 260157 297243 290123 310419 308931 327446 331050 307123 340788 684579 719766 513405 422221 272406 267597 306942 307817 322502 327893 332486 333510 369988 369398 599691 621810 41.15 67.8 2
12:35:21 2023-09-27 322220 322402 81614 79868 119357 121684 123281 120470 89663 88934 97238 96908 115251 116732 331619 358692 966434 948448 356898 367067 108927 95417 106077 104025 118878 115575 109695 110503 76452 76584 260995 228852 658173 665725 202734 201260 257659 261550 300557 290564 309776 311461 326966 330863 309024 342447 688994 721345 518888 423628 274532 269972 308336 310011 326762 330112 336111 339098 374985 373919 604633 629126 41.15 67.8 2
12:35:22 2023-09-27 326803 323713 82669 80587 123299 122503 121396 124226 90608 89500 95517 98069 117327 118254 336489 360876 977749 959330 359945 374112 110389 97450 104735 106403 123444 118272 113792 111397 76826 78085 262225 231532 662502 671877 205377 204166 260653 262746 305133 296107 315328 315861 332437 336439 313679 347437 698175 730107 524372 430908 277531 273840 315475 315825 331650 333920 338392 342185 378966 376511 609077 635780 41.15 67.8 2
12:35:23 2023-09-27 337367 336830 86593 82936 125253 129631 128427 128512 93556 91579 98998 103518 122799 125209 346013 371606 1014629 995188 369596 386088 111607 100733 110177 113412 127321 123194 116469 117789 79840 80915 268714 237322 687056 690520 209829 207446 268601 270748 314060 306397 324071 324839 340669 345822 319344 357403 715522 748242 554703 439398 285098 279999 324717 323853 341075 342709 347820 351465 387670 387000 620867 654100 41.15 67.8 2
12:35:24 2023-09-27 344302 342027 87115 85544 127653 133672 133343 130814 93978 91675 100395 104072 121412 122869 351411 378450 1020262 1010953 378275 391273 113889 101814 112536 111579 129992 126128 119221 119974 80615 81732 272808 239007 698660 693073 212141 209649 270152 272424 315798 308050 324672 327207 342737 349416 322559 357653 724690 754821 537603 441548 286884 283595 327623 325730 342433 347414 347198 354348 390369 389933 636571 657839 41.15 67.8 2
12:35:25 2023-09-27 350235 346740 85710 86058 132444 131470 132739 132349 94304 92028 102130 102976 123266 124127 356284 385075 1033069 1023628 378574 395342 114938 104398 116027 114148 131400 129077 123560 120593 81799 82734 275322 239531 700994 703717 213883 211331 272381 273711 317172 312023 328578 331498 342472 348189 323312 359280 731714 757328 537603 444154 291357 286629 328893 329724 344892 349720 350427 358930 393369 392305 637698 664221 41.15 67.8 2
12:35:26 2023-09-27 350642 349926 85739 86134 132762 132963 134188 133524 93308 92306 102556 103668 123946 125327 359122 387831 1041915 1019011 382946 396916 115004 104789 113385 115490 132448 130514 120738 122061 81888 84730 272808 242787 698660 707079 214290 213477 270688 274622 321034 311006 328422 330491 343502 347739 327464 358199 730959 774715 542740 449340 292182 285352 332467 329906 343475 348285 354730 357914 389822 394661 636571 665524 41.15 67.8 2
12:35:27 2023-09-27 355030 351770 85782 86286 133525 133599 135305 134635 94369 92125 105346 104556 124521 125809 362862 392225 1048456 1029572 382859 400400 115705 104890 114237 116128 133541 133620 122677 123592 82447 84944 274846 243111 705300 714368 214964 213328 273285 274586 321783 313449 330282 330974 344571 347947 323312 359823 733858 766378 514946 447109 293083 287104 332000 330723 345547 348215 350463 358422 392158 395845 643394 670826 41.15 67.7 2
12:35:28 2023-09-27 356958 355505 85888 86327 130323 133872 136339 135025 94660 92310 103943 104541 124898 125809 365028 391914 1041878 1032468 387605 400326 115738 105069 115199 116548 134466 132434 122977 124118 82626 85127 277356 243490 708010 712852 214929 214228 272833 275851 321034 313711 329079 333310 343226 348925 324861 358163 738904 777606 540823 451453 293083 287949 330960 333274 343215 348250 353657 357914 394584 394070 637247 672450 41.15 67.7 2
12:35:29 2023-09-27 357988 356734 85856 86508 130666 135229 137191 136509 94598 92507 105952 105343 125790 126974 365197 395800 1054499 1031808 386081 403435 116317 105463 116356 117719 135526 135010 124539 125384 83182 85493 279224 246438 713372 719367 215606 213157 274122 276274 324498 314919 329452 332805 344310 348925 324861 360402 737532 779814 533230 450629 293080 288355 333947 332986 348568 351181 356413 359695 393226 396925 641845 677241 41.15 67.7 2
12:35:30 2023-09-27 362808 359751 86062 86800 131906 135706 138094 137538 94697 92662 106508 105890 126380 127395 368212 394025 1058011 1042068 392244 405215 116933 105604 116973 118146 136785 132333 125310 126073 83617 85794 277356 245742 727386 712115 216823 213522 274087 278047 323778 315843 329488 333888 342472 348294 326771 358199 743025 775283 548299 454610 294257 294192 333947 333852 347829 353612 355556 358676 395732 394004 651160 679345 41.15 67.7 2
12:35:31 2023-09-27 360947 361028 86030 86760 131985 136313 138678 138345 94762 94694 106492 106264 126656 128186 369655 397025 1066844 1044067 392039 405678 116974 103512 117263 119233 136726 133603 125623 127280 83642 84505 279913 247727 710012 722499 216823 213522 275842 278755 324920 315260 332225 333274 345090 351436 324753 362549 738430 775263 552469 450597 294011 288763 334741 333780 348756 354108 354480 357880 393958 396391 655011 678100 41.15 67.8 2
12:35:32 2023-09-27 367561 365893 86580 87038 133675 137329 142501 141859 92887 93148 107029 106835 127950 128735 374939 398751 1063714 1057153 396262 407437 118176 103518 118730 121938 138883 134175 127198 127994 85809 86328 280995 247661 724795 724035 216818 214219 276689 279761 324956 316969 331489 333888 346165 352562 326771 358739 746635 775391 544935 456902 293939 290595 334706 334437 349241 355779 355880 358132 397029 396356 657885 683451 41.15 67.7 2
12:35:33 2023-09-27 365433 365319 86552 85244 133717 138181 142751 142639 92793 95123 104633 107720 128101 129939 376195 401031 1078343 1057146 395347 409730 118041 104003 119108 122497 139022 135464 127918 128878 86027 84614 281905 247576 723546 729578 217120 214517 278105 279329 324898 318942 333577 333852 347768 352562 324933 360438 744312 779814 558802 455965 295883 290595 337236 335741 351965 356314 355880 359791 397029 398795 660327 683720 41.15 67.7 2
12:35:34 2023-09-27 369781 369079 87142 85355 135134 139308 143865 143342 93014 95222 104921 107952 131249 130091 378063 404788 1069949 1060166 399481 413270 119166 104217 120080 122957 138575 136423 129036 131769 86338 84699 288635 248587 730876 729537 216818 216223 277929 279446 325950 318668 333541 336529 345609 351190 325716 360402 753650 788879 553859 460007 297207 291925 336799 338601 350073 355494 356146 360370 398334 396426 655011 688797 41.15 67.7 2
12:35:35 2023-09-27 368732 369853 87748 85514 136211 139271 142269 139886 93203 95450 105433 108183 131853 130350 380774 409490 1082237 1066348 393846 414872 119545 105158 120853 123230 142852 136901 129610 130775 86782 85041 284504 250518 732047 733716 217493 216072 279928 279761 327923 319930 333036 336529 347245 352527 324645 363464 754328 783157 547070 457094 297165 293425 336799 338601 351965 356850 356962 360479 399524 398201 666119 691354 41.15 67.7 2
12:35:36 2023-09-27 376560 371967 87785 85673 136436 143220 142360 142278 93140 95865 105815 109116 132006 131796 383260 412542 1082237 1063560 404895 417400 121883 105497 121328 120484 141255 138595 132544 132917 86870 85273 285776 251650 732481 738289 218171 216745 278320 281654 328880 319930 337180 335516 349626 353621 327459 360402 754508 797943 558802 462973 299987 293092 341960 338328 353689 357854 362098 362849 399658 400933 658707 693775 41.15 67.8 2
12:35:37 2023-09-27 378037 376099 88117 85916 136989 141094 143286 141953 93297 95619 106403 109342 128877 131853 382916 410051 1080482 1069691 405573 416884 122239 105853 124111 120815 140901 139117 132861 129629 87023 85896 285544 252504 733421 738653 217984 217606 279731 281189 329182 321911 333685 338637 347768 352527 329751 360510 759098 793419 556638 459683 300447 294686 338873 341722 351965 357854 358297 362590 403246 399391 661300 695893 41.15 67.8 2
12:35:38 2023-09-27 378574 376784 88488 86129 137526 144127 143844 143562 93519 95852 107156 111858 129435 134691 386448 415052 1097634 1077502 403749 418785 122595 106422 124699 122184 142678 140260 129876 131017 87310 86135 289094 254077 747609 744845 219912 216965 279428 281707 331412 323642 338724 336293 350719 356323 325716 363464 759098 793203 558028 462987 301116 294878 342961 341492 354957 359000 360047 364094 400404 401076 675339 694872 41.15 67.8 2
12:35:39 2023-09-27 381155 379047 88800 86505 138724 144425 144241 143892 93678 95985 107533 112400 129656 135113 387452 416442 1092838 1069691 404330 421290 123042 106601 124908 122990 142694 140573 130271 132274 87377 86651 288176 256278 738289 747204 218851 218694 281804 281689 333499 322853 337730 338126 350966 352597 327194 363720 760210 806172 556638 462284 302005 295615 342961 341722 352289 356399 359126 365639 399876 402454 666119 696989 41.15 67.8 2
12:35:40 2023-09-27 381693 378839 89105 86192 139173 144184 145012 143626 94251 95818 107915 112002 130969 132593 389730 421218 1091447 1080536 408359 422441 123534 106568 125607 122957 143697 143301 131058 132299 85561 86861 289094 255481 753080 747769 218851 218319 279910 283396 331843 324857 336120 340461 351002 353586 326700 362622 764064 804885 559418 465086 300866 297847 341924 342275 354375 359802 358874 363725 403476 403695 666984 701101 41.15 67.8 2
12:35:41 2023-09-27 383096 381507 89137 87084 141889 141892 145619 144931 94028 96185 107915 112703 130887 132070 392376 418305 1106828 1089110 405615 423993 123226 107322 125535 123867 144266 144070 132311 133708 85730 87286 290856 258283 748089 749196 220255 218354 280938 282550 333969 323907 338484 340725 349872 355990 326665 364823 763725 800273 564439 464017 302625 296937 342961 344806 352289 359175 359451 366456 402909 402419 674886 701101 41.15 67.8 2
12:35:42 2023-09-27 383424 382220 89599 87262 140165 142140 146222 145613 94347 96350 108546 113070 131314 132286 393657 427332 1105433 1085090 405542 427067 123500 107667 122610 124242 144769 140469 132776 133633 85837 87492 293404 257369 746997 757993 219912 217676 282028 282981 333969 324857 338724 338126 352173 355788 327696 364271 763522 801364 567258 464392 302470 296931 342997 341758 356547 361071 358333 364864 401071 405404 676634 703095 41.15 67.8 2
12:35:43 2023-09-27 386929 384480 89631 87354 142795 142241 146740 146179 94442 96285 108647 113082 131956 132453 394181 424066 1102295 1089885 411603 428323 120678 107685 123202 124447 146084 144588 133645 134070 86087 87768 292767 257734 761309 755035 219569 219402 281231 284499 333969 325449 337657 340414 351992 354649 326665 362622 767081 808719 559418 468536 302794 297493 342961 344806 356512 359105 360465 364499 404397 405437 673119 708616 41.15 67.8 2
12:35:44 2023-09-27 390484 385220 89911 87593 143241 143571 147177 146378 94732 96418 109165 113238 132386 133042 395849 427067 1106755 1097634 413978 430097 120761 107900 123202 124685 146166 144896 134049 134542 86264 87861 288229 257734 755117 754186 221635 218659 281122 285272 333969 325186 339444 340654 350930 357863 327653 360474 767624 804885 564792 468516 303008 296558 345913 344806 354645 361296 360573 364791 402837 402419 674613 706084 41.15 67.8 2
12:35:45 2023-09-27 387844 387808 90038 87953 143164 143579 148180 147888 94796 96553 109417 113441 132843 133498 396623 429116 1115183 1097634 412294 428699 120844 108149 124206 125543 146455 142268 135072 135551 86441 88198 291344 258270 757050 761219 221662 219000 282064 285151 333969 324857 338841 338637 351992 357863 325681 363684 765960 803747 559418 468980 304732 297631 348578 344697 355869 362238 360127 366010 400259 403444 682486 705511 41.15 67.8 2
12:35:46 2023-09-27 391042 390260 90038 87989 139387 143989 148386 148197 94796 94204 109384 110767 132968 134104 399012 429080 1116011 1090662 414088 430275 121010 108556 124516 126271 147587 143055 134609 136125 86618 88263 292767 260200 754172 763891 220066 220405 282064 284245 334657 326694 340166 340690 351992 354649 328441 364529 769640 813451 572460 467873 304732 296558 345036 344541 358701 362380 359415 366749 403156 403931 684339 708198 41.15 67.8 2
12:35:47 2023-09-27 393360 389562 90497 87841 140372 143655 149740 148301 95119 94139 109974 110595 133754 134500 402345 433007 1109976 1097681 414484 431645 122582 108739 125821 126374 148375 143624 136218 136433 87315 88691 308719 259068 767968 764895 220290 219719 282855 285214 335859 327454 339464 341470 351812 355468 329737 363282 773739 815107 567258 471872 304300 299197 346610 346270 358701 360789 360573 365642 405754 405975 677556 712341 41.15 67.8 2
12:35:48 2023-09-27 395889 392472 90505 88146 140563 144532 152118 148645 95119 94333 110160 110919 133754 134509 402630 432326 1116048 1106933 418890 432299 122213 108881 125653 126791 148134 144236 136021 136919 87499 88877 294029 259798 761606 761219 221444 219719 282028 286499 336468 325782 338294 341758 349872 356859 327653 360474 774911 810508 564439 472718 304300 299315 345314 346362 357335 361008 360645 366749 406007 403905 676082 711032 41.15 67.8 2
12:35:49 2023-09-27 393652 391617 90542 88170 141265 145171 150052 148676 95379 94268 110432 110863 134351 134793 404594 432827 1119906 1109717 418817 432705 122246 109141 125754 127007 148515 144028 136360 137200 87563 89113 293685 259615 762555 761467 222364 219495 282143 286938 335859 326731 338056 341722 351992 357863 328477 360474 773812 806935 567258 474563 304300 300307 345556 345286 355441 361296 362686 366453 404685 403588 677593 713354 41.15 67.8 2
12:35:50 2023-09-27 394489 395598 90732 88331 141080 145137 150460 152063 95119 94332 110568 111328 134225 135426 405706 433007 1128468 1106570 412629 435457 122868 109401 126446 127278 151404 144330 137161 137537 87900 89337 293229 261445 763484 765965 221289 219719 284658 285280 334657 327719 339444 342794 351992 356788 325386 364823 773908 802324 563588 470534 302888 299113 345036 345321 357622 364596 362432 365605 404774 405473 687537 716403 41.15 67.8 2
12:35:51 2023-09-27 398143 396349 90633 88816 141403 146323 148544 150176 95119 94364 110568 112480 134317 136213 406031 433115 1127889 1108929 416372 436616 122784 109510 126480 127877 151579 145035 137161 138215 87900 89341 298263 263886 760455 767180 221479 219684 283755 285178 336715 327225 337784 344574 350930 356824 325716 364787 773908 811727 567258 469201 306107 300234 345278 346119 357622 365429 359415 365934 405327 404833 688769 713156 41.15 67.8 2
12:35:52 2023-09-27 396223 397079 90736 88638 142402 145575 150932 150316 95443 94332 110943 111738 134951 135870 405637 439978 1130073 1106570 418890 435971 122784 109915 126480 128423 151579 145778 137741 138918 87964 89496 295489 263070 759922 770387 221670 219802 283861 286061 335667 325712 340416 341481 350966 357361 326979 360546 774362 811759 558644 473665 306468 297378 348341 346777 356405 363107 360393 368536 405718 403444 685703 713119 41.15 67.8 2
12:35:53 2023-09-27 396556 399062 91037 88723 141966 146048 148846 152450 95443 94416 111080 112064 134883 135904 405709 441985 1130073 1106570 419186 435245 123018 109653 126723 128547 151787 145778 138002 138890 88358 89746 298263 263886 769416 770532 221670 219035 283790 286499 335702 328509 340177 340211 351992 357863 327233 362586 774362 809327 545718 471312 305598 298431 348729 345321 356547 363503 360573 368683 403476 403659 685739 713119 41.15 67.8 2
12:35:54 2023-09-27 399222 398060 90798 88796 142426 146627 150106 149296 95573 94395 111354 112537 135358 136574 408978 439001 1127889 1105359 418262 436361 123084 110025 127319 128938 149105 146115 138194 141382 88512 89840 298263 264670 769344 778076 220326 219719 284658 286061 339199 329710 341579 342276 351848 354507 326699 363539 777115 816336 562198 472543 306542 300658 347364 344767 358701 365500 360393 366862 401036 403332 691890 714203 41.15 67.8 2
12:35:55 2023-09-27 405586 401593 90798 88946 142325 146662 150139 149983 95411 94427 111354 112687 135329 136798 409919 441326 1128468 1103751 420781 437732 123084 110397 127529 129220 149105 146253 138687 141700 88544 90120 299549 265796 762721 778451 220255 220440 283755 285623 337495 326731 338401 341758 351992 354401 325418 363357 775076 820227 575319 468625 306468 298396 349603 345877 360363 362415 359958 367082 403192 405723 686747 715252 41.15 67.8 2
12:35:56 2023-09-27 404509 398702 91288 89064 142656 147016 152475 151232 95704 94492 111629 112468 135888 137115 411261 444231 1122766 1106570 426600 441734 123664 110525 127407 129400 149138 147003 138579 141811 88872 90240 295794 264670 783005 778451 220979 219863 282068 287954 336208 326731 340177 341481 351992 355752 325752 359244 773908 822587 575140 477041 304739 298152 348765 346119 358701 361331 360573 368124 402873 404833 685098 715252 41.15 67.8 2
12:35:57 2023-09-27 403937 400526 91370 88946 143380 146662 151864 149776 95768 94460 111921 112906 136280 136832 413671 444594 1125268 1114645 424485 437732 124153 110397 128021 129434 150198 146660 141575 141700 88974 89964 298275 263923 783461 779554 220326 219754 283998 286736 334657 329511 338330 341481 351992 354685 326771 360402 777004 820843 575319 476292 302852 300283 347679 345079 358737 362676 363566 366196 403532 405152 682560 716700 41.15 67.8 2
12:35:58 2023-09-27 405658 401923 91233 89125 143613 147203 151140 150672 95703 94460 111921 112906 136229 137217 414002 441894 1128468 1115438 425390 440526 124238 110431 128445 131339 150647 147342 141626 141915 88852 90186 298275 265420 774406 779183 220255 219530 283874 286701 336244 329742 339684 342830 351992 354401 326771 360402 779660 820843 575319 474202 303847 300740 345627 345356 359820 363277 360609 364791 401071 403332 685776 719504 41.15 67.8 2
12:35:59 2023-09-27 405799 403279 91399 88946 143577 147478 151626 150257 95768 94492 112111 112906 136280 136866 412107 442959 1132843 1123931 427316 441286 124034 110772 128356 132040 150681 147480 141863 138480 89007 90467 305900 265796 776955 775117 221289 219802 282890 287041 335973 328480 338365 341794 349345 356323 327392 358199 779660 817962 565849 479664 306033 301157 347572 348385 358053 362238 360429 366306 405754 404048 686072 721587 41.15 67.8 2
12:36:00 2023-09-27 404509 403981 91681 88974 143886 146999 152115 150740 95800 94545 112389 112906 136808 137221 413341 443616 1134488 1125531 426640 441877 124238 110772 128480 131772 150889 147999 141893 142380 89162 90467 298275 265420 774936 777350 221705 219035 283230 287616 334763 328746 338092 342275 350966 356859 324933 358199 778520 814027 567258 477717 304732 299338 347156 346920 356547 361366 360645 365971 403512 402419 683693 719541 41.15 67.8 2
12:36:01 2023-09-27 403081 405453 91621 89182 143850 147654 152115 151224 95768 94492 112380 113314 136761 137637 414615 442959 1142050 1125531 423282 441949 124476 110959 128906 131875 151199 147961 142160 142414 89194 90467 298403 266550 779999 781403 220326 219035 285094 285949 338719 329528 339501 342505 350643 355076 323696 360330 781763 811581 563588 472572 306033 300248 346598 346433 358449 365179 360429 364791 403440 403695 693365 721587 41.15 67.8 2
12:36:02 2023-09-27 407832 406097 91621 89288 143750 147823 151870 151090 95768 94684 112302 113690 136727 138220 414615 441804 1143708 1124730 421012 444521 124271 110959 129114 131966 151165 148310 142125 142683 89194 90719 315146 267686 772189 779554 220290 219000 284224 285187 337768 328250 339684 342866 349345 354720 324897 364011 781356 811410 575319 472050 306635 301157 349085 347514 358197 363539 358297 365639 404757 403337 695902 722613 41.15 67.8 2
12:36:03 2023-09-27 406197 408122 91558 89255 143769 148310 152639 151643 95768 94641 112493 113657 137209 137733 414723 451107 1140358 1122296 423606 444521 124305 111113 128906 132001 151199 148724 142294 142717 89227 90617 298403 267686 775840 783988 220873 218214 283671 286030 336573 330104 339759 339996 349729 355752 324560 358235 777004 815758 546394 475209 304489 298396 349572 346920 356440 363503 359958 367082 402873 402419 692450 719541 41.15 67.8 2
12:36:04 2023-09-27 405799 406097 91717 89288 144143 148481 152639 151955 95800 94555 112493 113657 137209 137802 418126 451107 1138706 1119037 423534 445537 124772 111113 129244 132218 151199 149002 142393 142821 89227 90815 301049 267686 774124 785380 220290 217676 284410 285860 336479 327790 338365 339661 351497 355218 323803 358775 775113 811410 575319 474202 307229 300731 349327 345321 356547 364056 362098 366752 402676 402558 695338 719393 41.15 67.8 2
12:36:05 2023-09-27 405763 409260 91711 89431 144245 148445 152605 151955 95768 94556 112562 113690 137263 138821 417105 449622 1139550 1116401 425692 444195 124681 111345 129209 132407 151686 149035 142558 139437 89227 90815 303875 267686 774980 787895 219605 218167 284658 285223 336751 327755 338092 341517 351461 352562 322822 359316 778520 818490 553161 473088 304525 298884 347715 344802 357658 365208 359415 364864 399244 403659 694881 719504 41.15 67.8 2
12:36:06 2023-09-27 413104 407339 91654 89443 144573 148931 152673 152618 96094 94684 112493 114035 137400 138448 418394 451070 1137057 1116232 429923 448184 124476 111627 129334 132591 151686 149839 142626 141072 89505 91256 301049 268348 770675 786492 219605 219070 282099 286097 337768 327260 338401 340761 348496 352245 324717 358163 779660 826600 575319 478297 307341 300307 347643 346777 360219 362238 358983 365752 400929 404725 693365 721587 41.15 67.8 2
12:36:07 2023-09-27 413690 410371 91837 89533 144662 149035 153062 152478 95997 94684 112903 113970 137495 138220 419651 454766 1134488 1118206 433090 444792 124476 111593 129368 132540 152175 149734 142561 140480 89505 91289 301058 268447 775451 787606 219947 218319 281616 287086 336751 326802 338401 340211 349590 352562 324897 357946 779071 825101 569601 479413 304775 297944 348800 346155 357658 360756 359415 366489 400754 403021 689294 721587 41.15 67.8 2
12:36:08 2023-09-27 412520 408812 91974 89288 144888 148377 153693 152233 96094 94620 114999 113723 140149 137871 420914 453659 1134488 1124137 429619 446858 125126 111113 130104 132591 152698 149437 139320 139795 89849 90847 303875 266928 787044 790139 219227 218319 282925 286061 337523 329564 340019 340403 349621 352421 323432 359727 781799 824298 575319 479754 304732 301157 347715 345079 358484 362959 360465 364791 399209 403092 685813 719209 41.15 67.8 2
12:36:09 2023-09-27 413059 409418 91755 89631 144786 148790 153552 153045 96029 94555 114999 113957 140125 138534 422107 451590 1136215 1124730 430568 445452 125299 111516 130229 132471 152664 149525 139549 140027 89660 90880 303566 267147 783881 788164 218851 218167 282196 285659 335737 329778 338724 341517 349345 351471 322858 359271 781910 820351 575319 477041 303847 301869 348344 346155 358808 361366 359126 360515 400473 403373 691363 722298 41.15 67.8 2
12:36:10 2023-09-27 414998 411071 92070 89598 144922 149035 153940 152758 96127 94770 115148 113990 140315 138579 419780 453659 1142050 1133216 433705 448197 125126 113583 130013 132591 152698 149453 139711 141468 89816 91342 308719 269211 783839 786218 219806 218145 281923 286831 336302 330374 340407 340582 346823 354082 323839 357656 781318 820978 574068 479754 307010 298884 347715 348247 357479 361331 359451 364239 402909 401254 687794 724419 41.15 67.8 2
12:36:11 2023-09-27 411644 410144 92066 89479 145184 148790 153880 152863 96290 94556 115182 113723 140541 138657 423861 451506 1143708 1136446 432439 446813 125338 113583 130229 132758 153050 149943 140266 140934 89849 91323 303875 266701 787517 785936 220255 217268 283273 286785 334763 328782 339684 340725 347804 354720 322559 357693 780766 811410 575319 479754 302923 299338 347435 346433 355477 362168 360285 363691 403532 400442 689710 725702 41.15 67.8 2
12:36:12 2023-09-27 410590 411765 92229 89500 145454 149312 154154 152969 96127 94555 115148 114421 138165 139372 421034 453659 1146298 1134830 427207 449015 125332 113583 130571 132683 153224 149567 140430 140804 89973 91385 303875 267112 784858 787895 218886 216931 283826 285187 334763 329511 339203 341492 347768 352527 320573 358999 783575 811338 553161 476703 304732 299408 346669 346433 356297 364369 360537 362627 401107 400620 692845 723358 41.15 67.8 2
12:36:13 2023-09-27 414277 412528 92037 89598 145694 149590 154013 153744 96094 94684 115308 114414 140698 139193 420998 455585 1152854 1129887 432476 449882 124748 113898 129979 129509 152664 153005 139844 142220 89784 91701 303966 270423 770675 788164 218886 217384 282134 285187 337768 325747 340166 341445 346651 352491 320584 357910 781910 818542 566367 477956 307341 300226 347536 347336 356440 362203 359463 364057 402092 401004 698940 723284 41.15 67.7 2
12:36:14 2023-09-27 414277 413756 92091 89779 145392 149452 154154 153744 96094 94716 113402 114349 140705 139361 421960 457285 1148700 1128246 431827 450682 125092 113775 130104 129509 153086 150892 140125 141590 89940 91574 303875 269590 780863 790961 219534 216931 282855 285151 336173 326696 338330 338637 347209 353551 320834 357946 780765 811410 575319 477041 305816 297493 349537 347443 356512 362415 358297 365898 401071 400549 692845 722261 41.15 67.7 2
12:36:15 2023-09-27 413690 414809 92104 89631 145561 149452 154403 153284 96094 94781 115263 114447 140740 139361 422960 460012 1147886 1129037 431179 450147 125539 113932 130536 129598 153224 150785 140719 141848 90035 91574 303875 269590 784880 793097 219346 216745 283088 285151 339199 328462 340501 338352 349058 352421 320430 357763 779477 819815 575319 476820 305816 298396 348729 345321 355726 363213 360814 364791 397949 399951 696889 723641 41.15 67.8 2
12:36:16 2023-09-27 415159 414376 92070 89910 145587 149489 154411 153825 96094 94781 115343 114716 140740 139590 423556 457376 1148591 1125531 430227 450818 125539 113853 130805 129509 153684 153005 140947 141848 90162 91701 303761 270387 783603 795034 218851 216257 283018 284716 336208 327719 339684 338328 349309 352491 320277 358691 779660 818381 566715 477004 303811 300804 349027 344802 355726 363213 357722 364203 397427 399951 696925 720148 41.15 67.8 2
12:36:17 2023-09-27 414193 414822 92070 89914 145525 149830 154652 154240 96226 94910 115503 114828 140435 139725 423664 457285 1149588 1125531 431179 450818 125572 113932 130879 130163 153684 153182 140947 142078 90129 91854 304810 272297 783014 797215 218711 216826 283631 285659 336609 328073 339538 338494 348782 351436 319792 357656 780991 820661 553161 476256 303811 300234 347399 346687 357515 363503 357184 363103 397427 401218 699014 721167 41.15 67.7 2
12:36:18 2023-09-27 419847 415106 92070 90066 145696 152784 154652 154630 96062 94877 115343 114828 140872 139973 423664 458574 1148591 1123931 433397 450494 125539 114000 130662 129865 153684 153325 140947 142342 90129 91827 303875 272098 780687 796761 217458 217141 283322 284281 336751 327719 339684 339661 347697 349302 319828 357946 783019 823169 553161 475209 304275 298361 347643 344284 357372 363220 359899 363361 400223 401957 699362 724671 41.15 67.7 2
12:36:19 2023-09-27 420259 414669 92224 90091 145592 150079 154652 154772 96094 94910 115343 114999 140910 140155 423628 459796 1146960 1125108 431920 450926 125539 114000 130879 129865 154149 153539 140947 142308 90162 91827 306753 272482 782835 796761 217458 216896 282890 284245 337259 327719 339444 339661 347209 349267 319863 357946 783019 820315 570077 475582 306325 300022 347679 345321 358737 363503 356146 363103 397463 402383 700043 722298 41.15 67.7 2
12:36:20 2023-09-27 421670 417454 92070 89942 145696 151048 154936 154772 96127 95007 115457 114861 140970 140120 426170 461650 1148591 1125531 435371 453550 125539 114114 130845 130043 153825 151740 140980 142342 90129 91954 303875 272711 780506 795464 217528 217606 281563 284716 337495 326731 339684 338673 346408 349302 320869 355743 781615 830162 579260 478284 305096 299206 347572 346255 358557 361120 358662 363507 398614 401218 696395 724419 41.15 67.8 2
12:36:21 2023-09-27 421713 418635 92354 90033 145866 152570 155186 154630 96293 95007 115572 114828 141166 139660 426808 459760 1143671 1125010 437751 450926 125572 114193 130805 129958 153966 151386 141838 142842 90443 91954 318077 270495 782489 796761 217984 217268 281135 285240 337768 326731 339684 338637 346687 349337 321808 356555 781910 828714 574247 478395 304739 297493 348465 345356 358701 360720 358518 363652 398649 401254 694845 724419 41.15 67.8 2
12:36:22 2023-09-27 422600 416393 92455 89910 146991 150396 155220 154669 96324 94781 115687 114828 141107 139987 428089 464870 1146960 1129085 439028 454227 125572 114193 131062 130893 154214 153896 141632 142837 90476 91987 303761 272297 787412 797890 217984 216931 283107 284937 339680 329477 339982 339483 346544 350245 321665 354986 783193 828532 575319 479754 304739 297493 347750 346119 358018 360720 359027 363652 398334 401183 697815 724383 41.15 67.7 2
12:36:23 2023-09-27 421933 416388 92553 89942 146341 152819 155255 154772 96422 94813 115768 114828 141269 140008 428804 463421 1143708 1129887 439998 450566 125866 114193 131062 130222 154214 153610 141730 142572 90476 91954 303875 270531 787352 797890 217493 216652 280315 285187 336751 326731 339684 338637 345680 350350 320834 353557 783019 829336 580710 477530 304489 297458 348484 345356 356583 359678 356146 363652 398020 399987 692845 727179 41.15 67.7 2
12:36:24 2023-09-27 421409 417705 92553 90033 146783 152854 156197 154807 96454 94781 115837 114749 141500 139660 428403 462699 1143708 1131569 439577 454584 126161 114193 131062 130447 154712 151421 142821 143435 90781 92302 317494 270315 789657 800155 219286 216420 280994 286003 336573 327083 339684 338601 346722 349826 320606 351352 783575 828641 579260 477638 303811 300058 348622 345356 356583 359140 356682 363689 398020 399671 693365 724383 41.15 67.8 2
12:36:25 2023-09-27 421708 418287 92681 89942 146817 152784 156117 154772 96487 94749 115837 114480 141534 139625 430665 463385 1143708 1131569 439577 454942 126282 114261 131062 130546 154712 151847 141895 142704 90509 91987 306753 270459 791603 799404 217458 216223 280280 286061 335702 326731 339684 338328 346165 349826 320834 351496 781910 829300 577810 477638 304732 299460 349851 347742 358745 361872 361584 360334 399203 399845 691215 727254 41.15 67.8 2
12:36:26 2023-09-27 423945 421010 92546 90124 146510 152996 155289 155164 96422 95071 115940 115018 141465 140449 430665 460122 1150225 1134830 437060 454942 126471 114193 134036 130043 155246 153575 142321 142572 90542 92241 321062 272555 800602 797890 217120 216223 281599 284316 334657 329511 337694 338126 347209 349302 318861 354645 783012 826303 582160 477530 303869 299128 349580 344802 357622 361296 358010 359791 399275 400264 693858 726549 41.15 67.8 2
12:36:27 2023-09-27 424563 422199 92617 90066 146676 152889 155722 155272 96422 94974 115802 115051 141465 140449 431275 459292 1152928 1136685 439065 455585 126403 114306 133559 130825 155027 153788 142321 142871 90542 92241 309704 272519 795988 795634 216748 216223 281135 284316 335702 328215 336668 340175 344813 348224 321321 353839 787405 827398 582160 479754 304695 299162 346892 347265 357982 360580 359536 360334 399840 400584 695833 728576 41.15 67.8 2
12:36:28 2023-09-27 424674 418950 92617 90099 146808 152996 156514 155341 96454 94813 115837 114861 141731 140351 432009 460120 1152928 1140841 440346 456229 126369 114340 133652 131075 154962 151847 142623 143039 90542 92241 309686 272748 788588 795034 216783 216223 283107 284805 336208 327755 337694 340690 343502 348259 319344 353521 785931 826303 582160 479754 302888 298187 345314 346398 357658 360216 356182 360081 399244 399987 694844 728724 41.15 67.8 2
12:36:29 2023-09-27 423471 420196 92681 90165 146821 153068 156260 155341 96487 94877 115871 115051 141534 140449 429731 462050 1152928 1144128 441633 456229 126437 114295 131906 131075 155212 151847 142623 143336 90542 92178 307697 272711 790820 796197 219286 216351 283107 285040 337762 327648 337548 339518 343396 351389 319685 354775 786012 822587 579260 477638 302852 300307 349778 346013 354339 360181 358010 360370 397427 398708 693858 727654 41.15 67.8 2
12:36:30 2023-09-27 419852 422491 92714 90160 146886 152924 156513 155341 96487 94910 115871 115243 141731 140582 429997 463377 1155392 1145758 432583 454138 126471 114340 133908 130792 155315 153716 142717 143312 91013 92178 306511 272134 802062 797890 217493 214850 281695 285151 334693 328250 337694 338637 346874 349826 316425 353594 785894 816073 580710 478816 304084 298884 345591 345392 354375 362380 357722 360370 397463 396426 699805 729849 41.15 67.8 2
12:36:31 2023-09-27 422272 424111 92681 90288 147542 151135 156594 155991 96487 95071 115871 115276 141731 141020 432966 462723 1162148 1144128 432583 454365 126855 114409 134036 131103 155723 150231 143076 143562 91131 92625 306511 274525 793172 797817 218976 214746 282850 284103 334728 329244 337419 338637 344571 351884 319056 353557 785858 817189 575319 478734 304732 298884 345591 345392 354410 362415 357220 360081 397427 396426 698518 728724 41.15 67.8 2
12:36:32 2023-09-27 422272 422852 92681 90288 146843 153422 155983 155843 96454 95071 115837 115276 141731 141046 431281 462723 1162148 1144128 432583 455938 126821 114488 133850 131623 155315 149920 142585 142904 91046 93941 309686 273786 793854 798863 216783 214953 282064 282946 336244 328480 336668 339947 343572 349059 316425 355204 786524 818453 553161 477041 304732 301157 347838 348728 357983 363689 356815 360334 399733 398024 705068 728576 41.15 67.8 2
12:36:33 2023-09-27 422268 422783 92681 90255 146852 153208 156295 155843 96487 95071 115917 115276 141800 141011 431317 468701 1161073 1141202 437496 456698 126895 114669 131796 131769 155143 150335 142715 143909 90976 94070 306511 274173 791646 800657 219286 214712 281656 284245 335973 325782 339444 337948 346139 350105 316903 351533 784131 820843 573890 478853 302923 297528 348800 345356 354126 361296 358518 362554 397029 396356 700079 726034 41.15 67.8 2
12:36:34 2023-09-27 422605 423651 92809 90288 146886 153243 156295 156204 96487 95071 115871 115309 141800 141011 431961 469026 1157067 1134230 437060 456428 126855 114602 134036 131169 155887 150127 142849 143566 91108 94038 321062 274562 792789 802429 217120 214517 281367 283449 336208 327490 339203 336529 345396 351884 319209 351280 784094 819502 575319 479377 304658 300095 348586 347496 356971 361331 358011 360407 396993 400054 703104 725483 41.05 67.7 2
12:36:35 2023-09-27 422892 424048 92681 90288 147157 151630 156703 156095 96454 95136 115871 115309 141800 141208 433654 465486 1155429 1134022 436098 456392 126471 114522 133850 131136 155281 150231 142821 143634 90950 92598 320529 274950 792404 804776 216783 214185 281796 283498 335737 327260 337694 336529 345680 348294 322050 353557 783019 823169 545718 478395 306357 297493 347679 344284 354375 361331 358011 360407 396993 396391 702605 726034 41.05 67.7 2
12:36:36 2023-09-27 422302 424088 92681 90569 146886 153528 156657 156070 96487 95006 115987 115342 141800 141547 432642 468651 1158745 1135637 437060 456428 126821 114681 133943 131202 155783 150231 142883 143799 91046 94136 303761 275145 796679 807000 218976 216043 281905 283272 336102 327613 337548 336895 345538 349686 318569 353680 783575 822587 575319 479073 305598 300420 348465 344248 354375 361331 358011 360334 396993 396391 701110 726586 41.15 67.8 2
12:36:37 2023-09-27 423561 424115 92681 90507 147277 153493 156766 156347 96454 95136 115906 115342 141899 141547 432678 468293 1157924 1134230 437060 457142 127064 114556 134036 131425 156034 150568 142807 144206 91142 94136 309686 275340 793090 805916 216597 214185 281599 283414 336208 327755 338208 336529 345917 349302 322087 351496 783575 822587 582160 477264 302923 297528 347715 344284 354410 361331 357754 360407 396741 399207 700852 727772 41.15 67.8 2
12:36:38 2023-09-27 437809 424120 92869 90573 146886 153528 156801 156744 96487 95232 116102 115375 141800 143969 432714 467634 1158782 1134830 437715 458144 127064 114681 132165 132133 155866 151290 143308 144130 91199 92688 307697 276122 793736 806948 218050 214414 281993 283144 336208 327260 337730 339597 345503 350293 317707 351569 781870 825357 575319 478395 305760 297528 346633 345781 356583 361331 357504 362001 396957 398795 704104 726586 41.15 67.8 2
12:36:39 2023-09-27 428676 424120 92681 90569 147330 149419 156295 156853 96487 95362 115906 115852 141899 144241 432678 468659 1157104 1131850 440071 458466 126855 114750 134071 131960 156034 151568 142849 144132 91142 94299 309311 276514 789703 807000 216823 214884 281709 282550 336715 326767 337419 337617 344571 348680 317707 351569 784192 825101 574305 477835 305598 300379 348861 345250 357515 360930 356779 360226 399166 398654 704030 728724 41.05 67.7 2
12:36:40 2023-09-27 430829 426519 92873 90602 147846 149793 156697 156888 96519 95265 115940 115692 138407 141867 435908 468845 1159266 1134755 442925 459364 126929 115091 132073 131893 155861 151636 143355 144266 91142 94203 309311 276710 790011 805916 216643 214850 281026 282514 339199 327119 337455 337581 343347 347946 322087 351533 784192 828129 575319 477717 302923 297042 346355 344802 356583 361331 356925 360081 397029 398795 701961 728761 41.15 67.8 2
12:36:41 2023-09-27 430829 427122 92937 90602 147570 149726 156801 157107 96519 95644 116102 115885 142067 144456 435271 469134 1156791 1134830 441983 459148 127064 114784 133978 131993 156143 151670 142917 144300 91142 94332 309686 276906 791021 805916 216823 214850 281135 282550 336715 327493 337402 339597 345894 347697 319056 351280 785544 831649 582160 479037 305802 299460 347013 346650 356011 358068 356709 363736 396921 398131 698734 727654 41.15 67.7 2
12:36:42 2023-09-27 428859 427242 93127 90449 148051 153419 157343 156744 96816 95136 116137 115309 142171 141582 437678 470572 1152928 1137529 445182 459184 127003 114784 134343 131960 156286 151670 143018 144232 91300 94169 309686 275340 795701 807058 216823 214884 281475 283542 336786 325818 338484 337581 343572 347219 316973 350328 783048 834263 579260 477602 303598 296593 347191 345321 356583 358854 356709 360407 397029 398201 697987 728207 41.15 67.8 2
12:36:43 2023-09-27 431440 427122 92941 90569 147949 149522 157239 156888 96519 95168 116137 115342 142265 144004 436538 471498 1152928 1137566 446527 459868 126855 114818 134141 131993 156143 151703 142917 144534 91460 94332 309311 276906 792333 808018 218050 214815 280240 283272 336644 328314 337548 337439 343396 348925 316868 353529 783602 829329 579260 482487 304732 297775 349851 345079 355477 360381 358011 360443 397029 399207 692882 728724 41.15 67.7 2
12:36:44 2023-09-27 428628 426701 95006 90437 147936 151029 158004 156382 96981 95039 116368 115309 142248 141116 437538 470903 1151257 1140878 444876 459710 127518 114750 134363 131960 156539 151115 143579 144313 91460 94169 310639 273786 798018 807058 216823 214185 279428 284751 334728 326767 338245 336564 345894 348925 322123 349236 784265 828714 583610 483862 303008 297528 347715 344284 355192 359175 359426 362811 396668 399771 695338 728576 41.15 67.8 2
12:36:45 2023-09-27 429575 428526 93194 90727 148181 151701 158233 156853 96916 95297 116460 116011 138617 144263 439065 472454 1152928 1144128 441417 459868 127811 112061 132907 132224 157021 151602 144009 144130 91645 92726 310530 275109 808387 809275 216823 214150 280245 284245 336571 328108 337657 336458 344500 348925 316130 348954 787479 828714 580710 483245 303942 299966 347679 344767 355406 359105 359027 360334 396691 396426 695833 728724 41.15 67.7 2
12:36:46 2023-09-27 430147 429850 93194 90727 148460 149486 157829 156853 96784 95297 116264 115953 139299 144407 438594 472454 1152928 1144128 441525 459868 127872 114875 134813 131926 157230 151531 144011 144232 91745 94233 314515 274950 808500 809299 216823 214150 280280 284356 336333 327755 337657 336258 343572 348925 317707 349200 784192 830198 585060 484896 303869 300307 347536 346760 355833 360572 359755 360974 396425 397396 695833 728761 41.15 67.7 2
12:36:47 2023-09-27 431440 427483 93130 90727 148119 150064 157783 157326 96816 95329 116379 116165 139853 142165 439604 468737 1159460 1145646 445448 462778 127913 115057 135379 132133 157230 150912 144011 144232 91426 92975 313637 276514 807045 807058 216643 213522 282707 283360 336333 328746 336084 336529 344310 348925 317707 349763 784192 829886 580710 481772 303008 298396 346633 343286 355441 360146 356146 359249 396326 396391 692809 728761 41.15 67.8 2
12:36:48 2023-09-27 431135 427827 95103 90723 148257 150513 158004 157326 96784 95297 116460 116011 139203 144407 439819 468990 1157888 1144128 441597 459940 128084 114795 134774 132410 157230 151670 144145 144032 91586 94364 309686 276122 804589 808775 216823 213522 280280 283773 336736 329492 336853 339117 344430 348818 317634 350184 787185 829777 580710 482951 302862 298361 346598 344023 355441 360889 357184 359213 396605 396391 692809 730537 41.15 67.7 2
12:36:49 2023-09-27 431362 427832 95063 90885 148534 150748 158004 157326 96784 95394 116495 116045 139064 142165 440443 469026 1157067 1145758 441426 459976 128118 114795 134809 131926 157230 151426 144279 144300 91649 94332 309311 276122 805423 808775 216823 213522 280363 283626 336333 328782 336631 336258 343572 348680 317707 349236 787081 829959 583610 482526 302898 298396 346841 343286 355406 360181 359027 359249 396326 396356 692845 728761 41.15 67.7 2
12:36:50 2023-09-27 433012 427863 95006 90893 148464 150546 158268 157326 96784 95622 116495 116045 139428 144443 440658 468990 1158745 1146574 444168 462614 127695 114943 134457 132390 157230 152158 143812 144735 91545 93241 312162 277299 800802 808738 216823 215435 280249 283201 337285 329066 333505 337403 343537 347946 316130 349763 788681 832201 575319 477602 303653 300961 345556 346760 356547 359140 356962 360134 396763 397538 699014 731872 41.15 67.8 2
12:36:51 2023-09-27 432579 429138 95137 90885 148464 150546 158225 157326 96816 95395 116460 116260 139461 144645 440562 469026 1162148 1147590 446127 463304 127729 114978 134492 132390 157011 151948 143812 144769 91682 94397 312674 276906 804598 807058 216518 214001 279818 283378 335702 327719 333613 339362 342436 347911 317707 349236 788828 832311 579260 480340 304300 298396 344518 345044 358745 360249 357174 359802 396849 397989 699858 732876 41.15 67.8 2
12:36:52 2023-09-27 432791 429773 95067 90885 148654 150546 158225 157361 96784 95329 116530 116078 139494 144478 446990 469134 1162148 1150554 449270 463705 127879 112332 134857 132631 157125 152369 144143 145068 91645 94722 313637 277694 803946 806486 216518 214185 280658 283272 335667 327189 333649 338601 342727 347661 318119 349236 790543 832311 579260 480377 304516 297493 344518 345321 356583 359105 357487 357593 397029 397573 700043 731366 41.15 67.8 2
12:36:53 2023-09-27 432651 429867 95105 90918 148186 150788 158225 157361 96981 95491 116530 116045 140054 144751 438925 469134 1165453 1150114 446539 464688 127995 115172 134621 132842 157120 152192 144279 144803 91682 94496 313637 276906 799870 807058 216518 214001 279818 283378 334728 327225 333685 338637 341410 347946 317707 351436 791697 830198 575319 481663 304516 299955 346213 347073 355833 360889 356779 361524 400404 396391 696655 731403 41.15 67.8 2
12:36:54 2023-09-27 429818 429769 93544 90889 149053 149936 161232 157291 97250 95492 113795 116198 140089 142342 442948 474462 1167036 1157103 447996 464871 127982 115137 134809 132606 157230 152295 144279 145002 91779 94593 312162 276906 803125 807000 216823 213522 279467 283811 334693 327490 336357 336529 341172 347704 317707 350412 788791 825650 569196 482903 303653 297493 345556 345321 354957 359105 358011 358167 396993 394004 696962 732913 41.15 67.8 2
12:36:55 2023-09-27 427961 430446 95297 90885 151308 150305 158225 157361 96949 95297 116530 116045 139461 144478 440270 472164 1167939 1156022 444184 464032 128118 115172 134796 132606 157670 152053 144647 144735 92036 94462 309903 276514 811697 808775 216823 214759 282308 283996 337249 330411 335975 337403 342979 349908 315151 351802 790359 821859 574305 479754 303869 298396 347838 348728 356971 359607 354694 358167 399275 396709 709130 731403 41.15 67.7 2
12:36:56 2023-09-27 432052 430522 95232 90951 148419 151064 158225 157801 96949 95523 116530 116318 140633 144945 438960 475176 1170463 1150114 441417 462980 127274 115377 134422 132856 156648 152683 143812 145692 91619 94627 313637 278484 793378 808775 216823 217981 280245 282550 337259 325747 336357 338055 342726 347219 315920 349236 786487 823169 583610 481728 302923 297775 347399 346398 353807 359929 355556 360081 399275 395143 705020 732728 41.15 67.8 2
12:36:57 2023-09-27 431440 432163 95166 90918 148350 151031 161304 157801 96949 95427 116565 116351 140730 144945 442874 478039 1169633 1150114 443914 463207 128118 115240 134655 132822 157230 152437 144543 145337 91865 93266 313637 278484 813817 811648 216823 214830 282235 283002 337762 328082 337657 335987 341172 347185 315847 350762 786451 824335 575319 477566 303869 299532 347608 345286 352289 359929 356673 360334 396957 394039 704604 731872 41.15 67.7 2
12:36:58 2023-09-27 430829 432768 95001 90951 148658 151031 158225 158021 96816 95362 116530 116340 139494 145073 440090 478075 1167075 1146775 441561 465345 128118 115240 134813 132731 157230 152611 144441 144966 91779 94594 312674 276801 801893 811537 216823 214228 280280 282937 334728 326767 337694 335220 342472 347185 315331 348954 785894 825687 580710 477566 303869 296593 347715 347706 355962 360824 355588 361635 394441 396961 706109 730685 41.15 67.8 2
12:37:00 2023-09-27 432172 432364 95128 90918 148667 151094 158225 160722 96816 95621 116530 116431 139952 144989 439708 475140 1166248 1144575 445058 466481 127913 112364 134857 132756 157160 152649 144377 145540 91645 94886 310639 277652 797136 813917 215998 214121 281034 281618 336173 325818 335609 336058 346360 346337 315589 349272 787638 829959 575319 479073 302640 297595 346112 343251 355477 360720 355575 358167 395140 396391 706130 730833 41.05 67.8 2
12:37:01 2023-09-27 436734 433030 95170 90984 148464 151098 158225 160835 96816 95653 116495 116464 139494 145192 440198 476551 1167939 1140878 446515 463929 127906 115194 134907 133130 157230 152683 144211 145034 91779 94692 312674 278543 798041 813881 215606 217676 280280 281742 336208 325818 336120 336494 341923 346378 315559 352761 790571 834524 580710 479754 305165 297775 348367 347290 356718 359874 355698 359249 396362 395178 700539 731798 41.15 67.7 2
12:37:02 2023-09-27 444631 432810 93725 90793 148947 150546 161676 157361 97250 95687 113828 116392 141118 145024 441475 477859 1159497 1151095 446430 467325 128282 115172 134879 132606 157670 152752 145013 145103 92099 94626 313499 276710 807825 815113 216518 217604 279428 283414 335859 327260 336668 334543 342472 347702 314528 348779 788828 832311 575319 483281 302794 299955 346598 343286 354410 359140 358011 358167 394584 395178 694881 731872 41.15 67.7 2
12:37:03 2023-09-27 436366 433268 95261 90951 151246 150758 161302 157521 96816 95459 116565 116431 140330 144989 441435 474279 1162148 1149259 448207 464291 128789 115206 131579 132606 158111 152226 144641 144564 92002 94692 324103 276837 810407 811545 215909 215133 281873 283094 336261 328604 333541 337680 344919 346722 315631 350430 790956 833417 587728 481092 303942 297631 346610 345977 355833 358033 355880 357054 397029 396565 698867 731440 41.15 67.7 2
12:37:04 2023-09-27 432517 435054 95523 90856 149295 150963 159001 157731 97182 95459 113795 116265 140330 144781 441439 475140 1167939 1161673 449086 463278 128576 115240 135001 132689 157897 152683 144611 145236 92099 94562 312418 275989 808387 808775 216823 214228 278584 283502 334189 326767 335609 336293 340423 347185 315847 348779 791103 824335 580710 483245 303008 297458 345591 344767 352029 358569 357504 357090 396921 395845 699014 731403 41.15 67.8 2
12:37:05 2023-09-27 431440 432958 95331 90951 148939 151064 158817 158021 97114 95362 116634 116464 140827 145135 441475 475140 1171368 1159349 441417 463278 128576 115240 135043 132822 160179 152581 145249 145437 92152 93500 314599 278286 816952 811648 216823 214192 282108 283236 336809 327719 333649 336529 341445 347185 315473 350164 792226 823169 583610 477638 303869 298937 345036 344802 352289 360251 357504 359879 396763 395845 703104 732476 41.15 67.8 2
12:37:06 2023-09-27 430957 435325 95331 90984 151492 151098 161267 160645 96981 95588 116565 116728 139560 145227 441656 472369 1175533 1155893 441561 464653 128576 115275 134914 132856 157670 152471 144782 145308 91812 94562 313637 277688 806736 809299 216213 213927 280742 281689 334388 327790 333613 336810 340899 347946 313859 348709 791103 823169 582160 477638 303008 299883 347592 347742 356718 362554 353548 359440 396849 396961 708024 735001 41.15 67.8 2
12:37:07 2023-09-27 431470 433377 95294 90951 151386 151064 158562 160835 97047 95394 116599 116464 140363 145192 444263 479755 1175442 1155602 446612 469044 128405 112373 135056 132789 157890 153107 144645 145892 91965 94985 312162 277724 807711 813917 216338 214228 279507 281689 334728 325712 337694 337644 342064 348925 314408 347903 786487 820351 587728 481765 303869 296593 347715 344284 352253 359140 355341 359249 395768 395845 701961 731872 41.15 67.8 2
12:37:08 2023-09-27 431286 435362 95299 90984 151457 151098 161302 160870 96949 95718 116599 116431 140363 145192 441728 482212 1169670 1150114 445146 465706 128186 115309 134690 132856 160362 152751 144782 145746 92133 94726 327202 278115 802723 815648 216213 213627 279428 281654 334693 325818 336668 334472 341445 349237 314342 350118 788599 827398 582160 481118 304589 297451 348367 345744 356142 360040 354193 357880 395732 396356 709130 732057 41.15 67.7 2
12:37:09 2023-09-27 435529 433169 95394 91238 151667 151064 159042 158137 97250 95687 113870 116392 140717 145051 445494 482176 1163628 1150666 454013 466033 128542 112495 134813 132889 157530 153141 146813 146428 92133 94759 314599 277226 806376 816152 215606 213927 279928 283418 334728 325747 336704 336581 341445 347702 315920 348248 788828 832900 580710 485447 302935 296593 347715 343286 354091 357749 356998 358203 394549 394039 696925 728835 41.15 67.8 2
12:37:10 2023-09-27 437609 435584 95534 90951 149605 150822 161894 157801 97218 95491 116599 116271 140417 144879 444963 480852 1162148 1150151 449698 466033 128576 112275 135043 132856 160360 152717 145286 145475 92293 94595 315065 278013 816220 816226 215846 214121 281475 283996 333681 327119 335975 337203 344919 346722 314707 349695 791844 829365 579260 481468 303008 299883 346892 347227 355406 358033 355844 356804 399058 396961 700801 733587 41.15 67.8 2
12:37:11 2023-09-27 433857 437001 93916 91260 149601 151373 162058 158207 97249 95718 113849 116492 140444 145082 446295 477330 1175442 1161336 448426 466069 128879 112397 135054 133189 160584 152751 145286 145746 92390 94759 315065 277493 810203 813648 216366 213328 279928 282910 333687 327755 333397 336022 342979 347423 312906 348148 792226 822913 586147 480377 303008 297563 345072 344802 352289 360756 356962 359077 396957 393729 703028 735780 41.15 67.8 2
12:37:12 2023-09-27 432944 435104 95364 91430 151527 151794 161563 160939 97047 96011 116634 116886 140590 145604 444963 475951 1178262 1157702 444832 466761 128576 112670 135008 132922 158076 153286 145249 145945 92186 94920 313637 279329 807915 811648 215802 214228 281029 282741 334657 327755 333613 336564 342979 347280 314265 348954 792226 820460 579260 478889 304189 297631 343555 345079 353843 360216 353693 358713 396993 394039 708747 733587 41.15 67.8 2
12:37:13 2023-09-27 436081 443337 95265 91585 151246 152072 161154 161199 96848 95979 116634 116819 140396 145706 441439 477667 1180588 1152670 449294 467455 128576 112516 135001 133390 157780 153457 145321 145945 92069 94956 315720 281126 799951 811581 216072 214228 279428 281308 336751 325782 333649 337581 342496 347946 314408 349558 788864 820424 579260 480413 303869 297631 349356 346723 355962 360111 355178 359950 393779 396016 705983 732876 41.15 67.8 2
12:37:14 2023-09-27 439106 434759 95229 91393 151487 152141 161337 161199 96981 95913 116599 116853 140396 145502 445665 481160 1173732 1147848 447951 467311 128440 112593 135032 133223 157890 153354 144981 146083 92126 94890 315065 279545 807459 817962 214821 214077 280132 281189 335702 325782 333433 337680 341172 346116 313418 348219 788864 829959 583610 477494 301968 297847 345591 345537 356011 359105 353693 357939 395732 395766 707168 731440 41.15 67.8 2
12:37:15 2023-09-27 440608 434794 95271 91489 151522 151794 161372 161199 97013 95783 113725 116658 140850 145263 445629 479790 1164597 1145689 450575 468149 128186 112516 135001 133323 157460 153457 144782 146255 92099 94858 315720 279509 802862 816226 214964 217874 278579 281225 336244 325782 335646 335516 342762 346894 315595 348522 788086 838141 576360 484614 303869 298091 347257 346760 356861 357999 357504 358167 394549 396817 696852 731133 41.15 67.8 2
12:37:16 2023-09-27 439673 434969 95394 91393 151596 151903 159112 158872 97283 95914 113705 116639 140977 145600 445822 476407 1168770 1155818 451813 467455 128789 112430 135001 133386 158111 153426 145725 145911 92166 94890 315405 279204 807658 815070 215054 213927 278592 281777 334189 327790 333072 336022 341172 345337 313930 348779 788693 829401 587728 481844 303008 297528 344518 345537 354445 358033 354803 357914 395768 395213 702605 733587 41.15 67.8 2
12:37:17 2023-09-27 439655 436028 95526 91397 149147 151760 161824 161242 97114 95751 116634 116625 141216 145480 446927 475845 1171331 1152670 451886 467419 128755 112593 135137 133256 160549 153176 145252 146186 92260 94856 316692 280873 808500 815113 214945 214121 281475 282373 337285 326590 333397 337403 341762 345645 315373 348029 791955 829923 586257 484687 303008 297739 347875 344989 353956 356966 356384 359219 396317 394661 698977 732673 41.15 67.8 2
12:37:18 2023-09-27 437674 438987 95527 91453 149400 152392 159112 159130 97017 96242 113737 116853 140817 145706 446040 477715 1181398 1159349 446163 468113 128755 112747 131748 132889 160584 153210 145252 146186 92260 95021 315720 279509 805571 813305 215418 213627 280486 280761 334423 327684 333347 336258 342460 346586 313382 350661 790543 827507 583610 477530 302888 297775 344518 345321 355350 358033 351596 358967 396993 395845 710256 735435 41.15 67.7 2
12:37:19 2023-09-27 437533 435374 95500 91519 151738 151933 161824 161164 97114 95815 116797 116625 140817 145365 446927 480127 1177096 1156716 450864 468809 128118 112893 134621 133742 157750 153994 144577 146455 91965 95183 316692 280945 804494 815693 215426 213856 281512 281394 336444 325221 333613 336529 340802 346580 313131 348495 787638 820351 580710 482487 303653 296614 347156 344767 354456 358534 354480 358167 395732 395530 704023 731403 41.15 67.7 2
12:37:20 2023-09-27 441251 436660 95430 91552 151632 152113 159112 159019 97114 95946 116762 116739 140817 141862 446635 481211 1169445 1145887 450611 470672 128419 112593 134879 133515 157890 153457 144747 146424 92260 95087 315720 281090 802546 817383 214219 214228 278579 281189 336208 325487 333649 334508 342737 345822 315331 348212 790246 834166 581843 484724 303653 296542 346598 345282 353277 356931 355880 357593 393922 395845 699232 730849 41.15 67.7 2
12:37:21 2023-09-27 439078 436446 95666 91381 152156 151064 162121 160835 97146 95620 113816 116464 141044 145294 449340 484495 1166116 1157253 451356 467969 128983 112593 131709 133373 158553 153107 145553 146014 92421 94823 313499 277226 815099 819704 214607 213328 281277 282514 335859 325782 335428 335777 342979 345267 313382 347719 791103 829401 587728 481808 302580 299351 346402 345781 354907 357964 354730 357914 396763 394867 701110 735185 41.15 67.8 2
12:37:22 2023-09-27 441536 436087 95530 91456 152020 152004 161859 161129 97146 95751 116703 116695 141011 145396 448303 480852 1171331 1158525 453196 468479 128968 112438 135137 133256 160360 153244 145488 146186 92357 95021 313637 279401 806110 811537 214893 213927 279928 281654 334423 325782 333577 338846 340383 346337 314528 346409 790359 829021 575319 484198 302287 297739 346892 346760 353956 360853 355807 357914 394549 394517 705068 732995 41.15 67.8 2
12:37:23 2023-09-27 438857 436598 95500 91393 149186 152073 158760 158983 97218 95882 113903 116753 141605 141565 446817 483401 1181398 1156642 450422 468845 128152 112747 134844 133507 157890 154235 144747 146662 92099 95087 316692 281958 796133 813917 214929 213029 278544 280761 335737 325712 333541 336258 340909 346638 312906 348248 788791 820351 583610 481431 303438 296901 346633 345044 353956 358033 353693 357903 396326 394696 706056 732439 41.15 67.8 2
12:37:24 2023-09-27 436747 436736 95464 91456 151980 152038 161859 161164 97114 95751 113804 116853 141044 145706 448303 484103 1175429 1155712 449221 468881 128968 112438 135137 133290 158627 153598 145252 146424 92293 94956 316692 279509 810162 818395 215319 212745 281475 281513 336809 327387 335975 336727 341522 347209 312507 348595 788196 827507 575319 477638 303653 297487 348861 344806 357459 359070 351596 359219 393226 394867 709213 731133 41.05 67.7 2
12:37:25 2023-09-27 441592 440360 95693 91453 152296 151970 159523 158907 97283 95914 113804 116819 141141 145467 448974 485598 1167939 1152570 456682 468918 128879 112980 131528 133507 160584 153704 145232 146560 92421 95054 316692 279437 809425 818235 214929 213927 279731 281654 334728 325186 333685 335997 341978 345544 314594 346101 788828 833490 554874 485827 302580 297775 346355 345293 353277 357714 355880 358967 392158 395845 696962 731403 41.15 67.8 2
12:37:26 2023-09-27 440346 436486 95568 91523 149504 152072 159147 161312 97146 95783 116703 116739 141175 145502 449611 480852 1170500 1155893 452145 468845 129237 112373 131800 133306 158998 153533 145958 146183 92609 95085 316692 278882 814224 820286 214112 213186 279892 281548 333645 327490 333541 336252 342762 344606 312870 347683 790692 829437 579260 482344 302005 299351 346402 345781 354339 356931 354193 357624 396957 394591 702605 735428 41.15 67.8 2
12:37:27 2023-09-27 437535 437853 95526 91552 149430 152038 158971 161736 97114 95783 113804 116819 141508 145852 448926 480852 1178840 1162726 446503 468918 128968 112593 131800 133256 160878 153210 145589 146220 92454 94923 312709 279473 828276 816226 214290 212362 279428 281618 335622 327225 333311 334508 341461 345822 311011 349273 792226 826035 579260 479754 303869 296558 345913 345044 355135 357964 351524 357914 396641 395288 710330 736030 41.15 67.8 2
12:37:28 2023-09-27 439984 437848 95563 91585 149425 152038 159112 161425 97114 95913 116831 116853 141410 145746 449292 485365 1180447 1159906 451345 468809 128405 113290 134997 133935 158111 154346 145115 147036 92323 95087 313637 281958 799206 816273 214750 212993 279928 281429 336208 324731 333361 337680 340669 346378 311957 347719 788791 820388 577284 481468 303008 297147 346633 344284 353956 357999 353657 357844 395176 394070 705020 732476 41.15 67.8 2
12:37:29 2023-09-27 441809 437844 95530 91745 149294 152358 159112 161460 97114 96011 116703 116853 141508 141831 449611 484103 1173865 1148443 454647 468990 128879 112825 134984 134095 160584 153773 145522 146593 92421 95087 318825 282393 803155 818235 213547 213627 278544 280726 335702 325712 333577 334472 341978 343784 313930 346664 790272 836598 576360 485447 302935 297356 345627 344023 352253 358358 353657 357593 394549 395845 703331 732476 41.15 67.8 2
12:37:30 2023-09-27 440599 437750 95767 91552 152196 151897 159971 158872 97582 95914 114179 116639 141662 145600 450530 486115 1166999 1153279 456991 468845 128968 112747 135054 133507 160963 153739 145725 146662 92617 95087 317664 279437 817767 820625 214290 213029 279141 281724 334154 325449 335609 336252 342014 345277 311992 345613 791103 829365 575319 485447 302665 297250 345591 344806 354091 357964 355305 356463 392194 396403 701110 733624 41.15 67.8 2
12:37:31 2023-09-27 452351 438505 95842 91589 152089 152072 159558 161312 97179 96011 113837 116853 141305 145777 447888 478148 1171368 1158908 450611 471643 129147 112747 131619 133323 160654 154238 145759 146696 92488 95121 314599 281163 811065 820831 213969 213414 279892 281548 337047 327648 332387 337680 342316 343607 314821 347254 792078 834488 586257 483245 303008 297414 345913 345321 354375 356931 354193 358455 396957 396403 701110 735982 41.15 67.8 2
12:37:32 2023-09-27 437902 440229 95793 91612 152370 152460 157768 161771 97315 95979 113870 117128 141305 142408 447923 481314 1180814 1162726 448841 468629 129237 112902 131982 133290 160913 153457 145759 146458 92616 95087 317664 281163 811501 816226 214254 211345 279463 280761 335859 327490 332531 334543 340981 345596 311011 348779 790960 820424 592142 477566 302935 297631 345913 344802 352218 359105 351524 357644 395768 395566 710330 735780 41.15 67.8 2
12:37:33 2023-09-27 440608 439418 95563 91585 151764 152774 161746 161791 97146 95979 113804 116886 141305 145777 448999 481282 1183945 1160799 451960 471679 128789 112980 135001 134074 158561 154527 145416 146997 92287 95448 316692 283521 800760 817889 214714 212851 279928 279907 336173 325484 333072 336022 340658 345715 311957 347400 790543 824870 577123 482380 302898 296901 346633 344802 352029 358033 351668 357593 395732 394383 706093 733670 41.15 67.8 2
12:37:34 2023-09-27 444308 439162 95563 91585 151843 152774 159399 157492 97114 96043 116703 116886 141778 142064 449207 484139 1171368 1149259 456016 473086 128968 112902 135095 133834 160584 153773 145450 146455 92293 95121 315720 282865 803301 819392 213335 213029 279928 280530 335702 325221 333613 336727 341461 343784 313418 346664 788828 837854 583315 485484 302935 297356 345591 345781 353277 358358 355036 357054 393057 395288 700539 731449 41.15 67.8 2
12:37:35 2023-09-27 442528 438813 95758 91422 152407 151899 160006 161199 97379 95556 113870 116464 141763 145502 450347 486729 1168659 1156567 454573 471534 129327 112902 131982 134049 158998 153636 145821 146248 92777 95054 316524 279007 832778 822913 214254 212695 279928 282585 335859 325747 333541 335777 342496 344783 311636 346664 790996 829437 586257 486172 301724 296593 345591 343026 353277 356966 355844 358422 392194 395566 699771 733031 41.05 67.8 2
12:37:36 2023-09-27 439984 439122 95729 91552 148070 152038 159782 161347 97312 95783 113903 116762 141372 145502 450028 482636 1173980 1164404 454193 471679 128968 112593 135180 133415 160654 153704 145450 146148 92454 95087 315561 279509 821346 816226 214254 211733 279141 281742 335859 325747 333072 334248 339606 346900 311702 345052 790960 826887 584786 485791 302152 295696 343519 343286 351965 358995 354767 357914 394549 393481 701073 734664 41.15 67.8 2
12:37:37 2023-09-27 438084 439055 95729 91585 150124 152358 158288 159130 97582 95914 113969 116719 142193 141636 452168 484948 1179719 1169370 451886 472382 129327 112593 132073 133557 161068 153739 145961 146560 92616 95087 334962 279220 817245 817383 215116 211733 279928 281654 335591 325782 333306 334472 340981 346378 310757 345249 790960 820388 583610 484724 302152 297847 345803 343286 353956 359105 354730 356829 394549 394383 705094 735780 41.15 67.8 2
12:37:38 2023-09-27 440296 441809 95559 91589 152089 152528 161929 161530 97146 96011 116866 116886 141305 142975 449258 479790 1183945 1162726 449196 472759 131391 112747 131800 133507 160724 153739 145996 146731 92616 95055 317664 282466 813895 818395 213969 212235 281873 282938 336333 327613 332423 337203 340766 345125 311087 348632 793351 828750 575319 477566 303869 297933 345913 345286 354456 357749 350957 358419 396182 394696 712350 735780 41.15 67.8 2
12:37:39 2023-09-27 441103 441890 95859 91771 152375 152811 157768 157350 97348 95979 113746 117095 141339 142297 449258 486323 1177767 1153427 450864 473122 128968 113126 131891 133759 160689 154235 145759 146731 92616 95446 316692 282429 810613 824225 213918 211733 279198 280530 334657 325747 333577 333888 342979 343748 311453 348248 791103 829401 583610 477638 303653 298244 345072 343251 354375 358033 351560 358422 395636 394004 710330 733624 41.15 67.8 2
12:37:40 2023-09-27 444568 440400 95568 91790 152020 152774 159183 161756 97146 95979 116669 117161 141339 142398 452278 486295 1174699 1150151 459160 473791 129340 112980 135019 134179 158740 154561 146110 147758 92481 95317 316692 283995 807865 823202 212736 212887 279892 279907 334728 325221 333577 335523 340694 343607 312906 346627 789983 837854 583315 485300 303512 295744 345627 345293 352253 357854 353730 359587 392194 395288 701073 733551 41.15 67.8 2
12:37:41 2023-09-27 445419 440395 95695 91618 152124 152324 159900 161841 97348 96011 113779 116886 141763 146039 453464 480500 1171368 1159423 454587 472752 129465 112902 131462 133599 160689 154021 146513 146938 92583 95121 317664 282031 811291 818235 213212 212397 279928 281189 334154 327225 331525 334578 341017 343191 311957 346138 793308 834202 586257 483281 303438 297104 345424 345321 353277 356647 351668 357914 396362 395566 702605 737384 41.05 67.8 2
12:37:42 2023-09-27 441926 441728 96012 91585 152328 152528 162297 161495 97478 95979 113812 116919 141631 145848 451342 484139 1177057 1169741 458622 473275 129507 112902 131891 133746 156850 154203 145821 146352 92771 95121 320529 281596 816220 818542 213776 212561 279534 281685 333687 325747 333306 337680 338891 345893 312686 344565 790996 831968 583315 486172 302580 297775 344518 345321 353956 358358 353693 357914 396326 393552 701110 737097 41.15 67.8 2
12:37:43 2023-09-27 442795 442251 95431 91904 149943 152986 161894 161896 97179 96043 116773 117242 141809 142852 449258 482297 1180855 1161899 454832 474462 129147 113057 135054 133725 160654 154269 145759 146593 92488 95187 318022 284508 811097 818542 213618 211768 279928 279446 334728 325747 331525 335516 340166 344819 311011 346627 792226 827507 587728 483012 303616 296067 345072 344802 353956 356966 351294 358422 394584 393517 710330 735222 41.05 67.8 2
12:37:44 2023-09-27 441228 440395 95597 91618 149923 152562 158440 159576 97416 95946 114047 117028 141997 142028 452168 486981 1183834 1163332 453779 474462 129327 113057 131619 133965 158775 154098 145889 146731 92646 94990 317664 282665 814742 820625 213918 211733 279928 280761 334728 324857 333649 334472 338927 345857 310757 346419 791103 826303 575140 481808 302794 297565 345627 345319 353956 358569 351596 357661 390678 394106 712207 732512 41.15 67.8 2
12:37:45 2023-09-27 441557 441088 95593 91745 149923 152774 161929 161600 97146 96011 113837 117242 141605 142230 450597 485575 1178877 1153427 450606 474126 129465 112902 135054 133666 160724 154235 145759 146765 92617 95154 317664 282902 810839 824959 213633 211451 281475 282738 336809 328082 333433 335741 342352 344810 311559 347291 790359 837781 583315 481468 303438 295708 346892 345781 354957 357854 353693 358676 391944 395288 701073 733068 41.15 67.8 2
12:37:46 2023-09-27 445639 442260 95765 91738 150199 152951 157978 157492 97380 95979 114047 117047 141658 142213 450669 481246 1174588 1161073 456128 473791 131460 112902 132194 133566 161018 153773 146233 146765 92713 94990 318022 282466 818211 820697 213248 211733 279731 280761 333969 327260 332027 335777 341978 342683 311448 345285 790960 835381 579260 483318 302580 296593 345559 343286 353843 356647 351632 355748 393958 394410 701961 736861 41.15 67.8 2
12:37:47 2023-09-27 445514 441489 95697 91618 150119 152562 162070 161565 97179 96011 113903 116886 141997 145653 450669 481246 1173728 1162726 457317 471892 131209 112980 131709 133666 158998 154312 146196 147153 92768 95283 314599 282320 810753 820286 212772 212369 279892 282938 335859 325221 331292 335552 338570 343502 311850 344565 791519 829401 575319 485242 302794 297565 345424 345079 354456 357854 351668 357661 395768 394696 701110 737425 41.15 67.8 2
12:37:48 2023-09-27 441854 442179 95667 91845 152159 152808 160467 157877 97314 96011 113779 117276 141796 142894 453453 482565 1182896 1161890 451504 474462 131676 112902 131800 133759 161018 153807 146233 146765 92713 93130 317664 282902 818959 818235 213248 211331 278614 279942 333969 326767 331561 334508 340705 343784 310247 347756 790996 825137 560808 477638 302470 299120 345424 344284 354456 358033 350463 355784 394298 394106 712350 737944 41.15 67.8 2
12:37:49 2023-09-27 441025 442142 95626 91935 152089 153054 161999 161861 97179 95979 113857 117276 141796 142432 450633 484892 1187203 1163332 455459 475433 129203 113213 131709 134095 158775 154630 146041 147515 92512 95319 316692 284911 807048 818272 213334 211592 279928 279872 335737 325221 332261 337113 339499 344819 310757 345649 791103 826923 586257 482526 303008 295465 345627 344767 353956 356966 351524 358676 394513 393481 709213 734701 41.15 67.8 2
12:37:50 2023-09-27 445639 442142 95758 91904 150233 153481 162226 161861 97146 96043 113870 117438 141763 142861 453058 487017 1178840 1153427 450539 474462 129645 113057 131800 133855 160913 154269 145450 146455 92617 95187 312709 284306 815309 826564 212843 211697 278544 279872 334657 325221 333000 336252 341942 342656 310504 346664 791103 838446 586257 481808 304460 296937 345036 345781 354707 357854 351524 357584 392158 394661 702955 733596 41.15 67.8 2
12:37:51 2023-09-27 445639 442115 96113 91716 152398 152562 158540 159576 97582 95914 114258 116753 142154 142264 453913 491961 1172099 1158795 459511 474462 129327 113057 131709 133847 160913 154875 145825 146421 92744 95285 318635 282429 812002 827428 213212 211662 278712 281488 334388 324696 333361 335777 340945 343748 311448 342483 792226 834524 586257 487243 300581 297775 345036 344806 354957 356931 354480 356540 390988 394696 701110 735936 41.15 67.8 2
12:37:52 2023-09-27 441955 441822 95962 91711 152477 152528 158641 161721 97312 95751 113969 116886 142123 145848 453291 486295 1178840 1172025 455910 473292 131585 112902 131982 133725 161018 153987 146471 147086 92777 95121 319607 281795 819847 818235 213918 211514 279141 281618 333969 325747 332567 335777 338570 345857 310033 342555 792115 826887 586257 485154 301043 297775 343519 345781 351965 358033 353693 356540 393333 392341 708084 739201 41.15 67.8 2
12:37:53 2023-09-27 442842 445564 95889 91931 148179 152951 158187 157668 97315 96242 113969 117304 142090 142861 454744 484103 1188149 1168327 452145 475469 131608 112902 131891 133725 159630 154201 145958 146421 92777 95154 317664 283503 819736 820008 212913 210818 278544 279907 333969 326767 331525 334472 339916 343748 309060 347191 791555 825101 583610 477602 302152 296558 345424 344248 354189 357999 350427 355748 394199 394106 712350 738031 41.15 67.8 2
12:37:54 2023-09-27 448138 444644 95725 92031 152124 153088 160371 157868 97379 96011 113936 117242 141796 142827 453453 486295 1182602 1162726 455230 473555 129465 113213 131528 133977 158998 154561 145993 147652 92670 93195 318022 285518 806171 820868 213220 211486 279892 281741 334728 325449 331525 334508 338927 344606 313212 345296 792226 827507 586257 483862 302825 295708 345072 344284 351965 356931 351524 358676 394298 392341 710293 735743 41.15 67.8 2
12:37:55 2023-09-27 445564 441827 95733 91867 149879 153054 162226 157910 97283 96043 113903 117276 142193 143901 454559 487089 1179570 1155070 451960 473427 131460 113135 131800 134010 160948 154484 146233 147209 92713 95154 319806 284306 812511 827150 212878 211514 279928 279872 336333 325452 333036 335777 341737 341691 310069 346700 791972 837854 586257 481092 303438 296901 343519 344515 354957 356850 350463 357914 392194 394661 705960 734664 41.15 67.8 2
12:37:56 2023-09-27 446350 441525 95763 91749 150334 152774 162332 161791 97344 95946 113812 116919 142389 142028 454094 489400 1175442 1157253 459932 475769 129226 113368 131800 134188 156634 154630 146061 147515 92737 95285 319806 284508 807891 824809 212736 212879 279554 279872 334693 324731 333270 335741 339916 343713 311957 342555 790543 837817 576360 487243 302580 296800 345591 344806 354456 357854 354480 357914 391023 394106 701110 733592 41.15 67.8 2
12:37:57 2023-09-27 447898 441944 95763 91808 150167 152951 160918 161826 97374 95783 113969 116886 142193 142028 454744 487089 1178569 1167828 459932 472191 131460 113057 131800 133759 161018 154235 146233 146800 92777 95154 318635 283835 830913 819429 212878 211697 279105 280761 335714 325484 334476 334508 338344 344819 311448 342483 790960 834855 584786 486208 302152 297009 346157 345537 351965 356966 353730 355748 393057 392030 704023 736824 41.15 67.8 2
12:37:58 2023-09-27 450339 441953 95792 91904 150343 152948 161144 158053 97416 95946 114126 117108 142586 143437 454180 485395 1185795 1169370 451776 474170 131642 112902 131982 133725 157743 154132 146296 146731 92906 95154 319806 282902 837281 820661 212913 210649 279928 281034 333969 325782 331561 336252 339916 343748 308160 346664 792115 820424 583610 480377 301938 297847 345424 345781 353956 356931 349406 356596 394549 393517 713870 737944 41.15 67.8 2
12:37:59 2023-09-27 441471 441949 95796 91904 150124 153054 160692 161896 97146 96011 113812 117242 142291 142759 454004 489825 1180588 1162726 453909 473591 131368 113607 131891 133759 161053 154128 146268 147449 92777 95253 314599 283703 816903 825393 213248 210853 279731 280502 335859 324731 333577 333852 339916 343784 310318 345088 790543 832311 575319 480413 302580 297428 343519 342830 352253 357999 350463 356793 389822 394445 712091 736011 41.15 67.8 2
12:38:00 2023-09-27 448883 446904 95822 91931 152515 152986 158087 158263 97315 96242 113936 117404 141992 143225 453328 489917 1181398 1155070 456991 473591 131608 113213 132095 134095 158962 154518 146061 147551 92777 95352 319806 285315 808289 826564 212000 211331 279928 281344 334154 324731 332531 333888 339916 341382 310504 345332 791103 839075 584786 483281 303008 296592 344518 344806 353956 356850 351294 357914 391573 393517 703104 734664 41.15 67.8 2
12:38:01 2023-09-27 445783 444648 95967 91618 152618 152557 158675 161495 97179 95815 113969 116919 142221 142759 454744 492876 1170500 1159386 455947 473223 131978 112902 132073 133746 161088 154235 146297 146421 92906 95154 323622 281199 820544 825393 212693 211014 279141 281693 333969 325484 333541 333852 340394 342973 310033 342555 792115 835381 586257 486208 300320 297631 346855 342614 355962 358862 351415 355333 392051 394517 707114 737199 41.15 67.8 2
12:38:02 2023-09-27 449400 445906 95829 91904 152407 152808 158827 157492 97279 95979 113969 116886 142123 142861 455280 484139 1178840 1161618 459332 474257 132070 113057 131982 133859 159444 154304 145924 146898 92777 95187 318449 283703 828967 822441 211583 211514 279141 279907 335859 325712 330987 334543 338891 342204 310757 342555 793308 834166 584786 484760 302152 297356 344937 344355 352029 356850 351596 355784 394584 393517 703104 738059 41.15 67.8 2
12:38:03 2023-09-27 446590 446010 95826 91904 150519 152808 158827 161643 97179 95848 113969 116886 142020 142359 454683 486801 1181324 1172673 461360 476480 129687 113213 131982 134646 157359 154488 146571 147241 92899 93131 318022 282902 816797 819594 212772 211000 278320 280761 333969 325221 332279 335741 337870 345337 311221 342447 792115 829959 583315 486898 301724 297509 345668 344806 351965 357999 351632 355460 395646 392341 706166 738022 41.15 67.8 2
12:38:04 2023-09-27 441588 444039 95758 91904 148341 153088 162218 161861 97407 96011 113969 117276 142255 142894 455398 491646 1185735 1161927 457429 474257 131277 113213 131913 133977 160759 154484 146233 147449 92906 95221 318022 283703 810358 824225 212693 210670 279534 279907 335477 324857 333541 335777 338344 344819 309528 344529 791103 827544 586257 482185 302366 296937 345591 344806 351965 357001 351524 356577 389786 392341 710330 733702 41.15 67.8 2
12:38:05 2023-09-27 444462 448280 95697 91938 150343 152951 158540 160024 97416 96242 114126 117337 142016 143058 454573 489772 1183081 1156716 455479 476142 131642 113213 131891 133977 159444 154665 146471 147582 92906 95221 318022 284508 814654 827736 212211 210776 279928 279677 335859 324731 332297 333888 340981 341382 309060 345613 792226 835417 587728 480377 303008 296484 346402 344806 353956 356850 351240 357914 391573 393481 701961 735222 41.15 67.8 2
12:38:06 2023-09-27 455769 447282 95800 91904 150413 153054 158832 161861 97179 95979 113969 117276 142146 142852 454355 487017 1173842 1162726 458407 473591 131894 112902 132347 133666 157810 153773 146744 146765 92906 93131 318022 283703 822536 825393 211583 211035 279105 279907 333969 325818 331489 333888 340981 341691 310464 342519 793345 836598 577810 483318 301724 297401 342997 344806 354957 357854 351524 355748 393672 394096 704419 740256 41.15 67.8 2
12:38:07 2023-09-27 449633 447268 96031 92015 150629 152986 160420 157735 97380 95979 114126 117242 143240 142772 455720 487161 1181398 1168621 460945 475032 131676 113057 132164 133792 161088 154269 146283 147551 92906 95287 321034 283703 815562 820661 212211 211035 278320 280334 333969 325221 331525 335523 336817 343784 312153 342447 792151 829329 583315 486208 301298 296937 345913 345293 351965 356399 351668 355748 392158 391135 703525 736967 41.15 67.8 2
12:38:08 2023-09-27 445163 447013 95800 91904 150405 153088 162175 161861 97179 96011 113969 117242 142213 142730 455130 490609 1182602 1163577 458407 476072 129364 113446 135054 134229 160724 154837 145759 147963 92616 95419 321034 285315 804740 823059 212247 210376 279268 279761 334693 324857 331561 334203 337562 343748 309095 342555 791103 827544 594952 482562 302152 295780 347838 344588 351749 359367 351096 355639 391867 392127 710146 736048 41.15 67.8 2
12:38:09 2023-09-27 444354 448885 95763 91904 152407 153088 160077 157801 97179 96043 113882 117276 142059 143126 456577 491303 1180592 1157253 450647 474996 131494 113213 131800 134095 161053 154492 146060 146898 92777 95221 320529 284508 811981 827589 212211 210341 279928 279446 335859 324731 331561 333888 340705 340870 308160 345576 792226 836634 583315 480377 302005 296693 345913 344806 353707 356338 350463 357914 391023 392341 701998 735222 41.15 67.8 2
12:38:10 2023-09-27 447907 443981 95933 91904 152477 153020 158355 161565 97407 95783 114126 116819 142221 142365 455611 491574 1178521 1161561 461180 477155 129563 113446 131891 134457 158998 154665 146023 147203 92737 95417 315405 285044 810224 827736 212035 211451 278320 279872 337457 324857 334290 333744 338855 342647 310975 341857 792226 836561 586257 487588 301006 296901 344759 342866 353956 358358 353621 356504 389786 393445 701073 735185 41.15 67.8 2
12:38:11 2023-09-27 446058 446532 95895 91871 148748 152951 158389 161756 97445 95979 114225 116853 142485 142827 455933 490956 1179677 1171751 461037 474591 131608 113057 132007 133763 159444 154346 146916 147552 92970 95319 318635 283703 816129 820625 212141 210930 278320 280495 333969 325151 331489 335777 336782 343748 309528 341893 792115 831453 590473 486172 300581 296233 345668 344806 351641 356896 351596 355136 391537 391099 706056 737672 41.15 67.8 2
12:38:12 2023-09-27 441566 445390 95733 91867 152576 153020 158827 158372 97550 96373 114204 117304 142351 143291 457452 486873 1189850 1170204 454721 474925 132008 113281 132098 133725 157459 154523 147773 147655 92906 95285 320788 284306 820272 824225 212176 209649 279928 281344 333969 325747 331220 335777 338309 342647 310282 345296 792115 825065 587728 477602 301043 297451 342961 345537 351965 358358 349334 355712 393333 392270 714378 737907 41.15 67.8 2
12:38:13 2023-09-27 441593 444917 95763 91968 152478 153054 158288 161896 97312 96011 113969 117438 142221 143358 456079 491503 1185633 1163554 454551 474961 131642 113290 132073 134150 161278 154591 146161 147102 92906 95253 323622 284508 827140 827736 212658 209977 279141 281344 335859 324696 333036 333274 338855 343197 308125 342519 792517 832311 589199 480340 301932 296901 345668 342312 354957 358358 349370 356504 391573 394347 712091 737097 41.15 67.8 2
12:38:14 2023-09-27 451619 446990 96030 91931 148345 152747 158574 158053 97315 95979 114126 117209 142188 143324 456866 490159 1181398 1156716 457599 474996 129679 113213 132164 134179 161208 154733 145924 147102 92907 95352 318449 285923 823482 828911 210816 210341 279141 279761 335859 324857 331525 333888 338582 342870 310722 342411 791103 838410 585994 486898 303485 294807 345036 342866 353956 356850 351632 356793 389786 392305 701110 734664 41.15 67.8 2
12:38:15 2023-09-27 449091 444917 95796 91871 152548 153020 158641 157768 97146 95979 113969 117242 142255 143092 455970 487017 1180551 1165268 461247 474961 131642 113135 132794 133960 161278 154630 146916 147758 92906 95319 320788 284306 814567 823023 211181 210818 278320 279642 333969 326694 330219 336489 337290 341656 310033 344504 792675 829401 591966 485447 301043 297104 345269 346650 351357 356743 351415 355278 392016 390647 702956 737723 41.15 67.8 2
12:38:16 2023-09-27 444471 448170 95961 91808 148543 153020 158961 159800 97481 95979 114126 116886 142584 143341 457084 489772 1183945 1174530 457239 478436 131859 113057 132189 133759 157877 154484 146920 147655 93034 95285 319607 283703 823401 824225 212843 210278 278320 280039 333969 325712 331220 333888 338582 343402 307623 342483 792711 825101 586257 484687 300120 297565 344937 344806 351965 356966 349406 354598 392158 392305 712856 737944 41.15 67.8 2
12:38:17 2023-09-27 445524 445649 95767 91964 152407 153054 158221 157768 97146 95979 113969 117242 142255 143358 457408 492648 1183945 1164382 455947 475701 131768 113882 132007 134225 161278 154665 146916 147758 92906 93367 320788 284911 815562 827736 212509 209684 279141 285316 333969 324857 333270 332769 338891 343431 310099 342267 791407 834044 589199 482487 302439 296614 345876 342650 355459 358610 349334 355712 390952 394106 712239 737870 41.15 67.8 2
12:38:18 2023-09-27 451435 446674 95833 92027 150405 153692 158221 158220 97146 96011 113969 117242 142922 143324 456043 491574 1180551 1156716 459461 476371 131608 113213 131825 134196 161131 154768 146248 147758 92777 95352 321991 286126 810642 828911 210633 210306 279105 279761 335859 324857 331489 333456 338344 340325 309564 342483 791665 839039 583315 485103 302867 294771 343519 342866 351965 356278 350463 357335 390643 392305 704604 735185 41.15 67.8 2
12:38:19 2023-09-27 448182 445300 95962 91871 148610 152880 159334 159576 97582 95882 114481 116719 142846 142331 458758 492958 1177968 1162502 463297 475629 131699 113368 131891 134184 159068 154527 146159 147307 92906 95352 323622 284508 815583 827289 211512 210670 277539 279872 335859 324857 333000 333888 338582 341656 311197 340824 792078 839039 578901 487243 301298 296031 344553 345025 351965 357603 351596 356540 389786 392305 702831 735291 41.15 67.8 2
12:38:20 2023-09-27 450733 447780 95796 92031 150334 153088 158641 157768 97179 95979 113969 117242 142684 143901 457444 487017 1178840 1164958 459932 476072 131676 113213 131982 133792 159667 154733 146709 147654 92906 95319 320788 284508 821120 825393 210998 210159 278320 279446 333969 325449 329452 333888 337834 340563 309060 342134 793308 835971 584786 484724 301298 296693 342961 345781 351447 356815 350993 355173 393333 391435 703381 739511 41.15 67.8 2
12:38:21 2023-09-27 447545 448220 96127 91931 150720 152947 159114 157526 97514 95946 114258 116980 142783 142525 458129 492143 1184767 1174530 461247 476072 131768 113861 132477 134980 161278 154484 146709 147654 92970 93334 319607 284105 823188 823059 212176 210159 277929 280530 333969 324731 330987 333852 336817 343713 311234 341340 793272 829886 584786 486898 301085 297068 344937 344562 351965 356931 351487 354098 390952 391719 709249 737944 41.15 67.8 2
12:38:22 2023-09-27 455842 447054 95792 91908 150343 153020 158322 157559 97146 95881 113969 117209 142684 143155 457444 493066 1189808 1165231 458682 477114 131517 113368 131709 134196 161026 154768 146199 147963 92680 95517 318825 287274 814895 824809 211548 209977 278320 279761 334154 324857 330487 335777 336782 342408 308160 342447 791955 827507 575319 483862 301724 295050 346855 345331 351677 358862 350319 355566 391867 390957 711929 736572 41.15 67.7 2
12:38:23 2023-09-27 447545 448321 95791 91904 150338 153550 159864 159989 97348 96011 113969 117242 142783 144200 457983 491193 1183945 1164382 457317 476443 131676 113290 131982 133759 157142 154518 146709 147654 92970 95221 320788 284911 818042 827289 211583 209468 278908 279761 333969 324857 332531 332769 338891 342903 307623 342519 791103 829365 583610 480377 301938 296067 345424 342866 354707 357854 348808 355942 390952 393481 710293 735743 41.15 67.7 2
12:38:24 2023-09-27 449457 448455 95933 92019 148741 152914 158928 161861 97478 96011 114047 117276 142684 143901 458778 490159 1173865 1162726 461254 476407 131711 113861 132073 133792 157208 154626 146744 147654 93034 95285 322751 282902 819291 828532 211329 209977 277929 280530 333969 324857 332531 333310 338606 343015 310027 342194 794322 836452 583610 485264 300302 297169 345388 342650 354957 357352 350391 351537 391537 393481 707114 737944 41.15 67.7 2
12:38:25 2023-09-27 451688 447054 95891 91904 150658 153411 158784 161896 97179 96011 114047 117242 142930 143901 458129 487125 1180588 1166096 461143 476407 131928 113290 131982 133943 157208 154626 146709 147206 92970 95352 320788 284911 815124 824225 211041 210341 278320 281344 333969 324731 329488 335777 336782 341382 309528 341376 792711 829401 584786 485827 301298 296484 344937 345781 350867 356850 351294 354635 390917 389897 703604 737347 41.15 67.7 2
12:38:26 2023-09-27 444859 447022 95892 91904 150941 152808 159334 157843 97516 95946 114258 117108 142980 143056 458668 491230 1187278 1175293 457130 477114 131894 113135 132256 134150 158313 154523 146744 147379 93034 95187 319607 283904 824519 825393 212176 209030 278320 279872 333969 324731 330487 333888 337799 342683 306617 342170 795030 826267 583610 484724 300872 297565 344937 344321 351965 356896 349370 353562 391537 391719 711077 739554 41.15 67.8 2
12:38:27 2023-09-27 448504 447010 95800 92124 152433 153088 158254 158153 97146 96043 113812 117276 142289 143790 458778 491229 1184051 1159943 456128 477114 131676 113368 131982 133792 159103 154987 146744 147654 92970 95221 324104 285315 814567 829977 211512 208995 278908 279761 333969 326694 331256 332535 338927 341109 307158 342483 792226 829401 586257 480340 302152 296031 344937 342866 353956 356302 348772 355712 390404 392305 709130 737097 41.15 67.7 2
12:38:28 2023-09-27 451829 448944 96064 91986 148443 152986 158860 158229 97348 95946 114126 117108 142452 143126 458129 494527 1182239 1157628 462676 477823 131494 113446 132100 134314 159103 154802 146471 147963 92906 95517 321034 286126 809521 828323 210192 210341 278320 279761 335859 324857 331023 333852 337834 341144 309781 344014 792226 839075 584501 487588 301298 295579 346855 342830 351965 357603 351560 355209 389170 391994 702605 736824 41.15 67.7 2
12:38:29 2023-09-27 447836 448399 95958 92064 148716 153054 158928 161896 97279 95783 114047 116919 142716 143126 458778 490159 1180588 1171192 459624 476407 132070 113368 132073 134069 158166 154660 146434 147137 93034 95319 318449 284911 831394 823642 210851 210159 277929 279481 333969 326694 330522 335777 335768 342169 309060 340344 792151 829365 581843 486208 301298 296197 345315 344552 350580 357640 351415 354489 390846 389791 706611 737759 41.15 67.8 2
12:38:30 2023-09-27 447226 447810 95991 92064 148478 153088 159300 158229 97348 95979 114126 117242 142716 143358 458778 490883 1189882 1172859 455588 477487 132253 113213 132566 133884 158128 154518 146434 146898 93034 93163 323622 284508 822482 825393 211329 208669 278712 281344 333969 325449 330219 333888 337799 341656 306934 342519 793308 826303 580710 481092 301298 297509 342961 344806 351965 357603 348282 354384 395636 391135 711077 738193 41.15 67.8 2
12:38:31 2023-09-27 446908 449821 95967 91972 150405 153088 158641 157868 97483 95979 113969 117276 142736 143413 458778 496031 1187812 1166962 458622 477859 131711 113368 132073 133977 157250 154768 146778 147654 93034 95352 320788 285854 815789 827736 211512 209030 278320 279761 333789 324821 332531 333816 336817 342951 309880 342194 790846 831024 587728 482416 301298 295888 346365 342059 354707 358538 348808 354671 388625 392377 712091 735148 41.15 67.8 2
12:38:32 2023-09-27 450796 450827 95837 92191 150326 154128 158288 158539 97146 96043 113812 117438 142410 143901 458454 492683 1183945 1156022 457317 477859 131676 113368 131982 133977 161088 154660 146709 147654 92941 95352 320788 286126 818037 829777 210521 208995 279141 279761 333969 324857 330987 333852 338855 341845 308160 342411 791665 839075 581843 484724 302042 295128 345668 342830 351965 356314 351560 355712 388625 391135 701110 735222 41.15 67.8 2
12:38:33 2023-09-27 450212 449817 95867 92064 150413 152986 158894 158629 97179 96011 113969 117438 142606 143502 458778 486801 1179820 1161927 461398 477859 131802 113368 132073 134070 159550 154768 146709 147654 92970 95352 324104 285315 816690 827150 210605 209732 278105 281235 333789 327618 331455 333816 337728 340423 308019 341724 796738 834166 586257 486172 301298 296067 344561 346160 350831 356278 350463 354635 391537 390730 703104 737944 41.15 67.8 2
12:38:34 2023-09-27 446590 447674 95900 91808 148715 153054 159181 161600 97312 95815 113969 116886 143119 143126 458778 490123 1180680 1171110 459624 477593 131802 113213 131982 133759 159550 154518 146778 147636 92970 95221 321034 284508 817830 824225 211181 209468 277539 279446 333969 324857 330487 333852 335521 342718 309370 340309 792748 829959 584786 486604 300872 295708 344937 342866 351965 356399 350710 353562 390404 389968 710648 737755 41.15 67.7 2
12:38:35 2023-09-27 446872 453709 95927 92091 150405 153479 158894 158439 97348 95979 114101 117385 142606 143631 458778 490609 1186033 1171876 456778 477859 131928 113213 132073 134272 159885 154269 146744 147449 92970 95352 321034 285518 825930 824225 210668 208669 279141 279761 333969 326549 329488 333888 336817 341109 312561 342519 792711 825137 582160 477638 301298 296901 342961 344806 351699 356850 347269 354671 392158 390551 711077 738004 41.15 67.7 2
12:38:36 2023-09-27 447164 450827 95792 92064 150440 152986 157902 157835 97080 95914 113969 117347 142410 143502 458778 494527 1184190 1161890 457317 477895 131711 113213 131982 133977 161200 154518 146744 147654 93034 95386 320788 285720 816016 827552 211512 208815 278320 279761 333969 324857 332027 332540 336853 341656 306266 341893 791103 832311 585604 480413 301298 295823 345315 342228 354384 357318 350827 355566 392144 392163 708625 735559 41.15 67.8 2
12:38:37 2023-09-27 453728 448161 95891 91871 152477 153054 158355 158044 97609 95881 113969 117128 142617 143358 457079 495850 1180403 1156059 459588 477895 131676 113368 131800 134103 159103 154802 146709 147860 92906 95386 321034 287074 811109 828532 210010 209684 278124 279761 336468 324857 330987 333852 336817 339648 308195 340860 792226 839075 587487 487243 301298 295128 345913 342830 351965 356850 351560 355173 387503 391135 701110 736824 41.15 67.8 2
12:38:38 2023-09-27 453546 449817 95830 91938 148640 153122 158928 157835 97146 95913 113969 117276 143636 143502 456851 489917 1180680 1167555 461180 477859 131745 113290 132164 134103 159885 154660 146778 147654 93034 95352 321034 285315 820655 826564 210192 209649 277929 279761 333969 324857 328493 333888 336782 342629 311271 343001 794931 834401 583315 487515 300047 295601 344901 342686 350472 358286 350957 351501 389822 389351 707168 739170 41.15 67.7 2
12:38:39 2023-09-27 445538 449640 95830 92069 152507 153589 158894 158764 97146 96043 113969 117471 142519 143690 456851 489517 1187417 1174514 456988 477859 132253 113446 132164 133872 158414 154484 146468 146898 93034 95221 326774 284508 823724 826564 211512 208344 278320 280271 333499 324731 329524 333852 336817 341109 306906 341893 793308 825137 586257 482562 300235 296937 342961 342866 351929 357854 347269 351501 390988 390003 711077 737981 41.15 67.7 2
12:38:40 2023-09-27 446195 449359 95800 91938 152511 153088 158422 158254 97146 95979 113969 117309 142617 143824 456851 494527 1188194 1161927 457996 477931 132070 113368 131891 134217 157275 154527 146434 147411 93034 95352 323622 285923 821739 829777 211301 208751 278568 279581 333789 324821 331920 331386 337728 341515 309042 342230 793079 829365 587728 480413 300866 294914 342852 342167 354707 356850 348037 354922 389786 392092 713363 736861 41.15 67.8 2
12:38:41 2023-09-27 453885 449707 95800 92069 152477 153308 158456 158153 97211 96043 114047 117276 142617 143392 459429 495296 1180588 1157702 459516 477967 132070 113446 131891 134309 161158 154837 146196 147411 93070 95386 323230 286940 811947 829741 209501 209065 278320 279761 335622 324857 330487 333780 336782 341834 309060 340237 792226 839002 584786 487588 302841 294771 345913 342722 351965 356850 350957 353489 387467 391684 702845 739201 41.15 67.8 2
12:38:42 2023-09-27 451052 448336 95995 91904 148506 153020 158961 157801 97445 95881 114126 117128 142947 143358 457852 492648 1180588 1171192 462914 477859 132070 113368 132761 134183 157877 154492 147531 148171 92865 93335 321769 285720 818280 825320 210346 209767 277360 281308 333825 324857 329488 333888 334759 341074 308054 342197 792078 829401 583315 486898 299872 295829 344756 344806 350302 356815 350427 353526 389786 388770 701961 737907 41.15 67.7 2
12:38:43 2023-09-27 445150 449415 95929 92095 148745 153054 159181 161896 97146 95979 114126 117242 142682 143806 457494 490088 1186511 1174440 461328 477701 131768 113213 132073 134015 157877 154626 146434 147377 93034 95319 326774 284306 824298 825393 211329 208738 277503 281344 333969 324857 329488 333274 336274 342169 308642 340034 793272 828714 584786 485805 300447 296693 344756 342541 351605 358683 351824 351357 390846 389826 713796 737759 41.15 67.8 2
12:38:44 2023-09-27 448981 452269 95828 92158 152226 153786 162226 158539 97281 96011 113969 117209 142485 143790 459392 493740 1189513 1168348 460710 477895 131642 113368 131916 134162 159667 154699 146814 148067 92906 95484 321991 287756 816220 826564 210486 208780 277929 279331 335859 324857 328955 333888 335768 340598 307158 342477 790924 829959 593459 480340 301505 293944 342961 344806 350279 356850 348808 355675 389786 388770 708171 737075 41.15 67.8 2
12:38:45 2023-09-27 454563 449676 95767 91925 152442 153547 158221 158539 97146 96011 113779 117633 142617 144058 459754 493796 1183945 1159349 458412 477895 131859 113368 131982 134259 157142 154768 146690 147307 92906 95319 321551 286940 817815 832165 210157 208634 278320 279761 333969 324857 330219 331476 338309 340802 309843 344259 791968 838929 583315 483135 302225 293801 345632 342577 351749 355032 350655 354849 387467 389933 702605 735559 41.15 67.7 2
12:38:46 2023-09-27 458482 448304 96000 91820 149217 152849 159401 161791 97478 95971 114204 117209 142947 143358 458892 495995 1177957 1162726 464984 479184 131859 113290 132098 133943 157810 154768 146920 147758 93034 95352 315566 284911 826516 829741 210157 208960 276459 281145 333969 324591 331220 332265 336782 339578 307123 341484 793093 835934 584786 487243 299673 295185 342961 341722 351965 355743 349089 351393 388625 391719 706499 737907 41.15 67.7 2
12:38:47 2023-09-27 447127 450760 95929 91871 149017 153020 159435 161826 97312 95555 114047 116886 142716 143324 457530 492301 1183945 1172673 462914 477895 132162 113290 132098 133948 157242 154771 146920 147758 93034 95319 322982 285315 823299 825545 210240 209370 276439 281199 333681 324821 332396 333672 334618 341515 309953 341542 795607 829850 584786 486208 300308 294735 342744 342650 351893 357843 349334 351429 389478 389826 709790 737944 41.15 67.7 2
12:38:48 2023-09-27 450462 450309 95758 92064 152511 153513 158288 158472 97309 96011 116936 117438 142485 143824 458174 492876 1192918 1172025 455947 477895 131894 113290 132073 134036 161123 154733 146709 147551 93034 95450 323973 285239 818837 825393 210157 208634 279105 279761 333415 324731 328955 333816 335768 339613 309260 342411 792078 827507 593459 477602 300747 295221 342961 342866 351362 356278 347198 354312 390952 389351 713648 739201 41.15 67.7 2
12:38:49 2023-09-27 448846 450983 95833 92069 150338 153088 158422 158187 97114 95979 113969 117276 143119 143790 457852 495573 1184610 1166042 458645 477931 132162 113213 132007 134036 158200 154596 147531 148274 93058 93367 333577 286126 827390 830088 210675 208135 277981 279653 333861 324857 331489 331224 336782 341109 306834 343244 791665 833490 584786 480377 302225 294628 342961 341722 353689 356278 347233 353526 389170 391994 710330 735743 41.15 67.8 2
12:38:50 2023-09-27 463191 449323 95899 92031 152544 153513 158832 158363 97114 95783 113779 117242 142716 143358 458412 495923 1183945 1156022 460710 477931 131642 113446 131825 133792 161243 154665 146916 147964 92906 93164 321991 287348 818037 832201 209320 208960 278320 279367 333969 324857 331741 332805 336782 338494 307399 340824 791103 839075 583315 484724 301797 293645 345315 342469 351641 354392 350037 354489 390755 389826 702956 735245 41.15 67.8 2
12:38:51 2023-09-27 451976 449909 96124 91902 149048 152880 159435 161713 97481 95946 114047 116853 142947 143126 458210 495742 1176369 1163554 464065 477859 131676 113290 131916 134036 157242 154626 147280 147758 93034 95319 333577 284911 817583 830951 209975 208634 276265 279761 333969 324592 331220 331942 336510 339578 312709 338223 793351 834166 586257 486898 299673 295257 344937 341722 351965 356278 348318 351357 387503 391135 705057 737944 41.15 67.8 2
12:38:52 2023-09-27 449771 450340 95929 91904 149055 152815 158961 161861 97179 95555 114126 116886 142947 143324 458210 493030 1183945 1172025 462261 477859 131859 113213 132007 133977 161088 154733 146920 147758 93070 95352 318635 285315 836821 825393 209829 208995 276689 279761 333969 324857 329488 333888 334724 342870 309151 341469 795496 828985 575319 485988 299092 296800 342888 342650 351749 357747 350827 351429 389786 389351 713870 737879 41.15 67.7 2
12:38:53 2023-09-27 450512 450278 95795 92064 150233 153547 158540 158877 97114 95751 113812 117242 143218 143690 456851 491574 1193191 1169258 457317 477967 131859 113213 131891 134070 161123 155130 146709 147654 92906 95352 322982 287348 815577 827897 209829 208600 278320 278902 333969 324857 330516 333816 335733 339578 309478 341893 791519 829959 584786 477602 301298 296175 342961 342866 350338 356587 347269 354635 390952 388770 712350 737384 41.15 67.7 2
12:38:54 2023-09-27 451052 450974 95758 92191 150343 153088 158641 158363 97080 95979 113969 117438 142783 144400 458210 494527 1185449 1163554 457312 480476 131768 113290 131891 133977 157275 154768 146709 147601 92970 95319 320788 286126 826124 832165 210157 208066 277874 279509 333717 324784 330844 330652 339435 339509 306762 341713 793277 834129 575319 481728 301085 295758 342780 342650 351965 354676 347198 354062 388589 391577 708171 735748 41.15 67.7 2
12:38:55 2023-09-27 453455 450467 95796 91904 150484 153441 158675 158187 97146 95815 113969 117161 142980 144100 457852 496067 1180588 1159349 462297 478003 131676 113524 131891 134196 157890 154768 146607 147963 92906 95386 319806 287756 823477 829741 208882 208995 277539 279564 333969 324821 329524 332805 336274 339035 308089 340309 791103 839075 584786 486898 300872 295135 344937 342239 351411 356278 350463 353526 388015 389933 700815 738925 41.15 67.8 2
12:38:56 2023-09-27 453264 450703 95924 91954 152581 153088 158928 158363 97146 95815 113969 117242 142749 143358 458210 491303 1183104 1167791 463919 477931 131894 113290 132073 133792 161123 154630 147045 147652 92865 93398 320788 286126 836706 829499 211541 208786 277360 279653 333789 324857 330516 333852 336274 338528 309515 340034 793308 836598 583315 484381 301371 294628 342478 342866 350867 354676 349106 351465 390988 388770 703104 740079 41.15 67.8 2
12:38:57 2023-09-27 449445 450381 96029 91904 149088 152914 159215 161705 97312 95428 114159 116886 143079 143358 458210 493066 1185628 1172025 463641 477931 132162 113213 132007 134217 157208 154665 146916 147964 92970 95352 321769 285849 840078 825393 209536 208815 276459 279761 333463 324857 329488 333816 333718 340598 307158 338258 793076 829365 580372 485878 299201 294564 342780 342312 349523 356279 349790 351321 391867 387507 706840 737723 41.15 67.7 2
12:38:58 2023-09-27 449139 450723 94433 91871 150334 153088 158355 157935 97047 95751 113812 116886 142783 144100 457852 498946 1187166 1172260 461217 477715 129293 113947 131619 134500 156634 155706 146435 148238 92933 95515 322982 286940 811534 827326 209501 208682 276970 279761 333969 323871 329221 333545 337280 340458 306906 339281 791103 827150 593459 482903 300447 294572 345424 341722 350338 357340 347269 351501 388015 389351 712350 734664 41.15 67.8 2
12:38:59 2023-09-27 450733 450769 95862 92064 150334 153543 158355 158506 97114 96011 113812 117438 142783 144400 458210 494527 1184610 1164382 457996 477967 131768 113290 131891 133759 161278 154733 146744 147551 92906 95352 320420 286126 817820 832201 210157 207660 277539 279761 333969 324857 330451 330723 336782 339578 306617 341892 792604 834671 575319 482144 300763 295758 344633 342614 351821 354534 349337 354062 387467 392499 705020 735669 41.15 67.7 2
12:39:00 2023-09-27 453162 449676 95999 91904 148821 153054 159334 158086 97312 95523 114047 116886 142716 143225 458892 499687 1178840 1161073 463641 477967 131676 113368 131709 134196 160983 154802 146505 148223 92841 95386 323973 286940 814308 832201 209501 208995 276689 279761 333969 324592 331851 332301 336533 339544 307659 338258 791665 839002 584501 486986 300235 294051 345424 341722 351929 355779 350427 351465 388015 389933 702605 735867 41.15 67.7 2
12:39:01 2023-09-27 461222 449712 95962 91938 148474 153054 159119 157659 97114 95622 113969 116919 142980 143358 459461 492719 1183945 1168659 462950 477967 132070 113213 131982 133792 157208 154768 146571 147654 93034 93100 323973 286126 819182 827736 208847 208751 276439 279509 333681 324784 329646 333708 334653 340945 310122 341058 793314 829741 590473 486898 299528 295552 342961 342614 349630 356850 349334 351429 391758 390694 708208 737981 41.15 67.8 2
12:39:02 2023-09-27 449139 450832 95758 92032 152477 153054 158322 157902 97047 95815 113948 117242 142749 143824 458892 490159 1182566 1174477 458448 477967 131928 113213 132256 133759 157944 154518 147222 147551 93034 95253 321034 285315 825174 826085 210192 207302 277344 279761 331986 324857 328458 332217 334794 339578 306870 340069 793308 825101 575816 483281 297843 296031 342961 342794 350867 356850 349337 351465 389822 388770 711114 740256 41.15 67.8 2
12:39:03 2023-09-27 449130 451052 95800 92064 152477 153547 158254 158220 97114 95686 113936 117242 142716 143904 459251 500040 1182566 1166096 459695 477679 131745 113368 131982 133792 161123 154596 146502 147755 92865 93303 321034 286126 827276 830088 210052 208397 277360 279617 333554 323835 330487 331762 334794 340598 306617 342662 790846 829959 586257 481808 300447 294122 342961 340690 351965 356815 349337 353005 387467 390825 711339 736824 41.15 67.8 2
12:39:04 2023-09-27 456207 451052 95958 92031 152477 153122 158254 157801 97013 95555 114126 117242 142749 143591 458892 496103 1183945 1159423 461549 477931 131585 113368 131800 134170 161053 154802 146196 147377 92906 95352 322982 287756 817359 832201 208632 207694 277539 278706 333969 324592 329488 331798 335768 339988 307659 338294 790543 839994 585994 486208 300447 292772 344792 341434 352297 355459 352074 350965 390210 389826 706109 739051 41.15 67.8 2
12:39:05 2023-09-27 451052 450863 95834 91904 148545 153054 158961 161931 97146 95555 113969 116886 143258 143215 461203 494527 1183368 1175225 466711 480417 130014 113368 132256 134061 157776 154699 146571 147550 92933 95515 320579 286126 820318 826564 210765 208634 276316 279761 333463 324857 328955 333852 336536 340458 307123 338258 792115 834855 584786 486208 299564 295128 342961 342830 349246 355779 352552 351393 388625 387648 708208 738059 41.15 67.8 2
12:39:06 2023-09-27 449453 451016 95924 92128 150413 153020 158355 157935 96981 96394 113837 117309 142539 143811 459647 491229 1190688 1173606 458295 480892 132146 113290 132256 134018 158447 154768 146778 147449 93034 95221 320579 285315 826270 827289 209829 207013 277539 279761 331986 324591 328458 332805 334794 339307 306581 343244 797637 828985 585060 482487 300338 295680 342334 342650 350688 355601 348733 354598 389822 387648 711154 739201 41.15 67.8 2
12:39:07 2023-09-27 450241 451052 95929 92064 152511 153441 159085 158296 97146 95783 113969 117242 142749 143790 461277 500393 1186033 1168696 458797 480744 131494 113524 131619 134229 161018 155199 146505 147963 93034 95254 321034 286126 819646 828532 209829 207660 277022 279761 333969 323871 329524 333310 334489 340598 306906 339795 791103 828750 593459 483245 300447 295128 345424 340690 350903 356850 347269 351501 387749 389588 712350 734701 41.15 67.8 2
12:39:08 2023-09-27 453827 451089 95967 91938 152542 153122 158675 161966 97179 95555 113969 116886 142947 143358 459575 499687 1179838 1161073 465315 480744 131676 113524 132009 134196 161243 154768 146607 147860 92906 95386 324104 286940 819616 830988 208847 208751 276403 279276 333789 324075 329381 331655 335627 341425 309515 339171 792116 835855 596149 487588 297410 294265 342997 340439 351785 355209 348772 351109 388015 389968 705105 737944 41.15 67.8 2
12:39:09 2023-09-27 453509 450904 95830 91904 152511 153088 158322 157735 97146 95654 113890 116919 142716 144074 459575 490123 1178914 1164404 461365 481531 132253 113213 132347 133859 158304 154269 146468 147377 92906 95253 326774 285720 831140 830988 208882 208087 276724 279761 331717 324243 328493 331529 336782 338022 306906 338294 793308 836598 591966 484551 297843 296067 342961 342034 351965 354676 347305 351393 389513 389933 702991 739820 41.15 67.8 2
12:39:10 2023-09-27 449771 450627 95958 91875 148614 152845 158928 161861 97179 95523 113969 116853 142934 143413 459647 494563 1184208 1172859 463677 477967 131802 113213 131982 133759 161123 154802 146502 147755 92865 93259 323732 286126 824529 827736 209250 208495 276316 279653 332778 324748 328919 333310 333718 339578 309065 340816 793351 828641 584786 486898 299564 295236 342925 342516 349845 356850 348318 351145 391205 387648 709286 738054 41.15 67.8 2
12:39:11 2023-09-27 449231 451016 95796 92193 150413 153547 158078 158472 97114 95881 113882 117276 142606 144100 459647 491610 1185229 1172810 458622 477967 131962 113213 132256 133759 158414 154518 146813 147449 93034 95187 320579 285720 827556 827362 209829 206979 277539 279761 331986 324857 328493 332757 335768 339070 306402 340069 792151 820424 577266 481808 299564 296067 342478 342541 350616 356029 348623 351393 389715 388629 714378 737852 41.15 67.8 2
12:39:12 2023-09-27 449457 451089 95920 92128 150334 153584 158751 158472 97114 95783 113936 117242 142980 144300 459575 500393 1189771 1169258 461143 480417 130014 114104 132256 134095 157743 154699 146571 147721 92967 93335 320788 287348 830714 828532 209501 207382 276403 279581 333933 323308 330451 331762 334220 342605 306690 339281 791103 831722 586257 481431 300604 294193 342961 340654 351965 355708 348843 351213 387467 389933 707632 735748 41.15 67.8 2
12:39:13 2023-09-27 454846 450904 96904 92031 150515 153513 160343 158153 97146 95751 114084 117128 142947 143790 459575 498982 1180675 1161073 462297 480707 131676 113368 131800 134162 161053 154768 146709 147963 92906 95386 321034 287756 814618 831931 208161 208129 276653 278902 333969 324327 332014 331493 334759 339988 307158 339872 790846 839060 584786 487669 297338 294051 344901 340546 351218 355032 349263 351249 387979 389351 701110 737022 41.15 67.8 2
12:39:14 2023-09-27 452186 451016 95958 91908 148755 153088 158928 157592 97146 95882 114258 117170 143010 143688 459503 494384 1183871 1171914 464516 480974 130334 113524 132098 134158 157910 154630 146916 148676 93000 95319 320788 286126 826330 827150 208812 208205 276229 279761 332958 324821 328458 333545 333821 339272 308642 340129 793351 829959 588980 485117 299673 293872 342961 342239 348756 356564 348808 351357 387467 386695 706130 737907 41.15 67.8 2
12:39:15 2023-09-27 448504 450656 95862 91904 148407 153088 158254 157801 97015 95718 113812 117209 142716 143824 459611 491574 1184610 1174514 459984 477931 132437 113290 132164 133759 158562 154591 147145 147758 93034 95285 333456 285113 826196 827736 210157 207302 276403 279509 331664 324640 330838 331655 334653 340423 306438 341300 795607 826674 591966 480340 299673 294807 342478 342758 350315 355601 348313 351465 389786 387613 713870 737723 41.15 67.8 2
12:39:16 2023-09-27 451052 450832 95929 92031 150897 153407 158827 157835 97047 95751 113779 117128 142783 144300 459575 498982 1193191 1168659 461365 480707 131494 113824 131619 134070 161018 154802 146233 148066 92777 93291 321991 288371 810104 827736 208847 207625 276653 278083 333969 324592 334494 333310 334220 339544 306388 339007 791103 826887 584786 483862 300447 293120 342961 342480 349246 355743 349833 351429 387670 387648 712350 733697 41.15 67.8 2
12:39:17 2023-09-27 453996 451089 95924 91904 152546 153054 158784 161896 97146 95394 113890 116853 143212 143358 459611 500040 1180652 1159423 463641 481459 131676 113524 131891 134184 160983 154768 146471 147892 92865 93367 321034 288166 819520 832018 208743 208675 276087 279151 333861 323691 331925 331726 334759 338563 312597 340612 793351 837635 584501 487243 299987 293745 342997 341014 350867 355458 349334 351393 387979 389351 703995 735743 41.15 67.8 2
12:39:18 2023-09-27 454228 451089 95967 92027 150338 153407 158322 157626 97047 95620 113936 116919 143317 143591 459417 492683 1172131 1161890 461365 477931 132087 113213 132164 133725 158162 154269 146778 147449 93221 95154 324104 284508 827222 833380 208812 207590 276265 279761 331951 324821 329452 329795 335768 339773 306906 338258 790960 835344 583315 485128 297523 295787 342478 340690 351641 354392 350182 351213 389680 389174 704067 739406 41.15 67.8 2
12:39:19 2023-09-27 449505 450832 95962 91871 148614 153020 159181 161791 97146 95491 113969 116853 142947 143324 461259 494527 1184051 1171110 466792 480417 130230 113524 132978 134061 158095 154665 146606 147550 92933 95515 324104 286126 823743 827150 209174 207660 275806 279509 333054 324821 330985 332769 333181 339578 306690 338894 793351 827507 581843 486172 297771 294229 342961 342203 350338 356850 348282 350826 387503 387613 709249 737944 41.15 67.8 2
12:39:20 2023-09-27 449456 450805 95758 92069 152477 153437 158045 158153 96848 95783 113680 117438 142749 144509 459611 492301 1185996 1172859 457996 481908 131996 113213 132164 133792 158162 154484 146778 147342 93034 95253 321034 285923 829468 827910 209320 207046 277308 279761 331951 324857 328422 331834 334759 339035 305899 341469 795496 828985 590670 480748 300054 294950 342334 342650 349630 355316 348449 353381 391867 386930 710330 736861 41.15 67.8 2
12:39:21 2023-09-27 453298 451161 95792 92132 152511 153088 158288 158363 97146 95979 114126 117399 142976 144155 463357 495923 1187315 1164308 458499 477787 132157 114373 132164 134259 157668 154768 146434 147377 92899 93399 331819 286940 819416 833970 208882 207417 277678 278902 333030 324363 329452 329760 336274 339035 306042 339795 791103 829365 586257 480340 299201 293425 342961 341686 351965 354392 348843 351537 388015 388735 703987 735743 41.15 67.8 2
12:39:22 2023-09-27 453694 451120 95962 91904 148540 153054 158928 161826 97146 95555 113969 116853 142947 143299 459647 500393 1178840 1162726 466642 480744 131745 114124 131891 134196 161088 154802 146468 147963 92906 95386 323973 287348 814778 832790 209325 208309 275842 279276 333753 323583 332124 331386 334653 340945 306617 339501 793314 835855 584786 487441 297698 294265 342961 340690 351965 354534 350481 350297 387503 389933 704023 737925 41.15 67.8 2
12:39:23 2023-09-27 449546 453661 96296 91925 151153 152986 159257 157559 97281 95687 114126 116994 143001 143168 459273 495224 1183945 1173695 465129 477823 130156 113368 132164 133796 158162 154768 146945 147411 93058 95352 321769 286126 827917 827150 208847 207660 275771 279761 332958 324857 328458 332301 332716 341798 306798 340722 792711 826887 583315 486898 297762 294265 342961 341722 350338 356850 347233 350826 387503 387613 710293 738054 41.15 67.8 2
12:39:24 2023-09-27 450638 451052 95767 92077 150484 153479 158221 158187 96981 95946 113837 117276 142835 144210 459647 492337 1189808 1172673 458622 478003 132088 113213 132256 133759 158162 154771 147222 147551 92899 93367 321769 286940 829901 830258 208777 206265 277396 279384 331807 324748 330948 332265 334724 338528 305935 340309 795607 829794 593459 477566 300023 295093 341960 342686 349809 356051 348349 353562 389205 387271 710256 737384 41.15 67.8 2
12:39:25 2023-09-27 449556 451161 95958 91938 152542 153088 158389 157768 97047 95783 113779 116886 142947 143824 459647 499036 1185996 1168696 461572 480744 131619 113524 132362 134229 161088 154837 146401 147963 92970 95287 324104 286940 813861 829741 208847 207013 276459 279331 333969 322853 328955 331762 333450 339544 306078 341160 791103 826303 583315 482903 297523 293745 345315 340690 349277 356529 349649 351213 387727 389826 713326 735596 41.15 67.8 2
12:39:26 2023-09-27 450904 450841 96092 91808 149288 153049 159469 161826 97179 95394 114328 116772 143246 143225 462626 500393 1176262 1161927 466198 481169 130230 114137 132281 134120 157877 154630 147326 148171 93000 93430 323973 286736 839349 833970 208812 207302 274998 279761 333319 322602 330187 330723 334794 338528 306906 339538 790401 837585 583315 487588 297446 294193 342961 340725 351110 354711 349089 350826 388015 389351 702605 737709 41.15 67.8 2
12:39:27 2023-09-27 454195 451161 95834 92064 148514 153547 158187 158187 96981 95588 113870 116886 143079 143824 459683 491610 1177184 1165231 459552 480707 132253 114026 132347 133863 158447 154484 146911 146898 93034 93302 326774 285315 828990 833380 208812 207336 276689 279761 331448 324857 328955 330759 336274 337551 306654 338294 794931 839418 583315 484431 297410 295601 341504 342614 351254 353931 350329 351249 392422 387542 703104 739554 41.15 67.8 2
12:39:28 2023-09-27 460324 451165 95830 92064 148576 153088 158751 161670 97146 95971 114179 117284 143010 144121 463135 493688 1188111 1178722 461254 481918 132284 113524 132658 133872 158414 154768 146468 147137 93034 95515 318474 285720 827779 827736 209829 207417 275980 279761 331986 324591 328227 331762 334724 339613 306366 340722 794931 825101 593459 481808 297410 295164 342478 342275 349845 356278 348103 351429 389205 387578 713104 737981 41.15 67.8 2
12:39:29 2023-09-27 450796 451161 95892 92191 148441 153088 158641 161966 97080 95523 113812 117276 142980 143790 462125 498982 1194888 1170359 460779 482140 129974 114124 131825 134445 161088 154733 146916 148171 92777 95419 321991 287936 813654 827326 208847 207013 277275 277760 333753 324604 330370 333022 334115 340945 306726 341058 790920 829021 584786 483099 299528 294514 344937 340690 349845 356029 347233 351393 387943 387613 712350 737097 41.15 67.8 2
12:39:30 2023-09-27 454489 450872 96296 91958 150343 153589 160420 157801 97214 95622 114047 117075 143111 143722 459575 501101 1180588 1162726 466310 481278 132070 114124 131891 134229 157142 154837 146468 148030 92906 95386 320788 288302 827574 833380 208486 207694 275842 278938 333175 323871 329221 331260 334759 338292 312488 339611 790832 837817 583008 487588 299316 293333 342961 341180 350903 354711 349334 351393 388015 388806 701834 735853 41.15 67.8 2
12:39:31 2023-09-27 454911 451161 95826 92064 152511 153584 158288 161931 97080 95620 113903 117161 143113 143858 459719 493102 1173765 1165268 459552 478003 132180 113290 132347 133792 158304 154518 147222 147449 93353 93430 320579 285684 831975 833270 208743 207342 276546 279689 331269 324748 331925 330081 335733 338272 306906 338223 792005 836452 583315 483281 297807 295823 341960 341434 351821 354144 347198 352994 389513 387648 703104 737981 41.15 67.8 2
12:39:32 2023-09-27 453491 451161 95834 92060 148511 153054 158389 161896 97146 95556 114159 116886 143212 143392 462589 496103 1178278 1173695 464698 480744 131928 113368 131982 133792 157877 154768 146744 147654 92970 95254 318022 284902 820209 827736 208161 207660 275842 279367 332994 324592 328195 333581 333718 338258 306906 339611 792151 833898 590473 486208 299564 293987 342719 342830 349310 354961 350827 352766 391205 387507 712276 739126 41.15 67.8 2
12:39:33 2023-09-27 450413 451016 95833 92031 150413 153411 158254 157935 97081 95783 113903 116886 142736 144125 459611 501101 1186290 1166059 459932 482676 130195 114104 132256 134365 157810 154699 146571 147719 92933 93398 322982 287552 827632 832128 208812 207012 276423 278902 332634 322746 329452 329724 334185 339544 306582 341542 791103 832311 584786 481772 299528 293951 342961 339829 351929 355708 348596 351199 388015 389624 710293 735743 41.15 67.8 2
12:39:34 2023-09-27 457508 451052 95891 91904 152407 153479 158322 157902 97146 95718 113969 117209 143178 143824 459611 499687 1184037 1157392 461143 481763 131894 113857 131891 134162 158066 154768 146709 147654 92906 95418 324104 288371 818607 834561 207947 207267 276653 277975 333969 324327 330516 331224 334724 339034 308642 339317 791103 840935 585994 486604 298947 293120 344901 340546 350436 354463 351575 350646 387763 388594 703104 737672 41.15 67.8 2
12:39:35 2023-09-27 450868 454091 95999 92064 148973 153479 160681 157626 97146 95555 113969 117128 143723 143552 464017 495742 1183871 1170210 466530 480526 130049 113524 132277 134061 159667 154733 146468 147860 93034 95319 323973 286736 822943 828911 210346 207590 275486 279240 332922 324821 330049 332805 332716 340884 306906 339370 793351 827471 581843 486898 297771 294643 342719 341686 349809 356278 350407 350014 387503 387578 712350 737916 41.15 67.8 2
12:39:36 2023-09-27 450827 453708 95729 92191 152337 153795 162156 158868 96784 96331 116831 117600 142716 144761 459611 493066 1192319 1172025 457312 481423 132111 113368 132073 133943 158414 154733 146744 147654 93034 95319 321034 285703 824499 828911 208486 206334 277539 278670 331664 326318 330063 331978 336804 340466 306690 341542 793063 828532 583315 482487 299975 293262 342925 342758 348684 354676 349649 351321 387907 386965 710293 735185 41.15 67.8 2
12:39:37 2023-09-27 456243 451165 96258 92085 150896 153803 159046 158691 97049 95946 114126 117108 143178 144600 459503 500991 1183945 1158525 462030 482176 130014 114170 131891 134162 157242 154802 146967 148066 93000 93430 336858 288576 823465 834561 207512 207446 276653 278011 333969 323871 328422 330938 334185 339034 308424 339611 791103 837781 584501 487588 297771 293262 342961 340654 350338 354640 348808 351357 387907 387648 701073 735821 41.15 67.8 2
12:39:38 2023-09-27 463520 454416 95924 92064 150950 152986 158641 158330 97114 95718 113779 117209 142934 143811 462356 494492 1177133 1165231 459588 481423 132111 113368 132256 133759 158414 154484 147187 147517 93034 95319 323732 285831 836334 836600 208673 207307 276316 279653 331538 324676 331925 329617 334618 339988 306690 340092 793039 835344 584786 484551 297662 295508 341924 341457 351645 353967 349833 351357 389478 387613 701692 740079 41.15 67.8 2
12:39:39 2023-09-27 452075 455022 96089 92062 150303 153871 158322 160361 97114 95751 113812 116886 143178 144701 459683 495923 1195737 1169998 461042 481885 131985 113524 131982 134162 157877 155242 146709 147654 93034 95484 322982 287936 817030 828102 208452 206369 277308 277584 332994 324821 329582 332265 333683 337987 306834 339281 792226 827507 584786 480377 300872 292086 342442 342758 347741 354925 348843 351465 387907 386424 710293 735272 41.15 67.8 2
12:39:40 2023-09-27 449154 453713 95895 92069 148378 153513 158322 160095 96949 95523 113804 116886 143178 144058 459719 501101 1186290 1166924 458352 481423 130230 114137 132794 134306 158313 154699 146606 147550 92967 95515 323973 287552 821915 833632 209326 206334 276459 278830 333198 322889 332396 330420 333718 339307 305899 339835 791972 832311 584786 481092 297807 293745 342961 339626 351929 355458 348596 351393 388015 389316 710256 735748 41.15 67.8 2
12:39:41 2023-09-27 456889 454737 95924 92128 152511 153547 158322 158044 97081 95653 113903 117128 143079 144074 459647 500393 1184051 1158488 459516 483309 131802 114203 131982 134196 157242 154802 146709 148064 92970 95418 324104 288576 821339 834561 207478 207369 276653 277815 333734 323871 330516 331493 334220 338796 306906 339611 791103 837817 578901 487331 297266 293460 342925 340510 350158 354499 350827 352626 387835 389174 707114 737870 41.15 67.8 2
12:39:42 2023-09-27 452186 451125 96029 92031 150764 153054 158961 157592 97146 95459 113969 116853 143178 144500 465008 495778 1188149 1173657 464917 481278 132157 114137 132347 134247 158347 154630 146709 147654 93034 93132 321769 287552 824863 828911 208452 207590 275384 279331 332544 324363 328422 333274 332716 339035 308375 339611 790960 833490 593298 486898 297771 293645 342961 342480 347670 354640 348318 350826 389725 385814 703489 738156 41.15 67.8 2
12:39:43 2023-09-27 456861 453713 95999 92130 149121 153308 158928 159912 97146 95718 113969 117242 143212 144058 462356 495260 1184610 1177894 459552 481423 132345 113524 132164 133977 158447 154768 147222 147654 93034 95319 318474 286126 825296 828911 208882 206369 275577 279761 331915 324568 330370 333454 337280 342629 304824 341542 795607 827847 576212 482487 297338 294914 341924 342203 349246 354640 347820 351249 391314 386930 712350 736948 41.15 67.8 2
12:39:44 2023-09-27 455562 453713 95796 92245 148616 153837 158827 158911 97017 95946 113903 117418 143077 144223 462596 495959 1187370 1162726 458609 482140 131995 114484 132508 134886 157910 154768 146778 147963 93157 93399 321034 286615 839251 835744 208486 206300 277539 278474 332958 324363 328422 329724 335733 338475 306618 339246 791103 837817 590473 481844 299238 293056 342961 340690 349809 352518 347233 351465 388015 387578 703104 735743 41.15 67.8 2
12:39:45 2023-09-27 453881 451161 96099 91808 148985 153020 159215 161756 97179 95297 114159 116658 143246 143225 463046 499036 1175461 1165826 466417 482140 132070 113602 131800 134284 157242 155307 146434 147411 93034 95484 326774 287756 821761 836452 210170 207521 274821 279384 333825 322746 331925 330580 334583 339952 306366 339094 790924 829401 590473 487478 297266 293916 342961 340139 350584 354095 350329 349204 388015 388770 705057 737944 41.15 67.8 2
12:39:46 2023-09-27 451052 453568 96127 92087 151077 153687 159114 158019 97315 95783 113969 117161 143178 144087 465008 496031 1184573 1176184 463664 477643 132284 113947 132164 133759 158414 154768 147222 147654 93034 95352 323973 285923 826430 828323 208847 206162 274998 279761 331915 324821 330516 331260 333450 339321 305935 339370 792115 826887 590473 486898 297987 293389 342478 341445 349246 356278 348843 352455 388589 387271 714378 738031 41.15 67.8 2
12:39:47 2023-09-27 450868 453427 95924 92031 152468 153084 158641 157835 96981 95523 114014 116886 143178 143697 462589 498982 1193790 1172025 460710 482140 131928 114137 132256 134432 157810 155277 146571 148273 92967 93367 322982 289399 818042 830088 208527 206840 276653 277159 333499 324592 329559 332391 333648 338459 306402 339210 792226 829191 574068 482185 300660 292370 342961 342480 347706 354676 348843 351109 386744 386389 710330 737384 41.15 67.9 2
12:39:48 2023-09-27 457433 453713 95967 92124 148981 153658 160740 158153 97114 95523 113969 116886 144062 143955 462392 499036 1180588 1161073 467827 482176 132070 114268 131800 134284 158998 154837 146399 147858 92970 95517 322982 288576 817656 833380 209901 207625 275806 278047 333969 323379 328422 330491 334185 337517 306906 339611 790543 837781 584501 486898 297446 292815 342961 340618 349809 354640 349142 351109 387361 387578 701110 735743 41.15 67.8 2
12:39:49 2023-09-27 454837 454091 95933 92064 148643 153547 158641 161931 96981 95971 113746 117128 143178 144023 464017 495742 1179506 1168387 463993 481618 132410 114058 132566 134141 158633 154665 146772 147342 93034 95253 323732 285315 831968 835671 208126 206369 275384 279761 330947 324038 331455 329724 334724 339034 306618 339611 790996 834202 581843 483318 296919 294985 341647 340654 351398 354144 348843 351357 389205 387578 704104 739554 41.15 67.8 2
12:39:50 2023-09-27 454985 454095 95962 92031 148648 153088 159220 161896 97146 95394 113969 116886 143212 143690 464677 496103 1183945 1170359 464661 482140 132253 114046 132164 134070 157910 154768 146502 147654 93034 95352 321769 285967 821000 828911 207802 207013 275293 278902 331986 324363 329582 333022 333857 340323 306388 338801 793351 827362 584786 486788 297554 293823 341780 341542 349738 355708 347198 349240 389762 387472 709102 738156 41.15 67.9 2
12:39:51 2023-09-27 453955 453713 95962 92064 148749 153547 159190 158877 97250 95914 114159 117304 143178 144701 462247 502875 1194776 1172711 462605 482140 131642 114236 131709 134415 156850 155268 146437 148273 92777 95419 323973 289399 813271 829154 208161 206334 275806 277815 333969 322889 330516 332535 332681 338528 306402 340370 791955 826303 584786 483862 297807 292405 342961 341974 348720 355743 348843 350862 386780 387613 710808 735258 41.15 67.8 2
12:39:52 2023-09-27 455883 453713 95763 92191 150515 153871 158322 158506 96949 95815 113870 117276 142606 144300 462356 498982 1184610 1161899 459276 482176 131962 114170 131891 133792 157242 154768 146744 147654 93070 95386 323973 286615 823746 837196 210170 206128 276403 278187 332580 323727 330948 329582 335592 338570 306114 341542 792226 837153 590473 481808 299206 293013 342852 340654 349774 352236 349337 351393 387655 387613 701110 735743 41.15 67.9 2
12:39:53 2023-09-27 457233 456291 96127 92091 149151 153440 158894 158439 97244 95751 114126 117108 143212 143824 463409 496139 1186456 1171192 464990 482176 132253 113524 132657 134103 158128 154699 147326 148067 93034 95386 321769 286177 826165 829741 207512 207013 274963 278706 332693 324363 329349 332805 332716 339034 306906 339130 792115 832311 587487 487243 297987 292977 342478 341445 347670 354676 348002 350297 388015 385275 704023 737944 41.15 67.9 2
12:39:54 2023-09-27 450409 454354 95962 92064 148885 153088 158961 158363 97146 95654 113969 117161 143212 144509 462392 495260 1186364 1177057 461365 483309 132437 113446 132189 133817 158709 155316 147736 147959 93157 95482 325955 286126 831527 830088 208743 206011 275628 279151 331412 324592 330049 330759 333718 340945 304467 338223 792115 820388 584786 482153 297293 293908 341683 341722 348756 354640 346801 351109 387503 386424 713870 737944 41.15 67.8 2
12:39:55 2023-09-27 456134 454996 95899 92128 152472 153795 162019 158767 96984 95881 113804 117209 142980 144326 459683 500052 1180855 1161073 460058 482176 131928 114274 131982 134103 161158 154768 146744 147860 93034 95386 324104 286615 823974 835744 207836 206300 276724 278637 332490 323871 330516 329760 334794 338558 306402 340759 789983 836634 587487 483281 297482 292370 342961 340690 349528 352236 347233 351393 387979 387000 703104 734669 41.15 67.9 2
12:39:56 2023-09-27 454191 452923 95996 91585 149184 152880 159435 161530 97146 95297 113969 116853 143926 143358 464091 499036 1177931 1165826 467009 481994 132157 114058 132164 134217 159596 154665 146330 147273 93000 95319 324964 286940 835761 834561 210495 206265 274507 279295 332994 322889 328955 330616 334618 339034 306366 339130 790960 829437 590473 487588 296466 294193 342961 339626 350831 353648 347006 349204 388015 387648 706093 737944 41.15 67.8 2
12:39:57 2023-09-27 456852 453713 95962 92064 148478 153122 158818 157835 97146 95555 113870 116886 143178 143824 462392 493066 1180588 1166924 462261 482176 132253 113446 131982 134217 157877 154527 146399 147137 93034 95287 323973 285820 825572 832201 207478 206334 275420 278083 330714 324857 329116 330259 334724 338748 306257 339354 797267 834044 584501 485300 297626 293389 341780 342361 347492 353400 347233 350297 388015 385240 705796 739201 41.15 67.8 2
12:39:58 2023-09-27 460111 454675 95830 92191 150330 153829 162261 158911 97283 95914 114126 117576 143178 144701 462900 495886 1196550 1171914 459910 482663 131894 113524 131982 134427 158128 155320 147049 147719 93034 95484 318474 288175 819182 830258 208126 206334 276724 277159 332994 324821 329349 331798 333217 338258 305971 338294 792788 828714 584786 481128 300447 292405 342478 342516 347706 354392 348843 351393 387361 385814 710330 734770 41.15 67.9 2
12:39:59 2023-09-27 450602 454996 95958 92128 148443 153582 158254 158254 97047 95555 113903 117276 143001 144100 463409 501955 1186327 1166962 460918 482212 131996 113602 132347 134196 157910 154802 146744 147963 93034 95386 323973 286378 826442 834561 210765 206162 276368 278187 333054 323763 331925 328622 334384 340705 304466 341300 792715 829329 584786 480377 299564 292851 342611 341205 350831 352483 347856 351429 388015 387912 701961 735780 41.15 67.8 2
12:40:00 2023-09-27 457046 454814 95994 92091 148683 153445 158894 158405 97182 95848 114047 117108 143079 143824 463409 493796 1179607 1168385 462089 481459 132437 113290 132700 133960 160528 154484 146911 146898 93034 95386 321551 284920 833336 833380 207547 206334 275806 278706 330446 324857 330282 329493 334759 339034 306402 339611 793272 836634 588980 484002 297410 294265 340891 342239 350032 352588 348843 350297 387538 385275 703104 739806 41.15 67.9 2
12:40:01 2023-09-27 452260 454354 96000 91938 149284 153088 159469 161931 97146 95296 113969 116853 143515 143591 463409 496103 1182932 1173680 465099 482176 132253 114406 132098 134103 158195 155208 147736 148171 93092 93399 322982 287348 841853 829499 209873 207128 274785 278759 331771 324099 330282 331762 332182 339035 306473 338468 790960 831722 587487 485498 297266 293765 341996 340725 347390 354711 347233 349768 388015 385240 706093 737420 41.15 67.8 2
12:40:02 2023-09-27 453398 454923 95933 92128 152334 153407 158389 161966 97049 95914 113903 116886 143212 144058 462356 498692 1198364 1171192 460710 482212 132162 114013 131891 134314 157242 154802 146230 147411 92906 95386 321991 290225 833694 828532 207547 206334 276459 276381 332994 324363 328651 331798 333821 339988 305935 339611 790832 825137 590473 483862 299673 291748 342961 341457 347706 354711 348596 350332 386508 387036 710845 733624 41.15 67.8 2
12:40:03 2023-09-27 454914 456754 95796 92191 150449 153582 160692 158472 96981 95946 116807 117471 143079 144701 463141 498982 1187208 1165826 460816 482603 132260 114170 132256 134314 158380 154699 147049 147894 93021 93430 323973 286580 834694 834561 207836 205876 276265 277815 331951 323907 330049 328729 334653 337728 305003 338223 790543 836007 590473 480413 297626 292405 342719 340690 349528 351990 348349 351393 387397 387000 701110 734715 41.15 67.9 2
12:40:04 2023-09-27 456277 454679 96128 92031 148745 153054 158793 158405 97114 95555 113969 116819 143178 143790 463700 499650 1185628 1172025 465871 482140 132437 113524 132815 134162 157910 154768 146571 147654 93034 95450 323973 287552 821343 830088 207478 206334 274963 278634 331915 323871 329582 332265 333965 339034 306582 337147 790960 832311 587487 486898 297698 292830 341288 340690 347355 354640 349833 349204 388015 387000 709753 737907 41.15 67.9 2
12:40:05 2023-09-27 450904 455380 95929 92191 150334 153761 158322 158472 97218 95914 114126 117365 143476 145253 462211 495080 1189623 1175255 459837 483163 132525 113524 132256 133792 158304 154733 147010 147719 93034 95384 323973 285739 831116 830014 209576 205691 276035 278047 330643 324821 329582 330688 333181 339034 304967 338972 793351 829300 584786 477602 300199 292405 340891 341722 347670 354108 348596 351235 387943 388128 710220 735706 41.15 67.9 2
12:40:06 2023-09-27 451683 454675 95929 92191 148683 153547 158641 158330 96949 95555 114047 116886 143212 144257 463046 500512 1182566 1168385 459516 482140 132146 114203 131982 134171 159891 154802 146744 147411 93034 95319 324104 287756 822256 832201 208126 206128 275522 278347 331664 322447 331925 329582 333965 340945 304538 339982 789763 833110 593459 480304 297410 293262 342442 340474 352798 351919 347783 351393 387943 386424 704530 737347 41.15 67.8 2
12:40:07 2023-09-27 457316 454457 96254 92153 149051 153445 158860 158153 97049 95686 113969 117075 143723 144121 463664 495260 1184037 1169258 466567 482822 132437 113524 132004 133943 158998 154699 146468 147654 93034 95450 321034 286544 824529 829777 209160 206334 275349 278047 331951 324821 328541 331726 333683 338522 306834 338577 793351 831722 578901 487243 296466 293262 341924 340654 347111 354392 350159 349204 388015 386389 709249 737981 41.15 67.9 2
12:40:08 2023-09-27 453722 454996 95929 92128 152442 153547 158288 158472 96949 96036 113870 117438 143111 144360 463373 494492 1190641 1175367 460058 482858 132180 113368 132541 133725 158414 154733 147390 147617 93157 93367 324964 287348 835953 831857 209873 205555 275628 278491 330732 324446 329545 330652 333181 339034 304467 341432 794798 829886 576360 477566 299310 293262 340748 342239 347634 353577 348349 351429 387979 385240 709213 735821 41.15 67.9 2
12:40:09 2023-09-27 457359 454923 96188 92029 148712 153479 158751 161896 97114 95622 113969 117170 143178 144023 463373 500512 1183886 1159386 466642 483236 132253 114091 131982 134284 159514 154802 146537 147823 92906 95517 321551 288414 828879 834561 209013 206334 275577 277123 332958 322853 330049 329724 333181 338796 306870 337548 791103 835344 590473 487588 297987 292157 342961 339351 349210 352553 350407 348678 387670 387578 704522 737907 41.15 67.8 2
12:40:10 2023-09-27 457572 454478 95933 92039 148610 153088 158784 158254 97114 95588 113969 116886 143178 144730 463736 494492 1182265 1168327 465278 482567 130411 114170 132256 134061 158347 154699 146606 147962 92967 93335 323973 288166 830905 833380 207443 206300 275384 277868 330911 324388 329116 329760 334220 337692 305921 339094 792675 835381 586257 484724 297771 294514 340341 342516 348946 352483 348843 350014 388015 388092 703104 738013 41.15 67.9 2
12:40:11 2023-09-27 454911 455640 96155 92158 148580 153547 158751 158472 97218 95784 113837 116886 143178 144058 462392 499036 1194888 1168621 463882 483578 131859 113524 131891 134305 157175 154802 146584 147823 92777 95551 321991 288509 819511 829741 209901 206122 274998 276345 333499 323607 328614 331726 332646 339749 304967 339370 789946 826887 590473 483245 297734 291952 342961 339626 348720 355458 348572 350297 386780 387613 713363 735706 41.15 67.9 2
12:40:12 2023-09-27 458294 453873 95933 92191 150334 153936 158078 158759 96949 96266 114047 117365 143575 145506 463446 501064 1187537 1162577 459874 483054 130049 114170 132294 134162 157668 154802 146778 147686 92865 95516 323973 288576 825509 836930 207478 206162 276423 277584 332454 323282 330049 329724 334724 337739 305899 340092 791103 837817 581843 483281 299491 292129 342719 340139 349246 351990 349585 350790 386780 386965 701110 735743 41.15 67.9 2
12:40:13 2023-09-27 453769 454996 96033 91999 148852 153054 158961 161896 97146 95523 113969 116819 143212 143790 463736 498946 1184088 1175367 466147 482517 132253 113368 132007 134070 157843 154768 146920 147964 93034 95352 324964 286141 826999 829118 207478 206334 274735 278474 331681 322638 329582 331476 333965 338494 306618 337621 790401 831722 578349 486898 297338 293297 341924 340654 346589 353612 347198 349240 388015 387819 703489 737907 41.15 67.9 2
12:40:14 2023-09-27 452223 455820 96258 91958 149121 153342 158860 158086 97049 95882 113969 117075 143111 144189 464247 496031 1189882 1176184 462225 482712 132410 113524 132541 134289 158414 154733 146434 147273 93034 95319 326774 286940 828336 829081 208161 205658 274507 278902 329947 323871 329349 329760 332681 338494 304681 338614 793039 825065 590473 486172 297207 293745 341407 341421 348720 355209 348349 349204 388015 386389 710808 737981 41.15 67.9 2
12:40:15 2023-09-27 453546 453180 95829 92191 152407 154192 162297 158759 97047 95718 113870 117242 143178 144291 463373 496103 1196661 1172025 460058 483578 132253 113524 132073 134284 159850 154802 146399 147377 93287 93431 321991 289399 823623 830088 209428 206197 276510 276944 331771 324412 328395 331457 332681 338784 304931 339611 790846 827773 581843 483208 299238 291339 342961 341026 347390 353612 347856 350297 385621 385849 712350 733587 41.15 67.9 2
12:40:16 2023-09-27 456903 454960 96322 91869 149667 153054 159291 161756 97374 95200 114047 116619 143803 143324 465338 501216 1176990 1166004 467482 482894 131894 113524 131800 134070 157108 154802 146744 147963 93034 95319 324104 286992 819901 835744 207333 206300 273250 278011 332167 321911 329966 329457 333181 339034 304967 337548 792788 834166 590473 486208 295596 294229 341924 339626 350302 352553 348596 349204 387467 387578 703717 737981 41.15 67.9 2
12:40:17 2023-09-27 458814 454996 95933 91908 150760 153756 158894 157592 97047 95622 113936 116886 143515 144058 464465 496103 1185628 1168696 464990 482567 130411 114137 132541 134061 157843 154665 146606 147997 92967 93367 323973 288166 839158 829704 207810 206300 274735 277815 331538 323284 328041 331493 332716 338533 306618 337438 793351 829959 584786 487243 297469 293262 341924 340654 347147 354640 347233 352190 388015 386424 710293 738013 41.15 67.9 2
12:40:18 2023-09-27 451829 456143 96093 92178 148474 153509 158389 158472 97047 95914 114126 116886 143212 144326 464429 501252 1189882 1168621 459516 483578 132253 113524 131982 134284 157843 154802 146434 147377 93034 95319 324345 286710 826665 834561 207802 205658 275384 277620 331951 322364 328458 329226 332681 338258 304503 340451 789983 832311 591966 481772 297446 293056 342695 338601 350831 354144 346801 350332 388015 391246 710256 736302 41.15 67.9 2
12:40:19 2023-09-27 459328 452827 95992 92191 148921 153547 158422 158187 96981 95588 113969 117203 143440 144155 464137 503158 1185554 1161673 464552 484152 130152 114327 132007 134301 157242 154699 146916 148327 92970 95551 326221 289812 820426 834561 207810 206300 275522 277103 333463 322853 329253 329760 335745 338012 306006 337548 791103 836561 584786 487294 297698 292086 342961 339626 349282 352588 347233 349240 386780 386965 701110 736824 41.15 67.9 2
12:40:20 2023-09-27 452075 453185 96003 92128 148395 153513 158355 157902 97114 95555 113779 117242 143212 144291 464465 496067 1188084 1177931 462676 483236 132437 113524 132164 133855 158414 154768 146468 147137 93034 93195 322751 286126 833441 829777 208126 205481 274963 278474 329947 323907 329582 329760 332716 338022 303718 338651 792115 825065 590473 485242 296753 293908 340891 340690 348684 354676 347537 349240 388015 385275 711077 737985 41.15 67.8 2
12:40:21 2023-09-27 454191 454303 96191 91958 148645 153837 158827 158835 97049 95946 113969 117142 143507 144223 464283 501028 1195447 1172025 461254 483578 132192 114124 132073 134246 157810 154802 146537 147614 92865 95386 321991 288554 833580 829741 209604 205624 275842 276345 332958 323871 328614 331296 332182 339034 304931 339130 790543 826923 581843 483281 297734 291339 342961 340139 347670 354392 348572 350297 385621 387306 714378 735185 41.15 67.8 2
12:40:22 2023-09-27 455988 454996 95933 91904 148779 153088 158784 159871 97146 95653 113903 116886 143621 144058 467676 499001 1176372 1165231 465092 483578 130476 113524 132073 133943 157910 154768 146778 147654 93034 95287 324104 286126 828573 836337 207333 205944 275122 278938 330911 322889 330282 328693 333683 338796 305003 339130 792151 835971 581843 484687 296753 294229 341683 339626 349845 352518 348339 352478 390937 387804 704030 737833 41.15 67.8 2
12:40:23 2023-09-27 454265 455640 96226 92093 149217 153205 159368 159800 97114 95523 113969 116886 143246 144089 464976 500393 1180892 1171147 467974 483505 132253 114124 132007 134070 157877 154768 146920 147758 92970 95352 323732 285739 826999 828532 207154 206300 273321 278083 330947 323415 329582 332036 333495 339034 304967 337309 790996 828714 587487 486898 297987 292157 340927 340139 347670 353790 348843 348188 388015 385814 712350 737944 41.15 67.8 2
12:40:24 2023-09-27 455974 456216 95692 92191 150233 153825 162261 158759 97010 96043 116750 117633 142980 145103 464017 496031 1191830 1173695 460058 483578 130411 114137 132347 134179 158313 154768 146640 147550 92967 95482 326221 288712 830033 830088 207154 205019 276229 276345 330361 323583 327931 329724 334109 338558 304467 339611 790993 825137 588980 477674 297807 290595 340652 340139 345582 352518 346764 348959 384431 386584 708208 731403 41.15 67.8 3
12:40:25 2023-09-27 447200 445022 93591 90720 148799 150546 158225 156888 97379 96043 116217 116038 142586 145653 458778 492301 1162111 1151133 459984 472191 128968 112593 134437 131960 156792 151737 144151 144735 91652 94431 317664 281163 807774 818582 206643 208334 269899 274622 328109 316969 326983 325659 332791 335006 302159 335501 781910 824115 570560 477041 294466 290877 334776 334472 345270 347730 342654 348747 386200 383428 694844 728761 41.15 67.8 3
12:40:26 2023-09-27 440704 441890 95265 90918 148456 149997 157343 156347 97843 96371 116102 115309 141339 141831 458758 491085 1168621 1160018 457129 473646 129113 112747 132170 131425 156331 152811 143211 143693 91619 94332 316692 279220 809048 810497 207079 204739 269899 274586 328182 320335 324600 325730 331515 337775 301241 335211 781910 814027 576360 473459 294257 288768 336713 334508 343440 348285 342028 348747 385314 383464 698977 724456 41.15 67.8 3
12:40:27 2023-09-27 441858 436282 93857 91323 147489 149793 155879 155341 98210 97031 115871 115243 141605 145653 453328 490159 1158745 1140878 455983 471715 128968 112980 130971 130133 154746 153931 141970 142904 91300 94332 315720 279509 808531 808877 205484 208334 269899 272876 325950 315978 324154 325466 333025 335945 304503 333577 776796 820396 578901 476674 293841 293642 336257 333852 343511 347695 344629 346668 386508 385769 691890 724419 41.15 67.8 3
12:40:28 2023-09-27 440383 435223 95364 91017 147699 149592 155480 154889 98316 97232 115825 115032 141205 141535 454209 483995 1161974 1149846 454551 468954 131425 112747 133303 129776 154471 151315 141932 142308 91460 94136 330359 279874 807299 801825 205449 204739 269899 272946 324956 316491 324107 326749 331014 336251 304004 335684 778520 811727 576360 476329 293425 293642 337262 336215 345379 349294 342510 348500 385657 384309 698482 721750 41.15 67.8 3
12:40:29 2023-09-27 432804 431776 93895 91318 146920 153422 154223 153284 98345 96998 115377 114257 140883 145192 450703 487053 1146225 1135196 450611 466069 131243 112902 130013 132591 153084 150524 140326 141859 91108 93974 323622 277457 792758 804776 205449 204023 270914 272911 326564 315843 324708 324714 333025 335980 302794 336522 773945 817839 569110 473423 292803 288904 335872 333852 343511 347439 342654 348747 386816 384579 688442 722904 41.15 67.8 3
12:40:30 2023-09-27 432246 430759 95495 91260 146714 153211 153838 153079 98582 97099 113121 114159 140686 144989 447888 481246 1155002 1144128 451824 464689 129465 112670 129736 132552 152698 149734 139973 140707 90950 92241 312162 276573 790706 795634 205449 203880 269008 272946 324775 315722 323783 325204 331515 338083 303115 337346 773945 802360 578901 468625 292876 293705 333947 333852 342952 347176 341474 349525 383317 383159 693093 717392 41.15 67.8 3
[truncated: 150,157 more chars]
