# Supplementary material for: Methods for Estimating the Detection and Quantification Limits of Key Substances in Beer Maturation with Electronic Noses
Source: Sensors (Basel). 2024 May 30;24(11):3520. doi: 10.3390/s24113520 (PMC11175341; doi:10.3390/s24113520)
Supplement: Supplementary file 1 [file sensors-24-03520-s001.zip › Data/2-Phenylethanol/raw data/Day 2/150ppm2.txt]

Time Date R01 R02 R03 R04 R05 R06 R07 R08 R09 R10 R11 R12 R13 R14 R15 R16 R17 R18 R19 R20 R21 R22 R23 R24 R25 R26 R27 R28 R29 R30 R31 R32 R33 R34 R35 R36 R37 R38 R39 R40 R41 R42 R43 R44 R45 R46 R47 R48 R49 R50 R51 R52 R53 R54 R55 R56 R57 R58 R59 R60 R61 R62 T01 H01 Phase
12:46:00 2023-09-27 324888 320188 80231 77939 116781 119974 118423 117327 88034 86673 94144 94403 113600 114097 331117 358295 947398 938243 350189 362071 106498 96435 102255 104476 115923 112829 106782 107311 76531 76956 255405 225571 649538 652980 196571 195029 250021 252720 287875 282793 300379 302369 315188 320664 297532 331113 671584 701343 508778 413745 264045 260251 297712 301503 313742 319047 324086 326878 359201 360492 590016 611936 41.15 67.8 1
12:46:01 2023-09-27 323430 320950 80276 78134 117003 119939 118423 117604 88002 87077 93970 94951 113600 114440 331619 354507 948070 940892 351533 362071 106498 96401 102255 104476 116298 115684 106782 107492 76669 77022 254361 225535 655119 649092 197402 194212 250725 252009 288671 283348 300167 302136 315188 321208 297501 331417 669683 701074 509292 414507 265584 259484 301877 300008 313772 320299 320602 326938 360394 360632 583526 608565 41.15 67.8 1
12:46:02 2023-09-27 324821 321155 80126 78189 116536 120008 118423 117686 88034 86833 95729 94595 113633 114295 331081 356418 952351 938539 347756 362614 106318 96435 102255 104476 115923 115719 106750 107418 76498 75591 255070 227561 651044 652764 196848 194756 250021 252009 289075 281856 302156 300270 315699 320183 297892 333704 669172 703246 509292 413269 266337 260036 301385 300002 314842 317967 323390 324352 360250 360744 584386 612016 41.15 67.8 1
12:46:03 2023-09-27 323255 320597 80089 77971 116744 120008 118587 117551 88002 86710 95761 94660 113600 114295 331368 354401 956592 940649 347314 362071 106067 96502 101904 104581 115618 115949 106424 107707 76393 75480 255405 225427 648807 656145 197124 194756 250725 252009 289004 281856 300197 300762 316910 320757 300757 331381 667753 703318 513747 417033 265396 259563 301275 297480 314986 319036 321576 324460 359696 359018 581769 610865 41.15 67.8 1
12:46:04 2023-09-27 322364 320802 80122 78337 116502 120174 118062 117604 87882 86892 93981 94466 113600 114328 330348 359954 953774 934188 348248 362071 106173 96401 102221 104509 115843 115719 106750 107492 76498 75449 255405 226883 649944 656645 196398 195029 249321 251360 288531 281821 301129 300305 318624 321208 299396 330344 671584 707788 510491 417580 265584 260765 297748 301179 314399 318225 323390 326987 360794 360907 590471 610901 41.15 67.8 1
12:46:05 2023-09-27 321906 321155 80368 78183 116936 120341 118389 117882 88002 86892 95729 94951 113880 114440 330616 356717 952115 931465 351569 361023 106140 96468 101938 104509 115618 115915 106570 107492 76393 75449 255405 226847 651962 656645 196571 195029 250021 252364 287221 283595 300877 301343 316211 320983 298370 330076 667006 703210 509292 417033 264834 260251 299069 299289 312820 320074 322288 324496 360974 358732 590476 609929 41.15 67.8 1
12:46:06 2023-09-27 324038 321119 80089 78109 116465 120174 118062 117686 88182 86892 95729 94660 113600 114262 331363 359954 945712 932758 349134 361023 106710 96168 102465 101954 116230 115684 106815 106869 76498 77022 254239 225283 658339 652764 196260 195577 249285 252720 288733 282853 299877 301889 313293 320699 300534 331741 672791 699133 506496 414626 264834 261536 300037 300754 314363 318894 321885 327900 357653 358732 588798 609031 41.15 67.8 1
12:46:07 2023-09-27 324640 325728 80089 77939 116540 120174 118423 117646 88058 86678 95729 94403 113600 114097 331117 359653 948743 936884 349451 360988 106205 96401 102289 104476 115923 115719 106782 107344 76531 76989 255070 225607 665027 649020 196571 195166 249671 252720 289425 282797 300877 301219 315188 320664 297532 333267 670633 701839 509292 414038 265960 260251 298163 299289 314029 319366 321576 326477 359851 360668 590296 609031 41.15 67.8 1
12:46:08 2023-09-27 322889 321906 80150 77971 116803 120209 118096 117686 87942 86710 95662 94691 113600 114440 330616 353976 950090 940685 349415 364702 106457 96401 102289 104298 116003 115684 106782 107311 76531 76989 255405 225181 655829 653722 196848 194756 250725 251301 289444 282934 299242 304723 317689 322719 300352 333179 667570 698087 512034 416395 265957 260948 302129 299482 315022 320074 320566 327936 359923 360871 582490 608533 41.15 67.8 1
12:46:09 2023-09-27 322889 320767 79980 78152 116757 120157 118423 117604 87882 86678 95729 94780 113600 114229 330652 356681 950090 940685 348005 361023 106563 96268 102465 104476 116069 115684 107092 106869 76531 77022 253133 225643 651071 649092 196874 195029 250021 252364 288724 280963 300000 301255 317385 320699 297892 330880 668735 702335 516146 415177 265584 260617 300637 298383 315911 317405 322589 327400 358768 360093 583599 610865 41.15 67.8 1
12:46:10 2023-09-27 321729 320932 80093 78109 116507 120174 118062 117801 87882 87228 95695 94788 113600 114473 330616 355076 953738 937172 347278 361023 106530 96335 102289 104442 116011 115719 106782 107492 76564 76916 270258 225607 650099 658506 197124 195029 250549 251758 292182 281645 302424 303580 315118 320165 299241 332322 667570 707324 509292 418140 264834 260801 299629 297444 315688 318848 322481 327364 360974 357911 580092 610397 41.15 67.8 1
12:46:11 2023-09-27 323107 321043 79871 78282 116360 120376 118028 117916 87882 86924 95629 94660 113568 114452 330616 358871 953774 936884 348248 361023 106424 96335 102218 104509 115684 115684 106782 107344 76531 75480 270258 226362 654338 655718 195812 198567 248551 252720 289004 281392 302266 302497 315258 319703 297501 329381 669426 703210 509292 414543 264834 259350 297856 298418 315466 317441 324547 324568 360974 358983 588798 610865 41.15 67.8 1
12:46:12 2023-09-27 321911 320188 80035 77983 116695 120101 118466 117843 88114 86924 94072 94692 113568 114374 330473 358116 954146 931429 349415 362071 106205 96269 101938 104630 115903 115845 106603 107344 76498 76981 258844 227255 650128 656645 196571 195166 250021 256868 292785 281892 300903 300305 316176 321208 297536 332684 667006 703282 509292 414579 264834 260617 300001 299289 313808 318366 323079 324496 360974 358697 590480 610865 41.15 67.8 1
12:46:13 2023-09-27 320450 320611 79976 78105 116837 120288 118062 117719 87882 86924 95596 94756 113568 114440 330580 356752 948743 934188 350858 363893 106424 96268 102255 104442 115684 115684 106709 107163 76531 77022 255405 225412 650884 658040 196571 195303 249846 252542 289075 282718 299496 301816 315223 320958 300777 331234 669683 700316 509292 417033 264834 260984 300959 300293 313706 320299 320081 327473 359437 357946 585325 608570 41.15 67.8 1
12:46:14 2023-09-27 323705 321627 80244 78541 116856 120273 118288 117978 87938 87226 93908 95015 113535 114763 330437 358547 944643 933488 348327 364039 106725 96333 102431 104226 116036 115650 107125 106770 76669 76851 255288 224233 658348 655182 195904 195303 249671 252542 288969 281856 301303 303093 315564 319737 298405 329310 669683 694232 515804 416099 264460 259350 300213 298836 314800 319331 320341 328240 358804 357911 587095 607241 41.15 67.8 1
12:46:15 2023-09-27 324631 320446 80122 77904 116540 119890 118539 117327 88034 87045 95729 94211 113633 114097 330616 357756 948743 936884 349451 361058 106205 96401 102184 104331 116011 115684 106709 106869 76564 77054 256521 225571 662907 649020 196571 195166 250021 252720 288295 282718 300742 301925 315223 320218 298000 331453 670633 703261 510663 412000 264080 260251 298198 299360 314065 320036 321576 327205 360720 363718 589794 612297 41.15 67.8 1
12:46:16 2023-09-27 324786 320526 80276 78215 116757 120155 118451 117747 88058 86924 94038 94563 113600 114295 330652 353976 948066 940685 351473 360952 106530 96268 102368 104630 116036 115684 106782 106869 76564 76956 255405 224548 655194 652764 196571 195166 250021 251832 290325 281821 300452 302667 314273 321743 303563 330612 665830 698268 510663 413269 264834 260617 301312 296994 315694 319366 322672 327972 359345 359018 581251 608644 41.15 67.8 1
12:46:17 2023-09-27 323181 320896 80259 77908 116891 119890 118582 117327 87942 86528 95729 94371 113633 114051 330616 355076 956555 939981 347349 362071 106173 94111 102218 104509 115651 115753 106497 107525 76426 75551 254239 227561 647072 652800 197124 195029 250549 252009 289004 281892 300798 301216 316689 319960 299686 332662 668735 703282 512163 414579 264080 260251 301896 298139 315022 319530 323318 324244 360722 361067 582556 611620 41.15 67.8 1
12:46:18 2023-09-27 322339 320731 80135 78180 116757 120315 118485 117686 87942 86892 95662 94595 113814 114407 330616 353940 956555 939278 347385 364553 106449 96468 101972 104476 115651 115799 106456 107344 76426 77022 253133 225571 654490 656645 197124 194756 250725 252009 289004 281984 300704 301713 317167 320308 301006 331148 667753 703318 505179 418617 264834 260173 299629 297931 315466 319366 322553 326441 360522 359841 580188 610397 41.15 67.8 1
12:46:19 2023-09-27 322168 320699 80089 78109 116507 120008 118096 117719 88002 86956 95729 94811 113600 114295 329617 359701 953774 935516 346493 361023 106205 96335 102218 104331 115684 115719 106676 107344 76531 77022 255405 225643 651422 656645 195949 198881 249249 252720 289646 281409 301729 301290 315699 319737 297536 329310 669683 703210 510663 414543 264834 261684 299783 300754 315406 318083 325471 326296 360830 360907 586428 614116 41.15 67.8 1
12:46:20 2023-09-27 322517 320687 80089 77971 116540 120008 118423 117604 87938 86801 95695 94595 113600 114328 329653 358584 953774 931230 347349 361058 106205 96468 102218 104331 115684 115684 106456 107418 76531 77022 270258 226920 649381 655681 196571 195166 249671 251360 288321 281892 303920 302069 318396 319258 298161 330344 667079 706249 509292 414615 265396 264393 297712 299395 314579 319105 323570 324568 360974 359018 590854 610901 41.15 67.8 1
12:46:21 2023-09-27 322626 320637 79871 78113 116473 120292 118028 117882 87882 86956 93947 94724 113600 114485 329582 358835 944570 931465 348362 360988 106710 96234 102607 104264 116230 115455 106815 106803 76636 76924 270258 224901 655300 653722 196260 195303 249635 252720 288522 281821 301412 302844 315880 320218 298405 329345 671313 698106 509292 415214 265584 261684 300461 301477 314842 319189 321920 328254 358301 360907 588386 610633 41.15 67.8 1
12:46:22 2023-09-27 325097 320415 80235 78193 116757 120239 118514 117652 87942 86801 95795 94403 113568 114262 330348 358835 947361 936884 348888 362035 106351 93983 102431 104476 115843 115684 106676 107311 76531 76989 256521 225535 665278 649020 196536 195303 249846 252540 288531 282718 300088 302172 315003 321216 297892 331117 667042 699291 509292 412000 265960 260984 298844 299289 314507 319366 322064 327169 358516 360093 589639 609929 41.15 67.8 1
12:46:23 2023-09-27 322849 320183 80126 78002 116877 120008 118423 117571 88034 86801 95729 94756 113971 114262 330348 356395 950090 942728 346773 364176 106530 96234 102431 104442 116003 115684 106750 106836 76498 76989 270258 225607 651272 649020 196848 195090 250021 252542 289004 280968 302908 301925 314713 321925 299892 333741 668406 702116 507849 415214 266407 260948 299417 300329 315802 317229 324971 327133 358732 360093 583154 610828 41.15 67.8 1
12:46:24 2023-09-27 324487 320894 80227 77936 116701 119856 118423 117327 88090 86646 95729 94683 113600 114018 330348 355290 955163 940612 350380 361023 106173 96335 101938 104543 115618 115834 106552 107525 76361 75531 270258 226775 644408 654719 197500 194756 250725 252364 288939 281856 301412 302069 317867 321208 297536 331417 668262 707333 507921 416706 265584 260068 299558 298139 315022 319331 322517 324496 360974 360128 581806 610865 41.15 67.8 1
12:46:25 2023-09-27 321911 320927 80122 78247 116502 120209 118423 117686 87882 87130 94046 94595 113568 114229 329617 359954 953774 934151 348248 361058 106530 96468 102184 104476 115996 115719 106676 107344 76531 75480 270258 226883 648570 655681 196986 195303 250021 251360 288733 281856 303439 302816 319074 321969 301026 331005 672537 706102 509292 414470 265960 261316 300461 300093 314950 319069 323570 324568 360974 359450 590471 610828 41.15 67.8 1
12:46:26 2023-09-27 321385 320967 80085 78152 116757 120008 118062 117719 88150 86833 95729 94756 113600 114473 329653 356681 951677 931429 351569 362071 106173 96435 102147 102018 115651 115753 106570 107525 76498 75520 256521 225607 646630 656645 197124 195303 250021 252542 288093 284373 300052 301255 316910 321208 298858 330379 667006 702148 507921 417990 264834 260801 299104 299045 313552 320974 322326 324568 360974 359018 589634 609660 41.15 67.8 1
12:46:27 2023-09-27 324816 319215 80118 77855 116540 119641 118389 117327 88002 86710 95729 94403 113633 114130 330348 357756 948070 936884 349451 360988 106351 96401 102255 104476 115923 115684 106676 106869 76478 76916 256521 225571 649849 648984 196986 195303 250021 252648 290946 283100 300695 302347 315685 323019 299287 331740 671510 701693 509292 414626 266337 260801 298163 299325 314065 319470 322338 327169 359598 360948 590057 609068 41.15 67.8 1
12:46:28 2023-09-27 330231 319888 80126 78140 116781 119890 118423 117327 87882 86956 95662 94660 113600 114229 330580 353445 945983 939553 351002 363307 106424 96301 102289 104370 115684 115684 106709 106836 76531 76989 255405 225571 650383 649056 197680 194756 251078 252542 288360 283710 301090 303271 315223 321969 299819 334216 669683 699822 509292 414543 265772 259520 299558 300402 312790 320299 321576 327437 360708 360668 583640 608570 41.15 67.8 1
12:46:29 2023-09-27 323871 320148 80258 77971 116536 120008 118423 117604 88034 86774 95729 94435 113600 114150 329653 355610 950968 938243 347510 361058 106173 96435 102184 104476 115651 115719 106603 107418 76498 77022 253133 227401 651392 654445 197223 195470 250582 252576 289536 283101 303013 302656 316548 322792 297496 332243 669683 703246 509292 413851 264080 260657 301952 300402 315688 319366 324325 324532 360722 361208 583626 612235 41.15 67.8 1
12:46:30 2023-09-27 320901 320279 80126 78109 116502 120008 118389 117604 87942 86988 95729 94756 113600 114229 330116 353692 955841 939673 347278 360988 106173 96435 101938 104509 115651 115799 106424 106869 76498 76989 255405 225607 648133 656645 197541 195029 251113 252009 289884 281892 301047 301255 319010 320757 298858 331381 667753 707752 505179 418358 265396 260251 302238 299337 315466 320036 324086 326477 359983 359053 580305 612297 41.15 67.8 1
12:46:31 2023-09-27 321906 319923 80089 77971 116507 120209 118062 117571 88034 86865 95662 94595 113600 114150 329653 359689 951677 931429 347278 360988 106173 96301 101938 104331 115651 115684 106570 106869 76446 75542 257379 226666 655959 656772 196464 195577 249528 252720 290946 281715 302334 301077 316513 319703 298405 332212 667006 706249 510663 414543 265209 260617 299577 301179 314734 318225 323534 324568 360974 359841 590199 610865 41.15 67.8 1
12:46:32 2023-09-27 320709 319180 80126 77971 116473 119974 118062 117604 87730 86833 93817 94435 113568 114262 329617 356145 950090 930071 351002 360988 106173 96468 101938 104476 115651 115719 106424 107344 76393 77054 254361 225571 647287 656181 196986 195303 250021 252542 287255 283883 301303 302497 316945 321208 301006 330379 667042 703210 502439 417069 264834 260768 299104 299360 313076 320299 322553 324568 360794 360871 590250 611825 41.15 67.8 1
12:46:33 2023-09-27 321882 320183 79875 78302 116469 120376 118028 117719 87882 86988 93851 94756 113490 114407 329617 357756 944643 931502 350155 360952 106743 96101 102465 104264 116036 115857 106651 107112 75442 75449 256521 225427 658456 654445 196393 195851 249668 252720 288619 281856 300513 302172 315600 321216 301617 330379 671584 694304 513405 414515 264834 261720 300213 299080 315022 319366 322064 328705 358516 359053 589634 608601 41.15 67.8 1
12:46:34 2023-09-27 324363 319923 80294 78109 116536 119974 118423 117490 88034 86742 95762 94435 113633 114097 329653 356717 948743 935532 349415 360988 106457 96268 102289 104331 115684 115684 106603 106869 76531 76949 255405 225535 654031 648984 196571 195303 250021 256904 288058 282828 300197 302545 315223 321216 297604 331920 666970 701343 507849 412035 264080 260251 298616 299360 313778 319790 322563 327146 360286 361067 588729 611501 41.15 67.8 1
12:46:35 2023-09-27 323670 319947 80226 78134 116923 119974 118028 117327 87914 86956 95762 94854 113535 114262 330580 352421 946690 939799 352909 360700 106351 96301 102184 104331 115651 115650 106636 106869 76478 76956 255405 225217 650693 654451 197541 194756 251290 251655 289004 283242 299206 302667 315223 320218 299855 331148 667716 698268 510663 414507 265209 260251 300504 297480 314764 320237 320602 327972 360141 359053 580188 607241 41.15 67.8 1
12:46:36 2023-09-27 324709 319663 80158 77971 116540 119890 118457 117560 88034 86710 95762 94403 113600 114097 329689 357144 953811 939278 347314 361058 106205 96301 102117 104331 115684 115719 106424 107344 76426 76981 255405 227561 653340 649092 197124 195303 250549 252364 291975 282682 301556 300762 316211 320252 303098 332423 668735 703282 489902 414215 266715 260071 301952 300194 315214 319224 324410 324388 360866 361067 585626 612486 41.15 67.8 1
12:46:37 2023-09-27 322377 320116 80122 78002 116507 120008 118548 117761 88146 86956 95729 94724 113600 114295 329653 353834 956555 939278 347314 361023 106100 94111 101938 104442 115571 115719 106456 107311 76531 76989 255405 225607 649405 656181 197541 195029 251113 251935 289646 281892 301303 302172 317132 320757 298893 332122 667789 703318 515811 418321 265396 260251 301193 298383 315688 319331 322326 326477 359983 359841 580165 610397 41.15 67.8 1
12:46:38 2023-09-27 321459 319919 80122 77983 116507 120042 118062 117604 88034 86956 95729 94756 113991 114295 329653 358835 950968 931465 347314 361023 106205 96301 102113 104331 115651 115719 106603 107344 76478 76949 265491 226920 647571 655718 197124 195303 250021 251746 289425 281892 302266 301219 318624 319737 298440 330916 667079 708327 509292 417580 265772 261244 300249 300129 314399 319189 323882 326696 360866 359701 590471 610828 41.15 67.8 1
12:46:39 2023-09-27 321280 319699 80208 78148 116686 120174 118062 117327 87882 86956 95596 94822 113535 114229 329617 355610 950090 930768 351002 360988 106173 96435 101938 104476 115618 115765 106424 107385 76498 75520 254239 225463 652788 656145 196986 195303 250021 252720 288058 284015 300088 301852 317132 320401 298440 330844 671108 701124 507921 417953 265209 260984 299313 298836 313552 320748 322288 326404 359983 359018 588798 609031 41.15 67.8 1
12:46:40 2023-09-27 325550 319149 80093 77943 116507 119974 118423 117294 88034 86587 95795 94403 113600 114097 329617 356645 948852 938217 350436 360952 106498 96401 102184 104298 115651 115684 106570 106836 76531 76949 270258 225145 650776 648984 197402 195029 250725 252720 288093 283546 300986 302136 315919 320183 300352 333181 669390 701119 510663 414398 266337 259777 301275 300784 313635 320570 323020 327400 360974 361173 586118 608644 41.15 67.8 1
12:46:41 2023-09-27 322259 319888 80093 77939 116473 120008 118062 117646 88058 86742 93913 94595 113490 114229 329582 352350 947361 940649 350725 360988 106530 96301 102289 104370 116036 115650 106676 106869 76564 76989 270258 224161 654065 649056 197124 195303 250373 252009 290560 281856 301412 302736 315757 320699 302050 331346 668939 698305 510663 414179 265584 260984 299593 300025 315911 320038 321540 328974 359887 360093 581251 609031 41.15 67.8 1
12:46:42 2023-09-27 320936 319888 80118 78140 116858 120067 118062 117490 88034 86833 95729 94691 113600 114183 329617 353409 956555 939945 347314 361023 106416 96502 101904 104509 115425 115880 106391 107492 76446 75551 254239 225571 648456 654719 197541 195303 251078 252364 290642 281905 300756 301888 317880 320958 301859 332243 667570 707188 512163 418103 265960 260395 300327 298312 315688 319331 322553 326404 362908 362948 580056 609892 41.15 67.8 1
12:46:43 2023-09-27 320518 319663 80089 78211 116348 120174 118028 117719 87882 86988 93981 94788 113568 114440 329582 353976 952351 938205 348742 363893 106457 96268 102255 104403 115651 115650 106424 106869 76498 76884 254239 225535 653226 656645 196571 195709 250021 252364 290290 281821 301011 301889 315955 320924 299311 329345 669683 703174 507849 414543 264528 260108 299523 297480 315911 319071 322553 326441 360974 357911 582253 610828 41.15 67.8 1
12:46:44 2023-09-27 319921 319220 80089 78002 116440 120008 118062 117686 87882 86924 93917 94756 113568 114229 329582 355610 950090 932758 351533 360988 106140 96401 101904 104403 115618 112895 106424 107311 76498 75591 253133 225535 652808 657238 197124 195303 250546 252612 290946 284290 300586 302652 317026 321172 300631 333415 671510 704288 520259 418103 265396 260984 299313 300440 313920 321128 322183 326404 360974 359018 588831 614294 41.15 67.8 1
12:46:45 2023-09-27 321839 319668 80035 78120 116440 120174 118062 117686 87942 87260 93817 94917 113568 114473 329582 356681 945983 931465 348327 360988 106424 96201 102255 104370 115977 115650 106750 106836 76531 76956 254361 224161 655708 656645 196848 195577 250021 252720 289681 282682 299919 302914 315188 321208 299347 329381 669683 700084 510663 416997 264834 259315 300959 300220 315022 320263 320531 328473 360974 358732 585289 608902 41.15 67.8 1
12:46:46 2023-09-27 322781 318921 80259 77820 116810 119573 118621 117099 88098 86492 95895 94211 113633 113907 329582 355312 945983 936884 349415 360952 106205 96268 102289 104442 115651 115684 106570 106836 76498 76989 255405 225340 648976 652980 197536 195470 250934 252720 290535 283476 300725 302702 316000 322565 300001 335610 671108 700352 510663 414543 264115 260179 302092 299289 313993 320299 322064 327437 360830 361243 587891 608565 41.15 67.8 1
12:46:47 2023-09-27 320972 319663 80122 78189 116498 120101 118062 117490 88002 86924 95629 94466 113568 114072 329582 352315 946653 939945 351723 363012 106659 96268 102289 104442 115684 115650 106456 106803 76531 76989 253133 224161 654289 649020 196986 195303 250021 251655 290325 281856 300197 303093 315188 320218 300970 331113 667244 698268 515804 413887 265584 260585 302165 297444 315911 320299 320602 328436 359887 359806 581251 611717 41.15 67.8 1
12:46:48 2023-09-27 322590 319348 80154 77955 116502 119641 118423 117294 88034 86737 95795 94435 113600 114097 329653 354224 955841 940649 347314 360988 106173 96435 101938 104509 115618 115719 106424 107418 76498 75667 255523 227074 649416 653577 197321 195303 251431 252720 289708 282541 302046 302638 320615 320183 298161 332423 668735 708829 512163 417580 266149 260251 299629 298383 314962 320299 323534 326137 359983 360920 581806 610901 41.15 67.8 1
12:46:49 2023-09-27 320518 319180 80043 77939 116473 119974 118062 117327 88002 86924 95596 94756 113568 114262 329582 352421 955163 938243 348742 360988 106424 96401 102255 104403 115651 115684 106456 106869 76498 77022 255405 225535 660576 656645 197124 195577 250549 252364 290528 281856 301303 302509 316176 319737 299417 329345 667753 701160 507849 417658 264460 259315 299593 297480 315911 319295 323041 327146 360686 360835 584489 610719 41.15 67.8 1
12:46:50 2023-09-27 322525 319220 80122 77971 116498 120174 118062 117719 88214 87020 95729 94756 113600 114295 331367 356109 950698 934814 351533 360988 106173 96435 101938 102093 115837 113119 106585 107474 75338 75542 256521 225427 645715 656500 197330 195851 250653 252720 290535 284422 300088 301713 317167 321208 301385 331238 670339 702148 507921 417069 265960 261352 299558 299045 313808 321199 322290 326441 359948 359806 589634 609031 41.15 67.8 1
12:46:51 2023-09-27 319446 319919 80122 78120 116473 120209 118028 117686 87882 86988 95695 94788 113490 114407 329582 356454 947361 934151 350228 360700 106530 96401 102465 104298 116036 115650 106815 106836 76564 76956 256075 224161 659420 654683 196986 198846 250021 252720 289004 282718 300798 303164 314713 320287 301385 331667 667006 694268 510663 413887 264834 260108 298651 299289 315214 319979 322302 329184 358660 361051 588834 611501 41.15 67.8 1
12:46:52 2023-09-27 335005 319122 80314 77855 116891 119603 118654 117294 88066 86865 95829 94691 113633 114072 329689 352421 947361 938217 350472 360681 106692 94124 102263 102213 115996 115868 106684 107212 76643 75551 255405 225232 649226 653054 197958 195303 251467 252720 289075 283617 300980 302559 315919 323101 300316 333198 669683 700171 509539 414579 266715 260251 299629 301179 314101 320748 322028 328204 360708 361208 583562 610633 41.15 67.8 1
12:46:53 2023-09-27 321649 319699 80122 78476 116507 120008 118096 117686 88034 86956 95729 94788 113600 114341 329617 352421 949416 940685 349190 360665 106563 96401 102323 104298 116036 115650 106676 106803 76564 76851 255405 224706 652811 649056 197124 195303 250549 252720 290696 281821 301303 302880 317457 321181 298196 331381 667716 699291 502429 415140 266337 261280 301952 299790 315911 318930 322445 329061 359454 360492 581214 612371 41.15 67.8 1
12:46:54 2023-09-27 321846 319406 80126 78109 116469 119890 118062 117327 88034 87228 95662 94627 113600 114150 329617 352421 955200 940743 349622 363636 106512 94123 102153 104485 116151 115868 106651 107285 76663 75480 255405 225535 654272 656645 197402 195303 251323 252328 290290 281856 300195 302172 315699 320994 300186 330880 667716 703282 507921 418321 264834 264393 300469 299337 315911 319366 322589 327473 359983 358732 576793 609965 41.15 67.8 1
12:46:55 2023-09-27 320450 319215 79867 78278 116115 120376 117831 117753 87882 86988 95662 94756 113412 114295 329084 356717 953774 936884 347756 360988 106205 96435 102218 104476 115651 115650 106603 106869 76531 77022 253133 226362 663919 653759 196571 198952 249671 251360 289681 281821 300036 301255 316176 320218 298440 330415 670888 708327 496087 417580 265960 261720 300249 300821 315838 318671 323918 328204 360866 360492 588762 610865 41.15 67.8 1
12:46:56 2023-09-27 319930 319605 80089 78113 116473 120003 118028 117686 87882 86956 95662 94756 113568 114328 329368 355860 951632 934040 350329 362939 106684 96333 102470 104562 115903 115638 106684 106803 76583 75263 255405 223846 654909 654537 196986 195851 250021 252720 289479 283341 301692 303804 314273 320252 301275 330112 670633 694268 496087 414507 264834 259746 298651 300257 315022 319850 321314 329244 359887 359582 587059 608902 41.15 67.8 1
12:46:57 2023-09-27 323603 319184 80122 78113 116507 119890 118062 117327 88034 86988 95662 94466 113490 114117 329119 357756 944570 935553 348327 360717 106205 96235 102113 104298 115651 115524 106603 106836 76478 76989 255405 225181 652151 648984 196571 198881 249846 256940 288969 282766 301303 302065 315003 324397 300352 333741 671437 694160 510554 414332 266264 261720 300316 299219 314842 320121 322517 327437 359080 360128 589639 610337 41.15 67.8 1
12:46:58 2023-09-27 323255 318697 80258 77967 116502 120008 118062 117327 87942 86956 94069 94822 113814 114485 329368 352280 948595 942232 349869 363452 106758 94220 102399 104264 115923 115329 106782 106836 76564 75520 259760 224161 652673 649056 197402 198846 250725 252720 290802 282086 301193 302843 315003 322875 298405 331417 667244 699822 516146 413269 265584 264429 301275 297480 315911 319107 322288 328509 359887 360128 576757 609068 41.15 67.8 1
12:46:59 2023-09-27 322925 319930 80122 77908 116507 120008 118096 117327 87974 86742 95729 94403 113600 114097 329582 354578 949623 937910 346773 360952 106205 96301 102113 104331 115837 115684 106424 107311 76498 75500 255405 226920 657598 649020 197402 195303 250725 252720 289884 283334 304143 303429 316956 323474 300425 332315 669573 706139 510663 416395 266715 260948 301706 298800 315466 319812 324555 324280 360758 361208 583489 612669 41.15 67.8 1
12:47:00 2023-09-27 317999 319796 79980 78109 116393 120406 118186 117876 88146 87162 93970 95047 113502 114618 329243 354366 954146 936773 347892 363012 106318 96335 102113 104331 115651 115868 106684 106836 76498 77022 270258 225571 657311 656645 196571 198916 250021 252720 290767 281856 302266 302136 316211 320218 299102 332212 669683 703210 503791 414579 264834 260541 299104 298418 315911 319107 323306 327473 360974 358516 584605 610865 41.15 67.8 1
12:47:01 2023-09-27 320706 318956 80035 78077 116507 120042 118028 117361 87974 86833 95662 94627 113600 114229 329582 358871 951004 931465 346233 360988 106205 96301 102289 104331 115651 115684 106456 106902 76426 76929 256521 225571 648504 654220 197124 195780 249843 254509 291357 282906 302291 301782 319543 322565 301166 331938 672463 708474 502439 414543 265584 260984 298372 302033 315322 318540 324519 327133 360974 360373 590213 614116 41.15 67.8 1
12:47:02 2023-09-27 321046 319144 80122 77971 116822 119974 118028 117490 88034 86956 95729 94756 113568 114361 329315 355610 950090 930034 350472 363307 106140 96435 101904 104442 115618 115684 106424 107311 76498 75449 254361 225463 648345 655645 197402 195577 250549 252720 287954 284330 301303 302136 317167 322193 301202 331346 671584 703174 509292 417033 265960 264615 299523 301252 314029 320748 322553 326441 360550 360058 589726 609068 41.15 67.8 1
12:47:03 2023-09-27 322399 319144 80423 78109 116436 120008 118028 117604 87942 86956 94112 94627 113600 114229 329315 357756 943901 933451 347314 363012 106530 96234 102255 104264 116003 115455 106782 106803 76498 75489 255405 225340 653185 654445 196910 196402 249914 252720 289884 283206 301906 303076 315938 322078 301062 330808 671584 694268 507849 414038 265960 259892 300757 300894 315022 319814 322778 328291 358768 359555 589216 609031 41.15 67.8 1
12:47:04 2023-09-27 323571 319082 80122 77939 116507 119607 118423 117294 88034 86892 95861 94435 113600 113940 329582 356109 947361 936611 348888 363012 106205 96435 102184 104370 115651 115684 106603 106836 76498 76989 255405 225340 656333 651205 197402 198846 250549 251711 288969 283348 302266 302384 316176 321664 303417 332423 671108 701839 515632 412000 264891 260984 300425 300235 314986 320462 322553 328168 360974 361243 590213 613068 41.15 67.8 1
12:47:05 2023-09-27 322368 318697 80122 77971 116473 119974 118062 117294 88182 86988 95795 94691 113600 114072 329582 354543 949317 940612 346737 360988 106498 96401 102255 101997 115651 115684 106570 106869 75338 75605 257717 225102 650508 653054 197680 195851 251078 252720 290290 282945 303013 301747 316140 321664 297501 332423 668406 706322 510663 413197 264080 260801 301385 300002 315730 318812 324555 326902 360430 361208 583562 610865 41.15 67.8 1
12:47:06 2023-09-27 321611 318921 80126 77971 116507 119890 118423 117294 88034 86956 95795 94435 113568 114150 329350 352386 955841 939278 349236 363012 106205 96367 102079 104442 115651 115615 106424 106836 76498 77022 253133 225340 655325 655645 197680 195303 251467 252364 290290 282718 301303 302172 317167 321208 299347 334968 668226 703282 510773 418285 265584 260251 303929 299373 315911 320038 322589 327645 363934 362948 582756 612371 41.15 67.8 1
12:47:07 2023-09-27 320865 319131 80114 77939 116689 119974 118062 117294 88002 86988 94046 94595 113600 114229 328587 358583 952351 930034 348248 362758 106173 96435 102113 104476 115803 113119 106618 107474 75338 75511 255405 226702 647412 654501 197644 196126 250689 252720 288671 283348 302156 300865 317167 322207 299206 333193 671584 703282 509292 414651 265960 259350 301172 301819 313230 320299 323798 326441 360802 360093 590471 611279 41.15 67.8 1
12:47:08 2023-09-27 320972 319890 80118 78183 116469 120209 118062 117686 88002 86988 95729 94756 113379 114262 329084 355040 950090 931502 350472 363012 106173 96435 102113 104298 115538 115650 106424 107311 76446 77022 255405 225181 649442 656645 196874 198881 250725 252720 289444 284450 300877 302207 316696 321208 299417 331148 670633 702335 522487 417331 265396 259350 301275 301179 314734 321734 324316 328058 363529 359701 585971 610887 41.15 67.8 1
12:47:09 2023-09-27 322431 318927 80126 77998 116393 119974 118062 117686 88034 87228 95729 94595 113490 114229 328587 357792 943197 931502 347278 360717 106692 94156 102368 104635 116438 115673 106684 106770 76643 75449 256521 225391 657066 653981 197124 199196 250021 251711 289004 283334 301985 303057 315188 322182 300959 330880 671400 700622 506496 412035 265584 260108 298651 299360 315466 320299 322589 328473 358804 360128 590052 609929 41.15 67.8 1
12:47:10 2023-09-27 324026 318921 80235 77908 116540 119607 118423 117294 88247 86710 95829 94371 113600 114010 329350 355574 948743 936884 348888 360952 106205 96401 102079 102029 115618 115489 106424 106836 76498 77022 255405 225181 648634 651205 197402 198846 250725 252097 288768 283939 301729 303057 316176 321664 299396 333433 667006 701343 513428 415214 267472 260876 301312 300654 314621 320642 322445 328022 360830 362150 588693 611329 41.15 67.8 1
12:47:11 2023-09-27 323255 318921 80122 78109 116536 120008 118062 117604 88034 86988 95762 94756 113600 114229 329084 353728 951632 944174 346445 363636 106611 94059 102328 104630 115903 115799 106684 107359 76610 75511 255405 225535 653462 648984 197541 196091 250970 252720 289849 281923 300949 302136 317897 322008 300777 332153 669683 701124 512034 412035 264080 260984 299593 299289 315911 317053 324555 327936 359887 360983 583672 610865 41.15 67.8 1
12:47:12 2023-09-27 335242 318662 80118 77908 116536 119974 118457 117327 88066 86710 95762 94435 113600 113940 329350 353445 953774 939945 347314 362758 106205 96301 101972 104476 115618 115684 106424 106902 76478 76908 253133 226847 648562 649092 197680 198567 251290 252720 289884 283348 302156 301008 317238 322683 298405 333162 667424 708327 509539 417580 267057 260765 300363 300572 315802 319861 324374 326259 363262 361208 582665 612199 41.15 67.8 1
12:47:13 2023-09-27 320936 318901 80258 78215 116309 120406 118028 117719 87974 86988 95662 94756 113490 114519 331367 358009 955429 933938 347646 363782 106432 94188 102119 104596 115551 115799 106424 106836 76498 76916 255405 225571 652966 654683 196571 199023 249846 252132 289884 283182 300492 301852 316653 320252 298858 331148 667006 703246 509539 414579 265584 259927 299577 301179 315911 319071 324361 327400 360974 360128 588798 610901 41.15 67.8 1
12:47:14 2023-09-27 319961 319441 80039 78144 116473 120209 118028 117604 88034 87253 95696 94756 113568 114262 329084 355290 950090 930034 348888 360988 106205 96435 102113 104476 115864 115684 106424 107311 76446 77022 250900 225643 647287 654719 197402 198881 250725 251746 288128 283586 300687 301255 316956 322493 301915 333979 673492 707188 503960 416888 265960 261536 301239 300549 314585 320263 323534 326441 359983 360093 590439 612186 41.15 67.8 1
12:47:15 2023-09-27 321126 318956 79871 78109 116355 120209 117994 117931 87914 87464 93970 95015 113470 114921 328941 358358 946231 934903 349732 363452 106758 94220 102435 104442 115651 115684 106456 106836 76643 75542 255405 225181 649913 648984 197124 196402 250021 251746 291913 283383 303591 303093 315223 322217 298405 331417 667042 694304 516809 412000 265960 260108 300425 299360 315244 320299 323043 328436 359598 360955 590471 609929 41.15 67.8 1
12:47:16 2023-09-27 322817 318684 80263 77939 116777 119607 118457 117213 88279 86742 95829 94435 113633 113940 330388 354543 946653 936884 349415 363012 106457 96435 102289 104331 115651 115650 106456 106836 76426 77022 270258 224865 653910 651205 197541 198846 250725 251360 291357 283767 302694 304649 316921 321111 300170 333361 671547 701197 510663 416395 267093 260948 299558 299395 314764 319943 322302 328181 360974 362574 588798 609031 41.15 67.8 1
12:47:17 2023-09-27 321911 319570 80118 77998 116536 120131 118384 117680 88299 87194 94072 95169 113568 114295 329439 355147 949979 944922 347230 363525 106710 96235 102465 102062 116223 115799 106651 106836 76564 76916 254239 225283 655481 648984 197608 198916 251113 256868 290153 281821 302401 303093 316429 321958 298405 332153 668735 700631 506496 415214 264080 259350 299593 299325 315911 318848 324326 328473 360720 361243 583612 612199 41.15 67.8 1
12:47:18 2023-09-27 322849 318956 80263 77967 116540 119974 118423 117327 88034 86742 94178 94435 113600 114097 328622 353445 955163 940705 347034 360988 106205 96435 102113 104331 115618 112808 106391 106869 76393 76949 255405 226920 646607 652980 198025 196091 251359 252648 292182 283321 303013 301768 317097 321559 300170 333253 668516 703102 503284 413923 264856 260617 299593 301059 315911 320299 324591 326477 359445 364011 583476 611766 41.15 67.8 1
12:47:19 2023-09-27 320102 319643 80212 78215 116306 120337 117961 117896 87938 87258 93908 95047 113502 114941 328941 354224 952388 936884 347510 360754 106512 96401 102255 104442 115651 115650 106424 107212 76643 77022 255405 225089 649850 656181 197124 199127 250021 256904 290696 281856 300036 302207 316689 320699 299347 330344 669390 703210 510663 414543 264834 260541 301176 300293 315911 319331 323570 326611 360974 358732 583599 610865 41.15 67.8 1
12:47:20 2023-09-27 320415 318662 80085 78105 116502 120008 118062 117523 88034 86988 95729 94756 113490 114183 328587 358319 951004 931429 346269 360988 106173 96435 101972 104403 115538 115684 106456 106869 76446 77054 253133 225391 653465 656305 197397 196264 249986 254150 289743 282611 303013 301994 317026 322792 299347 334455 667042 703282 520430 414507 265960 259315 300425 300270 315688 319366 324446 327437 359445 360128 590052 610865 41.15 67.8 1
12:47:21 2023-09-27 321126 319528 80171 78215 116732 120155 117927 117747 88211 87194 93908 94788 113379 114262 328587 355076 948595 934151 350725 362794 106530 96235 102323 104596 115684 115615 106603 106803 76564 76956 255405 223460 668028 655218 197402 199056 250549 256977 289884 283185 301303 304766 315919 323664 300292 330844 667042 698268 510663 414615 265584 260143 299558 299325 315911 320299 321576 329943 360708 359053 587928 608135 41.15 67.8 1
12:47:22 2023-09-27 322399 318936 80122 78235 116494 119999 118062 117604 88066 86988 95762 94756 113633 114262 328587 357756 943938 934188 349585 367042 106457 96468 102289 104331 115651 115650 106424 107293 75338 75542 255405 225124 650447 651205 197541 196126 250689 254150 288864 283440 300901 303057 316956 322182 301623 333198 672537 702335 503791 412035 265298 264802 301312 302033 315022 320748 322589 328974 360974 361278 590052 609068 41.15 67.8 1
12:47:23 2023-09-27 322754 319228 80244 78183 116728 120087 118451 117618 88034 87228 95762 94756 113535 114262 329439 352315 948743 940649 349447 363745 106498 96268 102502 104370 115977 115455 106676 106803 76636 76989 256521 224161 652433 648984 197680 198846 250725 252720 291653 281856 302131 303590 315919 321699 301172 331884 667753 700622 505144 413269 265960 259315 299558 297480 315911 320001 322064 329207 360394 360632 581251 609031 41.15 67.8 1
12:47:24 2023-09-27 324362 318666 80122 78109 116502 119974 118062 117327 88034 86956 95861 94595 113568 114072 329084 354472 949868 937873 346773 363525 106173 96435 102229 102385 115837 113020 106585 107285 76590 75511 256521 226775 648273 653054 198097 195989 251431 252720 289849 283114 302615 301219 317026 322947 300534 333126 669683 703210 512163 415214 264856 259315 301275 298836 315694 319331 324266 326902 360974 361208 583077 613131 41.15 67.8 1
12:47:25 2023-09-27 320379 318662 80122 77939 116540 119974 118423 117327 88034 86924 95662 94756 113568 114130 329315 352386 955841 939945 347278 363012 106140 96502 101808 104476 114917 115765 106066 107418 76393 75551 253133 225355 641123 653722 197958 195577 251467 252720 292269 283229 302156 301925 318573 320183 301202 333433 668939 707333 509292 418285 264080 260617 301135 300182 315730 320014 323390 326793 364043 361067 582645 613679 41.15 67.8 1
12:47:26 2023-09-27 322376 319310 80259 78247 116502 120003 118423 117686 88066 86988 95795 94917 113568 114295 329084 358583 953738 934151 347008 363600 106659 94284 102158 104702 115551 115868 106651 107393 76663 75542 255405 225463 648417 654148 197680 198881 250725 252167 291357 283427 300878 302101 317167 320922 301859 332784 667115 703318 503791 414615 266149 261392 298616 300937 315688 320074 324591 327437 359983 360632 590568 611766 41.15 67.8 1
12:47:27 2023-09-27 320479 318916 80089 78247 116770 120174 118062 117686 88034 86988 95729 94756 113568 114262 329084 355290 950090 931429 351002 363893 106318 96468 101938 104476 115538 115799 106391 107311 76393 75551 255405 225499 650510 656145 197541 198881 250725 257086 289075 284885 301303 302632 317203 322647 299382 331381 667042 702112 509292 417994 266117 261684 302165 300997 314399 322103 323162 327255 364289 360492 589450 611936 41.15 67.8 1
12:47:28 2023-09-27 324823 318921 80122 78109 116473 120008 118062 117490 88066 87198 95729 94595 113568 114229 328551 356681 946157 938243 350615 363343 106578 94349 102294 104630 115903 115915 106651 107179 76610 75480 255405 225023 650447 651205 197680 195851 251323 252720 288934 283719 301303 302808 316548 321181 300279 333469 669683 701343 510663 414543 265262 260617 300259 299360 314986 321199 323017 328436 360974 362292 587127 608570 41.15 67.8 1
12:47:29 2023-09-27 322147 318892 80126 78002 116502 119974 118062 117490 88034 86956 95729 94788 113568 114150 328587 351296 947361 940377 350477 363012 106498 96401 102289 104370 115651 115650 106603 106836 76583 76956 255405 224125 655119 649020 197541 199021 250725 252364 290802 283216 301047 304053 315919 321216 300989 335354 669484 700622 512034 414362 266149 261352 301241 300329 315911 320580 322374 329760 360974 361137 576856 608995 41.15 67.8 1
12:47:30 2023-09-27 323062 318865 80150 77971 116536 119886 118423 117594 88187 86956 95829 94371 113600 114452 331367 355195 957507 942232 349732 364039 106074 94188 101946 104775 115485 116030 106066 107385 76393 75520 255405 225535 645619 654683 198237 195714 251467 252720 290520 283317 301769 302632 318573 319960 301239 332928 668735 707333 512163 418285 264080 260801 300961 299065 315911 320299 323534 326938 361098 361208 582756 610828 41.15 67.8 1
12:47:31 2023-09-27 318860 319149 80047 77975 116440 120008 118569 117686 88066 87258 95729 94917 113568 114407 331367 352421 952351 938885 348248 360952 106424 94172 102184 104442 115618 115650 106424 106869 76498 75511 254361 225535 651221 656645 197541 199092 250725 252346 290802 282797 300000 302632 316921 322983 302588 333031 669573 705323 503791 414470 265209 261720 300292 300754 317698 319295 323534 328204 360974 360835 584563 613068 41.15 67.8 1
12:47:32 2023-09-27 320298 318662 80118 78247 116502 120209 118062 117686 88066 87313 94134 94983 113814 114697 328941 354898 950016 932907 351141 364002 106399 94188 102079 104476 115538 115719 106391 106869 76610 76981 255405 225499 656058 655681 197680 196402 251254 251360 289075 284885 301729 302632 318103 320218 299417 331417 667042 703174 513726 418285 265960 259927 301312 301179 314543 319729 323079 328240 361062 360632 590052 609031 41.15 67.8 1
12:47:33 2023-09-27 318963 319144 80400 78247 116469 120209 118028 117719 88034 87290 95729 94949 113568 114552 329048 355610 947325 931356 349695 360970 106563 96268 102431 104264 115923 115455 106709 106803 76564 76956 255405 223810 655270 654184 197402 199127 250549 251746 289884 283989 302438 305337 318399 323558 300151 331274 672024 698051 509539 414362 265584 260800 299523 301179 315911 320748 323041 330301 359599 360058 588798 610633 41.15 67.8 1
12:47:34 2023-09-27 323935 318216 80263 77939 116895 119700 118615 117450 88452 87070 94305 94403 113880 113940 329439 354366 948559 938106 350189 363012 106424 96468 102289 104886 115823 115650 106424 106803 76531 76949 270258 224929 649194 651205 197680 198846 251113 251746 288969 284130 302266 303128 316910 321216 298196 333469 671584 701343 510663 413887 265298 260617 299593 299395 315645 320748 322589 328473 360974 362292 589634 610865 41.15 67.8 1
12:47:35 2023-09-27 320635 318216 80118 78140 116507 120008 118062 117628 88066 86988 95795 94756 113600 114229 329084 353838 946690 939241 349379 363012 106530 96301 102151 104442 115684 115650 106570 106836 76531 77022 254239 224865 650824 649092 198516 195780 252673 252612 292704 284347 300901 303874 316769 321559 299206 333253 669536 699110 510663 414507 266149 260801 301454 301179 315694 321199 322517 329207 360974 361173 583421 608565 41.15 67.8 1
12:47:36 2023-09-27 324174 318896 80240 78148 116966 120101 118321 117470 88364 87194 94305 94724 113502 114710 329172 354082 953701 939278 346198 360988 106432 94188 102221 104408 115651 115650 106424 107326 76643 77022 255405 225643 647514 648984 197680 198916 251467 251360 289739 283472 301407 302360 317132 324386 300316 334327 669683 703282 510663 413596 264891 259315 300469 301252 315694 319366 324627 327473 359724 361278 583640 612223 41.15 67.8 1
12:47:37 2023-09-27 319930 318220 80263 78231 116569 119890 118423 117327 88187 86988 95762 94691 113568 114072 329350 352386 956555 939945 348742 360988 106351 96435 102113 104331 115651 115684 106456 106836 76531 76929 255405 225283 655585 657705 198201 196091 251785 252720 290454 283551 301983 302914 320431 322112 302484 332351 668699 707333 512163 418954 266337 259315 301383 300466 315911 320299 323810 329563 361098 360128 580160 610397 41.15 67.8 1
12:47:38 2023-09-27 322339 321055 80222 78211 116753 120269 118321 117747 88211 87194 94038 94918 113568 114183 328587 357756 952643 933730 347510 363268 106205 96435 102113 102202 115551 115489 106424 106869 76531 76916 253133 225607 646642 654451 197541 199196 250021 252167 289884 282718 303013 302172 317203 320957 301275 332387 667079 703354 510663 414651 264045 259711 300538 302033 315911 320014 324591 327255 360235 360920 590471 610901 41.15 67.8 1
12:47:39 2023-09-27 321381 318662 80122 78193 116507 120042 118062 117361 88098 86988 95729 94788 113568 114262 328587 354543 951632 933488 350472 360952 106173 96435 102113 104476 115538 115684 106391 107326 75338 75542 255628 224929 652264 655999 197680 196402 251431 252720 289884 284982 301157 303093 318127 320218 300292 332153 671547 703754 509292 418285 265772 259927 301439 301111 315214 319729 324724 328473 361062 360128 586574 610411 41.15 67.8 1
12:47:40 2023-09-27 323218 318556 80167 78183 116402 120204 118254 117714 88034 86956 95729 94788 113412 114452 328622 356681 943865 934188 347314 363380 106824 96135 102607 104264 116069 115374 106636 106803 76583 76884 253133 224865 656607 649056 197402 199058 250021 251922 289721 283617 306066 302701 315258 322928 299347 332158 667042 694340 506496 412071 264080 260506 301043 299360 315911 320299 323534 329710 359887 360128 589634 609068 41.15 67.8 1
12:47:41 2023-09-27 323344 318216 80158 78113 116536 120049 118062 117294 88219 86956 95829 94595 113600 114097 328622 355610 947398 936884 348888 360952 106482 96301 102289 102385 115996 113142 106618 107293 76643 75582 256521 225232 648261 652129 197958 196402 251254 252132 289409 283617 301084 303128 317062 323188 301116 333397 667079 702335 510663 415214 265298 261418 300850 300937 315466 321199 323570 328473 360974 362870 590471 609498 41.15 67.8 1
12:47:42 2023-09-27 321853 319492 80268 78113 116469 119890 118062 117604 88066 87226 95829 94748 113457 114150 328587 351331 948595 940685 349461 360970 106530 96135 102431 104331 115684 115455 106671 106803 76596 76956 259090 224003 654668 649020 197680 198952 251113 252720 291688 282819 305597 304053 315990 321923 301239 332423 667789 699822 505144 413887 264080 259350 299629 297931 315161 320299 325194 329477 360720 360955 581251 609068 41.15 67.8 1
12:47:43 2023-09-27 323144 317902 80122 77971 116515 120008 118062 117490 88066 86988 94178 94788 113600 114097 330393 353976 948244 939367 346492 363930 106692 94284 102263 102240 115744 112974 106651 107212 76643 75511 253133 225499 648662 652019 197680 198916 251113 256940 290555 283564 301407 302794 317167 322182 300279 333217 670633 703282 512890 413269 265262 259350 299629 299325 315911 319850 324627 327473 360974 361278 583667 612199 41.15 67.8 1
12:47:44 2023-09-27 320021 318479 80154 78247 116507 120072 118186 117490 88034 87198 95662 94788 113470 114440 328587 352350 953738 938217 348742 363706 106351 96435 102289 104331 115651 115524 106424 106869 76531 77022 253133 225017 647298 656645 197680 199231 251113 256904 290696 282753 300492 303128 317203 321181 301206 330880 668953 702148 510663 417033 264834 260541 300504 300293 315161 320074 323606 328473 360974 359053 581395 610865 41.15 67.8 1
12:47:45 2023-09-27 321882 318216 80122 78136 116498 120008 118062 117604 88066 87198 95696 94788 113600 114262 328551 357792 955429 935570 346518 364039 106432 94188 102153 104664 115790 115868 106544 107212 76610 75480 255405 225607 645931 654220 197572 196402 251078 252907 289479 283348 300913 301852 317986 321146 299382 335318 667042 703282 509539 414615 266149 259711 301062 302461 315911 320299 324627 327936 360487 361173 590471 610865 41.15 67.8 1
12:47:46 2023-09-27 320291 319492 80122 78247 116810 120292 118028 117686 88359 87405 95729 95079 113502 114519 328551 355574 947325 934151 349732 363589 106677 96401 102465 104408 116036 115455 106782 106803 76669 76956 255288 223653 660595 652764 197541 196331 250725 252097 290290 283808 306103 304623 315223 322670 300292 331346 667042 698268 512548 414507 266067 260722 301275 299360 315911 320748 322553 330177 360394 360093 588344 608607 41.15 67.8 1
12:47:47 2023-09-27 322889 318536 80122 78113 116461 119969 118028 117571 88034 86988 95729 94748 113782 114419 330898 356431 946231 936736 350504 363488 106651 94188 102119 104596 115870 115615 106391 106836 76551 76949 259760 225037 661793 651205 198057 195714 251467 251360 289884 284485 301942 303093 316696 321181 299137 333469 670633 701343 496087 416987 265262 260617 300469 301606 315022 322055 322553 329170 360974 362581 587022 608565 41.15 67.8 1
12:47:48 2023-09-27 323597 319406 80263 78162 116781 120239 118389 117686 88187 87281 95795 94788 113600 114229 328587 354507 952115 940612 346211 363012 106530 96301 102431 104476 115996 115650 106537 106836 76498 75551 253133 225571 649725 648948 197958 198916 251467 251746 290290 283149 304520 302136 319074 322182 298858 333469 669683 705676 496087 413269 265262 259711 300504 301179 315911 320261 324663 327900 360974 362292 583772 612199 41.15 67.8 1
12:47:49 2023-09-27 321611 318216 80259 77967 116777 119974 118621 117327 88601 87162 94134 94983 113814 114262 329403 352280 956408 942232 349447 363452 106578 96401 102221 101986 115651 115489 106424 107212 76643 75449 255405 224865 660302 656181 198656 196126 251998 252720 290696 283470 306066 303093 318127 319925 300713 332423 668699 703318 506550 418913 266149 259315 301419 300257 315645 320299 323570 328473 361098 360632 580056 610596 41.15 67.8 1
12:47:50 2023-09-27 317964 318887 80031 78278 116275 120410 117994 118021 88002 87501 95629 95079 113224 114763 328090 355953 953026 936884 346773 363012 106424 96401 102263 104476 115651 115615 106424 106836 76531 77022 253133 225535 648136 655645 197124 195089 250725 256868 294257 283298 302898 304723 317062 321559 301099 331238 669573 706322 510663 416851 265584 260506 301952 299029 315911 320299 324146 328145 360974 359018 584489 610828 41.15 67.8 1
12:47:51 2023-09-27 319410 319548 80118 78109 116690 120101 118384 117843 88267 87226 94103 94885 113502 114689 328941 354863 949979 932907 350472 363012 106205 96468 102113 104736 115618 115811 106391 106836 76611 75480 270258 225355 643060 655681 197680 198987 251202 251922 288969 285156 302266 303057 318609 320252 300292 332387 667042 703174 509292 418285 265584 259892 299593 299360 314800 319694 323534 327972 364217 360632 589634 609031 41.15 67.8 1
12:47:52 2023-09-27 319612 320232 80089 78251 116473 120174 118028 117523 88034 87409 95795 94917 113379 114374 328587 354543 947325 933488 350191 363012 106563 96301 102607 104298 115843 115420 106603 106803 76669 76956 270258 223460 654995 653722 197572 196955 251147 254150 292843 283913 303169 304801 318290 322043 302557 331274 672500 698232 512034 414507 265584 260506 302165 301179 315911 320974 322553 328058 360430 360527 587063 607241 41.15 67.8 1
12:47:53 2023-09-27 325137 318639 80248 78183 116856 120037 118321 117551 88243 87375 94168 94854 113880 114262 328906 356074 947398 936884 348362 363488 106578 96435 102255 104442 115977 115650 106585 106770 76531 76949 253133 224865 653324 651205 197680 199127 251113 252167 289884 284250 304613 303128 317203 323153 298405 333469 667079 700102 510663 412035 265705 259746 301385 302033 315466 320974 323570 328473 360974 362835 590471 609965 41.15 67.8 1
12:47:54 2023-09-27 323992 318216 80235 78002 116777 119641 118389 117327 88066 86988 95795 94756 113568 114229 329084 352104 947361 939553 349451 363012 106530 96401 102255 104331 115651 115650 106424 106836 76531 76956 255405 224800 653565 653017 198516 195851 252140 252720 289743 284742 302120 303838 317026 322043 299347 333505 669353 701343 510834 417580 265262 260251 302593 299395 315466 322449 323162 328108 360974 362327 584838 608995 41.15 67.8 1
12:47:55 2023-09-27 323255 321317 80222 78187 116762 119871 118254 117551 88211 87194 94103 94756 113568 114051 328587 353940 952754 939908 346211 360952 106351 96301 102158 104630 115618 115650 106391 106836 76498 77022 253133 225535 649005 648984 197680 198916 251290 256940 290325 283383 300984 301925 319445 322182 301275 333433 669683 703210 516146 413269 265262 259315 301738 299360 315911 318529 324627 327936 360974 362609 583562 612669 41.15 67.8 1
12:47:56 2023-09-27 320752 318383 80263 78077 116852 119925 118062 117294 88066 86956 95829 94691 113568 114018 328587 352069 955841 939278 346755 362794 106034 96435 101800 104476 114917 115684 106226 107689 75234 75596 255405 225319 641330 654909 198516 196126 252140 252720 290736 283440 300000 302172 318868 322719 299382 333361 668516 707333 509292 417990 267093 261428 301277 299325 315911 320748 324026 327437 361956 361243 581806 610865 41.15 67.8 1
12:47:57 2023-09-27 322068 318485 79946 78215 116373 120607 117994 117848 87942 87258 95596 94917 113425 114341 328019 356109 953063 936218 346627 360970 106205 96435 102218 104331 115458 115489 106424 106836 76498 75520 254239 225499 653863 653722 197124 195258 250021 251360 290837 282806 300703 303218 317203 321664 302129 330880 669683 703210 507849 414615 265396 260939 300469 299080 315161 320299 324325 328509 359948 359053 583635 610865 41.15 67.8 1
12:47:58 2023-09-27 321501 318664 80122 78193 116507 120008 118062 117490 88034 87379 95762 94788 113568 114150 328587 357792 952351 931429 347756 360952 106173 96468 102051 102234 115844 115961 106585 107285 76590 75511 255405 225463 648128 654909 198097 196402 251254 252872 289004 283715 303350 303786 319127 321146 302129 332928 667079 707788 502439 414651 264080 260143 299558 300937 315466 320486 324555 327473 360522 360920 590568 610865 41.15 67.8 1
12:47:59 2023-09-27 320518 318520 80126 78247 116389 120209 118062 117628 88267 87377 95695 94917 113568 114407 328090 354756 947577 931502 349916 360970 106890 96235 102368 104298 115810 115455 106603 106836 76531 77022 253133 225181 654313 648984 197680 195089 250725 251922 292182 283617 301983 305017 315955 321958 300257 331381 671584 698268 496087 414507 265584 260757 299593 301763 315911 320748 322625 330411 360974 360128 586765 607241 41.15 67.8 1
12:48:00 2023-09-27 322889 318639 80150 78193 116536 120003 118603 117327 88279 86988 95829 94660 113633 114130 331132 356681 944607 936218 350155 362794 106586 94143 102263 104664 115710 115707 106651 107245 76643 75645 255405 225037 655959 651205 197680 199127 251113 254601 289884 284938 302156 303804 317167 322182 300673 333397 667042 702335 502429 413233 265705 259315 299558 302033 315466 320974 323306 328473 359410 362587 589634 610633 41.15 67.8 1
12:48:01 2023-09-27 322140 318216 80122 78251 116407 120008 118028 117294 88066 86988 95729 94822 114192 114051 328587 353976 950090 940685 346211 363012 106424 96234 102184 104264 115651 115420 106424 106803 76498 76916 253133 224901 651133 648984 197958 198952 251078 251711 290696 282130 300984 303128 316211 322217 299137 333162 669209 701124 506496 412035 264115 259315 299629 301179 315911 319331 324555 328841 360974 361278 581842 610865 41.15 67.8 1
12:48:02 2023-09-27 323255 317295 80263 77939 116498 119607 118096 117260 88066 86833 95729 94403 113412 113940 328356 355450 956789 942120 349374 363012 106074 94188 101802 104664 115518 115915 106292 107359 76525 75551 253210 225499 641745 649092 198237 196402 251467 256940 290290 283582 306066 303355 318868 320957 299347 335757 668699 707333 509539 414651 264856 264393 300961 300754 315911 320299 324072 326938 361133 362327 581842 612260 41.15 67.8 1
12:48:03 2023-09-27 322045 319381 80163 78109 116275 120209 117865 117686 88299 87194 95729 94756 113490 114097 327595 356681 953774 934188 346247 360970 106205 96301 102218 104331 115425 115615 106350 106836 76446 76989 250900 225571 648755 652836 197124 194954 250021 251746 290802 282831 300738 303164 317167 321664 299382 330415 670633 703210 515804 414579 265584 260939 301062 299325 315599 319366 324290 328204 359696 359841 584875 614190 41.15 67.8 1
12:48:04 2023-09-27 319705 317902 80067 77939 116321 119999 118028 117594 88034 86956 95662 94822 113470 114419 330898 358990 952791 932243 347683 362939 106399 94124 102014 104775 115505 115650 106318 106869 76446 77022 259760 225319 647753 654683 197680 198952 251290 254869 291975 284485 302474 302172 318609 321181 299417 332423 667115 703282 515804 417033 264080 259746 301312 300958 315022 320748 324591 327473 360845 360955 590287 610865 41.15 67.8 1
12:48:05 2023-09-27 318706 318216 79980 78180 116373 120209 118028 117490 87974 87198 95596 94788 113192 114842 327631 354507 944607 931465 348742 360970 106563 96168 102465 104120 115684 115260 106643 106770 76564 76851 260995 223810 660496 649056 197541 194684 250725 251746 289919 283617 300549 305052 316211 322947 300749 331417 670633 699291 510663 414687 265396 260143 299629 299360 315142 321199 321837 329943 360263 360093 586191 608570 41.15 67.8 1
12:48:06 2023-09-27 322339 318216 79871 78302 116275 120008 117947 117646 88299 87313 94004 94822 113535 114229 327984 356538 946231 935331 349732 362903 106399 96367 102113 104370 115618 115409 106585 107186 76551 76989 270258 224829 647265 649145 198097 198952 251113 252132 289114 284051 302312 303128 316991 322182 300425 333505 667042 702335 510663 412071 265519 259350 299593 302033 315466 321199 323534 329673 358908 362870 588798 609068 41.15 67.8 1
12:48:07 2023-09-27 321882 320184 80126 78113 116502 119974 117994 117294 88034 86956 94078 94724 113457 114072 327560 351260 948706 940377 348632 360970 106530 96367 102255 104408 115618 115420 106570 106770 76636 77022 254239 223968 668023 648718 198097 194447 251431 251746 291653 282700 301937 304481 316176 322148 301275 332856 667716 700316 509292 413233 266337 259676 299558 298383 317698 320201 323534 329943 360938 361173 581251 609031 41.15 67.8 1
12:48:08 2023-09-27 323255 318606 80085 78180 116818 119896 118350 117613 88211 87194 94168 94692 113535 114229 330429 353232 955503 939553 346211 363012 106205 96401 102260 104586 115618 115696 106391 106836 76551 75591 256521 225571 651622 651205 198237 199196 251431 252720 290325 283267 302866 301889 318092 322148 298858 333433 669683 703282 503791 414215 265262 259315 303788 299289 315645 320299 324627 327400 360974 362292 583526 614008 41.15 67.8 1
12:48:09 2023-09-27 320819 318176 80093 78247 116246 120410 118118 117882 87942 87290 93784 95079 113224 114374 327560 355040 952351 936884 346737 363012 106392 96401 102150 104408 115584 115581 106391 106803 76465 75520 254239 225535 648071 654646 197124 195258 251078 252576 290723 282806 300667 303093 317132 321664 302771 331117 669683 702643 505144 414543 265396 260904 301086 301039 317698 320038 324290 328473 360974 360058 582697 614079 41.15 67.8 1
12:48:10 2023-09-27 322081 318633 80212 78183 116402 120037 117927 117551 88150 87194 94038 94983 113502 114610 328019 357469 952351 931392 346627 360681 106173 96401 101904 104442 115505 116053 106438 106869 76611 75520 255405 225499 647662 653686 197680 199231 251625 252907 288930 283688 300913 302172 318127 321181 302129 332856 667079 703282 510663 414615 264080 259892 299069 301679 315688 320523 324555 327936 360758 361173 590563 610828 41.15 67.8 1
12:48:11 2023-09-27 319612 317255 80085 78109 116275 119974 117994 117294 88002 87166 94046 94756 113379 114287 327560 354472 945946 931392 349126 360970 106530 96367 102255 104264 115618 115306 106570 106803 76636 76924 255288 223267 653153 653722 197680 195089 251078 252097 290290 283582 300622 304658 317132 321146 301170 331381 671584 700243 515632 417033 265584 260143 301275 299325 315911 321199 324504 329943 362835 362948 587900 611243 41.15 67.8 1
12:48:12 2023-09-27 321427 320411 80167 78215 116369 120170 117860 117551 88118 87313 94044 94724 113379 114229 327560 356503 943828 933841 347278 360970 106783 96399 102504 104159 115923 115271 106750 106664 76636 76924 253133 224512 653290 648754 197680 195089 250725 251922 289884 283582 301937 304945 316176 321216 303096 331381 671108 698268 505144 414579 265396 260108 299558 299325 315911 320687 322028 330177 360974 360093 587022 608099 41.15 67.8 1
12:48:13 2023-09-27 319921 319920 80373 77943 116540 119539 118028 117065 88247 86956 95729 94466 113568 113940 328551 351822 945946 938217 349379 360970 106424 96268 102150 104442 115505 115420 106391 106803 76498 77022 253133 224125 653465 650744 198237 198846 251467 251711 288724 284561 301942 304017 319607 321664 301239 333505 670837 700847 503791 414579 265448 260984 300926 300639 315436 321960 323318 329148 360938 362948 585197 611501 41.15 67.8 1
12:48:14 2023-09-27 334514 318485 80276 78183 116373 119939 117994 117294 88034 86956 95729 94724 113457 114150 328250 350245 947361 942232 350228 360970 106498 96367 102255 104264 115618 115420 106570 106770 76603 76989 253133 223968 654185 648948 197958 199302 251467 252720 291653 283238 302156 303776 316176 322182 301239 335080 667680 699291 516332 413851 264080 259892 301312 298348 315161 320748 323043 330177 360974 361208 581251 609031 41.15 67.8 1
12:48:15 2023-09-27 323264 317255 80122 78002 116469 119700 118028 117294 88034 86956 95729 94724 113379 114097 328055 353409 950090 939553 345161 360970 106659 94188 102017 102320 115611 115776 106471 106704 76577 75551 255405 225355 649725 652591 198237 199196 251431 257267 290290 283675 303698 302347 317167 322148 300970 333433 669683 706322 510663 413197 264891 261382 300434 299325 315911 319331 324627 327437 360974 362292 582747 610865 41.15 67.8 1
12:48:16 2023-09-27 315511 318491 79839 78180 116242 120174 117635 117843 88114 87258 93682 94917 113192 114407 327560 353303 950931 936884 346455 360970 106173 96367 102079 104264 115538 115581 106391 106803 76531 75591 255405 224829 648755 654683 197402 194954 251078 257231 290696 283114 300703 303093 317619 321181 301206 331113 668699 701124 502429 418472 264834 260143 300926 300257 315911 320299 324254 328938 363161 359555 580912 610360 41.15 67.8 1
12:48:17 2023-09-27 320972 318122 80258 78077 116469 119969 117994 117260 88034 86924 95729 94466 113224 114097 327524 356681 952315 933368 345956 360717 106479 94188 101943 104562 115518 115638 106292 106704 75338 75551 255628 225391 646947 652764 197680 194616 249772 254509 290696 282916 300913 302759 317167 323929 301873 331381 671108 703246 512244 414579 264080 260722 300425 299325 315911 319331 324519 328204 360974 360093 586606 610828 41.15 67.8 1
12:48:18 2023-09-27 320248 317255 80031 78099 116373 119856 117764 117294 88214 86988 94035 94692 113224 114018 329312 353445 949818 931924 350725 360970 106173 96268 101938 101922 115538 115581 106391 106803 76531 77022 252155 224125 651140 654719 197958 194920 251254 251746 289004 285129 301011 303093 318573 320252 300292 332387 670851 702112 507921 417658 265772 260108 299593 299325 314986 319917 323534 327972 361098 360668 589639 608995 41.15 67.8 1
12:48:19 2023-09-27 320253 317225 80122 78162 116246 120008 117994 117327 88002 87198 94046 94756 113379 114183 330159 354259 946157 932832 348705 360862 106758 96300 102331 104562 115903 115569 106618 106770 76498 76989 270258 224793 652611 652980 197680 195224 251078 252097 290290 283582 301717 304981 315699 323630 300257 333979 671584 694304 506496 414507 265584 260904 301275 299395 315911 321199 325195 330411 360720 360093 587891 608135 41.15 67.8 1
12:48:20 2023-09-27 320303 316928 80089 78077 116619 119856 117994 117355 88034 86956 95695 94595 113412 114097 328055 350210 945983 937172 350725 360970 106351 96367 102184 104264 115618 115420 106391 106770 76551 76989 254239 224125 654514 648984 198097 199058 251467 252720 290802 283617 300549 303660 316689 324350 299417 334216 667716 698268 505144 414507 264080 259746 301099 298348 315663 321199 322553 329943 359724 361208 581251 608570 41.15 67.8 1
12:48:21 2023-09-27 320901 317929 80122 78116 116389 119607 117994 117099 88034 86833 94069 94790 113470 114307 330898 353303 949942 942232 345223 360826 106545 94252 102085 104375 115584 115420 106318 106803 76446 75480 254239 225181 648349 650284 198097 199092 251431 251360 290290 281887 303333 302632 316696 322217 299102 333162 669683 701124 512034 414809 264856 259350 300469 299325 315911 319331 324663 329207 360974 362292 583526 610865 41.15 67.8 1
12:48:22 2023-09-27 318255 317000 80070 78148 116119 119974 117798 117294 87882 87228 93682 94756 113192 114229 327560 351822 950931 936884 346773 360970 106173 96234 101938 104264 115452 115306 106285 106770 76446 76956 254239 224829 651266 655645 197680 194650 251467 252720 290551 283256 300723 303093 317132 319960 303132 331417 667207 703174 510663 418285 265396 259927 300926 300611 315911 320299 323534 328473 360775 360093 576861 609929 41.15 67.8 1
12:48:23 2023-09-27 320157 317220 79871 78077 116086 120008 117792 117484 88259 87130 93806 94692 113314 114229 330342 355468 955503 935570 345504 360970 106140 96268 101904 104606 115346 115638 106478 106770 76465 76924 255405 225181 653340 652800 197124 195224 250549 251746 290696 283037 300703 303057 317167 321216 300257 330844 669683 702148 510663 414543 265584 260939 301389 300293 314938 320038 324062 328473 360974 359053 582701 611496 41.15 67.8 1
12:48:24 2023-09-27 319612 317185 80035 77936 116275 119890 117913 117294 87730 86892 93784 94660 113224 114018 328324 352456 948743 930071 349415 360970 106140 96268 101904 104298 114917 115615 106066 106803 76413 76956 255405 224829 644294 654719 197680 199127 251113 251746 289444 284920 301729 303093 317845 320218 300958 332423 667006 702335 515632 417990 265960 259927 301312 299325 314800 320950 323306 328473 361133 360948 587022 608135 41.15 67.8 1
12:48:25 2023-09-27 318455 317255 80208 78180 116456 120018 117792 117551 87938 87226 93908 94854 113127 114341 329495 354330 944533 931465 348495 360030 106692 94284 102260 104197 115651 115225 106424 106590 75546 75560 253133 222833 654098 649056 197680 194954 251078 251922 289884 283582 301303 304981 316689 323664 301206 331884 669683 698268 512034 416997 265584 260506 299593 299360 315911 321199 322064 330177 360227 360093 586570 608099 41.15 67.8 1
12:48:26 2023-09-27 321882 319468 80427 77571 116502 119365 118062 116870 88066 86592 95729 94147 113412 113841 327595 352350 944607 936884 350477 360934 106351 96268 102113 104264 115458 115455 106245 106770 76498 76956 253133 224125 652618 648984 198796 198810 252176 257049 289849 284485 301303 303930 317132 321699 299382 333469 669209 698268 501104 414543 264080 260801 301454 299289 315466 318328 323269 329244 360974 361208 581976 608681 41.15 67.8 1
12:48:27 2023-09-27 321349 318122 80129 77939 116373 119754 117927 117193 88118 87315 93908 94692 113470 113940 327524 351296 947398 940743 348381 360934 106498 96101 102184 104154 115831 115408 106391 106697 76498 76924 255405 223810 652775 651205 197958 198987 251290 251746 292097 281896 302633 304053 316176 322182 299347 332892 667716 700125 512034 413233 264080 259711 299593 298383 315161 320036 322589 329943 360974 361208 581251 609498 41.15 67.8 1
12:48:28 2023-09-27 317448 317220 80093 78247 116309 119974 117831 117294 87942 86988 93947 94756 113224 114150 327595 351296 950968 936884 347510 360970 106173 96268 102079 104298 115538 115455 106318 106803 76551 76989 255405 225305 647174 655681 197680 194650 251467 257231 290560 283348 300703 304017 319525 320252 301911 332423 668939 703138 510663 418285 265584 260143 301383 300911 315911 320748 324026 328915 363713 360907 582756 612371 41.15 67.8 1
12:48:29 2023-09-27 320193 318004 80167 78183 116369 120087 118051 117551 88178 86956 94112 94595 113224 114097 329385 355860 950931 934151 345685 360970 106173 94252 101972 104298 114917 115615 106099 106803 76446 76956 253133 225181 652245 649092 197541 195258 250725 252612 290837 282718 302652 303128 317203 321216 302238 331117 669683 703210 510663 414579 264045 260974 300208 299325 315911 320299 324555 328509 359983 360128 586606 610865 41.15 67.8 1
12:48:30 2023-09-27 319161 316978 80031 77967 116568 119886 117831 117294 88034 86988 95729 94756 113405 114072 327560 353409 945983 931465 350477 360416 106173 96367 101972 104264 115618 115340 106318 106770 76498 76924 254239 222726 665780 653722 197680 196816 251078 251922 290325 283848 300586 305017 316211 321925 303169 331417 670633 694304 501104 414615 266067 260541 299629 301179 315730 320985 322338 330191 360902 359988 586008 610596 41.15 67.8 1
12:48:31 2023-09-27 322334 317084 80025 78187 116340 119939 117879 117179 88034 86988 95596 95007 113192 114018 327030 355574 941826 931355 349093 360970 106173 96234 102184 104298 115458 115420 106552 106803 76498 76956 254239 224477 648912 650744 198165 194920 250725 252132 289884 283710 306066 303164 315951 322928 301239 331884 671584 694304 507849 413913 264080 260541 299558 301179 315911 320748 323606 329477 359887 361208 588890 609031 41.15 67.8 1
12:48:32 2023-09-27 321317 317220 80122 78109 116275 119641 117913 117294 88066 86988 95662 94595 113379 114018 327560 349721 944702 940649 347510 360970 106530 96135 102255 104154 115984 115260 106424 106697 76564 76956 256521 224161 652211 651205 198237 194650 251467 256868 291688 283269 305670 304981 316176 322217 301702 333162 667753 700084 512034 413887 267093 261684 301170 300754 317698 320867 322481 330338 360866 361102 581177 611501 41.15 67.8 1
12:48:33 2023-09-27 322045 317220 80089 77971 116389 119607 117913 117227 88299 86956 95695 94435 113224 114018 330429 352315 950090 937910 344674 360970 106205 96201 101972 104226 114950 115420 106099 106803 76393 76989 253133 225089 655731 651205 198237 198987 251467 251360 290767 283494 301654 302136 317203 322182 300777 333469 669683 703210 503791 413269 265298 264615 300469 301179 315911 319366 324663 328204 360974 362327 583204 610901 41.15 67.8 1
12:48:34 2023-09-27 317485 317902 79835 78278 116115 120204 117635 117327 87942 87290 93784 94917 113114 114407 327334 352421 950968 936218 346492 360970 106173 96401 101938 104298 115425 115455 106066 106803 76393 75295 253133 224829 649442 654719 197402 195258 251113 256940 290696 282718 300703 303128 317167 321250 300993 331381 667424 704714 496087 416743 265584 260835 300819 300360 317698 319353 324146 329024 360902 360267 580092 609929 41.15 67.8 1
12:48:35 2023-09-27 326630 317185 80216 78183 116628 119974 117947 117179 87974 86892 93908 94466 113192 114018 327101 356681 950968 931429 346247 360645 106173 96268 101938 104298 115425 115374 106066 106803 76393 77022 253133 225571 646269 649092 197680 199127 250725 252907 289884 283189 300984 301816 317238 323701 299417 334216 671108 703318 509539 414615 264045 260143 298651 301184 316330 320299 324663 328204 360838 361208 590057 612260 41.15 67.8 1
12:48:36 2023-09-27 319955 317225 80039 78243 116078 120008 117831 117719 88066 87290 95530 94788 113224 114374 327595 354543 943197 930031 348495 360970 106710 96135 102323 104120 115651 115260 106456 106697 76498 76989 253133 224512 655230 648948 197541 195258 251078 252132 290325 283617 305563 305359 316176 324386 300958 334016 671363 694160 505651 414398 265960 260835 301915 300093 315874 321128 323269 331298 360974 360128 587095 610844 41.15 67.8 1
12:48:37 2023-09-27 321839 316965 80089 78081 116465 119939 117927 117294 88034 87228 94013 94660 113347 114018 327560 355574 942493 931465 348742 360970 106318 96401 102116 104264 115751 115581 106285 106770 76465 76989 253133 224161 656956 650284 198097 194616 250725 252167 291049 284015 302853 303768 316140 323153 299276 332387 671584 698232 516146 414038 264080 260143 299034 300235 315911 320974 323990 328473 359851 361208 589634 608995 41.15 67.8 1
12:48:38 2023-09-27 319634 317902 80089 77971 116436 119843 117961 117099 88002 86924 94010 94435 113224 114097 327560 352350 948706 940612 346700 360934 106424 96200 102255 104375 115618 115386 106391 106770 76498 76924 250900 224125 651953 650744 198237 199302 251467 252063 291653 282866 303584 305654 319074 324843 299276 333131 667570 701693 510554 415214 267093 261720 303181 299289 316079 320003 324555 330411 360614 362256 580056 610828 41.15 67.8 1
12:48:39 2023-09-27 320932 317150 80212 78156 116473 119849 118028 117294 88154 86956 95795 94563 113412 113940 327560 352315 950931 939553 347756 360970 106449 96435 101904 104442 114917 115615 106066 106803 76328 75551 254361 225499 646161 648984 198656 199092 252032 251360 290767 283617 300878 302136 319091 321216 299996 333505 668226 703282 515632 414615 265448 259886 302593 299325 315911 321199 324591 327437 361062 362799 582217 610865 41.15 67.8 1
12:48:40 2023-09-27 318862 317185 80126 78109 116473 119974 118350 117613 88359 87432 94100 94918 113573 114341 329669 353947 956863 938773 347610 360704 106392 96401 102184 104442 115425 115799 106391 107270 76570 77022 255405 224793 649038 656463 198097 197106 251467 251326 291653 283149 300913 303021 317203 321181 301876 331381 668699 702112 509201 418249 265584 260722 302593 299045 317698 320748 324519 328072 360522 360093 581322 610792 41.15 67.8 1
12:48:41 2023-09-27 319612 317220 80085 78105 116275 119974 117994 117490 88034 87258 95761 94724 113412 114229 327560 353445 950090 931429 350153 360970 106173 96435 101904 104476 114950 115650 106066 106836 76498 75480 267853 224793 657897 655876 198237 194920 251467 252167 288969 284472 302866 302809 319091 321181 300749 332892 667042 703246 510663 417033 266337 260108 300469 301184 315466 321660 324555 328436 361098 361173 590471 609929 41.15 67.8 1
12:48:42 2023-09-27 319430 317681 80212 78183 116624 120101 117927 117470 88058 87226 94038 94854 113470 114341 330195 353763 950090 933488 351473 360934 106692 94188 102150 104408 115618 115340 106391 106770 76748 76989 254239 223232 650698 654683 198237 195224 251467 252097 290246 285107 301303 303664 318609 320957 303814 332387 669683 702335 509292 418285 266337 260722 300926 301892 315645 320209 322517 329477 361062 360668 585376 609660 41.15 67.8 1
12:48:43 2023-09-27 321573 317145 80263 77939 116781 119607 118307 117065 88339 86892 95895 94403 113600 113841 330861 353409 944607 936884 350228 360970 106424 96268 102255 104264 115505 115581 106391 106803 76498 75357 253133 224161 650223 651205 198796 199196 252176 254673 289638 285236 306066 304481 317203 322182 302557 333577 669683 699785 505144 414543 265262 260984 301419 301485 315911 320174 323534 329943 359983 363131 585358 612260 41.15 67.8 1
12:48:44 2023-09-27 322068 317898 80222 78183 116728 119837 117927 117517 88331 87194 94103 94854 113568 114374 327560 351015 948706 942083 348139 360934 106530 96367 102289 104264 115903 115420 106570 106770 76583 76916 253133 224125 654772 651205 198237 194920 251467 252720 291920 283582 306103 304336 317167 324843 300257 335168 667753 699328 505144 414507 264856 260108 303096 300257 315730 321199 323043 330448 359724 361278 581251 608607 41.15 67.8 1
12:48:45 2023-09-27 326366 317185 80208 77967 116498 119573 118028 117294 88034 86956 95795 94595 113379 113940 327595 351296 953774 937837 348248 360970 106205 96401 102255 104408 115538 115650 106318 106803 76551 76981 253133 224793 654984 654719 198656 198987 252176 256904 290696 283582 300913 302772 318832 320218 301241 334930 668699 703282 509292 419245 266149 259892 301877 300718 315694 321199 324266 329148 365074 364120 582756 612371 41.15 67.8 1
12:48:46 2023-09-27 319612 319530 80025 78215 116336 120239 117826 117747 88002 87409 93784 95079 113004 114407 329962 355450 950931 936611 346492 360970 106359 96401 101938 104336 115425 115455 106066 106803 76498 76989 255405 224829 649693 654683 197402 195293 251467 252097 290560 283546 304415 303128 316921 321699 301664 331381 669683 704105 509201 414615 265584 260939 302165 299289 315161 319439 324555 329440 359983 360093 582038 610828 41.15 67.8 1
12:48:47 2023-09-27 319612 319322 80114 78109 116389 119974 118028 117667 88034 87290 95729 94788 113192 114039 327295 355684 950090 928680 349415 360970 106140 96435 101904 104476 114917 115650 106066 106836 76498 76989 255070 224793 645323 654184 198237 194920 251467 252907 288969 284485 302615 303057 319127 321181 302667 334692 667042 703246 510663 416997 264115 260108 299629 301816 315214 320985 324374 328022 360992 361102 590125 613243 41.15 67.8 1
12:48:48 2023-09-27 319503 317079 80276 78180 116440 119939 117994 117490 88034 87162 94035 94918 113192 114229 330159 353445 950278 934151 348632 360970 106530 94015 102431 104264 115618 115340 106424 106697 76669 76891 254361 222762 655481 652728 197680 195224 251467 253846 290731 284467 301011 305661 317203 321216 301911 332387 671108 700280 510663 417622 265960 260541 300469 300235 315911 320174 322517 330411 360775 363461 585293 608099 41.15 67.8 1
12:48:49 2023-09-27 323944 318412 80118 77975 116469 119974 118028 117294 88066 86956 95795 94660 113379 113940 327560 355040 944607 936218 347278 360970 106205 96401 102255 104442 115538 115615 106318 106803 76478 77022 255405 224161 650195 650744 198237 195224 251078 252907 290356 284051 300456 304017 316943 323675 299382 332892 667042 698232 510554 414882 267093 263201 301166 300796 315911 321163 324410 330301 360758 361102 589868 612371 41.15 67.8 1
12:48:50 2023-09-27 322617 316928 80267 77963 116507 119901 118582 117146 88339 86924 94309 94435 113568 113940 329312 353409 944607 938243 349732 360970 106498 96401 102079 104298 115538 115866 106391 106803 76531 76989 253133 224125 650572 651022 198796 199196 250541 252132 290290 285356 306066 305109 317203 322182 300292 335464 669683 700352 518031 414579 265670 260984 302808 300691 315911 320209 323570 329943 359983 363089 583562 608995 41.15 67.8 1
12:48:51 2023-09-27 323255 319279 80314 77967 116502 119603 118062 117294 88279 86988 95895 94435 113568 113940 327595 352350 953774 939553 348742 360970 106067 96435 101938 104476 114917 115650 106033 106836 76361 75551 253133 225463 641148 649056 198516 199267 252176 251746 290696 283895 300913 302632 319610 321699 303765 333577 669390 709332 509539 416779 267472 261720 301277 301070 318103 321128 324446 327754 362040 362799 581769 613573 41.15 67.8 1
12:48:52 2023-09-27 318710 316973 80244 78187 116440 119974 118028 117594 88066 87373 94134 94788 113192 114150 327560 351848 953701 938217 347756 360970 106424 96401 102117 104370 115425 115420 106391 106803 76478 76989 253133 224829 652136 655681 198237 194954 252176 256940 291793 283582 300913 304017 318609 320218 301700 333162 667753 703282 509201 419578 264080 259350 301877 301179 315126 321199 324555 329477 362181 361173 582665 610828 41.15 67.8 1
12:48:53 2023-09-27 321538 317185 80122 78109 116473 119890 118028 117294 88187 87258 95729 94756 113379 114287 327330 356645 950968 930731 346773 360970 106351 96468 102079 104509 115505 115650 106350 106836 76684 75480 267853 225499 645273 652800 198237 195089 251023 253330 290731 283617 303800 303128 318843 324157 300958 333181 673014 703174 510663 414507 267093 261720 299382 301500 315911 320523 326536 328473 362871 361243 589794 612162 41.15 67.8 1
12:48:54 2023-09-27 319439 317189 80118 78077 116469 120037 117994 117294 88066 87166 95729 94788 113379 114150 327560 353409 950090 928680 349415 360970 106173 96468 102113 104476 114917 115650 106033 106836 76446 75551 255405 225535 660115 654220 198237 195258 251467 253295 289884 284450 303443 303057 318843 321923 302129 333397 667042 703318 509292 414651 264115 260143 301389 301287 315911 321199 324663 329207 361062 361243 590471 610865 41.15 67.8 1
12:48:55 2023-09-27 319386 318082 80126 78239 116309 120209 118028 117604 88034 87290 95729 94949 113224 114307 327560 353692 944570 931193 348495 360970 106710 96268 102465 104336 115651 115340 106570 106623 76564 76956 255288 222797 657984 649056 198097 195258 251467 252132 290590 284201 303497 305625 317097 322043 302016 332748 671547 699978 505144 416888 266337 260904 300469 299395 315911 319953 322445 329687 360452 360597 586154 607241 41.15 67.8 1
12:48:56 2023-09-27 321839 318299 80063 78247 116309 120008 118028 117686 88214 87198 95729 94788 113379 114130 329234 355574 944300 932758 348495 360970 106530 96301 102255 101954 115538 115420 106424 106803 76531 75520 253133 224635 650541 650744 198237 195258 251078 252907 290731 285093 302401 304981 316176 323188 302238 332387 669390 694268 501104 412035 264080 260974 299593 300270 315911 321199 324519 331026 360974 361208 589634 608763 41.15 67.8 1
12:48:57 2023-09-27 320633 318637 80263 77939 116895 119573 118423 117065 88219 86801 95829 94435 113568 113841 327595 351296 944643 936884 348888 360970 106692 96301 102289 104331 115538 115455 106424 106803 76551 77054 253133 224161 658406 650744 198796 196816 252495 254869 292094 285214 302410 303946 318021 322043 300803 335356 670998 701343 502429 414579 265741 261382 301170 302784 315911 320174 324062 329477 359983 363167 587022 608565 41.15 67.8 1
12:48:58 2023-09-27 319443 317220 80089 78109 116689 119890 118028 117294 88034 86988 95729 94691 113224 114018 327295 352100 944607 939278 349732 360681 106530 96301 102289 104331 115618 115340 106424 106803 76531 76956 254361 223810 651799 649020 198237 194650 250576 256904 290767 284934 302156 304409 317203 321995 300713 333505 668735 699785 516146 414579 267201 259350 302523 299360 315911 320209 323306 330177 359696 361278 581363 608565 41.15 67.8 1
12:48:59 2023-09-27 323025 316938 80122 78105 116469 119641 118062 117327 88187 86988 95762 94756 113379 114018 327560 352386 948244 938970 345197 360970 106424 96301 102184 104476 115458 115455 106391 106836 76531 76989 270258 225319 652377 651095 198796 194886 252140 254150 290696 282972 305040 303838 317062 323761 299347 333469 669209 702043 510663 415214 265227 260108 300961 299395 315858 320237 324555 329943 360974 363125 584875 612669 41.15 67.8 1
12:49:00 2023-09-27 320673 316963 80263 77975 116536 119607 118096 117213 88247 86988 95762 94466 113568 113783 327595 352069 955877 939241 348495 360970 106140 96502 101904 101975 114917 115684 106066 107311 76393 75582 254239 224685 641485 652800 198796 199163 250541 251922 291865 284337 302866 303128 319198 321181 300749 333541 668735 707333 502439 418321 265484 259315 301877 299360 315911 321199 324591 328204 362724 363096 584489 614716 41.15 67.8 1
12:49:01 2023-09-27 320064 318445 79984 78278 116115 120292 117847 117686 88066 87258 95762 94756 113224 114229 329925 355076 951004 935516 345685 360970 106205 93983 102113 104298 115458 115615 106552 107145 75338 75511 255405 225037 659949 653981 197958 196243 251431 254708 291920 283440 301371 304017 318127 322217 302808 334364 667042 703138 510663 414615 265584 261556 302667 301179 316114 320748 324627 329477 360522 362948 583599 612199 41.15 67.8 1
12:49:02 2023-09-27 320291 319731 80122 78136 116502 120003 118028 117327 88066 87020 95729 94756 113379 114366 327595 356681 951004 930731 347264 360970 106205 96468 102113 104365 114950 115650 106245 106836 76611 75520 253133 225499 648939 654220 198237 195089 251059 253507 290767 283653 301865 303128 318609 322182 300713 333433 667079 703318 515632 414651 264856 260143 300850 301219 315911 320985 326282 328682 363459 362185 590434 611620 41.15 67.8 1
12:49:03 2023-09-27 320518 317084 80222 78215 116407 120003 117994 117294 88066 86988 95729 94788 113787 114374 327066 353409 950090 930071 351686 363257 106205 96468 101972 104331 114950 115650 106318 107336 76498 76949 253133 224477 657671 654719 198237 197245 251467 252132 290563 285432 305560 304053 319091 320733 301206 333162 671108 702335 515804 418949 265037 260541 302165 299395 315688 320244 323570 329477 361168 361208 587026 609031 41.15 67.8 1
12:49:04 2023-09-27 322339 316973 80154 78109 116469 120174 118028 117490 88066 87166 95762 94756 113412 114183 327560 355610 942566 931230 348495 360970 106384 96301 102113 104298 115425 115374 106424 106803 76426 76989 253133 224197 652395 650284 198237 195258 251113 252942 290153 284086 303369 304053 318794 324197 302238 332693 667042 698069 512034 412651 264891 263201 302165 300936 315802 322710 324446 330374 360866 361137 589731 612371 41.15 67.8 1
12:49:05 2023-09-27 322445 317039 80093 77971 116536 119607 118096 117132 88577 86956 95829 94435 113568 113874 327560 354259 948743 936218 347349 360970 106457 96435 102184 101954 115538 115329 106424 106836 76531 77022 253133 224197 648071 650744 198237 195224 251113 252942 290338 285165 300703 304516 317203 323936 299347 333469 670888 698305 509539 412035 265298 260904 299593 301184 315911 319729 324591 329943 360974 363415 590471 610596 41.15 67.8 1
12:49:06 2023-09-27 319446 317960 80150 78140 116502 120008 118062 117327 88066 87020 95729 94788 113379 114097 327369 351296 948743 940649 348002 360970 106530 96168 102289 104264 115651 115340 106424 106770 76564 76916 253133 223810 653030 648948 198237 194650 251467 256832 291653 284051 300036 304909 317203 322217 300661 333433 667753 701119 517860 416987 267472 261432 303415 299148 317698 322103 323354 330769 360866 362115 581141 608533 41.15 67.8 1
12:49:07 2023-09-27 320901 317867 80231 78162 116864 119969 117994 117422 88215 86988 95795 94951 113502 114097 327560 352350 950090 940612 345125 360645 106530 96401 102150 104408 115584 115615 106391 106803 76498 75520 253133 225145 653910 651205 198656 195190 251998 252167 292062 283114 303983 304481 317097 323869 299382 333469 668699 702335 514775 413233 266261 260506 301348 300235 316079 320263 324627 330411 360974 362835 581769 610828 41.15 67.8 1
12:49:08 2023-09-27 321156 319544 80231 78109 116473 119939 118062 117260 88247 86988 95795 94756 113457 114097 327560 351260 953774 938970 348248 360970 106424 96401 102150 104442 115425 115581 106391 106803 76531 75520 254239 224635 649256 654184 198796 194616 252531 251711 290723 284122 303528 303057 320059 321216 302802 335211 669390 709038 509292 418140 267472 261720 302123 302106 317698 321803 324410 328400 362724 363089 581409 614079 41.15 67.8 1
12:49:09 2023-09-27 318753 319088 80191 78247 116473 119974 117994 117809 88211 87290 95729 95014 113224 114262 327295 351296 954349 936884 346700 360970 106424 96401 102255 104442 115505 115546 106285 106770 76498 75591 254239 224793 649395 653686 197680 195869 251467 251711 291538 283450 300949 304017 318163 322148 301945 333667 669683 702908 510663 416997 265584 260939 300926 301252 318262 320748 324591 329477 360775 360632 581847 611242 41.15 67.8 1
12:49:10 2023-09-27 325903 317185 80231 78109 116469 119939 118316 117294 88187 86988 95729 94756 113379 114072 327295 353657 950090 930254 346999 360970 106173 94252 101938 104403 115425 115615 106245 106803 76518 75551 253133 225463 645771 653722 198516 195224 251078 253685 290731 283617 304736 304649 318879 324843 301064 333131 673492 703174 510554 414470 267093 261720 302287 301148 315911 320748 326572 329440 364043 364635 590471 612149 41.15 67.8 1
12:49:11 2023-09-27 320291 317893 80126 78247 116469 120067 118028 117294 88066 87258 95795 94756 113379 114150 327066 352386 950090 928680 348888 360970 106449 96435 101904 104442 114917 115615 106066 106836 76446 75531 254239 225499 650538 654184 198516 195224 251467 253685 289849 284303 303548 303057 319091 321888 301861 333433 667079 707333 507921 416997 264856 262934 299523 301853 315911 320974 326536 328473 361062 361243 590563 612199 41.15 67.8 1
12:49:12 2023-09-27 319357 319548 80118 78278 116275 120376 117913 117686 88066 87377 95729 95266 113379 114262 327066 354507 943197 931429 349029 360970 106783 96234 102607 104264 115923 115386 106585 106770 76603 76949 255405 224477 652811 652129 198444 195869 251749 254869 291511 284635 302940 305768 316802 322078 301981 333217 672463 698087 509539 418607 266149 260974 300469 302033 315730 321960 323498 331386 361083 360920 587022 611868 41.15 67.8 1
12:49:13 2023-09-27 321644 317185 80486 78251 116473 120174 118062 117327 88066 87258 95795 94788 113379 114097 327295 355574 943865 932795 349236 360970 106530 96435 102255 104442 115618 115615 106391 106803 76583 75520 254361 224125 652257 650284 198237 195258 251078 253295 290731 284494 300949 304645 317132 324162 299382 333433 667079 699255 507443 412616 265298 260939 301275 301148 315911 319694 324591 329943 360974 362327 590476 609892 41.15 67.8 1
12:49:14 2023-09-27 321317 316928 80227 78247 116469 119974 118028 117294 88187 86988 95729 94724 113379 114097 327066 350210 948706 940649 348212 360970 106563 96234 102289 104408 115651 115386 106570 106770 76636 76989 255405 223610 651972 652980 198796 197509 252317 254150 292436 283440 303658 305159 317026 323500 301029 333325 669960 701343 517860 414179 265298 260800 302990 299254 316557 321199 324519 331496 360866 362835 576757 610360 41.15 67.8 1
12:49:15 2023-09-27 320936 316932 80122 78113 116781 119974 118062 117594 88247 87258 95795 94788 113568 114130 327560 354644 952115 937873 346247 363012 106498 96435 102117 104442 115618 115650 106391 106836 76531 75480 256785 225535 650006 648948 198796 194920 251821 252132 291392 283582 304631 303128 318127 323675 299382 333541 670633 703210 506496 413269 265705 260506 301383 300235 315911 320299 326282 329440 360974 363415 584982 614991 41.15 67.8 1
12:49:16 2023-09-27 317494 317902 80154 78282 116624 120170 117994 117686 88066 87409 95662 95079 113224 114374 327560 352350 953026 938217 346773 360681 106530 96435 102255 104476 115584 115615 106424 106803 76583 75605 272705 224929 655709 655499 198237 195801 252140 254150 292401 284037 303186 304766 318573 322860 302583 332423 669683 706322 507849 418249 266444 260939 301419 299325 318596 321199 324591 329943 360775 360920 581806 610901 41.15 67.8 1
12:49:17 2023-09-27 320518 317189 80122 78247 116473 119974 117994 117490 88187 87198 95729 95201 113379 114150 327295 356109 951677 933451 346176 360970 106530 96435 102255 104442 115618 115615 106585 106836 76551 75562 254239 225571 645931 652764 198796 195293 251078 252942 291538 283666 301901 303804 318865 322217 302986 332423 667042 703282 505144 418017 265298 261739 299558 302767 316079 320748 324699 329650 363934 362044 588559 612486 41.15 67.8 1
12:49:18 2023-09-27 320065 317189 80231 78109 116507 120209 118028 117327 88187 87258 95729 94788 113568 114150 327560 352421 951632 931429 350725 360970 106530 96435 102184 104442 115724 115972 106552 107112 75546 75574 255405 223982 651367 655000 198656 195190 252140 254689 290555 286195 300456 304053 319127 322947 302334 335168 667042 701846 504130 418949 267093 260939 302593 300691 315658 320690 324026 329943 362979 361243 588725 608570 41.15 67.8 1
12:49:20 2023-09-27 318978 317185 80122 78243 116436 120292 117994 117686 88034 87226 94078 95079 113224 114183 327066 353976 944570 931465 348742 360970 106563 96367 102536 104336 116003 115306 106570 106737 76669 76924 253133 223295 654567 649056 198237 195293 251467 252872 290802 284450 302156 305912 317238 321923 301556 332423 667079 699822 505144 417033 264045 260939 300926 302779 317625 322449 324823 331202 364043 361102 586875 611501 41.15 67.8 1
12:49:21 2023-09-27 321649 316706 80259 78109 116502 119974 118307 117490 88339 87258 95895 94756 113600 113940 327560 354507 947361 936884 349484 360970 106692 94188 102263 102234 115803 115753 106651 106770 76781 75542 254239 224613 655460 652129 198796 195055 251821 253685 290731 285236 303186 305410 318832 323901 302501 335501 673381 701124 506496 413269 266933 261684 300926 301853 315911 320174 324591 329943 360018 364507 590563 610397 41.15 67.8 1
12:49:22 2023-09-27 320752 317004 80267 78247 116799 120174 118028 117604 88279 87258 95829 94917 113568 114229 327595 350210 946653 937209 350725 360645 106530 96401 102289 104442 115538 115489 106391 106803 76531 77054 253133 223968 648261 649020 198796 194954 250960 252132 290696 285624 300703 304981 318127 323869 301206 336011 669683 701343 502773 417580 268151 261684 303008 302278 315911 322783 323918 330301 363529 363202 585395 612065 41.15 67.8 1
12:49:23 2023-09-27 320410 316928 80318 78162 116507 120008 118062 117327 88219 87290 94178 94756 113600 114097 327560 352386 951632 940737 345956 362794 106659 94124 102153 104664 115551 115673 106618 107285 76715 75574 254361 225607 645646 648984 198796 195224 252140 252167 291653 283546 302573 304359 318127 324057 300257 333577 670633 703210 511568 413269 266114 260541 301419 300691 317698 320299 327070 329943 359948 363415 585293 612669 41.15 67.8 1
12:49:24 2023-09-27 320709 316963 80373 78109 116540 119974 118423 117294 88339 87347 95829 94756 113600 113940 327595 351822 956555 940685 348742 363012 106173 96502 102113 104509 115591 115684 106318 107278 76531 75551 255405 224829 644633 653759 198796 194954 250925 252132 290837 284485 303928 302718 320130 322217 300292 335501 669426 709115 510663 417368 266381 261720 302194 300585 317698 322103 326354 329024 363127 364180 583077 612669 41.15 67.8 1
12:49:25 2023-09-27 319161 317255 80093 78314 116115 120444 117798 117719 88066 87593 95662 95111 113224 114987 330159 355063 955429 936773 346591 360862 106611 94188 102365 104741 115790 115799 106391 106803 76636 75480 253797 225181 647265 654039 197680 196312 251467 252167 291947 283582 301407 304267 318609 322217 302583 334216 669683 703210 505144 417069 265960 261009 302808 301252 316114 321199 324627 329943 361062 360920 582940 610865 41.15 67.8 1
12:49:26 2023-09-27 320518 317185 80126 78197 116502 119974 118062 117294 88219 87258 95829 94756 113568 114150 327066 356681 952351 931465 346773 360970 106351 96435 102255 104476 115618 115615 106391 106836 76564 75480 253133 225571 647196 652800 198516 195293 251078 253330 290696 283617 304268 304053 318879 324843 304184 333217 673492 703138 512034 414507 267093 263873 302025 302889 318147 321199 324663 329477 361098 362327 589523 613506 41.15 67.8 1
12:49:27 2023-09-27 320262 317924 80263 78247 116803 120136 118206 117571 88307 87290 95862 94917 113412 114150 327560 354472 948208 928716 347314 360681 106351 96435 102113 104476 115425 115650 106245 106803 76531 75531 253133 225535 650258 652800 198516 195258 251078 253720 290767 283617 301901 303128 318868 322670 300959 333505 670889 707333 512034 414651 266038 260939 299593 301219 317474 320974 326572 329477 361098 362327 590471 612669 41.15 67.8 1
12:49:28 2023-09-27 319320 318646 80122 78193 116436 120204 118028 117327 88187 87258 94178 94788 113490 114262 328382 353445 950090 932094 349943 360970 106205 96435 102113 104509 114917 112941 106212 106836 76498 77087 253133 225145 646012 654909 198516 195258 251998 253720 292182 284635 304520 304723 319810 322563 301135 333397 673492 707152 504299 416888 267093 260904 301275 302101 315911 321199 326282 329148 361098 362256 590471 610901 41.15 67.8 1
12:49:29 2023-09-27 319612 317119 80309 78247 116473 120042 118062 117327 88098 87258 95795 94788 113412 114150 327295 352421 950955 934151 350725 360970 106563 96369 102289 104476 115910 115420 106570 106803 76649 77022 254361 222762 650413 654719 198656 195293 251998 252907 290837 285392 306029 305052 319091 321664 302159 333469 667042 701846 515804 419282 264891 260939 301172 300691 315911 321172 323534 330521 362181 361243 586611 609031 41.15 67.8 1
12:49:30 2023-09-27 323255 316741 80150 78105 116536 119974 118096 117294 88098 86988 95895 94724 113600 114097 327560 354507 947361 936884 349484 360970 106530 96435 102289 104476 115618 115615 106424 106803 76636 75520 255405 224161 659128 650284 198796 197232 252673 255229 290555 285762 303013 304587 318503 324206 299241 336598 673492 703754 510892 414507 266523 260108 302379 301852 315766 320209 323966 329943 361062 363960 589965 610828 41.15 67.8 1
12:49:31 2023-09-27 318998 318671 80318 78193 116507 120174 118062 117327 88279 87258 95762 94788 113490 114130 327330 352136 944643 937910 348888 360970 106692 96301 102289 104403 115538 115489 106424 106803 76531 76916 267853 224125 653324 648984 197638 195089 251890 253295 290043 285036 300984 304731 318609 324162 301646 335501 670852 699117 512034 413269 266523 261298 301312 301571 315911 320209 324591 329943 359696 364251 590568 609929 41.15 67.8 1
12:49:32 2023-09-27 318963 316965 80122 78247 116498 119641 118062 117294 88066 87258 95829 94788 113379 114196 327560 350210 945983 935182 350477 360970 106530 96435 102184 104442 115651 115615 106424 106803 76564 75551 255405 224261 653927 653981 198796 196955 252887 254150 291786 285249 303013 305409 320158 323048 301522 333505 669683 700316 510892 417283 267472 260108 303222 299395 315911 320244 324000 330338 361062 362327 581806 610522 41.15 67.8 1
12:49:33 2023-09-27 319446 316978 80263 78247 116502 119999 118028 117327 88219 87290 94178 94756 113379 114072 327560 352386 950090 943434 346737 360970 106710 96435 102465 104298 115651 115464 106603 106803 76701 75511 253133 224512 654065 649056 198796 195258 252176 252132 293024 283617 300949 305912 317203 323675 301206 333541 669683 701343 509292 414543 265705 260722 301842 299325 316849 320985 324062 329047 359732 363125 582756 612297 41.15 67.8 1
12:49:34 2023-09-27 320121 316741 80314 78101 116667 119890 118062 117294 88279 86988 95829 94627 113600 113940 327560 351296 953811 940649 348495 360970 106205 96502 101972 104509 114950 115650 106318 107293 75494 75502 255405 224800 649210 654574 198796 195021 252887 254509 291956 284978 303186 303164 320615 322217 303087 336011 672537 707152 510663 417033 265741 260108 302336 302461 315126 319694 326572 329477 362724 363960 583526 612669 41.15 67.8 1
12:49:35 2023-09-27 318492 317225 80122 78140 116469 120008 118028 117327 88187 87290 95762 94788 113224 114229 327560 350770 953774 938217 347756 360970 106530 96468 102289 104509 115618 115489 106424 106836 76564 75520 254239 224829 648412 655681 198796 195258 250925 252097 291688 284574 300984 303660 319645 321216 302406 335743 669683 707369 512163 419578 265670 260541 302709 299360 315637 319729 324410 329957 365849 362877 583733 610755 41.15 67.8 1
12:49:36 2023-09-27 320518 317225 80154 78197 116502 120008 118062 117327 88066 87290 95729 94788 113762 114229 328345 356145 952388 934151 346283 362745 106384 96468 102218 102202 115724 115857 106585 107607 76643 75542 253133 225427 651014 654909 198796 197801 251785 254075 290696 284450 301901 303164 319361 324843 301170 333469 670889 707369 502429 416924 265298 260541 299593 302136 315911 321377 327070 328108 361133 362327 590471 612199 41.15 67.8 1
12:49:37 2023-09-27 319612 319054 80259 78274 116469 120204 118062 117490 88066 87290 95762 94788 113412 114150 327330 352386 950090 928716 348924 360970 106205 96468 102184 104509 114950 115615 106066 106869 76478 75511 253133 225304 643563 654719 198516 195293 251998 253720 290767 284920 304415 302843 319870 322217 301241 333541 670925 708405 512034 417069 265298 260939 302129 302772 317625 321734 328154 329330 362075 362729 590434 612449 41.15 67.8 1
12:49:38 2023-09-27 318701 317181 80154 78247 116473 120209 118028 117361 88247 87290 95696 94917 113379 114150 327101 353445 950090 931465 351649 360754 106692 94220 102263 102071 115584 115673 106504 106770 76676 75542 255405 223788 648570 655645 198656 195293 252176 252942 290696 286736 300913 304945 320094 321958 302159 333253 671253 702184 507849 419245 264891 260939 302886 302033 315911 321207 324591 329943 363014 362327 588762 609697 41.15 67.8 1
12:49:39 2023-09-27 319161 317255 80126 78278 116507 120292 118028 117604 88098 87561 95729 95079 113412 114440 327330 354281 944643 931502 347034 360970 106530 96301 102465 104476 115571 115374 106424 106803 76669 77054 253133 222797 648820 654719 198516 195869 251998 252907 290837 286266 306066 304999 319645 321958 302406 332987 667042 700595 509292 418990 267093 263573 303846 302638 315911 323465 323882 330301 365074 362115 586386 609425 41.15 67.8 1
12:49:40 2023-09-27 322983 317150 80318 78247 116473 120258 118028 117294 88307 87290 95861 94756 113262 114254 329116 355825 946157 938243 350366 363770 106758 94252 102365 104702 115790 115845 106618 107310 76768 75582 255405 224599 649194 651205 198796 197487 252851 253260 290696 285392 300913 304945 318949 323188 300503 336522 667006 702335 512034 414615 267081 259892 301419 301184 315911 320655 324555 330411 361027 364471 588725 609892 41.15 67.8 1
12:49:41 2023-09-27 320745 316706 80227 78247 116502 120174 118028 117490 88307 87290 95795 94780 113490 114097 327524 352064 946617 939241 350232 360970 106710 96401 102360 104442 115651 115581 106585 106770 76636 75551 253133 223617 649913 648984 198796 195293 251485 252132 292274 285356 301937 305876 318830 323153 303096 335174 669390 703261 512034 417245 267472 261720 303151 300514 317698 323010 324374 331041 360739 362835 581806 608995 41.15 67.8 1
12:49:42 2023-09-27 321919 317004 80286 78278 116502 119974 118028 117294 88279 87281 95829 94756 113703 114419 329925 355450 950016 942232 344493 360826 106684 94220 102365 104741 116056 115581 106391 106803 76636 75520 255405 225088 653426 651205 198796 195258 252176 254869 292330 283114 302594 304909 317167 324127 300678 333505 668699 701124 496087 413233 265670 260506 301383 302033 316557 320748 324627 330448 360974 362835 580912 611788 41.15 67.8 1
12:49:43 2023-09-27 320901 318646 80282 78105 116502 119969 118028 117294 88247 87258 95961 94724 113600 114097 327295 352069 952756 939241 346492 360970 106392 96435 101938 101975 115392 115615 106358 106836 76498 75605 253133 225211 646197 648984 198796 195258 252176 252907 291653 284215 302785 305589 318843 324859 303132 335319 671871 706322 517346 415214 266345 261720 302986 300971 317698 320748 327496 329943 359948 364364 585728 612595 41.15 67.8 1
12:49:44 2023-09-27 319348 317150 80227 78278 116473 120101 118028 117613 88420 87432 94134 94951 113502 114274 329962 351956 957544 940817 348139 360790 106626 96401 102289 104476 115618 115615 106585 107260 76636 75480 270258 224477 650919 655645 198796 195258 250925 252132 291688 284485 303296 304945 320579 321629 302816 333541 669683 708869 509292 419542 265484 261418 302797 300235 317698 322282 324627 329477 363304 363379 581359 610828 41.15 67.8 1
12:49:45 2023-09-27 318187 317189 80122 78274 116473 120410 117994 117686 88066 87501 95795 95079 113379 114407 327524 352069 952315 936884 346700 360970 106498 96468 102255 104476 115618 115615 106391 106836 76636 75480 254239 224793 650572 655645 198516 195869 252531 254689 292183 284689 304304 304837 318985 324505 304709 333289 669500 706322 512034 419027 266337 260939 302301 301252 316114 321841 324627 330177 362392 361173 581039 614079 41.15 67.8 1
12:49:46 2023-09-27 320108 317185 80478 78215 116690 120136 118186 117646 88364 87437 94271 94950 113502 114341 329495 355967 954824 929957 347510 360970 106351 96468 102119 104476 115584 115615 106212 106836 76583 75596 253133 225499 647753 653722 198796 195293 251467 253720 290802 284250 302785 304716 319127 322217 301664 333505 667079 707333 519745 414651 265484 260939 301275 301184 317698 321199 327033 329943 361098 362835 590471 612199 41.15 67.8 1
12:49:47 2023-09-27 320291 319498 80318 78247 116502 120174 118062 117571 88247 87290 95861 94788 113379 114262 327330 352386 950090 930496 348852 360970 106351 96468 102079 104476 114950 115650 106066 106836 76498 75511 255405 225535 646787 656305 198796 197509 252673 255590 289938 285214 304589 303838 322027 322978 301981 333361 672822 706176 510663 417990 265262 263201 301277 302525 315911 320916 326499 329477 365590 363379 590702 610865 41.15 67.8 1
12:49:48 2023-09-27 319494 317898 80244 78428 116373 120239 117927 117781 88243 87529 94038 95047 113502 114519 327259 354779 944607 933451 348669 360826 106857 96367 102607 104336 116003 115787 106684 106697 76721 77022 256075 223810 660114 648984 198237 196312 251998 253295 291653 285227 300492 306631 317238 322217 302619 335832 667042 700316 512034 417033 264856 260974 301383 300691 315911 320209 325129 329279 361027 361243 587109 608565 41.15 67.8 1
12:49:49 2023-09-27 321016 318412 80235 78278 116473 120174 118028 117571 88279 87258 95861 94917 113490 114229 327066 355574 943197 931465 348742 360970 106457 96401 102184 104442 115618 115455 106391 106803 76531 75574 254361 224577 648136 653054 198796 196073 251431 253579 291511 284956 303483 305481 317026 324616 302320 333433 670852 701119 502429 413815 265262 262657 300715 301006 318147 320244 324591 329279 360974 362327 589639 608995 41.15 67.8 1
12:49:50 2023-09-27 323671 316706 80373 78109 116984 119974 118423 117294 88339 86988 95829 94756 113568 114097 327295 354507 947361 936884 347314 360645 106563 96435 102255 104442 115538 115455 106318 106803 76531 75449 253133 224477 649256 650284 198516 195835 251467 253472 290767 284920 303983 304981 317203 324916 300959 333469 670852 698268 509201 412651 266225 260974 300469 301184 315911 319917 324591 331165 360758 362841 589831 612371 41.15 67.8 1
12:49:51 2023-09-27 322462 319092 80406 78077 116853 119607 118423 117099 88372 86924 95929 94371 113600 113717 327524 352350 946690 937943 350228 360970 106498 96468 102289 104476 115803 115891 106585 107186 75546 75542 255405 223982 653203 652320 199780 196955 252887 253190 290454 286307 303013 305446 319127 323153 303415 336998 671584 702335 512034 414615 267852 261720 302797 302534 315911 323619 324555 331298 361098 364507 583653 609892 41.15 67.8 1
12:49:52 2023-09-27 321317 317185 80259 78278 116502 120174 118062 117327 88279 87290 95829 94788 113568 114208 327066 350210 950090 940649 348669 360970 106783 96468 102536 104403 115651 115455 106424 106803 76669 77054 253133 223774 656541 648984 198796 195293 250891 251746 292330 285071 300913 305087 318644 323640 301241 333541 669683 701343 512034 414579 265705 260939 303151 301143 319229 322974 324302 331473 363786 363273 582904 610719 41.15 67.8 1
12:49:53 2023-09-27 320936 319279 80263 78113 116498 119969 118603 117294 88372 87258 96061 94756 113600 114097 329888 352350 952351 939945 346773 360970 106692 94272 102158 102191 115644 115868 106325 107393 76643 75587 255405 225355 659724 653054 198796 195258 250507 255141 291653 284485 302714 303588 319091 324162 302557 336011 669426 703138 512034 414215 266558 260722 302089 300726 315161 321199 327568 329943 360775 364734 585289 612669 41.15 67.8 1
12:49:54 2023-09-27 320967 316711 80377 78243 116540 119974 118062 117260 88339 87198 95895 94756 113600 114262 327560 351296 955841 940649 348495 360970 106424 96468 102289 104476 115618 115489 106456 106803 76802 75480 253133 224829 658529 654719 197604 195258 250891 252907 291688 285014 302821 303093 319834 323882 302129 336248 671108 708405 512034 414579 268614 261720 302087 300936 317444 322103 327423 329294 362901 364364 584333 613818 41.15 67.8 1
12:49:55 2023-09-27 318646 317185 80244 78282 116473 120410 118028 117719 88187 87561 95729 95111 113379 114295 327295 352350 953738 940254 347254 360717 106692 94156 102294 104664 115551 115868 106618 107326 76748 75533 255405 225145 650195 656645 198516 196482 252495 254509 292988 284676 301865 304658 319127 324924 303115 332928 670633 703210 516146 419245 264115 261739 302372 299360 316557 319694 326305 330448 361098 361243 582253 610865 41.15 67.8 1
12:49:56 2023-09-27 321089 317000 80267 78251 116536 120209 118028 117327 88311 87531 95829 94917 113568 114183 327066 356145 953026 934188 346492 360970 106424 96435 102184 104476 115751 115489 106391 106836 76583 75511 253133 225535 649191 652303 198516 195293 251078 252942 292097 283617 304575 304151 319127 322928 301241 333433 672353 708078 505144 416743 265599 262436 300363 301042 318596 321092 326391 330301 364043 362292 588762 612669 41.15 67.8 1
12:49:57 2023-09-27 319357 317185 80292 78247 116502 120008 118234 117327 88247 87290 95762 94788 113379 114374 329925 355953 952606 932907 350228 360898 106432 94252 102119 104842 115485 115915 106212 106836 76531 75511 255405 225304 645335 654537 198796 195869 250158 253720 290290 285873 301901 302772 320094 322217 301664 335233 670925 707369 510663 417658 265670 260939 300909 302561 315911 319951 326536 329477 362724 362835 589121 612186 41.15 67.8 1
12:49:58 2023-09-27 319161 317000 80259 78278 116469 120101 117994 117604 88339 87409 95729 94788 113568 114229 327066 352386 950090 933488 349943 360970 106514 96536 102184 104509 115425 115489 106424 106836 76583 75511 253133 224477 651709 655182 198796 195835 252459 253295 290325 286266 303584 304053 320816 324843 302567 333289 673492 703138 510663 418767 267472 262177 302159 302383 315874 320879 326499 329477 363268 362835 592354 612162 41.15 67.8 1
12:49:59 2023-09-27 320518 316978 80259 78310 116469 120440 117994 117686 88219 87464 94134 95015 113470 114597 329495 355432 946231 933966 349447 360826 106684 94252 102289 104476 115618 115489 106424 106836 76728 75574 253133 224599 656831 651205 198796 196243 251467 253720 290802 285356 303369 305446 318163 325175 302881 333541 671873 700316 514775 413269 266149 261739 300961 302101 316393 320209 324410 331533 360974 363450 591915 610865 41.15 67.8 1
12:50:00 2023-09-27 322339 318642 80438 78136 116895 119607 118423 117099 88492 86988 95962 94435 113600 113783 327595 352386 947361 936237 348888 360970 106563 96468 102465 104476 115651 115650 106424 106836 76669 75582 253133 224829 647638 648682 197604 195903 251821 253720 291783 285142 304478 305087 320358 325525 301099 333433 673492 701009 504413 415214 266194 261739 302165 302101 315161 320950 324446 331349 360974 363415 585518 610828 41.15 67.8 1
12:50:01 2023-09-27 320896 316706 80442 78109 117084 120101 118582 117450 88517 87194 96193 94692 113880 113940 329962 353042 947178 936736 350725 360970 106563 96502 102323 104664 115651 115615 106537 106836 76669 75511 256605 224018 654272 648984 197673 195293 251998 253720 290802 285392 300984 304981 319127 325175 300257 335963 671873 699082 516146 413269 266558 260974 300889 302172 315911 320948 324663 331026 360522 365090 590471 610828 41.15 67.8 1
12:50:02 2023-09-27 319408 316967 80318 78310 116929 120101 118423 117327 88339 87290 95862 94949 113568 114229 327560 350245 947361 937910 349415 360970 106514 96468 102289 104365 115618 115650 106456 106836 76616 75511 254361 224161 648353 648948 200203 197232 252887 255229 291582 286123 302839 305768 319020 324022 302674 336853 672500 702335 512034 414651 266114 261454 304746 303681 315911 321172 324591 331569 361062 364912 583562 609929 41.15 67.8 1
12:50:03 2023-09-27 321780 317009 80281 78187 116852 120072 118288 117585 88396 87285 94202 95299 113535 114262 329728 352386 950090 940685 345163 362976 106791 96435 102431 104509 115618 115489 106585 106770 76564 75582 254239 225217 646801 651205 198796 195293 250716 252942 293024 283710 302821 305017 318383 324913 303206 335501 670633 703210 520430 414385 266336 260939 301877 300973 317070 321199 327070 328781 359948 363486 583676 614190 41.15 67.8 1
12:50:04 2023-09-27 321243 316220 80402 78193 116810 120008 118457 117294 88339 87258 94411 94788 113633 113940 327560 351331 955163 940685 348495 360970 106173 96536 101972 104615 114917 112740 106099 107525 76478 75607 253133 225174 644520 656772 198796 195224 252887 253190 291920 285214 302714 302701 320401 324022 300924 336522 670633 708905 502429 414470 267237 260688 302336 302247 316079 321960 327654 329477 362216 364542 584425 612705 41.15 67.8 1
12:50:05 2023-09-27 318492 319279 80333 78247 116436 120239 117927 117747 88364 87496 94103 94917 113379 114150 327066 350245 956863 939553 347756 360970 106563 96335 102289 104664 115551 115455 106424 106836 76636 75582 267853 224829 652592 655681 198796 195869 250925 252132 292089 284525 303584 304981 319610 321699 303079 333505 669413 707333 512034 419615 265262 260939 303293 300922 316079 320174 324663 330448 363304 362292 582756 610901 41.15 67.8 1
12:50:06 2023-09-27 317075 317013 80118 78341 116275 120440 117937 117916 88066 87593 95729 95111 113224 114585 328345 354224 953774 938217 346737 360970 106530 94143 102289 104398 115458 115615 106585 107293 76926 75667 256521 225196 652016 652655 198516 196858 251962 255156 292356 284414 302360 304981 319162 323675 302831 332951 673492 703282 513405 414687 264115 262209 303826 300726 317070 319284 326572 331026 361098 361243 584539 612705 41.15 67.8 1
12:50:07 2023-09-27 320437 317079 80309 78464 117026 120239 118254 117604 88251 87322 95762 94917 113502 114262 327560 352386 948244 930071 349451 362686 106384 96502 102218 104509 114950 115524 106212 106869 76531 75582 253133 225340 645667 654719 198796 197509 250158 253295 290325 286275 301654 304089 320579 323416 302159 333577 672384 703318 512548 418653 267580 261009 302336 302136 315911 321172 324699 329710 363268 362870 590171 610828 41.15 67.8 1
12:50:08 2023-09-27 319348 316963 80263 78278 116507 120243 118062 117523 88219 87322 95829 95298 113412 114374 327595 353976 948743 934188 350269 360970 106563 96301 102402 102202 115837 115857 107106 106737 76708 75511 255405 222655 656178 654537 198760 196380 252176 253295 292133 286266 300492 305803 320068 322182 303044 333505 667079 703475 510663 421093 264891 261774 301877 301184 315637 321207 323570 329279 362181 361278 587059 609031 41.15 67.8 1
12:50:09 2023-09-27 322612 317044 80373 78251 116536 120209 118062 117327 88396 87466 95861 94885 113568 114097 327524 355290 947288 936847 349732 360934 106498 96468 102255 104442 115751 115615 106358 106803 76636 75551 254239 224635 647979 650744 198796 195835 251998 253720 290802 285441 302062 304981 318127 325140 302557 335464 671836 702335 512034 413233 266300 261521 302165 302065 315911 320209 324663 330411 360974 364471 590568 610792 41.15 67.8 1
12:50:10 2023-09-27 320833 316675 80438 78109 116858 119573 118621 117260 88460 86988 95961 94756 113600 113783 327524 351296 947325 938217 350652 360645 106692 94220 102368 104702 115677 115834 106544 106737 76887 75574 255405 224132 653565 653054 197673 195258 252176 255590 291370 285824 301830 304873 319127 324878 301915 336377 672822 701088 516146 413269 266897 260939 302165 302240 315911 320209 324627 330879 360487 364507 590471 609892 41.15 67.8 1
12:50:11 2023-09-27 320518 316677 80341 78162 116853 119974 118062 117260 88247 87258 95861 94917 113568 114097 327295 351956 946653 938885 350725 360970 106530 96435 102431 104442 115618 115581 106391 106803 76636 75623 253133 223738 650099 649020 197638 195224 250716 255410 290731 285392 302830 305661 319127 324127 300257 337279 671836 704142 512034 416987 267165 263201 302640 302418 317698 323010 324483 330769 364043 364876 590476 610324 41.15 67.8 1
12:50:12 2023-09-27 320518 319097 80314 78247 116502 120170 118028 117294 88339 87290 95895 94917 113926 114183 327524 353911 951632 944136 345223 360790 106791 94156 102436 104702 115677 115765 106618 107843 76636 75574 254239 225145 653342 651059 198796 195767 252531 253260 294688 283693 304341 306199 316885 324162 302986 335464 669683 702335 507849 414507 266078 260939 302089 302106 317070 320392 324663 331672 363161 363960 581007 610865 41.15 67.8 1
12:50:13 2023-09-27 320860 316228 80318 78251 116507 119974 118028 117294 88339 87258 95895 94788 113568 114018 327030 352069 952351 940892 346773 360970 106424 96468 102255 104476 115505 115615 106391 106836 76636 75574 254361 225499 644018 651205 198796 195258 250716 252907 291511 284450 302821 304372 319091 324651 300958 336231 670851 708290 506496 416395 266416 260835 303741 302816 318371 321128 328117 330411 361027 364507 585257 615867 41.15 67.8 1
12:50:14 2023-09-27 320029 316706 80318 78243 116473 120209 118028 117294 88339 87290 94134 94983 113470 114374 330122 351956 956371 942232 348175 360826 106725 94284 102436 104775 115584 115615 106424 106836 76669 75596 257717 224800 658328 656145 198796 195869 251485 252802 292337 284920 303800 304981 321065 321923 303396 335975 671313 709406 509292 419542 265670 260722 303222 300900 316079 321627 324663 330177 363814 363344 580912 610865 41.15 67.8 1
12:50:15 2023-09-27 315627 316928 80235 78310 116469 120376 117994 117686 88066 87501 95695 95111 113379 114473 327030 352161 953026 938217 346700 360970 106530 96502 102289 104476 115618 115650 106391 106803 76636 75531 256075 224829 647050 654683 198516 196482 252176 252872 293471 284552 304736 305374 319810 324654 303825 336124 671510 706322 512034 418694 267093 262401 303882 300199 317035 319917 324338 330448 362040 362150 581847 612199 41.15 67.8 1
12:50:16 2023-09-27 320291 316965 80231 78278 116803 120341 118350 117843 88452 87584 94168 95015 113535 114262 329495 353268 952717 932907 350477 360537 106498 96502 102184 104620 115425 113086 106552 106803 76636 75574 255405 225181 648814 655499 198796 195869 250891 253720 290731 286030 302325 303946 320579 323381 302159 333541 670889 707333 516146 418913 267960 261556 302301 302561 315911 320690 326572 329943 363233 363125 589157 610828 41.15 67.8 1
12:50:17 2023-09-27 319161 317641 80263 78278 116502 120371 118062 117686 88307 87409 95895 95363 113457 114341 327066 353409 949416 935516 350171 360970 106530 96468 102465 104509 115618 115615 106424 106836 76616 75574 270258 224477 650415 655645 198796 195869 252851 255590 290555 286822 303080 304265 320662 323013 302476 336124 674928 707324 510663 419542 265670 260974 302053 301148 315766 322069 324072 330411 363814 363089 590476 611094 41.15 67.8 1
12:50:18 2023-09-27 320860 316963 80464 78539 116856 120136 118548 117666 88517 87529 94271 95015 113502 114386 329495 355432 946345 936884 347314 360970 106530 94252 102289 104586 115584 115615 106391 106836 76926 75574 254361 224477 657995 650744 198796 196141 251821 253685 291511 285370 301865 305017 317238 325175 301206 336310 670889 700084 514775 413233 266336 262139 302881 302101 317553 320209 324663 331298 360974 363450 590476 611242 41.15 67.8 1
12:50:19 2023-09-27 321544 316228 80373 78113 116895 119939 118505 117260 88492 86988 96061 94435 113600 113808 327560 352350 947361 936884 350228 360970 106530 96468 102289 104476 115538 115615 106391 106803 76669 75480 253133 224406 658310 652019 200203 197232 252851 253190 291511 286088 303658 305697 321567 323726 302405 336853 666741 701839 512034 414651 268614 261684 303258 301978 315911 321655 324591 331202 364043 364215 583781 608995 41.15 67.8 1
12:50:20 2023-09-27 322302 319092 80276 78215 116956 120398 118321 117585 88424 87496 94271 95015 113535 114229 327295 352350 950258 943576 345161 360970 106514 96502 102465 104509 115803 115799 106391 106836 76669 75542 253133 225535 648044 651205 197604 195869 252851 252942 292780 284450 303800 306379 318163 324197 303553 335464 669683 702335 513405 414507 266078 261516 302372 300235 317106 322103 324663 329314 359983 363960 580948 610865 41.15 67.8 1
12:50:21 2023-09-27 320901 318156 80373 78247 116777 120174 118028 117490 88372 87258 95995 94917 114004 114229 327560 352350 953026 939945 346737 360970 106530 96502 102289 104543 115618 115684 106391 106869 75546 75556 254239 226593 649786 653517 199921 196073 252887 253544 292401 285272 305529 304302 319514 324651 302557 336522 667006 703174 513405 414470 266523 260939 302124 303319 318371 321199 328300 328554 361062 364507 584925 613573 41.15 67.8 1
12:50:22 2023-09-27 319051 319279 80337 78215 116952 120200 117927 117551 88307 87409 95895 94982 113568 114229 329495 351956 956482 938970 348248 360970 106611 96435 102184 104509 115618 115489 106424 106836 76616 75562 253133 224477 650195 656145 198796 195869 251310 252167 292613 285356 306246 304981 320804 322148 303079 335464 669683 710339 514943 419615 265705 260939 303293 300691 316114 320434 326536 331298 364360 363379 581359 610865 41.15 67.8 1
12:50:23 2023-09-27 316819 316928 80126 78302 116473 120612 117831 117882 88247 87593 95729 95111 113192 114585 326572 353409 955127 938885 346737 360970 106530 96435 102289 101943 115803 113020 106618 107293 75546 75574 270258 224721 652136 654909 198656 196995 252495 253367 292988 285111 303800 304981 319127 324022 303079 333126 672057 703246 507849 418770 266337 262174 302336 300270 317070 319917 326572 331261 361133 362292 583526 612399 41.15 67.8 1
12:50:24 2023-09-27 321161 318533 80341 78492 116828 120376 118062 117686 88339 87409 94305 95079 113568 114229 327295 352421 951632 934903 349379 360970 106498 96502 102255 104543 115425 115650 106245 106869 76636 75511 253133 224829 645335 655645 198796 196176 250716 253650 290696 286266 301901 304766 321101 322928 302567 333577 672822 707297 510663 418949 265705 263201 301348 302561 315911 321172 326572 329943 363268 363125 592335 610828 41.15 67.8 1
12:50:25 2023-09-27 318906 316706 80259 78278 116502 120292 118028 117490 88339 87409 95829 95014 113490 114262 326537 352386 948706 934151 350725 360681 106725 94220 102402 102202 115790 115638 106684 106737 76781 75542 255405 222655 657396 654501 198796 196176 250541 253507 292133 286526 302401 306343 319799 324577 303079 333505 673492 702335 515632 419578 267472 261556 302089 301184 315161 321690 324519 328781 363552 362327 587022 609031 41.15 67.8 1
12:50:26 2023-09-27 320936 316228 80514 78278 116536 120136 118466 117571 88339 87290 95862 94949 113568 114229 327066 355290 945983 935457 348742 360970 106563 96468 102289 104476 115618 115489 106424 106836 76669 75531 253133 224670 657704 650284 197604 196482 252176 253720 292274 285463 301865 306581 317203 325175 302123 333505 671873 699822 508694 413887 265705 262209 301172 301889 315602 320244 324699 329314 360974 363415 590568 610828 41.15 67.8 1
12:50:27 2023-09-27 322833 317000 80314 78306 116891 120292 118389 117327 88372 87373 95929 94756 113568 114018 327066 353940 950278 938662 350615 360681 106611 94252 102294 104630 115551 115765 106618 106704 76748 75542 254239 224089 648445 651205 197673 195801 252176 254075 290696 285392 304249 305446 319468 325140 300292 336011 670889 702184 502429 413269 266558 260939 300961 302596 315911 320244 324663 331026 360522 365054 590471 610828 41.15 67.8 1
12:50:28 2023-09-27 321170 316868 80594 78081 116891 119573 118582 117099 88525 87194 95929 94466 113600 113808 327295 352315 946690 936884 349732 360970 106530 96435 102289 104403 115458 115420 106424 106803 76669 75520 254239 223810 653863 651205 197673 195293 251998 255590 290696 285392 301865 305446 319127 325140 300257 336254 670889 701343 512034 412942 266523 260974 302093 302136 315911 320244 324663 331026 359983 364507 590471 610397 41.15 67.8 1
12:50:29 2023-09-27 320972 318378 80402 78109 116891 119603 118457 117260 88525 86988 95962 94691 113814 114353 329925 353875 946543 938811 350725 360826 106684 94252 102260 104630 115790 115581 106424 106836 76855 77054 253133 223824 652498 648948 197673 195293 250704 253755 290555 286030 301865 305446 319127 324878 300292 336522 671873 701124 512034 413269 266968 260939 301419 302136 315911 320244 324338 328817 364228 365346 590471 610828 41.15 67.8 1
12:50:30 2023-09-27 321417 316228 80800 78109 117151 119641 118539 117213 88492 86988 95962 94466 113600 113952 327295 351260 947361 937536 348362 360970 106530 96468 102289 104476 115618 115455 106424 106803 76583 75551 255405 224161 655709 650744 197638 196176 251998 253720 290837 285405 303584 305647 318163 325666 301170 333541 670925 700352 511399 413269 266336 261739 300926 301642 315911 320209 324663 331026 360974 363415 590471 610828 41.15 67.8 1
12:50:31 2023-09-27 320856 315972 80373 78189 116781 119890 118341 117335 88484 87655 94430 94790 113535 113907 329962 352315 946470 936736 350403 360826 106710 96435 102289 104476 115751 115455 106651 106737 76721 75542 254239 224161 648012 651095 199921 195258 250751 253720 290723 286150 301442 305446 319127 324197 302129 337071 670889 701918 506496 413923 267343 260939 301419 302561 315838 320690 324663 335137 361133 365382 590563 610828 41.15 67.8 1
12:50:32 2023-09-27 321083 316706 80296 78247 116862 120209 118466 117327 88279 87290 95862 94788 113379 114150 327066 351461 947361 939278 350228 360970 106563 94284 102323 104331 115571 115420 106424 106836 76701 75449 253133 223460 653221 649020 197604 195258 250960 255590 290802 286494 302866 305912 319162 323188 303549 337309 667042 700102 501104 414651 266968 260108 302570 301853 315911 321207 324627 328781 361098 364187 588762 609929 41.15 67.8 1
12:50:33 2023-09-27 320782 316233 80263 78215 116856 120136 118186 117680 88396 87345 94137 95015 113535 114544 329495 351848 947178 940612 349732 360970 106563 94252 102368 104668 115618 115581 106424 106803 76888 75605 254239 223424 650443 648948 198796 195869 254050 252167 292133 285526 300949 306415 319091 323675 302123 336011 669683 701343 512034 414615 265741 260541 304182 300691 315161 321690 324591 329314 363970 363415 581906 609031 41.15 67.8 1
12:50:34 2023-09-27 320408 316706 80322 78282 116502 120174 118341 117523 88279 87290 95762 94788 113412 114051 326572 351858 950090 942728 347264 360970 106710 96301 102465 104331 115651 115340 106424 106803 76669 75560 253133 223968 656777 652055 198796 196311 252851 252097 293151 284778 302839 306487 321449 324737 303846 335319 669683 701343 502429 414579 265741 261451 304314 301179 317070 320244 324591 330549 363529 363450 580056 610397 41.15 67.8 1
12:50:35 2023-09-27 322339 319170 80496 78243 116791 120155 118321 117585 88517 87496 94202 94918 113535 114130 327066 352350 951004 939367 345467 360970 106530 96335 102218 104509 115538 115834 106504 106836 76616 75542 267853 225535 647321 648948 197638 195869 250751 253507 294688 283737 303268 306379 318163 324686 301700 335501 669683 701160 507849 414543 266336 260974 302336 302106 317106 319694 324699 329314 360018 363450 580188 611802 41.15 67.8 1
12:50:36 2023-09-27 320450 316491 80406 78193 116536 120008 118062 117327 88339 87290 95862 94756 113600 114018 326608 352069 951004 939241 346247 360970 106384 96435 102184 104509 115458 115489 106099 106836 75546 75596 255405 226500 645771 653054 198796 195835 252887 253579 292125 284307 303601 304801 319127 325140 303210 336522 670889 703138 510554 414179 266558 260939 302355 300936 318596 321199 328068 331026 360810 364542 585740 612705 41.15 67.8 1
12:50:37 2023-09-27 319576 318501 80349 78219 116952 120200 118288 117551 88456 87409 95895 94788 113412 114320 329925 351956 956518 939945 348248 360970 106692 94220 102289 104509 115618 115489 106391 106836 76888 75582 253133 224865 649474 654755 197638 195293 251473 252942 292337 285485 302821 304017 321101 323936 301206 337035 667042 709443 505144 414651 266968 260939 302832 301184 316079 320244 328068 329477 365838 365382 583685 613610 41.15 67.8 1
12:50:38 2023-09-27 318112 317738 80406 78282 116540 120042 118062 117327 88279 87290 95862 95014 113600 114072 327101 350245 956555 939278 348248 360970 106530 96369 102255 104476 115837 115857 106585 107260 76874 75533 253133 224721 652257 655499 198796 196073 252887 253190 292125 285356 302113 305482 321265 324843 304746 336212 671108 709443 507921 419250 266229 260541 303293 300937 316149 320209 326572 328093 364431 363450 581806 612297 41.15 67.8 1
12:50:39 2023-09-27 321161 316859 80313 78492 116762 120376 118096 117604 88339 87464 94168 95015 113568 114229 326572 355610 953774 936070 346773 360970 106563 96502 102323 104509 115690 115455 106318 106836 76564 75562 253133 225217 647321 649092 198656 196517 251467 253720 292613 284485 303409 304123 319870 323936 302159 333469 667115 709493 512034 417069 265519 262611 301419 300973 317070 319284 327070 334899 362181 362870 588798 613573 41.15 67.8 1
12:50:40 2023-09-27 320145 316711 80351 78282 116536 120292 118062 117604 88372 87501 95929 94949 113568 114229 327066 355325 951004 931465 346233 360970 106725 94220 102368 102223 115803 115868 106504 107245 76814 75596 256521 224872 650888 654909 198796 196176 251467 253790 291441 284321 303494 304909 320059 323640 302583 333541 674581 709406 512034 417033 266078 262541 300890 302276 317035 321805 327532 330411 362146 363925 589726 613536 41.15 67.8 1
12:50:41 2023-09-27 320064 316675 80377 78282 116769 120334 118288 117809 88428 87469 95829 95047 113600 114664 329495 354472 950931 931392 347242 360970 106514 96502 102289 104620 115618 115650 106391 107311 76636 75542 254239 225463 649379 652764 198796 196176 251677 254500 292097 284996 303495 304945 320094 323640 302533 335464 671836 707832 505144 417622 266078 264642 300469 302065 316079 321199 327532 330411 362146 363379 590563 613536 41.15 67.8 1
12:50:42 2023-09-27 319284 316928 80369 78278 116502 120174 118028 117571 88400 87409 95895 94917 113729 114262 329043 352350 952569 932795 350652 362491 106432 94220 102189 104842 115518 115880 106471 107607 76748 75667 255405 224685 643823 655645 198796 196501 252887 254465 290696 286195 302325 304695 320780 323987 302583 335464 672859 708332 496087 418913 265705 261009 302336 302773 315911 320690 327264 329614 363268 363450 589121 612199 41.15 67.8 1
12:50:43 2023-09-27 318710 319054 80309 78492 116436 120337 118028 117882 88339 87561 94137 95111 113379 114407 327030 353940 945946 935206 348742 360970 106890 96367 102607 104370 115890 115225 106750 106770 76840 76989 255405 223460 653410 648826 198796 196482 252176 253685 292097 285356 304567 306847 318573 323188 303115 333433 667079 701343 512034 417953 265262 261774 301842 301606 315858 323619 324290 330312 362110 362327 588308 609031 41.15 67.8 1
12:50:44 2023-09-27 321349 316228 80290 78278 116507 120174 118028 117686 88339 87441 95829 95014 113568 114485 329888 355326 950278 936736 350228 360862 106758 94188 102365 104775 115903 115799 106643 106836 76669 75574 255405 224477 654272 651205 198796 196176 252531 254465 291370 286240 303983 304622 319610 325630 300713 336522 672822 702335 512034 414179 267156 261739 301383 302136 315820 321137 326536 329047 360522 365310 590471 612362 41.15 67.8 1
12:50:45 2023-09-27 322068 318065 80410 78247 117090 120037 118683 117179 88646 86988 96061 94466 113600 113907 327066 352033 947325 938217 348362 360970 106692 96468 102431 104548 115618 115615 106391 106803 76669 75511 254361 224477 650572 650284 197638 196482 252068 254110 291653 285994 304231 305912 318127 325666 302708 333541 671873 700316 509201 413851 266114 263122 301383 302136 317698 320690 324663 329314 360974 363960 590697 610828 41.15 67.8 1
12:50:46 2023-09-27 321580 316198 80406 78278 117160 119974 118423 117294 88727 87373 94430 94951 114003 114018 329962 353798 947886 936736 350477 360501 106758 96468 102396 104548 115651 115615 106424 107179 76979 75533 254239 224635 651392 651205 200344 195767 250960 254110 291653 286347 301865 305912 319834 325897 302771 337584 671836 702112 514775 414507 268066 260974 302301 302596 315911 321172 326536 329047 362146 365674 590563 610865 41.15 67.8 1
12:50:47 2023-09-27 323533 317044 80288 78282 116536 120292 118062 117571 88339 87409 95829 94982 113568 114307 327066 351956 949379 943397 348742 360970 106710 96435 102536 104476 115651 115420 106570 106770 76774 75551 253133 223424 651272 648754 198796 196176 251310 252167 293471 285392 303443 306739 319091 324162 301803 335501 670633 701343 516146 414651 266300 260974 303969 299360 316557 323655 324555 329350 361098 363415 580912 609892 41.15 67.8 1
12:50:48 2023-09-27 321280 316220 80406 78278 117047 120136 118548 117728 88452 87496 94305 95015 113535 114262 329495 355094 954787 944922 345332 360970 106677 96468 102465 104664 115870 115546 106391 106803 76669 75574 254958 224721 651573 651205 198796 196176 250925 253507 293919 284165 304847 305302 319091 325140 301664 335501 670633 701088 507849 414507 266523 261373 302336 300691 318250 319951 324663 329350 360522 364507 580948 614209 41.15 67.8 1
12:50:49 2023-09-27 320972 318828 80434 78274 116891 120170 118801 117294 88525 87409 96061 94788 113600 114097 329888 351260 956518 940649 348495 360970 106351 94143 102289 104687 115425 115650 106391 106836 76669 75605 256521 224441 645670 654683 198223 195835 251310 253496 292125 285356 303744 304481 320579 324878 301206 337035 667006 707369 513405 414543 267343 260974 302690 301606 316557 320174 328569 329866 362146 365019 585252 614991 41.15 67.8 1
12:50:50 2023-09-27 320335 318915 80643 78539 117066 120234 118485 117747 88549 87496 94305 95015 113502 114809 327524 352100 956555 940649 348595 360717 106758 96468 102396 104654 115618 115455 106585 107393 76669 75542 253133 224829 648912 655681 197673 195869 251660 253685 292578 285356 302785 304481 321101 324373 301206 337548 671584 710446 512034 414651 268614 260939 302797 301184 316114 320690 328532 329943 363552 365310 584838 614479 41.15 67.8 1
12:50:51 2023-09-27 318892 316923 80482 78314 116473 120696 117994 117997 88219 87593 95795 95403 113379 114763 327259 352386 953774 938885 346737 360970 106530 96536 102536 104509 115618 115650 106570 106836 76669 75605 251997 224829 661931 654683 198796 196961 250925 253295 293471 285236 302785 305323 320130 323675 304004 333469 666970 703282 507849 418913 264856 262358 303258 300691 317106 320209 327300 329047 365074 363131 585812 615867 41.15 67.8 1
12:50:52 2023-09-27 320636 316859 80313 78492 116795 120239 118451 117551 88517 87738 96028 95079 113568 114295 327030 356396 955392 935479 346700 360970 106530 94252 102504 104581 115944 115650 106424 106836 76669 75542 253133 225499 646981 652764 197604 197098 252176 253685 293471 284485 303268 305446 320094 324162 303044 333469 667079 708332 511737 417658 264891 262611 302336 301184 317106 319951 327033 331496 362435 362292 585289 612669 41.15 67.8 1
12:50:53 2023-09-27 319612 316228 80263 78278 116536 120292 118062 117571 88339 87409 95929 95079 113568 114262 327030 352386 950258 931392 348362 363012 106530 96536 102255 104543 115505 115650 106391 107311 76636 75605 251997 225499 645610 653759 197604 196482 251821 254289 292330 284938 302857 305017 319870 324162 302619 333505 670889 708905 507849 417953 266114 262576 301051 302101 319498 321960 327777 331202 363127 365005 589523 613861 41.15 67.8 1
12:50:54 2023-09-27 320518 317044 80309 78492 116919 120777 118028 117686 88339 87561 95929 95079 113535 114485 327030 354507 950968 932795 349484 363012 106449 96502 102289 104615 115458 115650 106391 106869 76564 75542 253133 225268 647231 654719 197638 196312 252407 254500 292684 284920 302857 304945 320094 324127 302159 333541 672347 708369 512034 417658 266300 262541 301172 302561 317070 319917 328068 331026 365074 363415 590471 612669 41.15 67.8 1
12:50:55 2023-09-27 319612 316263 80402 78278 116502 120174 118028 117604 88339 87441 95929 95079 113490 114150 327030 353374 950258 930071 347314 360970 106725 94252 102334 102299 115803 115834 106544 107359 76781 75524 254239 225427 645715 654909 198796 196448 252176 254536 292097 285445 305603 304694 320780 324162 302263 336011 672859 709224 512034 417658 266114 261739 300926 302205 316557 320174 328068 329051 362979 364507 585663 614008 41.15 67.8 1
12:50:56 2023-09-27 320481 317893 80406 78314 116507 120410 118062 117781 88456 87464 95895 95014 113568 114229 329189 353303 950968 931429 347314 360970 106530 96437 102323 104543 115864 115650 106318 106869 76669 75574 251997 225463 647537 653759 197604 196517 251998 253720 292330 284885 302857 305482 320094 324162 302583 333505 667079 709138 512034 417033 266149 262611 303591 301889 317106 320209 327532 335301 362979 362870 588798 613573 41.15 67.8 1
12:50:57 2023-09-27 319612 316965 80351 78278 116891 120410 118062 117686 88339 87501 95929 95079 113600 114262 327295 355574 952351 934162 348632 362794 106692 94284 102328 104808 115551 115834 106544 107359 76781 75596 255405 225233 646572 654719 197638 196312 252140 254360 292294 284521 304736 304981 319810 324057 302619 333541 672591 708869 512034 417033 266336 262576 301137 302794 317070 319694 328068 330448 362181 363415 588467 613573 41.15 67.8 1
12:50:58 2023-09-27 319612 318833 80492 78247 116744 120174 118062 117686 88339 87496 94305 95079 113600 114353 327030 355610 953738 931465 346773 360970 106530 96502 102289 104509 115425 115650 106391 106869 76782 75574 253133 225535 647287 652800 197604 197098 251998 253720 293471 284521 304847 305446 320130 324843 302619 333469 667079 707333 512034 417069 265705 262978 301877 301219 317141 320174 327568 331569 365321 362835 586606 614044 41.15 67.8 1
12:50:59 2023-09-27 319612 318828 80406 78282 116507 120371 118096 117686 88372 87501 95862 95047 113600 114485 329925 356396 955429 934903 348212 362939 106578 94156 102294 104842 115677 115915 106391 107278 76564 75542 270258 225571 657114 654683 198796 196312 251821 254536 292046 285245 304741 305017 320519 323675 303365 335501 671909 709406 512034 417658 266523 262139 300926 302205 318560 320174 328068 329051 362979 363960 585590 613573 41.15 67.8 1
12:51:00 2023-09-27 319612 316706 80406 78278 116970 120273 118096 117686 88372 87743 95929 95079 113600 114229 327066 354507 950968 931429 346999 360970 106530 96468 102323 104509 115864 115650 106424 106836 76616 75502 255405 225535 648379 653759 197638 197098 252176 253685 293471 284605 302821 305912 320094 324127 303044 333433 667079 708101 512034 416997 265298 262611 301877 301184 317106 319951 327070 328817 362724 362581 585403 612669 41.15 67.8 1
12:51:01 2023-09-27 319047 316263 80355 78314 116540 120209 118062 117490 88634 87676 94168 95015 113814 114374 328272 356003 953357 934734 347364 360826 106651 94252 102255 101986 115458 115650 106318 107212 76616 75605 252155 225571 646822 652800 199921 196414 251998 254536 291920 286012 303744 304981 320579 324162 302619 335501 672867 708869 509539 417658 266336 262576 301172 302101 317035 320174 328104 328781 362979 364507 590476 614246 41.15 67.8 1
12:51:02 2023-09-27 321161 317255 80410 78310 116781 120453 118096 117686 88372 87501 95929 95111 113568 114117 327066 355325 952351 931465 346755 360970 106482 96536 102289 104581 115458 115650 106424 106869 76649 75574 253133 225571 648379 652800 197638 197132 252585 253720 293919 285160 302857 305912 320094 324197 303115 333505 667079 707333 515632 417658 265298 262611 302336 301184 317106 320209 327568 329047 364779 362835 585330 613573 41.15 67.8 1
12:51:03 2023-09-27 319219 316228 80406 78621 117051 120421 118582 117843 88549 87529 96127 95047 114049 114374 329962 356503 955503 934114 347510 362756 106530 96536 102368 102185 115584 115650 106424 107344 76669 75636 255405 225499 661635 654719 197638 197063 252176 254500 293471 284920 304741 305697 320780 324197 303258 333505 672384 708369 512034 417069 265741 263197 302089 300865 317141 320209 328104 329123 362979 363415 588798 614044 41.15 67.8 1
12:51:04 2023-09-27 319393 316969 80406 78310 116887 120410 118423 117882 88372 87743 95929 95079 113568 114229 326572 353409 951004 931465 348362 360952 106530 96536 102465 104576 115944 115684 106424 107311 76701 75565 255405 225571 649191 654719 197673 196790 252176 253755 293471 284920 304736 305948 320840 324162 303079 333541 670925 709676 512034 417990 265776 263013 301454 301642 317141 320244 328336 328817 362979 363125 588803 615867 41.15 67.8 1
12:51:05 2023-09-27 318467 316973 80635 78571 116952 120273 118321 117781 88549 87740 94501 95079 113535 114519 327030 355325 952388 931465 348742 362903 106498 96570 102289 104615 115618 113185 106471 107344 76596 75605 254239 225341 646912 654719 197638 196346 252176 254322 293471 284920 303780 305017 320615 324162 303079 333613 672591 709443 512034 417069 266336 263013 302667 302830 317106 319951 328068 329047 362760 363450 588504 613610 41.15 67.8 1
12:51:06 2023-09-27 319612 316237 80406 78310 116815 120453 118096 117719 88372 87593 95962 95111 113600 114328 327066 353409 950968 931465 348362 363012 106547 96536 102465 104576 115651 115719 106391 107344 76669 75565 254239 225499 646822 654719 197638 196517 252673 254500 292330 285156 303780 305948 320615 324197 302831 333541 670925 709443 509539 417990 266149 263157 302593 301889 317106 319951 328104 331202 365590 363167 589376 613427 41.15 67.8 1
12:51:07 2023-09-27 320518 316565 80345 78492 116919 120273 118369 117862 88549 87561 96061 95111 114148 114216 328455 355326 952315 931502 346233 363012 106725 94252 102465 104543 115618 115650 106424 106869 76734 75605 253133 225571 647787 653759 197638 197132 250751 253720 293919 285383 304736 305948 320816 324197 302759 333505 670889 708369 513405 417658 265705 263197 302372 300829 317141 320244 328068 330084 362724 362870 585325 613610 41.15 67.8 1
12:51:08 2023-09-27 319612 317606 80442 78341 116891 120444 118096 117916 88492 87593 95962 95111 113600 114407 327560 352456 951004 931465 349415 363012 106563 96536 102465 104610 115837 115719 106424 107344 76616 75636 253133 225499 648094 654755 197673 196482 252176 254536 293024 285192 304229 305446 321101 324197 303079 333613 672384 710948 512034 417990 266558 263013 301419 302772 319498 322484 328045 331349 363127 364436 590434 614333 41.15 67.8 1
12:51:09 2023-09-27 320518 317818 80561 78630 116891 120410 118457 117719 88404 87593 94305 95111 113600 114262 327330 353976 952606 934188 347349 367042 106563 96570 102465 104576 115651 115753 106424 107377 76701 75636 254239 225053 649661 654719 197673 197132 250507 253790 292775 285356 304736 305912 320840 324197 302867 333541 672627 707369 502429 417695 265741 263013 302124 302276 317141 320950 328104 329314 362979 363415 588798 614044 41.15 67.8 1
12:51:10 2023-09-27 319612 316753 80438 78310 116777 120440 118457 117719 88525 87593 95896 95111 113600 114610 327295 355574 952388 932826 347314 360665 106563 96570 102465 104576 115651 115719 106603 107418 76888 75636 254239 225499 650762 654220 197673 197132 250576 254145 292981 285356 303780 305948 320840 324370 303115 333541 670925 708905 512034 418030 267852 263574 303956 303534 317960 322556 327132 331819 365998 363273 588578 614296 41.15 67.8 1
12:51:11 2023-09-27 320518 316943 80434 78306 116925 120303 118485 117686 88492 87593 95962 95111 114148 114440 327330 355574 953738 931502 346233 360970 106563 96502 102465 104543 115618 115684 106424 106869 76669 75605 253133 225571 646891 652800 197638 197098 250925 253685 293883 284885 304736 305876 319996 324162 303861 333469 667042 703282 513405 418770 265262 262576 302549 301148 317106 320879 327532 329781 362943 362799 584802 612632 41.15 67.8 1
12:51:12 2023-09-27 319384 316929 80418 78314 116862 120376 118389 117882 88492 87803 95961 95111 113568 114295 327524 355005 952315 931429 347242 363012 106530 94220 102431 104687 115944 115650 106570 107311 76669 75636 255405 225571 646732 654683 197673 197372 252531 254110 293471 285120 305497 305912 320804 325105 303044 333289 675333 709850 512034 417808 266229 263276 302194 302383 318335 323010 328081 331819 363198 363379 588798 614443 41.15 67.8 1
12:51:13 2023-09-27 319408 317044 80402 78310 116862 120410 118062 117686 88828 87800 95995 95079 113568 114407 327066 355824 955127 933451 348495 363012 106530 94220 102431 102092 115618 115684 106537 107344 76669 75524 254361 225463 653873 654683 197638 196482 252176 254500 294958 285231 303709 305876 320544 324162 303044 333541 673344 708869 512034 417033 266487 262978 301383 301358 317070 320174 328068 331496 362689 363415 589726 614008 41.15 67.8 1
12:51:14 2023-09-27 320706 316671 80410 78310 116781 120655 118423 117686 88553 87561 96061 95111 113600 114328 327560 354437 950931 931429 348327 363012 106955 94252 102431 104649 115618 115650 106570 107492 76669 75636 253133 225607 648379 654683 197673 197063 252407 254500 293471 285214 305206 306055 320816 324859 304709 333397 673492 709224 513405 418103 266381 263241 302159 301959 317106 320209 328068 329314 365001 363273 590121 614406 41.15 67.8 1
12:51:15 2023-09-27 320482 317150 80406 78674 116956 120410 118423 117882 88460 87561 95995 95111 114082 114328 327524 355574 953701 934151 348248 363012 106530 94220 102465 104832 115618 115765 106424 107311 76669 75565 255405 225571 647287 654646 197673 196482 252176 254465 293471 285321 305603 305912 320780 324651 302475 333541 672347 708869 508694 417953 266523 263197 302808 301710 317141 320174 328532 329781 362979 363415 590052 614443 41.15 67.8 1
12:51:16 2023-09-27 320029 316671 80410 78310 116862 120410 118423 117876 88484 87736 94430 95307 113535 114440 329962 355397 955503 935570 349200 362903 106530 94316 102255 104687 115505 115684 106471 107311 76741 75699 255405 225535 643953 655499 199921 196482 250960 254892 291653 285637 305987 305302 321101 324843 303079 336522 673847 710446 512034 418285 266897 262139 301068 303519 316079 320914 329769 331496 363268 364507 590406 614516 41.15 67.8 1
12:51:17 2023-09-27 320518 316928 80402 78306 116891 120410 118423 117719 88492 87593 96061 95143 113600 114361 327524 353409 952351 934151 350472 363012 106530 94252 102431 104687 115651 115799 106570 107492 76701 75636 253133 225269 644931 654719 197673 196790 252176 254927 292294 285356 305603 305017 321065 324651 302972 336011 673578 709406 513405 417953 266523 262611 301383 303753 317070 320174 328569 331533 363304 364507 590213 614479 41.15 67.8 1
12:51:18 2023-09-27 319612 316711 80607 78625 117051 120504 118887 117944 88549 87800 94535 95079 113847 114519 328664 353763 953701 933451 348852 360952 106677 94400 102470 104832 115618 115880 106570 107311 76669 75556 255405 225535 647072 654683 197673 197098 252353 254777 293471 285356 303744 305804 320840 324162 303079 333505 671873 709370 513405 417658 266558 262978 302074 302101 317106 320209 328300 329047 362979 365151 590052 614443 41.15 67.8 1
12:51:19 2023-09-27 319612 316706 80402 78306 116891 120410 118389 117686 88339 87561 96061 95079 113926 114295 327030 354507 951677 934151 347278 363012 106710 96536 102431 104615 115618 115684 106570 107311 76721 75636 253133 225535 647196 654683 197638 197441 250925 254465 293919 285356 304736 305948 320816 324651 302723 333505 671836 708369 515804 418285 265705 263417 302797 301745 318066 320244 328068 330049 363233 363415 586765 616745 41.15 67.8 1
12:51:20 2023-09-27 320862 319092 80924 78496 116956 120558 118567 117944 88517 87800 94467 95307 113535 114407 327560 356109 955841 933966 348495 363012 106530 94252 102431 104721 116190 115949 106570 107418 76701 75636 255405 225463 656313 654683 197673 197098 250716 254500 293883 285356 305603 306041 321065 325140 303079 333577 672859 710409 507849 417953 266558 263381 302336 302561 318030 320209 328801 329314 363233 363960 590052 614479 41.15 67.8 1
12:51:21 2023-09-27 319184 317924 80402 78555 116858 120410 118423 117882 88674 87593 96029 95111 113633 114374 327560 353409 953738 931429 348362 363012 106783 94284 102465 102071 115538 115684 106570 107418 76669 75636 253133 225463 648003 654719 197638 197098 252176 254322 293919 285147 305603 305912 321101 325140 303079 333541 673381 709406 506496 418285 266558 263417 302089 302136 318030 320244 328277 331944 366108 364222 590361 614333 41.15 67.8 1
12:51:22 2023-09-27 320518 318268 80341 78603 117151 120607 118451 117944 88553 87593 96029 95111 113600 114630 330159 355539 953026 934151 346755 362794 106791 94284 102536 104687 115618 115684 106570 107311 76701 75596 253133 225571 648037 654683 197673 197578 250925 254110 294125 285321 304736 305051 321065 325140 303754 335233 670925 707333 515804 418285 265741 263417 302709 301889 318512 320690 328068 329314 363304 363415 588344 614516 41.15 67.8 1
12:51:23 2023-09-27 320291 319658 80438 78341 117198 120401 118457 117882 88492 87593 96029 95111 113633 114328 327560 353940 953738 934151 350225 363307 106563 94284 102536 104866 115618 115880 106424 107492 76701 75556 256521 225571 644424 656145 198223 196720 252531 255284 292330 286231 304243 305912 321101 325371 303115 336522 673371 710446 496087 418285 269402 262611 301805 304612 319498 322938 328423 331349 363672 364912 592774 615331 41.15 67.8 1
12:51:24 2023-09-27 320481 319548 80561 78314 116853 120607 118423 117916 88678 87800 94430 95363 113633 114407 327560 353374 955503 931465 349151 363012 106530 94252 102465 104721 115651 115684 106570 107344 76721 75636 253133 225571 649442 654683 197673 197098 252531 254500 293471 285356 305386 305589 320840 324878 303079 333541 671873 709443 512034 418285 266558 263417 301099 302101 322119 320209 329303 329314 363268 363450 589639 614479 41.15 67.8 1
12:51:25 2023-09-27 319180 316706 80442 78345 117057 120444 118423 117916 88735 87625 96095 95111 113633 114262 327560 354188 955163 934151 348362 363012 106710 94252 102536 102060 115651 115719 106424 107344 76701 75596 253133 225571 649065 654719 197673 197578 250716 254500 293919 285356 305603 306164 321101 325140 302865 333577 673381 710339 513405 417994 268614 263943 302654 302666 318405 323010 328386 332055 363672 364329 590361 614479 41.15 67.8 1
12:51:26 2023-09-27 320291 316959 80438 78341 117151 120779 118505 117848 88585 87593 95995 95437 113880 114295 327595 356109 953738 934151 346755 360952 106710 96570 102536 104721 115651 115719 106603 107418 76807 75667 255405 225571 646269 654683 197673 197441 250925 255590 293919 285356 303531 305903 321065 324686 304004 333311 672859 708869 508863 418285 265705 263417 303954 302101 318512 320914 328068 329314 363268 363415 586606 614479 41.15 67.8 1
12:51:27 2023-09-27 319412 317185 80438 78306 116895 120410 118423 117916 88525 87593 96029 95111 113600 114374 327560 353445 953063 931465 348852 363012 106530 94316 102431 104649 115651 115719 106603 107344 76701 75636 254239 225535 647192 655681 197673 197098 250541 254500 292740 285374 304208 305948 321265 324686 303718 335247 676367 710155 513405 419665 267013 263680 303525 304396 318370 323010 328423 330013 363268 364215 590476 615867 41.15 67.8 1
12:51:28 2023-09-27 320700 317185 80717 78523 116895 120444 118621 117910 88581 87593 96029 95143 113633 114374 327330 355290 953738 934852 347314 363012 106710 94252 102536 104721 115651 115719 106570 107492 76754 75576 253133 225571 648755 654719 197673 197544 250925 254500 294161 285396 305603 306581 321101 325140 303115 333541 672859 709406 505989 418285 266336 263417 302372 302101 318030 320690 328336 329314 363304 363450 588803 614044 41.15 67.8 1
12:51:29 2023-09-27 320408 317185 80410 78341 116891 120612 118457 117882 88525 87593 95995 95111 113600 114440 327560 352386 952351 931465 349415 360952 106710 94284 102465 104721 115684 115799 106424 107344 76754 75596 253133 225341 645027 655681 198258 196961 250507 254536 293186 285744 307076 306091 320851 325384 302972 335866 673432 710300 506496 418731 267201 263680 303452 303718 317141 320209 328605 331165 363707 365054 590176 614516 41.15 67.8 1
12:51:30 2023-09-27 320072 316963 80598 78630 117082 120612 118762 117997 88585 87593 96095 95111 113600 114295 329116 355290 953738 934151 347314 367078 106743 94304 102607 104721 115651 115765 106603 107418 76754 75596 256521 225535 651709 654719 197673 197578 250751 255095 293634 285392 303780 306379 321101 325140 303115 333577 672822 709908 513405 418321 266558 263821 302265 302136 318547 320690 328605 329350 363304 364222 589634 614516 41.15 67.8 1
12:51:31 2023-09-27 320291 317216 80434 78341 117086 120612 118621 117916 88525 87593 96029 95143 113633 114295 327560 354472 953738 934188 347349 360988 106783 94252 102536 104721 115651 115719 106570 107344 76701 75596 254239 225499 645939 654683 197707 197578 252851 255037 293769 285543 304100 306487 321383 325000 303825 333397 675407 709188 502429 417331 265741 263417 302336 301710 318441 321137 328068 329087 363268 363450 588254 614516 41.15 67.7 1
12:51:32 2023-09-27 320518 316706 80829 78555 116891 120696 118621 117916 88525 87593 96095 95143 113633 114440 327595 356645 955841 934828 346233 360952 106677 94284 102607 104755 115651 113185 106603 107344 76754 75605 253133 225499 652717 654872 197673 197578 250960 253755 294403 285441 305386 306581 320840 324686 304503 333577 667115 708369 512890 418913 265705 263197 303293 301642 318994 321172 328336 329350 363304 363415 585325 614516 41.15 67.7 1
12:51:33 2023-09-27 320518 317004 80438 78341 117005 120779 118621 117916 88678 87593 96029 95143 113600 114328 327101 356395 955841 935516 346233 360448 106743 96637 102607 104610 115684 115719 106709 107344 76754 75667 255405 225053 649850 656305 199921 197406 252887 255000 293397 285249 306000 306199 320602 325000 303825 335464 673615 710446 513405 417994 267130 263785 302336 302545 318066 320278 328350 332216 363304 364507 590702 615424 41.15 67.8 1
12:51:34 2023-09-27 319393 317960 80466 78341 116925 120696 118978 117997 88678 87805 96029 95143 113600 114361 327560 356109 953774 934188 347034 363012 106710 94240 102607 104682 115651 115719 106603 107344 76734 75699 254239 225607 647946 654719 197707 197578 250925 254824 293634 285646 306186 306631 321101 325140 304004 333613 672384 709443 509539 418913 265776 263821 303066 302136 318770 320948 328605 329350 363304 364896 587634 617185 41.15 67.8 1
12:51:35 2023-09-27 321089 318299 80622 78684 117181 120676 118683 117978 88614 87800 96326 95403 113600 114631 327560 356645 958225 935331 348742 360988 106743 94252 102607 102255 115843 115719 106570 107492 76994 75556 253133 225571 652215 656181 198534 197098 250739 254892 294161 285428 304350 306379 321137 325175 303115 335537 673847 710446 513405 418358 266968 263417 301877 302809 318030 320690 329340 329314 364396 364578 585771 615424 41.15 67.8 1
12:51:36 2023-09-27 320291 319322 80833 78341 117086 120767 118654 117916 88646 87625 96062 95143 113600 114440 327595 353445 953774 934188 349415 360952 106563 94284 102465 104721 115618 115719 106603 107525 76701 75565 255405 225571 647878 655182 197707 197132 250925 254927 293919 285428 304243 306581 321101 325140 303151 335501 672895 710446 505989 418321 267156 263417 302124 302809 318066 322974 328313 332253 364111 364769 591730 614369 41.15 67.7 1
12:51:37 2023-09-27 320513 317079 80598 78603 117118 120524 118683 117882 88617 87803 95962 95143 113814 114664 327524 354507 952351 934151 350477 362976 106563 96570 102465 104721 115910 115799 106424 107525 76701 75524 253133 225535 649786 656145 197673 197098 250925 254927 293471 285548 304443 305948 321101 324197 303151 336011 673883 711451 506496 418285 266968 262646 301419 303057 317106 320244 328605 329314 363304 365090 585663 614516 41.15 67.7 1
12:51:38 2023-09-27 320253 316737 80442 78341 117009 120696 118703 117916 88617 87593 96029 95143 113600 114328 327560 353184 953063 934188 349451 360988 106563 94284 102465 104576 115651 115719 106603 107418 76701 75627 252155 225571 650006 655218 197707 196961 250541 254892 294786 285526 304243 305338 321137 325175 303115 336290 673883 710446 506496 418949 267379 263978 304474 304921 320403 321068 328459 332290 363198 364691 590499 615210 41.15 67.8 1
12:51:39 2023-09-27 321156 317048 80438 78341 116895 120689 118457 117997 88614 87625 96095 95403 113633 114485 327595 355326 953774 934151 347349 360988 106547 94284 102536 104755 115651 115719 106603 107451 76701 75556 249987 225535 650510 654719 197707 197441 252851 254500 293812 285392 303780 306631 321101 325140 303115 333613 672895 709443 513405 418321 266149 264000 302832 302136 318066 320725 328336 329350 363304 363415 587928 614479 41.15 67.8 1
12:51:40 2023-09-27 320555 316963 80746 78341 116895 120444 118654 117916 88617 87625 96062 95111 113633 114262 327101 355610 953774 934188 346233 367042 106563 96570 102607 104576 115538 115719 106603 106869 76701 75576 253133 225535 657477 654257 197707 197750 250995 253790 294403 285436 305714 306581 321101 325175 304717 333541 670925 710339 505989 418622 267852 263715 303151 301747 318664 321551 328386 332290 363672 363273 585293 614479 41.15 67.8 1
12:51:41 2023-09-27 319708 316741 80438 78626 117090 120612 118587 117719 88525 87803 94430 95339 113600 114295 327101 356395 956555 935553 347756 360448 106710 94252 102465 104649 115977 115719 106636 107344 76701 75565 267853 225535 650888 654220 197707 197613 250960 253790 294688 285503 303744 306415 321101 325175 304004 333577 672384 709174 506496 418285 265741 263636 303045 302235 319498 320948 328141 329314 363268 363450 587136 614516 41.15 67.8 1
12:51:42 2023-09-27 320108 316741 80434 78337 116925 120612 118654 117916 88585 87625 96029 95111 113633 114328 327595 356645 955877 935553 348925 360988 106743 96570 102536 104755 115684 115753 106603 107492 76734 75524 253133 225571 661505 655681 197707 197441 250751 254571 294161 285428 306440 305553 321137 325419 305686 336475 676367 710337 506496 418176 266862 264049 302603 302879 318405 323010 328605 329386 363339 364542 590052 615566 41.15 67.8 1
12:51:43 2023-09-27 320518 317110 80438 78341 117053 120655 118944 117876 88646 87865 96095 95143 113600 114328 327560 356109 953738 934815 347242 360988 107187 94252 102607 104866 116003 115845 106782 107492 77065 75627 253133 225571 652341 654646 198534 197716 252792 254465 294403 285356 303744 306595 321065 325140 304431 335428 672311 709370 516146 418285 266114 263821 303222 302101 318994 320914 328532 330045 366108 363379 586570 614479 41.15 67.8 1
12:51:44 2023-09-27 320518 316706 80768 78555 117053 120577 118621 117882 88585 87593 96061 95111 113600 114407 327524 356359 955804 934754 346233 363525 106890 94349 102607 104721 115651 115845 106750 107492 76701 75576 253133 225571 647083 654184 197673 197716 251660 254465 295160 285945 303993 306329 320816 325000 304824 335356 673492 707115 512413 419360 267852 263609 303933 301853 318770 321172 328300 332401 364033 363379 584802 614008 41.15 67.7 1
12:51:45 2023-09-27 320518 317641 80598 78694 116895 120779 118587 118079 88646 87856 96095 95111 113600 114374 327524 356610 956518 936884 347756 363525 106890 94252 102607 104866 116076 115650 106570 107418 76807 75576 255405 225499 648162 654610 197673 197716 251485 254110 294403 285392 306348 306595 321065 325140 304824 333577 670889 710446 506496 418285 265705 263381 303293 301818 318770 321172 328300 329350 363268 363379 585289 614479 41.15 67.7 1
12:51:46 2023-09-27 320972 318405 80466 78662 117167 120696 118621 118079 88646 87745 96095 95143 113633 114440 327295 356681 957913 936181 347756 360988 106783 94252 102607 104687 115618 115765 106603 107492 76774 75596 253133 225499 651014 654683 198258 197612 252851 256568 294118 285249 306366 306667 320958 325525 303825 335799 675407 709224 513405 418249 266336 263821 303954 302418 318770 321137 328496 330045 363268 363415 587517 614516 41.15 67.8 1
12:51:47 2023-09-27 320518 318828 80438 78555 116891 120406 118587 117882 88585 87593 95962 95111 113600 114947 327524 356109 956555 936884 348248 360988 106783 94316 102607 104721 115651 115684 106570 107418 76994 75596 270258 225499 649819 655645 197707 197716 251264 254536 295310 285472 303780 306379 321101 324878 303790 335464 672347 709406 513405 418285 266523 263821 303222 302030 318770 320948 327205 329314 366108 363415 587983 615387 41.15 67.7 1
12:51:48 2023-09-27 320518 316963 80442 78559 116895 120779 118703 117916 88525 87561 96029 95111 113945 114407 327560 356109 955841 935516 348495 363012 106710 94349 102536 104721 115618 115719 106643 107492 76701 75596 255405 225283 658803 656772 200486 197029 252887 255249 293087 286088 304528 305911 321862 325454 303719 337273 673847 711451 510554 419063 267379 262908 302301 304017 317106 321172 329723 332290 364360 365310 590443 615354 41.15 67.7 1
12:51:49 2023-09-27 320248 319313 80442 78555 117057 120410 118423 117882 88525 87593 96095 95403 113600 114407 327560 353409 953026 935243 349943 360988 106857 94349 102607 104866 115651 115880 106603 107525 76701 75627 254239 225607 647753 655645 198534 197098 250716 255105 293151 285392 305158 305948 321137 325140 303754 335501 672859 711451 502429 418913 267343 263785 302301 302453 321246 320914 329340 329314 364360 365317 591545 615094 41.15 67.7 1
12:51:50 2023-09-27 320702 317185 80438 78349 117090 120696 118621 117882 88525 87593 96029 95143 113633 114440 327524 356681 956555 936218 348495 363012 106890 94316 102607 104832 115651 115880 106618 107656 77012 75711 256521 225391 650070 655499 200486 197440 252887 255213 293177 286159 304672 305912 321814 325140 304004 337759 674873 711451 510663 419245 267156 263162 303667 303298 317106 321172 329573 329314 364069 365638 588976 615387 41.15 67.7 1
12:51:51 2023-09-27 320519 317220 80410 78805 117090 120706 118423 117997 88617 87593 96095 95111 113600 114407 327524 353409 953738 934151 349415 363012 107029 94284 102536 104866 115651 115719 106570 107525 76807 75556 253133 225535 647537 655681 198258 197406 252851 255284 293191 285392 304457 305481 321137 325175 304004 335464 673847 710948 513405 418949 267156 264000 302336 302773 318512 322974 328815 332253 364147 364912 590397 615240 41.15 67.8 1
12:51:52 2023-09-27 319466 316932 80809 78555 117090 120612 118785 117916 88678 87593 96129 95143 113633 114394 327295 355539 953738 934151 347314 363012 106743 94348 102402 102244 116030 113152 106684 107426 76952 75607 255405 225355 648287 655463 200203 197303 252709 255284 293919 286503 304672 306437 322076 325140 303968 336248 673847 709115 512413 418913 267979 263417 302336 303057 318030 320914 329303 329314 364360 365603 589157 614479 41.15 67.8 1
12:51:53 2023-09-27 320291 317004 80438 78555 117090 120779 118621 117963 88646 87835 96062 95403 113600 114440 327560 354472 953738 934188 348327 360952 106890 94316 102607 104900 115944 115719 106570 107451 76701 75576 270258 225571 652215 654719 198707 197716 250925 254536 295517 285503 304457 306847 321814 325175 304004 335464 672347 710177 513405 418321 266523 263978 303008 304470 320821 323010 328459 332290 363962 364293 588674 614296 41.15 67.7 1
12:51:54 2023-09-27 320972 317044 80434 78658 116925 120696 118737 117876 88759 87593 96061 95143 113600 114328 327560 356253 955841 935516 346233 360952 106783 94220 102607 104721 115843 115684 106750 107492 76807 75596 253133 225535 651595 654683 197673 197750 251695 254500 294981 286266 306260 306847 321588 325175 304967 335464 670925 709406 513405 419506 265741 263821 304218 302794 319029 321655 328605 330080 363849 363925 587900 614479 41.15 67.7 1
12:51:55 2023-09-27 321100 317220 80438 78690 117167 120779 118621 118079 88678 87805 96195 95403 113600 114485 327560 356145 956555 935553 347756 363012 106816 94220 102607 104900 115684 115799 106603 107418 76840 75587 253133 225535 647016 654719 198258 197750 250960 254500 294403 286231 304243 306559 321137 325897 304039 335464 673381 709079 510385 418658 269364 264119 304314 302454 318887 323010 328423 332290 363927 364073 587022 614479 41.15 67.8 1
12:51:56 2023-09-27 320518 316969 80727 78684 117323 120779 118703 117916 88646 87745 94430 95592 113633 114440 327524 356681 956555 936884 345971 363012 106923 94220 102607 104755 115923 115719 106676 107525 76872 75607 267853 225571 651969 654683 197638 197785 251730 254287 295933 286356 304243 306523 321137 325175 304967 335501 670889 708369 513405 420506 266300 263417 302937 302101 319029 321690 329303 330312 363814 363450 584939 614479 41.15 67.8 1
12:51:57 2023-09-27 318701 317039 80450 78591 117090 120779 118621 118112 88828 87625 96129 95143 113633 114374 328382 356645 958357 936830 347264 360952 106923 94316 102607 102125 115923 115799 106750 107525 76840 75587 255405 225571 647196 654719 197707 197785 251695 254500 294438 286441 305603 306847 320851 325384 304716 335721 675713 709261 514775 418804 266416 264084 303151 301959 318887 323465 328569 330277 363814 364251 586765 615240 41.15 67.7 1
12:51:58 2023-09-27 320518 319279 80470 78694 117119 120737 118683 117997 88617 87625 96129 95143 113600 114374 327524 356681 956555 936884 348002 360988 106890 94349 102607 104900 115923 115753 106676 107525 76840 75587 253797 225571 656007 654719 198569 197750 251310 254927 294082 286231 304243 306847 321137 325630 304004 335726 672895 709406 509539 418321 266523 264040 302972 302561 319065 321207 329107 330312 364104 363960 588762 615988 41.15 67.7 1
12:51:59 2023-09-27 320518 317189 80470 78587 117227 120696 118737 117997 88678 87625 96129 95435 113945 114519 327560 355574 955841 936884 347314 363893 106890 94252 102607 104866 115923 115719 106676 107525 76840 75587 254239 225535 652215 654719 198534 197578 251485 254500 293975 286383 304456 306559 321790 325981 304788 335392 672713 709261 506496 418103 266938 263785 303151 302136 319029 321207 328815 332327 364360 364215 587059 615424 41.15 67.8 1
12:52:00 2023-09-27 320513 317114 80700 78341 116895 120779 118621 117916 88646 87625 96129 95622 113633 114440 327560 356717 957950 936218 347756 360952 106890 94220 102607 104716 115651 115719 106603 107525 76734 75587 252155 225535 648504 655681 198569 197750 250960 254892 294438 286030 304243 306055 321101 325175 303754 335501 672859 710446 513405 418913 266558 264225 303293 302809 319065 321207 329010 330312 364360 364542 589634 615834 41.15 67.8 1
12:52:01 2023-09-27 320555 317220 80470 78551 116929 120696 118819 118112 88710 87745 96195 95403 113978 114473 327560 355290 955392 936218 348327 361023 106923 94284 102607 104866 115810 115753 106676 107525 76701 75587 255405 225607 646767 655681 200486 197543 252851 255143 294118 286204 304600 306487 321671 325490 303861 336377 674691 711451 510834 419245 267379 263785 303846 303695 319215 321137 329340 329314 364104 365389 592747 617683 41.15 67.8 1
12:52:02 2023-09-27 320029 317185 80462 78559 117090 120612 118457 118021 88678 87745 96029 95403 113633 114440 327560 355953 953774 934188 348924 360988 106890 94348 102717 104900 115843 115719 106782 107525 76787 75618 267853 225535 649567 655681 198880 197750 250925 254927 295669 286132 304707 306847 321588 325666 304039 335501 673847 711451 513405 419245 266968 264225 303258 303298 319029 321207 329340 330312 364360 364542 585397 615424 41.15 67.7 1
12:52:03 2023-09-27 320789 317189 80470 78341 117459 120696 118737 117916 88678 87745 96096 95143 113847 114473 327560 356359 957950 936884 347756 363661 106743 94349 102607 104755 115923 115719 106636 107525 76787 75627 255405 225355 647321 656772 198776 198094 252887 255143 294260 286182 304564 306703 320958 325894 304004 335501 673847 710446 513405 418949 267081 264040 303293 302809 318770 321516 328641 330045 364360 363996 589726 615860 41.15 67.8 1
12:52:04 2023-09-27 319393 317185 80434 78698 117086 120779 118737 118146 88678 87625 96129 95525 113633 114361 327560 356395 956555 935553 347051 360952 106816 94284 102607 104900 116036 115753 107112 107525 76872 75587 256785 225607 652468 655681 197707 197785 251695 254500 295303 286266 305147 305553 321137 325630 304967 333361 672895 708869 513405 419245 265741 263452 303969 303342 319029 321207 328044 330312 364402 364258 586313 615611 41.15 67.8 1
12:52:05 2023-09-27 320518 317189 80470 78587 117090 120696 118654 117997 88617 87625 96163 95403 113633 114407 327560 356681 957950 936218 348248 360988 106890 94284 102607 104755 115651 112973 106618 107689 77012 75609 255405 226253 652089 655536 198776 197647 252887 255143 294224 285392 304636 306847 321814 325210 306047 336011 674567 710446 510385 418949 266594 263978 303293 302772 318770 322413 328641 330312 364104 364507 588798 615424 41.15 67.8 1
12:52:06 2023-09-27 319398 316965 80470 78694 117311 120779 118780 117916 88678 87625 96129 95403 113633 114440 327595 356395 956592 935553 346233 360988 106923 94207 102607 104721 115651 115719 106782 107418 76787 75524 255405 225571 653141 654755 197673 197785 251730 254681 294888 286360 304208 306847 321137 325666 305433 335501 672384 709443 514775 419542 266523 263417 304668 302136 318816 323920 328313 332253 364218 365781 585248 614369 41.15 67.8 1
12:52:07 2023-09-27 320518 317039 80474 78555 117090 120779 118737 118112 88646 87805 96129 95143 113951 114440 329079 356395 956592 936218 346233 360988 106791 94445 102721 102244 116110 116065 106717 107725 76952 75649 270258 225463 654314 654501 199921 197750 250960 254749 294403 285436 306255 306379 320745 325630 304004 335501 674412 710155 513405 418949 266558 264005 303258 302809 318770 321207 328605 331944 363849 364542 588798 615424 41.15 67.7 1
12:52:08 2023-09-27 319393 319425 80746 78551 117119 120607 118457 117916 88617 87593 96129 95143 113633 114328 327560 356681 956555 935553 346233 360988 106890 96470 102607 104721 115651 115719 106636 107418 76767 75618 253133 225607 651844 654220 197673 197785 251730 254322 295303 286705 304243 306329 321137 326157 305468 335501 672384 709443 513405 419615 267852 263978 305612 302559 318923 321810 328924 333183 364253 364329 585142 615755 41.15 67.8 1
12:52:09 2023-09-27 319668 316702 80470 78559 116929 120779 118654 117997 88828 87745 96029 95111 113633 114374 327595 356681 958907 938243 348065 363930 106758 94348 102504 102200 115936 115938 106684 107393 76919 75638 256521 225535 650290 654719 198569 197785 252887 254892 294082 286880 304243 306847 320851 325910 304717 335501 673344 709406 516489 418949 266558 264225 303329 302596 319029 321207 328605 330080 363849 364251 587095 615942 41.15 67.7 1
12:52:10 2023-09-27 320508 316967 80470 78698 117090 120696 118654 117916 88678 87625 96062 95143 113978 114407 327595 356489 956555 936218 347756 360988 106923 94284 102607 104789 115651 115719 106709 107492 76787 75618 252155 225607 648504 655681 198603 197785 250995 255105 294438 286266 304386 306847 321172 325666 303790 335921 676367 710693 513405 418658 267049 264119 304314 302950 318887 321775 328131 332327 364218 364507 589634 615424 41.15 67.7 1
12:52:11 2023-09-27 319672 316998 80474 78694 117423 120779 118621 118031 88678 87625 96096 95435 113900 114987 330429 356467 959590 936773 348495 363455 106791 94348 102504 102212 115903 116065 106750 107492 76734 75627 253133 225283 647696 654719 198534 197750 251345 254927 294809 286021 304457 306847 321137 325932 304039 335501 673883 710446 513405 418949 267751 264225 303329 302809 319029 321207 328605 330348 364396 364251 588386 615860 41.15 67.7 1
12:52:12 2023-09-27 319708 317185 80470 78690 117124 120779 118737 117916 88678 87625 96062 95265 113633 114374 327560 356681 956555 936884 347051 360988 106923 94349 102607 104900 115684 115753 107112 107418 76820 75576 254239 225571 650321 654683 197673 197785 251730 254500 294082 286284 304208 306234 321790 325910 305611 337083 673492 709261 516489 419433 266416 263680 304075 303749 318887 321655 328044 330348 364360 363167 585866 615867 41.15 67.7 1
12:52:13 2023-09-27 321083 316998 80470 78694 117090 120410 118737 117997 88792 87768 94595 95469 114114 114552 327453 356574 958114 936736 347646 364039 106824 94316 102607 104789 115923 115719 106636 107426 76734 75618 270258 225643 652089 654719 198811 197785 251520 254927 295517 286419 304457 306019 321137 326157 304753 335573 672895 710446 506496 418949 266558 264225 303365 301901 319770 321690 328641 330312 364104 363996 588029 617683 41.15 67.7 1
12:52:14 2023-09-27 320825 316741 80442 78587 117115 120779 118654 118021 88617 87745 96062 95143 113633 114473 327595 356360 956555 935553 346233 360952 106923 96570 102751 104755 115684 115753 106709 107525 76787 75556 255405 225607 649600 655218 197707 197819 252116 255037 296143 286620 304492 306631 321933 325788 305791 335866 674449 709224 513405 420026 266523 263785 304254 302136 319029 323920 328459 330312 364360 363960 586373 615424 41.15 67.7 1
12:52:15 2023-09-27 320642 317185 80658 78666 117248 120779 118785 118112 88678 87865 96095 95403 113945 114473 327524 356645 957913 936884 347756 363525 106857 94284 102607 104866 115810 115845 106750 107492 76807 75607 253133 225607 652720 654683 198707 197785 251695 254500 295024 286333 305603 306847 321101 325630 305598 335428 672347 709406 513405 418876 266300 263754 304182 302525 318958 321137 329070 330277 364324 364471 586223 615351 41.15 67.8 1
12:52:16 2023-09-27 320518 317185 80434 78690 117086 120779 118785 118079 88678 87865 96129 95403 113945 114519 327560 356645 956518 936884 347278 362000 106890 94316 102607 104900 115923 115880 106782 107492 76840 75587 270258 225535 648071 656772 200486 197578 252851 255823 295160 286088 306473 306451 321862 327142 304288 336304 674836 711451 506496 418913 267415 264014 304314 303021 318994 321172 329769 330277 364765 365567 590480 616297 41.15 67.8 1
12:52:17 2023-09-27 320518 319389 80434 78658 117133 120947 118621 118079 88678 87865 96228 95403 113945 114730 327560 356074 956518 935945 347278 360988 106890 94284 102607 104900 115651 115799 106676 107525 76840 75618 255405 225643 649005 655645 198880 197750 251695 254892 294331 286231 305373 306847 322040 325630 304681 335464 673847 711451 508863 418913 266523 264040 303293 302773 319029 321172 328605 330777 364104 364507 588344 617625 41.15 67.8 1
12:52:18 2023-09-27 319357 316934 80474 78694 117281 120779 118876 117963 88678 87593 96095 95338 113633 114440 327560 356109 955804 935516 348248 363782 106890 94412 102607 104832 115810 115880 106676 107525 76807 75640 256521 225319 649442 655499 200486 197612 252887 257588 293329 286566 304993 306631 322005 325595 304004 338032 674836 711378 509201 418876 267943 263381 303030 303981 317924 321172 330040 330045 364360 365638 588976 615824 41.15 67.8 1
12:52:19 2023-09-27 319357 319279 80466 78694 117086 120775 118703 118079 88678 87772 96129 95111 113600 114834 327524 353905 953738 934852 349415 360988 106890 94316 102607 104866 115810 115880 106750 107492 76994 75587 253133 225607 648128 655645 198707 197750 250925 255284 294403 286231 304600 306847 322076 325278 304431 336248 674873 711451 513405 419542 267415 264225 303258 303057 318994 321172 330040 332253 367546 365317 592002 616150 41.15 67.8 1
12:52:20 2023-09-27 320518 319097 80809 78662 117090 120771 118785 118079 88678 87865 96095 95111 113945 114440 327560 356645 957950 935420 348925 360988 106783 94284 102607 104866 116110 113083 106618 107656 77118 75618 250900 225355 648037 655499 200486 197578 252887 256323 293634 286633 304707 306581 322040 324859 303861 337548 674836 711451 512413 419542 268024 263381 302761 303981 318030 321207 329573 330045 364360 365638 590026 615824 41.15 67.8 1
12:52:21 2023-09-27 320055 316711 80438 78666 117090 120779 118621 118079 88678 87835 96129 95403 113600 114440 327560 353409 953738 934852 349415 360952 106783 94348 102607 104866 115977 115880 106603 107525 76840 75587 255405 225571 648847 656145 198880 197716 250925 255105 294403 286320 304707 306847 322040 325630 304467 336486 674836 712189 513405 418913 267415 264225 302797 303695 321312 323920 329280 333146 364765 365460 590503 616113 41.15 67.8 1
12:52:22 2023-09-27 320508 316928 80470 78694 117285 120779 118819 118079 88678 87625 96162 95403 113945 114519 327560 356645 957950 936884 346755 364444 106758 94477 102615 102244 115936 116065 106717 107574 76952 75609 256521 225391 647514 654501 198223 197819 252081 255072 294082 286745 306510 306847 322040 326122 305648 335975 674928 709406 514775 419506 266523 263821 304310 302561 319065 321655 328605 330777 364360 363641 586154 615424 41.15 67.7 1
12:52:23 2023-09-27 320518 317150 80695 78698 117090 120779 118819 118079 88678 87865 96195 95435 113633 115047 327595 356645 958629 936884 347756 360988 106890 94316 102607 104900 116003 115799 106750 107492 77113 75658 254361 225643 649223 655681 198845 197819 252035 255284 295303 286266 304672 306847 322076 325894 304931 335975 674359 710948 513405 418954 268805 264789 303932 302914 319370 322034 328167 333146 367630 364876 588124 615677 41.15 67.8 1
12:52:24 2023-09-27 319632 317185 80825 78747 117090 120779 118785 118079 88678 87865 96129 95435 113945 114552 327560 356645 960958 939583 348065 364553 106824 94412 102752 102308 115903 116065 106684 107426 77025 75618 255405 225607 647140 655645 200486 197578 251660 255319 294367 286266 304743 306257 321826 325894 304467 336522 674873 711451 513405 419542 267415 264005 303045 303093 318547 321172 329769 330277 364360 365638 589121 616297 41.15 67.8 1
12:52:25 2023-09-27 320519 316965 80470 78694 117090 120779 118703 117916 88646 87867 96095 95403 113945 114618 327560 354507 953738 935516 348082 363525 106890 94252 102607 104866 115977 115765 106750 107525 76840 75649 270258 225535 648755 654683 198880 197750 251695 254892 295517 286365 304707 306847 322076 326122 304467 336195 676367 710963 513405 419063 267237 264119 303186 304585 321084 321999 328888 332327 364324 364507 588858 615860 41.15 67.7 1
12:52:26 2023-09-27 320335 316928 80442 78555 117163 120779 119009 118079 88678 87865 96129 95403 114003 114809 329093 356431 958482 938143 348175 364553 106824 94465 102718 102244 115903 115880 106750 107525 76840 75658 253133 225427 655615 654683 198845 197785 251730 255072 295160 286378 304672 306847 321814 325894 305433 336011 673847 710446 514775 419578 266523 264260 304418 303021 319512 321690 329340 330813 364907 363860 587127 615860 41.15 67.8 1
12:52:27 2023-09-27 321008 317185 80691 78833 117281 120779 118853 118112 88710 87897 96129 95403 113978 115080 327595 356681 958629 936884 346233 360988 106890 94349 102607 104900 115843 115880 106782 107492 77060 75638 255405 225535 647671 654683 197707 197819 252372 254500 295303 286907 305147 306631 322279 327605 305611 336340 674928 709261 507849 420323 266790 264049 304503 302418 319029 322104 329340 330312 364943 364912 586621 615824 41.15 67.7 1
12:52:28 2023-09-27 320518 317185 80796 78694 117163 120779 118819 117997 88913 88041 94561 95600 114160 114697 327489 356538 957765 938205 348742 364553 106824 94316 102607 104900 116003 115915 106651 107426 76972 75587 255405 225607 646518 655645 198811 197785 251660 255284 295059 286669 304707 306581 322040 326122 304503 336011 674836 711451 511399 419245 267379 264260 303293 303057 319029 321914 329340 330312 364396 364542 590471 616297 41.15 67.8 1
12:52:29 2023-09-27 320518 317929 80470 78801 117119 120947 118819 118146 88678 87616 96129 95435 113978 114506 327595 356109 957234 936884 347278 361023 106890 94316 102607 104900 115977 115719 106782 107525 76840 75618 253133 225571 649130 654719 198880 197819 252081 255072 295467 286745 305157 306775 321933 325981 305468 336377 675407 711342 513405 419396 266933 264260 304218 303057 319737 322069 329806 330777 364836 364507 588001 615867 41.15 67.7 1
12:52:30 2023-09-27 319446 316969 80691 78957 117471 120943 118921 118271 88856 87953 96394 95664 114069 114987 329202 356503 959125 938217 348248 360988 106923 94336 102823 104933 115890 115915 106782 107558 76872 75774 270258 225571 648162 656609 198880 197819 251695 255598 295517 287027 304779 306847 322076 325894 304467 336011 674359 710446 513405 419578 267156 264260 304218 303057 319512 321655 329573 330348 364360 364734 589726 616334 41.15 67.8 1
12:52:31 2023-09-27 320518 317893 80474 78698 117248 120863 118737 118112 88678 87865 96129 95403 113978 114934 327595 356645 956592 936884 346755 360988 106816 94252 102607 104900 115843 115753 106782 107492 77133 75618 255405 225607 663794 656772 200486 197612 252851 255213 294917 286562 305029 306739 322386 327373 304788 336340 674800 711451 509877 419578 268015 264155 302583 303732 318994 321655 329573 330312 367844 365603 590471 616334 41.15 67.8 1
12:52:32 2023-09-27 319859 319439 80811 78769 117181 120874 118717 118011 88581 87920 94702 95501 114147 114440 329276 356645 956555 939550 349236 360988 106857 94413 102607 104789 116030 113014 106603 107525 76840 75689 255405 225571 662159 656772 198880 197750 251345 255319 294438 286907 304707 306811 322076 326157 304253 336522 674873 711451 514947 419542 267450 264260 303258 303768 319065 321655 329573 330348 364396 365603 585807 616297 41.15 67.8 1
12:52:33 2023-09-27 320282 317185 80438 78698 117124 120779 118819 118112 88678 87837 96129 95403 113633 114473 327295 355290 953961 936218 347278 360988 106890 94252 102607 104866 115923 115799 106782 107525 77098 75711 270258 225391 655197 655499 198811 198577 252011 255178 296349 286606 304564 306703 322040 326157 304931 336285 673883 710300 510554 418876 266558 264225 304218 304686 321953 321655 329573 330312 364360 364215 587109 615867 41.15 67.7 1
12:52:34 2023-09-27 320963 317084 80744 78773 117185 120676 119228 117978 88678 87865 96229 95175 113978 114473 330246 356503 956555 936884 346269 360988 106824 94284 102607 104755 115923 115799 106782 107492 76840 75588 255405 225607 649256 654719 198569 197819 252116 254892 295303 286826 304707 306847 322076 326122 304573 336011 672859 709443 506496 419542 266558 264040 304254 302596 319065 321914 328641 330348 364396 365375 586680 615860 41.15 67.8 1
12:52:35 2023-09-27 321045 317185 80474 78747 117319 120779 118819 118112 88710 87897 96129 95435 113978 114473 327560 356681 958629 936884 346198 362758 106923 94381 102607 102340 116223 113284 107092 107689 76985 75649 255405 225427 651644 655463 200203 198267 252887 255213 295267 286705 305172 306753 321528 326493 304824 336522 674359 711451 509539 419287 269378 264296 303293 303128 319548 321690 329573 330348 365193 365090 590052 616334 41.15 67.8 1
12:52:36 2023-09-27 318737 316959 80474 78857 117124 120779 118819 118112 88678 87865 96129 95143 113978 114585 327560 356145 956555 936884 349126 360988 106956 94284 102607 104900 115843 115915 106782 107525 76840 75618 255405 225607 647878 656645 200486 197441 251730 256141 292370 287144 304636 306631 323544 325666 304467 337621 674909 711451 513405 419250 268015 263013 302512 304694 320403 324377 330324 332438 365349 365531 593836 616150 41.15 67.7 1
12:52:37 2023-09-27 320862 316963 80474 78801 117281 120779 118853 118112 88678 87865 96096 95143 113633 114506 327330 353445 953961 935516 349451 363893 106758 94445 102615 102373 115936 116134 106717 107607 76985 75743 255405 225391 648925 656609 198880 197716 250995 255390 294809 286763 306914 306847 322302 326122 304395 336231 677329 711451 513405 419245 267979 264225 301981 303981 318816 321207 329011 330312 364943 365710 590026 616745 41.15 67.7 1
12:52:38 2023-09-27 319320 318651 80470 78551 117200 120779 118621 118112 88678 87865 96129 95435 113978 114539 327560 354507 955163 936218 348362 360988 106923 94348 102687 104900 115843 115753 106750 107558 76787 75587 255405 225571 652341 656645 198880 197785 251520 255319 295203 286705 305172 306847 322565 326157 304503 336285 673883 711451 516489 419287 267953 264789 304539 303589 318923 321810 329696 333146 365057 365460 593414 616297 41.15 67.8 1
12:52:39 2023-09-27 320145 317185 80727 78694 117400 120779 118737 118112 88678 87865 96129 95403 113945 114572 327595 356431 959590 938243 350191 364039 106857 94412 102539 102314 115903 116088 106684 107722 77005 75649 255405 225535 648003 656609 199262 197750 251310 255319 294403 286942 304707 306703 323091 325932 304503 336285 674359 711451 515290 419245 268801 264260 302797 303768 318806 321207 329573 330312 364907 365638 589157 616334 41.15 67.7 1
12:52:40 2023-09-27 320518 316706 80502 78869 117205 120779 118853 118112 88678 87865 96129 95143 113633 114374 327595 355539 955127 935553 350689 360952 106743 94284 102536 104933 115684 115834 106676 107525 76820 75587 253133 225535 657056 656645 200486 197441 252503 256106 292370 287584 304707 306631 323772 325666 304716 338046 676566 713284 510663 420402 268060 263680 303186 305231 317000 322069 329893 330312 365456 365638 590678 616334 41.15 67.7 1
12:52:41 2023-09-27 320064 316965 80470 78694 117200 120779 118737 118112 88678 87867 96163 95600 114160 114842 330429 356099 955503 935368 351424 364039 106824 94380 102504 102244 115977 115961 106709 107558 76872 75649 255405 225355 646069 656645 198915 197716 251730 256468 294403 286942 305423 306847 322601 326192 304717 337584 674946 709847 506496 419615 268239 264225 303045 304481 320177 321690 330040 330348 365199 366739 593043 617245 41.15 67.8 1
12:52:42 2023-09-27 320518 317039 80695 78747 117200 120779 118819 118146 88710 88049 96129 95403 113945 114552 327560 353445 955163 936884 349979 360988 106890 94316 102607 104933 115843 115834 106709 107558 76840 75618 255405 225535 654504 656145 198880 197750 251520 255355 294567 286705 307127 306595 322541 325945 304610 336925 674763 711378 520430 419396 268060 264119 304314 304181 319029 321725 330040 330348 365349 365353 592002 616334 41.15 67.8 1
12:52:43 2023-09-27 320646 317035 80506 78747 117315 120779 118978 118271 88913 87981 94795 95501 114069 114697 327489 356003 958225 936736 349980 364553 106923 94380 102607 104967 115843 113104 106684 107748 76892 75700 255405 225499 648847 656500 198915 197613 251730 255390 294438 287144 305423 306811 322828 325967 304753 337621 676379 709042 514775 419578 268837 264260 303045 304481 318547 321690 330040 330348 365456 366739 590896 616334 41.15 67.7 1
12:52:44 2023-09-27 320291 317929 80502 78845 117319 120779 118737 118112 88710 87897 96229 95688 113666 114684 327595 353692 955841 935553 349960 360988 106923 94316 102607 104933 115843 115949 106782 107558 76872 75680 267853 225607 649567 656645 198915 197785 252887 256253 296349 286974 307127 306451 322684 326051 304824 337402 674727 712889 513405 419578 268203 264260 302016 305268 319630 322174 328187 330813 364978 365710 585663 616040 41.15 67.8 1
12:52:45 2023-09-27 319443 317924 80811 78985 117505 120943 118978 118045 89040 87985 96328 95501 114069 114630 329554 355967 958357 935457 348082 360988 106923 94445 102898 102177 116036 115868 106815 107558 77184 75774 256521 225283 649005 656645 198915 197819 251730 255355 294118 286705 304743 306847 322828 326192 304967 336522 676848 711451 502429 419578 267379 264296 303365 303057 319548 321690 329573 332175 364943 365090 590471 616371 41.15 67.7 1
12:52:46 2023-09-27 320518 317960 80470 78779 117281 120947 118819 118180 88710 87897 96163 95435 113666 114519 327560 356145 957950 936218 347034 361023 106923 94445 102607 104933 116036 115915 106815 107525 76872 75618 255405 225607 649288 657705 201054 197612 251626 256111 294952 286799 307490 306775 322648 326016 304824 337352 674946 709113 512034 419578 268509 264260 303954 303981 319029 321690 330040 330974 364943 366224 589193 617245 41.15 67.7 1
12:52:47 2023-09-27 321052 320117 80843 78765 117376 121042 119046 118304 88824 88073 96427 95632 114305 114684 328055 355005 955392 938217 348817 363782 106923 94412 102607 102405 116190 115915 106782 107525 76978 75649 255405 225607 646518 656609 199157 197785 251695 255355 295267 286669 305602 306847 322468 326122 304824 336486 674836 711451 513405 418622 267415 264260 303293 303732 319029 322139 330273 331050 365164 365603 589121 617209 41.15 67.8 1
12:52:48 2023-09-27 320745 319097 80833 78801 117281 120779 118785 117997 88678 87865 96195 95403 113945 114618 327560 356074 956518 935457 347314 360952 106890 94316 102607 104933 115923 115880 106782 107804 77237 75774 257717 226593 653071 655499 199088 198716 252887 255213 295539 286929 304993 306545 322529 326157 304967 336248 674177 711451 511568 419542 267343 264296 304746 303981 319737 321879 329573 330813 365164 365054 590052 616297 41.15 67.7 1
12:52:49 2023-09-27 321417 317110 80847 78738 117347 120894 118848 118112 88646 87865 96195 95435 114160 115021 328285 356645 958629 936884 348595 364444 106890 94348 102607 104900 115810 115949 106782 107707 76872 75669 253133 226682 648379 656609 198880 197785 251695 255355 295267 286669 305172 306847 322076 326122 304931 336486 676588 711451 514775 419245 267450 264260 303258 303660 319029 323393 329573 330813 365164 365603 590471 616297 41.15 67.7 1
12:52:50 2023-09-27 319352 317150 80727 78801 117285 120779 118944 118079 88678 87865 96195 95403 113945 114473 327560 355574 956518 936884 347314 360988 106890 94400 102721 102405 116223 113104 107092 107755 77091 75743 255405 226615 649506 655463 199366 198854 252433 255823 295718 286790 305172 306667 322911 326157 304896 336522 674836 711451 507849 419578 267343 264296 304382 303057 319737 322174 329573 331314 364907 364151 590145 617209 41.15 67.7 1
12:52:51 2023-09-27 321422 319404 80687 78801 117205 120779 118853 118112 88856 87865 96228 95403 113945 114697 327560 356431 958629 936884 348925 360952 106923 94348 102820 104933 116036 115880 106782 107525 76945 75649 254361 225535 648755 656609 198880 197785 251695 255355 296620 286768 305602 306847 323772 326157 304931 336998 674873 711451 507849 419214 267415 265037 303329 302986 319477 322139 330040 330813 364907 365346 590568 617209 41.15 67.7 1
12:52:52 2023-09-27 319636 317185 80944 78805 117252 120863 118819 118079 88678 87865 96262 95403 113978 114506 327560 356109 956555 935532 350689 364702 107199 94541 102504 102384 115903 113006 106717 107722 77058 75671 255405 225319 648847 656609 198880 197716 251695 256539 293933 287113 305136 306329 322792 326157 304788 337584 676343 711451 513405 419542 268203 264225 303258 304445 318994 321914 330237 330545 365456 366703 591423 617209 41.15 67.8 1
12:52:53 2023-09-27 320445 317220 80687 78765 117380 120947 118819 118112 88710 87897 96262 95111 113945 114763 328055 355539 956518 936884 347314 361023 106923 94348 102607 104933 116003 115880 106782 107525 76925 75649 253133 226326 648880 656145 198915 198370 251695 255319 295303 286714 305172 306847 322565 326157 304967 336522 677104 711451 506496 419542 267379 264296 303969 303660 319512 322902 329573 330849 364907 365603 590476 616334 41.15 67.8 1
12:52:54 2023-09-27 320157 317185 80687 78744 117285 120779 118819 118112 88678 87865 96229 95403 114134 114506 330429 356396 959590 938243 350228 364811 106824 94380 102789 102329 116096 113039 106684 107673 76840 75629 270258 225535 662159 656463 199366 197716 251695 256146 295517 287001 305386 306847 322302 326157 304931 337829 674909 711451 513405 419578 268203 264225 303954 303981 318994 321690 330040 330348 364907 366774 588976 617209 41.15 67.7 1
12:52:55 2023-09-27 321009 317220 80695 78833 117285 120947 118819 118112 88710 87865 96229 95403 113978 115192 328055 353940 956518 936884 349943 360988 106923 94348 102607 104900 116003 115915 106750 107781 77060 75609 255405 226687 650070 656645 198915 197750 251695 256106 295303 287144 305638 306199 323055 328032 305145 337256 678293 712889 513405 419433 268698 264119 303115 304302 319335 322034 330507 330849 364979 366739 589989 617061 41.15 67.8 1
12:52:56 2023-09-27 320862 317185 80727 78801 117277 120863 118853 118112 88678 88041 94727 95600 114193 115021 328444 355967 956371 938106 350725 364039 106791 94541 102718 104933 115843 115949 106782 107673 77204 75743 255405 225499 649511 658236 198915 198163 251977 256500 294403 287144 305853 306847 323055 326157 304967 338614 676858 710112 513405 419615 268203 264005 303258 304945 318770 324568 330507 330849 365456 367290 591768 617209 41.15 67.7 1
12:52:57 2023-09-27 320898 317185 80727 78829 117281 120779 118819 118112 88678 87865 96195 95403 113945 114664 327595 353409 953961 936884 350472 360988 106890 94380 102607 104933 116003 115915 106782 107707 76872 75711 254239 225499 652264 656645 198915 197750 251695 256141 293975 286893 306068 306631 322768 326086 304824 337953 676675 713394 513405 419396 268473 264119 303151 304695 319450 321914 330507 332290 365456 367219 590896 615966 41.15 67.8 1
12:52:58 2023-09-27 320518 317185 80691 78751 117315 120943 118978 118352 88913 88041 96461 95664 114147 114954 329176 355397 958225 936699 348852 360988 106923 94380 102607 102437 116130 115961 106750 107707 76925 75650 255405 226811 652944 656645 198915 197819 251695 255355 295303 287144 305387 306847 321754 326192 305145 336522 674909 711451 508863 419615 268015 264296 303293 303981 319512 323357 329573 330813 365164 365411 585807 617209 41.15 67.8 1
12:52:59 2023-09-27 319850 316711 80727 78805 117438 120947 118819 118146 88710 87897 96195 95435 113945 114618 328321 356109 956555 936884 347314 364408 106923 94380 102607 105001 116036 115949 106815 107781 77011 75671 270258 226883 657054 656609 201054 197612 252887 256683 295160 287023 307346 306775 322911 327198 304824 338395 676675 711113 513405 420506 269631 264225 303008 304766 318512 322139 330507 330348 365456 366710 594302 617245 41.15 67.8 1
12:53:00 2023-09-27 320825 319430 80929 78953 117471 121081 119080 118045 88614 87953 96427 95501 114147 114987 330195 354153 955804 936611 349379 364553 106923 94412 102607 104967 116003 115915 107125 107912 76872 75680 253133 225535 652089 656645 199192 197750 251695 255390 295160 287238 306343 306847 322792 326157 304967 337548 674909 711149 513405 419615 268580 264296 303293 304445 319029 321914 330040 330813 365456 365674 585663 616334 41.15 67.8 1
12:53:01 2023-09-27 319955 317220 80719 78829 117281 120947 118853 118112 88710 87897 96296 95435 113945 114585 328055 355574 956555 936884 348888 361023 106923 94412 102820 104933 115923 115949 106782 107558 76872 75649 257717 226966 649256 657705 199400 198577 252887 255965 297185 286929 307458 306739 322875 326157 304931 336522 676588 709577 513405 419578 268167 265037 303969 304680 319996 322069 330273 331350 365491 365674 591545 617683 41.15 67.7 1
12:53:02 2023-09-27 321427 317114 80879 78801 117538 121047 119080 118338 88917 88105 96296 95597 113978 115359 327595 356396 959310 936884 348082 361023 106956 94573 102898 104822 116003 115949 106782 107525 76978 75649 255405 225643 649474 656145 198949 198405 252468 255319 295160 287157 305423 306847 322828 327411 305433 337035 674873 711451 514775 419578 267689 265037 304682 303093 319996 322139 329573 330849 364907 365346 589634 616334 41.15 67.7 1
12:53:03 2023-09-27 320291 316965 80719 78997 117315 120779 118819 118112 88710 87897 96330 95435 114134 114730 327595 356681 958629 936884 348522 360988 106923 94348 102607 104933 116003 113104 106651 107837 77151 75774 256521 225427 650070 656500 199400 197647 252887 255965 293975 287108 305638 306847 323772 326192 304824 336780 675828 710112 509539 419287 268590 264895 303293 304017 319065 321914 330040 330813 365199 366481 589193 616334 41.15 67.8 1
12:53:04 2023-09-27 320935 317752 80851 78773 117457 120947 119017 118112 88710 87897 96229 95501 114258 114651 328285 356645 955392 936773 347837 361058 106956 94413 102820 104933 116036 115868 106815 107781 76978 75649 255405 226920 648958 656645 198949 197854 252116 255355 295962 287144 305638 306847 323055 326227 304967 337035 674873 711451 508356 419615 267379 264296 304218 303093 320230 322174 330040 330849 365199 365638 590471 616003 41.15 67.7 1
12:53:05 2023-09-27 318963 319054 80691 78833 117311 120779 118853 118146 88678 87897 96163 95403 113978 114618 327595 356645 958629 936884 348082 361023 107380 94509 102835 102373 116223 116168 106717 107789 77091 75711 255405 226775 649950 656463 199470 198681 252292 255319 295655 286916 305853 306847 322756 326192 304967 336797 676848 711378 514775 419615 267379 265072 304682 303768 319996 322174 330040 331117 365456 365603 585663 617245 41.15 67.8 1
12:53:06 2023-09-27 320972 316969 80727 78837 117586 120947 119080 118271 88710 87897 96296 95565 113978 114730 328444 356645 958629 936884 347349 364996 106923 94316 102607 104967 116036 115949 106815 107558 76905 75680 254239 225571 648104 656645 199366 198819 252327 255355 295017 287144 305638 306847 323055 326227 305684 337309 674873 711451 514775 419615 267975 265072 304360 303981 319996 322174 330273 331350 365456 365674 590471 617245 41.15 67.8 1
12:53:07 2023-09-27 320972 317000 80723 78833 117281 120947 118853 118112 88710 87897 96330 95688 114011 114908 328055 356395 959590 939583 350453 364444 106857 94509 102858 102373 116096 113083 107592 107755 77144 75774 259090 225571 651962 656645 199227 197612 252398 256106 295267 287144 306141 306487 323294 327001 305003 337293 676858 711149 513405 419615 268616 264260 303293 304945 319065 322174 330792 330849 365527 366739 591768 617625 41.15 67.8 1
12:53:08 2023-09-27 319668 318558 80820 78972 117281 120947 118853 118180 89015 88105 96196 95435 113978 114908 328090 353976 957950 936884 351038 362071 106923 94445 102607 102323 115956 115903 106782 107781 76872 75660 255405 225571 651457 656645 199192 197785 251730 256141 295303 287526 304849 306847 323091 326227 305003 338338 677329 710112 513405 419615 268652 264260 303293 304481 323033 322174 330507 330813 365491 367290 594302 617245 41.15 67.8 1
12:53:09 2023-09-27 320291 317964 80727 78837 117319 120947 119051 118146 88710 87897 96296 95467 114193 115054 330429 356099 956408 936736 350364 364553 106824 94477 102823 102373 116096 115915 106782 107707 76872 75680 259760 225427 648972 656609 199331 197785 251730 256106 295160 287144 305674 306487 322792 326227 304931 338344 675865 711451 515632 419615 268427 264296 303633 304481 319548 322209 330273 331081 365527 366774 590932 617683 41.15 67.8 1
12:53:10 2023-09-27 320225 318410 80723 78841 117740 121116 118887 118180 88710 87929 96229 95597 114330 114875 329349 354507 956592 936884 349451 361023 106923 94380 102607 104967 115956 115915 106782 108040 76872 75671 255405 226847 662159 656645 199227 197819 251695 255390 295303 287144 305136 306847 321790 326227 305003 337584 676379 709577 514775 419615 268239 264296 303365 304445 319548 322174 330273 333947 365491 366739 590479 617245 41.15 67.8 1
12:53:11 2023-09-27 320298 318405 80925 78833 117315 121116 119051 118146 88913 88073 94830 95632 114193 114954 328444 355432 956408 936773 349308 365069 107299 94412 102820 104967 116036 115915 106815 107789 77124 75680 254239 225535 648755 656645 199435 198405 251765 255390 294774 287144 306105 306448 323091 326227 305003 337071 674909 711451 514261 419615 268274 264331 303222 304017 319996 322174 330273 331081 365491 365674 589157 617245 41.15 67.8 1
12:53:12 2023-09-27 320972 318927 80723 78837 117311 120947 118887 118180 88710 87929 96263 95435 114167 114875 327595 356395 958629 938217 348362 361058 106923 94381 102820 104967 116036 115915 106815 107558 76925 75711 253133 226435 652594 656645 199227 198405 252503 255390 296206 287144 305674 306847 323055 326227 304181 337071 678370 713576 515118 419615 268015 265072 304254 303695 320032 322209 330273 331350 365491 365674 585807 617683 41.15 67.7 1
12:53:13 2023-09-27 318998 318410 80723 78957 117505 120978 118978 118468 89011 88105 96394 95533 114258 114987 328409 356503 957765 938217 348362 362071 106956 94412 102892 102373 116036 115915 106815 107814 76938 75640 267853 225571 648570 656645 199366 198716 252503 255859 296349 287261 306141 306847 323091 327178 305433 337352 676858 709077 514775 420245 268203 265072 305347 304017 320032 322209 330273 330849 365491 365638 585663 617245 41.15 67.7 1
12:53:14 2023-09-27 320518 317964 80727 78869 117315 120947 118853 118180 88710 87897 96163 95435 114011 115159 328090 356645 958629 936884 347349 361023 106956 94412 102607 104967 116036 115788 106815 107558 77179 75680 255405 225607 651266 657705 201054 198197 254409 256394 295160 287037 305997 306811 322911 327001 305504 338192 676822 710112 510554 420543 268652 264825 302937 304695 319029 322209 329747 331081 368711 367147 591804 617245 41.15 67.8 1
12:53:15 2023-09-27 319859 319891 80921 79044 117572 121111 119032 118406 88856 88105 94834 95664 114258 114763 330319 353976 957950 938243 350081 361023 106923 94412 102607 105001 115876 113134 106717 107814 76905 75640 255405 225571 649693 656354 199366 197819 251765 256106 295790 287144 306141 306847 323091 326913 305684 337657 677854 711149 514775 420245 268652 264296 304218 304945 319548 323848 328413 331117 365527 367585 591804 617245 41.05 67.8 1
12:53:16 2023-09-27 320518 319097 80727 78805 117315 121032 118887 118180 88743 87897 96163 95435 113978 114585 327595 353976 956789 936884 349979 361023 106956 94380 102820 104967 115923 115984 106782 107740 77131 75836 254239 226593 650023 656536 199435 198267 252011 256359 294838 286678 308763 306811 323055 326227 305468 337584 676895 713467 514775 420209 268616 264331 303222 304658 320455 322209 330507 330849 365527 366774 590479 618122 41.15 67.8 1
12:53:17 2023-09-27 320967 317079 80879 78797 117380 121047 119080 118372 88710 87897 96196 95435 113978 114651 330751 355931 956555 936884 348082 362071 106857 94380 102607 104933 116036 115915 106815 107558 76905 75588 255405 226760 653324 656645 199227 198439 252116 255355 295998 287144 305423 306847 323055 327178 304716 337035 674909 711451 508187 419615 267450 265072 304682 304017 320068 324521 330040 331350 365527 366511 585771 617245 41.15 67.8 1
12:53:18 2023-09-27 320362 317220 80870 78869 117638 120947 118887 118146 88710 87897 96229 95467 113978 114684 328090 356681 958629 936884 347314 363893 106956 94348 102820 102437 116223 113072 106684 107871 77071 75671 270258 226847 651644 656463 199400 198646 252398 255355 296975 287261 305674 306847 322840 327269 305863 337548 674909 709613 510554 420397 268694 265293 304718 304481 320517 322243 330273 331386 365527 365710 585663 617683 41.15 67.7 1
12:53:19 2023-09-27 320967 318482 80875 79080 117285 121116 118819 118473 88678 88250 96262 95696 114102 114954 328055 356610 958482 938217 349134 362035 106956 94445 102892 102340 116298 115949 106815 107855 77011 75711 254239 226847 649725 656645 199505 198681 252257 255355 294981 287108 305839 306847 323019 327142 305648 337511 676822 711077 509539 420506 268203 265037 304218 304445 319996 322174 330507 331350 365456 366739 589157 618122 41.15 67.8 1
12:53:20 2023-09-27 320152 317220 80893 78837 117562 121116 119216 118146 88942 87897 96262 95403 114134 114684 327560 355824 959310 936884 350689 364960 107380 94605 102935 102597 116130 113104 106717 107755 77111 75722 256605 225355 646545 658040 199470 197785 252081 256896 295124 289108 306320 306847 323545 326192 305612 339464 678776 712187 514775 420840 269030 264225 303293 305410 318994 322174 330976 331314 365527 367549 592642 617850 41.15 67.8 1
12:53:21 2023-09-27 320702 317185 80782 78837 117719 121159 119100 118440 88678 88017 96296 95565 114193 115212 328321 353940 957913 936884 351533 361023 107169 94509 102607 104967 116003 116111 106815 107855 76872 75680 254361 225535 647850 658040 199505 197785 254318 256896 294224 287751 306320 306847 323091 326192 304896 339370 676858 710112 514775 420840 268616 264000 302724 305625 318994 322174 328413 331081 365491 367549 592605 617683 41.15 67.8 1
12:53:22 2023-09-27 320248 317181 80691 78805 117319 120947 118853 118112 88710 88017 96262 95565 114297 114875 329888 354259 959590 940254 353729 364800 106824 94380 102858 102297 116096 113072 106717 108187 77144 75680 256521 225535 652371 658506 199400 198599 253243 256896 292945 288400 305602 306739 323545 326157 305648 339094 677854 711113 502429 421437 268616 264190 304218 305876 318030 324834 330507 333198 366591 367290 592678 617209 41.05 67.8 1
12:53:23 2023-09-27 321161 318862 80801 78940 117285 120779 118853 118468 88856 88108 96262 95565 113945 114585 328055 354224 955804 936884 351533 361023 106890 94412 102607 104933 116244 115915 106815 107855 77011 75680 259090 225535 653676 658040 199331 197785 252538 256931 294403 287994 305674 306847 323773 326192 305648 339370 678370 711885 515632 421437 268805 263821 304182 305876 320403 322919 330507 330777 366591 367255 592678 617625 41.15 67.7 1
12:53:24 2023-09-27 320706 317189 80723 78833 117285 121116 118853 118146 88678 87897 94727 95600 114193 115021 330429 353834 957544 939479 351424 364811 106857 94444 102823 102469 116003 115915 106815 107781 76978 75805 257717 225355 647152 658506 199505 197785 255037 257185 294082 288075 305315 306847 323809 326157 305863 339130 678334 711149 513405 420840 268616 263821 303329 306329 318512 323144 330507 330813 366298 367290 596376 617683 41.15 67.8 1
12:53:25 2023-09-27 318741 317220 80879 79012 117319 121032 119017 118507 88678 87897 96229 95435 114134 115351 327595 353976 955841 938217 351533 362000 106923 94445 102607 104933 116003 115915 106782 107781 77166 75711 254239 225499 648065 658040 199366 197785 252503 256931 294082 287994 306105 306847 323545 325840 305648 339130 677854 710112 513405 420840 268841 264040 303969 306343 318512 322884 330287 330813 366305 367290 592678 618122 41.15 67.8 1
12:53:26 2023-09-27 319188 317225 80834 78837 117285 120947 119178 118550 88913 88073 94795 95664 114258 115120 328178 353798 956863 936736 351388 360988 106923 94445 102607 104851 116223 113137 106717 107855 76998 75680 255405 225499 648547 658506 199505 197785 252503 256931 294403 287791 306105 306847 323484 326192 305325 339094 678370 710612 514775 419250 268841 264005 303329 305876 319029 322243 328413 331086 365491 367585 592678 618122 41.15 67.8 1
12:53:27 2023-09-27 319408 317924 80723 78833 117319 121032 118853 118146 88710 88229 96229 95630 113945 114630 327560 353940 955841 936884 351569 362035 106923 94412 102820 102297 116011 115915 106782 107781 76872 75680 270258 225499 646675 656645 199540 197785 252116 256931 295517 287868 306105 306847 323091 326192 305612 339130 677854 711922 499863 420506 268841 264225 303293 304873 318710 322919 328413 331314 365491 367585 591477 618122 41.15 67.7 1
12:53:28 2023-09-27 318746 317898 80981 78981 117638 120943 118998 118372 88889 88105 96394 95664 114226 115054 328409 354188 958629 936884 351533 364702 106857 94444 102607 102340 116036 115949 106782 108045 77091 75640 255405 225535 649160 658506 199505 197819 252116 256931 294981 287791 305315 306847 323545 326227 305648 338614 677854 711149 514775 420840 269030 264225 303969 306078 319512 322209 328413 331314 366591 367585 595541 617683 41.15 67.7 1
12:53:29 2023-09-27 320065 317260 80834 78833 117319 121116 118853 118146 88743 88170 96330 95728 113978 115351 328055 353976 953774 937873 351569 360988 106956 94380 102820 105001 116036 115949 106815 107781 77252 75680 255405 225499 653226 658040 199505 197819 253278 256931 294125 288395 305566 306451 324037 325840 305863 339130 678851 712151 514775 421437 268841 264040 304682 305912 318066 323144 330507 331081 366850 367262 596376 617388 41.15 67.8 1
12:53:30 2023-09-27 320379 319347 80879 78962 117538 121081 119046 118338 88978 88105 96427 95663 114167 114975 328285 353940 954980 938885 351533 362071 106956 94477 103041 102393 116069 115949 106815 107781 76905 75721 256521 225571 663295 658040 199505 197819 252538 256896 293634 288395 306105 306847 324228 327142 305899 339130 677854 711149 513405 421763 268841 264225 304218 305876 318512 323179 328413 330849 366591 367843 593517 618122 41.15 67.8 1
12:53:31 2023-09-27 319430 317225 80727 78837 117277 121032 118853 118146 88710 88350 96296 95435 113978 114987 328055 354472 955841 936884 351569 361058 106923 94348 102607 105001 116244 116111 106815 107888 77011 75711 259090 225535 651266 658040 199540 197785 252503 256931 295059 287990 306141 306847 323773 326913 304645 339130 678370 711922 508187 421138 269030 264190 303969 305876 320330 322935 331027 333235 366341 367147 592532 617061 41.15 67.7 1
12:53:32 2023-09-27 320518 317048 80879 79016 117538 121047 119100 118473 88710 88049 96296 95828 114258 115120 327560 353976 956555 936884 353477 361023 106956 94380 102892 104967 116036 115995 106815 107558 76978 75618 255405 224981 653197 656645 199192 197785 253278 256536 293919 288400 305638 306847 324037 326227 305935 339130 679543 711149 514775 421437 268841 264005 304682 306019 318066 324942 330507 330849 367143 367843 595987 617683 41.15 67.7 1
12:53:33 2023-09-27 319131 317220 80727 78833 117315 121116 119226 118146 88710 88049 96296 95728 114167 114941 327595 354224 953774 937172 351533 362035 106923 94701 102969 102469 116223 113137 106750 107755 77124 75743 255405 225391 651770 658396 199713 197785 253278 257404 294367 288819 306320 306775 324001 326192 305899 339370 678851 714983 521373 421437 268841 264040 304918 305876 318030 323179 330507 330813 367143 366124 592423 617683 41.15 67.8 1
12:53:34 2023-09-27 318956 317185 80801 78833 117315 121116 119051 118406 88710 88017 96329 95663 113978 114941 330898 354259 955841 938217 351496 362071 106923 94445 102607 104890 116036 115984 106815 107707 76958 75671 255405 225535 650379 658506 199505 197819 252572 256931 294331 287990 306033 306847 323940 326227 305899 339130 678851 711149 513405 419880 268652 264005 304218 305912 318547 323179 328449 331121 366591 367585 592678 618122 41.15 67.7 1
12:53:35 2023-09-27 320064 317185 80972 78829 117477 121032 118853 118146 88710 88049 96263 95565 114134 114829 327595 353976 955841 939550 353729 364444 107413 94412 103035 102265 116243 113218 107191 107722 77197 75711 270258 225145 654816 658040 199227 197785 253740 256931 294688 288892 305638 305950 324037 326051 305899 339370 678851 711149 507342 421437 269030 264225 305612 306379 318030 324153 330507 330813 367731 367843 592386 617209 41.05 67.7 1
12:53:36 2023-09-27 319612 317929 80981 79048 117315 121116 119051 118507 88710 88049 96461 95760 114167 115087 327595 354507 953738 939241 350930 362035 106989 94412 102892 104933 116230 115949 106848 107558 77011 75711 254239 225269 651326 658040 199366 197819 253313 256500 294296 288802 305423 306847 324037 326157 305899 339130 678580 710612 489902 422034 268652 264225 305612 306545 317106 324153 330507 330849 367437 367585 595527 616334 41.05 67.7 1
12:53:37 2023-09-27 319612 317035 80723 78833 117315 121032 119126 118507 88743 88110 96163 95728 113978 115438 329866 355041 955392 941562 353226 364553 107332 94529 103072 102276 116323 116134 107191 107492 77011 75649 255288 223774 659408 658506 199192 197785 253278 256253 293954 289023 303993 306847 324037 326122 305899 338651 677854 711451 507849 422034 268652 264225 305777 304945 317106 324677 329340 331081 367695 365317 592642 615824 41.15 67.7 1
12:53:38 2023-09-27 319612 318158 80751 78861 117281 121111 118853 118507 88710 88049 96129 95760 113978 115087 327595 355325 952115 939553 348362 360988 106989 94284 103206 104900 116343 115719 106881 107525 77044 75638 253133 223774 656905 656645 198915 197819 253313 255355 294403 293745 304208 306847 323976 325701 306402 338614 677854 710446 512034 421442 268239 263821 305182 304445 317106 325166 328605 331121 367473 367290 590896 614479 41.15 67.8 1
12:53:39 2023-09-27 319386 317902 80866 78869 117281 121111 118853 118705 88974 88105 94830 95762 114193 115504 328409 355183 952791 938092 350689 364039 107513 94412 103349 104755 116457 115719 107357 107359 77190 75627 255288 224197 659077 655218 201054 198819 252572 256141 295338 288599 305386 307948 322601 326227 306870 337621 676895 703246 515632 421437 268015 264260 304360 304695 319029 324153 328068 333402 365491 365674 589157 614479 41.15 67.8 1
12:53:40 2023-09-27 319925 317150 80691 78837 117319 121116 118853 118541 89015 88049 96196 95597 114011 114975 327560 355895 949818 937910 348888 362035 107571 94284 105004 104721 116490 115719 107250 107344 77011 75618 267853 225283 666118 654683 198880 198405 253137 256106 295933 288689 303531 307672 323055 326192 306006 338374 678851 703282 514775 422034 268203 264260 305182 304586 319029 325166 327568 332932 366627 366739 585663 614479 41.15 67.7 1
12:53:41 2023-09-27 319477 317255 80715 79030 117475 121012 119012 118550 88974 88138 96428 95664 114258 115021 330576 356217 949979 939553 350725 361023 107022 94316 103075 102308 116323 115880 106815 107525 77044 75669 256605 225427 658792 649056 198915 198716 252538 255859 295303 288246 303780 307887 321814 326227 306654 338344 676895 703210 517316 420840 268015 264331 305777 304981 319065 323666 328336 333402 364907 366739 590026 614479 41.15 67.7 1
12:53:42 2023-09-27 323115 316963 80870 78833 117515 120947 119168 118112 88743 87897 96330 95435 114011 114440 328090 356145 950968 940649 349415 361023 106956 94316 103029 104967 116069 115788 106848 107558 77044 75649 253133 225535 654272 649020 199227 198578 252538 256141 294224 288400 305172 308103 322790 327672 306366 337584 677890 703210 515804 419250 268239 265072 305147 304945 319065 323701 328641 333438 363304 366774 591005 615867 41.15 67.8 1
12:53:43 2023-09-27 324597 317013 81013 78985 117576 121081 119114 118045 89011 88105 94935 95566 114258 114842 329815 355860 948208 942083 351723 362649 106956 94348 103029 104822 116230 112993 106750 107525 76991 75680 253133 225535 665529 652944 199574 198716 252538 256500 295303 288400 305172 306707 321137 328929 305433 337621 677890 702148 513428 417033 268239 264296 304218 304945 319029 323892 329573 333131 363304 367843 594723 615424 41.15 67.8 1
12:53:44 2023-09-27 324174 317220 80954 78833 117592 121116 119051 118348 88743 87897 96263 95435 114167 114407 328321 355361 951004 940685 349415 361023 106989 94316 103177 104822 116230 115788 106848 107558 76938 75649 255405 225376 650193 649056 199505 198716 252538 256141 295977 288079 304743 307637 321137 328202 306366 337621 677890 703210 516146 418913 268239 264331 304932 304731 319029 323701 328641 333402 364111 366453 593622 615867 41.15 67.8 1
12:53:45 2023-09-27 323144 317119 80912 78962 117568 121047 119114 118372 88856 88105 96296 95435 113978 114618 327631 356003 950931 940612 348888 361023 106956 94445 103035 104967 116230 115753 106815 107558 77011 75618 253133 225571 650818 652764 199227 198716 252538 256141 295338 288395 304994 307922 322076 327672 306640 337657 677890 703210 514775 420840 268203 265156 305182 304945 319029 323892 328641 333402 364396 366739 590479 614516 41.15 67.8 1
12:53:46 2023-09-27 320675 317220 80723 78829 117344 121032 118887 118146 88710 87897 96229 95720 114011 114697 327631 356145 950090 937910 349187 361058 107464 94252 103029 104789 116423 115753 107474 107592 77044 75680 259090 225571 653874 652800 198915 198716 252538 255390 294296 288192 305386 309092 322601 326227 306762 337293 677890 703282 514775 421437 267450 264296 305182 304481 319523 324885 327789 333185 365934 366596 592150 613893 41.15 67.8 1
12:53:47 2023-09-27 321882 319544 80879 78988 117218 121116 118819 118146 88710 88202 96196 95696 114291 114875 328019 356431 950090 941957 349169 361023 107679 94284 105038 104789 116457 115719 107176 107451 77044 75649 255405 225607 665035 654683 198915 197854 252572 255390 295546 288599 304479 307672 323091 326192 306114 338614 676895 707369 515290 422034 268015 264260 305182 304481 319029 325166 328068 332932 366591 366774 589157 614044 41.15 67.8 1
12:53:48 2023-09-27 319393 317220 80755 78865 117315 121116 118978 118507 88710 88110 96163 95663 113666 115054 327560 355325 948208 939553 348852 361058 106956 94445 104825 104789 116343 115719 106881 107344 77044 75607 255288 224003 659663 656181 198915 197819 253102 256253 294336 293615 303531 306922 324037 326157 306870 338651 676895 709443 507849 422785 268590 264049 305562 304658 317960 325061 328423 332284 366999 365211 590397 614296 41.15 67.8 1
12:53:49 2023-09-27 319612 317000 80719 78892 117234 121502 118896 118406 88678 88077 96163 95760 113900 115054 328444 355325 948244 937209 348327 360988 107490 94316 104752 104933 116263 115788 106848 107525 77044 75618 254239 223810 664003 656645 199366 197854 253669 255425 293222 293611 304457 306244 324494 326192 306402 338651 677890 709443 516489 422034 268239 264036 305612 304017 317141 325166 328641 330884 367767 366774 590896 614516 41.15 67.8 1
12:53:50 2023-09-27 320291 317893 80972 79030 117205 121116 118819 118507 88678 88110 96262 95760 113978 115087 327560 355539 952115 939583 348852 362035 107505 94316 104936 104900 116423 115880 107290 107492 77117 75618 256521 223968 656449 656609 199331 198370 253313 256106 294082 288802 303744 306912 324037 326122 306870 338285 679259 710339 512890 423048 268698 264119 304931 304730 317889 325446 328386 332176 367516 366703 590471 614479 41.15 67.7 1
12:53:51 2023-09-27 319612 318158 80875 79188 117281 121116 118853 118705 88710 88492 94727 95728 114134 115087 327560 354543 952791 939553 348362 360952 107505 94380 104970 104972 116578 115961 106848 107525 77117 75618 253133 223774 664506 656645 199470 198405 253490 256106 294367 293745 304407 306847 324037 326122 306258 338614 678334 711451 513405 422932 268616 264225 305612 304659 317106 325131 329070 331852 367695 367290 590823 615824 41.15 67.7 1
12:53:52 2023-09-27 319612 317929 80727 78972 117281 121116 118853 118507 88710 88077 96229 95760 114193 115471 330393 355326 954109 941562 350725 364553 107694 94445 103321 102212 116644 116065 107397 107311 77150 75658 254239 224800 657899 654646 199157 197819 253102 256106 293975 289307 305603 307171 323545 326122 305539 338338 678851 707297 508934 422034 268203 264190 305147 304586 318547 325131 327995 332356 367107 366703 590471 614443 41.15 67.8 1
12:53:53 2023-09-27 320518 318668 80801 78837 117438 121116 118819 118473 88710 88110 96129 95728 113945 115259 327560 355539 952115 939553 348852 361023 107431 94348 104970 104933 116423 115719 107176 107492 77285 75669 250862 224125 657161 656609 199331 198370 253278 256106 295303 293745 305515 306887 324494 325349 306834 338577 676858 709370 516146 422632 268616 264225 305147 304873 317106 324904 327886 331350 367408 366739 592150 614479 41.05 67.7 1
12:53:54 2023-09-27 319612 318410 80838 79084 117273 121116 118819 118666 88913 88073 94795 95926 114069 115425 330429 355147 952754 940817 350689 364553 107768 94316 105043 104900 116457 115684 107561 107426 77223 75649 255405 225412 659964 654683 201054 198681 253278 256106 295267 288395 305820 308103 322243 327142 305539 337584 676822 703174 514775 420840 267979 265037 305182 304087 319029 324153 328532 333244 365199 366481 590406 614479 41.05 67.7 1
12:53:55 2023-09-27 322796 319097 80921 78837 117315 121027 119017 118146 88953 88261 96296 95597 114167 115021 327560 356145 950090 939204 349379 361023 107398 94445 102892 104933 116196 115961 106815 107525 77011 75680 255405 225340 666372 654719 199192 198681 253278 256141 296141 293854 303744 307171 324001 326157 306906 339130 676858 708332 507849 422932 268616 264260 305827 304945 319485 325657 328532 332860 367143 366739 592409 615867 41.15 67.7 1
12:53:56 2023-09-27 318927 319322 80723 79200 117634 121349 118944 118632 88856 88105 96360 95696 114226 115471 330429 355432 952717 940892 349098 361023 107612 94476 103321 102373 116423 115845 107430 107492 77182 75743 257717 224988 659430 655182 199505 198681 253667 256106 295432 288802 303744 307601 324037 326192 306870 339094 678063 707333 513405 422632 268616 264260 305827 305611 319512 325166 328532 332392 367143 366739 590213 614479 41.15 67.7 1
12:53:57 2023-09-27 322861 317225 80925 78976 117319 121116 119134 118507 88953 88017 96396 95663 114167 115384 328055 356395 950090 939241 350725 361023 106956 94445 103206 104967 116310 115915 106848 107707 77285 75680 254361 225535 651703 649056 199505 198854 253409 256716 295303 288802 305638 307852 321814 328167 305899 338338 678334 703174 524372 418285 268652 265037 305111 304945 319029 324118 330040 333402 367023 367843 593724 615057 41.15 67.8 1
12:53:58 2023-09-27 324366 318833 81069 79048 117739 121116 119114 118372 89011 88105 96595 95632 114258 114651 328551 355610 952351 944922 349943 362035 107431 94412 103172 105001 116343 113027 106881 107855 77097 75640 254361 225571 650663 652728 201054 198405 253067 256931 294224 288400 305674 307136 323544 329658 304967 339611 678851 703282 513259 417626 269706 264260 304682 305876 319029 324642 330273 332392 364069 368880 594101 616297 41.15 67.8 1
12:53:59 2023-09-27 321504 317220 81013 78747 117989 120779 119450 118112 89140 87865 96430 95435 114324 114506 328551 352315 954349 946157 350966 361023 106989 94380 103206 105001 116390 115915 106815 107525 77011 75680 255405 224865 652255 654719 200201 197750 253667 256716 294403 293745 304743 306887 323545 328131 303896 338258 677854 708332 514775 418285 270730 263785 303861 305912 320403 324642 328204 332843 366305 369480 595527 617110 41.15 67.8 1
12:54:00 2023-09-27 321921 317084 80912 79016 117543 121047 119046 118536 88710 88017 96330 95565 114167 114763 328444 351956 952315 946157 351002 361023 107406 94477 103029 104900 116310 115915 106815 107707 77011 75680 255405 225181 655587 654719 200201 197785 253490 256716 294531 288802 304349 308438 323545 328893 304039 338258 678851 708869 515804 418321 270766 264005 305182 306545 318066 324189 329573 332356 365491 366651 595490 615860 41.15 67.8 1
12:54:01 2023-09-27 321280 317225 80866 78833 117587 121116 119051 118180 88743 88017 96296 95597 114167 115359 328321 350770 950968 946157 350966 360988 106989 94412 103172 104967 116230 115949 106848 107558 77011 75711 255405 225181 657242 654719 200796 197785 253702 256896 294403 289023 305172 306922 323091 329395 304039 338258 678851 709406 507849 418321 270247 263821 304896 306055 320857 324885 329783 332284 365384 369920 592532 616076 41.05 67.7 1
12:54:02 2023-09-27 320906 317079 80994 78837 117550 121032 119051 118112 88678 88105 96330 95885 114134 114875 328090 351260 954824 946157 352413 361023 107464 94380 104897 104822 116423 115880 107305 107707 77097 75649 255405 224865 655481 654719 199923 197578 254127 256500 294438 293026 304707 307136 323091 327178 305003 338223 674909 707297 514775 421166 270539 262611 306043 304945 318066 325131 329573 332122 365491 369580 590568 614479 41.05 67.7 1
12:54:03 2023-09-27 320638 317225 80977 78837 117596 121116 119216 118146 89003 88017 96296 95565 113978 114763 327595 350245 955127 948177 350725 360988 107464 94477 104897 102448 116457 115753 106848 107525 77044 75618 270258 224161 659164 652800 199505 197785 254696 255355 294920 288483 304457 308947 323055 327407 305648 340722 675296 703282 507849 419323 268815 263539 306906 304551 318405 325253 329426 332716 365349 368772 587808 614209 41.15 67.7 1
12:54:04 2023-09-27 319930 318345 80834 78861 117740 121081 119246 118382 88953 88017 96296 95565 114226 114987 328055 353875 955127 948852 349732 361023 107645 94316 103290 104900 116423 115880 106881 107525 77044 75680 255405 224865 656677 652728 199540 197819 254696 254892 295655 288802 304457 307637 323055 327901 305899 339611 674323 703210 508863 419578 269066 263821 306906 303981 319029 324642 328605 332860 365491 367843 588166 614479 41.15 67.7 1
12:54:05 2023-09-27 321772 318410 81009 78873 117801 120947 118887 118146 88743 87897 96296 95435 114167 114664 327595 352421 956555 948177 347510 363857 106989 94445 103063 105001 116196 115915 106848 107525 77044 75711 256521 225607 650818 652764 199818 197854 253313 255355 295883 288205 304743 307637 322076 329395 305611 339354 676367 708290 510554 419396 269651 264119 305935 302914 320860 323752 329390 333366 364872 367843 584838 615824 41.15 67.8 1
12:54:06 2023-09-27 320829 319279 80921 78797 117544 120943 119250 118146 89011 87897 96330 95688 114278 114763 328055 353409 957950 946157 347722 362071 106989 94445 103206 104967 116230 115984 107198 107707 76958 75711 253133 226920 651345 652764 199957 197819 253702 255390 297077 287144 305566 307136 322076 328893 305433 339611 673371 707333 516146 419273 269481 264225 306043 304231 321039 322919 330040 332896 364104 367843 586154 617245 41.15 67.8 1
12:54:07 2023-09-27 320901 317185 81009 78833 117677 120947 119250 118112 88986 87897 96396 95403 114357 114552 328551 352386 960958 947503 348327 362106 106956 94380 102892 105068 116230 116111 106815 107814 76938 75671 253133 227561 652367 654683 200167 197819 253702 256106 296659 287144 306356 309383 322279 328875 305181 340019 674691 710337 510554 418140 269752 264119 306402 304909 321357 322209 328449 332392 364914 366616 588798 616914 41.15 67.8 1
12:54:08 2023-09-27 321613 318646 81009 78905 117711 120947 119250 118112 89018 87897 96363 95565 114324 114506 328321 352350 959394 946157 348362 362649 106956 94445 102892 104967 116036 115949 106848 107781 76905 75671 254239 227401 650698 652764 199992 197819 253702 256106 296789 287144 305315 306922 322076 329195 305648 339611 674836 708369 508934 418285 269481 264225 306043 305145 321003 322243 330273 332860 364360 367843 586765 617245 41.15 67.8 1
12:54:09 2023-09-27 320642 316706 80958 78793 117596 120947 119250 118112 88986 87865 96363 95435 114245 114407 328055 352350 960109 946157 348362 362903 106989 94412 103029 102373 116069 116018 106848 107888 77011 75805 254239 227131 647321 654719 200167 197819 253882 256648 295424 287738 306500 308583 322911 329787 304824 340223 674691 710802 509201 418249 270536 264225 305791 304158 320896 322209 328910 332356 364360 366360 591117 617900 41.15 67.8 1
12:54:10 2023-09-27 321616 317185 81013 78976 117711 120947 119284 118146 88986 87897 96396 95656 114357 114585 328321 352386 960826 947503 348607 362614 106956 94412 102892 105001 116036 115984 106815 107888 77011 75805 254361 227561 648037 654719 200027 197819 254092 256141 296242 287795 306608 309347 322565 329195 305003 340129 674873 710948 517517 418321 269896 264225 305468 304981 321003 322209 329216 332392 364360 368880 589634 618122 41.15 67.8 1
12:54:11 2023-09-27 322099 317220 81009 78833 117907 121032 119484 118112 89068 87897 96363 95435 114245 114473 328321 352421 961543 947503 348327 362614 106989 94445 103063 102273 116230 115984 106848 107814 77044 75711 254361 227738 656269 654909 199992 198785 253987 256394 297603 287706 306428 309456 322613 329018 305719 339611 675370 709406 517517 418030 269527 264190 306043 304123 321003 322209 330324 333293 364360 368620 587146 618122 41.05 67.7 1
12:54:12 2023-09-27 321616 317181 80898 78865 117677 121032 119367 118146 88986 87897 96330 95435 114245 114506 328055 352386 957324 947503 348362 362071 106989 94477 103206 104967 116230 115949 106815 107781 77011 75774 254361 227401 663032 653759 200167 198405 253880 256432 297077 287144 306105 307637 322565 329160 305684 337960 674359 708905 511906 418321 269896 264260 306640 304516 321039 322243 330507 333402 364396 368405 586765 617388 41.15 67.7 1
12:54:13 2023-09-27 323671 317119 80948 79008 117888 121116 119280 118372 89071 88073 96629 95565 114324 114934 328356 352421 960958 947355 347314 362071 106989 94316 104825 102297 116230 115949 106848 107707 77232 75711 254239 226920 649694 652764 199853 197819 253702 255425 295955 287549 305638 307637 322076 327353 305899 339611 673847 703318 510554 418913 269102 264260 306043 302665 321074 323179 330040 333402 364943 368361 585325 616334 41.15 67.7 1
12:54:14 2023-09-27 322140 317220 81042 78829 117744 121116 119284 118146 89018 87897 96747 95467 114357 114473 329852 352386 959394 947621 348327 362071 106956 94445 102892 105001 116036 113125 106815 107888 77011 75711 256521 227561 651719 654909 200027 198405 253702 256141 295883 287144 306608 307171 322565 329160 305468 339648 674359 709944 510554 418285 269706 264260 305791 304981 321039 323386 330829 333149 364658 369400 588202 618011 41.15 67.8 1
12:54:15 2023-09-27 322450 317101 81078 79016 117854 121047 119280 118112 89018 87897 96363 95435 114573 114730 328321 352386 960958 947503 350403 363016 106956 94509 103063 102405 115923 116053 106815 108070 76905 75733 253133 226811 645439 656645 200167 197819 253702 256141 296206 287787 306644 306244 323055 329195 304967 340759 675901 711451 516146 418321 269932 264225 304824 304945 320457 322243 331335 332392 364943 366616 590471 616914 41.15 67.8 1
12:54:16 2023-09-27 322760 316737 80954 78833 117707 120947 119749 118146 89018 87805 96430 95403 114245 114374 330429 352386 960109 948177 348888 362649 106956 94477 103063 105035 116069 115984 106848 107888 77011 75712 253133 227561 647480 654719 200201 198405 253737 256141 296868 287584 306644 307171 322601 329195 304359 339648 674873 710446 510554 418321 269896 264049 305827 305123 321692 323004 331211 334072 364800 368810 588651 618506 41.15 67.8 1
12:54:17 2023-09-27 322804 317079 81009 78833 117736 121032 119284 118434 89043 87897 96463 95435 114357 115133 328587 352280 959430 947503 348362 362106 106989 94477 103029 105001 116230 115903 106848 107888 76991 75691 255405 227561 648478 654220 200167 197854 253702 256106 296868 287144 306141 307207 322565 329110 305433 340795 674873 709406 523858 418285 269383 264260 306043 304981 321039 322693 328183 333167 365228 369024 587095 618122 41.15 67.8 1
12:54:18 2023-09-27 319965 317225 80989 78869 117702 121032 119450 118112 88743 87929 96680 95597 114390 114954 328587 352104 961506 947104 348398 362649 106989 94412 103063 105001 116343 115984 106848 107814 77044 75743 253133 227240 648820 654451 200167 197854 253915 256141 296063 287144 306320 307171 320816 329195 305684 339611 675370 708033 516146 418658 269644 264119 306007 304337 321609 323755 330200 333257 364509 368808 586370 617245 41.15 67.8 1
12:54:19 2023-09-27 322625 317220 81038 79016 117999 120947 119416 118180 89068 87897 95030 95664 114167 114506 328090 352421 960109 946157 346791 362649 106989 94445 104825 102381 116230 115949 106848 107814 77076 75702 254239 226920 655329 653759 200027 198716 253702 256141 296372 288130 305710 307637 322601 329160 305935 339648 675407 707369 510554 419245 269706 264260 306043 304017 321752 323666 330040 333402 364907 368620 586191 617245 41.15 67.8 1
12:54:20 2023-09-27 320936 317255 81009 78861 117702 120947 119250 118146 89018 87897 96363 95435 114390 114539 328321 352421 960146 947503 348362 362649 106989 94477 104791 104967 116230 115984 106848 107922 77044 75733 254239 227561 650321 654719 200201 198405 253702 256141 295883 287144 305350 307171 322768 328911 306315 340391 677329 709261 502429 418176 269752 264793 305935 304801 321573 323144 330507 333167 364396 368988 587634 618122 41.15 67.8 1
12:54:21 2023-09-27 321506 317150 80981 78833 117889 120943 119479 118112 89108 87897 96497 95403 114474 114697 328515 352386 961355 947503 348327 362896 106956 94477 102892 105001 116230 116111 106815 108030 77031 75671 255405 226847 648385 652764 200132 198945 254057 256500 296616 287575 306320 307601 322565 329124 305863 339611 674323 707333 516146 418285 269670 264225 306043 303981 321003 323144 330507 335762 364360 368620 586154 617646 41.15 67.8 1
12:54:22 2023-09-27 320901 320177 81005 78865 117985 120947 119416 118146 89108 87897 96463 95403 114357 114630 328551 352386 960036 948578 348852 362832 106956 94444 102963 102265 116230 115949 106848 107781 77117 75774 255405 227561 654837 654184 200132 198370 253667 256141 297279 287702 309417 309857 322911 329480 305181 340260 674691 710264 517517 418103 269680 264190 306043 304445 321039 323109 330361 333257 364324 368880 587059 617683 41.15 67.8 1
12:54:23 2023-09-27 320936 317752 81013 78833 117673 121032 119216 118146 88986 88017 96463 95565 114324 114618 328551 352421 959310 947503 347314 362106 106989 94445 103206 104967 116310 116076 106848 107781 77044 75711 255405 227039 650383 653686 200132 198405 253880 256141 297077 287751 306105 307817 322756 329124 304609 340129 676858 707333 524029 418285 269860 264225 306043 304087 321942 323631 330273 333402 364872 368620 585289 617683 41.15 67.7 1
12:54:24 2023-09-27 320936 319462 80921 78869 117677 121032 119333 118146 88986 87865 96463 95565 114357 114506 328055 352350 959310 947503 347349 362578 107413 94477 102892 104933 116230 115915 106815 107748 77011 75743 255405 226883 657810 652764 200551 198785 255722 256648 297423 287846 308110 309894 322386 328946 305920 340223 674654 707297 525571 418913 269670 265218 306402 303946 321003 323144 330040 333402 364324 368808 585494 617209 41.15 67.7 1
12:54:25 2023-09-27 321839 317893 80921 78841 117677 121116 119250 118146 88986 87897 96330 95435 114330 114552 328055 353409 959310 947503 347756 362932 106956 94509 102892 102276 116036 115949 106815 108063 76978 75640 255405 227401 651392 653722 200132 198529 253667 256500 297077 287751 306536 307171 322529 329195 305899 340092 674323 709406 517517 418617 269670 264225 306043 304231 321039 322174 330273 335799 364360 368880 586154 617683 41.15 67.7 1
12:54:26 2023-09-27 320936 316647 80921 78833 117677 121111 119250 118112 88710 88017 96330 95435 114245 114618 328055 352386 959310 947229 347510 362071 106956 94444 103240 102340 116230 115949 106848 107888 77064 75743 257717 227146 657021 654909 200062 198577 253987 256394 297423 287405 305946 309894 322613 329124 305863 339611 673847 709332 516146 417994 269634 264225 306043 303981 321039 323755 330040 333402 364396 368620 585289 617683 41.15 67.8 1
12:54:27 2023-09-27 322553 316963 80921 78833 117677 121116 119216 118146 89137 87897 96330 95435 114324 114730 328551 352421 959310 946157 346198 362614 107283 94477 103172 102215 116230 115915 106848 107525 77044 75640 253133 225607 652535 652764 199992 198716 254092 255355 297495 288395 305602 308103 322792 328893 305935 340092 675370 703282 509445 419542 269481 264260 306258 303946 321039 324118 329573 333402 364914 368369 587482 616003 41.05 67.7 1
12:54:28 2023-09-27 320967 317185 80981 78833 117677 121298 119250 118146 88953 87897 96396 95435 114357 114585 328055 352421 959310 946157 348248 362614 107498 94380 103206 105068 116230 113158 107305 108019 77377 75847 256521 227774 653352 654909 200062 198854 255722 256718 296645 287751 306608 307171 323019 329658 305992 340612 674836 710446 508934 418285 269608 265236 306043 304087 321978 322884 330507 333366 364907 369024 588116 617683 41.15 67.8 1
12:54:29 2023-09-27 322104 317189 81013 78869 117979 121116 119250 118180 88986 87897 96497 95597 114357 114684 328285 352386 961355 947503 347349 364996 106989 94477 102892 104967 116230 115949 106848 107781 77064 75743 254361 226920 650007 652764 200027 198750 253702 256141 297495 287782 306105 307852 322529 329160 305899 340129 673847 707333 516146 418876 270047 264225 306043 304017 321727 323908 330053 333185 365057 368808 585971 617061 41.15 67.7 1
12:54:30 2023-09-27 322366 317924 81009 79084 117711 121116 119250 118146 88986 87981 96463 95435 114324 114618 328551 352386 959394 947503 348362 362324 107413 94572 103109 102463 116827 113072 107191 107755 77124 75733 255405 227416 653605 654909 200062 198647 254092 256141 297077 287144 306212 309894 323019 329124 305791 340129 675370 708956 517517 418321 269896 264260 306043 304445 321490 323144 330507 333402 364907 368361 586196 617245 41.15 67.7 1
12:54:31 2023-09-27 322589 316928 80866 78865 117596 120947 119216 118146 88986 87897 96330 95435 114167 114585 327560 352386 959310 946157 345955 362578 107431 94412 103312 104890 116343 115949 106848 107707 77044 75711 255405 226652 653342 652764 200167 198681 253880 255390 296825 288197 305638 307852 323055 329160 305899 339611 674604 703282 510047 418954 269608 264825 306482 304358 320896 324013 329463 333293 364765 367700 586915 615677 41.15 67.8 1
12:54:32 2023-09-27 322835 316893 81009 78865 117677 121032 119503 118372 88953 87985 96429 95597 114245 114651 328444 353940 959310 946157 347510 362071 106956 94508 103206 105001 116196 115915 106848 107707 77011 75711 255405 226920 664275 652800 200027 198405 254057 256648 297077 287144 305638 307637 322565 328929 305899 339611 673847 703318 512921 418321 269445 264225 305777 303554 321003 323179 329573 333366 364360 367226 585261 616334 41.15 67.8 1
12:54:33 2023-09-27 322915 317189 81013 78865 117587 121116 119250 118146 88986 87897 96363 95663 114357 114585 328321 352421 959310 947503 346269 362071 106956 94412 103206 105001 116343 116030 106848 107781 77011 75671 255405 225607 653984 652800 200167 198405 253880 256536 296580 287990 305674 308067 322468 328893 305791 339354 677329 709332 509201 419927 269752 264155 305971 303838 321799 323943 329893 333027 364765 368620 585289 616334 41.05 67.8 1
12:54:34 2023-09-27 322760 316973 81051 78913 117639 120947 119216 118112 88743 88041 94830 95565 114324 114506 327595 352386 958629 946233 347756 362614 106989 94445 103206 105001 116230 115949 106815 107781 77044 75702 254239 227204 661668 653722 200167 198405 253880 256500 295919 287549 306141 307913 322565 329160 305899 340370 673847 708869 511399 418913 269896 264260 306043 304445 321716 323144 330507 333402 364396 368620 587022 618122 41.05 67.8 1
12:54:35 2023-09-27 320865 317185 81009 78869 117715 120947 119450 118146 88986 87897 96497 95435 114245 114473 328321 352350 960109 948177 348362 362071 106956 94541 103029 104923 116036 115984 106848 107888 77044 75774 256521 227718 647806 654719 200201 198405 254057 256536 295883 287549 306608 309420 322768 329373 305647 340391 676442 710839 510554 418140 269752 264119 305396 305409 321680 324076 328413 333167 364396 368700 588785 618122 41.15 67.7 1
12:54:36 2023-09-27 320901 316963 81042 78972 117864 120978 119284 118146 88986 87897 96363 95435 114324 114506 328587 352386 960109 948177 348888 362614 106989 94637 104863 105001 116310 116018 106848 107707 77044 75753 255405 227561 653540 654220 200201 198405 254092 256648 295991 287795 306141 307601 322828 329160 305684 339611 674359 708869 498661 418321 269896 264260 306208 304945 321716 322919 327917 333402 364907 367520 587059 618122 41.15 67.7 1
12:54:37 2023-09-27 320865 317000 81009 78865 117707 120947 119250 118112 88986 87865 96396 95435 114566 114473 329852 352386 960073 947503 348362 362071 106956 94412 102892 102265 116069 115984 106782 108074 76958 75805 255405 227561 648293 654220 200167 198405 253880 256648 296861 287526 308222 309456 321647 329515 305791 340538 674691 709224 510554 418140 269860 264225 306043 304945 321039 323752 328449 332883 364872 368880 587928 616040 41.05 67.7 1
12:54:38 2023-09-27 322539 317039 81176 78833 117707 121116 119250 118146 89018 87897 96330 95435 114357 114552 328055 352421 958715 948177 348362 362868 107431 94412 104936 105035 116390 116064 106881 107888 77044 75743 255405 227240 650597 653722 200201 198716 254092 256931 297495 287787 306572 307843 323055 329426 305899 340370 674873 708905 514104 418913 269896 264296 306043 304945 321978 322919 328183 333438 364943 368620 587095 618122 41.05 67.8 1
12:54:39 2023-09-27 322229 317000 81009 78968 117587 121116 119250 118146 88743 87897 96330 95435 114278 114875 328356 352421 959310 947503 346233 362035 107022 94412 104897 104923 116343 115949 106848 107814 77044 75702 253133 226972 651799 654909 200586 198819 254628 256394 297381 288563 305997 309748 322840 328716 305970 340260 674567 707333 509201 419245 269896 264155 305325 304645 321942 324118 330040 333474 364800 368620 587900 617245 41.05 67.7 1
12:54:40 2023-09-27 321911 317035 80921 78833 117707 121116 119442 118146 88986 87929 96363 95435 114245 114697 330085 353409 959310 947503 345712 362614 107464 94594 104897 105001 116263 115984 106881 107888 77076 75743 256521 225643 656770 652764 200167 198716 254092 256705 296789 288395 305172 308103 323055 329160 306402 340722 674836 707369 516146 419578 269896 264296 306043 303981 321039 323892 329573 333438 364943 368628 587064 616914 41.15 67.7 1
12:54:41 2023-09-27 321649 318405 81009 78833 117707 121032 119450 118146 88986 87897 96430 95435 114357 114651 328090 352386 960146 945726 347756 362649 106989 94476 103206 102405 116343 115984 106848 107888 77357 75889 256521 227935 653380 654537 200691 198923 254022 256789 296645 287846 306500 309894 322504 329658 306366 340795 676367 709261 508934 417994 269932 264296 306043 305123 322097 323144 328183 333208 364943 369024 587095 618122 41.15 67.7 1
12:54:42 2023-09-27 320936 318441 81116 78865 117740 121116 119450 118146 89140 88110 96497 95597 114357 114539 328587 353409 961355 947621 348398 362614 106989 94477 104825 102297 116230 113170 106815 107888 77044 75722 255405 227401 665404 653907 200201 198681 254092 256536 297495 287176 305315 307878 323055 329195 305684 340129 674873 708369 511399 418913 269896 264296 305827 304445 321039 323144 330324 333185 364950 368664 585898 617536 41.05 67.8 1
12:54:43 2023-09-27 320972 317929 81046 78857 117744 121116 119250 118146 88986 87897 96430 95597 114357 114954 328321 353445 959310 946157 347756 362106 106989 94380 103097 102533 116256 113203 107198 107871 77124 75764 255851 227645 648602 654909 200097 198854 253952 256716 297077 287144 306356 307207 322541 329018 305540 340612 676625 709443 517517 418471 269896 264260 305325 304694 321752 324377 330507 333167 364651 368620 587059 617683 41.15 67.8 1
12:54:44 2023-09-27 322192 319462 81038 78861 117740 121027 119343 118146 88743 87897 96330 95435 114357 114473 328090 352386 959310 946157 347034 362106 106989 94465 103240 105035 116196 115949 106848 107740 77011 75743 255405 226760 656562 652764 200027 198439 254092 256648 297495 288205 306141 308067 322828 329160 305935 340722 673883 707369 513949 419245 269706 264260 306496 304408 321727 323908 330324 333293 365057 367449 586008 618581 41.15 67.8 1
12:54:45 2023-09-27 320896 317189 81009 78869 117711 120947 119450 118146 89018 87897 96363 95435 114396 114618 328551 353445 960826 948852 348852 365834 107413 94572 103075 102329 116323 113104 107224 108071 77177 75764 255405 227774 655165 654646 200167 198806 254127 256716 297459 288246 306572 307136 322565 329195 305684 340575 674873 709406 524200 418949 269968 264296 306258 305017 321752 324870 328449 333185 364907 369024 587928 618122 41.15 67.7 1
12:54:46 2023-09-27 320932 317220 81013 78865 117711 120947 119284 118180 89018 87865 96363 95435 114278 114539 328090 352421 957360 946157 347385 362106 106989 94412 104825 104923 116263 115984 106848 107781 77044 75753 253133 227561 664651 653759 200201 198543 253915 256571 297495 287261 306141 307878 322828 329160 305899 340722 674359 708369 507276 418658 270024 264825 305971 304337 321609 323526 330507 333293 364765 368808 586077 618122 41.05 67.7 1
12:54:47 2023-09-27 320967 317176 81009 78865 117711 120947 119250 118146 88986 87897 96330 95467 114167 114651 328587 355702 960958 948975 348349 362797 107365 94573 103178 102463 116323 113170 107298 107937 77230 75774 254361 227401 648634 654719 200132 198854 254057 256536 298383 287665 305781 310113 322863 329195 305899 340480 674359 709406 499863 418949 269896 264260 306043 304430 321490 323179 327953 333402 364943 369024 586313 617245 41.05 67.8 1
12:54:48 2023-09-27 321651 316967 80954 78845 117711 120947 119194 118146 88743 87897 96363 95435 114167 114539 328090 352421 957397 947503 347070 362106 107464 94594 104825 105001 116263 115949 106848 107814 77076 75702 254361 226920 649194 653759 200201 198751 254127 256852 297077 287990 306141 308103 323091 329195 306114 340391 677329 709836 511906 419396 269788 264155 306402 304302 321835 323526 330434 333438 365491 368664 586154 616040 41.15 67.8 1
12:54:49 2023-09-27 321647 317220 81013 79029 117596 121116 119168 118180 89018 87897 96661 95632 114226 115021 330429 352315 959236 946045 346409 365069 107439 94477 103106 102405 116230 115984 106848 107922 77044 75827 255405 227240 650227 653759 200201 198716 253882 256683 297495 287791 306033 307637 322862 329195 305935 340759 673883 708905 517517 420273 269932 264296 306043 304516 321074 323179 330507 333438 364431 368620 586647 617683 41.05 67.7 1
12:54:50 2023-09-27 322593 317220 80950 78861 117711 121032 119284 118146 88743 87929 96363 95435 114167 114473 328126 352421 959310 948852 346269 362071 106989 94316 104825 105001 116263 115903 106848 107922 77044 75702 256521 225643 652400 653491 200201 198578 253915 256177 296825 287778 308222 310332 322028 328875 306258 340575 674691 708180 510554 419360 269752 264155 306402 303981 322013 324645 329806 333474 364800 368880 586122 617245 41.15 67.7 1
12:54:51 2023-09-27 322362 317260 80866 78865 117711 121116 119212 118847 89100 88073 96661 95696 114291 114908 328480 355611 959199 947392 348175 362578 106989 94445 103177 105035 116263 113072 107339 107855 77097 75671 256521 226920 663397 654755 200201 198439 253915 256536 296616 287787 305710 307601 322601 329160 305935 339281 674359 708369 510554 418949 269932 264296 306043 304516 322013 323666 330040 333402 365235 366360 586788 618122 41.15 67.7 1
12:54:52 2023-09-27 322946 316928 80981 79080 117711 121116 119216 118112 88986 87865 96396 95403 114324 114585 328285 353409 959310 948177 346233 362578 107676 94509 103206 105035 116390 116111 107323 107888 77097 75743 255405 225607 654363 653686 200167 199097 256447 256683 297734 288175 307346 310113 322613 328982 306388 340464 674654 703102 517689 419173 269860 265404 306043 303695 321799 324083 330040 333438 365164 368620 585557 616297 41.15 67.8 1
12:54:53 2023-09-27 323255 317189 80889 78833 117673 121032 119216 118146 88953 88017 96396 95663 114487 114987 329888 353409 959310 947503 348248 362861 106989 94509 103035 102265 116230 116111 106848 108030 77011 75764 256521 227561 653964 654184 200167 198772 253880 256680 295883 287549 306572 307566 322529 329124 305863 340092 674323 708869 517517 418285 269896 264260 306222 304873 321942 324798 330507 333149 364360 368880 586606 618122 41.15 67.7 1
12:54:54 2023-09-27 320901 317172 81009 79026 117869 121116 119416 118112 88986 87865 96463 95565 114357 114506 328515 352350 960073 947067 346233 362868 107505 94541 103278 105001 116423 116076 106848 107855 77097 75702 255405 226630 666141 656499 200586 198923 253987 256394 296717 288323 306176 310332 322362 328982 306798 340575 674836 707214 520088 419396 269896 264260 306474 303981 321978 324872 330200 333438 365491 368880 586351 617209 41.05 67.8 1
12:54:55 2023-09-27 322589 317189 81021 79084 117907 121116 119416 118146 89190 88049 96497 95597 114357 114763 328285 352350 961355 946157 348248 362578 106989 94541 103172 102489 116230 115949 106815 107888 77064 75733 255405 227561 651896 654220 200167 198681 254057 256716 297077 288541 306572 307601 323055 329658 305899 340333 675296 709406 514775 418321 269896 264260 306474 304945 321978 323144 328449 333366 364907 369220 587634 617592 41.15 67.8 1
12:54:56 2023-09-27 321839 317220 81013 78833 117711 121116 119250 118146 88986 88017 96463 95565 114245 114730 328324 352386 959310 948177 347278 362868 107431 94508 103172 102340 116423 116030 107339 108019 77377 75889 257717 227328 662519 653577 200691 198889 254342 256754 297243 287958 305315 308103 323091 329391 305992 340538 674177 707260 511906 419542 269896 265121 306402 304695 321978 323631 330507 333402 365164 368880 586652 617683 41.15 67.7 1
12:54:57 2023-09-27 322649 317150 81009 78829 117923 121116 119250 118112 88986 87897 96497 95565 114540 114908 328551 353409 959310 946157 346755 362607 107431 94573 103278 105035 116230 115915 107143 107807 77150 75702 255405 226920 653731 653722 200167 199118 254092 256500 296616 288395 306105 308103 323055 329124 306330 340333 674836 707297 516146 419245 269670 264260 306690 303981 321978 324588 330287 336017 365242 369104 585971 617061 41.15 67.7 1
12:54:58 2023-09-27 321839 317677 81009 79030 117899 121116 119416 118146 88986 87865 96396 95435 114324 114506 327560 352350 961355 947903 348362 362578 106989 94509 103075 102489 116497 113203 107305 107937 77263 75764 255405 227255 653479 654909 200097 198854 254057 256896 297495 287954 306451 310332 323545 329622 306114 341205 674836 710303 511947 418949 269896 264260 306474 304695 321978 323631 328413 333438 365199 369580 587059 618122 41.15 67.7 1
12:54:59 2023-09-27 321875 317924 81013 78972 117869 121116 119450 118146 88986 87897 96463 95565 114357 114552 328515 353409 959394 948852 347314 362614 106956 94412 103035 102329 116230 115949 106848 107781 77150 75743 256521 227111 649663 653722 200167 198716 254092 256716 296789 287954 306356 307852 323055 329160 306366 340612 676588 707333 508934 419209 269896 265196 306474 305086 322180 324834 330471 333293 365313 368844 585935 617024 41.15 67.8 1
12:55:00 2023-09-27 320936 317004 80977 79084 117707 120978 119216 118146 88986 88017 96396 95565 114167 114875 327560 353409 959310 948975 348065 365808 107758 94572 103106 102425 116323 113104 107191 107937 77230 75827 256521 227380 650728 654683 200201 198854 253847 256789 296537 287954 306572 307852 323091 329658 306424 340722 674873 709406 511906 418913 270312 265661 306474 304945 322204 323144 330507 333438 365164 369544 587274 618122 41.15 67.7 1
12:55:01 2023-09-27 321839 317960 81005 78865 117903 121116 119250 118146 88986 88049 96430 95435 114645 114651 328551 352421 961355 948177 347314 362932 107431 94412 103206 104967 116423 115984 106848 107840 77097 75702 255851 227204 664526 654220 200167 198806 254092 256716 297495 287954 305315 308103 323055 329658 305935 340612 674873 710339 510554 418954 270441 264931 305611 304337 321835 324798 330434 336091 364765 368772 586985 617683 41.05 67.7 1
12:55:02 2023-09-27 321875 319279 80977 79084 117711 121116 119450 118180 88986 87897 96396 95597 114324 114730 330898 356099 960958 949892 348742 365069 107513 94572 103178 102463 116323 113170 107191 107855 77117 75733 255405 227561 659059 654537 200621 198820 254092 256716 297077 287499 306054 307637 323055 329658 305899 340722 676379 712507 517517 418913 270348 264296 306043 305410 321942 323373 328449 333402 364907 368880 588798 618122 41.15 67.7 1
12:55:03 2023-09-27 321611 319425 81038 78829 117740 121111 119250 118146 89292 87897 96430 95597 114324 114485 328551 352421 962187 948852 349379 362614 107538 94541 104897 102381 116423 116030 106881 107888 77117 75753 255405 227561 654712 654683 200201 198993 254127 256896 297495 288386 306608 308103 322804 329871 306293 340428 677070 710300 517992 418767 270359 265267 306834 305481 321799 323943 330976 333402 365199 366616 587634 619027 41.05 67.8 1
12:55:04 2023-09-27 323292 319694 81009 79026 117903 121382 119450 118146 89018 88073 96762 95632 114573 115054 328444 353303 963405 948778 350228 365069 107579 94637 102892 102437 116230 116145 106848 108178 77177 75889 255405 227452 649567 656145 200656 199097 256302 256931 296242 287990 306717 307136 323545 329889 306352 338223 676895 711451 524200 419245 270312 264904 306474 305625 321003 323179 329408 333366 365491 366616 590702 618122 41.05 67.8 1
12:55:05 2023-09-27 320860 317185 81013 78865 117907 120947 119416 118112 88986 87865 96497 95597 114678 114618 328587 352386 961506 948852 348852 362932 106989 94444 103029 105068 116230 116145 106815 108171 77044 75795 270258 227561 647500 655681 200201 199222 254127 256896 298023 287855 306428 309857 322804 329515 305504 340538 674727 710802 506334 418767 270323 264119 306474 305410 321003 324834 328910 336091 365349 367128 588890 618122 41.05 67.7 1
12:55:06 2023-09-27 320932 317000 81038 78972 117868 120978 119343 118271 89068 88076 96663 95664 114291 114842 328906 353798 962001 948778 348082 362614 106989 94509 103206 102393 116653 116076 107323 107888 77097 75733 254239 227255 649444 653722 200201 198716 254092 256716 296825 287990 306608 308103 323091 329889 306366 338223 674873 710177 509877 419542 270312 265037 306474 304945 322013 323666 328413 333438 365491 369544 587022 618122 41.05 67.8 1
12:55:07 2023-09-27 322589 317185 81013 78972 117711 121116 119250 118112 89137 87897 96363 95663 114390 114875 328587 353409 961506 948177 347314 363193 107464 94444 104931 102413 116310 115984 106881 107922 77076 75733 255405 226920 650038 654220 200621 199235 254628 256718 297915 287909 306248 307997 322947 329711 306186 340501 677181 708833 513428 419245 269932 264260 306906 304444 321978 324118 330507 333438 365456 369660 586606 618122 41.15 67.8 1
12:55:08 2023-09-27 323241 317902 81213 79174 117969 121116 119479 118570 89104 88073 96629 95664 114606 115431 328515 353409 959310 948177 349695 363087 106956 94541 103206 102469 116230 115984 107224 107970 77265 75795 254361 227561 648755 655645 200796 198716 254615 256931 295955 287990 306717 307601 323581 330121 305827 338258 676858 711451 510554 418949 270730 265037 306474 305912 321978 323144 331335 333402 366048 367163 590471 618122 41.15 67.7 1
12:55:09 2023-09-27 321616 317225 81046 79084 118022 121116 119450 118180 89173 88110 96531 95565 114390 114763 328622 352386 962906 947104 347034 362614 107431 94509 104897 102329 116343 115984 107323 107888 77076 75868 257717 226666 664013 656772 200691 199236 254768 256825 297915 288766 306356 308896 323628 330121 306870 338258 674909 710339 517517 421057 270503 265072 306906 304981 321692 324623 330507 333474 365527 366651 587928 618122 41.15 67.8 1
12:55:10 2023-09-27 323953 317079 81199 79156 117969 121116 119479 118536 89165 88077 96497 95760 114357 114954 328551 353834 961133 948852 346269 363158 107464 94637 104859 102399 116423 115984 106848 107888 77182 75733 255405 226920 652539 654220 200201 198889 254127 256931 297807 288392 306105 308138 323091 329658 306402 338223 674909 707369 510554 419578 270575 265072 306474 304481 322466 324153 330507 333474 365491 366616 587022 617850 41.05 67.8 1
12:55:11 2023-09-27 321644 317220 81009 79084 117907 121116 119284 118180 88986 88017 96497 95597 114357 114684 328551 354281 957360 947503 346233 362614 106989 94412 104897 105035 116611 113203 107305 108019 77410 75816 257379 226811 656891 652619 200516 199201 253987 256574 297915 288802 306393 308173 323091 329871 305934 340837 674836 707369 518668 419578 270168 264296 305468 304695 322013 324153 329486 333474 365491 366616 586606 617683 41.15 67.7 1
12:55:12 2023-09-27 321870 319255 81009 79112 117907 121116 119284 118507 89018 88049 96430 95597 114390 114730 328321 353445 959310 948177 345712 362614 107669 94541 105004 102361 116423 116064 107357 107922 77129 75836 272705 226883 654185 653722 200201 198889 254593 256177 298023 288689 306141 310332 323091 329658 306640 338223 674873 708369 516146 419615 270539 265661 306474 304551 322216 324885 330361 333257 365384 369400 586104 617536 41.15 67.7 1
12:55:13 2023-09-27 321906 317220 81009 79058 117744 121032 119250 118507 89051 88049 96497 95851 114357 114954 327595 353409 957324 948177 346755 365586 107776 94701 103324 102527 116357 113149 107298 107970 77243 75898 256521 226702 654185 654501 200201 199027 254127 256536 297243 288658 305997 310295 323055 329658 306870 338258 676712 708369 517517 419578 270312 265479 306474 304695 322502 324189 330792 333510 365491 366651 586570 615020 41.05 67.8 1
12:55:14 2023-09-27 321906 317929 81066 79116 117907 121116 119250 118180 88986 88049 96363 95467 114324 114684 328587 353445 961355 946796 347756 363158 107283 94541 104931 102405 116457 116145 106881 107888 77076 75805 255405 226920 664149 654220 200236 199027 254483 256751 297705 288395 306415 308138 323091 329195 306690 338223 674909 710446 514775 419323 270060 265231 306510 304302 322323 324048 330507 333366 365349 369364 586423 617974 41.05 67.8 1
12:55:15 2023-09-27 321870 317220 81009 79076 117711 121116 119284 118180 88986 88049 96430 95597 114390 114987 328587 353445 961170 947954 349126 365845 107513 94540 103178 102393 116357 113170 107372 107937 77263 75858 254361 227561 649005 654719 200656 198923 254839 256896 297077 287990 306681 309056 323294 330121 306402 339018 676379 711451 517517 419282 270766 265072 306496 304622 322466 323631 329408 333438 365491 367455 590052 618122 41.15 67.7 1
12:55:16 2023-09-27 322099 317225 81042 79062 117907 121417 119684 118425 89018 87929 96464 95467 114357 114875 328587 352386 962224 947067 347034 362903 107431 94508 104897 102405 116423 116018 107357 107888 77351 75753 253133 226760 651356 653759 200236 198889 254685 256931 297915 288395 306033 308138 323126 329658 306618 341190 677329 710487 510554 419433 270204 265152 306906 304302 322287 324013 329870 333329 366012 366651 587059 617683 41.05 67.7 1
12:55:17 2023-09-27 321819 317255 81316 79116 117907 121116 119450 118541 89018 87897 96430 95632 114573 115245 331367 353728 962038 948815 348742 365069 107513 94701 103178 102533 116323 116145 106881 107922 77044 75816 256605 227847 649944 656145 200831 198889 254127 257221 297286 287990 306753 307878 323581 330121 306366 341484 676343 709577 511399 419578 270766 264296 306474 305625 322013 323214 329479 333438 365527 367198 585807 618122 41.05 67.7 1
12:55:18 2023-09-27 321616 317255 81046 79030 117907 121032 119450 118180 89018 88229 96497 95597 114390 114875 328587 352386 962942 947104 347349 362614 107538 94541 105004 102329 116457 116018 106881 107888 77129 75733 255405 226920 668102 654719 200656 199062 254518 256967 297915 288395 306428 310771 323486 329907 306581 341300 676233 708993 525743 419396 270585 265338 306906 305410 322180 324153 328413 333474 365277 369400 587891 618506 41.05 67.7 1
12:55:19 2023-09-27 321644 317255 81046 78861 117907 121116 119377 118550 89100 88073 96695 95696 114448 114954 328480 353303 962001 948778 349732 363016 106956 94508 104825 102405 116230 113245 106782 108070 77064 75795 254361 227364 649693 656772 200656 198751 254162 256683 297077 287990 306753 307207 323809 330121 306402 339018 676895 711451 524029 418949 270766 264296 306676 305697 322013 323179 329479 333402 365527 367198 590471 618122 41.15 67.8 1
12:55:20 2023-09-27 321611 317220 81046 78896 117941 121116 119484 118146 89140 87897 96464 95663 114357 115192 328587 352386 961543 948852 348888 362360 107022 94476 104825 102361 116230 116180 106848 107955 77212 75764 254361 227561 649316 656181 200831 198889 254663 257259 296861 288283 306608 309456 323438 329195 306258 341542 676675 711378 517517 418913 270730 264331 306690 306883 321870 324153 331842 333402 365277 367198 585663 619694 41.15 67.7 1
12:55:21 2023-09-27 321969 318642 81389 79178 117902 121012 119411 118604 89197 88138 96663 95664 114638 115087 328444 353338 961355 947621 347314 362649 107628 94572 104970 102405 116343 115984 106881 107922 77190 75764 255405 227240 651326 654220 200236 198924 254162 257002 297915 288395 306644 308812 323581 329889 306618 338223 676895 709443 507276 419615 270539 265108 306474 304981 322049 323701 328183 333474 365491 366651 587059 618122 41.05 67.7 1
12:55:22 2023-09-27 321644 317225 81009 78865 117744 121116 119450 118541 89018 88261 96464 95629 114390 114684 328587 353445 958752 947067 347756 362903 107464 94508 104859 105068 116826 115984 107538 107922 77215 75764 259090 226702 652359 654909 201077 199444 254590 256860 297915 288472 306464 308032 323366 329978 306690 338258 674909 709174 510554 418990 270585 265258 306474 304981 322216 324153 331100 333366 365491 367198 587182 618506 41.05 67.7 1
12:55:23 2023-09-27 323255 317929 81195 79156 117935 121116 119479 118536 89133 88105 96696 95664 114324 114954 328551 353374 962038 948778 348742 362543 107505 94541 103172 102521 116578 116099 106848 108037 77150 75764 258888 227489 647571 654683 200621 198993 254092 256648 297603 288070 306644 307637 323055 329889 305899 338946 676343 711451 510554 419209 270503 265037 306676 304586 321978 323179 329177 333402 365456 367163 588890 618122 41.05 67.7 1
12:55:24 2023-09-27 321580 317189 81009 79080 117907 121116 119333 118146 88986 87897 96463 95565 114357 115159 328551 353409 961470 948852 349379 362614 107431 94476 104970 102405 116390 116111 106848 108019 75972 75889 256605 227826 653605 654501 201007 198923 254698 257150 297843 288694 306500 308067 324001 328804 306366 341205 676675 711451 517517 419542 270312 265037 306726 305732 322431 323631 329408 333438 365749 370065 589216 618122 41.15 67.8 1
12:55:25 2023-09-27 322983 317079 81171 79152 117969 121081 119479 118473 89108 88017 96497 95728 114357 114987 329012 353374 960073 948411 347536 366104 107464 94509 104970 102361 116423 116111 107323 107888 77150 75795 256605 227561 653479 655376 200796 199027 254874 256931 297315 288395 306392 308103 322207 330121 306582 338223 676822 710339 510554 419542 270730 265037 306690 305661 322431 324348 328413 333438 365456 367163 587891 618122 41.15 67.7 1
12:55:26 2023-09-27 322909 317189 81009 79088 117874 121116 119450 118507 88986 87897 96463 95565 114357 114763 328551 353409 963701 948852 347349 362578 107431 94509 103218 102451 116611 113224 107305 108045 77263 75795 256605 227292 649944 654909 200691 198889 254092 256896 297705 288346 306572 309967 323773 330121 306582 341205 674836 709332 507777 419542 270312 265037 306690 304945 323182 324118 330507 333438 365456 368880 586570 619879 41.05 67.8 1
12:55:27 2023-09-27 322761 317048 81009 79092 117711 121116 119450 118550 89165 88105 96463 95728 114357 114908 328551 353834 959310 948852 348889 362868 107398 94476 103349 102437 116423 116111 106848 107922 77150 75836 255405 227883 649288 654683 200796 198716 254483 256896 297495 288400 306681 308103 323545 330121 306279 338258 676858 711451 509445 419542 270503 265161 306690 305876 322466 324153 329177 333438 365491 367163 588803 618122 41.05 67.7 1
12:55:28 2023-09-27 322872 317154 81042 79026 117868 121116 119650 118146 89140 87897 96497 95663 114357 114664 328551 352386 960789 949653 350689 364410 107413 94701 103035 102521 116290 113236 106750 108153 77230 75931 257717 227343 644897 656645 200796 198716 254661 256789 295704 287990 306681 307136 324037 329858 305755 338972 676858 710076 517517 418949 270608 265037 306474 305840 320967 323631 329479 332896 365456 367420 590471 618122 41.05 67.8 1
12:55:29 2023-09-27 321016 319685 81013 79160 117899 121116 119582 118180 88986 88049 96463 95664 114245 114763 328551 351787 962187 947467 348888 363158 106956 94541 103240 102367 116390 116145 106848 108070 77097 75764 255405 227525 651719 655182 200796 198854 254092 256716 297495 288075 308221 307817 323581 330121 306330 341242 675865 712962 511906 418913 270312 264296 306474 305410 321978 323179 328946 333438 365456 366616 588881 618122 41.05 67.7 1
12:55:30 2023-09-27 322760 317154 81009 79080 117899 121116 119250 118146 89140 88017 96497 95565 114357 114684 331132 355702 963979 950166 350725 365069 106890 94605 103000 102548 116290 113179 106717 108145 77084 75858 255405 227287 648471 656463 200796 198958 254518 256931 295955 288382 308198 309237 324037 330121 306366 339246 678580 713650 516302 419542 270766 264851 306690 305553 321003 324834 329479 333329 365527 367455 590471 618122 41.05 67.7 1
12:55:31 2023-09-27 322339 317185 81042 79030 117985 121116 119533 118146 89201 88049 96497 95435 114324 114697 328587 352161 962187 947030 347314 362868 107464 94605 104970 102361 116457 116145 106881 108037 77150 75836 256521 227240 650693 653722 200201 199027 254127 256612 297453 288395 306608 308138 322505 329871 306581 341197 678293 708724 516146 419433 270585 265267 306568 304730 322550 324013 330507 333474 365527 366616 589345 617974 41.05 67.7 1
12:55:32 2023-09-27 321649 317220 81009 79084 117899 121116 119450 118507 89140 88073 96829 95893 114573 115325 328906 354082 959236 948778 348705 365069 107513 94572 103349 102425 116423 116214 107323 107963 77296 75786 256521 227561 655768 654683 200796 199513 254661 256931 297306 288395 306644 308103 323484 330121 306870 338223 674909 710446 508934 418881 270730 265072 306906 305625 322729 324153 328449 333280 365527 367198 587891 618122 41.05 67.7 1
12:55:33 2023-09-27 322364 317260 81181 79112 118134 121116 119650 118507 89140 88110 96564 95728 114390 115087 328587 354224 961506 950331 348118 363193 107645 94637 105218 102580 116845 113532 107571 108286 77301 75920 255405 227883 656084 656772 201147 199687 255480 258157 299346 290195 308234 310949 324771 331515 306798 340201 680704 713394 514104 421960 272297 267160 308678 306811 324924 327098 332350 337370 369359 369951 590471 620017 41.05 67.7 2
12:55:34 2023-09-27 329279 325998 83258 81052 120877 124360 122808 122188 90975 89898 96135 98879 118260 119096 340745 364284 985349 979497 360220 375981 113116 97882 106387 107673 121123 119236 111590 111828 77372 78648 263445 233172 683287 674877 207079 208298 262821 264062 306928 299133 315658 318839 332147 339034 315920 350292 705011 736677 527114 432534 282068 274259 317150 320047 332422 339501 340443 346632 378689 382819 615876 638213 41.05 67.7 2
12:55:36 2023-09-27 333618 333969 86092 82415 123826 127470 126855 126098 93329 90690 98052 102613 122290 121688 345817 368907 999022 992519 369560 382025 111272 99874 109148 110486 125005 124899 114896 115810 78997 80170 268259 235984 684858 682954 210765 206771 265852 270013 310126 304391 322718 323709 337420 343572 320186 353376 714253 739301 533968 437774 283868 278989 321844 322763 336177 341612 342618 350297 387037 385760 621343 647219 41.05 67.8 2
12:55:37 2023-09-27 343144 342785 85533 85475 127732 133941 133867 133257 94201 91605 100606 101732 121528 122784 353798 378464 1028573 1012362 376558 390532 113388 102192 114481 111885 129889 126902 119289 120307 80615 82134 270732 240072 688836 695731 211548 209977 270724 271178 316110 306261 327577 327405 341701 347946 321844 358962 720417 755925 542740 441259 287873 282642 327901 324839 342952 346535 347198 354348 390210 391135 635181 656408 41.05 67.7 2
12:55:38 2023-09-27 348329 343555 87407 85523 128994 134184 131307 133707 94591 91612 101291 101955 122679 122866 354610 385382 1023849 1013223 378235 392118 114747 102158 115659 113184 133171 127345 122859 121315 81169 82342 275322 241051 707249 701511 212403 211521 270914 272699 318403 310864 324528 328197 342436 347387 323576 359251 728540 767774 538081 443900 288721 285187 328427 329159 342952 347378 350427 355136 390988 389933 628837 662266 41.15 67.7 2
12:55:39 2023-09-27 350656 348657 85691 84435 130325 131773 133608 132822 94238 91738 102587 103116 123913 124060 359230 387533 1030188 1021156 383072 396844 114971 104364 113463 114527 131935 129325 120655 120758 81944 82734 275953 239735 711190 703102 213783 212695 270723 273711 317101 312498 328077 328729 342951 347946 322893 359509 729569 766342 539452 448376 290576 286665 327901 328658 345623 347938 354247 355712 391848 389933 634694 664981 41.05 67.7 2
12:55:40 2023-09-27 349970 351749 87407 85798 132762 132199 134264 133474 94238 91868 102692 103558 123842 124570 360677 387429 1042386 1029572 381435 399580 114806 103120 113853 115510 132572 130514 121069 122397 81846 83190 277883 243346 704136 706212 214254 212879 271515 273747 320488 309923 328468 329760 342979 347185 322822 358705 731886 763336 542194 446890 291141 285080 331928 327631 344624 348215 349334 355712 387503 393517 642939 665219 41.05 67.7 2
12:55:41 2023-09-27 355030 352055 85764 85906 133564 132664 135399 134381 94271 91771 103376 104126 124452 124981 364512 389853 1044511 1035785 381974 398574 115004 104576 114684 115775 133666 131053 122761 122932 82268 84697 277356 242392 711333 710227 214964 212397 272798 273711 318578 312973 327577 329724 342532 347946 320834 357875 736046 766147 546909 446429 292182 285989 329426 330723 342952 347695 350144 357335 389786 389968 642029 665488 41.15 67.7 2
12:55:42 2023-09-27 356076 356003 87432 85912 133169 133532 135654 135330 94173 92091 105308 104320 124488 125674 365326 391976 1044846 1025886 387605 403710 114938 104943 115132 116448 134205 132064 122845 123743 82268 84912 275322 245451 704518 714874 214893 213927 270688 274586 320785 311372 327664 328729 342979 347946 323312 355743 732782 776640 539452 449855 290946 286316 332000 328197 343165 347176 351487 353562 387503 392305 640103 673257 41.05 67.7 2
12:55:43 2023-09-27 356516 356694 85739 86220 133746 134221 136893 136110 94369 92125 105810 104990 124965 126257 365197 396745 1054212 1035822 385774 403080 115705 104856 115969 117327 134740 134710 124130 124560 82626 85127 277356 245395 713924 716180 215909 213029 272416 274586 320548 312973 330049 327737 341445 347185 320869 357946 734903 766306 542194 449537 292250 287104 331964 328693 344509 348320 349334 355727 389240 394070 647301 673441 41.05 67.7 2
12:55:44 2023-09-27 363538 358306 87628 86138 130388 135115 137325 137098 92727 92312 104454 105495 125623 126960 367773 396916 1049460 1037331 392135 404644 115771 105215 116611 117815 135906 135181 124539 125417 83034 85310 279913 245524 727532 720189 215606 213927 271515 276345 319743 312753 330370 329226 341958 347946 323576 355780 735379 779778 544935 453219 291774 287746 333477 329724 344474 348250 351487 354598 389786 394106 645791 675097 41.05 67.7 2
12:55:45 2023-09-27 364632 360520 85807 86311 130798 135135 138094 137418 94565 92379 106275 105553 126205 127062 369691 395512 1054547 1047409 392208 405894 116350 105249 117109 118112 136193 135139 125223 125831 83445 85493 279913 245742 717137 718902 216751 214121 272968 277016 320664 314739 329436 331081 342943 349908 320727 356313 740778 766378 543565 449918 292449 288725 331928 331726 343475 349852 349089 355566 392194 392341 653081 676588 41.05 67.7 2
12:55:46 2023-09-27 367782 364093 85881 86736 131885 136143 138996 138854 92666 92891 106674 106443 126656 128186 373880 400924 1060241 1042896 395027 409490 116577 103329 117785 119369 137312 133721 125878 127117 83675 85893 279913 247486 717045 724401 216213 217910 273321 278047 321034 315398 328458 330496 342986 347946 322332 355780 740851 775391 549689 455752 292876 293777 333947 331762 346346 351875 351560 355712 392158 395845 648254 680135 41.05 67.7 2
12:55:47 2023-09-27 369244 362269 85985 86533 132835 136279 141935 138958 94959 94694 106851 106476 127284 128186 372883 398716 1062990 1051324 396825 408009 117242 105706 118021 119496 137974 133939 126893 127545 84022 86182 279353 247837 737357 722901 216823 214830 273946 277868 322472 315843 328422 331762 342762 350894 321808 357367 742732 776360 551079 453876 293425 293544 333947 333816 345512 351990 350993 355784 394549 394696 656873 682624 41.05 67.7 2
12:55:48 2023-09-27 369740 365612 86239 86947 133281 137754 142808 142812 92919 95056 107178 107261 127950 129321 378408 406038 1068395 1047224 399836 411097 117749 103414 118696 122209 138937 134988 127551 128665 85750 86276 283585 249246 728409 730741 216823 213522 273321 278938 324956 315843 330219 332270 342986 347185 324368 356825 745134 784369 554574 458056 293769 293291 336584 333852 346624 351730 354803 358676 392158 395845 647338 682661 41.05 67.6 2
12:55:49 2023-09-27 371195 367892 86294 86938 134028 137694 143255 142540 92888 94925 104666 107261 128408 129286 378063 406038 1069812 1058654 400149 413309 118041 103647 119143 122650 139604 135362 128294 129010 84604 84551 281905 248587 729594 729501 216671 214448 275771 278670 324546 315843 334494 333636 344846 347150 323839 357946 749426 784261 552469 457371 293769 288601 333983 334472 345547 350936 354767 358422 396641 394696 651196 683720 41.15 67.6 2
12:55:50 2023-09-27 369889 370033 86818 85233 134660 138779 140582 143412 93014 95254 104993 107985 131033 129966 381530 413485 1079169 1059410 396214 417400 118851 104003 120080 122957 142182 136611 129126 131987 86279 84752 284504 250518 730187 737328 216823 213556 277734 278938 324636 315978 330487 333622 345645 347981 321844 357911 747801 784333 551790 455289 295360 289677 334741 335741 349845 353564 351632 357593 395732 396391 662275 685767 41.05 67.6 2
12:55:51 2023-09-27 377318 369955 86867 85307 135177 139415 140219 140042 93267 95613 105440 108449 131545 130475 382537 412398 1076045 1061875 403096 417182 118967 104217 120517 123145 142614 136952 129575 130684 86583 84825 283861 249357 747659 736059 216823 214517 276760 279761 324582 316969 332027 333346 345367 348259 323576 357946 751092 788915 552469 459143 294909 289713 336799 336215 349809 354108 356962 358967 394584 396356 655454 688834 41.15 67.7 2
12:55:52 2023-09-27 373515 373683 87541 85409 136239 139899 141924 141026 93203 95486 106259 108782 131853 131119 384100 412542 1088389 1075169 399553 417540 119731 105110 121328 123572 140027 137676 132321 132664 86803 85215 288635 252576 731099 736459 216783 214884 278320 279761 327393 317964 331745 334472 343572 349337 323875 359316 754066 791219 560211 457048 297417 291960 335751 337545 349282 355245 354480 359285 399275 395143 666119 693590 41.05 67.7 2
12:55:53 2023-09-27 377734 375064 87900 85636 136399 140491 142612 141874 93456 95815 106337 109317 132334 131669 384712 417354 1090709 1069296 401178 418750 122086 105464 121666 120484 140804 138259 132608 133102 86870 85389 289844 252576 731787 745102 216597 214884 279141 279545 326935 318668 332261 333888 346722 349337 322858 358739 754328 793495 563030 458705 296919 291960 337817 335516 351965 356314 354803 358996 397029 398760 667020 693849 41.05 67.7 2
12:55:54 2023-09-27 381082 376779 87877 85673 136497 143141 142812 142204 93488 95719 106436 109418 128813 132028 386448 417647 1083658 1068137 408359 419704 122272 105780 124059 120815 141001 138749 129520 130075 85468 85705 286454 252360 737123 746049 218976 215749 279069 282738 328182 319716 333541 333888 347226 349861 324596 358889 754066 798147 551790 463336 296789 293127 339862 336258 351965 355779 358756 357628 396362 397609 663759 692800 41.05 67.7 2
12:55:55 2023-09-27 377239 378943 88512 85948 137719 143646 144253 142930 93615 96049 107123 111935 129194 134656 387429 415787 1100839 1078984 403122 422621 122476 106210 124422 121918 141915 139699 129698 131013 87217 86557 290701 256278 739940 742883 217341 215887 279534 279761 329947 319634 332531 335552 344571 350420 324307 359859 760247 794618 561621 460007 300520 293859 338327 339661 350903 356850 356709 360443 400223 396391 669459 695893 41.15 67.7 2
12:55:56 2023-09-27 380731 379047 88488 86242 137883 143817 144141 143393 93710 95918 107189 112002 129259 134949 391160 424029 1097609 1082009 406904 423597 123277 106535 124943 122520 142736 140513 130827 131769 85534 86588 289094 256241 738922 749924 219948 214988 278627 282140 328915 320865 333613 335777 347804 351998 324044 359028 755775 793274 559418 459539 299491 294307 340891 337238 353956 358358 357197 360334 396993 399951 672936 694836 41.05 67.7 2
12:55:57 2023-09-27 385564 383055 88763 86283 138786 144588 145079 145101 94315 96151 107848 112379 130463 135731 394113 418928 1093576 1078911 410403 426392 123089 106634 125117 122990 142871 140945 131025 132299 85630 86920 288176 256641 743402 749344 217237 216559 279784 280761 329876 321577 333000 337037 345609 349302 324861 358163 763522 804885 561621 464319 299165 295093 338802 340690 351965 356815 359027 360370 400175 398760 667066 701101 41.05 67.7 2
12:55:58 2023-09-27 384501 381881 89072 86347 139178 144663 145450 144360 94251 94236 108412 110819 131182 133667 395163 423813 1100656 1092957 410690 427151 120055 107189 125361 123023 143799 141121 132154 132963 85800 86952 291003 256097 749660 749924 220531 216015 279928 281618 328880 322889 333613 339086 347209 352562 324560 357624 762912 795743 563030 466440 299491 294735 340891 340378 351965 359224 358772 359791 398020 398760 675365 702596 41.05 67.7 2
12:55:59 2023-09-27 385055 384516 89382 86961 142005 141926 145954 145162 94347 96285 108247 112825 131347 132070 394217 428046 1105149 1086788 408883 426357 123465 107610 125710 124209 144300 144008 132710 133415 86087 87557 291319 258100 751569 756849 218171 216559 280258 281693 331915 322853 336120 337644 349345 354502 324296 360366 763522 802575 561329 463664 301882 295579 342442 340103 353843 356896 358011 364254 398299 401183 674613 703095 41.05 67.7 2
12:56:00 2023-09-27 391672 386322 90384 87258 139854 142501 146304 145904 94411 94236 108512 113260 132038 132578 395957 427505 1100730 1085090 417260 427738 120168 107685 125639 124242 144466 140599 132676 134154 85992 87741 294521 258466 749535 759066 218663 216931 279928 283184 331915 322364 337657 335987 347768 351963 327696 360204 764606 809275 563884 469534 301298 295128 342961 340654 354707 356931 358838 360479 399275 400549 667492 703095 41.05 67.7 2
12:56:01 2023-09-27 389730 388065 89726 87354 142665 142471 147218 146349 94764 96352 108981 113082 132237 132983 396732 427769 1106828 1099198 414639 431280 120678 107974 123033 124652 145611 144553 133645 134289 86382 88013 292767 258466 753186 755072 219534 216989 279818 283582 331180 324857 336120 337581 347733 354117 324825 358163 767624 799635 564439 469867 301371 296333 342961 342480 355387 360889 359899 363698 399418 399880 678480 707105 41.05 67.7 2
12:56:02 2023-09-27 390002 387961 89751 87745 143708 143199 147218 146860 94668 94333 109147 110511 132171 133944 399931 426271 1119222 1100542 415265 431198 120678 108339 123033 125097 145708 144962 133851 134576 86323 88230 293586 260602 751098 756277 218851 217268 280350 282514 333969 322853 337107 338601 346687 352562 324825 359823 765997 802575 559418 465086 303008 296208 342961 342866 354257 358033 357184 364239 399805 398795 677593 703708 41.05 67.7 2
12:56:03 2023-09-27 387844 390002 89943 87657 143060 143571 147385 146550 94925 96587 109199 113373 132914 133633 401456 433079 1112776 1094479 413208 432538 121176 108899 124006 125375 146117 141300 134167 135882 86618 88134 290708 260680 753680 762805 218851 216965 281135 283006 333319 324592 337144 337037 349872 352491 323984 363065 764805 802324 567258 466477 302580 296125 342961 341445 355441 359070 358772 363103 399244 403304 681629 705547 41.15 67.7 2
12:56:04 2023-09-27 393945 391881 90253 87961 143333 143663 148421 147784 95119 94320 109813 110511 133102 134702 400741 431681 1110164 1097634 414592 432863 121881 108739 124173 125577 146765 142105 134555 135458 87003 88537 295489 259834 757984 761720 218511 217641 280280 283378 333969 324640 335573 339661 348782 351963 324933 358739 769035 814027 566201 469867 302433 296558 342961 342866 354375 356966 358010 363139 402271 402383 675365 710284 41.05 67.7 2
12:56:05 2023-09-27 393917 389871 90293 87993 143533 143897 151614 147784 95151 96520 109923 110692 133771 134408 404550 432935 1115864 1106821 420264 432719 122115 109048 124860 125924 147243 142403 135029 135902 87466 88715 293685 259798 765088 760142 219534 218040 282126 284299 332994 324857 337694 338601 347209 354401 326771 357624 772168 806972 561621 468625 302433 297775 344937 344806 354707 359140 359415 362554 399840 399671 677593 710284 41.05 67.7 2
12:56:06 2023-09-27 394150 393199 90384 88206 139748 144632 149043 148645 95371 94333 109974 110767 134052 134856 403180 434096 1124125 1103714 417599 436761 121947 109401 124927 126791 147243 143595 135216 137019 87164 89153 295489 262997 748450 763380 219534 217606 281135 283414 336158 324821 338724 338673 347488 354117 324861 359280 772168 802324 564439 469201 304300 296937 344937 345537 355459 359643 358010 364828 399805 399951 682670 709743 41.05 67.7 2
12:56:07 2023-09-27 394022 393757 90534 88206 140690 144564 149460 149061 95347 94268 110024 111079 134183 135551 405099 438634 1118721 1100508 414556 437387 122769 109401 125407 126441 147998 143396 135993 136792 87715 89153 295489 261482 757959 768208 219534 217140 282028 283847 333969 326694 338724 337072 350930 354117 324560 359823 769910 806935 564439 469867 303365 297775 344518 342866 354375 361296 357758 363689 398020 402065 683729 709240 41.05 67.7 2
12:56:08 2023-09-27 398143 394665 90765 88335 141084 144667 150299 151466 95605 94204 110568 110767 134663 134763 405673 440670 1112813 1102930 422799 437688 122985 109586 125821 127035 148515 144028 136394 137278 87932 89370 295551 261041 760442 770387 219192 217641 281563 285223 333969 324731 339444 337581 350401 352562 326504 357086 772168 814027 573890 473459 302647 296749 345036 344806 357983 360474 360285 364242 400068 402276 678734 712230 41.05 67.7 2
12:56:09 2023-09-27 396750 396268 90633 88630 141399 145137 152614 151816 95443 94300 110517 111488 135233 135648 408004 435423 1119222 1107060 422011 435856 122985 109653 125855 127278 150949 144296 136713 137599 87932 89463 298263 263070 767240 768208 218851 218319 281135 284947 333969 325449 337144 341528 348818 351963 324933 358992 775076 816036 564439 468661 303832 297493 342961 344248 356547 360623 358838 362590 403192 403659 680626 713156 41.05 67.7 2
12:56:10 2023-09-27 400341 397043 90765 88363 141474 145373 152506 151994 95443 94364 110755 111068 134850 135648 408690 437403 1121970 1113061 425581 439888 122952 109940 126693 127563 148963 145039 137032 137946 88415 89677 296416 262888 768614 765965 219569 218319 280938 285574 336303 325677 339203 340175 347453 353621 327246 359503 775076 814027 568172 473423 303869 297007 346048 344802 354339 359105 359379 363689 403476 400901 678626 713661 41.05 67.7 2
12:56:11 2023-09-27 399243 399320 91100 88885 141508 146117 152647 152415 95608 94555 111136 112096 134951 136574 409919 436754 1134488 1115164 419186 439323 123084 110287 126271 127877 149346 145683 137291 138233 88512 89807 295794 264670 766057 769296 219534 217641 282064 283502 334728 325256 338454 340761 347804 353621 324861 360402 775113 811458 571031 469867 302640 297493 345913 344319 357713 360756 356182 363689 402873 401254 690873 714981 41.05 67.7 2
12:56:12 2023-09-27 399203 397079 90798 88820 142402 145878 150720 150211 95605 94461 111080 112032 135496 136592 411043 442395 1133290 1112048 423773 439691 122952 110794 126238 128725 151053 145778 137535 138987 88447 90229 299428 265796 756378 770387 219569 218075 281923 285116 334693 324857 339684 340175 347768 354401 324573 358992 773908 809935 567258 472881 303562 299931 345072 345356 354943 360756 357184 364828 403225 401254 690836 714745 41.05 67.7 2
12:56:13 2023-09-27 400709 398423 91303 88946 142426 146403 149625 148525 95605 94428 111011 112161 135708 136578 409654 445631 1134414 1113024 423282 440526 123830 110584 127021 128547 151683 145642 138098 138794 88759 90058 298403 265649 769922 773949 219912 217606 282099 284831 334189 325712 338330 338091 349908 354685 324560 359028 772779 811727 577463 471348 302852 297042 347156 343286 354375 361296 358333 365971 401036 401218 687271 715236 41.05 67.7 2
12:56:14 2023-09-27 401243 401593 91451 89264 142358 146490 149832 149063 95704 94556 111217 112468 135666 137099 410843 447004 1131201 1111406 422536 442915 123830 110584 127021 128581 151789 146046 137987 138987 88852 90153 298275 265608 779068 776800 219569 217420 282890 284716 334423 325747 339203 338364 350966 354117 323839 359280 772779 814027 567258 468661 302852 297667 346355 344806 356011 362415 358297 364239 398649 403021 691890 713156 41.05 67.7 2
12:56:15 2023-09-27 405192 400562 91399 89251 142459 146696 150273 149296 95768 94524 111508 112533 135869 137057 412107 445631 1128468 1106570 427353 440894 123863 110959 127143 129255 150184 146253 138302 141601 88852 90373 301088 266928 768104 776764 219227 218847 281170 284951 334728 324731 337310 339387 349345 351998 331334 358199 774492 820843 572460 472754 304275 297401 345627 346650 357983 360889 361034 365788 400701 402877 686035 717424 41.05 67.7 2
12:56:16 2023-09-27 404759 400750 91555 89468 142955 146627 150656 149263 95768 94588 111595 112193 136280 136703 413341 449015 1125121 1111406 429580 441913 124238 110959 127353 128938 148833 146287 138579 141613 89007 90186 298403 265796 778558 778451 219227 217641 281170 286620 335859 327205 337819 338387 349626 352597 324933 358708 773945 820843 543050 477041 302888 296593 347156 343286 356011 360853 358874 365934 399876 402383 684612 715252 41.05 67.7 2
12:56:17 2023-09-27 404321 402133 91621 88946 143018 146662 151140 149196 96055 94364 111800 112128 136727 136595 414615 449652 1124996 1116438 429266 441624 124514 111011 127496 129173 149617 146660 138965 139570 89096 90459 298505 265420 769360 779554 218886 217641 281817 287005 333753 325782 339684 338637 349908 352421 324332 358708 775076 820807 573890 477717 304589 297667 347191 343251 356261 359678 359958 365639 399840 402454 682670 716302 41.05 67.7 2
12:56:18 2023-09-27 407100 403243 91621 89288 142896 147888 150968 150089 95768 94524 111800 112906 136632 137507 414687 442959 1129525 1115518 426075 444521 125006 111113 128445 131213 150479 146356 141626 141648 89194 90782 301058 266928 778647 779554 218733 217676 282090 285280 334225 327790 337694 340725 349872 351998 324560 357911 779660 822587 567258 474238 301968 299338 344553 343251 357394 361296 360501 360515 398685 403659 683766 719504 41.05 67.7 2
12:56:19 2023-09-27 405908 403637 91751 89443 143418 147619 151451 150290 95966 94749 111871 113151 136841 137664 414543 444231 1133290 1121011 427811 445355 124959 111113 128021 131555 149684 147038 139548 142206 89162 90905 301976 266928 769380 779183 220531 217676 282028 285223 334693 327260 337694 341794 348818 351471 324631 357121 780802 822587 573890 475245 304732 300888 343519 343321 357622 360756 358369 360515 400210 403659 687271 719541 41.05 67.7 2
12:56:20 2023-09-27 409814 405444 91814 89414 143786 147342 151208 150948 95800 94524 112146 112939 137070 137806 414759 446600 1134488 1121499 429959 444231 124714 111516 128652 131681 150165 147277 141626 142310 89505 90815 312268 267307 773590 777350 218511 218319 281704 285223 334693 326767 338724 342275 346687 351471 324825 359526 781910 820843 575319 475618 302923 300379 346586 346433 356583 360181 359379 363982 403512 403017 686412 722428 41.05 67.7 2
12:56:21 2023-09-27 408961 405442 92124 89504 144245 147721 151908 151019 95998 94555 112242 113183 137953 137698 418062 449652 1137714 1128740 432133 446529 124714 111593 128445 130018 150513 147312 141661 138352 89472 90847 301049 266928 776162 777350 219416 217454 281563 286097 334423 326767 339444 339697 346402 354153 324116 357946 781356 817226 571031 477423 304806 299846 345627 346433 356011 360216 359126 363689 403192 401218 683729 721587 41.05 67.7 2
12:56:22 2023-09-27 403981 406092 92104 89537 144411 147307 152148 150948 96094 94523 112380 113281 137481 137836 420644 449658 1138742 1131606 428635 444133 125338 113549 128906 131841 150714 147758 141893 142216 89693 90847 301049 266928 784362 779554 219569 216292 281817 286061 334154 327755 339203 340175 347804 354685 322822 358999 781910 814027 567258 478056 301968 298466 348367 347742 356333 363255 359235 362445 401865 401957 695833 723604 41.05 67.7 2
12:56:23 2023-09-27 408744 409251 92037 90031 143977 148305 151870 151056 96030 95071 112146 113690 137278 138792 419651 449652 1146960 1125010 425807 445452 125126 113583 128693 131966 150681 148275 142026 142449 89660 91385 301049 268572 773474 779554 218886 217489 282169 284281 336751 328655 338484 341470 347245 352562 323348 358235 781910 816073 568139 471348 304310 298396 345072 346119 356547 362132 357220 362590 401989 401254 695902 722613 41.05 67.7 2
12:56:24 2023-09-27 408276 407304 92070 89631 144251 148516 152182 151292 95931 94684 112380 113502 137694 138255 420914 454445 1143708 1125531 428672 447213 124714 113921 128356 132287 150543 148794 141893 140068 89599 91448 301058 268500 778126 780734 218886 217384 282099 285080 336715 325256 337819 340175 346965 353338 324470 359288 781547 816336 575319 477275 304667 297559 347257 347056 356155 361225 356897 364828 402909 401218 697815 722502 41.05 67.7 2
12:56:25 2023-09-27 408240 409751 92070 89631 144377 148375 152775 151779 96127 94684 112458 113657 137919 138486 420914 454544 1143708 1125531 429582 446150 125332 113775 128940 132035 151443 148275 142160 142752 89816 91448 303875 267147 780431 783053 219381 216931 282116 284987 334728 325747 338365 338637 347768 353621 322368 359619 778520 811374 575319 475655 304847 297631 348765 346119 355192 361366 358297 365676 401107 399987 693365 719541 41.05 67.7 2
12:56:26 2023-09-27 405944 407596 92070 89631 144251 148619 152640 152030 96261 94845 112320 113559 137843 138571 421107 455787 1143561 1125382 428489 448234 125419 113696 129154 132407 151199 148375 142743 139249 89816 91415 311590 267935 775605 786382 218921 216292 282099 284782 334763 326767 337855 337617 348854 353586 322068 358999 778556 811374 573890 475618 302959 297563 347750 345079 354445 361366 357758 364864 399876 399987 693858 721075 41.05 67.7 2
12:56:27 2023-09-27 409240 408777 92070 89914 144385 148864 152816 151962 95997 94684 112458 113690 138111 138710 420371 456220 1143708 1121425 428296 447442 125505 113775 129633 132310 151199 148759 142626 139536 90067 91574 315146 268536 775837 788722 218323 216745 283521 284680 336173 327189 339444 338637 349836 351963 320834 359526 779660 819611 553161 474165 305598 297528 348591 345781 358701 361366 356933 363652 399805 405469 698237 722904 41.05 67.6 2
12:56:28 2023-09-27 416790 409567 92195 89968 144479 149208 152854 152588 96293 94877 112737 113690 138077 139132 420407 456640 1140952 1118963 432511 449882 125332 113966 129196 132471 151199 149176 142457 140522 89816 91637 303875 269970 777665 786492 218476 218061 281135 284916 336479 325712 339684 339626 347768 350385 322989 357946 779660 825101 571031 475999 306033 299460 347156 345321 358161 360216 359027 363652 399840 403021 694844 721587 41.05 67.6 2
12:56:29 2023-09-27 412812 409422 92392 89631 144880 149035 153130 152199 96127 94684 114885 113690 140510 138640 422064 457285 1137714 1123931 436176 449126 125885 114000 129368 132505 151233 149246 142626 139994 90035 91637 303875 268123 776175 788722 218171 216896 282838 286499 334728 325782 337819 338601 347768 351436 323540 355743 780802 826887 576360 479754 306593 299133 349851 346687 356333 361190 360067 362994 400971 401040 689497 723567 41.05 67.7 2
12:56:30 2023-09-27 414865 410002 92358 89946 144888 148860 153488 152656 96094 94716 112910 113723 140510 139166 424471 453659 1139513 1127134 433090 449126 126282 113775 130069 132253 152174 148826 139357 142951 90162 91448 303875 268383 789746 788455 217984 216931 282028 285187 334657 328746 337657 340175 347768 350350 321844 357946 784131 825065 573890 477041 304373 301157 345556 344284 356619 361106 359090 360479 398020 402100 687794 720184 41.05 67.7 2
12:56:31 2023-09-27 414813 413355 92519 89946 145128 149358 153735 153098 96094 94749 114999 114035 140579 139136 422960 452845 1143708 1134022 435139 450660 126021 114159 129798 132505 152174 149629 142800 140588 90286 91827 303761 268761 781142 784197 218171 217163 281148 285303 334728 327225 338724 340690 345396 351717 324491 356495 785803 824262 565849 479422 304732 299877 346455 347300 356547 360146 358297 362590 402271 401076 689783 724383 41.05 67.6 2
12:56:32 2023-09-27 414860 412264 92612 90022 145557 149243 153199 152690 96258 94834 115114 114035 140774 139035 423664 455894 1143708 1134230 435754 451568 125953 114035 129979 132591 152174 149279 139258 140447 90319 91827 303875 268725 787532 784160 218511 216257 281135 285860 334693 327490 338724 339387 345645 352527 321844 355743 784131 820843 571031 479754 302888 300022 346633 346955 355976 359929 358262 362554 401107 399916 688806 724419 41.05 67.6 2
12:56:33 2023-09-27 412803 411908 92617 89914 145359 149311 153949 152977 96293 94910 113121 113970 141063 139027 426395 456392 1146849 1138028 435866 452209 126167 114035 130104 129210 152562 149138 139807 140347 90348 91827 304810 268618 788381 785899 218886 216072 283708 285223 334423 327755 338724 339661 347209 352562 320834 355780 781870 817803 572460 479754 302640 298431 346390 345356 354375 360216 358874 360479 399840 398201 689820 723321 41.05 67.7 2
12:56:34 2023-09-27 412839 413799 92553 90066 145359 149452 153658 153110 96258 94781 115114 114257 140774 139625 426170 454508 1152928 1136446 431179 450962 126403 114193 130561 132776 152698 149839 139932 140811 90443 91827 306753 269590 788607 788164 217984 216257 283556 284046 334693 328480 337730 340175 346165 351190 318861 358414 783012 811374 553161 474202 304732 299338 347838 346119 356261 362959 356897 360443 402676 402497 701302 727734 41.05 67.7 2
12:56:35 2023-09-27 416192 414270 92258 90376 145051 150290 153488 153821 96227 94942 113102 114513 140676 140316 423664 457846 1157028 1134830 431866 453995 126133 114657 130104 132952 152208 149662 139320 141534 90476 91954 320767 272904 776929 787606 217528 216639 282028 284099 336751 325818 338724 340414 345367 351190 321777 357910 781318 819611 579260 475916 304775 299883 345627 346433 355477 361296 358011 360479 401036 399987 701110 725483 41.05 67.7 2
12:56:36 2023-09-27 413211 415029 92553 90099 145595 152287 153906 153250 96290 94716 115148 114257 140970 139660 428159 462723 1152928 1133216 432511 450962 126167 114227 130229 132885 152242 149943 140040 140968 90476 91954 306753 270459 778622 790400 218136 215887 281781 284316 334763 325747 337310 338091 345645 351963 319828 356572 781910 816073 573890 476747 304944 297703 347501 346255 355050 361190 360047 364057 400259 398654 697815 723321 41.05 67.6 2
12:56:37 2023-09-27 412304 415070 92617 90210 145587 149870 154013 153250 96258 94813 115148 114257 141293 140389 426206 464177 1152928 1132419 432475 453550 126228 114374 130264 132862 152664 149942 140459 140968 90476 91954 303761 270459 785526 790851 217528 214953 282028 284414 334728 326767 339684 337273 347209 351471 318896 355780 781910 816073 573890 477041 302888 297493 347750 345079 354375 361106 356182 363689 398614 398201 695410 721750 41.05 67.6 2
12:56:38 2023-09-27 412340 415106 92681 90227 145857 149976 154189 153641 96258 94813 115148 114447 140907 139695 428428 462050 1150404 1130728 431223 454673 126403 114340 130229 132862 152698 150153 140459 141501 90509 91954 303761 270531 786541 793313 217984 214953 282121 284281 334763 326731 339982 339597 348769 351717 320688 356678 781763 820697 576927 478297 304732 299242 347536 346270 355192 362415 356146 360226 398885 399635 699014 721750 41.05 67.6 2
12:56:39 2023-09-27 414921 416938 92580 90255 145486 149765 154047 153778 96094 94813 115148 114480 141193 140425 428428 460084 1149552 1125531 431272 454263 126403 114295 130264 129420 153193 152721 140362 141391 90509 91987 306753 272134 780931 795634 217272 214919 282890 284081 335702 326731 338484 338091 347768 349861 318379 356861 781910 822587 575319 476329 303598 299846 346669 345781 356619 361366 358772 360515 397029 401254 701073 723358 41.05 67.6 2
12:56:40 2023-09-27 421078 418358 92617 90654 145617 150290 154621 154283 96260 95071 113121 114762 141328 140407 429364 462578 1150225 1125531 432656 455585 126403 114488 130523 129781 153156 152934 140492 141848 90509 92470 304810 273786 785172 795634 218358 216223 282099 283449 336715 326731 338724 338637 346687 348259 319565 356861 783575 820424 575319 475618 303811 297493 346669 344284 357407 361366 358518 360479 399275 401183 700539 722298 41.05 67.6 2
12:56:41 2023-09-27 422272 418199 92681 90288 145823 152849 154223 154133 96290 94813 115377 114480 141235 140120 428804 462735 1146960 1125047 440383 456229 126316 114522 130561 129687 152944 150892 140688 142243 90542 93941 306753 273326 780468 793349 218050 216257 281179 283811 336751 325818 338724 338091 345680 348259 319828 355974 783019 827544 575319 476329 304310 297285 349085 345079 357658 359678 358011 362885 400898 403749 697207 725702 41.05 67.6 2
12:56:42 2023-09-27 420886 418339 92937 90438 146267 150396 154798 154000 96422 94813 115412 114480 141338 140360 429909 463421 1143708 1129924 441320 455742 126618 114522 130571 129687 153084 153040 140719 142352 90542 92241 306511 272482 785122 795634 217085 216223 280363 284281 336208 325747 339203 338364 345396 349337 320869 354667 780730 829959 575319 479606 303847 297042 346912 344837 356619 359140 356633 360515 398020 400901 694881 723358 41.05 67.6 2
12:56:43 2023-09-27 420932 415770 92681 90288 145997 150009 155001 153992 96454 94846 115492 114447 141689 140207 430713 464796 1143708 1131569 442075 456229 126437 114522 130879 129776 153224 153040 140753 141915 90542 92241 306753 272134 787412 795634 216818 216223 282271 284751 336244 325747 339203 338091 345645 349337 320348 353594 780766 830198 580710 479680 305890 297414 347572 347496 355869 359000 359791 362957 400368 399529 693858 724456 41.05 67.6 2
12:56:44 2023-09-27 420515 416101 92937 90339 146679 152784 155220 153778 96487 94684 115607 114802 142274 139987 429321 464832 1143708 1133216 439815 455330 126855 114522 131062 129687 153475 150830 141280 141874 90983 92241 306753 270459 788650 797728 216783 214919 281170 285503 335859 327490 338724 337319 345680 348294 318637 351496 783012 825137 580710 480377 303616 297563 347435 344284 355512 359957 358297 360515 398993 398831 691853 723907 41.05 67.6 2
12:56:45 2023-09-27 421703 417079 92873 90288 146968 152570 155220 153778 96290 94846 115377 114513 141436 140617 429695 463060 1143708 1134830 438407 454011 127152 114488 131062 129598 154073 152970 141436 141882 91108 92178 308642 270495 797370 797890 216783 214884 281170 285223 336736 329943 338947 339357 347220 349198 318754 351352 784131 827260 573890 482487 304300 297493 347399 344284 355512 359140 357961 362445 399275 398831 691890 724419 41.05 67.6 2
12:56:46 2023-09-27 423200 418322 92950 90292 146541 149869 155255 154026 96290 94813 115412 114749 141887 140705 429997 463456 1146225 1134230 438804 454401 127152 114522 131603 130384 154249 153040 141861 141882 91142 92241 306681 270495 798776 797890 216597 214919 281170 285223 335859 327490 338724 337072 346165 348294 318414 351460 782779 825101 580710 481728 303942 299351 347715 344818 355512 359140 357758 360515 397029 398795 691853 724456 41.05 67.6 2
12:56:47 2023-09-27 422002 417705 92937 90276 146852 152605 155289 154167 96454 94845 115572 114861 141800 140617 430675 464796 1146146 1136449 439065 454401 127308 114522 133594 129687 154437 153040 141861 141915 91300 92463 304810 270279 800577 800155 218667 214815 281493 285080 336809 327577 338541 337403 345645 349024 317898 351424 781906 827847 569147 480377 303832 297528 347750 346723 356070 360216 357758 360443 397029 398795 691890 726071 41.05 67.6 2
12:56:48 2023-09-27 422987 418986 94772 90602 146852 152889 154979 154309 96422 94877 115572 114861 141800 140814 431421 463377 1149625 1136685 440383 455751 127695 114522 133652 129691 154746 150679 142230 142447 91079 92598 309686 273399 796971 797890 218050 214884 281170 284179 333687 328516 337455 337581 346687 348294 318635 351569 784229 828750 572460 477638 303653 298884 346633 343286 355512 360889 360777 363144 396777 398689 691780 726439 41.05 67.6 2
12:56:49 2023-09-27 422942 418803 93032 90599 146645 152889 155186 154772 96454 94877 115572 114999 142279 141011 431925 462050 1151257 1138066 440346 455974 127729 114636 133687 129854 154712 150786 141895 142112 91142 94038 309686 273786 794648 797728 216823 214919 281170 284281 334693 328782 335646 338445 345402 347739 317933 351569 785931 829373 580710 479413 304373 300731 345072 343321 356547 361036 357148 359249 397029 399391 692355 728207 41.05 67.6 2
12:56:50 2023-09-27 424563 419865 92937 90536 146744 151684 155255 154988 96422 94910 115653 114861 138452 141011 431889 462723 1152037 1139110 441675 456713 127240 114795 131428 130513 154180 153504 141861 142572 91142 94135 306753 274173 791489 797325 218050 214850 281127 284046 334657 328480 335573 338637 345090 347947 317862 351533 788562 830198 582160 479754 304152 299232 346892 347250 356405 359754 359228 360190 399805 399916 695833 730833 41.05 67.6 2
12:56:51 2023-09-27 424526 420420 93130 90661 146817 153103 155688 154772 96820 95320 115687 114828 141929 141011 432570 464796 1153390 1145758 444184 456713 127240 114875 131337 130222 154214 153539 141861 142539 91108 94168 309686 273786 791190 793313 216823 214919 280280 284281 334693 327458 337657 339626 342472 347981 318825 351460 791103 826887 572460 477566 302852 297493 345314 349223 355441 359070 359027 360334 399840 398166 696602 730314 41.05 67.6 2
12:56:52 2023-09-27 422871 420527 93363 90569 146877 153138 155974 155022 96454 94813 115722 114861 141998 140814 432606 465486 1156207 1148668 442888 457070 127274 114875 131568 131154 154214 152475 141932 142660 91267 94233 309686 273786 793163 795634 218050 214850 282507 284884 337523 329477 336889 338186 345406 350245 318237 351244 788039 823165 577810 481019 303832 298152 346112 346362 355962 359000 359027 360298 398649 396356 693070 729699 41.05 67.6 2
12:56:53 2023-09-27 419852 421227 95033 90727 147734 150818 156226 154962 96454 94781 115768 114828 141998 140912 432678 467288 1157031 1148406 441638 457750 127573 114909 133745 130825 154712 153575 142091 142572 91330 94168 306511 273326 794538 796197 216783 214517 280345 284716 334388 327260 336906 338055 343537 350350 317862 351195 786451 823169 575319 481431 303869 297528 346335 346398 353560 358819 359027 360370 398614 396320 694351 731412 41.05 67.7 2
12:56:54 2023-09-27 421078 422491 94968 90602 146533 150711 156082 155022 96454 94845 115768 114861 142089 141000 432714 465486 1160390 1149259 441697 458108 127661 114909 133745 130761 154712 153610 142613 143063 91512 92847 310639 273640 800982 796651 218821 214414 280531 285009 337285 327577 337071 338055 343502 349826 317862 351244 786035 824335 577810 482487 304158 299556 348121 346136 352289 359929 357148 360045 399275 396356 694612 728724 41.05 67.6 2
12:56:55 2023-09-27 421078 423755 93130 90760 147295 151134 156082 155272 96454 94974 115883 115051 141998 141512 432723 464832 1162148 1148406 437715 458466 127872 114829 133815 130792 155001 151741 142522 142660 91745 94103 310639 273786 802698 797890 218358 213487 281100 284046 336333 327719 336631 337581 343502 351618 316354 351388 786487 820807 580710 477638 304244 298361 345556 347706 355962 361084 359352 361815 400085 396285 698830 728540 41.05 67.6 2
12:56:56 2023-09-27 423471 425609 93194 90852 147636 151241 156216 155341 96454 95169 114307 115243 142196 141618 432944 463421 1166116 1146738 437678 459148 127906 114909 133815 130825 155069 153610 142354 142837 91426 94266 309311 275340 798295 797890 216823 213522 282125 283378 334423 328250 336875 338055 343502 348224 317707 351496 788233 820538 583610 479073 303869 298396 345072 345044 356701 361331 359027 358960 399275 396391 700043 730042 41.05 67.6 2
12:56:57 2023-09-27 423492 423691 92937 90918 146843 149484 155289 156095 96356 95297 115653 115739 141998 144443 435198 465486 1167075 1147577 439430 459832 127484 115172 133745 131136 154403 153896 142287 142904 91426 94462 309311 276906 790434 797890 218244 214185 282099 281689 334728 327719 335573 338601 342986 348224 317938 354339 790283 820661 570983 476857 304732 300379 346892 346220 356971 361120 355807 358672 397463 397538 703489 730130 41.05 67.6 2
12:56:58 2023-09-27 424669 423975 94902 90760 146852 149386 155840 155670 96422 95007 115837 115243 142067 141547 435198 468329 1167902 1144128 442297 459832 127240 115012 131428 131855 154570 153931 141895 143334 91142 94462 309686 276906 796528 797890 216823 214001 280707 282514 336715 325747 336120 338637 342472 348224 316646 351533 788521 824335 580710 475916 304732 297458 344553 346136 354375 360720 355807 358203 397392 396391 701998 730833 41.05 67.6 2
12:56:59 2023-09-27 423786 423678 92937 90885 146852 149386 155255 156060 96454 95039 115756 115243 142067 144170 436194 467599 1167939 1144128 442925 459904 127484 115012 131603 131136 154716 153931 142124 143300 91267 94496 310639 277496 785060 799021 218050 216043 283107 284545 336609 326590 335975 338494 344919 350647 318605 351244 788039 823169 579260 477717 305575 297775 347875 348235 354113 360181 357757 360479 399021 396961 701110 728170 41.05 67.6 2
12:57:00 2023-09-27 434525 424048 95006 90880 147330 153458 156453 155341 96454 95007 115756 115243 142265 141582 436538 472298 1162148 1143315 441670 459832 127607 114978 133815 131070 155069 153896 142354 143300 91426 92953 309686 275731 794687 802392 216823 213522 280280 283180 334657 325782 338484 335987 342986 348294 316130 351388 783565 820843 580710 479754 302427 297775 347715 345321 353312 360181 357467 360443 399275 395766 702303 730890 41.05 67.6 2
12:57:01 2023-09-27 424291 424120 95095 90885 147330 153528 156260 155843 96454 95039 115917 115243 142265 144170 437274 472369 1164625 1144128 442297 459904 127607 115137 132090 131103 155005 152131 143018 143833 91512 94558 309686 276122 794727 802428 218050 215435 280780 283334 334657 325221 337730 336529 342472 349163 315912 353995 783012 820843 580710 479606 304732 296593 349851 345537 354375 360756 356925 359285 395768 399135 701925 728170 41.05 67.6 2
12:57:02 2023-09-27 427701 424120 93065 90826 147326 149319 156117 155843 96454 95071 115837 115276 142067 144306 437292 471788 1162148 1136446 441357 463037 127695 115172 133815 131169 155104 152310 142821 144138 91460 94429 312665 276710 792820 805916 216823 213897 281563 282620 334693 325782 336357 336293 344536 348925 315568 351460 783012 820388 577284 477423 303869 299242 347838 345635 358491 360040 355698 359683 396885 398618 705031 728540 41.05 67.6 2
12:57:03 2023-09-27 430037 426224 93194 90918 147739 149623 156087 155862 96686 95136 115964 115276 142067 144205 437738 472164 1157850 1134193 447159 459976 127695 115172 133780 131836 154746 154218 142354 143666 91460 94496 309311 276906 789376 802429 216213 214150 280350 281724 336208 327473 336631 337309 342986 347946 318156 351424 786487 831722 583610 478395 306357 296593 345591 344802 356512 360216 355807 359791 397029 398760 704604 728761 41.05 67.6 2
12:57:04 2023-09-27 430183 424124 95067 90918 146602 149726 156478 156204 96454 95071 115837 115276 142291 144315 437883 470903 1158709 1135196 441417 462614 127573 115240 133780 131745 155212 150673 142354 143799 91460 94529 309686 277496 790493 804673 216213 214001 280315 281689 335737 325747 336631 336600 345858 347661 319209 352761 786361 834044 577810 482487 304732 297739 348861 346515 356971 360889 358518 359827 396641 399771 694844 728133 41.05 67.6 2
12:57:05 2023-09-27 427648 426270 95067 90885 147903 153309 156766 155376 96454 95007 115871 115276 142171 144205 439819 472788 1152928 1144128 441273 459940 128118 114978 132275 131103 155783 153896 142816 142871 91779 94462 312162 274562 805445 804776 216823 213522 280337 284281 333969 326767 337144 335516 343537 348925 317707 351686 787601 829959 580710 480377 302794 297528 347838 345781 355477 358569 356925 357090 397029 398166 696962 730833 41.05 67.6 2
12:57:06 2023-09-27 429914 427201 95199 90918 148016 149522 156766 156060 96487 95007 115987 115276 139428 144205 439819 472454 1161287 1150151 447816 463304 128029 115206 134071 131202 156031 154110 142849 143666 91812 94431 327202 276122 798717 801180 216751 216043 281873 283272 337047 327083 336486 338494 342943 349908 319281 351261 787638 820315 575319 481844 303653 300042 346041 345321 354957 358569 358011 359141 399275 394591 693862 730833 41.05 67.6 2
12:57:07 2023-09-27 435871 427122 95335 90909 148257 153563 157246 155843 96487 94974 116067 115276 139428 144205 440131 471788 1165453 1155070 444184 463304 128152 115206 134625 131425 156000 149953 142807 143494 91812 94638 310639 275340 798018 801222 216823 217910 280049 284073 335859 327225 335609 336564 342472 348259 321819 348709 788828 820351 579260 482185 303438 297493 345556 345321 354957 358033 358011 358203 399021 396817 697244 731613 41.05 67.6 2
12:57:08 2023-09-27 426760 425282 95199 90918 148016 153563 157164 155376 96487 94974 116067 115276 139428 144205 440227 468737 1164625 1155070 444184 462651 128186 115206 132788 131798 156009 152595 143613 143833 91965 94623 324103 275340 799443 802428 216823 214830 281512 283515 335859 326731 335609 338637 344919 348224 315847 351987 788864 820843 580710 479073 303215 297979 346855 344802 354126 360756 355880 357090 397029 396889 701961 731872 41.05 67.6 2
12:57:09 2023-09-27 428310 425282 94964 90955 147565 150442 156260 156744 96356 95296 115756 115852 142235 144918 439902 469062 1171368 1149296 441670 464748 128152 115275 134036 131926 155748 150231 143018 144438 91619 94464 315682 276607 812049 800091 216671 213269 281170 281707 334459 327225 333613 337545 341445 347946 314532 351424 789983 820843 560808 477460 304300 299665 346855 347742 355962 359000 354048 361011 400049 396961 708121 732318 41.05 67.6 2
12:57:10 2023-09-27 426369 425282 95063 90951 147806 149625 157211 156347 96454 95039 116067 115309 139461 144443 441198 478657 1168659 1147242 445132 463850 127770 112397 132073 131893 155143 151047 142715 143765 91682 94739 310639 276906 793339 805854 216823 217874 279428 282514 336208 327618 336668 336564 342979 347219 317439 349272 784192 823169 580710 477530 303942 296802 346633 345321 352289 358854 355844 359827 396021 394591 704104 730833 41.05 67.6 2
12:57:11 2023-09-27 423935 426929 95096 90951 147840 149455 156766 156347 96454 95039 115987 115705 139203 144434 440539 475881 1166248 1146738 441597 464688 128152 115240 134437 131836 155315 150127 143018 143833 91715 94529 323622 276906 808082 804673 216823 217569 279862 283034 334763 324504 337180 338846 342798 349800 315631 350148 787479 823096 580710 480776 304300 297739 347293 345044 354957 359957 355880 359863 396885 396781 701110 730314 41.05 67.6 2
12:57:12 2023-09-27 426369 427685 93452 91128 147455 149963 157020 156382 96487 95071 115987 115309 139296 144548 447100 477294 1166281 1143450 441417 464688 128152 115275 132275 131926 155315 150231 142849 143799 91812 94529 312674 276906 800577 806486 216823 214228 279818 282514 334189 324731 337180 334508 341480 347704 315920 352223 784156 823169 575319 479754 303869 296593 348861 344806 354375 360181 355305 358167 394584 396391 704060 728761 41.05 67.6 2
12:57:13 2023-09-27 432660 429850 95096 90984 147810 150140 156766 156035 96454 95103 115906 115342 139461 144715 438960 475469 1162148 1137529 445497 465017 128029 115309 134036 131993 156031 150543 143094 144032 91779 94562 327202 277688 800440 809165 215355 215435 280210 281548 336067 328082 335464 338397 344919 346722 317598 349272 786487 829365 579260 479754 304695 297775 345556 344284 355477 358569 354476 358203 396993 396461 701961 730833 41.05 67.6 2
12:57:14 2023-09-27 432579 427827 95138 90984 148051 149997 157101 156853 96454 95039 116067 115342 139494 144715 440884 476216 1160463 1140878 449233 465345 127940 115217 134071 131993 155315 151149 142849 144266 91715 94900 312162 278088 790956 807058 215606 213522 279507 281689 335737 325256 335401 336022 341480 346378 315920 349272 786487 829329 583610 479073 305922 297847 345591 343286 355477 358569 354480 361193 396705 400054 704994 730722 41.05 67.6 2
12:57:15 2023-09-27 433626 427312 95130 90984 147498 150409 157054 156888 96454 95039 115906 115342 139296 144742 439924 477155 1162111 1139184 446612 465345 128029 112593 132487 132257 155757 151602 142748 144498 91679 94854 324103 279277 798001 806948 215426 217874 279818 281618 334763 325484 335975 336293 342979 346343 317707 351413 784192 834634 577810 481468 304084 297565 348331 345781 353843 357784 358011 358203 394584 396781 692845 728761 41.05 67.6 2
12:57:16 2023-09-27 430536 427523 95199 90951 148557 149910 156960 156312 96487 95039 116102 115309 139419 144680 440305 474436 1155429 1143487 447062 463015 128576 115206 134363 131169 156683 150127 143812 143811 92133 94366 312162 275926 809371 808775 216061 217569 279515 283343 333969 326767 335646 334508 342834 347458 315920 348219 788864 832311 569372 482951 303008 300307 347629 345781 355085 357894 355734 358857 396777 396285 699858 729382 41.05 67.6 2
12:57:17 2023-09-27 432665 427518 95229 90946 148253 150064 157746 156382 96519 95006 116137 115276 139494 142201 443911 475806 1166116 1153353 450078 465273 128050 112373 134529 131893 156113 151115 143313 144132 91812 94562 310639 275953 802514 802429 215606 217910 279892 281724 336809 325818 333613 337581 342496 347946 315920 349953 788864 825137 575319 482562 303008 296593 344589 345321 354707 356966 356673 357628 397029 396403 695939 731440 41.05 67.6 2
12:57:18 2023-09-27 428931 429554 95398 90951 148568 149623 157783 156382 96487 94974 116137 115309 140137 144478 440962 473734 1164560 1156059 447780 463673 128186 115309 134328 132349 156321 150335 143347 144266 92069 94562 311592 276710 802546 804710 216518 213927 278579 283414 335859 329011 333433 338637 342762 349800 315445 349769 790993 822514 582160 482144 303008 297523 344483 344248 353956 359992 356962 359695 396813 395845 701110 729300 41.05 67.6 2
12:57:19 2023-09-27 427684 432490 93582 90984 148257 150060 157308 156888 96487 95071 116067 115342 139494 144918 440818 470938 1171368 1153427 441525 463278 128789 115115 134752 131926 156648 150335 143613 143833 92036 94562 310639 275760 802506 804776 215909 213029 279858 281790 333969 327260 333613 336058 340899 348925 313930 350380 789983 820843 582160 478395 302794 297493 346610 344284 352324 359678 354767 358967 397029 396781 705094 730982 41.05 67.6 2
12:57:20 2023-09-27 431170 431367 95265 90955 147945 150409 157308 156818 96487 95007 116229 115309 140633 144954 441584 478039 1171294 1150077 445170 464582 127906 112495 134130 132390 155936 151636 142883 144466 91812 94758 313637 278484 794519 808149 215998 214228 281512 281548 337762 326622 335392 338637 342316 348782 315259 348148 786451 823169 575319 479606 303438 297428 346076 345044 354707 360345 353693 358960 397029 396403 703987 732392 41.05 67.6 2
12:57:21 2023-09-27 425362 429742 95302 90951 148257 150271 157500 156853 96454 95007 116067 115309 139527 144817 441025 480852 1171331 1150077 445460 464255 128542 112430 134625 132424 156252 151149 143401 144192 92066 95000 312674 276801 798971 807058 216213 213927 279393 281667 334693 326694 336631 335446 342979 348925 315582 348148 786451 820315 587728 477530 302935 297509 346355 345781 354456 359070 355516 360900 395180 396151 706109 730685 41.05 67.6 2
12:57:22 2023-09-27 431135 430490 95236 90984 147979 150788 157308 157216 96454 95168 116183 115932 140633 145139 441800 476551 1167902 1144128 441417 464653 128481 112593 131025 132440 156514 151636 144151 144598 92126 94886 327202 279277 801156 811648 215909 213627 280210 281623 334154 328546 335573 336727 342436 347387 313894 349535 788039 827507 582160 479754 305055 297451 345294 342866 353312 359140 354193 360097 393333 395783 706093 730833 41.05 67.6 2
12:57:23 2023-09-27 432894 430378 95198 90984 148257 150788 157164 157326 96422 95200 116067 116011 139986 145192 440638 476551 1164560 1140878 444168 464653 128118 112430 134106 132266 156108 151426 143313 144500 92002 94692 312674 278079 798177 810289 215267 213627 279818 281189 334657 325449 333613 335481 342212 345822 313859 348954 785894 830198 575319 478853 305488 297739 346892 345744 355299 360381 354317 359950 396146 396961 705105 730833 41.05 67.6 2
12:57:24 2023-09-27 433279 430848 95393 90918 148667 149863 158227 156382 96487 95039 116264 115309 140230 142600 445883 477751 1159497 1149846 448024 467288 128797 112462 134752 132166 156723 151081 143812 144232 92099 94529 328734 276906 805618 811648 215606 213927 279892 283356 333969 325712 335609 336252 341410 346864 314815 348248 788791 832311 587728 482867 302152 297007 345556 344806 353843 357999 356889 358422 394284 395178 696925 731872 41.05 67.6 2
12:57:25 2023-09-27 432831 430446 95331 90951 148464 150788 157783 157107 96454 95039 116067 115920 139527 144918 441692 472333 1162148 1149259 449514 464653 128542 112430 134293 131993 156252 151183 143545 144773 92099 94692 312162 277226 809688 808149 214929 213627 278627 281618 333825 329477 333325 338367 342834 345402 315187 349695 790956 832201 577810 482487 302752 297775 344901 345321 353807 359224 355410 357054 397029 395143 696925 731490 41.05 67.6 2
12:57:26 2023-09-27 433437 430168 95303 90946 148672 150546 157783 156888 96887 95007 116264 115309 140137 144781 441692 476587 1166211 1155164 452145 464653 128542 112430 134328 131993 156286 151426 143778 144500 92099 94692 312162 278606 803760 805916 215418 214077 279928 281689 333753 325747 333577 336529 341701 347667 315847 348495 790832 820388 586257 483245 302580 297775 346647 343988 351965 358534 356636 358930 395732 394732 699014 729396 41.05 67.6 2
12:57:27 2023-09-27 432665 431690 95236 90984 148042 151031 157308 157581 96487 95039 116102 115819 139527 145020 441692 475845 1176369 1153153 448133 465997 128152 112438 134293 132390 155974 151737 142883 144769 91779 94890 312162 281274 796794 808149 215275 213741 279928 282539 337523 328082 333361 338637 341798 347387 314336 349521 787638 820086 579260 477602 303869 295816 345556 344802 354580 360381 351632 358132 396957 395845 705520 730063 41.05 67.6 2
12:57:28 2023-09-27 431440 431798 95265 90951 148212 150788 157638 157216 96454 95007 116148 115819 140633 144936 441728 482212 1171331 1152607 446503 466033 128576 112661 134363 132423 156504 151703 143645 144735 92066 93525 315720 278079 812808 809349 215606 213029 278544 281618 334657 324857 335609 334508 341461 347946 313608 349521 785894 820388 580710 477530 303008 297559 345556 344806 354456 358569 353939 359256 392771 395593 707114 728576 41.05 67.6 2
12:57:29 2023-09-27 437600 432339 95162 90984 148049 151064 156890 157361 96454 95071 116067 115932 140104 145090 441728 478075 1167075 1144128 450864 467419 128605 112747 132535 132689 156514 152403 143676 145578 91999 95183 313637 281675 811903 811648 214219 213927 279163 280761 334693 327546 333541 334508 342979 345302 315847 349273 787779 834129 584786 482903 302935 297009 345591 345293 354957 358358 354767 357880 394549 396403 695902 730833 41.05 67.6 2
12:57:30 2023-09-27 432574 431731 95460 90951 151457 150540 158225 156600 96784 95007 116333 115309 140396 142400 444299 481872 1158745 1146775 449931 465307 128611 112397 134551 131960 156757 151426 143744 144500 92260 94692 312545 276906 812487 811508 214929 213627 279928 282946 333969 325484 335573 335777 342979 346359 313930 348248 788828 832055 575319 482487 302470 300379 346365 344697 356466 359620 354585 357674 396146 396961 699969 731440 41.05 67.6 2
12:57:31 2023-09-27 431440 433305 95331 90984 148667 150788 157469 157326 96454 95071 116264 115852 140520 143144 445338 478385 1177168 1156716 444686 465926 128831 112747 134916 132290 156872 151081 143778 144300 92099 94726 315065 277545 818640 808202 214929 212362 279263 283872 333933 325782 333036 335481 342496 345857 311957 348148 791103 823169 583610 479073 302580 297559 345424 343251 354957 359140 353657 357914 396326 395845 706130 732476 41.05 67.6 2
12:57:32 2023-09-27 432804 432944 95166 91519 147524 151098 157308 158021 96454 95232 116148 116045 140633 145382 444927 475176 1177133 1153427 447644 466761 128542 112516 134328 132423 156286 152192 143824 144803 92099 94890 315720 279509 804521 807058 214929 213477 278579 279907 334657 328277 333018 338105 341174 346758 313751 349695 788644 825503 587728 481802 304300 296513 345001 344284 353956 356931 351596 359950 396921 395566 706093 730854 41.05 67.6 2
12:57:33 2023-09-27 432840 433097 93703 91446 148739 152002 157904 157766 96686 95394 116449 116298 140297 143605 445096 477931 1171294 1145758 446831 468149 128576 112593 134599 132390 156757 151703 143778 144769 92186 95114 315720 279437 803503 813917 214290 213029 279393 280761 334154 325221 333577 334238 341410 345267 312906 350164 788791 829959 582160 479073 303302 296578 346402 345537 353312 358358 351596 357903 394549 394004 702605 731872 41.05 67.6 2
12:57:34 2023-09-27 437328 433025 95369 90979 151422 150926 158114 157326 96487 95039 116413 115342 140623 145121 445629 481175 1162111 1148986 450611 467419 128576 112593 134437 132606 156157 151948 143812 144769 92133 94791 313637 279675 801787 815113 214635 213741 279695 281548 337047 326658 333541 336727 342593 345822 314815 346627 788791 832041 575319 483135 301724 297847 345556 344806 355926 359260 355880 357914 392230 396403 695902 730616 41.05 67.6 2
12:57:35 2023-09-27 436987 433061 95303 91356 148285 151064 157469 157326 96487 95039 116298 115852 140321 144989 446259 476551 1165453 1150151 449968 467090 128968 112583 134492 132175 157230 151670 144145 144769 92260 94856 313637 278543 826032 810326 214254 213328 279928 281394 333969 326731 333000 334238 342979 343819 312804 348779 792226 833490 583610 480377 302580 297847 342961 344802 352289 358358 353939 358165 396668 396502 698830 735001 41.05 67.6 2
12:57:36 2023-09-27 432876 435407 95170 90988 148177 151098 157324 157801 96454 95168 116102 116045 140730 145546 446259 476180 1178877 1156022 443914 467455 128728 112747 132955 132925 157021 152019 143943 144667 92287 95018 313637 279329 801193 809312 214563 213029 279818 279907 335859 325782 332387 335987 341701 345857 312620 347171 791697 825101 575319 478395 303008 297847 344937 346418 353956 356966 351560 357054 396362 394696 708171 730332 41.05 67.6 2
12:57:37 2023-09-27 431506 433174 95327 90988 148393 151064 158680 157361 96454 95039 116137 115852 140827 145232 445360 481246 1174699 1153427 448512 468113 128902 112516 134621 132394 156792 151982 143778 144973 92133 94890 313637 278543 803326 810326 214929 212695 279100 280761 334154 324857 333685 334472 340981 346935 312906 348779 785894 825357 580710 481044 302715 297595 347383 342686 355711 360381 351415 358529 392016 396889 707632 731872 41.05 67.6 2
12:57:38 2023-09-27 436366 433129 95398 90955 148493 150580 158225 156997 96784 94813 116530 115276 140825 142500 446708 484875 1162801 1150666 453493 467275 128831 112670 133019 132597 156981 151703 144245 144735 92293 94759 315065 278484 804571 813269 214219 212879 279105 281689 335859 324243 333649 333888 342496 344819 312942 346091 788828 834855 577810 481844 301298 296558 345767 342866 353807 356682 353657 356793 394584 394004 701110 732526 41.05 67.6 2
12:57:39 2023-09-27 438011 433138 95369 91017 151347 150822 158004 157361 96487 95071 116298 115852 140396 141317 445967 476587 1167976 1152670 450575 469242 128879 112593 134813 132606 156479 151737 144111 144632 92260 94856 313637 278579 803125 809349 213918 213193 279928 281693 335859 328045 332279 338637 340658 345832 314707 347045 790956 828568 576360 483135 301823 297451 345913 345293 351965 356966 354767 358144 394584 394034 701110 731408 41.05 67.6 2
12:57:40 2023-09-27 432998 435579 95364 91320 148982 151415 158049 157481 96686 95201 116484 115945 140717 145529 446781 483578 1176295 1155070 450864 468881 128152 113281 134376 132822 156252 152226 143579 145274 92133 95018 313637 279329 799028 809145 214290 212730 279928 281394 334693 324857 333306 334508 339916 346378 312686 347756 787638 820388 587728 477638 302580 295897 345591 344806 351965 357749 351632 358930 392158 394106 705556 731352 41.05 67.6 2
12:57:41 2023-09-27 432755 435584 95303 91021 151246 151064 158004 157801 96487 95136 116298 116045 140363 145365 446963 481532 1171368 1143450 448178 468515 128789 112438 134625 132390 156444 152498 143676 144803 92196 94759 313637 280873 803907 816273 214466 211592 279928 282539 335859 327156 333361 333744 342870 343572 311448 348779 788233 831722 587728 479413 303008 296327 345913 344806 354957 358286 353390 358967 393958 395845 702605 731872 41.05 67.6 2
12:57:42 2023-09-27 437460 433133 95398 90984 151237 150822 158225 157361 96487 95007 116495 115342 140720 144989 448339 482636 1162763 1150151 453873 469711 128611 112593 134398 132897 156792 152192 143846 145139 92293 94792 304437 278543 801667 815070 214254 213029 278908 281618 335859 326427 333613 335777 341978 344819 313894 345613 790846 832311 575319 483318 301298 297775 344518 342505 352253 356931 355268 357078 391944 395629 698511 732913 41.05 67.6 2
12:57:43 2023-09-27 435398 435936 95398 90984 151487 151031 158225 157361 96519 94910 116333 115342 140817 144989 448303 481532 1170500 1159868 454721 468845 128968 112747 131466 132689 157056 152444 144377 144667 92287 95052 314599 278167 824075 810452 214112 212844 279105 281225 333969 324731 333162 336252 338891 346864 312942 345613 790543 824298 575319 482562 301298 297565 345424 344806 353956 360623 351596 356540 394549 394732 705593 731957 41.05 67.6 2
12:57:44 2023-09-27 436475 435679 95237 91552 147979 151550 157783 157801 96647 95297 116137 116384 140827 145653 448303 478075 1180316 1156022 445908 468918 128879 112593 134433 132390 157011 152192 144179 145239 92133 94824 315720 282197 804282 808574 214104 212397 279393 279446 336504 325449 331525 334543 340430 345337 311992 348532 788828 820388 579260 480702 304300 295780 346365 346025 351893 358862 351487 359658 393190 393927 705068 732392 41.05 67.6 2
12:57:45 2023-09-27 453891 435579 95328 91017 151246 151064 158114 157361 96487 95136 113509 115965 140720 141467 447084 486323 1168611 1150666 454442 468773 128652 112902 134787 132756 156305 152615 143812 145236 92133 94858 315720 281274 810189 816226 213547 213029 279141 279942 337285 326586 333384 335777 340945 344783 313894 345332 788233 834202 577810 483318 301079 296693 345072 342866 353775 355902 354803 357914 391883 395288 695902 730886 41.05 67.6 2
12:57:46 2023-09-27 437392 436507 95360 91017 151351 151064 158225 160647 96487 95071 116171 116078 140720 145263 446708 479493 1162875 1153427 452145 469982 131243 115377 134813 131993 157560 151670 144611 144532 92488 94692 323863 277688 812183 815070 213583 212362 279731 282938 333969 327437 333054 333636 341726 343502 311885 346554 792153 834671 577810 482487 301859 297739 342961 345537 354456 357854 351632 357331 396218 395580 698977 733587 41.05 67.6 2
12:57:47 2023-09-27 436506 443337 95364 91479 148532 151659 157904 158102 96390 95612 116322 116251 140750 141733 448791 477895 1181284 1157665 446904 468954 128879 112593 135190 133456 157230 152192 144045 145104 92133 94792 316692 279545 807135 808574 213583 211733 278579 279677 333969 326471 331489 334508 340430 344819 311738 348532 790283 820424 584786 478395 303008 297009 344937 343251 351965 356399 350463 357914 395768 393517 708047 730886 41.05 67.6 2
12:57:48 2023-09-27 436366 437265 95394 91397 151246 151098 158114 157801 96519 95071 116333 115885 140750 145263 449340 484856 1173765 1155070 449404 468918 128902 112438 134398 132423 157011 152192 144179 144837 92293 94858 316692 281274 805057 815113 213969 211592 279662 282539 336333 324784 333469 335741 339737 345680 311448 346700 786487 825101 575319 481118 301323 297009 345036 342866 351965 357001 351415 357371 390988 394106 707168 730833 41.05 67.6 2
12:57:49 2023-09-27 437669 437256 95627 91227 148834 150963 158522 157012 96978 94974 116368 115342 141419 144729 449537 483959 1162148 1150151 454498 468629 128900 112593 134719 132606 157230 152192 144279 145205 92260 94987 318622 278935 808189 816226 213547 211697 278320 281583 335591 324857 333541 333888 340909 343748 311921 344493 788828 833490 586257 483245 300872 297775 345913 342794 354957 358358 351560 355424 392158 395845 701110 732026 41.05 67.6 2
12:57:50 2023-09-27 440594 437120 95492 91423 151422 151064 158225 157801 96454 95007 116298 116011 141044 141482 449611 478039 1169633 1152633 450611 471987 128968 112902 131204 132689 157021 153692 144377 145578 92287 95018 315065 279256 808484 811648 212701 212497 279105 281034 333969 325186 330451 337441 340215 343127 312650 345576 791972 830988 575714 482489 301006 296901 345424 345781 351893 357854 353657 357607 392781 392270 698445 730332 41.05 67.6 2
12:57:51 2023-09-27 432574 436811 95430 91360 151563 151031 158225 157326 96487 94942 116298 115852 140783 145294 447937 481872 1175533 1164108 449478 468918 129237 112516 135001 132390 157495 151703 144411 144632 92387 94726 315720 278311 809851 811472 214219 210930 279534 280726 333969 325186 331489 335777 340358 344748 309998 346346 791103 823482 582160 478853 300787 297595 344756 344733 351569 358286 350283 356573 394369 393302 707987 733280 41.05 67.6 2
12:57:52 2023-09-27 432998 435405 95439 90984 151414 151098 158225 157801 96454 95136 116391 115932 140783 145600 449317 486323 1175442 1153953 451519 468809 128831 112670 134975 132722 157091 152581 144372 145171 92260 94856 316692 279473 808484 818542 213671 210965 279928 279872 333969 327120 333270 333780 341425 343713 309998 347437 788196 829959 580710 479073 302152 295429 345668 342866 352253 357854 350691 357878 392194 395566 705105 730854 41.05 67.6 2
12:57:53 2023-09-27 441232 436482 95496 91360 151453 151098 158225 157801 96487 95071 116460 116011 140817 145396 449611 484103 1166211 1150114 455552 471643 128755 112747 134551 133277 156792 152437 144045 145441 92260 95021 316692 279509 803658 816226 213362 212659 278908 279872 335859 324857 333289 333636 340383 343502 314784 344348 788681 834634 554874 484504 301865 296125 346855 342325 353956 358358 353657 355712 393534 394517 699768 731366 41.05 67.6 2
12:57:54 2023-09-27 439677 435365 95460 91364 148945 152842 158527 157591 96887 95169 116623 115912 141605 145555 450138 483541 1174605 1163182 455182 471643 128879 112593 131261 132722 157230 152512 144279 144803 92323 94791 316692 279401 811932 810313 213248 211697 278320 280530 333969 326694 331525 335777 338344 345544 311921 344493 791665 820351 583429 483245 301298 297356 344937 344806 351965 360309 351487 355712 393333 393481 705057 732567 41.05 67.6 2
12:57:55 2023-09-27 451562 435874 95297 91456 148733 151584 157934 160722 96454 95200 116264 116398 140620 142017 449036 480852 1180657 1159349 450335 471643 128968 112670 133093 132606 157230 152437 144751 145239 92260 94923 315065 281994 805066 813956 213263 211415 279892 281344 336303 327618 330844 336727 339702 343607 311305 347646 791103 825065 586257 479606 303438 295959 344937 345537 351929 358358 351307 358930 392194 392305 701925 732392 41.05 67.6 2
12:57:56 2023-09-27 443187 438804 93851 91323 148974 151688 158154 158097 96787 95039 116426 116011 140817 145635 450404 485018 1168770 1148877 455588 472382 128605 113057 134625 132881 157011 152787 143975 146123 92133 94923 315720 281921 804020 817383 212176 211733 278320 281344 336333 324857 332495 333888 339880 343162 311992 342555 787638 834966 583131 483281 302011 294807 346402 342794 351965 358346 353621 355748 390369 394070 695902 732392 41.05 67.6 2
12:57:57 2023-09-27 440337 435400 95492 91393 151492 151064 158225 157801 96487 95071 116298 115932 140817 145502 447888 481532 1167075 1155070 450611 468990 129465 112516 131463 132656 158041 152056 144979 144667 92320 95052 330359 279365 816295 816079 212701 211486 279498 279837 333427 325712 331489 333528 340802 342647 310940 345786 792226 829365 583791 481431 301084 297428 342708 345781 351965 356850 351560 356540 395104 392020 698482 733587 41.05 67.6 2
12:57:58 2023-09-27 438048 437943 95302 91540 148488 151937 158079 161059 96422 95362 116183 116431 140817 142331 450248 481872 1183197 1159113 450041 471679 128968 112825 134645 132822 157237 152683 144443 145712 92260 94923 315065 283503 805909 811508 212878 211000 279928 279761 333969 326694 330451 336489 338582 343713 310504 346627 788828 820158 586257 477566 303008 295093 345424 344806 351641 357854 351487 357914 391848 391684 703987 730584 41.05 67.6 2
12:57:59 2023-09-27 432912 438429 95360 91397 151492 151098 158225 157801 96454 95039 116298 116045 140817 145502 449060 486729 1178797 1156427 450753 472570 128865 112971 135379 132756 157125 152615 144662 145236 92387 95279 316692 281126 808596 818542 213177 210600 279141 279446 333969 324676 333126 333274 340430 343713 312153 346138 788233 829959 580710 479413 301043 295708 344937 342830 354707 357854 349370 356829 391848 395288 705020 731403 41.05 67.6 2
12:58:00 2023-09-27 442582 436700 95364 91397 151492 151098 158225 157801 96454 95039 116460 116011 141282 145467 449427 485539 1166211 1150151 455947 472715 128755 112747 134492 132822 157011 152683 144045 145576 92260 94923 315720 281126 806764 817383 212509 211733 278320 281344 335859 324857 332261 333600 339880 343431 311743 344239 788086 836447 583315 484308 301225 295114 346855 342614 353956 357854 353403 355712 390678 393338 696889 732913 41.05 67.6 2
12:58:01 2023-09-27 438011 436291 95534 90988 148943 152842 159298 157846 96919 95169 113663 115912 141605 145555 451910 484948 1174551 1164271 454424 471679 128968 112593 134621 132656 157495 152192 144479 145239 92421 94890 317664 279329 808725 810899 212878 211035 277838 280726 333969 324857 331489 333888 337834 344783 310504 342483 791103 825650 569601 481808 300872 296937 342961 342866 351965 356931 350957 354348 393658 392341 707131 733656 41.05 67.6 2
12:58:02 2023-09-27 439362 437567 95232 91552 148772 151970 157783 158242 96356 95232 116102 116648 140620 142115 447923 479790 1183192 1159349 451935 473086 128879 112747 134586 132822 157230 152577 144279 145576 92260 94988 318022 282865 801716 813886 212630 211049 279820 279725 335859 326658 330379 336459 338641 343261 310326 346164 789946 820388 586257 477602 303438 294842 345668 344806 351645 357604 350957 357768 390952 391719 705057 732392 41.05 67.6 2
12:58:03 2023-09-27 444198 436633 95565 91311 149087 151483 158522 157986 96654 95104 116460 115898 141044 141647 451637 486765 1166116 1153427 457275 471353 128789 113057 135190 132822 157195 152717 144241 146123 92421 94923 316692 281126 803978 817962 212544 211345 277929 279446 333969 324857 332495 333888 338855 343418 311702 342447 787675 832311 584786 484724 301158 294807 345913 342758 351965 357603 351560 354827 389822 393793 699014 731403 41.05 67.6 2
12:58:04 2023-09-27 455188 436807 95463 91393 148835 151098 161267 158021 96487 95039 113452 116045 141077 145400 450703 481872 1169633 1156022 453873 472752 128968 112670 134813 132722 157785 152581 145254 145472 92287 95018 316692 280981 805762 816079 211999 211120 279069 281741 333969 325712 330187 333888 340108 341515 310940 344493 792788 829135 576360 482003 301298 297009 342961 345781 350508 356815 351596 355712 393369 391099 698977 735185 41.05 67.6 2
12:58:05 2023-09-27 439097 438036 95364 91393 149211 151584 158416 157986 96454 95135 116333 116045 141077 145502 450671 487089 1177170 1155948 450539 473791 128968 112747 134625 132789 157230 152267 144411 145386 92454 94923 316692 281795 807673 816226 212693 210670 278908 279446 335859 324363 334053 333888 338333 343748 309781 344565 787638 825101 586257 481765 300617 295293 345913 341758 351965 356647 349898 355748 389786 394383 707669 731872 41.05 67.6 2
12:58:06 2023-09-27 441336 440534 95369 91585 151351 151794 158225 160722 96454 95168 116137 116318 140850 145777 449222 487850 1175442 1150516 454721 473609 129079 112980 135046 133456 157632 152615 144611 145575 92448 95054 330359 282902 804022 818395 211406 210965 279105 279761 333969 324857 333815 333744 338855 341109 310975 345052 788233 836598 583315 481844 301084 293908 345424 342830 353689 356850 351596 356829 389822 393481 696925 732392 41.05 67.6 2
12:58:07 2023-09-27 437938 436486 95423 91017 149814 151064 158668 157691 96487 94877 116333 115852 141268 145250 450561 483387 1174699 1161890 459108 473086 129147 112670 134813 132606 156951 152226 144553 145374 92454 94858 315065 279437 810176 813305 213036 210670 278320 280299 333969 324857 330987 333888 337834 343784 309781 342483 792226 820351 587728 480377 300447 296937 342961 342866 351965 356399 350162 354348 392230 392305 708208 733624 41.05 67.6 2
12:58:08 2023-09-27 440608 441168 95360 91552 151211 152034 158049 158615 96754 95330 113576 116298 141172 141831 450556 482529 1185573 1160018 454721 474462 128968 112902 134719 133310 157056 153107 144511 145437 92226 95154 326774 284105 798565 815070 212211 210341 278320 279761 333969 324857 330487 335777 337325 343197 311239 342555 790543 820388 584786 477638 300794 293872 345913 342541 351434 355867 350180 355748 389205 391719 709249 731872 41.05 67.6 2
12:58:09 2023-09-27 439197 439032 95364 91426 151492 151550 158225 160722 96454 95136 116333 116078 141044 145777 452278 485162 1173728 1151787 452145 474462 131208 112825 134813 132822 157160 152717 144541 146123 92347 95087 316692 282429 805618 819594 212261 210096 279856 281235 333933 324821 331381 333672 340490 342208 310362 345151 787455 834129 584786 477674 302152 295658 345632 342794 351965 355743 351524 356252 392385 393481 697987 732392 41.05 67.6 2
12:58:10 2023-09-27 442966 440544 95697 91419 149295 151483 158668 157986 96819 95169 116588 115912 141272 145365 450244 484139 1175442 1164382 457969 473791 128968 112670 131216 132756 157230 152437 144513 145475 92454 94923 318022 281163 813736 813305 212211 211035 277929 279872 333704 324857 330951 333888 336782 343473 310069 343488 791103 820424 583315 483281 300447 296067 342961 342866 351965 356399 350993 354062 391573 392305 704023 733592 41.05 67.6 2
12:58:11 2023-09-27 440608 441466 95360 91556 151457 151794 158225 160870 96454 95200 116252 116431 141077 142645 451379 481211 1183945 1162726 451504 474170 128968 112747 134813 132777 157230 152581 144611 145437 92347 95247 316692 283156 811605 813735 212035 210944 279892 279653 333969 324857 329452 333888 337799 341888 309674 345576 791103 825101 584786 477530 301749 293837 342961 344806 350867 357603 350144 356829 391023 390825 704023 730886 41.05 67.6 2
12:58:12 2023-09-27 444746 439198 95526 91519 151386 151550 161302 158356 96686 95039 116495 116011 141305 145502 450597 490480 1169670 1153427 460058 474462 128879 112825 134621 132856 157230 152717 144513 145746 92293 94923 316327 281994 803140 818272 211548 211183 277344 279761 333969 324592 331525 333581 338618 341656 310504 342181 788828 832311 584786 484724 300447 295787 346133 341758 351965 356850 351240 353526 389205 393448 701110 731440 41.05 67.6 2
12:58:13 2023-09-27 441818 437826 95534 91393 149206 151550 161154 160610 96454 95007 116368 116045 141508 145644 450633 480500 1173732 1159906 456405 474206 129293 112825 134927 132756 157670 152615 144645 145575 92320 95018 316692 281994 810162 816226 211216 210860 278320 279761 333969 326694 329452 333888 340023 340870 310033 342483 792226 832311 583315 483049 301085 295823 342961 344806 350338 356064 351235 354635 390952 389968 699014 732595 41.05 67.6 2
12:58:14 2023-09-27 441185 439346 95534 91426 151527 151550 158795 158242 96487 95071 116333 116045 141175 145502 451022 487053 1178886 1158562 453196 474462 128576 112902 134625 132972 157011 152785 144011 145472 92454 95232 320529 282247 806540 816226 211583 210306 278320 279761 333969 323907 330987 333888 336817 342718 309555 342519 787675 820388 584786 477638 300120 295803 345913 341722 351965 357854 349370 354885 390892 391755 708208 731872 41.05 67.6 2
12:58:15 2023-09-27 440103 439418 95402 91523 151457 151550 158225 158539 96622 95362 113600 116232 141205 142196 453242 486151 1176295 1151487 453802 475060 128968 112747 134813 132822 157230 152751 144992 146560 92421 95021 330359 283302 807192 823202 211371 210012 279141 279761 333969 324232 330522 333564 339916 340088 308195 344529 788233 834166 558274 477602 302266 293944 344694 342794 351965 354711 350463 355748 389822 392030 698482 729300 41.05 67.6 2
12:58:16 2023-09-27 441890 438433 95394 91267 148912 151132 161302 158021 96487 94974 116333 115965 141605 145635 450669 483422 1174699 1162726 458622 474462 128968 112747 134655 132639 157230 152437 144647 145475 92422 94858 318825 281795 810501 815070 211512 210376 277539 279761 333969 324857 330522 335777 336310 343087 309564 341893 792226 820388 583315 483245 300023 296067 342961 342830 351965 358358 349370 351573 390988 391135 707168 735974 41.05 67.6 2
12:58:17 2023-09-27 441707 441092 93582 91486 148672 152004 158190 158685 96358 95427 116449 116525 141172 142331 452057 482672 1182932 1163891 451776 475469 128968 112747 134719 132952 157809 152902 144411 145337 92293 94891 318825 284508 805292 815693 211548 210306 278712 279564 333969 324857 329452 333888 336817 341656 308195 342555 789983 820424 576360 477674 301079 293987 342961 342866 350338 357340 349406 355784 388660 389968 705094 729300 41.05 67.6 2
12:58:18 2023-09-27 438800 439413 95369 91393 151492 151550 158225 160610 96680 95039 116252 116045 141077 145706 452168 489917 1176899 1153427 450503 474462 128968 112747 134586 132639 157230 152577 144577 145506 92347 95214 316692 282268 810275 820868 211442 209510 279069 279725 333031 324857 330951 331798 339916 341382 310355 342447 790272 829959 579260 479413 301298 294628 342961 342600 351965 355209 348318 355460 390404 392377 703830 730886 41.05 67.6 2
12:58:19 2023-09-27 444021 440944 93981 90984 149083 151132 158492 160610 96487 95071 116368 116011 141272 145502 453416 486295 1177205 1168478 458719 474462 128968 112670 134907 132860 157560 152471 144611 145236 92454 94792 318825 281994 811392 814800 211512 210341 277344 279761 333499 324857 333105 333852 335768 342718 309095 341376 791103 824115 584786 483862 297518 296067 342961 342794 351717 357854 349406 351501 390714 391135 705094 734367 41.05 67.6 2
12:58:20 2023-09-27 441651 440755 95299 91360 151281 151550 158225 160792 96323 95039 116137 116464 141044 142297 453242 482333 1183945 1163332 451997 474914 129155 112902 133383 132760 157560 152478 144415 146346 92223 95052 319806 283703 809801 815070 211512 209684 279105 279761 333969 324857 328955 333888 336853 341515 308125 344969 791103 820388 576360 479754 301590 293425 342708 342866 349774 356779 349334 355712 389822 389897 703452 732913 41.05 67.6 2
12:58:21 2023-09-27 456630 439341 95463 90951 151668 151064 158446 157731 96454 94813 116460 115309 141272 145467 452057 490609 1164523 1154796 458609 474462 128968 112747 134813 132822 157021 152683 144952 145475 92323 94987 318022 281560 824951 819392 210851 209287 276653 279761 333969 323871 331453 332499 337290 340598 309024 340273 789946 832041 583315 483245 297771 295543 342961 340654 351677 355708 349334 351429 388589 391959 701110 733280 41.05 67.6 2
12:58:22 2023-09-27 441890 440422 95435 91393 151589 151098 158446 158210 96422 95136 113597 116198 141562 141700 453232 483970 1173769 1160018 455765 474316 129134 112825 135001 132697 157230 152577 144611 145437 92313 94954 315356 282429 810501 817383 210900 209984 277539 279761 333463 324857 330516 333852 337526 339613 309060 342181 792226 829959 583315 482526 299201 295093 342695 342866 349738 355458 350427 353526 389786 391535 698977 731403 41.05 67.6 2
12:58:23 2023-09-27 440966 441547 95369 91238 148808 151517 158557 158021 96422 95039 116298 116045 141605 145852 450633 491303 1179677 1158525 454610 474462 128968 112747 134715 132789 157230 152577 144513 145441 92260 95021 316692 282865 816758 817962 211477 209580 278320 279761 333969 322495 331489 332805 336274 342647 308089 342411 786487 825101 586257 477602 300872 295128 344901 340618 351699 356850 348282 354062 387467 392341 708171 732913 41.05 67.6 2
12:58:24 2023-09-27 445342 440912 93711 91572 149216 151835 158446 158650 96358 95169 116565 116265 141026 142162 450597 487089 1174699 1149259 456778 475733 128934 113126 134551 132856 157230 153039 144611 145712 92260 95379 318022 284508 803185 820008 210122 209977 278124 279761 333969 324592 329524 332805 337290 339544 311932 342411 787638 834166 581843 482526 300872 293460 342961 341722 351362 355743 350993 354598 387467 390789 696925 732392 41.05 67.6 2
12:58:25 2023-09-27 441782 439086 95299 91360 151738 151550 161493 160800 96454 95007 116298 115932 141272 145706 454061 486602 1169633 1155985 457317 474462 131608 112406 135095 132390 160549 152192 145725 145236 92636 95049 315405 280909 821739 820868 210900 209510 278213 279653 331735 326658 332396 331762 338820 339578 308125 341893 792116 836038 583315 481055 299201 295995 342262 342866 351893 354640 350162 353526 392158 390789 698445 734664 41.05 67.6 2
12:58:26 2023-09-27 442846 440917 93634 91357 148669 151865 158268 160947 96422 95039 113642 115912 141605 141831 454098 486259 1183945 1161673 455942 473187 128789 112980 134363 132856 157120 152717 144245 145949 92099 95358 318825 284508 799116 816226 210816 209030 277539 279564 333969 324363 329452 333852 335768 341621 307900 341893 787044 820351 583315 477602 300447 293966 344937 341686 349809 356850 348808 353526 389957 389624 706093 731872 41.05 67.6 2
12:58:27 2023-09-27 440388 442034 95360 91519 151487 151550 158225 160835 96422 95039 116298 116045 141272 145777 454265 487053 1173842 1152607 454373 476333 129121 112980 131389 132789 157635 152649 144645 145506 92287 95183 318022 283120 821162 820588 210816 208815 278320 279473 333969 323619 329452 331476 338618 339272 309515 342483 788791 834855 567636 479754 300658 294229 342961 341722 350867 354108 348282 354635 388625 389968 701036 731872 41.05 67.6 2
12:58:28 2023-09-27 445764 440944 95593 91201 151915 151550 161528 157801 96820 95104 116333 115852 141272 145502 453060 485539 1174699 1162726 458682 475469 129171 112670 134621 132793 157560 152577 144513 145679 92421 94890 319806 282031 810063 815070 210668 209649 277275 279761 332958 324821 329452 333852 334759 341109 308195 340309 791103 825065 584786 483281 297762 295128 342961 342480 350302 357603 349370 351429 389513 389624 701961 733031 41.05 67.6 2
12:58:29 2023-09-27 438969 441025 95335 91360 148773 151794 158446 160800 96356 95007 113588 116198 141801 142126 455391 483959 1184712 1163891 451419 477155 129258 112980 131204 132856 157670 152581 144782 145712 92508 95151 334962 283466 824513 816273 210668 209405 278961 279564 332454 324857 330516 333816 336239 340325 307158 342519 789946 825101 584786 478395 301298 294229 342719 342830 349738 355660 348772 355424 389786 388770 701961 730414 41.05 67.6 2
12:58:30 2023-09-27 445792 441691 95327 91519 151597 152066 158446 160870 96422 95007 116217 115965 141044 141994 453379 489917 1171331 1150114 459369 473555 128789 112747 134719 132956 157230 152751 144211 145437 92260 95087 329988 283904 804456 819704 209501 209662 276689 279564 333969 323871 329452 332265 336746 340340 309060 340344 786487 829401 585994 483245 297482 293297 342961 340690 350867 355209 350180 353467 388015 390515 695902 732913 41.05 67.6 2
12:58:31 2023-09-27 441566 444625 93711 91320 149356 151478 158668 158097 96390 95007 113518 115912 141205 141700 456151 484031 1171368 1157665 455910 476817 129507 112438 135190 132515 157820 152124 144556 145261 92323 94890 319806 282429 830178 819123 210157 208960 277308 279761 330947 324857 329189 331798 337799 339001 307623 341340 792226 829171 581843 480377 300520 293908 341683 342830 349451 354108 349334 351501 391848 389897 698482 735743 41.05 67.6 2
12:58:32 2023-09-27 443040 441719 95331 91552 148354 152038 157689 161164 96324 95168 116217 116078 141652 141929 450741 485162 1185628 1159423 456016 473187 128879 112825 134551 132822 157230 152717 144513 145746 92260 95054 318825 284911 810558 816226 210605 208960 277539 278902 333969 324592 328458 333852 335768 340598 309187 341340 788196 820388 581843 477638 301085 292815 342961 341722 349282 356279 351256 353272 387727 389791 707522 731798 41.05 67.6 2
12:58:33 2023-09-27 443114 444345 93642 91419 149087 151937 158225 161024 96356 95233 116264 116045 141205 141960 454384 487053 1173728 1152607 453890 475806 128879 112747 134813 132697 157230 152683 144411 145437 92133 94890 319806 283904 811223 820661 210157 208634 278124 279367 333463 324268 329488 331529 337834 338494 306694 342411 788196 829401 580372 479754 300120 293951 342961 341722 350584 353577 348282 354598 387503 389933 700006 732392 41.05 67.6 2
12:58:34 2023-09-27 441566 441719 95460 90951 151769 151060 159298 157691 96519 94716 116530 115309 141305 145192 454744 489744 1167902 1155070 460710 476333 128941 113057 131219 133089 157525 152649 144611 145437 92320 93129 316692 282483 811629 822404 210157 208995 275771 279761 333825 323835 332286 331726 336782 339613 307900 342418 788828 832311 583315 483318 297374 295315 342961 340654 351965 355209 348282 351357 391600 391135 703104 732718 41.05 67.6 2
12:58:35 2023-09-27 440351 441782 95523 91419 151738 151098 161302 157801 96454 95169 116635 116011 141305 145777 454683 485539 1180588 1165231 450575 473555 131425 112593 134879 132443 157670 152437 144782 145239 92454 94824 317664 282067 815428 817383 210816 208094 277539 279761 331448 324857 328458 332301 336239 339578 306509 342170 792226 820315 583610 479073 300447 294051 341683 342469 349774 355174 348843 354635 389786 387648 704920 731485 41.05 67.6 2
12:58:36 2023-09-27 441232 442255 95435 90984 149148 151794 158557 157921 96422 94974 116298 116198 141691 142213 454802 494016 1180558 1160018 456128 476817 129033 112902 135116 132722 157230 152717 144747 145712 92293 94923 318022 283630 809148 820045 210851 208309 277414 279509 332994 323607 330487 330759 336274 341109 308642 341340 786487 828750 586257 479754 300447 294229 342961 340139 351965 355743 349337 353562 387503 390825 704104 729300 41.05 67.6 2
12:58:37 2023-09-27 444935 441782 95398 91234 151632 151550 161528 158021 96293 94877 116298 115965 141305 145706 455503 485162 1171368 1157702 455947 475806 129430 112593 135001 132698 157560 152267 144543 146123 92293 94890 316692 282977 812849 819704 209794 208780 276689 279564 329662 324857 330282 331529 336782 338223 307158 340344 791955 829329 583315 481092 300096 293389 341683 342600 349774 353577 348318 351429 390678 387648 698211 733624 41.05 67.6 2
12:58:38 2023-09-27 441638 442075 93711 91224 149469 151761 159077 157876 96390 94877 116635 115832 141629 141336 454143 486873 1173728 1165268 457275 473555 129155 112902 134809 132606 157560 152577 144782 145475 92414 95214 317664 281560 813757 816226 210668 208634 276265 279761 331951 324821 328955 332301 334759 342870 306509 341376 791103 823169 579260 479073 297482 295093 341924 342239 349809 354711 348596 353598 389822 388735 707632 731412 41.05 67.6 2
12:58:39 2023-09-27 441818 444390 95331 91393 151487 151794 158225 160870 96422 94974 116183 116078 141175 145813 454744 489917 1177133 1153427 450647 473591 128968 112747 131159 132868 157230 152717 144411 145437 92260 94824 321991 284105 810162 823023 209829 208164 277929 278706 332994 323871 328458 331529 337290 339988 307193 342964 787081 834166 581843 481092 300447 292157 342961 340690 350584 353612 352575 351249 387763 389720 696779 732913 41.05 67.6 2
12:58:40 2023-09-27 444050 441602 93707 91290 148807 151483 158668 158132 96422 94910 116298 115965 141605 144396 456002 485539 1171368 1156022 457317 475477 129237 112438 134879 132390 157670 152192 144782 145239 92260 94890 318825 282902 817078 819429 209829 208751 276689 279761 329983 324857 328422 330795 336817 338528 307158 340309 791103 829329 584786 480377 299528 294193 340376 342794 349774 352553 348282 351271 390404 388770 697950 733132 41.05 67.6 2
12:58:41 2023-09-27 441818 442151 95170 91381 148672 151794 158004 160905 96094 95039 116067 116431 140850 142432 454744 485274 1185734 1162726 450575 473555 128789 112825 134813 132606 157230 152683 144411 145236 92260 94923 329988 284911 810388 816226 209829 208309 277929 278673 332760 324592 329815 332805 334759 339578 312561 341893 789721 820388 584786 479643 300114 293013 342334 342336 348613 355067 350578 351357 387835 387472 708121 731872 41.05 67.6 2
12:58:42 2023-09-27 441545 441863 95331 91320 149078 151546 158225 160575 96290 95007 116137 116138 141706 145573 454004 490609 1175429 1153427 450575 473591 128789 112593 134398 132606 157230 152471 144547 145677 92357 94824 318825 283703 807038 823059 209877 207660 277344 278938 332490 323871 328458 329760 337572 338528 306906 341376 787675 829959 584786 479142 300447 294514 342719 341445 350867 352553 349401 353562 387467 389351 699014 729359 41.05 67.6 2
12:58:43 2023-09-27 444236 441890 95460 90951 151773 151064 161598 157581 96487 94867 116402 115276 141665 141336 455429 493318 1168621 1156716 458389 476817 129293 112747 135010 132756 157635 152615 144613 145239 92357 94824 318022 280873 814943 822404 209501 208309 275806 279761 331807 323439 329488 330759 335804 338563 312525 338294 788828 829365 577810 481772 297698 295128 342478 340175 351929 354144 347269 350297 388625 389968 701110 732512 41.05 67.6 2
12:58:44 2023-09-27 441854 441561 93457 91765 148315 152038 158004 161129 96127 95104 116102 116271 141410 142230 454325 486295 1184610 1162726 455742 474293 128879 112670 134398 132673 157230 152717 144865 145712 92357 95054 333577 285113 805618 816226 209501 208309 277308 277851 332994 323392 329815 333022 334489 339578 312525 341100 788233 820351 550558 477602 300022 292405 342961 341722 348475 355209 347233 353562 388015 387613 704023 731872 41.05 67.6 2
12:58:45 2023-09-27 441743 444752 95265 91320 149527 151696 158422 158067 96390 95007 116484 115945 141234 141966 458119 492694 1180558 1156716 454832 473591 128968 112670 135190 132639 157230 152717 144547 145683 92133 95214 321034 283447 808032 821859 210010 207481 276724 278706 331986 323871 329452 329760 336782 339272 306798 340344 787405 829373 586257 479073 297626 293297 342478 341216 351434 353612 348596 351537 390210 387648 700838 731872 41.05 67.6 2
12:58:46 2023-09-27 446775 441710 95299 90984 148973 151132 161267 157801 96422 94846 116171 115953 141605 145653 454683 485611 1174699 1161899 459932 474257 128968 112747 134655 132639 157450 152683 144547 145475 92260 94858 319806 282902 811844 816226 208882 208669 275842 279564 331717 323835 329582 333586 333718 338563 307158 339246 790543 827507 580372 482903 297771 293745 341960 340690 347670 354392 348353 351393 390029 387948 700852 735001 41.05 67.6 2
12:58:47 2023-09-27 441587 444317 95396 90852 149287 151483 158668 157986 96358 94877 116264 115819 141272 145706 455071 486115 1180675 1164382 450575 474293 129584 112747 131419 132390 157670 152226 144747 145139 92454 94726 318022 282902 814115 817962 209501 207013 276760 278938 331686 324857 330049 331493 334759 339035 306870 340860 791103 820315 580710 478395 297843 294193 340891 341722 349246 354392 348349 353562 388660 387306 703987 730886 41.05 67.6 2
12:58:48 2023-09-27 456859 446369 93461 91393 151246 151794 158225 160870 96127 94942 116137 116078 141077 145848 454683 491303 1174699 1150554 458394 475032 128968 112747 134492 132822 157230 153033 144513 145780 92133 94956 318825 284911 804167 823059 208486 208344 276689 278047 332994 322889 328458 330759 334759 339034 307659 338258 787675 829401 575959 483026 297518 293013 342780 339889 349702 354805 349227 351249 387835 389482 696779 732876 41.05 67.6 2
12:58:49 2023-09-27 445792 442255 95237 90984 148733 151903 158632 158021 96422 94846 116137 115852 141268 142017 455757 485575 1171368 1157702 458407 474257 128968 112593 134726 132423 157670 152471 144782 145510 92293 94759 321034 283503 823054 819429 209320 207984 276265 278938 329983 324857 329582 330491 335768 340405 312634 341506 791103 829959 580372 481844 297410 293120 341432 342516 347634 352588 348318 351393 387467 386459 699050 731440 41.05 67.6 2
12:58:50 2023-09-27 441809 441782 95233 91017 148947 151550 161042 160575 96258 94781 113443 115852 141605 145653 455715 491574 1183104 1161899 455983 474996 128576 112902 134328 132889 156792 153210 143846 146017 91972 94890 319806 285077 800832 818542 209355 207694 276229 278083 333499 321911 328231 332014 336566 341906 306690 342270 785748 827260 584786 481118 297626 293155 342888 339208 350338 355743 348843 351429 390355 389862 708673 732691 41.05 67.6 2
12:58:51 2023-09-27 448175 444653 95237 91466 148630 151794 161042 158356 96258 94910 116137 115965 141305 145777 454744 491815 1173865 1150151 460058 474996 128789 112825 134813 132952 157230 152717 144411 145437 92099 94923 318457 285113 804821 820625 208486 208309 276229 278047 332958 322853 330516 330402 334724 339988 307158 338744 787638 832900 581843 483281 297698 292157 342695 339351 349774 353577 348282 350261 387979 392084 696962 730849 41.05 67.6 2
12:58:52 2023-09-27 447373 444648 95257 91360 149211 151625 158784 158137 96589 95007 116484 115879 141562 141801 455538 485359 1174605 1160018 457599 474257 128968 112747 134586 133272 157530 152683 144747 145932 92293 94923 317486 283685 816270 819429 208812 208129 275806 278902 329983 324821 328250 330759 337758 339510 306581 338258 792226 829923 587487 483862 297734 293297 341924 342203 347111 353577 348282 351073 390210 386389 700006 731490 41.05 67.6 2
12:58:53 2023-09-27 442338 441791 95265 91301 148493 151550 158084 158356 96258 94813 116298 115932 141605 145653 455362 493980 1177133 1152670 453282 474996 128968 112747 134621 132639 157230 152683 144747 145712 92293 94890 319438 284105 810288 823059 209501 207446 276689 278083 331681 322853 328387 330429 336239 338494 305539 340116 788828 829959 577810 479073 299491 293056 342453 340654 350584 352483 348349 351465 388015 390702 701802 732728 41.05 67.6 2
12:58:54 2023-09-27 445866 444530 95491 90852 149558 150997 159001 157731 96654 94781 113564 115309 141729 145294 456079 492301 1172099 1156716 462348 474996 128789 112593 133084 132789 157230 152683 144747 146170 92260 94858 318022 283302 811394 822441 208882 208309 274735 278938 331951 321875 328955 329760 337489 338494 306694 339611 788791 831722 581843 484395 297662 293745 342961 338601 349809 353577 349833 349732 390210 389351 701110 733031 41.05 67.6 2
12:58:55 2023-09-27 445639 444644 95195 90984 151211 151794 158225 158577 96258 94716 116264 115852 141305 145777 455715 486837 1183945 1159386 457275 474961 128789 112825 134625 132952 157230 152751 144211 145437 92099 95054 319438 285720 805561 818542 208882 207625 275806 277620 333463 322626 330049 332535 333450 339035 306906 339495 787081 820315 577810 477602 297446 292086 342514 340367 347421 354392 348769 351249 387217 390832 707485 731724 41.05 67.6 2
12:58:56 2023-09-27 454416 445514 95297 91017 149176 151550 158225 158650 96325 94974 116148 116045 141305 142132 456043 491085 1177133 1152607 454551 476106 128789 112670 134586 132639 157230 152683 144647 145692 92133 94890 318825 284911 809102 824225 208812 207625 276724 277620 331951 322889 330516 330759 337758 339034 308642 338972 786524 834129 578901 483174 297807 291925 342961 340139 349246 352588 348318 351429 387979 387613 696925 732392 41.05 67.6 2
12:58:57 2023-09-27 440917 444644 95360 90988 149925 151064 161493 157801 96422 94716 116333 115342 141305 145502 456725 489650 1179972 1168659 454193 474293 128968 112825 134879 132390 157670 152226 144816 145239 92357 94692 317664 282466 815116 818814 209829 206944 275806 279207 329911 323835 329582 330759 334220 340837 306329 343001 792536 825503 576360 478321 297662 293155 340197 341506 347528 353436 348166 351501 390210 386741 705105 732876 41.05 67.6 2
12:58:58 2023-09-27 443759 444653 95302 90951 151453 151098 158668 160835 96258 94846 116102 115375 141544 145644 454998 493066 1180675 1161073 457429 475665 128968 112593 134813 132639 157230 152683 144747 145439 92260 94791 318022 283904 815550 818850 210765 207123 275577 278083 332454 320936 328458 330491 333459 339578 306762 339007 785302 820351 581843 477300 297734 293127 342961 338055 349774 354640 348056 351109 388015 389351 707131 730332 41.05 67.6 2
12:58:59 2023-09-27 446799 445460 95170 90984 151246 151584 158225 160757 96261 95039 113555 115972 141139 142162 457452 492694 1174625 1152308 459910 477155 128755 112670 134625 132789 157237 152615 144407 146723 91969 94856 319806 285315 805618 823202 208486 207694 275613 277230 332454 322364 330049 329795 334185 339034 308642 339611 786487 834547 554874 483245 297662 291988 342961 338601 349241 352588 348282 349768 387670 387613 696432 731170 41.05 67.6 2
12:59:00 2023-09-27 441638 444648 95229 90951 151628 151584 161267 160688 96290 94781 116252 115852 141778 145742 456115 487053 1180588 1164367 454324 474996 128968 112406 134621 132299 157670 152192 144782 144803 92260 94660 312709 282902 819400 818542 209653 206300 275842 278474 328915 323871 328651 329795 333718 339988 305935 340309 788864 825101 584786 477785 297554 292405 339862 340725 347111 352588 347810 351429 388015 385814 702955 732170 41.05 67.6 2
12:59:01 2023-09-27 443040 445315 93582 90852 148979 151483 158632 158242 96325 94877 116414 115879 141658 145706 456079 493102 1179714 1161598 456959 474996 128968 112593 134586 132390 157495 152615 144313 145239 92099 94726 316692 283703 818179 820045 208882 206979 275384 278047 331412 320319 328458 329724 332716 339035 306618 338223 784192 820388 576360 479754 297734 292405 342719 337545 349545 354392 347856 350826 388015 388770 706093 729300 41.05 67.6 2
12:59:02 2023-09-27 445274 445281 95323 91264 151492 151098 158446 160610 96258 94781 116137 115852 141305 145777 456006 491303 1170537 1156022 458412 474961 129147 112341 134907 132175 157890 151771 146157 144564 92454 94692 333577 282031 820283 823059 208667 207013 274998 278706 328880 322638 329582 329403 334759 339034 306906 338223 791103 832311 583429 477638 297453 294101 338838 341470 347421 351708 349154 352728 387907 387948 700963 733956 41.05 67.6 2
12:59:03 2023-09-27 443114 445874 93452 91102 151664 151064 161302 157801 96127 94931 113521 115832 141272 145706 456079 487089 1179607 1166042 450647 474627 129147 112438 134813 132390 157670 152192 144611 144632 92133 94595 317664 282902 818914 818542 208847 206300 275613 278083 329413 323318 329349 329795 333450 339749 305684 339795 788864 825137 581843 477041 297843 291952 339862 340690 347147 352553 347610 351429 388015 385275 701961 731872 41.05 67.6 2
12:59:04 2023-09-27 449510 446015 95170 91242 148741 151132 158225 160835 96127 94846 116102 115819 141268 145777 456079 490123 1175429 1150151 457317 475701 128611 112593 134328 132423 157120 152577 144413 145611 92133 94824 321991 285113 810714 824809 207836 207302 275806 277194 331448 322364 329582 330210 334454 338558 306906 339872 788599 834524 576878 482416 297338 291748 342334 338494 348541 352377 350578 351727 387979 387613 701110 731403 41.05 67.6 2
12:59:05 2023-09-27 454926 445441 93452 90918 148672 151064 161154 157661 96127 95167 113521 115932 141172 145742 457121 486638 1175442 1159386 459732 474293 128789 112438 134719 132423 157230 152437 144751 145475 92133 94726 319806 283703 810853 819429 208161 207302 274963 278047 330679 324555 328113 331296 333683 338558 306906 339611 790283 827507 577430 482562 297453 292511 340652 339626 346346 353612 347233 349276 388015 385275 701110 731481 41.05 67.6 2
12:59:06 2023-09-27 440872 445910 95204 91205 151386 151132 158225 160610 96127 94781 116183 115852 141175 145608 456079 493030 1179714 1159386 455714 475701 128968 112593 134398 132428 157230 152505 144547 145578 92133 94726 319806 284105 812296 820697 208847 206369 275384 277724 331162 321363 331109 331529 335854 340945 305755 341300 788599 827362 569065 479000 296919 292334 340891 338601 349774 352412 346618 350826 387943 387578 701110 730574 41.05 67.6 2
12:59:07 2023-09-27 448071 445695 95294 90951 149157 150997 161267 158021 96258 94555 116298 115342 141205 145400 456115 492337 1173865 1153427 459516 475032 128487 112747 134363 132951 157011 152751 144145 145746 91845 94956 318825 284288 811913 822441 207547 207660 274927 277194 331951 320972 330049 329493 333485 339034 306690 338338 788828 829959 588980 483245 296753 291606 341960 338316 348720 352518 348843 348152 387979 387306 701802 730886 41.05 67.6 2
12:59:08 2023-09-27 446835 445441 93582 91161 149225 151449 158668 158097 96358 94781 116287 115719 141205 141666 458155 486837 1174699 1159423 460710 477082 128978 112747 134813 132515 157230 152369 144343 145463 92062 94726 319806 283703 816220 818235 207512 207302 275580 277620 329947 322853 328077 331296 332751 338558 306617 339130 788828 825101 576360 481844 296998 292192 340652 339626 346346 353612 347198 349240 388015 384971 703104 731403 41.05 67.6 2
12:59:09 2023-09-27 443990 445596 95269 90984 151281 151064 161267 160610 96094 94684 116102 115375 141305 145777 456115 493066 1180588 1159386 455947 475032 128879 112593 134625 132726 157230 152471 144211 145034 92036 94759 319806 283886 814304 823059 208812 206369 274963 277194 329983 320936 334530 328232 332751 338528 305899 340722 786254 826923 583315 479073 296501 292370 340891 338053 349809 353294 346509 352728 387691 387912 702729 731798 41.05 67.6 2
12:59:10 2023-09-27 446908 441710 93582 90819 148803 151031 158557 157801 96290 94620 116298 115309 141997 141361 457138 493066 1171331 1155070 462676 476072 128715 112670 134625 132731 157120 152717 144751 145712 92055 94759 319806 284911 806069 823059 208161 207660 274122 277620 331717 320936 329582 328764 333485 338475 306906 338614 787675 829959 581843 482940 295847 292511 341960 338055 349282 352271 348349 348152 388015 387306 700576 731403 41.05 67.6 2
12:59:11 2023-09-27 446338 444394 95035 90984 148186 151550 158004 160870 96097 94846 115871 115885 141216 142028 456079 487089 1186327 1162726 454684 475701 128789 112516 134363 132423 157230 152226 144279 145274 92036 94759 321991 285854 809964 817621 208161 206369 276229 276116 329359 322889 327614 329831 332681 339034 305935 339611 787962 824152 581843 479385 297482 290383 341299 340282 346447 352447 347637 349906 385442 387948 707900 730833 41.05 67.6 2
12:59:12 2023-09-27 445639 443634 95096 91265 148458 151625 158114 160575 96127 94716 116102 115912 141272 145644 457121 489400 1177170 1152670 455426 476072 128879 112593 134625 132423 157230 152471 144411 145034 92227 94759 318825 284508 812070 824809 208486 206300 274998 277194 330446 321911 329582 327737 334489 338521 305433 339281 785931 829329 580372 478734 297482 291339 341443 338637 347670 350411 347856 350862 386780 385849 696432 730833 41.05 67.6 2
12:59:13 2023-09-27 441340 445596 95232 90885 151492 151031 161493 157801 96581 94556 116264 115276 141631 145502 457298 491303 1175158 1166962 460637 476371 128968 112406 134813 132515 157230 152124 144543 145064 92099 94692 319806 283434 812534 818542 208486 206334 273285 278047 329399 322304 328359 329475 333785 340837 304824 339501 788681 820697 576360 478963 296329 293013 339517 339554 346624 352483 345676 352478 387907 387675 707026 732392 41.05 67.6 2
12:59:14 2023-09-27 444374 446738 93457 90918 151453 151585 158225 158021 96226 94716 116229 115819 141272 145706 457408 494492 1180675 1161073 457317 477114 128542 112670 134328 132606 156514 152717 144279 145441 92099 94856 318022 284306 809641 820625 208452 206334 274927 277584 331915 320379 329582 329724 331683 338272 305684 339611 785894 825687 581843 479754 297417 292129 342442 337545 347670 353577 346764 352478 387979 387578 704023 731872 41.05 67.6 2
12:59:15 2023-09-27 449501 445910 95137 90913 151457 151064 158225 157801 96087 94684 116264 115342 141305 145706 457444 487053 1174699 1161899 461037 476371 128879 112593 134719 132390 157230 152437 144511 145236 92002 94856 316692 284087 815327 820794 209873 207382 273981 277441 331005 321732 327396 331350 333929 338344 306690 338577 788828 825065 585994 484551 296149 292157 340341 338637 346589 353577 349264 348397 388015 385275 706093 731957 41.05 67.6 2
12:59:16 2023-09-27 446908 445656 95067 90984 148181 151794 157469 160835 95931 94845 115952 116078 141410 143040 457084 487089 1180892 1164382 455692 478060 128879 112438 134363 132390 157230 152717 144479 145475 92099 94726 322239 286126 812171 818542 208161 206128 275806 276080 329983 322853 327577 330491 332147 338771 305899 339611 786451 823169 581843 477566 297433 290560 341924 339351 346067 352553 347574 351653 386528 390142 709130 731650 41.05 67.6 2
12:59:17 2023-09-27 451126 446908 93360 91227 148593 151692 158154 158463 96162 94846 116033 115852 141272 142098 457084 494090 1177205 1150731 458719 476407 128728 112747 134457 132606 157230 152958 144279 145712 91812 94890 318825 285923 808124 825123 207810 206369 274963 276274 331448 320901 328322 329226 332681 337030 306906 338614 784192 833743 575959 482903 296753 290383 341719 338055 347670 351976 349585 348152 385621 386965 699546 730849 41.05 67.6 2
12:59:18 2023-09-27 445639 446350 95162 90955 148458 151550 158225 160835 96094 94845 116067 115932 141605 142673 458129 487125 1182932 1165212 454647 477721 128968 112593 134492 132390 157230 152471 144647 145510 92133 94726 315566 285315 812479 819704 207981 206128 275806 276345 329911 322889 327577 329724 332182 338771 305899 340092 786487 820351 581843 477566 297252 290348 340604 339853 345925 352377 347428 351542 385442 387948 709130 730685 41.05 67.6 2
12:59:19 2023-09-27 450115 445359 93461 90951 148663 151550 158190 160835 95997 94846 116033 115932 141141 142759 456902 490123 1177133 1155070 454551 476072 128576 112438 134422 132423 157230 152226 144279 145475 91939 94692 318825 284508 810613 825123 207947 205658 274963 276310 329947 320901 328322 327243 336292 337775 305433 340612 784229 835040 587487 479073 297698 290595 340376 338530 347111 349852 347856 350014 385621 385275 695902 731352 41.05 67.6 2
12:59:20 2023-09-27 443984 444293 95232 90885 150131 150788 161493 157361 96258 94652 116264 115309 141339 141546 458454 492491 1176262 1168659 458645 476671 128968 112483 134527 132208 157230 152226 144747 145239 92133 94692 315566 282902 829205 818235 208667 206093 273321 278474 328880 322364 328614 329226 333857 340573 305575 340391 790956 822514 579260 478321 297288 292673 338659 339447 346447 351919 345359 352728 387634 386856 704567 730833 41.05 67.6 2
12:59:21 2023-09-27 441566 445430 93466 90918 149017 151064 158225 157801 96127 94684 116148 115375 141305 145706 458454 495645 1180588 1162726 457636 476407 128879 112593 134625 132390 157230 152192 144211 145034 92099 94692 319806 284508 809754 822790 208161 206122 274507 277159 331215 319894 330333 328463 332147 340166 304931 339611 784192 827773 583315 478395 297207 291339 340376 337545 348756 351427 345713 350261 387361 386424 702605 731872 41.05 67.6 2
12:59:22 2023-09-27 448175 444261 95166 90918 151448 151098 158225 157691 96127 94652 116102 115309 141305 141711 458129 488678 1176369 1161073 460770 478509 128789 112527 134625 132390 157230 152437 144511 145236 92099 94759 323622 284306 814532 818235 209428 208988 273840 277334 329769 321470 326436 330616 333929 337834 306690 337402 788608 820388 585994 482903 295411 291339 339612 338459 345547 352518 348596 350347 388015 387948 707168 731508 41.05 67.6 2
12:59:23 2023-09-27 445829 445395 95067 90918 148663 151794 158004 160870 96094 94620 116286 115342 141175 145777 455714 491303 1181692 1162726 458682 476779 128453 112593 134141 132606 157011 152717 144279 145746 91779 94824 318022 286126 807048 817931 207512 206265 274122 275851 331448 320901 327517 329760 333965 339034 304967 339370 784229 825218 580372 479532 295596 290595 341960 337510 346624 352553 346764 349240 385621 386965 709130 731650 41.05 67.6 2
12:59:24 2023-09-27 446908 447264 95006 90918 148946 150997 158014 157801 96127 94620 116067 115342 141322 142689 458129 489365 1164597 1157665 459932 478509 128968 112438 134492 131993 157021 152512 144577 145236 92186 93266 318635 282084 814890 824699 209428 207372 273109 277868 328738 320865 329582 327207 332681 337538 304613 339370 788828 832311 580372 477566 296508 292496 337781 338601 347670 350376 347328 351418 387943 386584 696962 730849 41.05 67.6 2
12:59:25 2023-09-27 441818 444257 95162 90760 151527 150822 161302 157361 96094 94555 116483 115309 141305 145298 455719 490956 1177170 1170359 458321 475737 128968 112352 134586 131960 157230 152192 144513 145104 92133 94562 320788 282902 815789 819197 208452 205658 273285 277620 327959 321875 328017 328463 332182 339034 303079 339648 788864 822729 579260 476336 296753 292370 339693 339853 348815 351708 346472 350682 386636 386785 705105 731761 41.05 67.6 2
12:59:26 2023-09-27 445155 447164 93388 90918 148672 151098 158225 157556 96094 94749 116102 115309 141139 145777 457444 495224 1183081 1161073 457317 477150 128789 112438 134811 132423 157230 152226 144211 145034 92036 94692 321991 284508 810189 822441 208126 205944 274087 276345 329648 319670 329582 327737 331683 339510 304039 339370 784265 827507 583315 478056 296753 290524 339862 337545 348720 351462 345713 349240 386472 385275 702605 731872 41.05 67.6 2
12:59:27 2023-09-27 448138 444952 93466 90918 148458 151064 157979 157801 96094 94620 116102 115342 141305 145502 458129 490609 1173728 1165231 459588 476407 128789 112438 134625 132515 157230 152124 144143 145920 92036 94595 319806 284105 814872 817967 207299 206334 273250 276964 328951 320936 327786 329795 333495 338558 305899 337293 790846 823165 576360 481663 295704 291988 338731 338459 346447 353436 347391 350481 388015 385205 708208 731440 41.05 67.6 2
12:59:28 2023-09-27 446895 447796 93419 90918 151422 151064 158225 157801 96087 94684 116067 115342 141239 145573 458454 492337 1180855 1161073 458357 477114 128576 112593 134625 132423 157011 152471 144179 145510 91812 94726 321034 286126 821979 818235 207478 205979 274507 275428 331686 320901 326617 329724 333495 338796 304931 338651 784229 823169 585994 477530 295596 290153 340927 337037 345547 352271 346238 348678 384467 386119 706130 730833 41.05 67.6 2
12:59:29 2023-09-27 449139 444328 93461 90885 151237 151098 158225 157801 96094 94620 116102 115342 141305 145742 458454 487125 1171368 1159042 460058 476407 128968 112438 134625 132208 157230 152329 144211 144934 91812 94726 333265 284306 824386 824809 207333 205979 273321 276873 330044 322638 327323 328587 335854 336853 304537 337475 790359 829741 578901 482487 297567 290524 338873 340175 344992 351589 347564 348152 387325 385769 700576 735001 41.15 67.6 2
12:59:30 2023-09-27 441557 446359 95170 90955 148497 151064 161267 157801 96055 94684 116102 115342 141605 145857 458778 489917 1182832 1165231 455979 476443 128968 112462 134527 131993 157670 152192 144747 145104 92260 94595 320788 284237 819930 820661 207512 204985 274735 277194 330512 322364 326752 328729 337989 338083 304004 338223 788828 820460 588980 477717 297734 290595 338327 339626 345270 351427 346764 349768 386472 386584 703256 730833 41.05 67.6 2
12:59:31 2023-09-27 448150 447273 93595 90760 149396 150513 161302 157326 96258 94460 116298 115276 141595 145082 458778 494563 1167976 1156022 459624 477150 128611 112516 134625 132299 157011 152437 144313 145338 92133 95049 316692 284361 811534 825123 209280 206231 272692 277051 329804 319716 328910 327595 332182 337976 304395 336797 787638 832522 569147 482487 294666 292370 338873 336564 347563 350411 346764 347175 388015 385275 699014 731673 41.05 67.6 2
12:59:32 2023-09-27 448297 444328 95096 90855 151351 150788 158225 157691 96029 94523 115940 115309 141305 145502 458056 490609 1173728 1161890 461106 476443 128789 112438 134811 132266 157120 151846 144143 145940 91812 94562 319806 284105 811304 817658 207810 206300 272451 276310 328915 320936 326617 329760 332791 337775 305468 335921 788828 823169 576360 481092 294945 290388 338802 337581 345582 351989 346999 349553 387727 387186 708060 733956 41.05 67.6 2
12:59:33 2023-09-27 450733 447018 93203 90918 148359 151550 157434 158272 95800 94684 115906 115375 141410 141929 458129 491610 1177170 1153427 455266 477895 128639 112670 132535 132440 157021 152403 144411 145474 91965 94887 319806 285720 812296 826842 207810 205624 274963 275500 329448 320758 327798 327702 333181 335980 304753 339130 784083 833307 578901 480850 297453 290118 339898 337545 346589 349364 347856 348188 384467 385240 694881 730833 41.05 67.6 2
12:59:34 2023-09-27 448499 445336 95100 90822 151317 151064 158225 157801 95800 94555 116067 115342 141305 145742 458778 490159 1166285 1156880 461393 477078 128968 112373 133196 132266 157230 152158 144613 145171 92099 94659 321034 282629 834322 825393 207299 205624 272798 277584 327888 320343 328578 326678 332182 336994 304681 337147 788828 834484 580372 481728 297270 292737 337603 338423 347212 350236 346582 350693 387727 385554 696889 732913 41.05 67.6 2
12:59:35 2023-09-27 445639 445647 95128 90753 149050 151031 158890 157361 96226 94556 116229 115210 141899 141684 458778 492876 1177096 1168621 459239 478436 128968 112527 134551 131960 157230 152158 144713 145104 92066 94692 317664 282902 816803 818199 208092 207054 272989 277159 327852 320901 327541 328427 333965 339724 303079 339094 788791 820843 577810 478395 296488 292129 337781 338566 345547 350901 342654 351653 386744 386312 704104 730833 41.05 67.6 2
12:59:36 2023-09-27 451038 447273 95133 90889 148741 151064 158225 157801 96094 94620 116033 115309 141268 145777 458454 494492 1174699 1151787 461037 477487 128542 112593 132646 132606 157011 152543 144245 145475 91812 94758 318825 286126 809124 824809 207810 206265 273285 275393 329911 319610 327981 330429 333749 336168 305647 337074 787479 833417 580022 482344 296789 290383 341588 336494 346310 350376 348313 349241 386057 386354 701000 732913 41.05 67.6 2
12:59:37 2023-09-27 450832 445577 93194 90885 151457 151064 158446 157486 96094 94652 116033 115276 141172 141813 458778 487089 1176369 1161899 461365 479115 128789 112438 134328 132175 157120 152192 144279 145239 92066 94659 319806 284508 815545 820588 207810 207492 273215 276274 328614 320901 324636 329457 333965 336697 304609 336522 787638 820388 584501 481808 295547 290595 338802 337510 344474 351182 347783 348947 387325 386856 706093 731403 41.05 67.6 2
12:59:38 2023-09-27 449182 448549 94972 90918 148741 151550 158225 160800 95800 94684 116067 115852 141268 142213 458778 492301 1178804 1154248 456666 477451 128879 112438 132535 132266 157230 152471 144313 145578 91812 94692 322982 285315 812862 827897 209576 207054 274365 275938 329541 320722 327359 328564 335854 336782 303753 339574 784192 832311 580372 478513 297063 290286 338838 337510 345547 349259 346191 352125 384431 388092 694612 730833 41.05 67.6 2
12:59:39 2023-09-27 448773 445613 95137 90885 148493 151619 158446 157801 96094 94684 116067 115342 141305 145777 459429 491998 1171368 1158525 460082 476407 129465 115389 134715 131960 157890 151703 144782 144735 92227 94594 318825 283703 821457 824809 207810 205658 273285 276080 327358 321875 327541 328455 332681 336675 304681 337548 788791 831722 580372 477602 297196 290560 337236 339590 345270 349294 346764 350629 385913 385447 703957 732728 41.05 67.6 2
12:59:40 2023-09-27 445994 448223 94964 90826 148949 151098 158225 158021 96055 94620 116033 115309 141205 145742 457042 495995 1180316 1159386 458622 477114 128755 112438 134422 132656 157021 152547 144509 145437 91965 94854 319806 285044 816138 824372 209428 205521 273109 276045 329328 318892 329349 327666 332738 338891 302937 338541 784119 825101 584786 479000 295812 290560 338802 335951 347634 351111 342654 348642 385621 385275 704104 730833 41.05 67.6 2
12:59:41 2023-09-27 450832 444952 94972 90714 148388 151301 158225 157801 96062 94684 116033 115309 141305 141828 458705 494527 1175533 1150077 460710 479152 128542 112516 134250 132357 156792 152192 144011 145236 91812 94692 333265 286126 805783 825393 207810 207346 273250 274586 329876 320119 327541 327437 333730 335684 305899 336522 785894 833490 581515 481844 296007 292132 340329 339080 348815 350236 346582 347777 387835 387912 698793 734478 41.05 67.6 2
12:59:42 2023-09-27 448229 447687 93065 90918 147841 151760 157783 160982 96023 94846 115802 116011 141410 142028 458778 489627 1189465 1166659 458183 477751 128529 112747 134529 132539 157125 152615 144143 145506 91868 94724 319806 287279 810501 819392 208985 205521 274052 274166 329092 320865 324419 328622 333025 337503 303008 337548 784156 822587 588980 479754 295847 289440 340616 337273 344474 351427 345640 350666 385008 385240 707361 730833 41.05 67.6 2
12:59:43 2023-09-27 457509 445684 93065 90909 148464 151375 158004 158132 95768 94620 115998 115309 141272 142162 458778 492301 1177133 1153427 455947 477859 128576 112438 134625 132357 157051 152226 144075 144966 91939 94659 325336 285315 812070 825393 207810 204985 274087 275393 328915 319894 327541 328491 333749 337648 304430 340172 787405 834634 576360 480776 298467 290185 339409 337368 346168 349259 346728 348117 383317 386856 697815 730685 41.05 67.6 2
12:59:44 2023-09-27 449066 445430 94972 90822 151427 151031 158225 157801 95997 94556 115987 115309 141305 145706 459429 491193 1166248 1157253 461247 477150 128789 112450 134457 131993 157230 152267 144647 145205 92002 94659 320788 282865 823085 826720 207810 205481 272191 277159 327888 319894 328578 326678 333965 336723 303790 337548 788828 831722 587487 477530 295604 291481 336728 337510 346832 351308 345676 350666 386744 385155 696395 730332 41.05 67.6 2
12:59:45 2023-09-27 446908 445613 94940 90885 148493 151544 158225 157801 95800 94620 116033 115309 141097 141697 458778 495995 1185735 1161899 458609 479115 128152 112593 134258 132390 157011 152717 143812 145712 91682 94856 321034 286126 804022 819429 208985 206910 273003 275144 329662 319752 326400 329048 332342 337608 304709 337366 786361 823169 580372 479754 295332 289872 340604 338121 345234 351427 344629 350049 385585 387948 705020 731872 41.05 67.6 2
12:59:46 2023-09-27 451692 447018 93332 90885 148186 151098 158114 158021 95931 94588 115871 115309 141605 145852 458778 493066 1175429 1152607 457996 477859 128542 112495 134293 132175 156792 152192 144279 145205 91779 94726 321991 285923 808473 826293 207810 205019 273285 275007 328915 319859 327018 327702 332182 334935 304931 337035 783565 833270 584501 481691 295812 289405 339314 336494 345547 349329 347820 348747 384431 386856 700079 731650 41.05 67.6 2
12:59:47 2023-09-27 446835 446974 93070 90918 148460 151649 158004 160722 95768 94716 115871 115852 141175 142692 459429 491303 1186511 1164382 454551 477823 128542 112462 134531 131960 157230 152192 144611 145437 91992 94884 321892 286126 820072 820868 207810 206982 274330 275251 328241 321696 324636 327737 333025 337513 303541 338431 787601 823169 580372 477530 297721 291719 339862 337545 343475 350376 345676 349516 383281 386856 705556 730833 41.05 67.6 2
12:59:48 2023-09-27 450413 447383 93173 90885 148464 151064 158004 157801 95800 94684 115837 115342 141044 141801 458778 492648 1177133 1155893 456016 477859 128453 112406 134328 131993 157120 152226 144279 145239 91779 94627 321991 285315 811404 827465 207810 204382 273285 275200 328880 319894 327018 325694 332716 335980 303115 338854 784192 834410 587487 477423 296753 289677 338528 339560 348322 351875 347527 350730 384018 387366 696852 731761 41.05 67.6 2
12:59:49 2023-09-27 447200 448049 92937 90922 147872 151619 157783 160870 95800 94684 115871 115819 141605 142028 458778 490088 1184610 1164382 455655 477643 128694 112670 134529 132290 157160 152615 144411 145439 91645 94820 319806 286126 814222 820625 207810 204985 274122 275058 328738 320901 324672 327737 333025 337276 303611 337548 786487 823169 587487 477530 296942 288799 338838 337545 343475 350411 345396 349516 383281 387402 706093 730833 41.05 67.6 2
12:59:50 2023-09-27 449482 449711 93332 90918 148885 151090 158004 160610 95768 94620 115837 115309 141044 141932 458778 492301 1177133 1155070 455230 477114 128576 112406 134437 131993 157230 152226 144211 145034 91812 94692 321991 285315 812296 827465 207810 204666 274122 275007 328649 319894 326982 325730 332681 334970 303115 338577 786287 834150 578901 481343 296609 290118 338659 337131 347829 349956 347637 349378 384288 387675 700576 732392 41.05 67.6 2
12:59:51 2023-09-27 446872 446715 92937 90951 148464 151619 157783 160835 95768 94716 115837 116085 141105 142759 458522 491230 1187403 1164308 455837 477715 128618 112593 134529 132175 157230 152226 144279 145239 91905 95015 318022 286126 824553 820008 207810 204985 274224 274409 328649 320865 324636 328427 332521 336449 303079 337071 784229 822587 578901 479754 297171 288799 339827 337273 343475 350901 345152 350417 383281 387546 706093 730314 41.05 67.6 2
12:59:52 2023-09-27 451683 448357 93065 90918 148014 151064 157893 158021 95800 94620 115837 115309 141410 141831 458778 492337 1177133 1152233 459108 477931 128576 112373 134293 131993 157011 152329 144245 145239 91812 94562 321991 285315 811672 827897 207810 204666 273321 274622 328667 320094 326788 329262 333821 334794 303896 337438 786361 833417 577430 480776 295941 289167 338766 336494 345270 351078 346618 348117 383246 386584 694881 731872 41.05 67.6 2
12:59:53 2023-09-27 444462 446911 93419 90691 148742 151273 158784 157621 96030 94588 116252 115177 141997 141532 460044 492694 1177096 1168659 458585 477487 128789 112527 132535 131960 157230 152087 144313 144769 92129 94656 320788 283703 822071 819429 207154 204382 272381 276310 326899 320379 326545 328505 333025 338238 301241 337621 787638 820843 586257 477041 296985 290595 336728 337545 345028 349852 342546 348678 386780 384579 705020 731872 41.05 67.6 2
12:59:54 2023-09-27 444832 448337 94968 90760 148672 151064 158154 157801 95997 94556 116033 115309 141272 145742 456851 496067 1180588 1161598 459369 477895 128152 112593 133850 132390 156286 152718 143812 145236 91779 94659 319806 285702 809597 825039 207810 204916 272692 275322 329804 318750 326436 328515 331569 337739 302583 336522 781906 823169 578901 479754 294909 290118 339862 335446 346067 353989 344665 349920 385008 387819 703604 730833 41.05 67.6 2
12:59:55 2023-09-27 451520 448540 95006 90885 148946 150960 157944 157801 95800 94524 116033 115276 141322 145671 458778 495995 1174699 1151787 459516 477859 128453 112438 132443 132299 156514 152437 144045 145475 91779 94726 321991 286126 807658 825393 207517 205053 272833 274586 329648 318963 326617 327172 333025 334970 304395 335464 783602 832311 585721 481844 294909 289229 339862 335987 345547 349852 346801 347923 385949 387222 701802 733956 41.05 67.6 2
12:59:56 2023-09-27 446826 446974 92937 90922 148257 151584 157783 158172 95768 94556 115917 115309 141139 145879 458778 489400 1184610 1163332 454623 477859 128576 112593 132535 132257 157021 152896 144511 145034 91712 94820 319806 286126 812917 823275 207810 204985 274052 274358 327393 320901 324383 327595 332521 336416 302867 337035 785339 822331 578901 479754 296300 288904 338291 337510 345623 351875 342690 349525 384431 387402 705057 730833 41.05 67.6 2
12:59:57 2023-09-27 459829 446978 94907 90918 148456 151098 157783 160610 96023 94491 115952 115309 141305 145848 458087 493796 1176405 1153427 458033 477895 128576 112418 134437 131993 156792 152437 144179 145239 91812 94692 321034 286126 812964 827150 207810 204382 273285 274586 329417 319634 326581 326714 333965 334432 304039 337035 784192 829401 584501 482487 296013 291628 338588 336895 345441 349189 346655 348637 383139 386749 698335 732913 41.05 67.6 2
12:59:58 2023-09-27 449191 449075 92877 90918 147533 151550 157343 160645 95605 94684 115722 115342 141410 142028 458558 491852 1187203 1164994 458622 479758 128405 112593 134341 132714 157125 152199 143939 145199 91745 94562 319806 286126 813066 820932 207810 204348 273250 273747 327923 319894 324455 327737 332018 336487 302867 336522 784229 820843 578901 479413 295396 288325 338873 336529 343440 351875 344629 349773 383281 387546 705593 730314 41.05 67.6 2
12:59:59 2023-09-27 450602 447010 93065 90918 148249 151098 157783 160610 96055 94588 115871 115342 141272 142132 460264 493066 1176935 1152607 456665 477895 128542 112462 134625 132424 157011 152124 144043 145060 91779 94529 316692 285854 816220 826564 207810 203782 273250 274586 328404 318963 326581 328564 333785 334653 303753 337293 786361 833453 576360 479754 295704 288597 338624 338600 344509 348215 345713 350417 382941 386749 697541 730833 41.05 67.6 2
13:00:00 2023-09-27 448138 447674 92937 90822 148010 151064 158049 158137 95934 94846 116322 116006 141139 142365 460044 491961 1187292 1165137 455905 477859 128576 112341 134625 131993 157230 153750 144211 145034 91779 94562 329988 285923 820328 820757 207810 204700 273321 274358 327428 320901 324600 327702 332018 336016 302867 337309 785894 822587 578901 479413 297149 288702 338291 337037 343165 351875 342690 348747 382100 385769 706093 729796 41.05 67.6 2
13:00:01 2023-09-27 450671 447419 93139 90793 148456 151098 158004 157801 96023 94620 115837 115342 141077 145848 458087 493066 1178606 1153427 456991 477931 128576 112438 134106 131960 157011 152192 143846 145239 91812 94595 322982 285854 811417 826380 207810 206182 273039 275180 330512 319752 324311 327637 333929 334829 302653 337438 787479 833490 583008 478395 296300 291834 338422 336529 345234 347973 344665 347140 383067 386477 695632 730314 41.05 67.6 2
13:00:02 2023-09-27 446759 449817 93190 90632 149150 150654 158346 157152 96129 94556 116333 115144 141322 145365 456887 491610 1178042 1168251 462261 477895 128576 115343 134141 132108 157230 152295 144279 144803 91812 94529 319806 284306 813785 819557 207810 205019 271551 275464 327393 319410 324672 327702 330050 337030 301874 333577 788828 820843 578901 477566 293278 290356 336764 336494 343475 351181 342618 348747 386508 384614 706093 729300 41.05 67.6 2
13:00:03 2023-09-27 448234 446978 95001 90635 148672 151064 158225 157691 96055 94459 115952 115276 141305 145777 456887 496031 1186092 1161899 460384 477931 128152 112361 134343 132515 156792 152512 144206 145463 91579 95049 319806 287483 802980 820868 207810 204740 272657 274409 331649 318927 324636 327737 331515 335980 304314 336522 783048 822587 576360 479754 294802 289172 339349 334508 343511 350411 342690 349241 384467 386856 703753 730833 41.05 67.6 2
13:00:04 2023-09-27 450827 446974 94907 90602 148464 151409 158004 157801 95800 94524 115871 115309 141175 145706 459429 494563 1176409 1151787 458755 477931 128220 112406 134141 131993 156901 152577 144045 145376 91960 94595 321034 286126 810409 826564 207225 204382 272833 274131 327923 318927 324708 326714 333025 334428 304039 336047 784192 829401 581515 481128 297196 288799 338624 338600 347829 351875 346092 347578 386057 387366 698830 733956 41.05 67.6 2
13:00:05 2023-09-27 448175 449441 94936 90760 148247 151098 158004 157801 96065 94492 115906 115309 141508 145648 456887 491264 1187812 1166659 457092 477679 128605 112593 134341 132324 157160 152403 144277 145373 91932 94820 319806 287483 811630 820661 207810 206472 273180 273711 330512 319930 324275 327472 331767 335839 302159 336285 784192 822587 577430 477530 295360 288325 338873 336529 343200 349852 342618 348747 383012 386584 705859 728761 41.05 67.6 2
13:00:06 2023-09-27 450827 447674 92873 90760 148257 151653 157783 157661 95768 94620 115791 115342 141172 141932 456851 493102 1178840 1153427 456988 477931 128576 112462 134437 131993 157011 152192 144411 145034 92140 94562 333577 285720 813191 827150 207810 203782 273250 274166 327923 321544 324672 325730 333495 334710 302865 336268 786287 832091 577430 479754 296834 288904 338149 336387 346846 349677 346545 348143 383246 386856 701036 732392 41.05 67.6 2
13:00:07 2023-09-27 449462 449711 93194 90727 148464 151060 158004 157801 96065 94684 114371 115666 141528 142162 460007 495286 1187296 1163332 461217 477751 127947 112593 134189 131993 156757 152683 143812 145337 91612 94919 322982 287446 808777 820588 207738 204280 272156 273711 330512 318892 324564 327666 331713 336452 301945 335501 783887 820843 578901 478439 295331 288904 339827 335961 344474 350341 342618 349241 384395 386584 705520 730833 41.05 67.6 2
13:00:08 2023-09-27 453509 449199 92937 90852 148741 151064 158225 158021 95800 94555 115837 115276 141268 142017 460081 495995 1178042 1151750 460058 477931 128542 112527 134258 132175 157011 152226 144153 145239 91905 94659 321991 286736 808149 827150 207225 204348 272933 274302 330512 319386 324419 328564 332810 335745 303789 335319 786361 834598 580022 482453 294210 288728 338802 335481 346846 349677 346165 347368 386479 386584 698977 733919 41.05 67.6 2
13:00:09 2023-09-27 447858 449711 93114 90654 148739 150929 158190 157986 95998 94588 116183 115177 141595 141899 460660 495224 1189771 1162726 459732 477823 128152 112406 134223 132142 156757 152577 144275 145780 91682 94659 321991 287892 815811 820588 207810 204314 272416 273676 330044 319375 324564 327437 329693 334970 302123 335464 783923 820843 584786 478100 294011 288325 338802 336232 343440 349817 342582 348747 383281 386584 707131 730833 41.05 67.6 2
13:00:10 2023-09-27 452186 449070 92937 90727 148010 151550 157783 158021 95768 94620 115837 115276 141105 141733 460081 494456 1175507 1152607 457923 477895 128576 112527 134258 131960 157120 152226 144045 145239 91939 93396 318022 286940 813191 828911 207810 206327 273074 274409 327746 318785 324492 328077 333224 334115 303079 335174 783565 833417 579379 480304 296774 288763 338766 337571 346846 349294 346201 347159 384972 386312 700006 732913 41.05 67.6 2
13:00:11 2023-09-27 449186 449817 93194 90740 149006 150896 157979 157766 95768 94492 115837 115276 141510 141868 460081 495959 1186327 1162726 460768 477967 128152 112438 134036 132175 156405 152437 143778 145441 91619 94692 321991 287855 807632 820661 207663 203748 271586 272911 330044 318856 324564 327702 330942 335945 301981 335975 783923 822005 578901 478816 294666 288623 338802 335690 343475 350376 342582 348747 383281 386856 706093 731872 41.05 67.6 2
13:00:12 2023-09-27 460101 449070 93065 90569 148563 150862 157783 157801 95768 94524 115917 115276 141305 145706 457494 495959 1175392 1152607 460710 477931 128303 112747 132443 132440 156916 152615 144075 145167 91805 94820 325088 286940 809055 827699 207079 204314 272381 273711 327888 318785 324672 327418 331982 333613 304004 336273 786361 832311 578901 481092 296352 288597 338528 335481 344992 348285 346201 346632 383281 386312 701073 732392 41.05 67.6 2
13:00:13 2023-09-27 450796 448080 94964 90606 148568 150926 158225 157581 95800 94492 115998 115243 141305 145706 458174 491303 1173728 1160754 459624 477895 128508 112373 134437 131960 157120 152512 144211 144632 91745 94496 321991 284911 814097 820794 207225 204666 271515 274551 326899 319634 323579 327666 331713 334396 303079 333505 786487 824115 584501 483174 295932 292132 337130 338361 345379 351767 342474 347504 385442 384364 709130 732913 41.05 67.6 2
13:00:14 2023-09-27 452334 447953 95033 90727 148672 150926 158114 157691 95768 94492 115998 115276 141272 141929 461005 495814 1177957 1152458 463993 477751 128338 112593 132165 132290 156837 152615 144111 145576 91745 94692 322982 287515 807476 825393 207079 204666 272955 273747 328543 317929 324672 325730 332018 334432 303115 333397 784156 829959 585994 481808 293527 288763 338291 334472 344474 348250 345676 347159 386515 385769 698482 732913 41.05 67.6 2
13:00:15 2023-09-27 452407 450668 94968 90569 151312 150784 158225 157801 95800 94524 116033 115535 141272 145493 457852 489400 1174699 1161036 459588 477895 128576 112341 134328 131960 157011 152053 144245 144769 91779 94529 321991 285315 813099 820794 207225 204348 271551 274551 326899 319894 324047 330159 331695 334653 303647 333397 788258 827260 593832 483174 295512 289942 337331 335951 344892 350341 342618 347405 385442 384436 708134 732392 41.05 67.6 2
13:00:16 2023-09-27 450868 448340 92937 90723 148528 151415 158049 157991 95934 94620 116183 115210 141205 141865 461116 495814 1178005 1153427 458352 477931 128475 112430 132350 132166 156757 152192 144045 145205 91745 94659 338164 286940 826878 827736 206934 208512 274498 273676 327888 318410 324600 325694 331982 332891 303079 333505 783012 832900 581515 481092 294046 288325 338291 335410 343475 348250 346201 347159 382769 385769 701073 731872 41.05 67.6 2
13:00:17 2023-09-27 452435 447989 95029 90851 148672 150654 158225 156977 95768 94492 115998 115243 141305 145502 459970 491303 1175533 1161899 459323 477895 128453 115309 134437 131960 157230 152192 144145 145380 91779 94529 322982 285315 815675 824959 207409 206472 271445 274444 327251 319752 323435 330086 331301 334256 304709 333505 787044 820388 575407 481055 295719 289572 336728 336187 344892 350376 342618 347541 385621 384273 707131 729300 41.05 67.6 2
13:00:18 2023-09-27 454265 448608 93130 90753 148645 150997 158009 157696 95966 94491 115964 115243 141272 145706 458986 495778 1178005 1151750 459039 477931 128318 112747 132341 131993 157011 152192 143812 145239 91779 94659 321034 286736 823370 827150 206643 204031 272482 272911 327923 318410 324600 325694 331480 332926 303079 333505 783012 832311 587237 481808 293939 288527 337817 334472 343475 348250 345676 346632 383032 385769 699014 731872 41.05 67.6 2
13:00:19 2023-09-27 450791 449617 93065 90448 148186 150788 158902 157361 95768 94492 115837 115243 141605 145852 458210 491303 1176369 1161073 462945 477859 128453 112308 134258 132224 157021 152441 144626 145201 91902 94787 340203 285315 817809 822618 207225 206327 271410 274515 326829 320504 323543 330195 330728 334525 303079 333433 786487 824335 577810 482487 293527 289642 336764 335987 345379 349852 342582 346668 385008 383428 706093 731872 41.05 67.6 2
13:00:20 2023-09-27 452407 450276 95033 90569 151242 150542 158303 157591 96030 94556 116033 115163 141139 145502 460223 495959 1171368 1153427 463314 477931 128152 112406 133943 131960 156757 152226 143812 145239 91619 94529 321991 286126 808032 825393 207225 204843 273181 273747 327923 317893 324672 325694 331749 334935 302816 333162 784192 828678 576360 481808 294675 289418 337781 334437 345028 348215 342582 346632 385334 385155 696925 729300 41.05 67.6 2
13:00:21 2023-09-27 452066 447639 93001 90443 148672 150546 158004 157361 95768 94396 115837 115131 141272 145400 458210 492337 1177957 1164994 465057 477643 128440 112373 134341 131893 157125 152124 144143 145068 91645 94623 321034 285113 814541 820661 206643 204280 271186 274287 325950 320947 323315 329962 330835 334432 302583 333433 786487 823169 569601 480413 293527 288834 336493 335481 344892 350096 342546 346668 385008 383428 706093 731872 41.05 67.6 2
13:00:22 2023-09-27 448504 449099 92937 90569 148451 150580 158114 157361 95768 94545 115837 115243 141272 145706 457530 496103 1181838 1161073 461398 477967 128118 115217 133815 131926 156286 152437 143778 145239 91460 94627 321991 287144 825743 820661 207225 208369 271326 272876 327923 320519 324035 326678 330014 334935 301416 333325 783984 822729 577810 479754 295512 288658 338659 337167 345867 349677 342366 348216 382672 385191 701073 730685 41.05 67.6 2
13:00:23 2023-09-27 452223 447674 92929 90569 148181 150580 158114 157361 96097 94523 116241 115111 141528 141370 460660 492694 1176332 1162615 463734 477715 128405 115309 134130 132059 156802 151670 144156 145060 91679 94496 322982 285315 817467 820008 207219 204314 271136 274394 325950 318668 324335 327666 329444 334935 302159 333198 786487 820843 587487 480340 293080 289374 336728 335481 345623 349817 342257 347724 385621 383393 705556 730833 41.05 67.6 2
13:00:24 2023-09-27 446799 451861 92937 90602 148555 150926 158004 157361 95768 94492 115837 115243 141175 145604 458210 496139 1183945 1161899 460710 480707 127729 112516 133780 132390 156754 152683 143812 145236 91779 94562 333577 286126 821344 822404 207517 208441 273604 274338 328631 319430 324492 328564 329836 335839 301064 335319 784094 824225 580372 479073 294011 289308 338528 335741 347486 350885 342233 348747 382672 384309 699805 731872 41.05 67.6 2
13:00:25 2023-09-27 464342 449482 93127 90654 148388 150721 158225 157621 95932 94427 116183 115144 141672 141532 458856 493030 1173765 1161890 463734 479869 128152 115343 134200 131960 157011 152335 144143 144769 91779 94431 325088 284911 819872 820661 207409 204348 270723 274586 325915 318668 324600 327172 329711 334970 301664 333433 787638 820843 577430 480145 292941 289677 336493 335987 343440 349852 342330 347196 385585 383393 706130 731872 41.05 67.6 2
13:00:26 2023-09-27 446872 450721 92937 90727 148568 150822 158225 157691 95768 94524 115837 115276 141272 145706 458210 496139 1184610 1161899 461037 477931 127940 112406 133850 131993 156754 152437 143812 145437 91579 95015 333577 287756 809240 823202 207517 205748 271445 273570 328738 318233 324419 327172 329978 335006 301206 333577 783984 823169 578901 479073 294011 288904 338802 336690 346468 349015 342028 348500 382672 384543 700043 731872 41.05 67.6 2
13:00:27 2023-09-27 448004 448161 93194 90438 148632 150479 158225 157326 95800 94364 115952 115078 141706 145630 459786 493102 1173728 1166659 464654 477931 128576 115286 134437 131202 157120 152053 144551 144769 91779 94464 322982 284508 828399 820045 207045 208476 270499 274622 325915 318668 324564 325765 329715 336016 301206 333433 787675 820227 580372 477300 294675 290673 335751 335481 345867 348250 342578 348747 383281 382247 703104 730314 41.05 67.6 2
13:00:28 2023-09-27 447164 450988 94968 90602 148173 150784 158004 158255 95703 94492 115837 115276 141516 145644 458892 498982 1180588 1160799 459932 477715 128515 112593 132350 132009 157097 152124 144177 145103 91679 94623 319806 285720 815022 824809 207517 208369 271551 273747 327781 316969 324708 325624 330014 335980 302129 335211 784192 824834 581843 477717 294011 288763 336764 334437 347583 347176 341992 348747 382100 384309 694353 728429 41.05 67.6 2
13:00:29 2023-09-27 447309 449420 93097 90757 148456 150788 157783 157361 95605 94492 116056 115210 141077 145573 458210 490088 1180588 1166962 456952 477701 128789 115275 134293 131169 157230 151703 144313 144748 91779 94332 321991 284508 825005 823059 207663 204739 271551 274394 324934 318963 324335 325694 330656 333929 302202 336047 786487 820315 578901 474917 294909 288728 334741 336529 344892 348250 342546 348476 379822 383464 703987 728724 41.05 67.6 2
13:00:30 2023-09-27 447145 448376 92809 90602 148257 150822 157783 157361 95605 94460 116146 115309 141139 142162 459823 496193 1179719 1153353 457850 477751 128371 112495 132165 132150 156618 151985 143608 144658 91619 94496 322982 286126 813757 827736 206643 208042 271586 273464 326758 317004 324406 324714 332018 332392 301241 333541 781906 832311 578901 477530 294046 293363 336764 334472 345379 347695 344665 346106 382136 385191 699014 731412 41.05 67.6 2
[truncated: 150,165 more chars]
