# Supplementary material for: Methods for Estimating the Detection and Quantification Limits of Key Substances in Beer Maturation with Electronic Noses
Source: Sensors (Basel). 2024 May 30;24(11):3520. doi: 10.3390/s24113520 (PMC11175341; doi:10.3390/s24113520)
Supplement: Supplementary file 1 [file sensors-24-03520-s001.zip › Data/2-Phenylethanol/raw data/Day 2/150ppm3.txt]

Time Date R01 R02 R03 R04 R05 R06 R07 R08 R09 R10 R11 R12 R13 R14 R15 R16 R17 R18 R19 R20 R21 R22 R23 R24 R25 R26 R27 R28 R29 R30 R31 R32 R33 R34 R35 R36 R37 R38 R39 R40 R41 R42 R43 R44 R45 R46 R47 R48 R49 R50 R51 R52 R53 R54 R55 R56 R57 R58 R59 R60 R61 R62 T01 H01 Phase
13:06:00 2023-09-27 320973 317150 79525 77214 115634 118786 117109 116094 87395 86156 93131 93575 112347 113754 328587 351296 941636 936218 349732 360970 105783 95834 101240 103737 114660 114700 105355 105948 76158 76583 255070 223460 648570 649824 195294 193905 248306 249503 287657 279731 297631 300305 314163 319823 296659 330186 658101 691613 507921 413451 263341 258720 297261 296054 313076 316413 319161 324496 356043 358628 577000 605348 41.05 67.8 1
13:06:01 2023-09-27 321243 318637 79529 77239 115504 118743 116981 116094 87395 86305 93152 93639 112720 113742 328444 353834 946231 935570 345540 360790 105685 96097 101173 103809 114437 114768 105322 106086 74821 76615 254239 225571 646876 649364 195329 194035 248374 250488 288698 279843 297451 297966 315599 319823 296731 328848 663300 701839 505179 412866 264086 258286 297928 297798 312126 315144 320602 322423 356685 357688 581251 607241 41.05 67.8 1
13:06:02 2023-09-27 317999 319402 79208 77648 114929 119174 116753 116515 87244 86278 92999 93734 112379 113940 328055 355610 949416 930071 344907 360970 105493 95868 101173 103737 114437 114734 105322 106054 76054 76583 254239 225181 659978 648948 194097 194756 246951 251089 288901 279188 297414 298453 315499 319339 298032 329006 665250 701343 505179 412035 263341 259484 297473 297581 313111 315169 320081 324158 356650 357872 582701 608902 41.15 67.8 1
13:06:03 2023-09-27 320291 316706 79695 77250 114999 118902 117009 116315 87506 86273 92996 93639 112752 113775 328444 356503 947577 924757 348607 360934 105461 96000 101000 103771 114371 114985 105322 106232 74513 76615 254239 225268 646161 649020 195329 193905 248132 250840 287279 280928 297342 300734 313362 318857 298000 329975 665830 701343 495766 413887 261860 258720 297928 296959 310237 316413 320043 322459 358264 358376 585325 608038 41.15 67.8 1
13:06:04 2023-09-27 318737 317220 79276 77330 114929 118941 116673 116482 87605 86156 93097 93575 112347 113775 329925 356145 939931 927612 348248 360970 105461 95868 101207 104001 114470 114655 105322 105948 76021 76550 253133 224161 646621 647529 195329 194176 247714 251301 288088 282566 297703 301216 315049 320983 296076 328812 665757 693219 507921 411699 264086 258685 297718 296994 311827 316413 319337 323931 355543 356879 584838 608198 41.05 67.8 1
13:06:05 2023-09-27 320518 317681 79674 77302 115769 118505 117109 116181 87602 86002 93189 93448 112785 113556 328444 352245 940870 934188 349732 360934 105976 96131 101173 103704 114470 114541 105322 105875 74821 76583 253133 223460 650732 650284 195294 193599 248900 249292 292713 280074 297421 300305 313841 319375 297892 330443 663500 692136 507342 413745 263341 258720 299577 296825 312162 317370 320431 324460 356578 358628 577036 605678 41.05 67.8 1
13:06:06 2023-09-27 320860 316741 79525 77183 114999 118651 116981 116061 87395 86002 93131 93480 112785 116500 328356 352386 949416 935553 347756 360970 105734 95968 100860 103842 114090 114883 105217 106086 74513 76648 265871 225391 642109 650744 195776 193599 248900 249750 288901 279878 297342 298418 314528 319080 297626 329079 661860 700138 501932 413269 264086 258137 297820 297798 312162 316413 320081 322423 358840 356879 579347 609936 41.05 67.8 1
13:06:07 2023-09-27 318906 317898 79457 77386 115535 118970 117042 116315 87538 86396 93122 93798 112565 113775 328285 351260 950090 935570 347191 360862 105461 95933 101139 102505 114640 114666 105290 105988 74513 76655 253133 224635 648220 649020 195259 194141 248061 249678 287221 279613 297703 301003 315493 318467 299577 328067 661824 698232 493712 414507 261788 258720 297784 297588 311805 316343 319561 323895 358504 356726 579120 608273 41.05 67.8 1
13:06:08 2023-09-27 320291 317185 79695 77334 114966 118743 116981 116335 87395 86215 93097 93670 112707 113676 328285 353940 944570 926220 348082 360898 105461 95967 101000 103919 114057 114894 105290 106054 74513 76793 253133 225427 642552 648984 195259 194141 248445 251265 287683 280928 297667 300947 314019 319045 297892 330443 665757 701343 502439 413269 263341 258685 297928 297409 310202 316856 322895 323152 358481 358593 587900 608323 41.05 67.8 1
13:06:09 2023-09-27 319576 319731 79457 77414 115564 118936 117076 116315 87363 86369 93064 93607 112598 113742 328409 354437 943545 929319 348349 360898 106041 95967 101207 103775 114627 114700 105677 105843 76158 76518 253133 222762 656178 651858 195122 194212 247679 250840 288698 280039 297667 300726 314128 320272 297640 329472 665720 693219 501932 414038 261860 259484 297712 297798 312126 316574 320885 324496 356007 357836 582629 606542 41.05 67.8 1
13:06:10 2023-09-27 319408 316711 79525 77246 115634 118627 117143 116061 87363 86156 93064 93575 112565 113676 328551 351260 940870 936181 349732 360934 105783 95933 101207 103742 114706 114780 105355 105988 74821 76655 255405 223574 647763 650284 195294 194005 248271 249678 288316 280039 297631 300726 315049 320272 297113 330480 663732 694691 507921 413745 263714 258685 299686 297264 313742 317053 321156 324388 356436 358737 576817 605128 41.05 67.8 1
13:06:11 2023-09-27 322081 317048 79678 77414 115542 118709 117176 116255 87427 86156 93254 93702 112785 113577 328055 353940 946157 935516 345405 360934 105461 96000 101069 103809 114280 114814 105290 106021 74513 76721 255070 225499 646751 650284 195914 194176 249039 250488 288933 280153 300379 298383 314273 320272 296623 331903 662795 702335 505179 414038 264460 258286 297820 297870 312162 316856 320602 322423 358228 357876 580979 608902 41.05 67.8 1
13:06:12 2023-09-27 319434 319279 79276 77441 115272 119136 116432 116448 87363 86310 93064 93798 112347 113907 327560 355574 950090 929998 345685 360537 105461 95967 101139 103737 114437 114700 105322 106021 74513 76655 253133 224829 644018 651205 194641 194756 246951 251265 288933 279288 300379 300790 315715 319020 297322 329056 665720 701839 505179 415177 263718 260000 297748 297870 313920 315284 323167 323751 358324 358737 585812 609576 41.15 67.8 1
13:06:13 2023-09-27 320508 317181 79525 77585 114966 118743 117042 116255 87395 86215 93097 93670 112675 113940 328409 355574 945946 926257 348742 360970 105428 96000 100966 103809 114326 114894 105290 106054 74513 76688 253133 225109 640812 648984 195294 194176 248480 250840 287886 281445 297342 299080 315865 319045 297532 330209 665757 701343 505179 414470 263341 258685 297928 298100 313286 317335 320045 324122 358768 358376 584893 607103 41.15 67.8 1
13:06:14 2023-09-27 323181 319097 79525 77211 115471 118743 116981 116094 87395 86092 93097 93480 112817 113766 328055 356109 940870 931120 349236 360934 105783 95967 101173 103775 114437 114734 105322 106021 76158 76635 267853 224125 645594 648905 196224 193699 249321 250840 288494 281357 297451 301216 315493 319339 297892 329381 666124 696058 507921 414846 264460 257530 297712 297798 311002 318127 321758 324280 356472 359892 580056 605348 41.05 67.8 1
13:06:15 2023-09-27 321317 316702 79461 77267 115517 118709 116948 116335 87395 86215 93254 93480 112675 113676 328055 350210 941826 935553 348669 360898 105783 95900 101207 103742 114437 114700 105322 105915 74821 76550 267853 223424 658298 650284 195603 194176 248271 249714 288058 281931 298257 302069 315049 320308 297892 330443 658065 691613 509292 413451 263714 258685 297677 296924 314978 316856 321339 324532 356578 358880 577000 608902 41.05 67.8 1
13:06:16 2023-09-27 319151 316928 79525 77298 114966 118743 116948 116094 87395 86246 93097 93575 112598 113676 328055 351296 950090 934151 346773 360862 105461 96000 101173 103775 114437 114700 105322 106021 74821 76583 253133 224477 647753 649056 195741 193870 248516 249750 287221 279808 297739 301289 315493 318092 299855 330595 664161 700134 510491 414434 261716 258542 300316 297090 312897 316237 320045 324388 358768 357836 577854 608235 41.05 67.8 1
13:06:17 2023-09-27 320933 317225 79244 77508 114900 119266 116828 116736 87363 86337 93064 93861 112444 113907 327560 355610 948743 928680 344638 360934 105976 95934 101173 103704 114437 114734 105290 106021 74513 76583 253133 224829 642980 651205 194641 194756 246951 251301 288901 279153 297523 300675 313293 319823 297626 329509 664743 701343 513747 412000 263341 259735 296558 297798 313552 315424 320566 323895 357689 358628 582665 608902 41.05 67.8 1
13:06:18 2023-09-27 318419 316963 79521 77613 114962 119057 116787 116482 87395 86369 93097 93829 112379 113841 328055 354543 940870 927612 347992 360970 105783 95834 101173 103632 114627 114734 105322 105948 74513 76583 253133 224477 649764 649364 195122 194756 246986 251655 288901 280188 299170 302069 314759 321030 296969 330370 665611 693182 509292 411187 264050 259742 297892 297798 312090 316856 319596 324266 355366 359531 585312 607571 41.05 67.8 1
13:06:19 2023-09-27 322118 318828 79887 77378 115663 118622 117096 116061 87606 86065 93131 93385 112785 116627 328055 354224 940870 930031 348046 360898 105461 95867 101103 103737 114437 114780 105322 106021 74513 76583 253133 224089 649442 648446 196260 193563 249249 250876 288494 281471 297667 300674 313258 320272 297489 329381 663805 693147 509292 412035 264460 257672 297928 297798 311144 317405 319334 324424 356614 357911 581007 605348 41.05 67.8 1
13:06:20 2023-09-27 322717 316671 79525 77214 114999 118743 117062 116255 87427 86092 93131 93480 112675 116697 327595 352421 948889 935516 346773 360970 105323 96000 100826 103842 113946 114928 105113 106272 74513 76793 253133 224685 644815 648948 196260 193599 248965 250202 288865 282566 297487 300184 315938 318903 297784 330976 664272 703982 505179 414362 264086 257888 297677 297798 311876 316715 322252 323368 359851 360579 579605 610011 41.05 67.8 1
13:06:21 2023-09-27 316668 316706 79497 77302 114962 118743 116787 116288 87395 86278 93131 93702 112347 113775 327560 351822 948743 931465 346700 360934 105461 95900 101173 103809 114437 114734 105322 106021 74821 76583 250900 224628 656145 652764 195294 194212 248271 250452 288058 279222 299460 300967 313293 319339 297712 329239 664743 698268 507921 414179 261860 259484 297820 297054 313552 316157 319596 324424 357689 357801 578747 608470 41.05 67.8 1
13:06:22 2023-09-27 319612 316711 79525 77445 115522 118902 117137 116556 87602 86246 92996 93766 112720 113709 330195 357290 948559 928932 344638 360970 105461 94220 101072 103962 114404 114700 105322 106021 74513 75546 255405 225340 646447 651205 195294 194212 247714 252009 288698 279843 300197 300754 313328 319823 297892 329082 665793 702335 507921 412942 263900 258720 297518 297409 312162 315936 320602 323439 358480 358880 585289 606699 41.05 67.8 1
13:06:23 2023-09-27 318710 319097 79521 77378 115456 118738 116948 116288 87395 86188 93131 93639 112720 113742 327560 353976 941826 928932 350228 360379 105711 95834 101103 103632 114437 114700 105322 105948 76126 76583 254239 222762 648379 649020 195603 193859 248097 251229 288901 280310 296888 301219 318941 320045 299686 329975 664780 692136 502439 413887 262856 259484 297928 297798 312162 317370 320431 324532 358192 358376 581359 605913 41.05 67.8 1
13:06:24 2023-09-27 321344 317013 79646 77613 114900 119004 117042 116382 87570 86492 92962 94298 112752 113907 327560 356395 939536 929593 348449 360790 105678 95933 101103 103704 114437 112956 105579 106021 74513 76583 254361 224477 645434 647529 195284 194176 248480 251655 288291 280501 297703 301216 315527 321208 296946 329345 665720 694196 507921 411406 264647 258685 297928 297480 311617 317113 319561 324230 356650 357911 584425 607103 41.05 67.8 1
13:06:25 2023-09-27 319930 318637 79525 77267 114995 118743 116981 116255 87427 86124 93131 93511 112598 113733 327595 352421 944570 936611 342699 360970 105751 95868 101173 103737 114437 114734 105322 106021 76106 76583 253133 224865 647157 648446 195949 194212 248865 251053 288901 279188 300088 299325 315859 321208 297856 329345 663768 698305 515632 412282 264086 258720 297784 297798 313076 315802 321576 324424 356293 360255 582756 609898 41.05 67.8 1
13:06:26 2023-09-27 322118 316863 79710 77320 115756 118771 117319 116235 87754 86273 93389 93480 112785 116581 327631 352280 951632 935479 347510 360898 105461 95934 101072 103737 114358 114734 105322 105948 76073 76603 253133 224670 646276 649020 195949 194040 249249 250488 288268 280074 297414 299395 314238 317097 297501 331330 661824 702335 507921 414615 263341 258756 300326 296600 313442 316413 320081 324424 359851 358880 577891 606809 41.05 67.8 1
13:06:27 2023-09-27 319612 316963 79529 77334 114999 118776 116981 116368 87427 86246 93131 93702 112707 113775 328090 355610 945946 926953 348002 360970 105461 96034 101173 103914 114090 114883 105290 106054 74513 76668 252155 225109 644358 649056 195949 194212 248516 251265 288201 281589 297775 300790 314273 319304 297892 329047 665793 700352 512163 414507 263714 258756 301304 297617 311368 317123 323167 323679 359310 358808 585142 607854 41.05 67.8 1
13:06:28 2023-09-27 318491 317044 79605 77498 115535 119194 116787 116448 87395 86246 93131 93925 112752 113808 327560 354224 941123 929397 350329 360898 105912 95868 101207 103666 114470 114734 105355 105948 76106 76583 253133 222762 650667 649020 195329 194212 248097 251301 289018 280109 297667 301255 315493 319823 300047 329975 665757 692136 507921 413887 261860 259198 298005 297509 312162 317370 320885 326441 357653 358628 581806 605348 41.05 67.8 1
13:06:29 2023-09-27 320291 316934 79525 77484 114962 118660 116948 116288 87395 86246 93131 93511 112379 116766 328090 350245 940870 936884 348669 360970 105783 95834 101240 103704 114470 114655 105355 105843 76158 76583 254239 222797 652980 649364 195914 194212 248551 249750 288093 280065 297342 300973 314797 320308 297892 331565 658101 693147 509292 411674 263900 259198 300425 296982 313778 317264 321339 327023 356472 359602 576853 606919 41.05 67.8 1
13:06:30 2023-09-27 321882 318240 79691 77298 114995 118743 116787 116094 87602 86246 93097 93575 112707 116604 327560 353338 944607 934791 342663 360970 105783 95934 101173 103737 114470 114734 105322 106021 76054 76615 254239 225181 644390 647529 195914 194212 248865 251265 288901 279878 299840 300947 313328 321208 297646 329310 663768 700352 502439 412574 264086 258756 297261 297798 313076 315459 321835 324424 356578 357911 576793 608902 41.05 67.8 1
13:06:31 2023-09-27 318224 316932 79308 77361 114966 118776 116787 116482 87427 86406 93097 93734 112314 113750 327560 352386 947398 931465 346700 360934 105461 95868 101207 103809 114437 114768 105322 106021 74513 76615 254239 224822 644798 649056 195329 194756 248306 251301 288093 279852 299170 299395 314019 320308 297892 329509 666161 700061 507921 415214 263124 260473 297892 297762 313921 316272 323351 324316 358049 358484 581177 608902 41.05 67.8 1
13:06:32 2023-09-27 320291 316228 79529 77330 115564 118922 116981 116288 87427 86188 93131 93862 112752 113643 327595 357528 948743 926953 346211 360934 105461 96000 101103 103842 114437 114734 105290 106054 76021 76648 253797 225535 646411 648984 195949 194212 248551 252009 288088 280963 299206 299325 314713 320083 297892 330150 667716 700595 512163 413887 263714 259484 297928 297480 311652 317370 320602 323439 358804 359782 586825 608902 41.05 67.8 1
13:06:33 2023-09-27 326883 318871 79525 77298 114995 118764 116787 116288 87427 86278 93389 93575 112675 113709 327560 356395 940870 930071 348742 360970 105783 95901 101207 103809 114437 114734 105322 105948 76054 76615 250900 224477 648722 647529 196260 194212 249285 251301 288494 281357 297703 302206 313328 320508 297640 331991 668057 698601 495766 415214 265209 258361 297748 299482 313030 317931 322709 324496 358539 358481 583113 606542 41.05 67.8 1
13:06:34 2023-09-27 320972 318637 79525 77550 114966 118743 116820 116636 87634 86278 93131 93670 112565 116731 327595 349965 940870 936884 347264 360970 105816 95834 101207 103632 114470 114506 105355 105843 76106 76583 253133 223460 650534 648905 195949 194212 248551 251301 288873 279222 297523 302069 314797 321208 297322 329079 658101 693671 496087 412866 264086 258756 297928 296636 314543 316378 319561 326901 356328 356879 577891 608038 41.05 67.8 1
13:06:35 2023-09-27 319612 318417 79553 77246 115471 118544 116981 116094 87459 86219 93131 93607 112598 116604 327595 350770 950090 935280 346773 360934 105461 95834 101173 103666 114437 114734 105322 106021 76021 76583 253133 224512 645753 648826 196571 194212 249671 250488 288268 280074 297523 300479 315865 318797 299215 331381 664272 702226 507921 414470 263863 258578 300461 297156 313516 317053 320566 326255 359887 358808 577744 608385 41.05 67.8 1
13:06:36 2023-09-27 318492 316965 79272 77424 114896 119174 116787 116515 87395 86678 93033 94084 111943 113940 327560 354259 950955 928932 345685 360970 105461 95934 101207 103771 114280 114768 105322 106021 76054 76615 253133 225535 645901 651205 195639 194756 248132 252364 288901 280227 300452 298906 314238 318976 297640 329079 665793 703973 507921 413269 264086 259484 297928 297515 313001 316413 321611 324195 358516 356879 585836 608644 41.05 67.8 1
13:06:37 2023-09-27 318447 316702 79525 77424 114966 118975 116465 116368 87395 86278 93097 93734 112314 113763 327330 355325 939536 927612 347756 360898 105461 95801 101103 103737 114326 114620 105290 105948 74513 76583 253133 224161 651276 647529 195776 194212 248306 252184 288793 281342 299206 301923 315938 322112 297048 330508 665611 697154 507921 412172 264834 259484 297626 300885 312126 316609 322709 324460 356328 358446 585325 608038 41.05 67.8 1
13:06:38 2023-09-27 320189 316007 79752 77183 115692 118651 117096 115901 87459 86156 93389 93480 112785 116569 328090 351822 939092 931465 348327 360934 105767 96034 101207 103666 114358 114734 105322 106021 76054 76583 254239 224125 647878 647529 196571 194212 249671 251301 288698 281392 297378 300270 313328 320308 297734 330344 664780 694232 502439 412035 264647 258315 297296 296994 311871 317441 319596 324532 358228 359018 582665 607177 41.05 67.8 1
13:06:39 2023-09-27 320415 316965 79525 77298 115550 118743 116981 116255 87606 86246 93131 94010 112817 116662 327560 352386 947361 934151 345173 360934 105783 95967 101000 103775 114247 114734 105613 106021 76158 76688 256785 225571 647467 649364 196251 193930 249350 250978 288901 280788 300695 300147 315938 320840 297712 332322 666161 702335 507921 414038 264834 258685 299614 297617 313040 316378 324547 323439 358516 360907 581251 608902 41.05 67.8 1
13:06:40 2023-09-27 319612 318610 79525 77334 115555 118743 116981 116094 87666 86246 93357 93607 112565 116731 329312 351015 950090 936867 347756 360970 105783 95967 101173 103952 114437 113128 105322 106021 76106 76688 253133 224477 656871 652944 196536 194212 249671 250664 287814 280501 299919 302441 314273 318821 298161 331528 661860 702335 500579 414615 263714 259302 298407 297798 313808 317113 320531 324460 360394 358880 579120 608470 41.05 67.8 1
13:06:41 2023-09-27 320065 316193 79525 77382 114966 118743 116948 116335 87427 86310 93131 93607 112598 113709 327560 355574 946653 926953 347756 360934 105461 96000 101000 103809 114247 114814 105322 106021 74513 76668 255405 224800 645511 653017 196220 194650 248723 251688 288494 281645 299315 300821 317501 319870 297892 329043 669008 702335 505179 414362 263900 259484 296811 297896 311144 317158 323167 325629 359851 359638 586154 608470 41.05 67.8 1
13:06:42 2023-09-27 318710 316706 79529 77281 114995 118776 116948 116448 87698 86369 93097 93829 112347 113709 327560 354246 941826 930254 349732 360354 105678 95867 101207 103775 114358 114700 105322 105843 76158 76603 255070 222762 647912 649020 195949 194756 248516 251301 292919 280662 297667 301219 313293 319339 297501 329573 665757 693147 507921 414507 263341 259849 297928 297798 313076 318331 321112 324568 358804 358629 584253 606809 41.05 67.8 1
13:06:43 2023-09-27 319357 318646 79774 77174 115845 118536 117176 116061 87427 86188 93131 93638 112565 116534 327560 351260 940870 934188 349484 360898 105783 95834 101207 103775 114470 114666 105691 106181 75027 75483 255405 223317 649879 650708 196118 194650 249072 250098 290649 281413 297667 302926 313293 320958 297892 330866 662795 694691 509292 414038 264086 259484 300959 296600 312718 318108 319337 324568 358216 357626 577891 606542 41.05 67.8 1
13:06:44 2023-09-27 320972 316228 79529 77550 115475 118709 116948 116094 87427 86278 93324 93670 112752 113610 327560 352386 943901 936884 342663 360970 105816 95834 101207 103775 114470 114541 105322 105915 76021 76583 249987 224161 659360 647529 195949 194212 249249 251265 288268 279188 299877 299430 315277 319703 297892 329310 663263 694304 509292 412866 264460 259302 299686 297545 315022 316132 324086 327927 356329 360508 581177 608791 41.05 67.8 1
13:06:45 2023-09-27 317811 318867 79521 77389 114995 118743 116981 116368 87606 86401 93131 93702 112565 113775 327524 351015 950090 934542 346773 360970 105711 95967 101284 104148 114653 113148 105513 105955 74924 76728 255405 224333 647412 653981 196082 194650 249107 250840 288873 280074 299592 300270 315938 320012 302050 330480 662795 699255 503791 414434 261860 259885 300114 297054 314065 316828 320531 324460 358768 358628 579157 608902 41.05 67.8 1
13:06:46 2023-09-27 320298 316228 79463 77414 114962 119106 116820 116448 87427 86310 93097 93607 112598 113676 327066 356145 950278 927612 345966 360970 105461 95834 101173 103809 114437 114768 105322 106054 76106 76668 253133 225181 652180 648948 196224 194756 248900 252364 288521 280815 300416 299325 314748 320094 297604 329310 667716 702335 507921 413197 264086 259484 297856 300827 314539 317088 321920 324280 358625 359856 585202 610957 41.05 67.8 1
13:06:47 2023-09-27 319612 316450 79529 77357 114966 118941 116592 116368 87427 86374 93097 93702 112314 113775 327330 354543 939536 928932 348248 360645 105976 96330 101284 104148 114371 113129 105474 105955 74872 76728 267853 224018 649693 648905 195914 194756 248516 252009 289555 281448 300561 302069 314238 320218 297646 331940 667098 694196 507921 412282 264647 259484 297820 297444 312126 317405 320531 324496 356614 358446 584838 607140 41.05 67.8 1
13:06:48 2023-09-27 320715 316233 79698 77298 115856 118669 117176 115948 87698 86156 93131 93480 112817 116546 327295 351822 940870 933488 349732 360934 105783 95834 101173 103704 114437 114700 105322 105915 76106 76583 253133 223460 652498 650284 196571 194212 249846 250101 288058 280963 297739 301113 313362 320757 299129 329345 662832 692171 503622 414846 264761 259348 300917 297725 313409 318448 321795 326259 358049 359856 577671 606392 41.05 67.8 1
13:06:49 2023-09-27 320972 316228 79557 77382 115645 118902 117076 116415 87666 86342 93131 93702 112411 113841 329962 352386 943233 936884 344674 360283 105783 95967 101240 103666 114437 114620 105322 105875 76158 76583 253133 224161 658284 648446 196433 194212 249285 251301 288093 279222 300197 302206 318941 321969 297892 331197 662795 698268 509201 412866 264460 259302 297856 296545 314405 316157 321540 324532 358000 357911 580427 606772 41.05 67.8 1
13:06:50 2023-09-27 317802 316228 79695 77361 114966 118941 116820 116448 87427 86464 93131 93765 112347 113742 327066 351296 947398 929994 346455 360898 105461 95868 101033 103737 114123 114734 105322 106021 74513 76583 253354 224161 649191 649056 195949 194756 248516 251089 288873 280074 299955 301856 314238 320532 297953 330209 666124 702799 507921 416395 261752 260179 297712 296946 313921 316715 321883 324352 358049 358880 579568 608396 41.05 67.8 1
13:06:51 2023-09-27 319343 318378 79573 77445 114966 118709 116981 116368 87395 86701 92996 93639 112250 113643 326572 355610 948743 928932 344674 360898 105493 95834 101207 103809 114463 114700 105322 106054 76054 76635 250900 224865 644191 651205 195329 195029 247750 252364 289018 280074 300778 301216 314238 320757 303381 329079 665793 701051 507921 412942 264086 259885 297892 297653 314029 316631 321576 324424 358804 356879 585289 608902 41.05 67.8 1
13:06:52 2023-09-27 318346 316706 79553 77504 114962 119057 116753 116482 87427 86614 93131 93861 112444 113841 327066 354543 940202 927612 347756 360898 105783 95868 101173 103737 114358 114655 105322 106021 76073 76583 251997 224599 649536 647529 195914 195029 248480 252364 292677 280963 297451 300305 315829 322458 298000 332013 669303 696168 509292 412500 264834 259924 297892 300111 312897 317017 320531 324568 356650 358481 586008 606846 41.05 67.8 1
13:06:53 2023-09-27 320679 318378 79839 77211 115729 118665 117624 115868 87730 86065 93518 93480 112849 116500 327560 352386 940870 934188 349732 360898 105783 95868 101207 103809 114470 114620 105355 105948 76158 76615 253133 223424 649693 649364 196571 194212 250021 250276 287255 281392 297703 300900 313362 321208 297892 330080 661860 692171 509292 412000 264460 258756 301043 297798 313111 318848 319561 326441 358228 357876 577891 607140 41.05 67.8 1
13:06:54 2023-09-27 320482 315786 79670 77334 115667 118627 117176 116094 87638 86161 93389 93575 112817 116697 327595 351260 950090 935553 347756 360934 105461 96000 101033 103842 114090 114734 105322 106021 76158 76615 255405 224161 644510 649020 196571 194212 250021 251265 288093 281145 300088 302712 318399 318949 300001 331792 664272 704288 503622 414470 264460 258578 300425 297798 312790 317405 320602 324352 359724 357911 579605 605876 41.05 67.8 1
13:06:55 2023-09-27 317811 318637 79497 77835 114962 119057 116820 116482 87427 86464 93131 94052 112282 113841 327066 352386 948743 931429 346247 360934 105461 95834 101173 103666 114090 114541 105322 105915 76106 76583 253133 224670 656765 649092 195949 195029 248516 251301 289425 279878 299206 299430 315865 320757 297712 329975 664780 701343 515461 412651 263341 260251 297820 297581 314800 316413 321314 326173 358768 358376 580839 608902 41.05 67.8 1
13:06:56 2023-09-27 318710 318828 79525 77330 114962 118806 116787 116288 87427 86342 93131 93765 112785 113709 327066 353445 944607 928932 348888 360970 105461 96034 101033 103986 114090 114768 105290 106054 76054 76701 255405 224829 641123 648790 196296 195126 249001 251758 288829 283084 297342 301996 315153 319233 299451 331851 667533 700134 505179 414543 263714 259484 297469 297401 311983 319047 320531 326450 360430 356879 584692 607177 41.05 67.8 1
13:06:57 2023-09-27 317516 316228 79529 77396 114966 119140 116787 116482 87459 86464 93131 93797 112444 113775 327066 353445 942307 927612 347756 360934 106140 95768 101521 103599 114627 114427 105605 105697 76139 76478 253133 224161 652665 648905 195776 195166 248132 252009 292677 280741 299532 301184 315049 319258 300348 330626 665793 691870 515632 412574 263714 260251 297784 297237 311948 317405 320341 326441 356543 359782 583567 606542 41.05 67.8 1
13:06:58 2023-09-27 319393 315972 79553 77357 114995 118743 116981 116288 87459 86310 93131 93734 112379 113709 327595 351956 940870 936884 348495 360898 105816 95868 101240 103666 114470 114620 105355 105843 76191 76583 255070 222797 653221 649181 196286 195024 249178 250733 289479 280591 297631 301782 315902 321137 297820 331704 661860 693183 503791 411674 264460 259777 300327 297054 315022 317405 321119 327024 357689 357911 577854 607177 41.05 67.8 1
13:06:59 2023-09-27 320972 315915 79561 77298 114995 118743 116981 116255 87698 86278 93131 93638 112630 116731 327101 352350 944643 936884 342699 360934 105783 95901 101207 103737 114470 114734 105322 106021 76158 76615 253133 225181 645346 647529 196571 194756 249671 251301 288268 280109 301303 299360 315721 319960 297640 330379 665286 701343 509292 412866 264834 259302 299691 297581 313588 315585 322553 324460 357725 358759 581104 610485 41.05 67.8 1
13:07:00 2023-09-27 317806 316928 79493 77856 114933 119140 116787 116482 87427 86710 93097 94084 112347 114018 327030 352386 948706 931392 346700 360898 105783 95967 101173 103919 114437 114814 105322 106021 74924 75546 255405 224541 658345 653981 195771 195577 248303 251866 291064 279934 300052 302497 317616 320983 297712 330443 668057 702335 507921 415214 263341 260617 298253 297437 314986 316856 321540 326137 358732 358880 576762 608902 41.05 67.8 1
13:07:01 2023-09-27 320029 316158 79646 77361 115442 118743 116948 116335 87698 86342 93389 93829 112565 113742 327489 356109 948706 927612 346737 360898 105751 95967 101069 103809 114437 114894 105322 106199 74718 76721 253133 225232 645488 648948 196398 195029 249285 252364 288607 281321 300379 301216 315188 320532 297466 329345 667716 702335 505179 413851 264086 259849 298054 300220 312126 317370 324735 324172 360106 360255 587900 610126 41.05 67.8 1
13:07:02 2023-09-27 320702 316220 79525 77508 114962 119106 116787 116482 87605 86678 93097 93829 112675 113841 327295 354507 940870 930254 347756 360898 105783 96000 101173 102369 114653 112956 105658 106214 75027 75483 255405 223982 648003 647347 196357 195232 249072 252434 288933 283567 300131 300726 314713 322684 297178 330844 667680 694304 509292 412574 265396 259484 297928 300402 313765 318331 320531 324496 357689 358983 585772 608902 41.05 67.7 1
13:07:03 2023-09-27 319612 318342 79630 77389 115663 118704 117176 116061 87666 86374 93324 93702 112598 113709 327560 350210 940870 936884 349236 360826 105929 95900 101240 103809 114470 114700 105355 105988 76158 76688 254239 223510 648071 649364 196536 195029 249249 251053 288934 280915 297378 301889 313949 321208 299577 329345 664475 693635 502439 414038 264460 259849 298616 297329 314698 320005 322635 327146 357546 360907 577671 606993 41.05 67.7 1
13:07:04 2023-09-27 321161 316193 79666 77298 115634 118617 117143 116061 87698 86278 93389 93702 112785 116731 327524 351260 950090 935516 347756 360898 105959 94155 101284 104360 114496 112991 105257 106174 74924 75514 254239 224261 649481 653054 197124 194212 250021 251229 288058 282966 299061 300902 315919 319339 298598 330344 666124 702112 505179 414579 264460 259299 298616 297798 313993 317370 320566 324460 360974 358411 579568 608902 41.05 67.7 1
13:07:05 2023-09-27 315627 316228 79521 77504 115608 119140 116753 116448 87698 86742 93097 94116 112314 113783 327259 352069 949416 931429 346174 360537 105783 95967 101207 103775 114326 114700 105322 105988 76158 76635 254239 224125 644477 648984 195878 195166 248480 251655 288733 280039 299804 300691 314273 319927 297501 330443 665720 701839 509292 415140 263791 260876 301859 297653 314842 317194 321433 324352 358589 358737 581141 608791 41.05 67.7 1
13:07:06 2023-09-27 318710 316455 79691 77334 114962 118743 116948 116335 87459 86401 93097 93702 112598 113742 327295 352350 944570 929359 350578 360609 105943 96131 101315 104033 114561 112912 105546 106247 74924 75483 254239 223388 648220 649020 196536 195166 249350 251901 288901 281786 297306 301393 314932 320130 298440 329310 665757 694268 505179 414579 264086 259849 297892 296994 313076 319331 320268 324532 360394 359385 581359 606542 41.05 67.7 1
13:07:07 2023-09-27 318710 318383 79521 77473 114962 119019 116753 116482 87427 86646 93097 93861 112379 113808 327259 354472 940870 928022 347756 360898 105783 96000 101207 103809 114437 114814 105322 105988 76158 76668 267853 224125 650510 648635 196536 195303 248865 252542 292677 281357 300561 302497 314273 320218 297113 330308 667460 697118 507921 412646 265396 260179 297892 301950 312933 318611 324041 327465 357475 359018 586118 608902 41.05 67.8 1
13:07:08 2023-09-27 321317 315751 79561 77418 115630 118743 117062 116368 87698 86433 93389 93734 112785 116731 330159 355450 948214 936033 345052 360790 105863 96197 101072 104105 114371 113129 105257 106054 74872 76721 253133 225341 646073 650101 196986 195029 249846 251832 288268 281504 301047 299325 315793 321208 297892 331113 665488 701088 496087 412000 264834 259484 298163 299777 314029 318331 322553 328522 359851 359018 581251 607933 41.05 67.7 1
13:07:09 2023-09-27 324288 316193 79716 77414 115663 118743 117332 116255 87666 86433 93131 93702 112642 113742 327030 350245 950090 935516 347756 360970 105783 96000 101207 103809 114437 114734 105322 105988 76158 76668 253133 224125 645558 649056 196571 194756 250021 251265 289075 280928 299986 302069 314748 320023 301275 332014 666124 701693 502439 414470 264086 260143 301646 297365 315286 318119 321468 324496 360394 358880 579568 610123 41.05 67.7 1
13:07:10 2023-09-27 319612 318196 79666 77449 115763 119053 117062 116448 87698 86401 93380 94148 112984 113940 329422 353268 947577 927500 350652 360429 106009 96197 101352 103775 114404 114734 105322 106021 76243 75546 257449 223774 650258 649020 196571 195166 249561 252292 288058 281931 297703 301569 315223 320473 300279 330655 665757 694196 501086 414543 264086 260251 297469 297581 312790 319331 319077 326404 360708 359638 581897 606542 41.05 67.7 1
13:07:11 2023-09-27 319124 316220 79525 77701 114966 119140 116753 116482 87698 86678 93131 93893 112598 113841 327066 354543 940870 930254 347756 360934 105783 95934 101207 103775 114437 114734 105322 106021 76158 76721 254239 223968 650011 647529 196571 195166 249249 252542 288901 280999 299622 301393 317435 322458 298032 332359 667533 694088 502439 412464 265209 260107 297892 300117 313040 318331 320566 326901 357259 359414 585252 608038 41.05 67.7 1
13:07:12 2023-09-27 320291 318412 79525 77361 115542 118743 116981 116281 87809 86705 93315 93989 112752 113775 329495 352245 946231 935723 344457 360754 105929 95967 101173 103809 114437 114734 105257 106021 74872 76635 253133 225217 643608 648875 197017 194756 249671 251832 287221 280928 300917 299325 315188 319703 297712 330880 664743 702335 513919 413451 265209 259484 299577 297581 314029 317088 322553 324172 358732 359018 583089 608902 41.05 67.7 1
13:07:13 2023-09-27 319320 318153 79666 77246 115471 118738 117143 116094 87698 86369 93389 93575 112785 116685 327295 351225 951632 934188 346773 360898 105783 96000 101173 103809 114437 114700 105290 106021 76106 76668 253133 224125 651603 649092 196571 195166 249671 251014 291471 281539 300586 301042 315082 320165 299206 331381 666161 699866 502439 414434 263341 260251 300534 297509 313814 317229 323167 324496 359815 358880 579568 608175 41.05 67.7 1
13:07:14 2023-09-27 319051 316228 79756 77751 115535 119101 117251 116636 87814 86678 93451 94116 112752 113783 329495 353573 948252 928932 349134 360934 105711 96100 101106 103986 114404 114894 105322 106021 76158 75537 257379 224089 648906 649056 196571 195303 249671 252009 288316 282682 297739 300973 315258 320308 298405 331667 665793 698268 505179 414615 264086 260068 299686 297617 312820 320038 322606 324532 360974 357626 581769 607140 41.05 67.7 1
13:07:15 2023-09-27 318260 318210 79525 77535 114995 119174 116787 116482 87698 86710 93324 94147 112533 113874 327030 353445 940870 929593 347756 360934 105816 96000 101207 103809 114470 114734 105355 106021 76191 76668 253133 224125 660960 648190 196286 195745 249001 252612 288901 281777 299520 301077 315541 323019 297604 332322 668043 693635 509292 412574 264834 260071 297892 300402 313516 318225 320602 324532 357403 359191 585371 608038 41.05 67.7 1
13:07:16 2023-09-27 320862 317421 79815 77828 115597 118922 117076 116382 87814 86705 93417 93893 112752 113808 327524 352350 944607 938217 344384 360609 106034 96000 101521 103809 114470 114768 105579 106181 76158 76668 254239 224477 648781 647529 196986 195166 249846 252009 288058 280074 301047 300726 315600 320218 297892 330844 664743 699822 507921 412317 264834 259849 297747 297444 315022 316413 322553 326670 357689 359018 580092 607205 41.05 67.7 1
13:07:17 2023-09-27 320660 315751 79978 77298 115700 118544 117210 116061 87730 86278 93389 93575 112817 116731 327560 351296 950090 935495 347756 360898 105428 96034 101000 103986 114090 114928 105290 106378 76106 75497 256521 224433 643493 653017 197330 194994 250689 251901 290535 281676 299731 303662 316513 320272 297501 331113 663768 702148 502439 414615 264834 259266 299104 297798 314065 318189 321800 324460 360974 358481 579605 608902 41.05 67.8 1
13:07:18 2023-09-27 317217 316491 79557 77539 114966 119140 116787 116482 87698 86765 93131 94052 112598 113775 326572 351260 948743 931465 346455 360934 105783 96000 101240 103842 114686 114734 105355 106021 76158 76721 254239 224477 645522 649056 196398 195303 249249 252009 289004 280501 300778 300726 314968 325565 298405 330948 665757 703261 509292 413269 263714 259315 297469 297798 315466 317181 321540 324532 359310 359712 581030 608681 41.05 67.7 1
13:07:19 2023-09-27 318485 315713 79521 77389 114995 118776 116981 116423 87730 86614 93131 93734 112565 113766 327066 354338 944570 927612 350228 360898 105816 96034 101284 103809 114437 112991 105658 106214 75130 75403 254239 223281 649442 653054 196429 195303 249107 251901 290354 281702 297306 301925 315223 320308 298858 331851 665342 694232 501086 414615 264086 260438 299614 298123 314029 319814 319561 326477 360430 356879 583622 607140 41.05 67.7 1
13:07:20 2023-09-27 319386 318378 79521 77504 114962 119136 117084 116482 87459 86678 93131 93893 112444 113841 328077 354543 940870 930254 347756 360934 105816 96363 101207 103809 114437 114700 105322 105915 76158 76668 267853 224161 660462 647529 196571 195166 249321 252720 292955 281624 300561 302497 315003 320252 297892 331655 667716 694304 499863 412866 265584 259885 299945 298383 313552 318565 324086 326611 358517 359988 586008 609650 41.05 67.7 1
13:07:21 2023-09-27 321046 315310 79670 77424 115667 118743 116981 116288 87730 86401 93389 93765 112707 116650 326608 352386 944607 936884 342663 360898 105783 96000 101318 104110 114574 112991 105513 105955 74924 76833 253133 224721 645346 647383 196429 195095 249846 251832 288058 280109 301303 302571 315082 322611 297892 331113 665250 701343 503791 412866 264761 259484 300001 297444 314065 316891 322589 324496 358539 359053 580092 607241 41.05 67.8 1
13:07:22 2023-09-27 319612 315275 79811 77550 115584 118660 117176 116094 87850 86433 93454 93607 112630 116731 327560 351296 950090 936884 347500 360934 105461 96000 101137 103842 114090 114700 105322 105948 76191 76615 253133 224125 645489 649020 197124 194756 250021 251301 289425 281392 299206 302571 319074 319823 300425 330379 663768 701160 510491 414615 264460 259234 301129 297401 314256 318048 321433 326028 360902 360907 578563 609141 41.05 67.7 1
13:07:23 2023-09-27 319612 318378 79666 77445 115504 118772 116981 116482 87730 86614 93131 93734 112379 116650 326572 355610 948743 927338 347008 360681 105870 94155 101284 104029 114371 114950 105257 106280 74821 75475 253133 225160 645448 648948 196571 195029 249671 252364 288901 281821 300052 301929 315955 320757 300352 333031 668735 701124 507921 414543 264460 260068 299577 298836 312162 318785 322290 324496 360974 357946 587059 606809 41.05 67.7 1
13:07:24 2023-09-27 318451 316007 79670 77477 115475 118975 116787 116368 87459 86646 93131 93829 112347 113618 327030 352421 944643 927364 350228 360608 105961 96000 101207 103809 114437 114541 105322 105843 76191 76583 255405 222570 648790 649056 196571 195303 249285 252009 288058 281618 297775 302880 314273 320983 298858 329114 665757 695037 510491 417283 264537 260657 299432 299482 314613 319153 322252 327522 359707 359856 584563 608273 41.05 67.7 1
13:07:25 2023-09-27 322160 315751 79670 77418 115028 118776 117118 116288 87698 86433 93389 93765 112817 113676 328418 351812 943360 938243 348449 360754 106041 94220 101419 103962 114719 112912 105579 105922 74924 76655 253133 222762 648510 649364 196915 195303 249846 251265 290642 280850 299242 303571 314238 319960 297712 331153 663300 694196 503791 414038 264834 259885 301006 297798 315466 318366 320081 327437 358228 358732 577891 604982 41.05 67.7 1
13:07:26 2023-09-27 321236 315972 79666 77445 115467 119015 117015 116288 87762 86464 93389 93765 112785 113709 327330 352350 947361 936218 342663 360970 106058 96034 101207 103842 114470 114734 105322 106054 76139 76701 253133 225571 649472 649364 197124 195029 250021 252009 288093 281716 301129 299360 315258 320183 299174 333778 668057 704179 502439 414038 265584 259664 300461 299482 314363 317264 323390 324316 359309 359590 576883 607241 41.05 67.7 1
13:07:27 2023-09-27 319224 316268 79557 77712 114966 119373 116706 116756 87459 86769 93131 94490 112720 114097 329422 354295 949979 932907 345017 360790 106009 96231 101106 103995 114529 114700 105658 106021 76054 76615 253133 224721 650215 650744 195975 198881 248551 252720 290785 280828 305597 300305 316429 321208 299396 329381 667716 700102 509292 416395 264647 260984 297928 299410 315022 317405 322589 324568 359923 358481 585380 607277 41.05 67.7 1
13:07:28 2023-09-27 319124 316233 79836 77508 115508 118975 117015 116401 87730 86492 93389 93798 112675 113775 327330 352386 947361 927612 347242 360970 105493 96034 101207 103876 114123 114768 105322 106054 76106 76753 247855 225304 646966 649020 196571 195303 250021 252720 289018 281892 301090 303048 316921 321030 300813 330737 668589 703790 508264 414398 264834 260179 300461 300147 312126 319331 322288 324532 360974 360907 587499 608828 41.05 67.7 1
13:07:29 2023-09-27 319668 315751 79748 77504 114995 118975 116981 116315 88021 86765 93414 94148 112785 113808 328418 354934 940561 932907 348139 360754 105863 96067 101207 104179 114437 114734 105546 105955 76158 76721 255405 224161 649073 647529 196910 195029 250021 252364 292919 282470 300416 300900 314968 319703 297640 331920 667244 694340 502439 411385 265584 259302 297747 298383 313765 319331 320602 326441 359345 360128 583690 608902 41.05 67.8 1
13:07:30 2023-09-27 318869 315978 79666 77539 114995 119140 117015 116636 87730 86433 93389 93797 112630 113709 327560 351956 939128 936884 349732 360644 105994 96034 101458 103771 114470 114734 105355 106021 76191 76668 253133 223267 652343 649364 196848 195303 250021 251014 291175 281724 299665 302383 315938 322112 299378 330737 663391 696661 502439 414920 264834 260068 299593 297186 315022 318565 322709 327437 358768 359018 577561 608460 41.05 67.8 1
13:07:31 2023-09-27 319384 315315 79839 77365 115920 119243 117610 116281 88082 86737 93580 93829 113127 113799 330195 351956 952004 936847 347719 360898 105734 96067 100971 104398 114057 114939 105322 106021 76263 76688 252155 223982 641684 652129 197402 194756 250725 251832 288496 281672 299629 301184 316653 320272 300970 331346 664743 702643 503808 414651 264834 259699 299488 297409 314728 318331 321540 324496 360974 358697 579568 608902 41.05 67.7 1
13:07:32 2023-09-27 317181 316158 79634 77680 114966 119140 116787 116482 87666 86924 93324 94243 112598 114018 327030 351822 950090 931465 346174 360898 105783 96000 101173 103919 114326 114700 105290 106021 76210 76721 253133 224125 645646 652944 196286 196055 248965 252540 289268 280897 301193 301077 315779 321979 299886 331344 665538 702335 502439 413233 263904 259315 299577 297401 315430 317335 322028 324532 360129 359856 581431 610200 41.05 67.7 1
13:07:33 2023-09-27 317831 318421 79845 77694 115530 119004 117042 116348 87754 86801 93383 94021 112752 113940 327030 352350 944533 928864 350007 360717 105929 96133 101173 103809 114437 114780 105513 106214 76158 76688 253133 222726 646180 648984 196571 195303 249635 252364 288496 281909 297739 302772 315188 319952 300953 329345 666736 694232 509292 414543 264086 260251 299577 300838 314029 319779 320303 327169 360648 357911 581901 607140 41.05 67.8 1
13:07:34 2023-09-27 318869 318378 79553 77571 114995 119102 116787 116482 87698 86710 93389 94052 112598 113808 326572 354507 940870 929998 347756 360862 105783 95967 101207 103809 114404 114700 105322 106021 76210 76721 256521 224541 647196 649794 197191 195714 249493 252720 288901 281680 299447 301042 317725 323019 298000 331381 668699 694340 502439 412683 265584 260215 297226 298800 313516 318763 324086 326441 358768 360093 587022 608902 41.05 67.7 1
13:07:35 2023-09-27 321545 316092 79742 77645 115601 118970 117204 116348 87906 86705 93481 93765 112707 113688 327030 352315 944460 938217 342591 360898 105783 96000 101284 104139 114404 114700 105290 106021 76158 76688 253133 224822 646144 648446 197124 195303 250021 252364 288058 280501 302156 302069 314968 320699 297712 331346 667716 701343 503791 413451 264834 259849 298372 299373 314728 316856 323270 326404 358480 359771 580092 610633 41.05 67.7 1
13:07:36 2023-09-27 319612 315275 79811 77382 115696 118709 117176 116061 87850 86464 93518 93734 112817 116662 327295 351528 950090 936884 347756 360934 105461 96167 101103 103986 114090 114894 105513 106506 75079 75466 257379 224333 643961 653054 197680 195267 251006 251866 291151 281680 301053 302926 316875 320308 298440 333719 665104 702607 505179 414615 264834 259484 299417 297581 314986 318366 322028 324568 363198 358947 580156 608902 41.05 67.7 1
13:07:37 2023-09-27 315381 318305 79738 77645 115783 118966 117042 116415 87850 86614 93389 93893 112874 113820 328564 355254 948743 927612 347500 360357 105783 96067 101173 103986 114326 114928 105322 106021 76158 76826 253133 225145 645177 649020 197124 195303 250021 252720 288901 282682 300877 302069 316689 320958 298440 332364 669683 702335 507921 414543 264834 260251 298372 299045 311769 319331 322517 324532 359724 358947 587059 608707 41.05 67.7 1
13:07:38 2023-09-27 317806 315972 79662 77919 115475 119140 116948 116482 87730 86710 93389 94084 112707 113874 327030 352386 943545 929593 347756 360934 106140 95900 101633 102369 114719 112764 105869 105777 75079 76801 254361 223317 655602 651169 196393 196126 249107 252720 288093 281786 299840 302596 315685 323019 299819 329345 668699 692136 517316 413891 264460 264393 297820 299905 314029 318331 321540 329207 357653 357911 585252 607839 41.05 67.7 1
13:07:39 2023-09-27 319576 318528 79714 77508 115550 118941 116981 116448 88082 86828 93444 93957 112785 113651 327066 351461 942307 938611 347610 360934 105961 96000 101240 103809 114660 114666 105355 105843 76191 76583 253133 223110 651233 649094 197124 195303 250021 252009 289884 280928 299206 302136 314238 320218 297712 330344 663263 694160 510663 414038 264834 260251 300326 297509 315688 318233 320566 327936 358192 358983 577854 608038 41.05 67.7 1
13:07:40 2023-09-27 321317 315682 79720 77445 115550 118743 117062 116288 87850 86464 93389 93765 112817 113676 326572 351822 948214 936884 346237 360609 105943 94284 101214 104139 114371 113199 105224 106280 74924 75506 253210 225283 644527 650284 197263 195029 250021 252009 290969 281799 301053 299360 316653 321137 297676 335078 665575 702148 509292 413887 265584 259484 299069 299555 314433 318812 322553 324460 360974 360093 581251 608644 41.05 67.7 1
13:07:41 2023-09-27 319386 316193 79666 77480 114999 119004 117076 116448 87850 86614 93389 93893 112785 113874 326995 355610 950090 930254 344674 360898 105816 96034 101207 103842 114437 114848 105322 106021 76158 76721 252155 224865 645148 651205 196571 198846 249285 251326 287954 281480 301942 300480 315919 319703 299855 333468 668699 701124 509292 413887 264834 260251 297856 299555 314507 317405 323306 324532 360430 358983 586219 610818 41.05 67.7 1
13:07:42 2023-09-27 318826 315972 79724 77508 115667 119067 117143 116448 87730 86678 93389 93893 112642 113808 327066 352386 948889 930031 350541 360754 105969 96298 101386 104067 114719 112991 105546 106247 75027 76793 254239 222726 647321 649020 196286 195851 249808 252542 288496 281821 297378 301888 315541 320757 301915 329345 667716 694232 502439 414615 264460 260251 298163 297480 314065 319011 320045 327437 360938 358438 581842 607140 41.05 67.7 1
13:07:43 2023-09-27 319612 318196 79924 77392 115663 118743 117176 116288 87730 86769 93389 93893 112707 113643 327066 351956 940870 936884 349236 360898 105961 96034 101207 103809 114627 114700 105355 105843 76243 76583 253133 222762 658452 649364 196986 195303 249846 251265 289849 281357 299955 302489 315865 320218 299396 330379 664274 694160 515632 412035 264834 260251 301062 297798 315466 318458 320531 328108 358768 359018 577854 606542 41.05 67.7 1
13:07:44 2023-09-27 320508 315240 79666 77445 115667 118776 116981 116255 87730 86614 93389 93765 112984 113841 329422 354698 945799 936773 342519 360754 105969 96197 101386 103962 114529 112833 105322 105988 76158 76688 253133 224929 656603 648905 197124 195303 250021 252364 292012 282025 300000 302206 314968 321181 303454 333267 665757 702335 508863 413451 265396 260068 300425 297617 315466 317370 324036 326441 358804 360093 581359 608533 41.05 67.7 1
13:07:45 2023-09-27 320253 315915 79811 77392 115700 118743 117176 116061 87882 86401 93518 93670 112849 116697 327030 350734 950090 936611 347756 360898 105428 96200 101103 104019 114057 114928 105322 106199 76191 76753 253133 224125 642304 648984 197541 195029 250725 252009 288724 281821 301047 301960 319117 320508 301275 334253 664598 706769 496934 414543 265396 259742 301239 299482 314363 320001 321576 324532 360974 359018 579310 609141 41.05 67.7 1
13:07:46 2023-09-27 318935 315271 79666 77571 115471 118743 116981 116288 87874 86828 93444 94244 112720 113874 329262 353798 945799 926767 348139 360717 105718 96332 101139 103842 114090 114814 105290 106466 74924 76826 253133 225233 641640 649020 197223 195714 250021 252542 292753 283149 299986 300973 316653 321208 298440 330344 670362 702335 506721 414579 264834 260251 301813 300967 313076 319047 322064 326404 360974 358697 586118 608396 41.05 67.7 1
13:07:47 2023-09-27 317811 316708 79694 77571 115504 119106 116981 116515 87730 86924 93389 94116 112347 113874 326572 352386 940870 928932 347510 360898 106173 95834 101729 103632 114818 114506 105644 105665 76295 76721 253133 224125 649085 649364 196571 198846 249285 252720 290535 282528 300798 301888 315829 321559 299710 331866 668552 696168 499803 413708 264834 260984 299541 298139 314029 318848 325157 327913 357653 358446 585366 608470 41.05 67.7 1
13:07:48 2023-09-27 319088 315245 79807 77477 115834 119101 117332 116636 88054 86860 93515 94021 112972 113841 329495 351600 944179 938773 346700 360862 106140 96000 101521 103809 114752 112956 105644 105988 76328 76615 254239 223524 650534 647529 197124 195577 250021 252364 289849 280536 300513 301781 314273 322947 300322 333230 664743 694304 505144 414038 265209 260251 298616 296994 315164 317370 321611 327936 359586 359018 579605 607633 41.05 67.8 1
13:07:49 2023-09-27 321317 315275 79807 77771 115663 118743 117176 116255 87882 86528 93552 93766 112707 116731 326572 351296 948743 936884 344384 360898 105783 96067 101207 103948 114437 114928 105322 106054 76139 76753 254239 225463 648363 649364 197500 195470 250546 252362 291357 281715 300865 300164 319525 322112 300566 332513 665575 705323 509292 413269 265960 259885 298651 299265 314842 319036 323498 326173 360974 360632 582342 608565 41.05 67.7 1
13:07:51 2023-09-27 319161 318160 79874 77845 115849 119183 117076 116382 87938 86892 93515 94084 112752 113907 328528 355574 950090 929763 344638 360319 106041 96298 101207 103952 114437 114768 105322 106214 75079 76753 254239 225217 644775 650935 196571 198846 249285 256940 288058 281392 301047 300762 316176 319737 300991 330880 668735 702148 509292 414179 264834 260251 297261 300754 314986 318083 323534 324208 360974 359018 586606 608099 41.05 67.8 1
13:07:52 2023-09-27 318455 317748 79744 77539 115663 118971 117015 116368 87850 86742 93389 93893 112785 113775 326572 352350 946120 926051 350228 360862 105783 95967 101207 103809 114470 114768 105322 105988 76191 76615 255405 223017 655538 654445 197223 196091 249950 252720 290535 281751 299315 302950 316035 321137 299241 331630 667716 694002 509292 418174 264834 260984 298372 298348 314220 320299 323130 328291 360974 357946 583113 606542 41.05 67.7 1
13:07:53 2023-09-27 320357 317738 79742 77743 115597 119004 117109 116798 87906 86924 93546 94339 112785 113808 327066 351510 942307 936773 348139 360572 105994 96034 101661 104182 114719 114700 105644 105915 76276 76615 253133 222797 657330 649364 197402 195577 250021 252009 291569 281392 301090 302844 314748 320218 298405 330880 663768 694232 510663 412035 264834 260251 300959 297545 315911 318848 320602 328436 358768 359053 579274 608038 41.05 67.7 1
13:07:54 2023-09-27 320518 315275 79694 77477 115663 118941 117096 116288 87882 86646 93518 93765 112817 113709 327298 351822 945983 935516 342627 360934 105816 96000 101240 103842 114437 114768 105322 106214 75027 75343 255405 225247 644018 649327 197680 195714 250513 252454 291064 281680 301900 300270 315699 320957 303490 332153 667570 703827 505179 414038 265960 260251 300959 299228 315022 317441 324062 324136 359887 362681 580092 609031 41.05 67.7 1
13:07:55 2023-09-27 317702 317675 79605 78018 114896 119316 117009 116931 87698 86988 93131 94403 112744 114229 327699 352421 950090 931465 345405 360379 105896 96034 101207 103842 114437 114734 105322 106329 76191 76668 253133 224477 644973 649020 196571 196691 249075 252720 289075 280963 301729 301219 316176 320183 298440 329381 668699 701124 509292 413887 265127 259350 298104 299373 315911 317441 322589 326441 360430 358481 583562 608135 41.05 67.7 1
13:07:56 2023-09-27 318710 315310 79756 77539 115588 118975 117015 116401 87850 86592 93389 94265 112785 113808 326572 354507 947398 927612 347756 360934 105461 96067 101207 104360 114496 113148 105513 106360 74924 75577 254361 225001 646036 653054 197330 195851 249950 252684 289018 282718 301090 300762 316945 321065 300667 332175 669683 700595 509292 417580 265209 260251 300534 300718 313076 319814 322790 324532 360974 358732 587022 606306 41.05 67.8 1
13:07:57 2023-09-27 320679 317748 79746 77680 115550 119023 116981 116482 87698 86860 93549 94116 112642 113775 325624 354507 942346 933488 348495 360934 105816 96034 101207 103842 114641 114734 105355 105948 76223 76668 256785 224125 649287 647529 197541 195577 250021 252720 287151 282832 301090 301713 315258 320252 297604 332928 668735 700084 509292 411746 264080 259885 298407 300941 314029 319366 321576 327437 360430 361173 585380 608470 41.05 67.8 1
13:07:58 2023-09-27 319161 315021 79720 77508 115579 118941 116981 116482 87762 86619 93389 93925 112707 113709 326572 351461 940458 936884 349732 360609 106154 94252 101318 104182 114561 112912 105579 105922 75027 75483 255405 223524 648537 650247 197402 195851 250725 251301 288834 282528 300125 303057 315188 320218 300279 331113 666835 694232 503791 412942 264834 260251 299629 300802 315022 319047 320566 328436 359634 359053 579157 608470 41.05 67.7 1
13:07:59 2023-09-27 320504 315245 79811 77508 115700 118902 117271 116094 87850 86614 93389 93638 112707 113775 329495 351296 950090 936884 347756 360970 105461 96101 101000 103981 113979 114883 105217 106378 76086 76733 254361 224369 653993 651205 197680 195029 251113 252009 288829 281923 301303 300973 319470 320983 301239 332153 665757 703210 507921 414651 265584 259885 299558 299555 315022 318013 322064 324532 359696 360408 581251 607241 41.05 67.7 1
13:08:00 2023-09-27 315361 315280 79752 77571 115475 118975 117015 116482 87730 86833 93131 94052 112565 113775 326572 350245 950955 932832 345431 360609 105896 96198 101106 103995 114371 112991 105546 106247 74924 75577 254239 224089 644688 649020 196571 196402 249143 252720 289409 280928 301011 300865 315258 322350 298405 331197 667716 700631 509292 413887 264460 259927 298163 297480 315142 317441 323079 326477 360708 357911 581409 608101 41.05 67.7 1
13:08:01 2023-09-27 317811 315536 79881 77649 114995 119140 116820 116482 87882 86801 93549 94276 112598 113808 326572 352350 944570 925961 350228 360608 105816 96034 101240 103842 114470 114700 105355 106021 76191 76701 254239 222762 647787 649056 197124 198881 250021 252542 288733 281892 297451 303482 315699 320473 299382 330379 667753 694268 510663 414651 264647 264357 298616 298139 314579 320299 320375 327972 360974 357946 582710 606542 41.05 67.7 1
13:08:02 2023-09-27 319386 318153 79694 77739 115504 119170 116820 116515 87730 86892 93389 94148 112817 114097 328455 354295 940685 932632 348175 360790 106074 96198 101419 104139 114561 115110 105579 106021 76191 76668 267853 224161 651719 647151 197124 195714 250021 256868 288058 282866 302098 302172 315734 321250 297712 332423 669683 699858 509292 413451 264045 260251 297747 300754 314065 319530 322064 326078 359923 360668 587059 608902 41.05 67.7 1
13:08:03 2023-09-27 321207 315937 79807 77571 115936 119106 117528 116382 87970 86710 93583 93957 112849 113766 327030 352350 948706 936884 344602 360970 105961 96167 101207 103986 114594 114894 105612 106021 76295 76859 253133 225305 646822 648905 197541 195577 250725 252720 288969 281821 300421 302142 316176 321146 297953 332387 668429 701124 515804 412000 266149 260251 300850 300967 314986 318154 324519 324532 360394 361137 580912 609856 41.05 67.7 1
13:08:04 2023-09-27 319386 315245 79807 77543 115659 118743 117176 116335 87910 86860 93608 94308 113061 113829 329495 351920 954109 936699 347573 360717 106009 96298 101352 103952 114437 114780 105322 106021 75079 75569 259760 224089 647412 649020 197680 195303 251078 252009 289611 281821 301303 302314 317132 321208 299382 332122 665250 702112 508694 417033 264834 260251 301896 297444 315688 319036 322481 327400 359948 358947 580427 607633 41.05 67.7 1
13:08:05 2023-09-27 318710 317938 79742 77539 116001 119136 117176 116448 88002 86892 93617 94052 113029 113742 326537 355539 950090 929593 345685 360416 105783 96133 101173 103986 114404 114894 105290 106199 76191 76721 267853 225499 646447 651205 197402 195709 250021 251711 288058 282086 302266 302497 316653 320666 298858 331346 669683 702148 507849 414507 265879 260801 297712 299325 314029 319295 324026 326404 360974 359018 588762 608995 41.05 67.8 1
13:08:06 2023-09-27 318480 315275 79774 77535 115634 119266 117332 116636 88082 87130 93614 94523 112752 113907 329262 352245 948252 930143 350071 360862 106107 96100 101555 103952 114686 112991 105644 105988 76328 76721 254361 222378 648727 648984 196838 198846 250021 252720 288934 281856 301090 302808 317870 320183 299347 330344 668699 694160 515804 416358 264647 259315 300425 298383 315022 319295 320602 329673 359851 358446 584838 608273 41.05 67.7 1
13:08:07 2023-09-27 319612 316703 79803 77739 115696 119140 117176 116448 87942 87130 93518 93861 112785 113742 327030 350966 941789 936884 348705 360898 106140 96000 101555 103809 114719 114700 105644 106021 76328 76721 253133 222762 647638 649364 197402 198846 250021 252009 290493 281821 300778 303093 315188 320664 298405 331381 664743 697008 483867 413233 265584 260801 299488 297581 315911 319776 321540 328436 359562 360093 579157 608902 41.05 67.7 1
13:08:08 2023-09-27 321156 318158 79924 77876 115882 119067 117352 116382 88085 86892 93614 94148 113094 113874 328163 353947 948397 935495 342663 360970 106227 96265 101173 104327 114437 114700 105322 106054 75027 76859 255405 225499 645273 649364 197680 195714 250725 252720 289075 282966 300456 300937 318367 321181 297501 332423 665757 701124 509539 412035 266337 260251 299278 299760 315422 318331 324290 326404 360938 360920 580912 611515 41.05 67.7 1
13:08:09 2023-09-27 318701 315280 79525 77908 114966 119539 117084 116870 87882 86956 93389 94308 112785 113940 329385 354224 950090 931392 345685 360934 105783 94301 101207 103986 114437 114734 105290 106021 76191 75537 252155 224635 648311 651205 196571 194616 250021 251489 290255 281374 302156 302059 316176 320218 299311 329345 667207 702335 515632 414179 264460 259927 300425 297480 315911 318331 322553 327400 360974 360763 583622 611243 41.05 67.7 1
13:08:10 2023-09-27 320143 317738 79746 77676 115601 119004 117076 116348 88026 86892 93481 94212 112752 114018 325624 355290 950090 928820 345685 360862 105751 96000 101207 104019 114371 114848 105322 106054 76158 76859 253133 224829 646500 651205 197124 198810 250021 251711 287221 281856 301942 302571 316910 320994 298858 331113 669683 703174 503960 414543 264834 260984 299541 299325 314029 318812 327684 324568 360456 359018 587891 610633 41.05 67.7 1
13:08:11 2023-09-27 318710 315253 79836 77645 114962 119140 116787 116482 87730 86924 93389 94243 112598 113940 325624 353976 940870 930254 347756 360898 105961 96100 101207 103952 114404 114734 105322 105988 76243 76701 253133 223932 645434 648446 197124 198881 250021 251711 288671 282103 301303 302524 315902 323402 303417 331417 669683 694232 502773 412866 265584 260984 297712 300930 314065 319295 322288 327608 358481 362948 586728 610123 41.05 67.7 1
13:08:12 2023-09-27 320408 317299 79993 77504 116302 118849 117629 116315 88002 86369 93750 93670 112817 116697 329495 351812 943545 936611 349732 360934 106041 96231 101240 103952 114470 114655 105322 105988 76243 76721 253133 222762 648972 650014 197680 195303 250725 252009 289004 281984 299206 302844 315223 320218 300279 331346 665250 694232 503791 413233 264834 260251 299593 297581 315022 319979 320566 327073 359851 359555 579605 608038 41.05 67.7 1
13:08:13 2023-09-27 319316 315205 79811 77508 115588 119057 117096 116448 87850 86769 93518 93861 112785 113709 326537 352315 946082 936884 342627 360970 105816 96000 101207 103842 114686 113148 105658 106360 75130 75475 254239 225001 648892 649291 197680 195851 251042 252684 291810 281589 301937 302069 315734 322947 300534 332621 665720 702335 503791 414038 266337 260251 300425 298312 314698 317405 323738 326441 359598 360632 580912 609941 41.05 67.7 1
13:08:14 2023-09-27 312946 317743 79906 77761 115597 119106 117265 116482 87730 86924 93389 94371 112565 113783 328564 351015 950090 934903 346174 360862 105816 96034 101207 103842 114437 114700 105322 106021 76191 76753 254239 224125 647878 649020 197124 199021 250021 252364 289849 280963 301011 300865 315699 320183 301385 330580 665757 702335 509292 413851 264086 259350 301006 297444 315911 318331 322553 326938 360430 357911 581251 608101 41.05 67.7 1
13:08:15 2023-09-27 319161 315943 79756 77739 115663 119266 117062 116482 87850 86860 93389 93893 112598 113787 325624 355574 950090 929593 345441 360898 106169 94252 101318 104326 114653 112991 105257 106280 74924 75466 254239 225355 646073 652129 197680 195851 250021 251746 288058 281856 300901 302926 317097 320183 303192 331381 669390 703174 509292 414507 265209 260621 297469 299325 314065 318812 323798 326404 360974 359018 587059 607241 41.05 67.7 1
13:08:16 2023-09-27 318110 315174 79666 77919 115475 119339 117332 116736 87698 86924 93131 94084 112379 114031 328564 353409 942206 929593 346409 360898 105961 96034 101207 103952 114247 114700 105322 106021 76191 76721 252155 223774 649420 647529 196986 199056 249846 251360 288496 281856 300917 302136 317689 321923 299396 331381 669683 694196 507849 412866 265396 259315 297712 300329 314543 319331 322028 328204 357976 359806 587022 608902 41.05 67.7 1
13:08:17 2023-09-27 321009 314765 79807 77445 115700 118743 117176 116288 87942 86433 93750 93639 112849 116627 327030 352350 940458 934162 349337 360645 106009 96198 101419 104067 114640 112833 105546 106174 75027 75475 255405 223738 647878 647529 197680 195303 251323 252684 288023 283546 300877 302311 315699 322947 300485 333433 667207 694268 503791 413269 265960 259484 299523 298800 314029 320299 324504 327668 360974 361173 582665 608273 41.05 67.7 1
13:08:18 2023-09-27 320825 315240 79924 77873 115856 119106 117176 116288 87882 86646 93614 93829 112817 113709 326572 351822 948214 936884 346247 360970 105783 96067 101207 104019 114326 114848 105322 106054 76158 76859 253133 225463 651409 650284 197680 195577 250725 252542 288969 281856 301729 300726 317203 320218 298405 334692 665793 702944 508694 413887 264045 260251 301062 298348 315142 319331 324062 324532 359410 361173 580056 610522 41.05 67.7 1
13:08:19 2023-09-27 315951 317748 79774 77543 115655 119165 117062 116482 87942 86892 93389 94020 112785 113841 329422 351812 952606 936736 346591 360826 106074 96198 101419 104139 114719 113095 105257 106021 76263 76733 253133 224564 645558 653981 197680 198810 250549 252009 289884 281574 301937 301925 317689 319258 300292 330344 666938 701839 515632 416997 264460 260984 301275 299988 315911 319331 322589 327437 360974 358446 580427 608902 41.05 67.7 1
13:08:20 2023-09-27 318601 315771 79807 77539 115667 119023 117366 116670 87882 86892 93389 94084 112817 113775 326572 352350 946653 927612 350228 360934 105783 96200 101207 104019 114358 114883 105322 106021 76191 76786 253354 224161 649837 649056 197541 198881 250549 252720 288531 283582 300416 302172 317132 321208 302287 331346 669683 701343 507342 417033 264834 260804 300425 298383 314029 321199 321540 327437 359948 359053 583526 608902 41.05 67.8 1
13:08:21 2023-09-27 317811 315751 79774 77739 115637 119339 116981 116756 87882 86924 93478 94661 113061 114229 329152 353834 943508 931542 348139 360754 106074 96332 101560 103986 114627 114734 105644 106054 76223 75466 257449 224125 661943 647529 197124 198952 249808 254150 288873 282682 301303 302572 315223 324843 297501 334364 669683 694268 510663 413451 265960 260984 300110 301179 313670 320074 322589 327936 359622 360668 587022 606772 41.05 67.7 1
13:08:22 2023-09-27 319386 317480 79978 77708 115663 119136 117015 116448 87850 86678 93518 94116 112785 113742 326572 351461 941826 937573 348385 360608 106034 96034 101555 103809 114470 114541 105572 106021 76328 76615 253133 222762 647887 649364 197541 198881 250021 252364 290731 281856 301303 302843 315223 320733 298893 332153 664780 694232 516146 413233 265584 260801 301275 297202 315911 319331 324274 329207 359887 360093 579605 606772 41.05 67.7 1
13:08:23 2023-09-27 320967 317738 79807 77571 115700 118776 117366 116315 88114 86860 93512 94116 112785 113775 329029 352245 947178 936462 344457 360934 105961 96100 101240 103986 114437 113148 105546 106021 76210 76753 253133 225535 644725 647274 197680 198810 250725 252720 289004 281900 302615 300726 316653 321664 297536 332892 665793 701124 508694 412035 264080 260251 300850 298383 315466 318785 324555 326938 360974 361243 580133 608995 41.05 67.8 1
13:08:24 2023-09-27 318237 315275 79557 77936 114991 119456 116787 116515 87882 87166 93389 94371 112707 114018 325624 353445 950090 931429 345441 360970 105849 96034 101240 103986 114437 114734 105322 106054 76276 76786 253133 224664 644266 648948 196571 194920 250021 252720 289849 281392 302156 301889 316211 320252 299347 330344 669413 701124 510663 414543 264834 260143 299069 300754 315911 318225 323306 327437 360974 358732 581806 608565 41.05 67.7 1
13:08:25 2023-09-27 318194 315275 80066 77973 116075 119300 117556 116382 87938 86892 93614 94116 112752 113775 328564 355147 950090 927612 346737 360898 105961 94317 101240 103986 114326 114848 105290 106054 75130 75457 253133 225109 646250 648984 197541 198916 250725 251711 287857 283149 301729 300865 317203 320218 299347 332158 669683 702184 509292 414615 265584 259134 301043 299360 314065 320074 323570 326441 359696 359806 588762 608101 41.05 67.7 1
13:08:26 2023-09-27 319612 317748 79752 77539 115849 119136 117096 116288 87974 86710 93518 93957 112952 113742 325624 354224 940870 932000 348248 360609 105961 96034 101240 103842 114470 114734 105355 106021 76223 76753 253133 223810 647627 647529 197541 195745 250549 257267 288093 283366 301303 302844 316653 321925 297501 333433 669683 700316 512034 412035 267201 260251 300850 299325 314543 320299 322589 328168 360974 361243 587234 609898 41.05 67.7 1
13:08:27 2023-09-27 319453 317738 79965 77792 115953 119203 117271 116382 88118 86924 93614 94684 112939 113808 327030 351461 941826 938243 349625 360717 106140 96034 101729 103876 114470 112956 106062 106021 76361 76733 252155 223267 649130 650284 197536 198916 250725 252009 289748 282718 300877 303128 316429 320957 299102 331920 665757 694232 509201 416099 265584 264766 301952 297202 315911 320299 321540 329207 360430 360128 579605 608902 41.05 67.7 1
13:08:28 2023-09-27 317775 315739 79835 77708 115696 119140 117176 116515 88002 87162 93552 94147 112817 113808 326608 350210 950968 936884 346773 360934 106067 96067 101555 103842 114653 114734 105322 106021 76223 76753 253133 224125 645185 649092 197680 198881 250725 252364 290493 281856 302168 302172 316724 319703 300749 331113 665757 703798 510663 417069 264647 259315 301385 299337 315911 319588 322589 327913 360758 360835 580618 610633 41.05 67.7 1
13:08:29 2023-09-27 319795 316310 79774 77845 115597 119403 117042 116703 88085 86801 93518 94084 112817 113808 328077 355183 952519 931520 344674 360970 105816 96198 101240 104179 114123 114734 105322 106021 76171 76733 253133 224829 645273 648948 197124 199302 249846 252097 289075 282174 300036 301255 316689 320218 299137 331417 669683 702184 510663 414543 265396 259315 299691 301179 315466 318366 324062 326477 360974 359590 587022 608763 41.05 67.7 1
13:08:30 2023-09-27 315987 315275 79702 77543 114999 119140 117176 116448 87762 86865 93389 94116 112565 113775 328149 352069 942493 928022 349980 360354 105816 96034 101240 103842 114437 114734 105355 106021 76276 75249 253133 222762 648287 649020 197402 199056 250021 252504 289004 281892 300416 304017 316176 320183 300292 330379 668699 694268 515632 414615 264834 259350 300425 298418 315472 320499 323167 329184 360866 360690 583421 608273 41.05 67.7 1
13:08:31 2023-09-27 320253 315951 79742 77845 115601 119174 116948 116482 87762 86801 93389 94148 112817 113907 328100 354224 940870 932094 348705 360644 105961 95968 101240 103842 114437 114734 105322 105948 75092 76648 253133 223968 645045 647529 197680 198916 250849 251746 288671 283149 301303 302172 316246 321699 297501 333198 669683 699291 510663 411710 264115 260617 300534 301179 314101 320299 324502 327509 360650 361208 586154 608902 41.05 67.7 1
13:08:32 2023-09-27 318419 315024 79928 77539 115700 119140 117015 116482 87882 86646 93389 93829 112785 113832 325624 352100 941862 938217 347756 360644 106140 96034 101588 103809 114660 114575 105355 105843 76276 76648 253133 222797 651814 648905 197680 198916 250725 252720 290767 281624 301047 302808 315223 321216 298440 331920 665757 694304 517860 412651 266149 261244 301166 299869 317698 319189 324735 328792 359743 360527 579010 609576 41.05 67.7 1
13:08:33 2023-09-27 320972 317444 79839 77543 115692 118975 117096 116382 88058 86710 93389 93765 112817 113754 329262 352104 947398 936611 344674 360970 105816 96101 101240 103981 114437 114768 105355 106021 76191 76733 253133 225571 643942 649094 197680 198742 250725 252720 289004 281927 301983 300762 317132 321216 300213 333162 667244 702679 508694 412651 264115 260251 301275 300117 315466 319047 324591 324280 360974 360955 580948 609031 41.05 67.7 1
13:08:34 2023-09-27 319343 315275 79843 77575 115700 119174 117176 116482 88034 86956 93552 94021 112817 113775 325659 355076 950090 930254 345722 360970 105816 96134 101240 103876 114358 114803 105355 106054 76223 76786 253133 225305 647127 648948 197680 198952 250725 252132 288671 282718 306139 301255 319611 320252 299382 331417 670837 705749 505179 417580 266149 261352 300534 302405 314878 319896 324410 327024 360902 360456 588125 608565 41.05 67.8 1
13:08:35 2023-09-27 317970 315275 79811 77765 115882 119106 117062 116321 87882 86988 93512 94339 112817 113874 325659 352104 944607 927612 350477 360970 105994 96067 101240 103842 114470 114734 105355 105948 76223 76753 253133 223424 648939 649056 197680 198916 250373 256904 289479 283511 300343 302736 316653 320183 300257 332086 667716 698232 509292 416997 264834 259315 303014 300257 315688 321199 320566 328436 360974 358983 582629 608002 41.05 67.8 1
13:08:36 2023-09-27 319386 315943 79948 77424 115994 118743 117176 116255 87970 86774 93583 94052 112817 113684 326572 351956 940458 934114 349732 359451 105961 96000 101207 103952 114437 114666 105322 105915 76243 76721 253133 223460 652893 650284 198237 195577 251821 252364 288930 283644 301053 302701 316176 322947 300947 333956 668057 699096 503791 416099 265960 260765 300784 300827 314554 321056 322111 328400 360708 360093 580839 608086 41.05 67.7 1
13:08:37 2023-09-27 319503 315816 79803 77923 115663 119140 117143 116382 87942 86892 93682 94084 112849 113709 326537 351822 944570 939553 345649 360898 106140 95967 101521 103881 114627 114666 105644 105810 76295 76721 253133 223617 651227 647529 197680 199160 250725 252720 290043 281038 301769 302844 318174 321888 300279 332387 665720 698268 512034 414038 265584 260984 299313 300466 315911 318331 323270 329673 359562 360597 580839 607241 41.05 67.7 1
13:08:38 2023-09-27 315361 315682 79779 77649 115667 119106 117143 116448 87942 87196 93518 94147 112707 113775 326537 351956 952115 935516 346773 360898 106140 96100 101521 103986 114653 114814 105322 106021 76295 76786 253133 224125 644973 649020 197680 199196 250725 252542 290145 281967 302339 302808 316956 322684 302912 333415 666590 704113 516332 416815 264834 261720 299452 299978 315911 320001 323534 327936 360830 360907 581251 607241 41.05 67.8 1
13:08:39 2023-09-27 319343 315240 79933 77876 115696 119140 117096 116448 88182 86924 93518 94116 112785 113775 328100 354543 952115 928643 344638 360970 105783 96167 101207 104251 114404 114734 105290 106021 76210 76859 253133 224829 648186 651205 197402 199163 250021 252132 290409 282399 300456 301322 317132 320699 301202 331884 669683 703174 509292 414507 265584 260984 297677 301252 315645 319071 324519 327169 360974 360058 588381 610559 41.05 67.8 1
13:08:40 2023-09-27 320371 315780 79811 77712 115663 119023 117299 116448 87942 86892 93518 94147 112817 113841 328100 354472 940870 931429 348495 360354 105961 96034 101207 103986 114437 114780 105322 106021 76328 76753 253133 223774 645010 647529 198097 198846 251323 252648 291151 283731 301047 304291 316548 323019 300850 335849 667533 698051 510663 416395 266337 260251 301312 301179 314029 320606 323127 328400 360974 361243 584802 608991 41.05 67.8 1
13:08:41 2023-09-27 320026 315240 79835 77824 115700 119232 117176 116448 88002 86678 93518 94148 112817 113709 326572 350966 943545 938217 346664 360862 106140 96034 101521 103809 114627 114631 105572 105843 76328 76615 253133 223267 651814 649364 197680 198881 250725 252720 290696 281392 302156 303057 315223 321664 301646 331884 665720 694268 509292 414038 265584 260804 299523 297617 315911 319295 322553 329207 359851 360128 579568 608902 41.05 67.7 1
13:08:42 2023-09-27 320298 315205 79839 77845 116067 119067 117366 116281 88118 86892 93614 94084 112785 113841 329262 351956 950406 936884 347510 360898 105461 96200 101072 104538 114025 114894 104969 106054 75040 75560 253210 224721 638133 650744 198097 195714 251556 252720 289409 281967 301303 301219 318127 320183 300740 333397 665757 703210 509292 414615 266149 260251 301275 298348 315688 319814 325008 326404 363384 361173 581251 608565 41.05 67.7 1
13:08:43 2023-09-27 330333 317408 79803 77563 115663 119136 117176 116448 87942 86833 93518 94084 112785 113775 328100 354543 950090 928716 344638 360934 105961 96100 101240 104019 114437 114814 105322 106021 76243 76859 253133 224829 644899 651205 197541 194616 249846 251360 290290 281786 300456 302311 317132 321181 301275 330844 669209 701124 509539 414507 265584 260108 299577 300220 315911 319295 324361 327936 360974 359018 584838 612743 41.05 67.7 1
13:08:44 2023-09-27 319122 318383 80070 78067 115953 119203 117076 116415 87938 87336 93580 94276 112752 113841 328564 353940 947361 927612 347683 360754 105751 96300 101207 104058 114437 113306 105513 106054 76158 76786 253133 224793 642213 648984 197680 199196 250725 252720 288268 283617 301937 301255 319525 320183 299347 331417 669683 702043 502608 414651 265584 259315 299104 301179 314029 320936 323270 326902 362760 360093 588097 608902 41.05 67.7 1
13:08:45 2023-09-27 321280 314765 79843 77596 115692 119023 117176 116448 88002 86801 93617 93829 112849 113643 326537 353940 941862 931429 348495 360862 105961 96167 101240 103986 114437 114700 105322 106021 76243 76753 253133 223774 645771 647529 197680 198846 250725 251360 288321 283441 301729 302844 319310 321181 299396 333469 669413 700316 503791 412035 264856 260251 299069 302191 314507 320974 322553 328168 360722 362044 587900 608644 41.05 67.7 1
13:08:46 2023-09-27 328879 315960 80021 77908 115597 118970 117076 116348 88118 86892 93583 94084 112785 113721 326537 350437 943508 938217 348212 360608 106067 96000 101633 104148 114470 114620 105355 105915 76361 76753 254239 222726 653100 649364 197680 198881 250725 252542 290528 281821 300513 303768 315223 321216 301385 333980 664743 694268 505144 412942 265584 260984 301275 297409 315911 320038 321802 329207 359887 360058 577891 608902 41.05 67.7 1
13:08:47 2023-09-27 318824 314769 80003 77508 116013 118776 117176 116061 87882 86614 93583 93734 112817 116615 326537 352136 949586 936884 347510 360898 105461 96200 101207 104019 114057 114928 105113 106021 76223 76859 254239 224125 641547 651205 198237 198810 251467 252720 289849 281905 300974 301781 318127 321969 301811 335004 665757 703210 509292 417033 265960 260251 300469 298348 314662 320014 323774 327645 364805 361032 581177 610882 41.05 67.7 1
13:08:48 2023-09-27 317403 315951 79742 78136 115601 119403 117062 116482 87850 86956 93518 94179 112720 114130 328564 350734 950090 934151 347140 360898 105961 96100 101521 103948 114404 114734 105322 106021 76328 76786 254239 224125 650779 649056 197541 194650 250901 252542 290528 281962 306029 302632 319439 319960 302986 331113 665757 702335 510663 418472 264834 264651 299593 298348 315911 319814 323306 328204 360974 358983 580839 610200 41.05 67.7 1
13:08:49 2023-09-27 315663 315938 79843 77908 115696 119174 117176 116482 87942 87130 93518 94116 112817 113841 332591 351541 947361 927612 347278 360898 105816 96101 101240 104091 114443 114814 105217 106021 76191 76891 253133 224757 645573 648984 197680 198952 250725 251711 288470 283582 300441 301925 318127 320252 299382 332153 670633 703246 496087 414651 265584 261648 301312 301850 313778 320642 323918 327024 363016 360527 588578 611868 41.05 67.8 1
13:08:50 2023-09-27 317593 317523 79807 77855 115663 119140 117062 116797 88114 87134 93518 94275 112817 113841 325624 352209 943901 930034 350477 360644 105994 96034 101521 103842 114470 114700 105322 105843 76328 76721 253133 222874 659200 649020 197541 199127 250549 256904 289479 282682 300416 304017 316176 320218 300713 330880 668374 694268 496087 414651 264834 259350 299104 300257 315688 320974 323093 328072 360974 359018 583526 607965 41.05 67.8 1
13:08:51 2023-09-27 318112 314765 79843 77637 115860 119067 117176 116255 88002 86924 93518 94147 112785 113676 326572 351461 941123 934188 349732 360898 106194 96067 101555 103842 114470 114734 105355 106021 76361 76721 252155 223424 652022 650284 198237 198846 251821 252720 289004 283684 299840 303093 316211 321181 301859 332892 665793 699133 509292 416691 266337 260726 301030 300329 314842 321128 322147 328291 360758 360744 581104 608902 41.05 67.7 1
13:08:52 2023-09-27 319088 314985 79839 77712 115953 119038 117143 116448 88034 86710 93518 93956 112785 113775 325624 350245 944607 939553 346455 360898 106173 96000 101729 103809 114660 114620 105677 105843 76328 76721 253133 223460 651013 648905 197680 198952 251078 256868 290767 281694 300000 303554 315258 324577 300989 332892 665757 699291 519745 412616 266149 259350 299558 298348 317698 319071 323079 329477 360418 360920 580427 608570 41.05 67.7 1
13:08:53 2023-09-27 315374 315240 80006 77735 115696 119140 117176 116482 87882 86956 93552 94211 112785 113841 326537 352100 950968 935495 346773 360898 105961 96067 101240 104019 114437 114734 105355 106021 76223 76891 253133 224125 657741 652764 197958 198987 251467 252720 290528 281984 302156 302808 317132 320958 303268 334253 668057 702116 510663 417513 265209 261720 302129 299905 315874 319637 324145 328400 360974 359018 581251 608135 41.05 67.7 1
13:08:54 2023-09-27 315288 318044 79807 77820 115663 119335 116820 116482 88150 86924 93552 93893 112817 113651 328100 354507 950090 931193 342699 360970 105994 96067 101240 104019 114437 114814 105322 106054 76191 76891 253133 224793 645148 648718 197402 195224 250021 251360 290290 281821 302866 302172 317167 321216 301702 330844 668735 702148 496087 414543 265209 260541 298651 300293 315911 319268 324326 328436 360974 359018 583562 608995 41.05 67.7 1
13:08:55 2023-09-27 317992 315240 79843 77775 115667 119174 116981 116778 87942 86988 93518 94275 112817 113874 332591 354375 943197 928716 350228 360898 105994 96034 101591 103842 114470 114734 105322 106021 76328 76753 253133 222605 650195 649020 197680 194650 250725 251360 291913 283617 301047 305372 316956 322458 300993 332279 668552 700134 502439 417513 265584 261720 301202 300572 314986 321199 321576 328436 360758 360907 583526 608273 41.05 67.7 1
13:08:56 2023-09-27 317217 314765 79702 77983 115694 119339 116820 116482 87882 86988 93389 94371 112598 113907 326804 352386 940870 927985 347510 360934 106067 96067 101240 103914 114437 114734 105322 106021 76308 75281 253133 223968 646020 647529 197541 194650 250021 251746 289004 283149 301942 303021 315223 322217 301275 331113 669683 694196 508694 412000 265584 260143 300425 299289 315688 320299 323306 329943 359598 360913 586570 608902 41.05 67.7 1
13:08:57 2023-09-27 319612 315056 79867 77739 115729 119174 117210 116368 88034 86924 93750 94147 113360 113742 325624 350245 944607 937209 346737 360608 106173 96067 101555 103876 114739 114655 105677 105988 76361 76753 253133 223460 648587 648905 197958 199231 250761 252684 291511 281610 302689 302986 315721 322113 299241 332784 665575 698123 496087 415214 266149 259315 299593 300045 315911 319672 323534 329344 359851 360668 580427 611192 41.05 67.7 1
13:08:58 2023-09-27 327062 315924 79924 77571 115729 118971 117210 116288 88066 86710 93518 93861 112817 113610 325624 350734 950090 936884 345478 360934 105816 96101 101240 103948 114247 114768 105290 106054 76191 76818 253133 225535 643903 649364 198237 198916 251290 256940 289884 283114 305706 301393 318163 321216 298893 333505 667244 703246 509539 414507 264115 260617 301312 300257 315911 320299 324433 326902 360018 361243 580138 611501 41.05 67.7 1
13:08:59 2023-09-27 318899 315020 79807 77602 115508 119140 117015 116482 87942 86924 93620 94084 112785 113709 332518 354543 951632 927612 345685 360934 105994 96168 101240 104019 114437 114768 105290 106021 76328 76818 253133 225535 659153 652980 198340 196816 251323 254869 290535 283569 303013 301818 317986 322243 301983 332784 670523 703138 509292 414615 265772 261244 300850 300235 314662 320299 324230 327205 362871 360527 588033 609978 41.05 67.8 1
13:09:00 2023-09-27 315374 315240 79811 77575 115663 119140 117015 116482 87882 86924 93518 94116 112817 113808 332518 351296 946690 929593 348362 360934 105816 96168 101318 104053 114090 114768 105322 106054 76223 76786 253133 224125 645750 649056 197680 199127 251113 256977 291151 284485 301303 302844 318163 320218 300292 332153 670362 702335 502439 417069 265584 259350 299558 300911 314101 319249 322553 327704 360522 359877 587064 610123 41.05 67.7 1
13:09:01 2023-09-27 319612 315978 79807 77943 115655 119208 117096 116515 87974 86924 93552 94084 112817 113919 332591 354507 940870 930731 348248 360898 106321 96067 101555 103876 114627 114768 105355 106021 75234 75497 255405 223910 648003 647274 198237 196402 251216 254150 289075 283476 302083 302950 317026 322148 299855 333505 669683 700316 509539 415214 265298 259094 299349 301819 315022 321128 323079 328509 360974 362327 587059 608902 41.05 67.8 1
13:09:02 2023-09-27 319151 315007 79839 77771 115700 119174 117096 116515 88066 86924 93784 94147 113197 113684 328077 350966 941862 936884 349732 360704 106140 96067 101588 103842 114437 114734 105677 106256 76308 76733 253133 222797 652618 649824 197958 196691 251467 252364 290290 283149 301090 304053 316211 321699 299382 332423 665757 694232 489902 413887 264045 264429 300961 297653 315911 320748 322064 328145 360686 364120 580169 610123 41.05 67.8 1
13:09:03 2023-09-27 317485 315920 79839 77539 115692 118975 117210 116288 88034 86956 93784 94052 112817 113775 332591 352100 950968 936611 346773 360644 105994 96067 101521 104019 114470 112991 105513 106214 75130 75497 257449 224018 646697 652351 198376 196264 251785 252720 290387 283074 301769 302632 317203 319737 303132 332172 665757 703138 501086 418285 265396 261464 303169 298348 315911 320201 323306 328509 361062 359841 580427 607241 41.05 67.7 1
13:09:04 2023-09-27 317485 315240 79748 77939 114995 119573 116465 116548 87762 86988 93389 94435 112347 113940 332555 352421 949586 933488 344674 360934 105994 96134 101240 104019 114470 114768 105322 106054 76256 76786 253133 224477 644601 649020 197124 195258 250725 256868 290696 282470 300036 301816 317167 321216 300749 330880 667753 701124 509539 414543 264834 260143 299558 299410 317394 319530 324266 328145 360794 358912 582904 612371 41.05 67.8 1
13:09:05 2023-09-27 317775 315888 79803 77792 115663 119301 117361 116448 87910 86956 93518 94116 112785 113841 327346 351787 947288 928932 350725 360898 105961 93951 101529 104394 114653 113113 105836 106247 75130 75486 255405 223788 653042 653981 198237 196402 251078 252720 289884 284414 300840 305515 317845 320148 300924 332626 669172 700280 509292 417622 265584 259350 301896 300645 315466 321199 321540 328436 360452 359555 583489 608819 41.05 67.7 1
13:09:06 2023-09-27 318251 315240 79807 77827 115555 119414 116981 116482 87850 87107 93518 94371 112565 113940 325588 353409 940870 928680 347756 360862 106342 96034 101451 103952 114437 114745 105322 106021 76328 76891 253133 224089 645505 647529 197680 194920 250549 252097 289884 283114 301129 302701 315223 322893 299996 331381 669683 694196 496087 414038 265772 262716 301275 301387 315658 320606 323426 329527 359671 360527 586802 610995 41.05 67.7 1
13:09:07 2023-09-27 321545 315951 79920 77645 115827 118941 117176 116255 88211 86892 93648 93861 112849 116697 328332 352245 943160 931392 348742 360898 106067 96167 101240 103986 114437 114700 105290 106021 76295 76826 253133 223738 649065 647529 198237 198881 251467 251360 289075 283546 301303 303057 316653 323628 298858 333505 668662 699255 509539 413887 267093 260251 299523 301179 314507 320748 323007 328436 360708 362292 585252 609286 41.05 67.7 1
13:09:08 2023-09-27 320291 314752 80006 77739 115663 119140 117176 116448 88002 86892 93648 94147 112785 113808 328564 351296 947325 937498 342591 360898 106034 96134 101240 103986 114437 114734 105355 105988 76328 76891 253133 224477 647945 648446 198237 198987 251078 257267 289884 282046 300949 302736 316875 324386 298858 333162 667680 702116 509539 414846 267093 261464 299452 300111 315874 318671 324217 328218 360214 361067 584563 611501 41.05 67.7 1
13:09:09 2023-09-27 319612 315586 79998 77704 115949 118966 117176 116221 88034 86860 93648 94180 113061 113688 325624 350210 950968 938611 347756 360898 105751 96234 101207 104197 114057 114928 105185 106272 76223 76859 253133 223932 644914 648984 198796 199021 251821 252720 289884 282718 301937 302844 318609 320148 300257 333397 665757 703174 501086 417658 266149 260617 300469 300220 315911 320165 323534 327400 361062 360885 581251 608529 41.05 67.7 1
13:09:10 2023-09-27 318897 315205 79839 77824 115667 119305 117062 116745 88002 86956 93682 94275 112785 113717 328100 356709 950090 929998 344602 360862 105961 96134 101417 103986 114437 114814 105322 106054 76295 76891 253133 224829 645859 651205 197680 195224 250021 252097 290295 281856 303553 302809 317167 321181 302557 333741 669390 705712 503791 414398 265960 260835 301099 299148 315911 319118 324374 328400 360974 359555 586840 610448 41.05 67.7 1
13:09:11 2023-09-27 318753 315956 79807 77908 115700 119174 117176 116636 88114 86892 93518 94116 112817 113808 326804 353940 948706 928932 347756 360898 105783 96134 101207 104019 114057 114894 105290 106054 76295 75343 267853 224721 652042 649020 197958 194616 251467 252872 288698 283140 302401 301677 317203 321146 302129 332387 670633 703174 503791 414543 265960 259350 298372 303664 315466 320038 324555 327437 360974 360948 588762 608135 41.05 67.7 1
13:09:12 2023-09-27 315951 315240 79835 77939 115663 119339 117062 116482 87942 86988 93518 94339 112785 113940 328746 352350 942875 930254 347510 360862 106173 96034 101695 103809 114818 114700 105644 105915 76328 76859 254239 223774 652823 649364 197680 195224 250725 252097 289440 283242 301900 304658 317883 323929 302337 331274 670523 697154 509292 415214 265584 261720 302929 301252 315911 320748 322553 329921 360106 360456 585312 608470 41.05 67.7 1
13:09:13 2023-09-27 320298 315687 80093 77876 115696 119140 117176 116448 88034 86924 93583 94084 112817 113742 328332 354224 939128 931392 348248 360898 106034 96167 101555 103986 114437 114734 105322 106021 76295 76859 253133 223774 646373 647529 198097 194650 250549 252132 289681 283582 302156 302808 316653 323153 298405 332928 670633 694268 510663 414038 264080 259350 300588 301179 315688 320748 324289 328436 359887 361208 587022 608902 41.05 67.7 1
13:09:14 2023-09-27 319384 314989 79839 77712 115667 119023 117176 116448 88034 86956 93583 94116 112817 113709 325588 350210 945410 938885 342591 360898 106107 96034 101521 103986 114437 114700 105322 105948 76328 76786 250900 224161 648714 647529 198097 199267 251467 254114 292214 282519 304304 304433 316513 323013 300844 335720 667533 703484 505144 414920 266337 259315 299558 300827 315694 319011 324374 328400 359887 361243 582290 609904 41.05 67.7 1
13:09:15 2023-09-27 320569 315915 80093 77602 115936 118776 117210 116255 88034 86646 93682 93893 112817 116697 326537 350210 950258 936884 347756 360934 105461 96367 101103 104125 113946 114848 105113 106272 76158 76891 255405 224240 643915 651205 198516 198881 251821 252720 289638 283216 305706 302596 318609 320218 301915 333433 667716 703246 507921 417658 264045 260801 300926 302294 315911 320299 323534 327437 361098 361208 581251 608099 41.05 67.7 1
13:09:16 2023-09-27 318710 315017 79839 77908 115663 119614 117176 116482 88002 86988 93617 94179 112817 113874 328100 354507 950090 930034 345161 360934 106300 96134 101240 104019 114404 114768 105322 106054 76295 76859 253133 224793 644899 651205 197850 197232 250370 255049 291883 282576 303443 302454 318021 323019 302678 332712 670998 703174 503791 414579 265960 261612 300959 301850 315911 319295 324555 327936 360974 362948 588344 609031 41.05 67.7 1
13:09:17 2023-09-27 318224 315550 79807 77851 116027 119136 117176 116482 88034 86956 93552 94147 112817 113841 325588 352069 947325 928932 347314 360573 105816 96234 101207 104019 114247 114928 105322 106054 76328 76891 253133 224793 653857 648984 198097 194582 250725 252907 288969 283163 300949 302136 317203 321925 299417 332387 669683 703174 488134 414543 266633 259350 298616 300691 315911 319814 324555 327437 359948 360668 588798 609031 41.05 67.8 1
13:09:18 2023-09-27 315947 315205 79942 77824 115667 119140 117015 116482 88034 86988 93682 94371 112752 113940 328332 351822 941826 927278 348595 360318 106140 96067 101555 103986 114627 114700 105644 105915 76413 76859 256521 222512 666903 652980 198165 195190 251254 252720 289743 283524 301120 304715 317026 323019 302986 331417 669683 698268 509292 417477 265960 260073 299523 300930 315911 321199 322181 329477 360974 359555 583163 608470 41.05 67.7 1
13:09:19 2023-09-27 318151 314982 79839 77855 115667 119373 116948 116482 87882 87347 93389 94371 112707 113907 328332 353976 940870 930071 348002 360934 106067 96067 101555 103876 114620 114734 105322 106021 76223 76859 251997 224125 646697 647529 198237 194650 250549 252132 289646 283671 300652 303128 316211 323188 300777 332423 670633 698120 510554 414038 264080 260108 298651 299360 315911 320748 323570 328473 359851 360996 587703 610448 41.05 67.8 1
13:09:20 2023-09-27 319612 314765 79952 77708 115856 119174 117210 116482 88034 86892 93685 94084 112849 113742 328746 351296 945983 937873 344602 360898 106173 96034 101729 103986 114818 114814 105836 106181 75286 75489 254239 224018 649042 648795 198516 194852 251431 252720 290590 281715 303511 302665 316176 322217 301385 332951 667098 702335 513405 412035 264080 259315 302715 301179 315911 318812 324555 328509 359887 361208 576829 608570 41.05 67.8 1
13:09:21 2023-09-27 320291 315026 80039 77771 115889 119266 117210 116255 88034 86742 93750 93829 112817 116697 328332 350245 950090 936884 346773 360862 105976 96200 101207 104019 114090 114848 105217 106305 76191 76924 254239 225463 640186 651205 198516 199092 251467 256977 290290 283383 301973 302136 319091 321181 302615 333505 667716 703282 509292 414615 264856 260942 300469 299289 315911 320014 324302 327146 363970 362552 582867 612371 41.05 67.7 1
13:09:22 2023-09-27 318710 314985 79807 77820 115667 119140 117176 116482 88034 86956 93617 94426 112785 113808 327637 355040 950090 930034 344117 360898 106067 96067 101633 104360 114686 112991 105738 106280 75130 75486 254239 224685 646822 651205 198021 195156 249914 251887 290528 281923 300913 302172 317761 322983 301202 331310 668735 702148 510663 417938 265584 260757 298616 300967 315911 319331 324326 328168 360974 360093 583658 609031 41.05 67.8 1
13:09:23 2023-09-27 317629 314734 79839 77824 115700 119174 117176 116482 88002 86924 93719 94147 112817 113775 325588 353940 949416 928022 347510 360970 105783 96101 101207 104091 114247 114937 105322 106378 76276 76904 253133 225109 644779 652764 198237 199094 251290 252132 288531 284148 306139 302207 318609 321181 302129 332928 667006 703210 510663 416997 266149 259350 302165 300900 314477 320736 324410 328022 364043 361067 587808 610559 41.05 67.8 1
13:09:24 2023-09-27 317158 314730 79839 77855 115696 119339 116981 116515 88002 86956 93552 94147 112565 113775 327637 353445 940870 931429 347463 360573 106227 94156 101492 104173 114529 112912 105579 106174 75130 75435 254239 224168 652147 647493 198237 194616 250549 252167 292429 283445 302156 303057 316176 323188 300740 333289 666813 694268 503773 413745 264080 260143 298651 302247 315688 319683 323570 328509 359851 361208 587141 608902 41.05 67.7 1
13:09:25 2023-09-27 331759 314516 79980 77571 116049 118776 117244 116094 88066 86614 93784 93734 113037 116546 325624 351225 941789 931502 349236 360390 105961 96067 101240 103986 114358 114734 105322 106021 76276 76786 253133 223460 646607 648446 198656 198916 252176 251711 288969 284162 301303 302736 317132 321664 301915 335743 668735 698268 510663 416987 267283 260840 303359 299254 315358 321877 323390 329294 360902 362658 584563 608902 41.05 67.7 1
13:09:26 2023-09-27 319352 314730 79843 77775 116147 119023 117210 116288 88066 86801 93784 93957 113061 113742 332555 351296 951632 939550 346554 360465 105969 96366 101386 104384 114371 115110 105224 106532 75027 75489 254239 225535 640553 650744 198516 194582 251467 251711 289849 283467 301618 301925 317097 322930 300777 333505 667753 702679 503791 413233 267390 264429 299593 298836 315911 319366 324663 327437 360974 361278 581445 609068 41.05 67.7 1
13:09:27 2023-09-27 318078 314291 79984 77575 115700 118776 117210 116255 88034 86924 93750 94426 112817 113742 332591 351461 951004 936884 346773 360898 105994 96067 101521 103876 114470 114734 105322 106021 76328 76753 253133 223968 656186 649020 198516 198916 251998 256868 290325 283039 300456 303128 318609 319960 303132 333217 668057 707287 505179 418767 266149 261352 301277 298939 315550 320381 326631 329061 361098 360632 580839 607277 41.05 67.8 1
13:09:28 2023-09-27 319204 315024 79948 77841 115696 119174 117210 116482 88066 86988 93750 94179 113094 113940 328150 354295 952791 931579 345540 360790 106041 96365 101419 104350 114719 114859 105322 106054 76223 76818 253133 225037 643384 651205 198097 199129 251113 252907 289884 283263 300949 302136 318163 321664 300257 332928 670633 703210 509539 414615 264045 259350 299069 302033 315645 320299 324627 327936 360522 360668 588762 610865 41.05 67.7 1
13:09:29 2023-09-27 317811 315622 79835 77798 115696 119170 117210 116515 88034 86988 93583 94179 112817 113841 332482 351296 947361 926014 348362 360898 105961 96101 101240 104053 114090 114768 105322 106305 76295 76924 253133 224089 641589 649020 198237 194650 251467 252167 290535 283617 302908 303786 318843 323438 303169 333289 671276 706322 503791 414507 266337 261720 299417 301696 314950 320748 324591 327473 360775 361102 587560 608099 41.05 67.7 1
13:09:30 2023-09-27 316023 314985 79839 77851 115667 119339 116981 116515 88114 87313 93642 94661 112907 114254 328564 352280 943508 930217 347610 360717 106862 96167 101695 104019 114470 114768 105691 106214 75338 76891 252155 223968 647190 649364 198237 195767 251059 252132 289884 283401 301973 304516 315884 322217 300257 331417 669683 694268 512034 412035 265584 260757 299313 299360 315911 320974 324062 330448 358986 360128 587063 608902 41.05 67.7 1
13:09:31 2023-09-27 320673 314326 79875 77739 115700 119174 117210 116288 88034 86742 93784 93893 113441 113643 328100 353445 941862 931465 348248 360898 105961 96067 101484 103986 114437 114700 105355 106021 76328 76891 254239 223968 646358 647529 198237 199058 251467 254509 291357 284214 301467 303731 317062 322043 299206 333469 669536 700134 503791 415214 265670 260984 299593 300270 315022 320985 323462 329271 360974 363125 586606 607707 41.05 67.7 1
13:09:32 2023-09-27 318912 315969 79839 77761 115692 119174 117176 116482 87974 86988 93750 94810 112817 113808 328100 350719 941826 936884 349163 360354 106027 96067 101588 103876 114470 114575 105355 106021 76361 76786 251997 222762 648629 649364 198237 194650 250507 252720 289739 284357 301303 303423 316945 321699 301275 335415 667244 694304 503791 414507 264080 264357 301419 299978 315688 319694 323053 329477 360974 361208 581251 606306 41.05 67.7 1
13:09:33 2023-09-27 320825 314546 79839 77739 115725 118941 117210 116288 88034 86742 93750 93893 112817 116731 332555 350245 948244 936884 345478 360934 105816 96101 101240 104019 114090 114768 105290 106054 76191 76818 253133 225463 645661 649145 198796 196816 252140 254150 290145 283227 303013 302030 318949 322043 301093 333397 667061 703210 503791 414579 264891 260984 300363 300918 315645 320523 324627 327437 360522 362185 580188 610901 41.05 67.8 1
13:09:34 2023-09-27 315879 315924 79839 77704 115696 119053 117176 116617 87942 86801 93620 94275 112675 113796 332555 350643 951004 936218 346737 360354 105994 96101 101695 103909 114470 114575 105322 106021 76328 76786 253133 224003 647878 652764 198237 194954 252176 256904 291978 283149 300456 303128 318644 320218 301206 333198 665793 703210 510773 418949 265960 259315 302667 300257 315911 320748 323606 328108 361098 360668 576793 608681 41.05 67.7 1
13:09:35 2023-09-27 319122 314295 79839 77739 115700 119174 117015 116482 88002 86865 93552 94084 112817 113828 332482 354507 950090 929593 345197 360934 105849 96134 101240 104053 114358 114768 105322 106054 76308 76786 255405 225247 645948 652518 198516 195190 250477 252837 290184 282611 303658 303786 317986 324157 300257 334411 669683 703246 510663 416987 266337 260506 298651 299395 315658 319672 324663 328473 360298 361208 587095 610374 41.05 67.7 1
13:09:36 2023-09-27 317963 314769 79843 77919 115700 119174 117096 116482 88034 86924 93719 94179 112785 113742 332518 351296 947398 927612 348559 360898 105783 96101 101240 104019 114057 114768 105322 106054 76223 76851 253133 224197 644751 649020 198237 194954 251290 252132 288531 284051 301973 302172 318617 321146 302667 333198 670633 703246 509292 417580 264080 259892 299593 300691 314579 320974 324591 328204 363713 364120 588504 610485 41.05 67.8 1
13:09:37 2023-09-27 318710 315622 79807 77824 115663 119140 116981 116482 88002 86956 93518 94180 112565 113775 327637 353409 940870 931120 347756 360862 105961 96100 101521 103952 114437 112956 105658 106214 75234 75497 259760 223946 649567 647151 198516 196955 251431 254869 291357 283838 301983 303093 317132 323153 300850 333289 671584 701306 510663 414038 265448 261648 301275 302033 315688 320950 323498 328072 360974 362292 587891 608902 41.05 67.7 1
13:09:38 2023-09-27 318383 315852 79839 77602 116049 118738 117338 116255 88002 86801 93583 94020 112752 113742 328332 351461 944323 938217 348632 360318 106107 96133 101521 103952 114627 114700 105644 106021 76328 76859 253133 222726 652211 650284 198237 194616 252353 252720 289849 284414 301303 304017 317097 321923 299382 333397 666699 694304 510663 414470 266337 260984 302593 298383 315658 321924 324823 329884 360758 361067 581104 610011 41.05 67.7 1
13:09:39 2023-09-27 320482 314291 80114 77704 116086 119140 117691 116335 88034 86801 93682 93861 113004 116697 328100 352100 950090 936884 347228 360934 105783 94317 101424 104500 114496 113306 105481 106426 75027 75489 253210 225088 639722 651205 198796 196402 252176 252063 290329 283348 300456 304180 319361 321629 299347 335233 667680 703246 503791 414615 265227 260984 300873 299254 315911 320748 324519 327400 361098 362256 581251 609929 41.05 67.7 1
13:09:40 2023-09-27 315518 315210 79948 77908 115692 119414 117143 116482 88002 86988 93583 94308 112785 113940 328100 351956 952115 935516 346737 360318 106342 96333 101521 103986 114470 114734 105322 106021 76328 76924 253133 224125 644725 652764 198237 195224 251998 252720 290767 283114 302401 303093 317203 320218 301790 332387 665757 705506 510663 418285 265584 261166 301135 300754 315766 320606 324110 328327 363529 359952 581104 610559 41.05 67.7 1
13:09:41 2023-09-27 314401 314291 79831 77792 115696 119140 117176 116482 88002 86956 93682 94243 112785 113808 328100 354472 950090 928864 345956 360609 105976 94317 101315 104245 114371 112991 105224 106280 75130 75497 253133 225160 654863 652129 198237 194920 250725 255229 290294 283079 302830 302488 317203 321664 300572 333397 670633 703174 509539 414543 265960 259350 300213 302033 315911 320038 326305 327936 360974 361173 587854 611501 41.05 67.7 1
13:09:42 2023-09-27 317775 315694 79803 77845 115696 119140 116948 116448 88002 86924 93583 94180 112675 113775 328100 351260 947325 929319 347314 360898 105929 96333 101207 104091 114326 114894 105257 106054 76243 76924 253133 224829 652949 648984 198237 194920 251467 252907 288724 283546 305216 302136 320136 321216 300257 333162 671108 707123 509292 418174 266715 261720 301099 301042 315322 320865 324446 327754 363493 361032 588941 609031 41.05 67.7 1
13:09:43 2023-09-27 315915 315888 79807 77792 115667 119140 117143 116852 88002 87258 93518 94403 112785 113907 328113 354139 947503 930031 347919 359631 106399 96231 101805 104211 114719 112833 105724 105922 76433 76826 254239 222222 652789 653054 198237 195258 251254 252097 291913 283445 301619 304981 317167 320922 303562 331417 669646 698232 503791 416997 265584 260108 299523 301252 315911 321199 322028 329943 359948 360058 585339 608902 41.05 67.8 1
13:09:44 2023-09-27 318855 314730 79811 77939 115634 119422 117280 116482 87882 86956 93518 94116 112785 113808 326811 353409 940870 930731 347756 359811 105961 94220 101521 104019 114470 114734 105322 106021 76328 76786 251997 223774 651180 647529 198237 194920 250725 254869 289536 283684 300000 302914 316653 324843 300983 332951 670376 699133 503773 414626 266715 261720 299157 302534 315766 320570 323882 329171 359887 361208 587118 608644 41.05 67.7 1
13:09:45 2023-09-27 318710 314730 79871 77855 115696 119174 117176 116368 88002 86924 93772 94468 113229 113940 328382 351636 946231 940854 344457 360717 106366 96332 101734 104139 114785 114666 105612 106263 76380 76859 254239 223874 652774 649364 198516 195583 251467 254150 292858 281967 300456 304516 316211 322217 301915 333397 667207 698268 505144 413269 264115 259711 299593 300402 315858 318941 323534 330118 360974 361243 579605 610633 41.05 67.8 1
13:09:46 2023-09-27 320518 314291 79839 77767 115692 118975 117176 116448 88034 86924 93784 94084 112817 113709 325588 351015 950090 936884 344674 360898 105994 96234 101240 104019 114437 114848 105290 106054 76328 76924 253133 225499 645199 649364 198656 194650 251467 251711 290290 282925 303831 304649 317880 324627 299241 333361 668552 705323 510554 415214 267093 261720 302452 301143 315911 320038 326305 328436 360902 362298 581769 609929 41.05 67.7 1
13:09:47 2023-09-27 315663 315888 79807 77943 115575 119452 116975 116945 88022 87313 93478 94692 112720 114229 328295 351956 951520 932907 344943 360717 106034 96134 101240 104019 114437 113227 105513 106021 76380 76924 253133 224793 644182 652591 197958 195869 250725 252132 290696 282112 300949 303093 318127 323893 300924 331884 669683 703174 510663 414579 265960 260939 300963 301179 318067 320038 324591 328473 359948 360128 585252 611316 41.05 67.8 1
13:09:48 2023-09-27 318710 315784 79839 77824 115667 119140 117176 116482 88034 86956 93518 94147 112817 113808 327637 353374 948743 927612 347510 360898 105816 96200 101207 104053 114326 114814 105290 106199 76191 76924 252155 224793 640735 648984 198237 195089 251890 255410 291587 283966 303836 302914 318985 322043 301064 333253 672229 706322 510663 414579 264045 260143 300850 301839 315694 320724 324591 328168 361027 361208 588513 612371 41.05 67.7 1
13:09:49 2023-09-27 315699 314769 80070 78152 115882 119334 117251 116770 87938 87377 93614 94532 112752 114287 328222 352245 943545 928716 347756 360644 106321 94123 101633 104024 114594 114734 105322 106021 75234 75497 256342 223968 649191 647529 198097 195293 251059 252167 289884 283617 300456 304481 316176 323153 300257 332387 670633 694232 513405 412616 264045 260939 299523 300199 315911 320974 324290 330411 359275 360668 587022 608902 41.05 67.7 1
13:09:50 2023-09-27 320972 314256 79871 77824 115889 119023 117210 116368 88034 86801 93750 93861 113327 116697 328100 352350 943197 931465 348495 360898 106067 96067 101240 103986 114437 114734 105322 106021 76380 76786 255405 224125 647140 647274 198796 196955 252495 254509 289708 284307 302584 304649 319525 322043 299241 335319 669683 700316 505144 414543 265705 260840 300890 300199 315466 319694 323534 329380 360722 362835 585703 608902 41.05 67.7 1
13:09:51 2023-09-27 319393 315370 80125 77904 115982 119199 117076 116382 88118 87162 93614 94371 113017 113775 328100 351015 945946 940431 344348 360572 106107 96034 101555 103842 114627 112833 105355 105915 76361 76891 254239 223810 647110 648635 198516 194954 251467 251922 291653 281997 302652 304731 316653 323153 301915 333433 665793 698305 512034 413233 264080 260108 299629 298383 316079 320462 324026 330411 360974 361243 580427 608135 41.05 67.7 1
13:09:52 2023-09-27 320784 314730 80093 77859 115973 119174 117210 116368 88034 86833 93784 94116 112817 113721 325624 350770 950090 936884 344674 360934 105994 96168 101207 104019 114358 114848 105290 106054 75130 75457 253133 225247 644152 650247 198796 194886 252140 254150 290696 283192 302182 304001 317167 323605 299347 333505 668699 705822 509539 412906 265262 259350 300469 301179 317879 320299 326536 328436 360974 362835 581806 611766 41.05 67.7 1
13:09:53 2023-09-27 315289 315951 79746 78180 115568 119437 116928 116770 87906 87258 93389 94563 112565 114097 327881 354948 950090 932789 344638 360354 105816 96198 101419 103986 114437 114734 105322 106021 76276 76891 253133 224125 649872 648984 197680 195869 251078 251360 290837 282718 300703 303164 317238 322182 301241 332158 668735 701124 508863 414579 265584 260939 302323 298836 315602 320299 324591 329404 359948 360058 580129 608995 41.05 67.7 1
13:09:54 2023-09-27 316893 314765 79952 77767 115860 119448 117176 116448 88034 86988 93784 94371 112785 113775 332555 354543 950090 929593 345722 360898 106091 96200 101240 104019 114686 113148 105513 106393 75234 75489 253133 225391 646661 653054 198796 195190 251144 253579 289748 283348 303983 303057 318609 324614 300853 333397 671108 703282 510663 414615 266715 260682 299069 300726 315911 320299 324663 328473 360775 361243 589634 609929 41.05 67.7 1
13:09:55 2023-09-27 312946 317480 80115 78130 115949 119140 116981 116482 87942 86956 93512 94628 112752 113940 327637 352069 942875 930180 346773 359811 106351 96067 101729 103914 114660 114700 105322 106021 76308 76924 267853 223774 648059 649364 197958 195869 251254 252132 289884 283617 302401 305374 316176 323893 300959 332153 669683 694196 513428 413269 265584 260939 299558 299360 315911 320974 324024 330448 360430 360128 586606 608516 41.05 67.7 1
13:09:56 2023-09-27 320972 315658 79867 77602 115696 119053 117176 116288 88034 86924 93784 94052 112785 113766 328100 353409 939128 931230 347756 360354 106333 94091 101562 104249 114686 112912 105612 106101 76472 75537 254239 223946 649191 647383 198796 194920 251078 252907 289233 283710 302756 306732 319684 323640 300740 333469 669390 700015 510663 412000 265262 260143 299313 302320 315911 319953 324062 329477 360974 362870 587996 607205 41.05 67.7 1
13:09:57 2023-09-27 318592 314295 79839 77712 115893 119174 117366 116670 88034 86956 93685 94116 112785 113742 328063 349908 941826 936884 349236 360608 106140 96067 101555 103986 114470 114541 105355 105948 76393 76786 252155 222797 659200 650284 198237 195224 250541 256940 289884 284490 301942 304481 317203 322217 300257 332987 667244 694268 510663 414543 264080 260984 301558 301950 315688 319729 322553 329477 360974 361208 581251 608902 41.05 67.8 1
13:09:58 2023-09-27 319348 314291 79839 77936 115667 119266 117096 116448 88034 86988 93685 94147 112817 113742 328100 350280 946157 939367 342411 360609 106333 96333 101594 104206 114561 113129 105546 106247 75130 75466 253133 224125 655174 647529 198516 195089 251785 252132 290802 281856 303013 304267 316689 323535 302715 333469 667753 701839 506496 413269 264891 261454 300469 299360 315858 319814 324591 330177 360974 362292 576793 609031 41.05 67.8 1
13:09:59 2023-09-27 319357 314295 79871 77739 116252 119023 117210 116448 88098 86892 93817 93893 113094 116604 328332 350210 948244 938217 347264 360416 105816 96301 101240 104087 114247 114848 105185 106378 76191 76924 253210 225073 639388 650744 198796 196402 252176 251922 290563 283826 300703 302207 319198 321960 300292 333541 667424 708327 501104 417368 267580 261352 301277 299219 315911 321128 324410 328022 365220 362799 576793 609929 41.05 67.8 1
13:10:00 2023-09-27 318224 315026 79807 77971 115504 119573 116820 116548 87974 86956 93685 94147 112785 114097 327626 354259 951930 934186 344493 360754 106074 94284 101560 104206 114529 113217 105290 106021 76328 76891 251997 224829 645273 650561 197958 195869 250725 252167 290767 283405 303222 303789 318163 322148 302557 331417 669683 702184 510149 414615 265960 261009 299313 299325 317698 320299 324627 329477 360487 360668 585398 609929 41.05 67.8 1
13:10:01 2023-09-27 313958 315622 79867 77904 115696 119170 117176 116515 88034 86988 93685 94147 112817 113841 332555 353445 949416 928932 347756 360608 105816 96234 101207 104053 114247 114768 105290 106054 76223 76891 253133 224793 649527 649056 198516 195224 251467 252942 289075 283617 303996 302596 319361 324386 302588 333253 672537 706066 496087 414543 266715 261720 299417 302889 315802 320936 324627 328436 360810 361243 589523 611915 41.05 67.8 1
13:10:02 2023-09-27 315951 314769 79839 77824 115588 119456 116820 116515 87942 87313 93478 94629 112907 114130 328063 352020 943508 931542 347081 360754 106074 96332 101240 103986 114437 114734 105322 106021 75130 76786 255070 223774 644886 647529 197958 195224 250725 252167 289884 283582 300036 304516 316211 323188 300292 334253 670633 694232 508863 412000 265584 260541 300887 299360 315911 320974 325851 330448 360684 360128 587022 608902 41.05 67.7 1
13:10:03 2023-09-27 320973 315290 79843 77708 115734 119057 117210 116288 88034 86924 93719 93829 112849 113643 332555 352386 941862 931465 348002 360898 105994 96101 101274 103948 114437 114734 105322 106021 76308 76786 253133 223460 645010 647529 198516 199302 251467 252132 291357 284635 302438 305589 317880 322078 302250 335356 669573 700134 504299 414362 265599 260697 301952 300235 315466 319694 323570 329330 363016 363379 587059 608902 41.05 67.7 1
13:10:04 2023-09-27 318710 314291 79871 77923 115700 119300 117366 116636 88114 87102 93614 94116 112785 113787 328063 351956 947577 938106 344579 360608 106067 96067 101240 104019 114371 112991 105290 106021 76276 76818 253133 224613 651579 647529 198516 195224 251467 252132 290560 281892 303787 303981 317867 323675 299382 333505 667753 702335 506496 415214 264891 260108 300504 299325 315637 319366 324663 329477 360974 362292 581806 609031 41.05 67.8 1
13:10:05 2023-09-27 319612 314986 80035 77708 115969 119057 117210 116094 88034 86710 93753 93893 112817 116615 327346 350210 948244 938243 347510 360898 105783 96168 101173 104087 114057 113391 105113 106305 76191 76956 267853 224018 640056 651095 198796 196816 252851 254114 290555 283476 303123 303610 319728 321077 300853 335319 665611 703102 507407 417658 264891 264393 300961 299184 315694 321199 324519 327972 361133 362292 581067 609498 41.05 67.8 1
13:10:06 2023-09-27 318897 315920 79961 78067 115535 119334 116962 116415 88150 86956 93648 94339 112785 113874 327527 353976 948244 930731 342663 359523 106009 96332 101207 104284 114090 114655 105322 106214 75079 76891 251997 224477 644899 651205 197680 195835 250725 252132 290626 282839 300949 303128 317238 321958 302557 331417 669683 702184 510663 414579 265584 260974 299558 301272 315161 320299 324591 329477 359948 360128 583640 610128 41.05 67.7 1
13:10:07 2023-09-27 318442 314295 79839 77824 115700 119174 117096 116482 88066 86956 93719 94084 112817 113742 332012 354281 949416 927612 346773 360934 105961 96101 101240 104125 114326 114768 105290 106232 76276 76924 255070 224893 656132 653981 198796 195190 251431 253615 289884 283909 303873 302914 318726 322008 301135 335168 671584 703246 510663 414470 266337 260471 300959 302461 315911 320974 324483 328168 360992 361173 589326 609425 41.05 67.7 1
13:10:08 2023-09-27 315551 315956 79997 78156 115956 119403 117042 116703 88146 87405 93546 94371 112785 113940 327637 351822 945558 931520 347719 360318 106140 96000 101695 104139 114627 114666 105322 105843 76328 76911 253133 223932 649993 649364 197958 195835 251078 252132 290290 283546 300000 304945 316140 324577 300924 332387 670633 694196 509201 413233 266337 260939 301275 299360 315911 321199 323570 330916 360708 360632 586570 608902 41.05 67.8 1
13:10:09 2023-09-27 320518 314730 80053 77891 115696 119023 117176 116448 88034 86924 93617 94148 112817 113676 328100 352386 943545 931429 348742 360608 106107 96200 101521 104019 114437 114666 105322 106214 75286 75560 255405 223681 650875 649291 198796 196402 252887 254150 290493 284942 300901 303981 318290 322182 302129 335464 669500 699219 510663 414543 265227 260984 302923 301038 315911 320174 323498 330177 363161 362764 580876 608902 41.05 67.8 1
13:10:10 2023-09-27 319530 315694 80135 78014 116113 119169 117204 116415 88002 87136 93750 94116 112817 113775 327346 350980 947325 938217 342627 360717 105961 96200 101555 104019 114653 114734 105322 105988 76328 76891 253133 224829 645273 647529 198516 195089 251467 252097 290731 281856 302558 303093 317132 323640 299382 333469 667716 701124 513405 412616 264856 259892 300469 299325 315911 319331 324591 329943 360974 362292 581806 609462 41.05 67.7 1
13:10:11 2023-09-27 320697 314256 80089 77792 116086 119106 117372 116221 88355 86833 93784 93829 112817 116662 327637 352064 952315 936884 346700 360862 105751 96401 101173 103013 114305 113306 105159 106539 74924 75457 254361 224153 642109 652129 198796 196816 252495 252720 290493 283298 300456 302347 319952 321181 300678 333469 667207 703282 513259 418140 264856 261168 301383 299289 317430 321199 324254 328168 362146 362256 581251 612260 41.05 67.8 1
13:10:12 2023-09-27 316893 315951 79993 77943 115663 119339 117280 116448 88034 86924 93608 94147 112785 113709 327845 353940 951632 928789 345685 360898 105783 93919 101240 104019 114326 114859 105322 106054 76295 76891 250900 225340 642186 648948 198516 195258 250725 255590 289849 283565 303296 303057 318163 322148 302881 333397 671108 703210 507849 414579 266337 260108 300581 300691 315911 320263 324663 328473 360487 363461 588344 609031 41.05 67.8 1
13:10:13 2023-09-27 317775 314260 79839 77792 115696 119448 117143 116448 88034 86956 93617 94308 112817 113808 328100 351260 947325 927612 348327 360609 106416 94156 101562 104317 114371 113164 105257 106426 75338 75489 253133 224929 641071 648984 198516 195224 252193 253295 291883 284903 301583 302596 318832 321664 302593 333325 671584 703210 509539 414615 264080 260108 299313 302461 315688 320748 324627 328436 362799 361173 589179 608995 41.05 67.8 1
13:10:14 2023-09-27 315879 315622 79978 77939 115849 119296 116948 116448 87970 86988 93518 94435 112752 114018 327637 351787 942875 930254 347510 360608 106140 96134 101555 103986 114404 114700 105322 106021 76328 76859 250900 223774 647104 648905 198237 195835 251078 252872 290493 283830 300456 305123 316618 324843 300924 332387 670633 694160 508694 413197 266149 260904 301275 299360 315911 321199 324289 330448 360394 360632 586154 608902 41.05 67.7 1
13:10:15 2023-09-27 320518 314002 79839 77792 115667 119106 117176 116288 88034 87196 93750 94052 112785 113733 328100 352386 943360 934828 348559 359920 106399 96299 101594 104173 114620 112991 105546 106101 75130 76859 252155 223388 645842 647529 198796 196816 250891 252097 289884 284649 302596 304444 317986 322148 300292 333577 667716 700125 496087 414507 265262 260984 301383 301179 315688 319953 323270 329477 360974 362835 581806 608902 41.05 67.7 1
13:10:16 2023-09-27 319430 315487 80244 77788 116045 119140 117176 116288 88267 86956 93682 94052 112817 113742 328100 350980 950090 936884 344674 360898 105961 96200 101240 104053 114247 114734 105290 106021 76328 76924 250900 225535 642784 649364 198796 195224 251821 252097 291975 282718 301865 302738 317203 323640 299382 333505 669413 700595 508356 413233 265262 260108 302165 303394 315911 320038 326536 329440 360974 362835 584452 609929 41.05 67.8 1
13:10:17 2023-09-27 319161 314256 80118 77767 116082 118776 117510 116255 88066 86892 93784 93861 113249 113841 328090 351740 954146 938811 347118 360427 106009 94176 101419 104317 114338 114859 105290 106021 76380 76891 253133 223982 652990 648948 198796 194650 252531 254114 290661 283817 303123 303057 320094 321664 300292 335464 667753 703318 507849 417033 265484 259315 301615 299325 315911 321199 324555 328168 362146 363975 581251 609892 41.05 67.8 1
13:10:18 2023-09-27 318448 315586 79835 78105 116127 119432 116981 116837 88066 86956 93784 94147 113061 113775 327637 353445 950090 931429 344602 360343 106067 96200 101555 104019 114470 114734 105322 106054 76361 76891 254239 224670 646197 651205 197958 197509 250725 253472 290528 283149 303763 303128 318609 322930 300959 333469 671108 703210 507849 414579 266822 260722 299278 300691 315911 320299 324663 329440 360522 361173 588344 609929 41.05 67.8 1
13:10:19 2023-09-27 317770 314291 80089 77967 115700 119339 117176 116482 88327 87281 93707 94943 112984 113940 328295 353947 947178 928820 349947 360427 106041 96333 101487 104053 114358 114894 105513 106280 76361 76891 254239 224089 648720 649056 198580 195767 251467 252132 288930 285423 300913 303093 319832 321699 303132 333433 671584 703138 510663 419273 264080 260143 300504 302553 315466 320174 324591 328509 361133 361208 589717 608529 41.05 67.8 1
13:10:20 2023-09-27 318491 314765 79835 78006 115667 119339 116981 116515 88034 86988 93617 94435 112785 113907 327637 352421 942307 930034 347510 360862 106173 96134 101555 104053 114470 114734 105322 106021 76328 76891 253133 223774 646810 647529 198796 195258 251467 253295 290290 284250 300703 304053 317167 324162 299382 336034 671584 698001 509201 412035 265262 260722 301385 302461 315730 321199 324555 329943 360974 362835 588762 608570 41.05 67.8 1
13:10:21 2023-09-27 319539 314256 80263 78063 116269 118902 117725 116248 88243 86769 93908 93829 113127 113709 328564 351884 945558 936847 349732 360354 106173 96134 101633 104173 114686 114859 105322 106021 76413 76891 255405 223309 648504 650284 198796 195258 250751 251922 290290 284920 305706 304731 318127 322217 301206 333577 669413 698268 505144 414543 264856 259350 302336 301819 315911 321960 323534 330177 360974 362003 581251 608902 41.05 67.8 1
13:10:22 2023-09-27 318673 315816 80031 77735 115969 118937 117210 116368 88066 86892 93784 94052 112849 116697 325364 351708 950968 938885 346737 360608 105493 96234 101240 104053 114090 114768 105290 106054 76328 76786 253133 223932 653432 648948 198796 194650 252176 252132 290696 283582 300913 302596 320094 321888 300696 333577 667716 703246 503791 414615 265484 261428 300819 301179 315911 321199 324663 328204 361133 363379 580092 609929 41.05 67.8 1
13:10:23 2023-09-27 315627 315879 80074 78067 116247 119237 117076 116415 88150 87134 93614 94371 113017 113907 327991 351461 950258 936218 346211 359886 106140 96333 101521 104019 114470 114734 105836 106247 76361 76891 253133 224125 649287 649056 198796 195293 252531 251360 291449 283582 300913 304017 319091 323137 302159 333469 667207 703210 509201 418949 266337 260108 303022 301179 315911 320974 324555 329477 362428 361173 581251 608995 41.05 67.8 1
13:10:24 2023-09-27 317548 314769 79839 78333 115475 119573 116753 116870 87850 87258 93518 94435 112379 113940 327637 352350 950090 931465 345166 360354 106067 96134 101240 104019 114437 114734 105322 106021 76328 76924 255405 224225 644973 652980 198237 196414 251431 254150 291956 283405 303873 303838 320842 322182 302123 332153 669172 701124 512034 417283 265584 260974 300469 299289 315858 320499 324483 329907 359983 360632 581806 609929 41.05 67.8 1
13:10:25 2023-09-27 316445 314916 80017 78187 115982 119286 117076 116703 88118 87217 93682 94371 112817 113853 328100 351884 949416 928932 349732 360354 106034 96168 101594 104053 114653 114768 105322 106054 76361 76891 254239 223424 648060 649020 198656 195258 251467 252167 289004 285254 303482 303093 319610 321699 303562 333433 671584 704142 510663 416997 264080 260143 300469 300691 315466 319919 324591 328473 361098 361173 588436 610200 41.05 67.8 1
13:10:26 2023-09-27 315108 314282 79835 77939 115663 119174 117015 116482 88214 87258 93685 94371 112817 113750 326422 351260 944336 932070 348595 360318 106173 96067 101555 104323 114470 112956 105836 106214 75338 75457 253133 222427 648478 653054 198656 195767 251785 254689 290696 285931 301942 305017 318163 321216 301910 333289 669484 698232 509539 418285 265960 260618 299593 301179 315911 320209 322589 330177 361062 360920 583562 608593 41.05 67.8 1
13:10:27 2023-09-27 320671 315708 80272 77904 116142 118966 117453 116061 88066 86619 93817 93734 113159 113721 328100 351155 941789 933451 349163 360354 106140 96168 101555 103986 114437 114768 105322 106021 76361 76818 253133 223460 646249 648905 197604 195258 251290 252942 289849 284485 303123 304053 318163 323901 302183 333505 667006 699328 505144 412000 265298 261684 299523 300726 315911 321199 324555 329943 360974 363415 587928 608902 41.05 67.8 1
13:10:28 2023-09-27 318669 313380 80126 77543 116415 118776 117406 116094 88066 86924 93750 93893 113004 116766 332482 351461 941862 934188 349236 360030 106140 94059 101633 104360 114686 112956 105579 105955 76472 75537 267853 223281 649819 651205 198796 196402 250925 251711 290767 285120 302513 305302 318127 324577 300713 333541 667716 699133 510663 414543 267093 259350 302372 301179 315911 320209 323306 330177 360263 361243 581251 608902 41.05 67.8 1
13:10:29 2023-09-27 319992 315956 80003 77743 115860 119140 117176 116315 88146 86924 93784 94084 112752 113676 327346 351956 947398 938243 342627 360898 106067 96067 101555 104053 114437 113207 105322 106021 76328 76924 254239 225181 649442 647238 198796 195224 251998 252731 290449 282801 301901 303789 317167 323675 301702 333505 667753 702335 507342 412651 265484 260108 300504 301679 315823 319814 324699 330177 360974 363125 582760 610397 41.05 67.8 1
13:10:30 2023-09-27 318869 313345 80126 77763 116082 118975 117244 116288 88066 87077 93784 94052 112817 116615 327637 352136 948208 939583 346518 360319 105976 94156 101072 104240 114344 115145 105224 106426 75079 75520 253133 224153 641509 651205 198796 194650 252176 254150 290696 283582 301583 302596 319162 322217 302165 335501 668226 707066 510663 414579 265705 259350 302667 301179 315911 321199 326572 328204 361098 363160 581359 609929 41.05 67.8 1
13:10:31 2023-09-27 322100 314990 79839 78215 115597 119539 116753 116548 87850 87258 93518 94692 112411 114018 327637 351858 950090 934151 345161 360644 106067 96101 101484 104053 114470 114734 105355 106021 76361 76851 253133 224161 660711 648984 197958 196482 251467 252132 291688 283149 300949 302736 318127 322182 301876 332662 668735 703174 510663 414651 265584 261739 300873 299325 316114 320748 324627 329477 360522 360128 581806 608644 41.05 67.8 1
13:10:32 2023-09-27 317775 315586 80035 77947 115696 119170 117210 116482 88034 86956 93552 94084 112849 113874 328150 354792 951632 928709 348705 360754 106074 96433 101419 104317 114371 113287 105257 106280 76328 75283 253133 224125 641615 654445 198656 195258 251821 253295 289409 284485 303658 303093 319162 322217 301416 333469 667042 703246 512582 417033 264115 260541 300504 301219 315466 321199 324627 328509 361133 362066 588798 610522 41.05 67.8 1
13:10:33 2023-09-27 317738 314265 79839 78203 115667 119573 117015 116736 87882 87258 93389 94403 112817 113940 327637 352421 940870 929375 346445 360354 106067 96168 101588 104053 114437 114734 105355 105948 76361 76818 253133 223968 646947 647529 198516 195293 251290 252942 290325 284286 302652 304089 316696 324162 302238 333433 671108 694304 507849 413854 264891 260939 299558 300937 315911 321199 324591 330177 360720 362327 588381 607277 41.05 67.8 1
13:10:34 2023-09-27 320262 313380 80262 77708 116082 119057 117406 116094 88219 86892 93840 94021 113249 113721 328418 351956 946231 936736 349695 360174 106399 96365 101734 104278 114594 114734 105355 106021 76413 75560 255405 223075 648755 650284 198796 194954 252851 254150 289884 285392 301937 305217 317238 322217 302667 335501 668735 699822 504637 414579 265484 264501 301913 299360 315911 320244 324062 330177 360487 362870 580948 608902 41.05 67.8 1
13:10:35 2023-09-27 318796 314291 80121 77936 115696 119174 117210 116368 88066 86988 93784 94211 112849 113775 328100 350770 947398 936884 342591 360934 106173 96101 101555 103909 114470 114848 105322 106054 76361 76851 253354 224981 648437 649364 198796 195258 251998 252202 290696 282969 304304 304017 317167 324162 301915 333505 669683 699117 496087 413233 265519 260178 300961 302033 316114 320074 326572 329943 360974 362870 582665 610397 41.05 67.8 1
13:10:36 2023-09-27 319612 314766 80122 77886 116049 119174 117562 116281 88359 87162 93840 94339 113127 113709 328332 351956 954146 938106 346591 360608 105783 96235 101207 104125 114090 115145 105290 106272 76295 76924 253133 223968 653835 653054 197604 195258 252176 254150 290802 283653 304415 303057 318644 323188 299382 335233 668735 703210 512034 413305 266149 260108 302074 299360 315911 320299 327070 328509 359983 363415 581842 610433 41.05 67.8 1
13:10:37 2023-09-27 315657 315816 79871 77908 115729 119208 117096 116401 88034 86956 93552 94179 112822 113808 326422 350966 950968 936218 346773 360704 106173 96168 101588 104087 114437 114734 105355 106329 76361 76924 253133 224125 646947 649056 198796 196058 250716 251922 290696 283617 300949 304053 319127 321181 301945 333505 667753 703246 512034 419578 264115 260143 301771 300967 315126 321199 324591 328878 362181 361243 580839 608601 41.05 67.8 1
13:10:38 2023-09-27 316014 315852 79928 78187 115535 119700 116975 116965 88058 87345 93549 94910 112752 114229 327527 352245 950090 934188 344638 360898 106333 94349 101555 104019 114437 114734 105322 106086 76505 75497 252155 224512 644390 648948 197958 196482 251467 252167 292133 283397 301901 303233 318903 322252 301664 334216 669683 703174 509201 414615 264080 261774 301738 299360 316114 320748 324145 329477 361062 360955 583567 610374 41.05 67.8 1
13:10:39 2023-09-27 315663 314765 79835 77967 115729 119373 117096 116515 88066 87439 93552 94179 112707 113907 327637 351331 943901 930071 348669 360644 106173 96067 101729 103876 114476 114655 105572 105915 76393 76786 253133 222066 652618 652129 198796 195869 252176 252872 290731 284485 302156 305876 318127 321664 302123 333126 669683 701074 510663 418285 266337 260904 300679 300235 315911 320655 322553 330448 361062 361173 587064 608644 41.05 67.8 1
13:10:40 2023-09-27 318455 315879 79989 78046 115869 119403 117042 116703 88178 87194 93546 94596 112785 113829 327405 352386 940870 932832 347719 360572 106140 96333 101521 104019 114719 114734 105290 106021 76380 76956 250900 223574 645381 647529 198796 195258 251467 253295 290290 284450 300913 304445 317167 324162 300221 333469 670585 698232 507849 412035 265262 260904 299558 301322 315911 320878 324555 330411 360974 362799 588308 610633 41.05 67.8 1
13:10:41 2023-09-27 318448 315550 79944 77876 115856 119301 117176 116448 88002 86924 93648 94116 112785 113952 327868 349908 943901 939553 348422 360572 106173 96200 101695 104019 114470 114700 105677 105988 75299 76786 254239 222726 656877 649364 198796 195835 252599 256940 290802 284570 302156 305446 317203 322893 302557 333469 667207 694304 505144 414507 264856 260506 302336 298836 315911 320174 323774 330696 362581 362587 580993 610126 41.05 67.8 1
13:10:42 2023-09-27 318046 315956 80029 78103 116113 119368 117400 116382 88002 86956 93682 94179 113054 113742 327614 350980 946617 939553 342591 360632 106399 96200 101555 104019 114706 114734 105644 106296 76413 76891 253133 224125 646255 648905 198796 197662 252176 252132 290731 282793 302325 303768 317167 323901 302129 333541 669683 701124 507849 412906 265670 260108 300926 301179 317698 320299 327033 329074 360974 363125 582738 610360 41.05 67.8 1
13:10:43 2023-09-27 315289 314986 80089 78002 115700 119539 117176 116482 88034 87281 93583 94371 112817 113841 328100 350966 952791 935479 346700 360862 106173 96200 101695 104019 114653 114734 105572 106021 76413 76891 250900 224089 644390 652728 198656 195835 250716 252097 291653 283582 301815 304481 318573 321181 302831 333433 667680 703282 517860 418913 266337 260506 302053 301179 318335 320985 324338 330067 362547 361067 581214 612192 41.05 67.8 1
13:10:44 2023-09-27 317341 315956 79965 78187 115630 119539 116948 116515 88034 87432 93806 94564 112785 113841 327637 352386 951632 930034 345161 360898 106107 96234 101521 104053 114437 114814 105322 106054 76380 76956 253133 225211 646322 648948 198796 195293 251078 253507 290731 283149 301901 302986 319091 322217 301206 333469 671363 703282 515804 414615 264856 260939 300850 301148 315911 320748 326536 329440 361027 362256 588762 609892 41.05 67.8 1
13:10:45 2023-09-27 315879 314735 79952 77971 115696 119300 117062 116482 88034 87107 93583 94403 112817 113874 327637 351296 944533 930034 349695 360318 106479 96167 101555 104019 114470 114700 105322 106021 76465 76924 267853 222342 650321 648984 198516 195835 251998 252696 290767 285356 301011 304981 319127 321664 302496 333162 669683 701343 503791 417994 266715 261468 302593 300129 315911 323010 323390 330338 364558 361067 583380 608791 41.05 67.8 1
13:10:46 2023-09-27 317775 315586 79835 78077 115960 119662 117251 116482 87942 87166 93518 94403 112630 114097 327527 352350 940870 928680 347228 359811 106140 96200 101240 103986 114404 114700 105322 106021 76361 76891 267853 223738 646447 647529 198516 195869 251254 252907 290290 284015 302615 304481 316653 324635 300257 333433 671108 694304 514775 412000 266904 260939 299558 300691 315911 321199 324555 330411 360708 361243 587059 610200 41.05 67.8 1
13:10:47 2023-09-27 320291 315511 80089 77947 116053 119140 117176 116288 88034 86924 93750 93893 112817 116662 327637 351787 943397 936200 349327 360030 106074 96365 101594 104206 114640 112991 105724 106101 75286 75529 249987 223196 649567 650284 197638 197370 252851 252132 289748 285361 302401 304981 318617 323013 299417 335975 669683 700316 512034 417580 265705 261168 301383 300691 315688 320174 324290 329943 359983 363379 585257 608902 41.05 67.8 1
13:10:48 2023-09-27 318833 314476 80135 77851 115936 119140 117176 116368 88034 87228 93614 94020 112785 113676 327637 350980 946653 938885 342591 359811 105994 96200 101555 104019 114476 114700 105322 106021 76361 76891 251997 224125 657616 647529 198796 195258 252176 252132 291538 282002 302310 304481 317167 323675 302129 333505 667716 702335 512034 412906 265262 260143 300926 301679 316114 320299 324627 330411 360974 362835 576865 608565 41.05 67.8 1
13:10:49 2023-09-27 319612 314256 80089 77771 115889 119140 117210 116255 88066 86892 93784 94052 112849 113775 327881 351812 951930 938106 346627 360717 106074 94188 101386 104317 114305 112991 105224 106199 76328 76989 253133 224945 640836 651205 198796 195224 252176 252097 290696 284810 304700 302596 319091 323153 301915 335464 670633 703210 510663 413851 265705 260073 302671 302033 315911 320748 327033 328473 359983 363415 581769 609929 41.05 67.8 1
13:10:50 2023-09-27 314847 318328 79839 77971 115655 119334 117076 116482 87942 86924 93518 94403 112675 113874 327637 350966 950090 934188 345930 360354 106140 96168 101240 104019 114437 114700 105322 106021 76413 76924 253133 224125 649191 649056 198516 195835 252531 251922 291653 283617 302624 304053 318832 321664 303776 333433 667716 703138 505144 419542 264045 262934 302089 299254 315161 321199 324555 329943 361133 360632 581251 608565 41.05 67.8 1
13:10:51 2023-09-27 317738 315888 79839 78120 116546 119530 116981 116548 88066 87226 93806 94629 113307 114097 328027 352280 952078 932907 342519 360199 106220 94284 101560 104163 114437 114734 105322 106054 75338 75449 257449 224635 645148 651205 198237 197927 251431 253615 290731 283799 301901 303128 318868 323416 301206 333469 671584 703282 507849 414615 267390 260939 299558 300691 315911 320299 326536 329477 360775 362292 587891 609929 41.05 67.8 1
13:10:52 2023-09-27 315649 313345 79961 78183 115667 119305 117062 116482 88002 86988 93685 94307 112785 113841 327637 351260 944570 931429 349732 359775 106140 96134 101555 103876 114470 114778 105322 106021 76465 76924 254239 222726 645594 652800 198796 195869 251821 252132 290563 285441 302156 304731 319127 321664 302123 333469 670633 702335 509292 418321 264080 260904 300504 300235 315911 322902 323570 329943 362181 361243 583644 608902 41.05 67.8 1
13:10:53 2023-09-27 315361 314291 79839 78077 115634 119456 117218 116992 88114 87464 93512 94692 112785 114097 327527 352245 942232 932206 347610 360862 106140 96234 101555 104019 114470 113164 105322 106021 76328 76924 254239 223738 646900 648795 198516 196141 251467 252907 290528 284135 300913 304981 316653 323640 302776 332892 671584 694038 513405 413233 264856 261521 299593 300235 315802 321199 324591 328284 360974 361243 587132 608902 41.05 67.8 1
13:10:54 2023-09-27 318187 315511 80122 77571 116271 119057 117487 116094 88307 86956 93784 93988 112849 116604 327868 350966 941826 934188 349484 359847 106173 96234 101555 103909 114437 114734 105322 106021 76465 76891 253133 223424 645221 650744 197638 195258 251998 255410 289884 284920 303123 304731 318609 323901 299347 336290 671108 701839 505144 413269 266523 260108 301122 301184 315911 319694 324555 330177 360487 363960 587059 608902 41.05 67.8 1
13:10:55 2023-09-27 318224 314516 80125 78152 115916 119627 117332 116415 88211 87226 93648 94339 113017 113940 328491 349729 943160 936884 349732 360354 106479 94284 101667 104091 114706 114734 105572 105948 76498 75591 267853 222762 646463 650284 198796 195293 250960 252132 290528 285156 301960 304981 318609 322252 302320 335501 668735 699291 512034 414579 265298 261418 302372 300235 315911 320690 324062 330448 360522 362835 580092 608902 41.05 67.8 1
13:10:56 2023-09-27 319598 313384 80089 77771 116053 119174 117176 116448 88066 86924 93750 94426 112849 113721 327868 350245 948208 936884 346213 360898 106140 96234 101521 104125 114090 114848 105513 106054 76308 76956 254239 225463 640530 650284 199921 195293 250541 252167 290723 284357 302573 303057 319348 323640 301915 335501 669683 703246 512034 414313 265741 260143 301172 301912 315911 320974 327070 328509 359983 363415 583622 612297 41.05 67.8 1
13:10:57 2023-09-27 318187 315847 80212 77888 116146 119237 117352 116382 88211 87194 93712 94308 113017 113775 332518 350966 950968 942232 347264 360318 106140 96234 101555 104053 114686 113316 105322 106054 76393 76956 253133 224125 644922 654220 197604 195258 250541 252167 290837 284503 301865 303057 320094 323153 302129 336248 668735 703282 514261 414615 265741 259927 302593 301179 315911 321960 326572 327608 361098 363415 581363 610828 41.05 67.8 1
13:10:58 2023-09-27 315627 314295 79807 77939 115630 119456 116787 116515 87942 87290 93518 94435 112379 114097 327637 351015 950090 934188 345161 360644 106034 96101 101555 104053 114358 114700 105322 106021 76361 76891 253133 224564 646912 649020 198237 196482 251821 252132 291551 283582 302866 304053 321267 321958 302512 332387 669413 701124 505144 417990 265584 260974 301383 301550 315637 320974 324627 330191 362908 362948 581104 611501 41.05 67.8 1
13:10:59 2023-09-27 322893 315951 80171 77939 115982 119368 117624 116703 88211 87226 93784 94275 112785 113684 328027 354401 950090 930034 344638 360934 106333 94284 101555 104087 114437 114768 105322 106054 76361 76956 254239 224829 645948 648948 198796 195869 251290 253472 290767 283494 302325 302776 319127 322893 303599 333311 671108 703246 505144 414651 265298 261009 301969 300726 315637 320974 326572 329477 361062 362835 588010 610397 41.05 67.8 1
13:11:00 2023-09-27 315915 314042 79980 77908 115889 119373 117176 116482 88034 87020 93784 94307 113360 113783 327637 350245 947361 929593 350228 360608 106173 96234 101521 104053 114437 114700 105355 106054 76413 76924 253133 223424 649661 649056 198796 195869 250158 252907 289884 286030 303123 304053 319290 321923 302123 333469 667006 701124 510663 418949 264856 260939 301172 300900 315730 323429 324338 329627 362618 361102 586912 608865 41.05 67.8 1
13:11:01 2023-09-27 312286 315478 80115 78183 115696 119452 117096 116515 88034 87198 93648 94822 112752 113940 327637 351822 941826 931579 347756 359811 106351 96101 101800 104019 114660 114506 105677 105843 76498 76859 267853 222570 653824 651205 198656 196482 251998 252907 290802 284521 301473 306055 318127 323893 302619 333162 669683 698268 512034 417069 264080 260974 300961 300270 315911 320209 323305 329047 361027 361173 585289 608902 41.05 67.8 1
13:11:02 2023-09-27 321161 313380 80126 77859 116086 119140 117439 116288 88420 86924 93817 94020 113037 116650 327637 351331 944607 933488 348742 360608 106173 96235 101729 104394 114470 114734 105355 106021 76393 76924 254361 223774 649567 648446 197638 195869 251467 253720 290325 285165 300949 304731 318163 324197 299382 333541 669390 698305 505651 415214 267852 263201 301842 302889 315911 322103 324483 330301 360866 363273 588614 611041 41.05 67.8 1
13:11:03 2023-09-27 319238 313345 80231 77571 116119 119101 117758 116268 88339 86892 95629 94052 113192 113874 328528 349951 943197 934188 349484 360390 106205 96101 101729 104053 114470 114734 105355 106054 76446 76851 252800 223460 655130 650744 197707 195293 250541 253685 289884 284920 302866 304516 318644 324843 301385 336231 667042 702335 505144 412942 266933 260143 301312 301184 315911 319951 324194 330448 360018 364251 587063 607277 41.05 67.8 1
13:11:04 2023-09-27 318942 314256 80089 78113 116261 119373 117244 116515 88339 87198 95629 94403 113249 113750 328100 349721 947361 939278 346211 360343 106173 96101 101938 103948 114818 114700 105822 105948 76446 76818 253133 223496 649400 648905 197432 196311 250960 251922 291688 285156 300456 305374 318127 323675 301206 333325 667460 700622 510892 414434 266154 260869 303882 299184 318147 322783 323882 331312 360452 362835 580839 608902 41.05 67.8 1
13:11:05 2023-09-27 318194 315956 80268 77971 116049 119174 117176 116482 88066 87226 95563 94748 112882 113808 332049 351050 947361 937873 342397 360934 106173 96168 101729 104053 114660 114768 105824 106086 76478 76956 256785 224670 649455 648905 197604 195903 252176 252132 292613 283653 302866 304622 317203 323223 301206 333217 667753 699328 506496 414507 265298 260757 301419 299289 316849 319694 324108 329314 359948 362870 580427 608570 41.05 67.8 1
13:11:06 2023-09-27 320291 313380 80122 77939 116078 119174 117244 116482 88098 86988 93851 94180 113114 116766 332518 350245 949623 938217 346773 360970 105961 96201 101240 104125 114090 114814 105290 106086 76328 76956 253133 225174 643101 648948 197604 195293 250576 252942 290837 283348 302608 305515 318396 324894 302374 335356 671547 704325 506496 415214 265599 261720 301277 302675 316079 320748 327337 329943 360974 363818 584563 610792 41.05 67.8 1
13:11:07 2023-09-27 319612 314516 80118 77827 116302 119237 117406 116321 88219 86956 95497 94147 113037 116697 327637 351708 950968 938217 346737 360934 105816 96268 101240 104264 114090 114962 105290 106232 76289 76924 253133 223968 643858 648984 197673 195293 250541 252907 290837 284374 304736 302488 319127 324162 302129 336802 669209 703246 505144 413923 265741 260178 301367 300235 315126 320748 327568 329477 360522 363486 581924 611279 41.05 67.8 1
13:11:08 2023-09-27 314703 315924 79867 77967 116067 119569 117210 116548 88066 87258 93851 94435 112752 113907 327637 351461 950090 935553 346211 360416 106173 96135 101588 104087 114627 114768 105322 106054 76361 76956 253133 223968 647037 652800 198656 197509 251821 254869 292330 284210 304520 304730 319020 323834 302972 332820 669536 705822 509539 416815 266822 261739 301137 301143 316114 321199 324446 330411 361027 360920 580056 610411 41.05 67.8 1
13:11:09 2023-09-27 318446 315956 80093 78113 116053 119305 117176 116482 88034 87258 93682 94716 113004 113775 327637 354472 950090 930254 345651 360862 106140 96367 101729 104125 114627 114894 105804 106345 76413 76956 263464 225109 643123 651205 198796 195869 251290 253720 290767 283595 302325 303768 319796 322893 301206 333505 671584 703282 510047 418495 265262 260939 301275 301148 315911 320974 326536 329477 361062 362292 587895 614599 41.05 67.7 1
13:11:10 2023-09-27 318446 315951 80089 78120 116046 119300 117332 116831 88211 87313 93744 94371 113017 114018 327991 351956 947141 930917 348742 360318 105961 96333 101633 104572 114404 114974 105322 106272 76380 76956 253133 224089 648847 652460 198796 195835 252176 253295 289409 285356 304029 302701 319834 322182 304071 333505 667006 703246 510663 417658 265262 260904 301172 302065 315911 322602 326536 329440 362146 362292 590052 609031 41.05 67.7 1
13:11:11 2023-09-27 319161 314256 80085 78077 116049 119505 117176 116482 88034 87258 93750 94403 112817 113841 327637 353409 942875 931429 348495 360608 106173 96333 101695 104163 114627 114734 105644 106054 76465 76924 253133 224082 647446 647529 198796 195869 251998 253685 290290 284885 303768 304909 319091 324616 301915 333541 670852 701343 505144 412616 266114 260722 299593 301781 315911 320174 324591 330411 360974 364507 588798 610411 41.05 67.7 1
13:11:12 2023-09-27 318455 315622 80212 78014 116336 119203 117744 116382 88364 87194 93809 94403 113127 113940 328100 350930 943160 936884 350366 360754 106173 96200 101729 104053 114470 114814 105757 106021 76465 76924 267853 223388 647356 650284 197673 195224 252353 255590 289942 285214 302615 304945 318609 323605 301239 337004 671584 702335 505144 413887 266523 260108 302039 301148 315911 320174 324555 330177 360522 364215 587114 610200 41.05 67.7 1
13:11:13 2023-09-27 318412 315816 80085 77967 116027 119452 117176 116448 88034 87166 93784 94243 112817 113775 327868 351461 945946 937837 346664 359451 106173 96200 101800 103876 114706 114700 105572 105843 76498 76891 253133 222797 653100 649364 198796 195835 252176 251922 292578 284215 300667 305912 318127 323623 301170 333505 667680 698232 516146 414507 267472 260722 302336 299045 316557 319659 324026 331533 362604 362587 580581 609898 41.05 67.7 1
13:11:14 2023-09-27 319503 315951 80135 78377 116146 119368 117433 116703 88331 87194 93648 94147 112817 113709 327637 351812 950278 938885 345161 360934 106140 96234 101560 104125 114437 114928 105322 106345 76413 76949 252155 225499 645236 649364 198796 195293 250541 252907 290802 283582 304520 303768 318843 324162 302129 335464 669683 703174 515632 413269 265705 260506 303022 301819 315911 320748 327568 330880 359948 363415 583081 610360 41.05 67.7 1
13:11:15 2023-09-27 315332 314955 80089 78109 115856 119456 117143 116515 88034 87313 93682 94403 112785 113940 327637 350966 950931 936884 346174 360898 106205 96367 101800 104125 114653 114894 105322 106054 76413 76924 253133 223932 645718 652728 198796 196141 250925 252132 292337 284015 304464 304945 319574 321664 302972 333469 668699 706139 512034 419542 264080 260904 302336 299325 318560 322185 324374 330191 365074 361102 581177 611936 41.05 67.7 1
13:11:16 2023-09-27 317435 315951 79993 78215 115597 119803 116914 116837 88182 87290 93518 94822 113061 114262 326811 352386 950698 933519 344348 360862 106173 96367 101695 104390 114470 114848 105644 106054 76446 76956 254239 224441 645984 651205 198516 196927 251467 252907 292542 284307 301865 304481 319091 323153 302547 332892 669960 703174 507849 414579 264080 261774 302165 299360 316557 321199 324663 330411 361098 361208 582747 610559 41.05 67.7 1
13:11:17 2023-09-27 315591 314986 80081 78109 115936 119456 117210 116515 88247 87290 93913 94435 112849 113783 326276 351260 948743 929593 348327 360898 106067 96367 101521 104125 114358 114928 105322 106272 76433 76989 253133 224793 642682 649020 198796 195869 252176 253720 289849 284920 304631 303128 318843 322217 302334 333505 667042 703282 507921 417033 267472 263201 302593 302276 315766 320771 327119 329294 364558 362976 590324 613243 41.05 67.7 1
13:11:18 2023-09-27 313166 315478 80089 77939 116075 119335 117210 116831 88267 86988 93648 94371 112817 113808 327637 351848 947361 927327 350228 359198 106140 96234 101729 104125 114627 114814 105677 106054 76446 76956 267853 223232 648128 649020 198796 196141 252176 252872 289884 286231 302615 304981 320094 322895 302159 333469 671584 701124 501104 418913 267390 260939 301383 300270 315911 320914 324555 329943 362724 361243 587859 610633 41.05 67.7 1
13:11:19 2023-09-27 318705 314256 80031 77975 115700 119539 117176 116515 88066 87258 93883 94371 112817 113907 327637 352386 940870 932758 347756 360862 106173 96333 101729 104053 114627 113207 105644 106054 76413 76851 254239 223738 649536 648446 197673 195869 251998 253685 290246 285027 301407 305181 318127 325140 302129 333577 670851 701119 504637 415177 267852 261634 302129 303392 317698 322556 324446 330338 360866 363783 588812 608099 41.05 67.7 1
13:11:20 2023-09-27 319466 315506 80248 78014 116340 119106 117568 116061 88339 87196 93936 94276 113159 116638 328100 351956 943197 934151 349236 360354 106173 96234 101729 104091 114660 114734 105644 106021 76465 76924 253133 223424 652920 649364 198258 195293 252176 253720 290528 285120 300949 304945 318868 324651 299417 336248 667042 702066 511737 413269 266523 260904 301952 301853 315730 320174 324591 330411 359983 364507 588798 608533 41.05 67.7 1
13:11:21 2023-09-27 318448 313384 80089 77912 116053 119140 117210 116482 88034 86988 93784 94275 112817 113684 327637 350245 947361 937873 344638 360898 106351 96200 101729 104019 114739 114700 105644 106021 76498 76924 253133 224125 651941 648446 198796 195869 252176 252907 292578 283582 301407 304622 317238 324405 301839 335963 667460 700134 506496 414362 265599 260835 303826 299219 319498 321805 324555 329314 360974 363125 581251 611755 41.05 67.7 1
13:11:22 2023-09-27 320291 314700 80126 78193 116242 119266 117467 116482 88247 87198 93947 94403 113004 113742 328746 350980 950090 938217 344638 360862 106300 96401 101555 104053 114470 114768 105322 106054 76361 76956 253133 225571 646751 649364 197604 195835 252673 252696 292097 283207 304231 304945 317203 324651 303328 333577 667753 702335 513405 413269 265670 263305 301419 300235 316557 320299 324663 330916 360974 363125 576883 609031 41.05 67.7 1
13:11:23 2023-09-27 318346 315586 80180 77855 116082 119170 117210 116288 88339 86956 93784 94116 112882 113610 328100 351956 952315 939553 346773 360898 105816 96301 101207 104087 114090 114997 105290 106378 76308 76989 250900 223982 643101 651205 197638 195835 250716 252907 290837 284640 304515 304143 319586 324772 301064 335866 669573 706322 507849 416099 266381 261720 301842 300691 315126 320974 328031 329797 363016 363415 582665 610828 41.05 67.7 1
13:11:24 2023-09-27 318412 315262 80208 77855 116082 119170 117244 116368 88247 87228 93947 94147 112849 113742 325588 351461 952315 939553 346773 360608 106140 96234 101729 104087 114509 114928 105355 106054 76465 76956 254239 224125 650085 649056 197638 195293 250891 252872 290696 284485 302325 303093 320059 323901 300503 336486 669683 707102 509292 414543 266523 260541 302124 302033 315161 319729 327568 328974 361098 364507 582665 610865 41.05 67.7 1
13:11:25 2023-09-27 314950 314291 80118 78109 116053 119573 117176 116515 88066 87258 93750 94435 112785 113940 328100 351708 951641 936884 346492 360898 106173 96234 101588 104087 114627 114734 105355 106054 76498 76924 252155 224125 645718 652764 198796 196618 252851 254509 292330 284356 303653 304229 318985 322078 303611 335052 668516 706322 512034 419209 264856 260939 302709 301636 316592 321877 324663 331026 362689 361208 581214 609031 41.05 67.7 1
13:11:26 2023-09-27 318897 314256 79875 78162 115700 119849 117096 116870 88066 87258 93784 94403 112707 113907 327637 353445 950258 931465 344638 360898 106449 96367 101555 104087 114470 114928 105355 106054 76465 75489 254239 224635 648094 651205 198656 196790 251677 252942 292542 283693 302360 304981 319127 323153 302108 332928 670633 703246 512034 414615 264856 262755 300504 300235 316557 321199 324699 330177 361098 361243 585389 610828 41.05 67.7 1
13:11:27 2023-09-27 315915 314256 80027 77971 115889 119339 117176 116482 88247 87166 93784 94748 112817 113783 327637 351015 947361 930254 348905 360898 106140 96268 101274 104197 114123 114928 105627 106345 76446 76989 254520 224125 644539 654909 198796 196311 252531 253969 290184 285214 304663 303838 320401 323013 301981 336310 667079 703282 512034 417658 267472 260835 301383 302101 315911 319951 327009 329797 362689 362327 590052 610337 41.05 67.7 1
13:11:28 2023-09-27 315915 315843 79839 77971 115700 119373 117210 116515 88066 87258 93784 94435 112849 113775 327405 351260 947361 931157 349980 360898 106173 96234 101729 104053 114627 114814 105572 106054 76465 76989 263169 222726 646214 649056 198796 196482 252176 252942 290837 286030 302633 305697 320094 322182 302619 333505 670633 702043 510663 418949 264891 260974 301383 300691 315911 321882 324062 330411 362724 361243 587064 608717 41.05 67.7 1
13:11:29 2023-09-27 319612 315514 80118 77971 116049 119535 117210 116482 88066 86988 93784 94339 112817 113775 327637 353219 941826 931429 347756 360898 106173 96268 101729 104053 114470 114814 105572 106393 75338 75520 255070 223874 646055 648795 198796 196380 251962 254360 290696 285178 303873 304945 317203 325175 302557 333253 673492 698087 510554 413233 265705 260974 302080 302889 315911 319729 324266 330448 360974 363415 588798 609031 41.05 67.7 1
13:11:30 2023-09-27 319566 313341 80263 77908 116360 119140 117601 116288 88372 86833 95662 94084 113192 116534 328149 350280 944570 935516 348742 360644 106205 96234 101729 104053 114470 114734 105572 106054 76413 75406 253133 223774 652093 649364 197707 195869 252176 253755 290767 285156 301407 304981 319127 324913 302129 335537 667079 701343 512034 413269 266558 260939 300504 301642 315911 320209 324374 330967 362871 365090 589069 611501 41.05 67.7 1
13:11:31 2023-09-27 313954 314256 80126 78140 116086 119539 117406 116515 88279 87258 93784 94748 112849 113841 328100 349944 944570 937873 349461 360898 106205 96201 101904 104427 114719 112991 106176 106214 76610 75457 249987 222619 648727 650708 200076 196380 252887 252097 291511 285405 300703 305948 318843 324057 301840 333541 668699 699822 509539 414205 265705 260541 303293 301179 315911 320948 323738 331496 360775 363125 581251 607241 41.05 67.7 1
13:11:32 2023-09-27 319343 314295 80122 77979 115973 119373 117244 116515 88098 87258 93817 94466 113114 113775 327637 350770 948743 940377 342663 360934 106351 96168 101870 104053 114739 114734 105644 106054 76478 76884 250900 224125 653668 649094 197604 195869 250716 252132 292370 284485 305216 306415 320127 323675 301664 333541 668735 699096 512034 414543 265519 260939 302972 301179 319047 323427 325934 332055 363016 363273 580765 611464 41.05 67.7 1
13:11:33 2023-09-27 319955 315951 80276 78077 116053 119373 117210 116515 88066 87345 93806 94403 112849 113742 332518 351015 948778 938885 345478 360934 106140 96268 101555 104087 114470 114848 105322 106232 76361 77022 253210 225535 646579 649824 197638 195869 250541 252942 292578 283582 304558 304981 318163 324913 301206 335537 669209 701124 514775 413887 265741 260939 301064 300937 319498 320974 324374 335374 361155 363450 581847 612260 41.05 67.7 1
13:11:34 2023-09-27 318673 313371 80150 78109 116275 119174 117780 116448 88339 86956 95629 94116 113004 113775 328150 350966 953063 939553 346773 360934 105921 94015 101588 104053 114470 114768 105355 106054 76393 76956 253133 224161 656310 649056 197673 195869 250960 253426 291688 284920 302821 303128 320615 324162 301206 337035 669683 707333 503791 417580 267130 261720 303667 301006 318147 322556 328154 328732 362040 364948 584563 610828 41.05 67.7 1
13:11:35 2023-09-27 315915 313380 80122 78113 116269 119617 117372 116482 88219 87290 93851 94435 113049 113783 328100 350719 953063 936884 346737 360934 106173 96135 101588 104087 114470 114734 105355 106054 76393 76851 253133 223968 646358 649092 197638 195869 250995 252907 292274 284601 301865 303590 321101 323642 301700 336559 669209 708405 509292 418285 268341 260143 302336 300235 315161 319951 324663 329244 363268 363996 580201 610865 41.05 67.7 1
13:11:36 2023-09-27 316023 315021 79974 78247 115584 119974 116981 116904 88034 87441 93685 94756 112707 114130 327637 352104 948244 932795 344638 360934 106140 96234 101555 104087 114470 114768 105355 106086 76393 76956 253133 224161 646697 648984 198516 196927 251998 252942 292578 283617 301901 305109 319162 323188 302830 333217 670376 706249 517346 414543 266715 262471 302771 300549 319047 321128 326391 330806 361062 361208 582665 612131 41.05 67.7 1
13:11:37 2023-09-27 318230 315672 80122 78077 116086 119564 117244 116515 88275 87706 93817 94435 112817 113874 327637 354224 948244 928716 346283 360970 106173 96301 101588 104120 114476 114928 105355 106411 76393 75520 253133 225535 641848 649056 197604 196482 251821 253685 292337 284286 304736 304981 319870 323675 302194 333505 667079 707138 512034 417033 265741 262174 300469 301184 316592 321199 327301 330411 361133 362870 587072 610901 41.05 67.7 1
13:11:38 2023-09-27 315942 314291 80126 78144 116086 119607 117244 116515 88339 87290 93947 94466 113159 113783 327637 350770 948743 927364 350228 360898 106173 96268 101659 104159 114470 114734 105387 106232 76426 76956 252155 223460 649535 649092 197604 196312 250541 253720 290325 285392 304736 305298 320591 323656 302369 336109 673492 703138 510663 417808 267472 261634 303826 302136 315911 320244 327301 329477 365590 363273 590052 609892 41.05 67.7 1
13:11:39 2023-09-27 315721 314291 80093 78187 116160 119648 117176 116515 88066 87258 93817 94595 112817 113907 327637 350770 946690 931465 350228 360354 106482 96268 101763 104087 114739 114734 105677 106054 76498 76924 253133 222570 647016 649056 197466 196346 252140 253295 289919 286387 301442 304516 320615 322252 302852 333577 667115 703246 503791 418949 265705 263305 301454 301184 315911 321207 324663 329477 363268 362362 588890 608135 41.05 67.7 1
13:11:40 2023-09-27 318492 314291 80126 78247 115696 119573 117096 116870 88219 87290 95596 94756 112849 113940 327637 353445 941862 931392 347756 360934 106205 96235 101833 104087 114660 114803 105677 106054 76498 76989 253133 224125 644427 648905 198796 196551 252495 254289 291885 285107 304520 305481 318021 325490 302405 333361 673455 698087 510554 413815 265635 262139 302593 302065 318335 322938 326402 329279 360974 363379 588762 610011 41.05 67.7 1
13:11:41 2023-09-27 320972 315807 80231 77975 116322 119456 117568 116448 88339 86988 95729 94243 113159 113775 328100 351787 944570 933878 348742 360862 106173 96333 101729 104163 114627 114894 105644 106054 76498 76956 253133 223738 647208 648905 197673 196312 251998 254287 290802 285321 304391 304981 318609 325630 300713 333541 667079 701119 512034 413560 266114 261739 300890 301853 315911 320209 324663 330411 360974 363925 589639 608995 41.05 67.7 1
13:11:42 2023-09-27 319284 315515 80318 77880 116271 119140 117725 116335 88339 86924 95729 94052 113192 116569 328100 352100 943865 935516 349236 360862 106318 96367 101800 104197 114470 114814 105644 106054 76465 76956 253133 223424 652343 650064 200486 197509 254138 254869 290661 286088 302756 304872 318985 323987 301981 337849 670633 700316 517860 414615 267852 261720 302709 301148 315911 321172 324591 331819 361098 364471 582629 610200 41.05 67.7 1
13:11:43 2023-09-27 318448 315879 80089 78081 116053 119539 117210 116676 88187 87258 93784 94371 112849 113874 327637 350930 947325 939241 346700 360862 106351 96134 101904 104053 114818 114700 105822 106021 76636 76924 253133 223424 650773 649364 197604 196448 252081 252167 291653 286030 302332 306379 319127 323901 302709 335938 669683 700316 506496 414615 265705 262934 303258 300235 315911 321172 324555 329279 361062 363379 582719 610448 41.05 67.7 1
13:11:44 2023-09-27 319608 315515 80118 77967 116053 119174 117210 116482 88307 87107 94013 94555 113159 113742 328332 351956 950968 939553 348005 360934 106140 96435 101555 104230 114247 115042 105481 106411 75286 75605 256521 225174 639884 653054 200486 196073 252887 253579 292160 285231 303566 303803 320767 324162 302771 336522 668406 709332 505144 416729 266933 260904 302301 302779 318596 319951 327800 329440 362146 364507 583599 611729 41.05 67.7 1
13:11:45 2023-09-27 315108 314208 80231 78109 116086 119539 117210 116515 88247 87258 93883 94466 113159 113940 327346 350966 953738 940254 347228 360934 106205 96401 101904 104087 114470 113207 105644 106272 76465 76989 253133 224125 648379 654334 197638 195835 251520 253295 291857 284925 301865 303910 321065 323118 302123 336760 669683 708332 515632 418285 266523 260506 302797 300691 315823 320174 324374 329650 366108 364222 583622 613679 41.05 67.8 1
13:11:46 2023-09-27 318158 314291 80227 77967 116082 119573 117372 116515 88247 87258 93784 94435 113192 113940 328100 354507 950931 930034 346247 360934 106173 96401 101695 104230 114686 113306 105836 106572 75338 75511 253133 225125 643644 653981 198796 196380 252140 254751 290560 284885 304847 304481 319514 323761 304746 335464 670621 707297 505144 417663 267852 261521 300469 302509 315161 319917 328032 330177 362146 363125 590697 610865 41.05 67.7 1
13:11:47 2023-09-27 313166 314256 80259 78162 116082 119456 117610 116515 88187 87290 93913 94595 113082 113907 328100 351260 950090 928680 348852 360934 106140 94284 101555 104197 114470 114962 105355 106411 76498 75551 254239 224599 657953 649056 197604 196482 252176 255002 290696 285352 302857 304481 320094 323640 302159 333577 667079 707333 519745 417622 265741 260974 302225 304396 318335 321960 327740 330301 362547 365005 590361 612075 41.05 67.7 1
13:11:48 2023-09-27 315915 314731 80089 78247 116045 119573 117176 116870 88066 87409 93784 94691 113360 113940 327637 352350 943160 931429 347264 360609 106692 94188 101983 104466 114785 112833 105935 105922 76887 75529 255405 223281 655723 651205 198796 196927 250716 253685 291688 285142 302830 306847 318808 323223 303079 333469 672353 699785 512034 417953 265262 262139 301842 301184 315858 320655 324483 331944 361027 362256 586606 610200 41.05 67.7 1
13:11:49 2023-09-27 318869 315658 80212 78109 116082 119569 117210 116515 88247 87290 93784 94466 113004 113750 328100 353692 941789 931429 348248 360898 106205 96367 101800 104087 114627 114814 105644 106054 76531 76949 253133 224125 647878 647529 197604 197098 252176 253685 291688 285463 301865 306257 318092 324651 302583 333469 667006 698268 494535 416987 267662 262366 301170 301711 317698 322783 326160 332290 360902 362658 588670 612371 41.05 67.8 1
13:11:50 2023-09-27 321147 313380 80406 78077 116473 119339 117601 116482 88452 86956 95695 94084 113224 116662 328100 351225 948889 938243 350007 360645 106432 94349 101768 104350 114752 112991 105829 106280 76715 75417 254361 223424 650004 650284 198223 195767 252887 253685 290767 285681 303768 304515 319361 324127 300749 337309 667042 702335 512034 414543 267343 260688 301454 302136 315645 320690 324663 328781 361098 365346 588725 610091 41.05 67.7 1
13:11:51 2023-09-27 318442 314256 80126 78154 116086 119539 117210 117047 88339 87290 93784 94466 112849 113940 328100 350095 944607 939553 349732 360898 106530 96234 102111 104087 114851 114814 105677 106054 76701 76949 267853 223232 658060 650744 197638 195293 251730 253295 290551 286356 301618 305697 319610 324162 302123 339126 670851 702080 512034 414507 266826 261720 303115 303229 317474 323920 324483 331819 361098 365054 584206 608099 41.05 67.8 1
13:11:52 2023-09-27 318862 314256 80122 78109 116053 119573 117210 116515 88339 87258 93947 94435 113249 114130 328113 351848 948595 942232 345504 360790 106578 94284 102051 104350 114752 114700 105644 106054 76498 76989 253133 223982 650751 649824 197638 196448 250960 254869 293186 285356 302866 306847 318868 324427 302371 335501 669683 700352 506496 414615 268341 260974 303293 299360 316592 320690 324555 329314 361062 363415 581251 608995 41.05 67.7 1
13:11:53 2023-09-27 319320 315738 80118 78158 116115 119373 117406 116515 88339 87290 95563 94748 113192 113940 328100 351015 950090 937873 345417 360934 106392 96268 101904 104159 114739 114734 105878 106305 76498 76989 254239 225181 651649 649364 200076 196312 250925 253295 292578 283715 302857 305589 318843 325612 303520 335866 669573 704325 506496 416714 266381 261599 302194 301042 319236 321199 326743 329279 359948 364364 584563 610792 41.05 67.7 1
13:11:54 2023-09-27 318760 314256 80377 77971 116369 119539 117601 116515 88372 87198 93947 94371 113192 113742 328100 351956 953026 937639 347756 360970 105961 96435 101451 104264 114247 115077 105290 106590 76361 75511 253133 224685 642840 648754 197707 196176 250960 253507 291374 284250 304135 303946 318843 325175 301206 336522 670633 705139 508018 414179 266558 260939 303022 301184 316079 319919 328300 330411 360775 364507 583772 610828 41.05 67.7 1
13:11:55 2023-09-27 315657 314955 80089 78278 116082 119607 117210 117026 88066 87290 93784 94756 113192 113940 327637 351461 951641 936884 346773 360970 106351 96401 101949 104087 114627 114768 105644 106054 76498 77022 270258 224125 652093 652800 197604 196176 251730 255229 294821 285187 304047 305302 320958 322078 304856 336615 669500 708187 509292 420323 266078 260722 303258 302106 316114 322556 324374 330411 364324 363415 581851 612260 41.05 67.7 1
13:11:56 2023-09-27 315627 315694 80093 78282 115969 119573 117176 116904 88187 87501 93784 94788 112785 114072 325328 350245 950968 936884 346211 360934 106173 96401 101833 104192 114470 114848 105572 106086 76498 75295 253133 224477 645895 652764 198796 197098 250891 252907 292330 284450 301901 304981 319610 323153 303718 333433 669683 702643 505144 418913 264080 261739 302230 301179 316813 319951 324663 331569 361098 362609 580092 610360 41.05 67.8 1
13:11:57 2023-09-27 317734 313345 80122 77975 116053 119539 117210 116515 88066 87258 93913 94716 112849 113783 327637 354507 950295 928716 345932 360934 106205 96435 101763 104159 114470 114962 105731 106305 76498 76949 253133 225463 644669 653981 200235 196789 252317 254786 291991 284343 304626 304373 320624 323500 304387 335319 670816 707333 512034 418977 265705 262034 301952 302101 316079 319249 328068 330177 362583 363379 589634 610865 41.05 67.7 1
13:11:58 2023-09-27 317548 314256 80360 78113 116086 119573 117210 116515 88339 87290 93981 94660 113192 113907 327637 351296 950090 927315 348327 360934 106140 96401 101659 104159 114358 114803 105322 106305 76465 77054 253133 225145 641382 649020 197638 196346 251821 254500 291653 284485 302821 304609 320094 323675 302123 333577 667079 707297 512751 414651 265741 262139 301512 301889 316114 321199 326364 330448 362181 363415 589634 613506 41.05 67.7 1
13:11:59 2023-09-27 317507 313380 80122 77971 116086 119573 117210 116515 88187 87290 93981 94595 113037 113940 327637 351015 949416 928680 348362 360934 106173 96435 101555 104230 114437 114928 105322 106378 75338 75574 254361 224893 641667 653981 198796 196414 252887 254395 293010 285223 302678 304302 321030 323153 302831 333577 671605 708327 510554 418249 265705 260974 302667 302366 315802 320209 327301 329943 362689 363415 590278 610792 41.05 67.7 1
13:12:00 2023-09-27 315433 313376 80263 78193 116279 119573 117643 116790 88219 87290 93817 94595 112849 113940 327637 351296 948743 930731 350477 360644 106318 96301 101833 104159 114660 114768 105677 106305 76498 76989 253133 222797 648037 649056 197604 196482 250925 255590 290325 286503 301865 304731 321137 323188 302619 335501 670889 703318 507849 418949 265705 260974 302570 302136 315911 320914 326572 330154 366773 364896 590250 612371 41.05 67.8 1
13:12:01 2023-09-27 315554 315811 80122 78247 116045 119573 117210 116870 88066 87290 93817 94756 112849 113940 327637 351822 943197 931429 348248 360644 106563 96367 101938 104087 114752 112991 106120 106214 76894 75529 255405 222655 656891 652129 198796 196995 252851 253615 291560 285321 300949 306847 319548 324022 304467 333505 672060 700352 502429 417958 267093 261774 301877 301219 315858 321207 324555 330585 361098 362327 587022 607241 41.05 67.7 1
13:12:02 2023-09-27 319386 314291 80372 78247 116082 119573 117244 116790 88339 87290 95729 94756 113192 113940 327637 353445 941826 932758 347756 360970 106173 96301 101800 104087 114660 114768 105677 106305 76531 77022 253133 224125 647196 647529 197604 197098 252176 253720 291688 285356 304415 306581 318163 324197 302831 333505 667006 698305 505989 414579 265262 262174 302593 301852 318596 322938 324410 332999 363016 362693 586912 611501 41.05 67.8 1
13:12:03 2023-09-27 320518 315299 80263 78073 116275 119373 117601 116482 88521 86988 95729 94179 113224 113643 332518 351787 945712 934188 348742 360934 106512 94220 101808 104572 114719 114985 105757 106313 76643 75520 255405 223802 655130 649254 197707 196448 250158 254110 291688 285142 304120 305661 318609 325666 301206 335501 674750 700352 509445 413269 266336 261739 301952 301889 315911 320244 324699 330191 359445 363486 589634 609031 41.05 67.7 1
13:12:04 2023-09-27 319539 314042 80318 77936 116275 119174 117601 116288 88372 86924 95729 94116 113192 116731 332555 350770 944607 935553 349236 360934 106205 96401 101729 104087 114660 114768 105355 106054 76478 76989 253133 223810 650253 649364 198569 196176 250541 254322 290802 285392 303584 304586 319162 325666 302667 337352 667115 701839 512034 416099 267165 263759 303574 302666 317698 322556 324555 331349 363529 365168 589487 612371 41.05 67.7 1
13:12:05 2023-09-27 318448 315586 80122 78109 116261 119369 117210 116482 88339 87020 95629 94435 113249 113874 327637 349944 946157 942571 347955 360393 106611 94349 101802 104240 114785 112991 105902 106280 76748 75560 253133 222762 663408 649824 197673 198309 252887 252167 292125 285633 300949 306847 319326 325124 302159 336011 669683 700316 509539 414615 267580 260974 303329 301179 316114 321207 324591 329314 361062 363450 581251 610633 41.05 67.7 1
13:12:06 2023-09-27 319161 314256 80154 78193 116053 119490 117210 116515 88219 87290 95596 94748 113114 113783 327637 350770 948743 939278 342145 360644 106530 96135 101938 104087 114851 114848 105869 106054 76446 76884 253133 224161 648901 648905 199921 196176 250960 253507 293542 283653 302360 305984 318830 325175 301277 335247 668406 702116 502773 417121 266416 261634 303452 301996 317000 322103 326391 332055 362980 364215 576757 610397 41.05 67.7 1
13:12:07 2023-09-27 320074 313345 80154 77971 116393 119407 117520 116482 88372 87020 95662 94211 113359 113907 328382 351848 956317 940892 347646 360754 106326 94188 101768 104529 114752 115110 105677 106305 76478 76989 267853 223910 647528 652764 198258 196176 251345 253330 292183 285200 302821 304053 320579 324197 303215 337584 669683 707333 506496 414579 267156 260939 302832 301008 318778 320209 328569 329943 362181 365090 583631 614079 41.05 67.7 1
13:12:08 2023-09-27 317521 321508 80158 78109 116082 119490 117210 116482 88279 86988 95629 94435 112849 113874 332518 350966 953774 939553 346773 360934 106205 96301 101763 104159 114660 114848 105644 106054 76426 76956 253133 224564 648003 652728 197707 195869 251554 253330 292089 285392 302113 304194 321790 323917 301910 337293 670288 707224 517860 417549 267201 260835 303882 301696 316592 320209 327568 329943 363268 364805 584229 610865 41.05 67.7 1
13:12:09 2023-09-27 315398 314330 80122 78144 116006 119607 117210 116823 88299 87464 93806 94886 113282 114432 328332 351920 952791 936736 346554 360717 106399 96367 101695 104087 114660 114734 105644 106313 76644 76989 251997 224161 651996 652800 199921 197234 252585 252731 293095 285040 302360 305017 320130 322252 304039 333577 669683 703246 512034 419615 265298 261009 303293 300270 316592 320209 326572 328817 365074 362038 580192 610865 41.05 67.7 1
13:12:10 2023-09-27 315374 314291 80118 78243 115729 119890 117210 116904 88098 87290 95596 94466 112882 113940 327405 353445 950968 934188 345161 360934 106205 96435 101729 104264 114503 114883 105677 106232 76478 76989 253133 224901 645273 649020 197295 197132 250960 255410 293257 284871 304561 305410 320188 324057 303539 333397 671510 706322 517860 418731 264856 262358 302372 301819 317141 321996 327155 332055 362181 361278 581395 610865 41.05 67.7 1
13:12:11 2023-09-27 317738 315586 80122 78187 116261 119700 117691 117026 88424 87437 94038 94692 113314 114130 328455 354330 952680 931579 346773 360970 106173 96435 101774 104606 114594 115053 105322 106558 76498 75520 254239 225499 645448 649020 197638 196482 251998 254287 292330 284450 304193 304981 320094 324162 302583 333541 667042 708869 512034 417622 266114 262541 302238 301606 317035 321199 327800 330916 362653 363415 588762 610828 41.05 67.7 1
13:12:12 2023-09-27 315591 315514 80282 78162 116242 119535 117372 116515 88339 87469 93947 94660 113192 114018 328100 352280 950090 928680 348742 360934 106140 96435 101555 104302 114437 115122 105322 106378 76498 75520 253133 224945 641382 654909 200203 196892 252851 255037 290626 286052 302678 304302 320887 323952 304543 335793 675407 707260 510892 418285 265705 263945 303630 302665 315911 320914 327532 330411 366108 364329 590471 610828 41.05 67.8 1
13:12:13 2023-09-27 315658 315920 80244 78215 116340 119912 117433 117126 88364 87496 93874 94854 113127 114196 328100 351296 945946 931429 348559 360934 106449 96333 101904 104163 114851 113227 106193 106021 76669 76956 254239 222726 654289 648984 198796 197098 252851 253720 292542 285454 300913 306847 319799 323153 304453 333541 667042 701839 506496 419209 265448 262719 301877 302101 317553 321655 324483 330045 362146 362545 587072 608565 41.05 67.8 1
13:12:14 2023-09-27 318564 314300 80122 78251 116381 119822 117210 116870 88339 87409 93947 94756 113082 113940 327637 353409 941826 931429 348248 360609 106351 96367 101904 104230 114785 114894 105644 106345 76531 75574 253133 224383 649130 649604 199921 197029 252709 254751 292174 286253 302643 305732 318914 327340 302123 335464 670852 701119 511906 414434 268341 262541 301419 302065 318596 323429 326499 329350 360974 363960 590052 612371 41.05 67.7 1
13:12:15 2023-09-27 320672 315951 80377 78166 116473 119539 117798 116482 88492 87198 95829 94716 113379 113742 325588 351787 945946 936884 350057 360898 106530 96435 101938 104230 114851 114928 106160 106272 76603 75560 253133 224125 650502 650284 200911 195869 251485 254075 290802 286266 301830 306379 320542 324162 301206 337584 667042 702335 508863 418053 267415 260904 302301 302101 315911 321207 324663 329279 365074 365353 588467 612630 41.05 67.7 1
13:12:16 2023-09-27 318383 313345 80235 78081 116086 119339 117210 116482 88307 87258 94013 94435 113192 113940 328100 351708 946082 940649 342627 360898 106498 96367 101870 104159 115181 113306 105869 106539 75598 75574 270258 224685 649738 649787 200203 196824 252887 254325 293740 283980 304483 306811 318832 325403 302016 335921 669172 702066 514775 414507 268614 263759 302301 300235 319498 321199 326536 329350 360487 364215 576793 610828 41.05 67.7 1
13:12:17 2023-09-27 320291 314042 80345 78162 116275 119573 117601 116482 88339 87258 94112 94371 113037 113907 328100 350245 950258 937873 345441 360862 106140 96401 101555 104264 114437 114962 105355 106411 76465 75551 254239 225269 650951 650744 198258 196482 251310 253685 293471 284015 304736 305661 319091 325630 302123 336522 670837 702643 513405 414470 266558 261556 302584 302298 319498 321021 328008 331672 363529 364364 586080 612016 41.05 67.7 1
13:12:18 2023-09-27 318224 315586 80318 78113 116347 119452 117487 116482 88339 87290 94080 94435 113192 113985 328100 351708 953774 937873 347510 360934 106659 94317 101983 104606 114719 115145 105829 106459 75508 75511 255405 223946 646891 654909 200486 196448 254050 253472 292578 285356 304120 304658 321743 323118 303115 337273 669683 709115 509292 419578 266523 260904 303258 300937 316114 320209 326572 330411 366627 364471 581769 610828 41.05 67.7 1
13:12:19 2023-09-27 315648 314260 80122 78247 116246 119856 117210 116676 88279 87501 93784 94788 113164 114130 328100 350210 950931 936884 346455 360704 106351 96401 101904 104264 114660 115008 105677 106362 76498 75520 254239 224635 651498 652764 198796 197255 250925 253260 293471 285014 302785 305661 320579 323640 304467 333505 669683 703210 512034 419209 267472 262366 302972 300900 319352 322556 327155 330476 362040 362150 584148 613679 41.05 67.7 1
13:12:20 2023-09-27 318446 314990 80231 78247 116086 119607 117372 116870 88339 87464 95695 94660 113192 113940 328100 353409 950090 932094 348312 360681 106512 94284 101802 104596 114620 115339 105724 106638 76610 75542 255405 225037 642524 652764 197673 196517 252495 255178 292302 284849 305547 304981 320615 323917 302795 335975 670889 709406 512034 417953 266523 262139 300926 302596 316079 320174 328300 331533 363233 363415 590057 611766 41.05 67.7 1
13:12:21 2023-09-27 318446 314256 80231 78247 116246 119573 117487 116870 88279 87409 95729 94595 113082 113940 328100 351015 950090 928680 350477 360934 106140 96401 101729 104230 114627 115008 105677 106378 76498 75623 254239 224276 656186 652764 197673 196790 251310 254857 290696 286231 302821 304731 321065 323640 303079 335501 675097 709836 512034 417994 266381 261669 303096 303552 317698 322007 327886 330769 363091 363379 590471 610828 41.05 67.7 1
13:12:22 2023-09-27 315554 314295 80231 78215 116045 119607 117210 116790 88279 87409 93947 94595 112849 114366 327881 353911 947503 932907 347646 360717 107087 94284 102260 104245 115293 112912 106000 106021 75650 76956 253133 223810 657474 651169 198796 197098 252585 253720 292542 285869 301865 306847 318868 324162 303754 333505 667079 699785 507849 416997 265262 262393 301877 301184 316079 320244 324591 330348 362763 362545 587022 607241 41.05 67.7 1
13:12:23 2023-09-27 320064 313376 80263 78251 116086 119539 117487 116548 88339 87290 94046 94435 113392 113861 327637 353409 941862 931465 348248 360898 106205 96367 101729 104197 114627 114768 105644 106054 76498 76989 253133 224089 647332 648905 197673 197098 250541 254110 292274 285477 303873 306847 321075 325384 304456 333289 673492 698123 513405 416395 265599 262436 301241 303319 318596 321137 326499 331050 363161 362870 588711 611755 41.05 67.7 1
13:12:24 2023-09-27 320518 315586 80373 77971 116469 119339 117798 116482 88492 87162 94168 94629 113437 113808 328528 351956 946231 937795 350403 360717 106578 94188 101870 104197 114706 114734 105644 106466 75494 75551 253133 223774 647389 651205 198707 197787 252116 253685 290560 286705 304268 305840 318843 324197 302619 337584 671108 701119 509201 417033 266933 260722 303258 302065 315911 321952 324663 329314 362146 365054 583305 608570 41.05 67.7 1
13:12:25 2023-09-27 319117 315852 80406 78140 116246 119556 117406 116515 88420 87258 94046 94595 113192 113940 327637 350966 950090 940612 347473 360934 106498 96401 101938 104466 114851 114734 105855 106021 76583 76989 253133 223267 652295 650284 197673 196927 252292 252907 292365 287248 303075 306595 320401 324772 304277 336340 669886 700134 507849 416815 266381 260904 303933 300691 315858 321690 324374 332290 361062 364180 580092 608297 41.05 67.7 1
13:12:26 2023-09-27 319151 314256 80267 78282 116306 119861 117725 117026 88452 87377 93908 94628 113314 113940 328027 351920 949232 942232 342627 360898 106424 96301 101904 104606 114719 114928 105644 106086 76498 77022 252155 224685 646055 649364 197707 196482 250960 252942 293506 284885 303873 305858 319127 325140 303527 336248 669683 701343 513405 414579 266523 262037 302372 301819 317106 320209 324627 330312 361027 363960 576757 609031 41.05 67.7 1
13:12:27 2023-09-27 320253 314256 80223 78140 116575 119456 117244 116515 88339 87020 95729 94435 113192 113841 327637 350245 950090 938885 342663 360609 106173 96301 101729 104230 114437 114928 105644 106305 76531 77054 253133 225535 648688 649364 200344 196345 252851 255590 292436 284565 305566 305517 319020 326740 303956 336853 671510 703210 509201 414507 266867 260974 304098 303681 317035 321199 328569 335411 360810 365204 584838 611766 41.05 67.7 1
13:12:28 2023-09-27 314661 315843 80244 78219 116273 119471 117467 116770 88396 87496 94007 94757 113314 114130 328491 350966 953063 939553 346737 360754 106432 96401 101870 104159 114660 113286 105869 106492 76636 75480 253133 224477 648128 656108 197673 196176 252116 253507 292613 285392 302360 304909 322040 322252 303079 337035 669683 709443 515632 420840 266558 260939 303329 302461 316592 322938 327033 329921 364907 364507 580092 610865 41.05 67.7 1
13:12:29 2023-09-27 315074 314291 80231 78251 116082 119641 117210 116904 88279 87803 95629 94756 112849 114150 327637 350245 951004 936884 346737 360934 106205 96435 101833 104264 114707 114928 105822 106378 76669 77022 259090 224577 662544 654909 198796 197612 252887 253579 293919 285178 304847 305732 320401 323866 304467 333469 669683 702980 506496 419433 265262 262139 303258 300270 319498 322938 327277 329279 362689 362292 581359 610901 41.05 67.7 1
13:12:30 2023-09-27 318339 315694 80309 78247 116340 119768 117768 116898 88364 87345 93979 94660 113224 113940 326847 355702 953738 929998 346773 360970 106205 94144 101698 104264 114660 114997 105355 106378 76446 75511 250900 225376 646411 649020 197673 197098 252176 254812 292578 284920 304736 304981 320615 324162 302831 333577 667079 707333 509201 417069 266336 262611 302165 301853 317070 319249 328068 331569 362724 363131 588381 610865 41.05 67.8 1
13:12:31 2023-09-27 317775 314990 80267 78251 116115 119573 117487 116515 88279 87409 93981 94660 113114 114142 327637 352315 950090 928022 348925 360934 106173 96468 101555 104230 114470 113306 105691 106572 75612 75605 250900 225037 643384 654909 199921 196995 252621 255143 290661 286633 302785 304731 321101 323901 302865 336231 671836 707297 512034 418949 266114 262366 304029 303057 315911 320948 327241 331026 366108 363415 585771 610828 41.05 67.7 1
13:12:32 2023-09-27 315771 315672 80281 78219 116260 119685 117372 116870 88219 87290 93917 94886 113249 113940 326811 351260 948743 932094 350256 360898 106205 96268 101904 104197 114503 113505 105677 106305 76531 76916 253133 223232 648755 652944 197638 196517 250960 253720 290802 286942 304631 304981 321137 323675 303079 336011 671873 703318 512034 419245 266149 261774 302584 302561 315911 321690 327070 331026 363849 363415 590471 609929 41.05 67.8 1
13:12:33 2023-09-27 315915 314291 80231 78274 116086 119607 117244 116870 88279 87441 95662 94756 112849 113940 328100 351296 945410 930731 347510 360390 106710 94252 102158 104466 115419 112991 105968 105955 76728 75457 254361 223667 657088 651205 198796 197440 250925 253720 292133 285405 304232 306631 319091 324162 303790 336310 667079 699793 510663 417069 265262 262358 301877 301219 318560 320690 324591 330813 361098 362870 587932 608570 41.05 67.7 1
13:12:34 2023-09-27 320863 315146 80235 78247 116119 119573 117406 116864 88484 87345 94078 94403 113082 113808 327637 355450 945983 935553 348742 360934 106205 96435 101904 104298 114660 114848 105677 106232 76564 76876 253133 224125 646642 649364 198293 197098 250541 256314 292097 285829 302325 305984 319091 326192 302159 335980 670925 700316 511061 413887 266558 262393 302110 302101 315858 321172 326572 329314 359948 364251 589634 609929 41.05 67.7 1
13:12:35 2023-09-27 319357 313380 80259 78105 116389 119174 117635 116482 88339 86988 95729 94116 113192 113709 327637 351296 944607 936905 349090 360609 106512 94220 101768 104274 114752 115145 105757 106280 75508 75480 253133 223631 652768 649364 198880 196517 250704 254751 291370 285392 304548 305948 319162 326157 303096 336559 670889 700352 512034 413887 266933 261774 300961 302136 315637 321172 324338 329314 362835 365054 590052 609031 41.05 67.7 1
13:12:36 2023-09-27 318187 313380 80404 78211 116657 119539 117568 116515 88279 87290 95662 94724 113224 113940 332591 350966 944607 938243 349732 360354 106530 96401 101904 104159 114660 114768 105677 106054 76531 76949 253133 223424 648293 651205 198569 195869 251520 253755 291865 286266 304415 306581 320130 324197 301241 337621 667079 700102 505989 414651 267450 260939 302832 302561 315911 321431 326536 329314 362181 365638 588344 609031 41.05 67.7 1
13:12:37 2023-09-27 318260 315021 80118 78243 116082 119607 117244 116548 88339 87464 93817 94466 113224 113940 328150 349657 947540 942195 347081 360790 106611 96333 102048 104350 114752 113129 105902 106247 76636 76956 253133 223460 653824 651205 198258 196790 252503 252942 292373 286302 304354 306847 319870 324197 302619 337035 669683 701230 512034 414687 266336 260939 303329 300691 315637 321949 324663 329386 361133 364251 580948 608601 41.05 67.7 1
13:12:38 2023-09-27 318710 314990 80263 78251 116267 119607 117244 116515 88339 87290 95662 94756 113114 113940 327637 350245 949416 940649 345161 360934 106563 96268 101972 104087 114851 114768 105855 106054 76636 77022 254239 224118 652980 649364 197673 196517 251730 252907 292330 285829 301618 306847 319610 324894 304709 336231 671400 700207 513405 414507 266416 261669 303044 302424 319272 321551 324591 330312 361133 364507 581251 611936 41.05 67.7 1
13:12:39 2023-09-27 319612 315816 80300 78197 116115 119573 117406 116548 88279 87290 94035 94661 113359 114287 328418 351956 952078 940892 344493 360826 106578 94220 101768 104230 114706 114883 105644 106338 76717 75511 257449 225535 651449 649364 198534 196961 252141 254322 294403 284578 302857 306847 319127 325630 302619 336559 669683 702335 507849 414579 266968 261774 302372 300973 319498 319729 327070 329386 363702 364542 580201 610433 41.05 67.7 1
13:12:40 2023-09-27 319275 315290 80263 78140 116279 119373 117439 116515 88372 87020 95729 94466 113192 113808 327637 350245 950295 937910 346247 360934 106173 96435 101763 104298 114470 114997 105355 106305 76393 76981 253133 225499 655902 650284 198569 196482 250995 253720 292370 284236 303993 306127 320068 326016 302016 336651 669610 705323 510216 417543 266790 261999 302301 301184 317141 319284 327568 332216 363016 364507 581806 610901 41.05 67.8 1
13:12:41 2023-09-27 319343 313384 80263 78144 116279 119334 117792 116831 88452 87483 93942 94403 113425 113874 328564 351920 955503 941562 347610 360970 105994 96468 101555 104331 114410 115214 105612 106590 76531 77054 254239 224161 645903 654445 198880 196482 251695 253720 292125 285361 303744 304909 321030 325630 301876 337548 671584 707029 513405 414543 267379 261704 303009 302889 319047 320174 328569 330916 362435 365603 583567 612186 41.05 67.7 1
13:12:42 2023-09-27 318405 314256 80373 78251 116440 119339 117601 116515 88492 87409 94112 94595 113192 113940 328100 351461 953738 940892 347510 360934 106424 96435 101870 104230 114785 114974 105644 106378 76603 75551 254793 224592 645842 653722 198534 196618 254318 255952 292981 286052 303352 304766 321897 324702 302405 337402 672706 709224 505144 417622 267379 260939 303258 304180 319047 322338 328459 330411 363778 365603 585395 612632 41.05 67.7 1
13:12:43 2023-09-27 315296 315920 80244 78535 116265 120067 117467 117045 88424 87529 93908 94983 113282 114477 328222 351956 952791 936884 346419 360862 106578 96435 101904 104341 114627 114928 105677 106572 75508 75520 253133 224599 661943 652764 197638 196517 252280 253472 292988 285356 302785 305912 321065 322217 304004 336998 669683 709370 508606 420840 266487 260974 304182 301148 317035 320914 324338 329279 364914 364215 580092 610828 41.05 67.7 1
13:12:44 2023-09-27 315915 314985 80227 78282 116049 119974 117176 117065 88066 87561 93750 94982 112817 114295 327637 351260 952315 936884 345649 360934 106498 96401 101904 104302 114739 114894 105644 106305 76603 75520 255405 224577 647174 654909 199780 197647 252887 253969 293982 285178 305714 306163 320638 324964 304431 333469 671108 703246 513405 418731 267472 262541 303452 302033 317106 320209 327423 330549 362689 362256 582629 610865 41.05 67.7 1
13:12:45 2023-09-27 317521 315612 80305 78243 116336 119437 117629 117012 88424 87672 94038 94660 113159 113874 327868 354224 952569 931355 346419 360934 106424 96468 101904 104678 114620 114962 105322 106378 76498 75480 253133 225535 651204 649020 198258 197406 252176 254465 293024 284485 303908 305661 320804 324162 303044 333541 667042 708869 516146 418249 266523 262611 302379 302101 317070 319951 328068 331496 362689 363415 588762 610865 41.05 67.7 1
13:12:46 2023-09-27 317738 314037 80263 78243 116271 119539 117453 116515 88339 87290 94013 94724 113082 113940 328100 352350 950090 928680 348248 360898 106173 96468 101695 104408 114437 114962 105869 106572 75338 75596 255405 224764 645252 654445 199921 197029 252887 255108 290661 286052 305640 304659 321065 323675 302263 335211 675407 707260 512034 418285 266523 261774 301170 304612 317698 320655 328300 330448 363268 363960 590471 610865 41.05 67.7 1
13:12:47 2023-09-27 317593 315744 80305 78247 116336 119764 117629 116837 88279 87290 95695 94660 113359 114287 327637 351260 950090 928680 351325 360645 106351 96435 101870 104341 114627 114848 105644 106272 76769 75551 253133 224125 650038 652728 197673 197063 251439 254892 290767 286266 304847 304945 321101 324162 303115 336522 672822 708369 512034 418876 266523 261739 302089 303021 315911 321172 328532 330916 366616 363960 590471 610865 41.05 67.7 1
13:12:48 2023-09-27 315911 314260 80223 78247 116246 119607 117487 116870 88339 87561 95729 94756 113229 114097 327637 351260 949416 931465 350725 360704 106530 96401 101983 104606 114719 113306 105869 106769 76781 75582 267853 223089 648195 654909 200203 197255 251450 254430 292542 287149 302830 306559 320923 323605 303968 335975 667042 702112 510554 420840 265705 262139 302797 302101 315602 322209 324627 330586 363778 363379 585252 608565 41.05 67.7 1
13:12:49 2023-09-27 319307 315735 80290 78282 116246 119607 117568 117099 88517 87736 94044 94885 113192 114097 327637 355702 944570 931193 348248 360934 106498 96435 101904 104264 114660 114962 105677 106272 76583 75449 255405 224161 651428 650014 197673 197716 250925 254465 291960 285432 304736 306847 318549 324878 304004 335464 670889 700585 513405 417033 265705 262576 302336 302136 316557 321917 324627 330813 361062 363125 587895 608565 41.05 67.7 1
13:12:50 2023-09-27 320029 314256 80314 78274 116279 119573 117372 116837 88339 87469 94112 94660 113224 113940 328100 353409 946082 936884 349090 360645 106659 94317 102014 104529 114785 115305 105935 106459 76768 75511 255405 224297 648457 649364 198845 196927 250925 255072 292436 286195 304553 306415 319127 326157 304171 336377 671873 700352 511906 413887 266933 262174 302593 302561 319047 321172 326246 329314 360775 365310 590471 611316 41.05 67.7 1
13:12:51 2023-09-27 320262 315511 80373 78180 116361 119422 117601 116448 88492 86988 95795 94403 113379 113676 326347 351015 945946 936884 347278 360934 106498 96435 101904 104230 114851 114928 105677 106378 76583 75357 267853 224125 653763 648905 198569 197406 250716 254500 291441 285909 302785 306415 320824 326157 302759 335464 670925 700316 509201 414179 266523 262611 301383 302136 316079 322604 327264 330312 359983 364244 589726 609892 41.05 67.7 1
13:12:52 2023-09-27 320108 315733 80410 78251 116469 119539 117764 116482 88372 87258 95729 94403 113192 113919 328382 354661 948214 939583 350440 360790 106578 94252 102014 104529 114752 113435 105935 106459 76875 75449 254239 223932 659949 652591 200911 196448 254589 253720 290723 286992 302643 306631 320094 324651 302619 338614 671584 702335 512034 416997 267379 260541 303293 301994 315161 322139 324663 329314 363934 365638 586241 608565 41.05 67.8 1
13:12:53 2023-09-27 314936 314481 80464 78278 116355 119607 117758 117026 88339 87409 95729 94595 113192 114097 328332 350245 949416 940685 346247 360898 106677 96401 102221 104087 114884 114768 106033 106086 76669 76949 253133 224125 649400 650284 198569 197098 252503 253295 293471 286468 303333 306365 320094 325140 303079 337035 670633 700847 514775 414651 266558 261774 304682 300691 317070 322139 326268 330348 362146 364762 576793 609031 41.05 67.7 1
13:12:54 2023-09-27 319386 315586 80318 78282 116271 119573 117601 116515 88372 87409 94134 94983 113470 114117 328382 351956 949979 943973 344493 360790 106758 94252 102085 104375 114818 114928 105710 106305 76616 75574 256521 224793 648088 650014 198534 197098 251977 253685 293634 285356 304736 306847 318772 325403 303079 336797 670633 701119 502429 414615 266968 261774 302797 302033 318512 321398 324663 330813 361062 364542 581251 609929 41.05 67.8 1
13:12:55 2023-09-27 319612 315191 80321 78251 116385 119573 117798 116515 88372 87290 95729 94435 113192 113841 328332 350245 952351 939241 346773 360970 106173 96502 101904 104298 114660 115157 105572 106558 76498 75574 267853 225463 641953 648984 198880 197098 251730 254287 294481 285000 304208 304622 319834 326157 301945 338344 667006 703246 509201 414543 267379 261774 302781 301782 317106 320174 329340 329350 361098 365638 585344 613094 41.05 67.7 1
13:12:56 2023-09-27 319151 314256 80406 78247 116440 119809 117792 116670 88727 87464 94137 94692 113502 113874 328564 351884 957544 942195 348139 360934 106300 96502 101729 104442 114686 115339 105677 106558 76636 75480 253133 224125 649849 652764 198880 196517 252851 254110 292613 286030 304243 304945 321101 325630 302568 338099 667006 709406 508863 414651 267450 262317 303293 301889 316592 320690 328641 330448 362979 365638 583772 612669 41.05 67.7 1
13:12:57 2023-09-27 315762 314256 80231 78306 116053 119974 117176 116904 88307 87593 93947 95363 112849 114407 327637 351822 952351 936884 346176 360970 106530 96468 101938 104230 114851 114928 105836 106378 76636 75551 255405 224829 645931 652764 198796 197785 250960 253720 294161 285356 304981 306379 320838 324878 303896 333541 667042 703282 513405 419310 265705 263417 302797 301184 318066 320209 327568 329314 362689 362870 583599 610865 41.05 67.7 1
13:12:58 2023-09-27 318230 315879 80276 78535 116543 119734 117501 116965 88517 87529 94240 94854 113502 114150 328491 354366 950931 933488 346773 360970 106432 94284 101870 104408 114660 115121 105644 106605 75546 75574 254239 225499 654580 654719 198569 197098 250541 254536 292330 284920 303780 305697 321065 325140 303115 336248 671873 708332 496087 418285 266968 262646 301419 301781 317106 322413 328605 330118 363268 364542 590471 612669 41.05 67.7 1
13:12:59 2023-09-27 315951 313380 80314 78247 116195 119607 117244 116548 88372 87290 95695 94756 113192 114097 327637 351296 950090 930071 350725 360970 106498 96468 101904 104298 114851 114883 105822 106378 76669 75511 267853 224212 648379 652800 197707 197098 251730 254536 290626 286808 302821 304981 322076 323901 303541 336522 672591 708905 512034 419578 266523 262174 302832 303682 315911 321690 328032 331026 364360 364258 592953 613642 41.05 67.7 1
13:13:00 2023-09-27 315627 315956 80313 78251 116260 119803 117768 117045 88456 87529 93908 94854 113004 114018 326847 351296 948889 933488 347756 360898 106710 94220 102079 104466 115260 114734 106033 106054 76669 76956 254239 223303 665638 651205 197638 197098 250960 254610 291920 286920 302652 306847 320840 323188 304467 335501 667042 702335 507849 419615 265741 262174 302923 302101 316149 322209 324591 329350 364069 362516 586570 609031 41.05 67.7 1
13:13:01 2023-09-27 316023 315021 80122 78278 116082 119856 117210 117065 88339 87561 93817 94917 113037 114366 327637 352350 943197 931429 347756 360934 106816 96335 102184 104053 114851 114734 106120 106466 75664 75605 255405 224333 653169 651205 198796 197647 254086 254751 292436 286052 302821 306847 319091 325210 303790 335211 673492 700280 517346 414615 265705 262611 303452 302136 316592 321207 324735 330849 362871 363379 588798 608694 41.05 67.7 1
13:13:02 2023-09-27 320963 315947 80648 78215 116373 119403 117629 116482 88372 87020 95729 94403 113437 114018 328100 352315 945983 934828 348595 360645 106424 96435 101904 104230 114739 114848 105677 106199 76564 75551 254239 223932 647072 648905 198880 196927 250751 254892 291560 286266 302785 306257 319162 326192 302123 336559 672347 701343 503773 413887 266968 262358 301419 302809 316114 321207 327799 329314 360522 365090 590471 610397 41.05 67.7 1
13:13:03 2023-09-27 319535 313783 80410 78109 116507 119373 117831 116482 88404 87260 95762 94307 113412 113676 328100 352100 944607 936884 347314 360970 106498 96435 101912 104712 115074 113306 105869 106313 76696 75511 255405 224018 648195 650247 198811 197303 250925 254892 292578 286503 304736 306559 319988 326192 302123 337071 672347 702066 511906 414507 267379 262576 301419 303057 316114 321690 327532 329350 361098 365638 590480 610865 41.05 67.7 1
13:13:04 2023-09-27 318746 315960 80381 78278 116279 119607 117601 116904 88488 87464 95761 94756 113192 113940 328478 349657 945983 936545 349484 360898 106530 96268 101938 104230 114660 114768 105677 106305 76564 77022 255405 223460 650447 650744 198534 196176 252151 254110 291688 287144 301901 305553 320579 325140 302159 339340 667079 704508 512034 417069 267979 260939 302781 302773 315161 321949 326572 329350 362724 365638 587026 609031 41.05 67.7 1
13:13:05 2023-09-27 319348 313380 80263 78274 116086 119682 117487 116790 88372 87290 94046 94595 113192 113907 327637 350437 947361 940649 348522 360645 107003 94252 102119 104418 114818 115065 105968 106280 76748 75511 253133 223124 661190 650284 198569 196517 254677 255590 292330 287234 301865 306847 320579 324651 305303 338082 671108 702335 506496 417069 266594 263305 304254 301184 316079 322209 324699 330080 362435 365054 581897 609031 41.05 67.7 1
13:13:06 2023-09-27 318455 313380 80314 78189 116289 119700 117487 116756 88372 87409 95729 94748 113314 113874 327637 351260 950090 940649 344407 360970 106530 96268 101904 104120 114660 114768 106002 106338 76669 75520 256785 224829 648111 649364 198293 197098 251730 253330 294438 285392 304268 306487 319834 325175 303079 337071 669683 702335 507849 414651 266968 261774 303329 300691 318547 321207 326742 330849 361133 365054 576798 610374 41.05 67.7 1
13:13:07 2023-09-27 319612 315847 80351 78247 116275 119573 117601 116515 88372 87290 95729 94595 113379 113907 327382 351884 952643 940468 344529 360826 106611 94284 101943 104562 114752 115225 105829 106638 76603 75531 254239 225607 646822 649181 200486 196790 251695 253755 293862 284596 304228 305768 320130 326192 302159 337584 667006 706249 507849 414543 267156 261774 303080 301535 317070 319953 329340 329350 361098 365674 585371 612669 41.05 67.7 1
13:13:08 2023-09-27 315987 314516 80373 78278 116389 119607 117758 116931 88372 87441 95729 94691 113192 114018 332555 350966 953774 937910 347510 360970 106457 96335 101904 104264 114851 114997 105710 106411 76564 75551 253133 224161 646304 653759 198569 196517 252503 253755 293471 286266 304736 304622 322601 324162 303151 339100 667006 710446 510663 420840 267415 261009 304131 301219 317070 321207 327568 331298 364943 365090 581806 610865 41.05 67.7 1
13:13:09 2023-09-27 315434 315658 80126 78302 116086 119641 117244 116904 88339 87593 93905 94983 113249 114307 327881 351956 954146 936773 346065 360717 106578 94220 101909 104264 114739 114962 105677 106411 76564 75511 256521 224635 651676 652800 197673 197132 252398 253615 292330 285428 302821 306631 322076 323640 305095 336522 670633 707369 502429 420840 266149 263759 304254 301184 317141 321207 327605 329350 365199 363450 580092 610901 41.05 67.7 1
13:13:10 2023-09-27 317775 315780 80276 78219 116111 119603 117520 116548 88372 87501 95729 94974 113192 113940 327637 353976 953063 931502 345454 360970 106498 96468 101938 104298 114851 114997 105911 106411 76669 75542 267853 225571 651457 649056 198569 197785 250925 254358 294688 285036 303744 304658 321065 324913 302794 333577 667079 703318 513405 417990 265741 263381 302336 301571 318288 320244 328044 329350 363304 363415 586273 612223 41.05 67.7 1
13:13:11 2023-09-27 317802 315847 80263 78282 116279 119607 117792 117059 88452 87496 94004 94756 113159 114097 328332 354082 952754 932632 348175 360970 106205 96502 101904 104331 114686 115259 105764 106411 76531 75542 253133 225304 651096 654445 198569 197132 250716 255141 293024 285392 304656 305948 321137 324913 303151 336559 671873 709836 515632 418285 266558 262646 302593 302844 317070 320434 328641 329047 363268 364542 590471 612669 41.05 67.7 1
13:13:12 2023-09-27 315721 314286 80263 78278 116279 119641 117520 116904 88372 87290 95695 94756 113192 113940 327637 352090 949416 931502 350477 360970 106563 96502 101972 104264 114851 114928 105710 106086 76616 76981 253797 222797 649725 652800 197707 197132 251730 254322 290696 287791 302821 305948 322112 324162 304503 336743 672384 703282 509539 420543 266558 262209 301981 301852 315161 322243 326354 328817 364943 364215 590057 609929 41.05 67.8 1
13:13:13 2023-09-27 315757 316001 80244 78535 116240 119984 117433 117126 88456 87708 93908 95015 113282 114150 327991 354447 944497 931392 348495 360898 106791 94124 102187 104163 114851 114780 105928 106021 76834 76956 253133 222762 656192 651205 197673 197406 251695 254287 293229 287144 304029 306847 321101 323675 305634 335975 667042 705469 503791 420804 266487 262841 303258 302101 316557 322884 324591 330277 364360 363415 586118 608995 41.05 67.8 1
13:13:14 2023-09-27 319320 315506 80377 78247 116275 119573 117601 116515 88492 87409 95795 94748 113347 113841 327637 352386 947361 936884 348993 360934 106530 96468 101904 104375 114851 114928 106015 106378 76636 75623 254239 224089 650253 649364 200911 197063 251695 255284 291947 286983 302785 306847 320874 326157 302123 338614 672822 703174 512034 414349 268580 261739 302336 302950 315858 322139 327264 329350 362435 366124 590296 613168 41.05 67.7 1
13:13:15 2023-09-27 318455 315956 80309 78247 116340 119803 117663 117012 88517 87496 94007 94854 113379 113940 325588 350683 947503 944776 348385 360898 106677 96435 102079 104673 115419 113365 105855 106305 76701 75511 254239 223424 657772 648984 198534 197132 252538 253685 292330 287108 301865 306847 320579 325595 302723 337584 671584 701839 513405 417033 267343 260974 304575 301642 316149 324568 326536 330312 362689 364507 581769 609031 41.05 67.7 1
13:13:16 2023-09-27 320291 315550 80373 78247 116436 119603 117601 116870 88492 87501 95795 94691 113379 113750 328332 350210 950968 937873 346211 360934 106498 96468 101800 104375 114818 115157 105644 106590 76636 75574 253133 226580 643333 651205 198880 197098 251905 254465 293598 284885 306038 306847 320579 326157 302724 337548 666777 703246 509201 414579 267343 262358 303258 302830 318030 321021 328778 332253 364485 365353 587370 612486 41.05 67.7 1
13:13:17 2023-09-27 319503 315636 80341 78215 116690 119685 118162 116837 88492 87290 95829 94435 113379 113940 327663 351956 956518 939945 347756 362903 106399 94208 101729 104442 114470 115237 105355 106558 76669 75542 251997 224125 644862 652728 199192 197098 252116 254824 292378 286472 304672 304981 321137 326122 302583 338026 667079 709406 503106 414579 267979 261739 303705 302065 317070 321137 329573 331151 363268 365246 585252 612632 41.05 67.7 1
13:13:18 2023-09-27 315726 314295 80122 78306 116053 120174 117210 117260 88247 87593 93750 95079 112817 114262 327637 352069 953063 936884 345685 360970 106530 96468 101904 104302 114818 114962 105677 106378 76636 75511 253133 224635 644886 648984 197638 197578 252081 253685 293954 285396 304736 306631 320553 323901 304967 335464 671584 703210 513405 419214 265670 262366 303683 301816 320403 323429 328154 332874 363162 363237 584563 614116 41.05 67.8 1
13:13:19 2023-09-27 318653 315951 80648 78278 116360 119573 117568 116870 88452 87464 95795 94724 113192 113940 327405 354224 955355 933451 345685 360970 106498 96468 101904 104336 114818 115157 105677 106411 76669 75542 254239 225535 646947 649020 198707 197750 250925 254322 293186 285356 303744 306581 321065 325140 304467 333541 667042 703318 505989 418285 265705 263417 302230 301853 318806 320690 328569 329314 363268 363379 585252 612632 41.05 67.8 1
13:13:20 2023-09-27 315591 314260 80373 78278 116351 119573 117487 117032 88339 87561 95729 94756 113192 113940 327637 351260 950090 930034 347278 360970 106424 96435 101800 104442 114627 114962 105644 106558 76583 75574 254239 224981 642654 649056 198707 197406 250891 254892 292330 285321 303744 305912 320259 325175 303115 335501 672079 710339 502429 418326 268805 263759 301700 303289 317924 322783 328386 332055 363127 364364 590278 613500 41.05 67.7 1
13:13:21 2023-09-27 320341 314256 80365 78567 116369 119803 117568 116870 88460 87561 94112 94951 113359 113985 327868 352055 950090 930034 347278 360934 106498 96502 101870 104370 114627 115077 105644 106411 76583 75531 253133 225535 643333 652764 198707 197544 250891 254892 293506 285356 305603 305087 321101 325175 303115 337004 671873 709406 513405 418285 266933 263417 301790 302809 317106 320209 328605 329314 363268 365054 589639 613094 41.05 67.7 1
13:13:22 2023-09-27 317775 314256 80373 78278 116275 119814 117568 116870 88339 87441 95761 94756 113192 113940 327115 353875 951893 932758 349732 360790 106416 94252 101768 104596 114719 115465 105829 106638 76603 75605 254239 224599 648456 654909 198776 197372 252851 255319 291920 286852 304564 305912 321101 324878 303968 337035 672859 709443 513405 419209 266933 262719 302089 303981 316114 321172 328605 331533 363814 364542 590471 612632 41.05 67.7 1
13:13:23 2023-09-27 315627 315951 80478 78278 116242 119890 117758 117045 88492 87561 95729 94756 113192 114097 328100 351787 950090 931393 349415 360970 106424 96468 101904 104264 114627 115122 105644 106411 76636 75562 253133 224125 647277 653722 198569 197132 251730 255319 292479 286705 303780 305575 322076 325175 303115 337035 672859 708869 519745 419542 266968 262358 302311 303981 316079 321207 328569 328781 364324 364542 589157 612199 41.05 67.7 1
13:13:24 2023-09-27 315951 315021 80373 78345 116355 119856 117601 117065 88400 87736 94134 94951 113437 114229 328150 351956 949979 934903 350652 360717 106758 94284 102085 104375 114719 114928 105855 106378 76669 75542 257449 223388 649130 652764 198258 197132 252187 254500 291653 287751 304464 305948 322529 324162 304004 336559 672859 708869 516332 420543 266558 262358 303258 303021 315126 322209 327568 328817 364907 364507 590057 610792 41.05 67.7 1
13:13:25 2023-09-27 322912 315663 80337 78310 116115 119974 117725 117260 88279 87561 93981 95079 113114 114130 327637 352069 944570 931465 348248 360934 106890 96367 102255 104159 114917 114700 106033 106054 76669 75449 255405 224161 656829 651205 197673 197578 251695 254610 293024 286266 301865 306847 321030 324162 304931 336730 670889 702335 513405 419578 266114 262576 303954 302136 317070 322174 324627 331081 363304 363415 587022 609031 41.05 67.7 1
13:13:26 2023-09-27 318710 315622 80318 78278 116082 119896 117643 117059 88452 87736 94103 94854 113314 114287 327527 353798 945558 935331 348632 360898 106712 96468 101938 104192 114752 113464 106000 106378 75546 75480 255405 224161 653315 649364 198880 197716 252585 254927 292578 286266 304736 306847 319162 326192 303115 335975 670925 700316 509201 414507 266933 262978 301877 302809 316849 321207 327264 330813 363348 364507 590471 610360 41.05 67.7 1
13:13:27 2023-09-27 313954 313380 80365 78278 116440 119607 117520 116870 88492 87409 95729 94748 113224 113940 328100 349944 945983 937910 350205 360898 106530 96435 101938 104264 114851 114883 106129 106232 76721 75511 254361 223460 651296 651205 200785 197098 253278 253685 292330 286745 301865 306847 320579 325140 303079 337548 671108 701839 509539 418017 266968 260974 304682 301006 316149 322209 324302 330312 362689 364471 581774 608995 41.05 67.8 1
13:13:28 2023-09-27 319343 315852 80496 78535 116628 119734 117663 116931 88456 87345 94038 94854 113282 114097 328027 351956 950090 943088 345649 360934 106791 96435 102045 104197 114851 114814 106000 106393 76926 76876 253133 224197 652054 650014 198880 197098 252503 253650 293191 286266 306084 306847 319550 325630 303115 337035 671108 701119 513405 417033 266933 262358 304718 300902 317141 322886 324663 330348 362181 365346 580292 609929 41.05 67.8 1
13:13:29 2023-09-27 318412 313345 80410 78251 116473 119539 117798 116515 88372 87290 95762 94403 113192 113775 327637 351461 953774 938575 347510 360934 106100 96468 101833 104298 114470 115122 105644 106378 76669 75449 267853 224564 647879 649056 198915 196517 252116 254110 293087 286351 304208 304731 321101 325630 302123 338099 666741 707369 512034 414615 267415 261774 303293 302227 317070 320209 329107 330448 362181 365389 585968 614991 41.05 67.7 1
13:13:30 2023-09-27 317521 315956 80309 78219 116373 119471 118080 116736 88456 87345 94038 94692 113192 113717 327346 350966 955392 940705 347756 360934 106457 94144 101904 104639 114719 114803 105644 106305 76564 75480 253133 224161 652618 652800 198880 196790 252292 254742 293506 286266 303531 304981 322565 325140 302619 338614 667006 709406 508694 417990 267415 261556 303293 301889 316813 321207 329340 330411 364396 365317 583526 612669 41.05 67.7 1
13:13:31 2023-09-27 315434 314986 80085 78310 116027 120008 117210 116904 88219 87593 93981 95079 113217 114262 327637 350280 950968 936884 345685 360416 106351 96435 101904 104192 114818 114928 105677 106232 76531 76949 253133 224635 647321 652800 197673 197509 252327 253720 293919 286123 302857 306631 321101 323188 304967 336522 669683 707333 512034 420840 266296 261774 304218 300937 319272 322974 327740 332216 364950 363676 583318 613243 41.05 67.7 1
13:13:32 2023-09-27 313075 315406 80272 78599 116142 120117 117238 117227 88034 87593 93784 95233 112817 114374 328100 352350 951004 936218 345161 360826 106205 96468 101904 104264 114660 114962 105677 106232 76531 76981 253133 224829 647037 648984 197604 197578 251730 253685 293954 285428 302857 306091 321065 324162 304967 335537 670633 703246 515632 420804 265705 262576 302901 300937 318030 320948 329070 329350 363268 363415 581806 610865 41.05 67.7 1
13:13:33 2023-09-27 317485 314256 80267 78282 116279 119573 117601 116790 88372 87441 95729 94756 113192 113940 328100 352386 952351 930034 346512 360970 106530 96536 101904 104818 114660 114997 105677 106411 76669 75574 254239 225571 647127 649020 198707 197750 250925 254892 292330 286405 303780 306379 321137 325175 304004 335501 671363 707369 507849 418285 266558 263574 303956 304143 320403 322974 328423 332327 363162 364400 588614 612686 41.05 67.8 1
13:13:34 2023-09-27 317584 315956 80377 78282 116279 119641 117487 116870 88456 87529 95761 94724 113192 113940 328100 355182 948244 929375 348495 360970 106205 96468 101729 104442 114470 115042 105355 106411 76531 75542 254361 224793 642863 649056 198258 197132 250541 255319 292578 285392 303780 305912 321101 324686 303115 336987 672384 709406 512034 418285 266558 262576 301135 303093 317070 320244 329340 329279 363304 364542 590052 612235 41.05 67.8 1
13:13:35 2023-09-27 315645 315733 80318 78274 116279 119641 117244 116870 88372 87409 95662 94788 113229 114018 326884 351296 950090 931465 350725 360704 106530 96468 101938 104226 114851 114883 105677 106395 76616 75449 253133 223424 648504 652800 198258 197496 251730 254927 291653 287144 302857 305374 322565 324232 304289 337035 672895 710339 510892 419323 267130 262951 304314 303838 317698 322104 327886 331290 364765 364912 590471 610828 41.05 67.8 1
13:13:36 2023-09-27 315325 314291 80267 78567 116340 119803 117487 116870 88372 87593 95596 94983 113159 114097 332482 351822 948743 934188 349695 360934 106563 96435 102113 104120 114851 114848 105855 106054 76701 77022 253133 222762 651703 649056 198569 197441 251730 254500 292373 287787 303800 306365 322565 324162 304967 336522 672347 703210 510663 420840 266523 262576 303293 302136 315858 323179 327033 329350 364943 364215 587036 609929 41.05 67.8 1
13:13:37 2023-09-27 320291 313345 80410 78247 116502 119573 117635 116548 88404 87290 95829 94595 113379 113808 328100 351822 947361 936884 347278 360970 106530 96435 101938 104226 114851 114962 105710 106411 76616 75551 253133 224312 648195 649364 198880 197750 250960 254927 293024 286705 302821 306847 318843 325910 303504 336231 675134 700025 496840 414434 266826 263276 303667 303289 319047 322034 327387 331045 361027 364542 589860 613068 41.05 67.8 1
13:13:38 2023-09-27 316720 313349 80406 78251 116347 119573 117792 116864 88549 87258 95895 94403 113379 113775 327868 351822 945946 936218 347278 360934 106351 94220 101938 104192 114660 114848 105677 106411 76511 76981 253133 224161 646677 649364 198742 197750 250960 255037 292613 286396 302821 306847 319162 326192 302794 336248 672384 700352 507849 414543 266523 263013 302570 302136 316592 321207 327568 330849 360810 363131 590145 609965 41.05 67.8 1
13:13:39 2023-09-27 319612 314007 80406 78247 116502 119573 117635 116482 88525 86988 95862 94147 113769 116731 332518 350280 947361 936884 347349 360970 106530 96502 102113 104298 114739 114962 105677 106265 76669 75480 267853 224125 652592 649364 198880 197441 250960 255141 294068 286727 304994 306595 322856 326895 304856 336925 673701 701729 513259 414398 267237 263241 301842 303128 317106 321914 328068 332726 363786 365603 590568 610865 41.05 67.8 1
13:13:40 2023-09-27 319612 314042 80953 78211 116502 119373 117798 116482 88585 87198 95895 94211 113490 113754 325624 350245 947361 936792 347837 360970 106498 96335 101904 104298 114851 114962 105677 106232 76564 76981 253133 224125 662930 649364 198915 197441 250960 255141 292613 286705 302821 306581 319198 326227 302619 336559 672895 701343 505942 414543 267415 262576 302336 303093 316592 321690 327568 330312 361062 365638 590471 610865 41.05 67.8 1
13:13:41 2023-09-27 318892 315514 80347 78310 116148 119603 117520 116904 88521 87290 95662 94595 113224 113940 327382 350719 947127 943095 349236 360898 106563 96301 102113 104530 114851 114803 105677 106086 76616 75480 254239 222797 658310 650284 198569 196960 253104 254289 292330 288138 302466 306775 320923 325525 303861 338947 673308 702262 502429 417658 267415 260939 304218 303712 318147 322209 326536 330080 362724 365674 583416 611501 41.05 67.8 1
13:13:42 2023-09-27 318710 315780 80267 78282 116309 119607 117601 116790 88404 87441 95729 94466 113224 113940 327637 350966 948743 940685 347756 360970 106563 96301 102113 104120 114851 114768 105855 106086 76701 77022 255070 223460 655693 650284 198880 197441 252572 253720 293059 287144 304415 306847 320840 325630 303115 337293 667042 702335 513405 417658 267379 261774 303647 301219 316849 322209 324374 330348 363014 365090 580129 609068 41.05 67.8 1
13:13:43 2023-09-27 319386 313380 80355 78278 116609 119607 117520 116548 88372 87322 95762 94466 113224 113907 332482 350770 950090 940959 342663 360681 106530 96335 101938 104298 114851 114997 105855 106444 76564 75511 252155 225283 657349 650137 200911 198625 252398 254786 292766 285387 304564 305732 320958 327234 304277 338338 667042 703390 507849 414615 269871 262436 303293 302101 317070 320209 329573 331349 362181 365710 584520 613139 41.05 67.8 1
13:13:44 2023-09-27 318151 313380 80406 78225 116313 119573 117635 116548 88372 87322 95729 94748 113192 113783 332518 351461 955877 939278 347795 360970 106530 96468 101972 104298 114884 114883 106048 106411 76564 75480 253133 224161 652717 652800 201054 197098 252572 253755 292945 286266 302857 305984 323317 324162 304039 338651 667042 710948 510663 421763 267415 261591 304254 302101 317141 321276 328068 328817 365527 365353 584526 614116 41.05 67.8 1
13:13:45 2023-09-27 319212 315960 80337 78492 116336 120003 117467 117126 88484 87800 94197 95015 113159 114229 328332 352136 954676 940612 346700 360898 106530 96468 102045 102288 114752 113413 105895 106411 76721 75511 253133 224793 647821 654909 198223 197716 252538 253685 293919 285994 302857 306847 322040 323640 305397 337236 671108 708833 513405 421437 266897 262358 304682 301184 317995 323621 328032 330277 365199 364215 581359 610865 41.05 67.8 1
13:13:46 2023-09-27 317775 314291 80369 78274 116275 119607 117568 116870 88339 87409 95795 94756 113192 113940 328100 354188 950968 930731 347756 360934 106392 96468 101904 104442 114470 115077 105644 106558 76583 75574 254239 224981 656132 653686 198880 197716 250925 255319 292330 285392 304457 305912 321778 325140 302759 337035 674323 709370 496087 418913 267156 263381 302089 303411 317106 322938 329747 332216 366627 365317 590397 615429 41.05 67.8 1
13:13:47 2023-09-27 317630 315699 80305 78460 116336 119886 117711 117032 88428 87561 95761 94917 113347 114229 328564 351260 950090 930034 348852 360754 106424 94220 101870 104442 114627 115122 105677 106558 76583 75574 255405 225109 650745 652764 198845 197578 250925 255823 293435 285392 306038 306379 321101 325140 303754 337035 671836 708332 507849 418913 266968 262576 302074 303057 317995 321137 329573 329279 364069 364151 590480 612632 41.05 67.8 1
13:13:48 2023-09-27 315879 315550 80259 78278 116261 119569 117487 116870 88339 87501 95729 94917 113437 114175 327637 351787 947325 931465 349622 360343 106677 96435 102079 104230 114818 114928 105895 106272 76669 75591 255405 222762 666400 649056 198569 197578 252081 254892 292613 287990 302325 306847 322529 324162 304681 336522 671836 703174 510663 420840 267116 263135 304709 302772 318596 323873 326427 332290 365313 364364 586838 612630 41.05 67.8 1
13:13:49 2023-09-27 315771 315636 80337 78310 116082 119974 117210 117065 88456 87529 94044 95363 112849 114183 327637 354948 944570 931392 347756 360898 106890 96401 102431 104197 114884 114780 106033 106054 76701 75520 253133 223810 652811 651205 198258 197716 251730 254500 293229 287108 303763 306631 321065 324162 304824 336486 670852 702335 512034 420804 266487 262611 303258 302101 317106 322209 325942 330813 364033 363379 587022 608570 41.05 67.8 1
13:13:50 2023-09-27 320029 315511 80318 78282 116246 119573 117601 116870 88339 87409 95695 94756 113192 113940 327637 353409 947325 934114 348248 360898 106530 96435 101938 104336 114818 115008 105822 106378 76636 75511 254361 224125 646339 649364 198707 197750 251485 255284 293024 286557 305497 306847 319574 326157 304004 335975 672347 700025 514775 417580 268614 263759 302619 304396 317628 322034 327850 331942 364043 364329 590471 610559 41.05 67.8 1
13:13:51 2023-09-27 321156 313384 80381 78428 116661 119539 117764 117110 88339 87409 95861 94724 113502 113907 327637 355182 945983 936218 348742 360934 106637 96435 102117 104264 114851 114928 106000 106411 76754 75542 267853 224125 647389 649364 198915 197544 250960 255284 294275 286781 303495 306847 320059 327142 303044 336159 672859 701343 510554 414507 267379 262611 302301 302950 317035 321914 328068 330045 361062 365603 590296 610828 41.05 67.8 1
13:13:52 2023-09-27 318419 314256 80373 78282 116355 119573 117568 116870 88339 87409 94044 94756 113192 113940 328100 350437 947325 940612 349163 360862 106530 96435 102184 104230 114851 114928 105928 106378 76669 75469 253133 223232 660464 650744 198845 196790 253102 254465 292542 287391 302537 306847 321065 325615 303753 338801 672867 704288 501104 417808 269488 261634 304503 302595 318596 323004 326852 330277 362979 365674 583526 612630 41.05 67.8 1
13:13:53 2023-09-27 316893 314256 80345 78282 116275 119573 117601 117045 88339 87409 94078 94780 113192 113919 328100 351461 950090 940685 347612 360934 106783 96435 102431 104230 114884 114894 106160 106054 76669 77022 253133 223460 651833 650284 200770 197372 252081 253685 294438 286231 304268 306847 320542 325666 303008 337273 670633 702335 514775 418644 267343 262358 304218 300902 318066 321655 324663 330849 362146 365346 576757 609031 41.05 67.8 1
13:13:54 2023-09-27 319393 314256 80377 78278 116436 119607 117601 116515 88339 87290 95795 94595 113192 113783 327868 350210 951893 937873 344674 360934 106424 96468 101904 104336 114739 115122 105677 106411 76531 75542 253133 225571 644650 650744 198880 197132 252116 254500 294367 285071 306584 306275 320330 326895 302972 337438 671547 706322 509201 414434 267237 262436 303115 302525 319251 320209 328605 330813 364043 365496 583077 613737 41.05 67.8 1
13:13:55 2023-09-27 319612 314042 80501 78278 116355 119573 117601 116878 88372 87258 95795 94403 113224 113775 328332 351956 953738 939945 347756 360970 106457 96468 101878 104442 114470 115157 105355 106590 76498 75636 270258 225427 640313 649020 198915 197132 252292 254500 293442 285472 305423 306379 320840 326227 303044 338099 667042 703282 514775 414579 267791 262139 303293 301994 317070 320244 329573 329350 361133 365674 587077 613102 41.05 67.8 1
13:13:56 2023-09-27 312725 315550 80438 78278 116636 119569 117601 116904 88372 87501 95795 94660 113192 113874 332518 351461 955841 939278 347510 360501 106530 96468 102079 104298 114818 114928 105822 106411 76669 75480 253133 224477 645877 654220 198915 197234 255037 255037 293634 286871 305312 305768 322911 325756 303861 339187 672463 710802 507849 419578 268479 261739 304254 302524 316965 321655 328532 331569 365456 365674 584563 612669 41.05 67.8 1
13:13:58 2023-09-27 315362 315744 80369 78310 116242 120008 117372 116904 88339 87501 95695 95039 113192 113940 328100 351708 953026 936884 346948 360934 106530 96468 101938 104336 114851 114848 105869 106411 76616 75542 254239 224635 651654 654683 200770 197750 252538 253720 294403 286329 303709 306847 321777 323675 305648 337035 671584 707333 513405 422361 266523 262611 304218 301184 318030 321655 328068 330277 364360 363415 581445 612199 41.05 67.8 1
13:13:59 2023-09-27 318446 313384 80267 78278 116246 119607 117601 116756 88339 87651 95729 94595 113192 113940 327637 353940 952351 931429 346247 360970 106424 96502 101904 104298 114509 114997 105855 106411 76669 75605 253133 225319 646912 654909 201054 197578 252887 255965 293123 286088 306584 306199 321897 325490 303825 337273 672859 710177 513405 418622 267237 262541 301842 303768 317070 321172 329280 332055 364069 365090 590471 612669 41.05 67.8 1
13:14:00 2023-09-27 317181 313380 80377 78278 116279 119607 117601 116870 88339 87441 95729 94756 113192 113940 328100 351260 950090 930731 348362 360970 106205 96468 101833 104370 114470 115157 105677 106411 76636 75562 254239 225269 643353 652800 198880 197441 250960 255355 293471 286231 304457 306379 322112 325175 304004 337309 672591 709406 512034 418913 267156 262576 303096 304680 317070 320914 329573 329279 363778 364258 592953 614991 41.05 67.8 1
13:14:01 2023-09-27 315879 314291 80373 78310 116275 119849 117406 116904 88279 87501 94112 94756 112817 114097 327637 351296 944570 931465 348248 360898 106547 96401 102289 104230 114884 114848 106033 106393 77012 75511 255405 223402 654668 652591 200203 197716 254066 255143 293329 286763 302643 306847 320579 325175 305634 336285 673492 701802 513405 419542 266114 263745 304709 304180 317070 322139 324663 331386 362689 363415 588120 609031 41.05 67.8 1
13:14:02 2023-09-27 319612 314256 80318 78278 116275 119607 117520 116904 88339 87409 95729 94660 113540 113940 327868 353445 943901 934151 348248 360704 106530 96435 101938 104264 114739 114962 105677 106362 76636 75551 253133 224125 646959 649364 198880 198218 251345 255105 293506 287261 303495 306847 319610 326192 304004 336285 672859 700316 507849 414579 266558 263417 302797 302596 317070 323465 328008 333687 363970 364769 589616 612371 41.05 67.8 1
13:14:03 2023-09-27 319088 315550 80438 78113 116502 119339 117798 116482 88525 87290 95895 94403 113379 113787 325588 351956 947361 937966 348327 360934 106710 96468 102158 104707 114752 113464 105902 106565 76814 75574 270258 224018 651392 650708 199713 197612 251695 255319 293862 287261 304407 306595 320733 327142 302547 337621 672859 701160 510554 414615 268203 262611 302797 303661 317070 322209 328300 330348 362181 367290 585663 610865 41.05 67.8 1
13:14:04 2023-09-27 318448 314007 80438 78278 116502 119539 117798 116790 88492 87441 95795 94756 113192 113940 332555 350966 947361 936508 350228 360970 106530 96435 102255 104264 114884 114962 105855 106411 76669 75542 253133 224118 652377 648948 199331 196517 252538 255319 292578 287584 304736 306847 321101 325666 303079 339370 672591 701124 510554 418321 268616 262295 304746 304121 319047 324461 327387 330705 363162 366596 587707 612371 41.05 67.8 1
13:14:05 2023-09-27 318710 315514 80314 78274 116275 119603 117601 116790 88372 87441 94046 94724 113192 114175 328100 351015 949416 940649 345919 360681 106725 94220 102334 104418 114818 115065 105968 106459 75769 75542 254239 224333 650653 649364 198880 197441 252844 255590 293769 286633 302785 306847 320840 326122 304216 337438 671108 701343 509539 417033 267379 262393 304932 302461 318066 322139 326572 331350 364805 365638 580092 609929 41.05 67.8 1
13:14:06 2023-09-27 318869 315780 80373 78282 116393 119607 117520 116870 88372 87322 95895 94756 113425 113940 332555 350245 950090 940649 344674 360970 106530 96468 102184 104442 114851 114917 105855 106590 76669 75542 253133 225571 650888 650744 198915 197578 252327 255105 295338 285356 305760 306847 320330 327178 302759 337621 671584 704179 512034 417580 267917 262951 303186 303749 318923 323010 328386 331947 364558 365460 581806 612632 41.05 67.8 1
13:14:07 2023-09-27 315915 314032 80406 78278 116473 119573 117601 116870 88492 87796 95729 94949 113224 114097 327382 350961 958225 942083 347646 360790 106611 94188 102119 104635 114752 115339 105935 106459 76669 75511 254361 224161 653243 654909 199400 197098 252538 254500 293506 287340 305418 306415 323055 325140 303151 339130 671584 710948 516146 419615 268203 261774 302972 302172 320403 321725 327704 328781 365527 366481 582665 614041 41.05 67.8 1
13:14:08 2023-09-27 315654 314295 80263 78310 116279 119974 117406 116904 88372 87593 95762 95014 113192 114097 327868 351461 952351 938885 346773 360934 106530 96468 101938 104298 114851 114883 105855 106411 76669 75542 253133 225110 646428 654220 198569 197441 252538 254110 293634 286307 305386 306847 323055 323952 305074 337293 672081 710264 509292 421662 267013 262471 304967 302616 317924 321999 328569 330312 365527 365054 583622 612522 41.05 67.8 1
13:14:09 2023-09-27 315500 314256 80373 78555 115973 120292 117528 117160 88219 87593 95662 95079 113004 114150 327637 352421 953774 936884 345441 360934 106530 94252 101972 104298 114851 115077 105677 106411 76669 75511 254239 224829 646518 649020 197673 197819 252116 254681 293875 286257 303780 306847 321137 324686 305684 335464 671584 703282 516489 419615 265705 262611 304418 301184 318582 321207 328569 330312 363268 362841 582665 611766 41.05 67.8 1
13:14:10 2023-09-27 315663 314779 80406 78310 116465 119890 117520 116904 88372 87441 95729 94756 113192 113940 328514 352350 949586 930731 346233 360970 106238 96502 101938 104331 114660 115031 105677 106444 76564 75574 254239 225535 647377 649092 198880 197750 250960 255141 293573 285744 304492 306595 322014 325875 304360 336413 672750 709297 506496 420388 267272 263864 303608 303021 318547 320948 329340 331709 364253 365603 590471 613573 41.05 67.8 1
13:14:11 2023-09-27 320341 313380 80521 78282 116275 119890 117601 116904 88372 87561 94322 94788 113224 114097 332518 351296 948244 931465 348082 360970 106384 96502 101938 104331 114739 115111 105677 106444 76583 75533 255405 225535 645144 654451 198915 197750 250960 255355 293471 286266 304349 306631 322076 325666 304539 337621 672859 709443 513405 418986 267415 263162 301877 302772 317141 323692 329573 331128 364104 365638 585807 613573 41.05 67.8 1
13:14:12 2023-09-27 315915 314291 80347 78310 116309 119890 117439 116870 88372 87593 95729 95014 113192 114229 327637 351331 947361 934188 348669 360934 106743 96468 102289 104298 114884 114883 106066 106305 76701 77087 253133 222946 650913 649092 198742 197785 254318 255072 294331 288215 304921 306811 322684 324092 304501 336889 675407 706322 512034 421437 266933 262611 304004 302736 319498 323908 326499 330813 364943 364542 587095 612371 41.05 67.8 1
13:14:13 2023-09-27 316023 314291 80263 78310 116078 120008 117244 117179 88219 87593 95662 94917 113192 114130 327637 352386 944607 931502 348248 360970 106890 96502 102255 104259 114884 114837 105677 106378 76669 75511 267853 224125 649445 649364 198569 197819 251765 255037 294688 287032 302821 306279 320615 325210 305003 336802 671873 701343 514775 418949 266558 263417 303990 303093 317106 322174 326572 331386 362181 363996 588886 609068 41.05 67.8 1
13:14:14 2023-09-27 319612 314516 80438 78282 116507 119490 117831 116515 88585 87020 95796 94403 113573 113742 332555 350210 947361 938217 350228 360704 106563 96468 102184 104298 114851 114962 105855 106362 76564 75480 253133 224003 649008 653054 199992 199481 253457 255178 292471 287918 302750 306775 321897 325981 303861 339501 670889 701124 506496 418949 268590 261999 304682 303057 316149 323179 327568 331958 363707 366739 585289 609929 41.05 67.8 1
13:14:15 2023-09-27 318710 315924 80406 78310 116469 119886 117601 116904 88404 87322 95729 94788 113224 113940 332482 351461 949416 940685 347510 360934 106743 96301 102289 104192 114917 114848 105928 106086 76701 75480 253133 223810 651953 650284 198915 197785 253278 253720 294161 287261 302360 306667 321101 326157 302759 337621 667006 702335 513405 418285 267415 262611 304324 301219 318547 322209 327799 331117 363268 365638 584074 612334 41.05 67.8 1
13:14:16 2023-09-27 320702 313380 80442 78282 116473 119607 117831 116548 88452 87501 95862 94691 113224 113874 332482 349965 955877 939278 347510 360970 106173 96536 101938 104818 114627 115031 105644 106623 75494 75618 254111 225247 641589 653054 199748 197647 252433 255178 293776 286741 306909 306847 321101 326263 302619 338614 673271 703210 514775 414579 267450 262209 304218 304470 317000 320244 330040 329350 362181 366774 586154 614246 41.05 67.8 1
13:14:17 2023-09-27 318892 320003 80438 78251 116507 119607 117831 116548 88525 87290 95762 94627 113224 113750 327868 351195 956555 939945 347756 360970 106530 96536 102113 104226 114884 114997 105855 106411 76649 75511 253797 224477 653091 653759 199366 197132 252538 254536 293186 286718 303780 305482 323055 325666 303115 338844 667042 710446 512034 419282 268239 261774 303932 302596 317141 322139 329747 331672 365242 366417 586646 613824 41.05 67.8 1
13:14:18 2023-09-27 315325 314256 80259 78306 116053 119974 117176 117260 88247 87593 93979 95079 113197 114407 327637 350770 952315 938217 346174 362745 106530 96468 101904 102320 114719 113543 105869 106883 76801 75605 255405 224649 646642 654909 200203 199014 254138 255035 294403 285994 305603 306847 321528 325981 305002 335938 667042 703282 506496 419214 266381 263821 303293 302101 318994 321172 328569 332143 363814 364471 584838 612669 41.05 67.8 1
13:14:19 2023-09-27 316445 314221 80377 78278 116436 119856 117764 117032 88339 87561 95861 95007 113192 114097 327868 354472 952351 931429 347978 360934 106498 96570 101904 104442 114739 115237 105951 106558 76636 75605 254239 225427 646012 652764 200785 197716 251730 256071 292542 286790 304457 306379 322565 325595 304467 337548 672859 709406 513405 419310 267343 262576 302760 304622 319498 324377 328988 332055 364765 365460 592238 612486 41.05 67.8 1
13:14:20 2023-09-27 315554 315951 80365 78314 116355 119974 117568 117179 88339 87593 94013 95079 113082 114130 327637 351296 948743 934151 348312 360609 106725 94220 102263 104673 114818 113435 105968 106280 76867 75480 255405 222619 655014 653054 198534 197750 252116 255070 293222 288175 304589 306847 322005 324127 304967 336522 673492 702643 512034 421138 266933 262576 303258 302561 317070 323144 324663 330348 364872 364215 587022 610523 41.05 67.8 1
13:14:21 2023-09-27 315951 314735 80377 78555 116242 119974 117487 117417 88339 87561 95729 94982 113082 114097 327637 352350 944533 931465 348248 360934 106890 96468 102334 104264 114851 114928 105928 106411 76669 75531 254239 224125 651577 650284 198258 197785 252081 254892 294033 287144 304736 306244 320804 325175 305433 336522 672347 702335 513405 419250 268423 263943 304819 302879 317889 322069 326391 332212 363127 364293 590287 609425 41.05 67.8 1
13:14:22 2023-09-27 319357 315586 80406 78251 116649 119569 117601 116870 88372 87258 95729 94466 113192 113841 327637 352315 948926 939583 350081 360754 106684 94220 102119 104596 114785 113445 105902 106459 76748 75511 253133 223932 648417 650744 199923 197612 252292 255284 292542 287350 304736 306595 320958 327870 301839 339094 672347 702148 507849 414543 268515 262541 302797 303946 316557 322139 328032 330312 362181 366739 590471 609929 41.05 67.8 1
13:14:23 2023-09-27 315942 315515 80373 78258 116473 119573 117764 116548 88339 87409 94112 94748 113082 113940 328100 349908 945946 939553 350269 360898 106710 96468 102221 104264 114851 114928 106120 106272 76669 75551 254239 223424 654610 651205 201338 197098 253313 254465 293024 287868 302785 306847 321777 325630 304004 339317 672353 703110 513405 419127 267272 261634 304753 302631 319047 323004 326852 332327 362943 365638 583163 609031 41.05 67.8 1
13:14:24 2023-09-27 319122 315511 80373 78278 116279 119573 117601 116870 88372 87651 95761 94822 113437 114039 328113 351848 949979 944248 345016 360790 106758 94156 102226 104562 115432 114974 105928 106305 76754 75531 261436 224721 660167 650284 198915 197716 252292 254289 294809 286275 304736 306847 320615 326157 304004 337584 671108 702066 513405 416997 267379 262576 304646 301184 320403 321914 326572 331350 362181 365603 580061 611242 41.05 67.8 1
13:14:25 2023-09-27 320253 315506 80406 78278 116279 119573 117568 116837 88339 87409 95695 94466 113192 113783 327868 350245 948208 939241 344602 360934 106498 96502 101904 104298 114818 115042 105677 106411 76636 75574 254239 225089 646799 650284 198915 197578 252503 254892 294394 285356 304421 306631 322023 326860 303753 338192 672743 704325 510554 414470 267836 263022 304819 302366 318994 321137 328068 331314 361098 365496 581540 611693 41.05 67.8 1
13:14:26 2023-09-27 318571 315511 80406 78278 116465 119573 117798 116831 88484 87464 94134 94661 113314 114097 328528 351600 957544 942232 347610 360754 106173 94220 101695 104442 114627 115157 105757 106558 76875 75582 255405 224125 647448 654909 199713 197406 252315 254536 293471 286812 305172 304981 322040 326192 302831 338614 667042 708905 513405 414651 268616 262393 304182 302561 317106 321207 329426 329279 366367 367290 584916 613573 41.05 67.8 1
13:14:27 2023-09-27 315374 314806 80438 78278 116469 119573 117601 116870 88492 87501 95729 94756 113192 114018 332518 350966 955127 939204 347756 360970 106563 96468 101938 104370 114851 114962 105855 106411 76669 75562 253133 224477 661320 653722 199192 197098 255037 255037 293875 286822 305427 305768 323115 325035 302652 338947 672463 710766 510892 419578 268167 261739 304682 301745 319498 322069 328532 329977 365491 366445 584155 613390 41.05 67.8 1
13:14:28 2023-09-27 315915 315021 80244 78702 116269 120136 117528 117193 88243 87976 93908 95015 113127 114485 327527 351956 953738 936884 346174 360970 106530 94220 102119 104375 114719 114962 105677 106378 76669 75605 254239 224793 647196 652728 197673 197750 252538 254110 293634 286669 304193 306847 321137 324197 305935 336522 671584 707333 506496 421735 266523 262611 304682 301606 318066 321655 328605 330312 364907 363960 581806 612632 41.05 67.8 1
13:14:29 2023-09-27 317738 314731 80406 78310 116275 120008 117601 117065 88432 87561 95895 94756 113192 113940 327637 353976 953774 936218 345685 360970 106530 96536 101938 104442 114818 115077 105855 106484 76669 75542 253133 225017 649912 654909 200770 198474 252851 255249 294260 286088 304600 306667 322124 325981 303539 336340 674323 708869 509539 418913 267764 264084 303224 302772 318512 320948 329573 333235 364253 365603 590052 613536 41.05 67.8 1
13:14:30 2023-09-27 317775 315622 80406 78310 116473 119969 117601 116904 88492 87561 95729 94756 113192 114097 328100 351260 952791 931392 347349 360970 106498 94349 102113 104476 114818 115157 105677 106590 76669 75636 255405 225535 651204 652764 198915 197750 251310 255072 293919 286325 304672 306847 322076 325630 304004 337352 672895 710446 513405 418913 267415 263417 303030 303093 317141 320948 329806 329350 364324 365603 590384 615867 41.05 67.8 1
13:14:31 2023-09-27 315942 313349 80406 78282 116279 119856 117601 116904 88372 87561 95729 94756 113197 114018 326350 351260 950090 933488 350725 360704 106530 96468 102150 104442 114851 115042 105855 106395 77032 75636 255013 223524 652022 653577 198811 198046 252398 255178 292401 288549 305275 306847 323055 325140 304931 337548 676367 708369 512034 420840 267379 262576 303969 302950 316114 323666 328300 332180 365491 365603 590471 610828 41.05 67.8 1
13:14:32 2023-09-27 315870 313384 80406 78341 116360 120008 117487 117179 88339 87593 95729 94949 113192 114072 327637 351296 946653 933488 348248 360934 106783 96435 102431 104264 114884 114848 106033 106054 76787 76949 254239 222797 658093 648984 198845 197785 252116 255105 292945 288210 302325 308438 322076 325140 305899 337309 671873 702148 512034 420840 266933 263197 303222 303057 317106 323631 327009 333472 365206 364513 587389 611936 41.05 67.8 1
13:14:33 2023-09-27 320021 314256 80410 78302 116473 119974 117601 116870 88492 87561 95795 94756 113224 113940 327637 353445 944607 935516 348248 360970 106530 96435 102079 104712 114752 113306 105869 106605 76814 75636 253133 224872 651345 649291 199400 198543 252887 255284 293435 287256 303744 306847 322252 327848 303433 336486 673578 701343 507849 414434 267343 263821 302797 303432 317070 322174 328569 331350 361062 365603 590563 610828 41.05 67.8 1
13:14:34 2023-09-27 333336 313345 80438 78274 116473 119607 117798 116870 88585 87290 95895 94563 113412 113808 328100 351822 948743 936884 346999 360934 106530 94220 101938 104264 114818 114962 105822 106305 76701 75582 253133 224125 660572 649364 198915 197785 251520 255823 293265 287158 305497 309055 320094 327672 304004 336559 673371 701343 498661 414579 267156 263417 302781 303482 319498 324605 328277 331242 364043 367261 590439 613679 41.05 67.8 1
13:14:35 2023-09-27 318151 315729 80406 78310 116473 119641 117798 116870 88372 87409 95729 94788 113192 114018 325624 350966 947325 939553 348327 360645 106692 94252 102158 104630 114785 115145 105935 106345 76781 75605 255405 223982 649600 651205 199853 197441 252151 255355 293123 287592 303709 306415 321979 327178 302867 338984 672859 702679 513405 416987 269030 262576 303258 304017 316592 322209 328068 330585 363014 367290 590471 610865 41.05 67.8 1
13:14:36 2023-09-27 317970 313349 80543 78278 116436 119607 117635 116870 88279 87409 95795 94788 113224 113940 327868 350437 947361 939583 349732 360898 106563 96435 102113 104264 114851 114962 105855 106411 76721 75591 253133 223424 647389 651205 199505 197098 252538 255284 292578 288079 302857 306581 321137 326157 303115 339611 670889 702148 507342 418622 269193 263945 304111 302950 318596 323039 327423 333383 363927 367111 586944 609892 41.05 67.8 1
13:14:37 2023-09-27 318448 313380 80414 78314 116393 119607 117487 116904 88372 87409 95829 94756 113192 113907 327637 351884 951632 942120 344420 360862 106791 94156 102048 104596 114785 115225 105935 106459 76781 75542 255405 225017 653763 650284 199400 197750 252503 254500 295160 286231 305714 308583 320804 326227 302794 337621 667042 700102 514775 414651 267415 262611 303329 301781 319065 321207 328068 331350 362181 365638 580092 610901 41.05 67.8 1
13:14:38 2023-09-27 319612 313345 80402 78274 116502 119607 117601 116870 88525 87441 95762 94756 113224 113874 328100 350245 951677 939241 345722 360970 106498 96502 101938 104331 114739 114997 105677 106411 76564 75605 267853 225607 646536 651205 198949 197716 252503 255002 295517 285503 304707 306847 320615 327178 304709 338567 672390 707788 516146 414507 268096 262506 304775 304470 318887 323010 329426 330813 361098 365674 583699 612669 41.05 67.8 1
13:14:39 2023-09-27 317775 314516 80410 78282 116536 119607 117798 116790 88525 87441 95762 94886 113709 114039 328418 351245 955694 942232 347646 360560 106758 94252 102119 104562 114851 114928 105855 106395 76669 75582 255405 224477 651014 653722 199366 197323 252538 254786 293506 286705 306149 305697 323091 325894 303115 339611 667079 710446 513405 417990 268652 262174 304254 302809 317141 321690 329573 331165 364943 367290 583599 614044 41.05 67.8 1
13:14:40 2023-09-27 315843 315586 80397 78306 116275 119886 117601 116904 88372 87561 95662 94756 113192 113940 328100 350966 955841 937873 346773 360934 106530 96536 102113 104331 114884 115031 105855 106411 76701 75605 254239 224477 646269 654220 198915 197750 253313 254500 293186 286938 304207 306343 323522 326608 306668 339261 671547 711342 509539 421290 268060 262436 305003 302773 318030 322209 328373 329350 366341 365531 581769 612632 41.05 67.8 1
13:14:41 2023-09-27 317997 314256 80263 78551 116086 120174 117758 117450 88634 87736 94004 95015 113159 114274 327564 352315 957544 936699 345504 360790 106530 96502 101938 101922 114851 113464 105935 106411 76669 75605 270258 225181 645682 653054 198534 197854 252151 254145 295517 286992 304243 306847 322076 325701 305935 336285 671400 703354 506496 420840 266114 263417 304218 301677 320403 321690 328605 330348 363814 364251 582751 612669 41.05 67.8 1
13:14:42 2023-09-27 317775 314037 80397 78282 116326 119890 117601 116904 88372 87441 95729 94788 113114 114018 327637 353976 953063 931465 346211 360970 106530 96536 102113 104331 114693 114997 105677 106444 76669 75574 252155 225499 647037 652764 198949 197819 252851 255143 294809 285980 304564 305911 321933 326051 304574 337097 673492 708187 510385 418913 267343 264040 302745 301852 318923 321655 329573 330312 364396 364542 589428 612522 41.05 67.8 1
13:14:43 2023-09-27 318221 313345 80281 78567 116581 119901 117758 116965 88549 87529 94038 94724 113671 114097 328491 353698 950090 930071 348362 360970 106618 94252 101909 104442 114660 114997 105677 106411 75546 75636 253133 225109 652251 652764 198880 197750 250960 255355 293506 285869 304743 306415 322014 325666 304503 336559 672895 709443 515632 417626 267379 263417 302336 303093 318066 320948 329573 330084 364104 365382 590057 612669 41.05 67.8 1
13:14:44 2023-09-27 315361 313349 80492 78278 116279 119607 117487 116870 88372 87441 95729 94756 113114 113940 327637 351260 948208 930108 347314 360934 106351 96502 101904 104442 114660 114997 105677 106444 76616 75542 267853 225571 649880 654909 201054 197612 252011 256000 292917 287010 306473 306149 322386 325525 304538 337548 673883 709443 507849 418949 267272 263276 302336 303981 317070 321207 329769 332055 364360 365638 585672 612705 41.05 67.8 1
13:14:45 2023-09-27 318534 315843 80341 78496 116402 119837 117663 117045 88517 87529 94038 94854 113192 114018 327637 350770 950090 932907 350725 360862 106384 96502 101938 104298 114785 114997 105855 106411 76649 75511 253133 224312 648939 653759 198915 197750 252327 256106 292578 287144 304457 306415 321790 325175 304395 337584 674640 709406 505144 419615 267379 263013 303329 304358 316079 322174 329573 329314 365491 365674 589012 612669 41.05 67.8 1
13:14:46 2023-09-27 315106 314291 80355 78310 116389 119890 117601 117065 88372 87561 95762 94788 113224 114097 327637 351598 949416 935553 350725 360970 106743 96369 102218 104298 114884 114997 105960 106572 76959 75565 258393 223053 649694 654445 199400 197681 252398 255178 292330 288323 303601 306847 323055 325175 305003 337776 673737 707297 509539 421437 267379 262646 303683 302914 316114 323666 328068 329350 365527 365382 589634 610865 41.05 67.8 1
13:14:47 2023-09-27 317702 315960 80341 78599 116348 120204 117467 117160 88339 87593 95662 94788 113262 114419 327273 352386 943865 934188 348248 360452 106791 96536 102113 104331 114884 115077 105855 106395 76649 75542 267853 224161 648988 650284 198707 198633 252116 255319 294506 287261 302857 306707 321101 325929 305899 336559 672895 701839 514775 419578 266558 263452 303329 303093 317141 323920 326608 334221 362724 364542 589308 609068 41.05 67.8 1
13:14:48 2023-09-27 319612 320386 80402 78306 116309 119641 117635 116904 88372 87441 95630 94756 113224 113940 327637 352421 944643 935553 348495 360970 106563 96502 102184 102353 114752 113464 105902 106572 76676 75605 255405 224053 651014 650247 199400 197716 252152 255284 293471 287144 303744 308207 320473 327901 304467 336559 672895 701343 521881 414434 266933 263785 302948 303021 317070 322139 328801 331350 361098 365310 590471 610360 41.05 67.8 1
13:14:49 2023-09-27 319802 315699 80759 78282 116816 119539 117994 116482 88796 87345 94364 94435 113535 113717 327346 351956 948324 937498 348046 360934 106530 96435 102150 101879 114818 115122 105822 106558 76669 75542 253133 223838 651969 649368 200132 197716 252116 255319 292330 287144 303709 306847 321101 327142 303044 339370 675333 703138 508934 414579 269030 262541 303258 303981 316813 322209 328032 330777 363233 367843 590471 610792 41.05 67.8 1
13:14:50 2023-09-27 318448 315514 80402 78310 116469 119935 117764 117146 88492 87561 95795 94756 113192 114018 328100 349872 947325 937873 350541 360681 106725 94284 102158 104562 114818 115305 105935 106565 76887 75605 255405 223595 655460 651205 199505 197063 252538 255284 292436 288605 305280 306415 321814 326122 303079 340787 671836 702112 506496 418285 269066 261739 304310 303519 316592 323109 328032 330849 363778 367290 588762 610374 41.05 67.8 1
13:14:51 2023-09-27 318187 315708 80406 78314 116440 119844 117601 116870 88460 87501 95729 94917 113192 114018 327637 350437 948743 940612 348632 360898 106725 96468 102255 104336 114884 115008 106000 106378 76754 75551 267853 223424 649849 651205 199192 197578 255398 254892 294688 288075 303495 306847 321101 326122 304703 339611 670852 702335 513405 418622 267953 264351 305684 304254 318414 323752 327387 331207 363927 366524 585812 610324 41.05 67.8 1
13:14:52 2023-09-27 319156 314256 80410 78306 116473 119856 117601 116870 88372 87409 95795 95039 113192 114097 327637 351848 952989 940705 345163 360826 106651 94220 102085 104630 114785 115305 106242 106671 76801 75565 253133 225607 645309 651205 199805 197750 252468 255284 295267 285405 304672 306775 321101 327142 303115 337366 671584 703210 509201 414615 268203 262611 304182 303021 320857 321172 329280 331350 362181 366445 583535 612669 41.05 67.8 1
13:14:53 2023-09-27 320253 315295 80406 78306 116507 119607 117798 116837 88585 87290 95829 94724 113379 113874 328100 351956 955841 940377 348248 360970 106392 96536 101800 104476 114627 115271 105677 106770 76531 75576 253133 225196 641615 648790 199853 197716 252538 255284 293191 286360 305817 306847 320780 327142 304709 339077 673381 711313 509201 414507 268887 262471 304075 302879 317924 321812 330434 330277 363233 367290 585366 614008 41.05 67.8 1
13:14:54 2023-09-27 315591 315738 80402 78306 116355 119974 117601 117202 88339 87561 95829 94983 113437 114386 328382 350957 956371 942232 347646 360754 106725 94252 102264 104707 114851 115122 105855 106411 76721 75562 255405 224685 653017 654610 198915 197406 253313 255143 294753 287144 305848 306847 323581 324913 304681 339130 667042 711451 512034 421437 268203 262139 304932 302561 318030 322174 328569 329350 366298 366703 583293 612632 41.05 67.8 1
13:14:55 2023-09-27 314919 313345 80406 78310 116275 119974 117487 117179 88372 87561 95695 94917 113004 114196 328063 349965 952351 939553 346700 360934 106530 96502 102184 104476 114851 115122 105895 106411 76721 75542 254239 224635 652717 654220 198845 197785 253278 254322 294082 287108 304456 306631 323294 324859 306027 337438 673014 710300 509292 421924 267237 264693 304860 302525 318288 322174 328569 330348 366305 364912 581769 612162 41.05 67.8 1
13:14:56 2023-09-27 317775 314037 80402 78504 116242 119974 117758 117026 88452 87584 94134 94854 113392 114097 327491 354366 955503 936905 346398 360826 106498 96502 102079 104298 114818 113464 105829 106671 76741 75533 253133 225340 646947 653981 198880 198681 252292 254892 294224 286360 304457 306847 322826 326122 305863 336248 670889 707297 513405 419177 266487 264225 303969 301853 319029 321655 328605 330312 364069 364215 583640 612669 41.05 67.8 1
13:14:57 2023-09-27 315374 314007 80410 78310 116469 119939 117601 117065 88372 87593 94178 94756 113192 114018 327491 354224 952351 932795 346174 360970 106498 96502 102184 104476 114851 115532 105855 106590 76721 75533 253133 225463 646322 653443 199157 197819 252851 255143 294981 285980 306473 306631 322422 326016 304788 336340 675407 709188 517003 418876 267156 264040 303009 303057 318923 321655 329536 330777 364324 365054 588798 613390 41.05 67.8 1
13:14:58 2023-09-27 315951 315514 80492 78563 116624 119896 117758 116931 88396 87529 94137 94854 113392 114097 327991 351956 951439 931392 347314 360970 106692 94252 101909 104442 114706 115122 105677 106664 75546 75596 253133 225499 646411 652764 198915 197750 251275 255355 294082 286030 304385 306847 322529 325929 304467 337035 672859 709406 508694 418949 267415 263821 302336 303967 318547 321172 329573 330312 364360 365674 590213 615065 41.05 67.8 1
13:14:59 2023-09-27 315951 315816 80406 78286 116473 119969 117813 116870 88492 87441 95829 94756 113379 114018 327845 351260 952115 931429 347278 360934 106498 96570 101938 104331 114818 115157 105822 106590 76669 75410 253133 225535 647753 654909 201054 197612 252887 256528 293329 286763 306909 306667 322648 325981 304073 338062 673847 709944 512034 419245 267872 263276 302301 304659 317106 321655 329573 332290 364396 366511 589121 613573 41.05 67.8 1
13:15:00 2023-09-27 315622 315883 80594 78603 116373 119871 117697 117126 88517 87800 94168 95267 113192 114150 332518 351822 950090 934003 351450 360934 106710 96468 102255 104408 114851 114962 106411 106378 76840 75511 254361 222762 656582 653722 198880 197785 252503 255284 292578 288395 305714 306289 323091 325140 304967 337584 672859 708405 512034 421437 267415 263197 304218 303732 316114 323666 328741 329350 365527 365346 590471 611242 41.05 67.8 1
13:15:01 2023-09-27 315658 315807 80397 78555 116360 120174 117601 117179 88339 87593 95729 94788 113192 114097 327637 351296 946653 933915 348595 360934 106743 96468 102431 104264 114917 114962 106033 106572 77065 75605 270258 223210 657255 653054 198811 197681 252363 255213 293186 288386 303338 306847 322792 324686 305648 337273 673492 707627 512034 421437 267308 263197 303329 302808 316813 323631 327033 330312 365491 365054 587127 609892 41.05 67.8 1
13:15:02 2023-09-27 318042 315951 80313 78492 116340 120003 117596 117065 88339 87441 95662 94917 113192 114229 327637 353644 943901 931465 348002 360790 106530 96468 101938 104298 114851 114962 105855 106411 76669 75574 255070 224441 652362 650284 198707 197819 252292 255319 293919 287144 304736 306707 321065 326157 305935 336743 672859 702335 513405 419578 266558 263601 302476 303057 317808 322209 324374 332356 363268 364542 588798 609929 41.05 67.8 1
13:15:03 2023-09-27 319357 315738 80402 78306 116469 120008 117601 116984 88372 87501 95762 94756 113192 113940 327637 353409 944607 934188 348248 360934 106743 96536 102255 102170 114752 113464 105902 106572 76814 75636 254239 223982 648162 650211 199366 198267 252152 255319 292330 287144 305386 306847 320212 325910 305598 336486 672859 701343 502429 416888 267156 263718 303258 303057 317141 322174 328104 332122 362110 364542 589634 609031 41.05 67.8 1
13:15:04 2023-09-27 320408 315956 80341 78391 116440 119573 117798 116515 88484 87464 95795 94435 113379 113717 328100 352069 947214 936884 349053 360898 106530 96502 102079 104298 114851 115031 105855 106411 76701 75511 267853 224125 647356 649364 201054 197406 252503 255355 292370 287549 304736 306847 322826 327142 302831 339611 672895 703138 513405 418472 269030 262576 303293 304017 316849 322919 328336 330348 363304 367585 590480 610865 41.05 67.8 1
13:15:05 2023-09-27 317738 314007 80406 78310 116436 119974 117601 116870 88372 87561 94078 94756 113192 114097 328100 349944 947361 940926 350329 360645 106758 94284 102263 104630 114818 113553 105968 106638 76919 75605 254239 223788 665153 650028 199505 197098 252538 255355 292330 289216 305386 306581 322076 326157 303115 340019 672347 702148 505989 418285 269066 261956 304111 303946 316592 323179 328336 330849 363814 367585 589634 610360 41.05 67.8 1
13:15:06 2023-09-27 318448 315586 80406 78310 116402 119969 117764 117065 88372 87561 95762 94983 113347 113940 327637 352100 950090 943397 347473 360970 106743 96435 102289 104298 114884 114928 106033 106411 76807 75551 253133 223646 661200 650284 199227 197785 253702 253755 294403 287872 302821 306847 320745 326192 304717 337621 666813 702335 512034 418285 268167 262646 305612 302438 317141 323179 327301 331852 363814 365674 581879 610397 41.05 67.8 1
13:15:07 2023-09-27 330360 315852 80406 78282 116507 119969 117635 116870 88372 87501 95762 94788 113224 113940 332518 351848 951632 941413 344420 360826 106611 94220 102119 104630 114785 115305 105935 106638 76834 75565 254239 225535 646358 650284 199435 197716 252503 255105 294153 285428 304707 306451 320840 327672 304039 339340 671584 702112 517517 414651 268203 262611 304345 302561 319996 321207 328605 331386 362216 366445 581806 612669 41.05 67.8 1
13:15:08 2023-09-27 319270 315511 80442 78282 116507 119607 117831 116965 88581 87290 95862 94435 113704 113750 332518 352100 956555 940649 347756 360970 106205 96603 101833 104509 114627 115191 105355 106590 76596 75605 267853 224829 646705 652764 199574 197750 252538 254927 295102 287261 305100 305948 322768 327142 302723 339611 670889 709443 506496 417033 269030 262611 304218 303128 318066 321690 330507 330549 363304 367585 585376 614044 41.05 67.8 1
13:15:09 2023-09-27 317181 315515 80603 78310 116507 119607 117635 116790 88492 87441 95762 94918 113437 114117 327918 350822 955694 942232 347610 360754 106684 94188 102119 104630 114818 115088 105710 106411 76701 75576 257449 224333 647446 653722 199540 197132 253492 255178 294403 287144 304672 305826 323126 326157 303151 339370 667079 710446 521204 418321 268841 262393 304718 303057 317141 322174 330237 329314 365491 367326 584838 614044 41.05 67.8 1
13:15:10 2023-09-27 314631 313380 80529 78626 116436 119974 117487 117099 88339 87561 95729 94949 113192 114130 327637 352100 953738 937209 346737 360970 106563 96536 102113 104331 114884 114997 105855 106411 76754 75574 254239 224664 647571 654683 199192 197785 253313 254536 293669 287144 304208 306847 323545 324197 304609 338614 670889 710446 496087 422034 267415 262576 305182 302524 318101 322209 328641 331081 366298 365638 581806 612669 41.05 67.8 1
13:15:11 2023-09-27 315987 314291 80314 78690 116275 120410 117725 117450 88452 87981 93970 95339 113159 114452 327527 352020 955503 936736 346310 360970 106530 96536 102184 104331 114851 115179 105855 106411 76721 75614 255070 225181 646891 654445 198569 197819 252538 254500 295303 286942 304136 306847 322112 325175 306366 336743 667079 703354 513405 421735 266558 263417 303861 301889 319029 322174 327777 330813 364907 364507 582665 613573 41.05 67.8 1
13:15:12 2023-09-27 317738 315830 80438 78314 116313 120008 117601 116904 88372 87322 95762 94756 113224 114097 327637 353940 953774 935553 345722 360970 106530 96502 102113 104331 114772 115031 105855 106590 76669 75574 270258 225499 651836 649092 198915 198716 254318 255108 296166 286517 306473 306811 322422 326051 306460 336853 673492 707152 513405 418913 266933 264564 303293 302489 319370 322034 329573 330384 364396 364542 587900 614516 41.05 67.8 1
13:15:13 2023-09-27 317775 315658 80639 78706 116657 120018 117778 117160 88549 87740 94072 95007 113314 114097 328027 351956 952115 931429 347051 360970 106618 94220 102079 104476 114772 114997 105677 106664 76761 75605 253133 225499 644196 652800 199227 197750 251345 255390 294367 286365 305208 306559 322112 325894 304717 337071 672384 709443 513405 418913 267415 264040 301099 303128 319029 321690 328187 330348 364396 365710 590568 614044 41.05 67.8 1
13:15:14 2023-09-27 313516 315586 80406 78310 116304 120008 117635 117179 88372 87473 95829 94788 113224 114018 327637 351296 950258 931193 347314 360970 106530 96536 101938 104476 114739 115111 105677 106590 76669 75565 253133 225247 644457 654909 201054 198474 252398 256394 292780 287037 305279 306127 322326 326016 304788 337584 673847 710339 510554 419578 267308 263170 302761 304909 317106 322661 330273 332438 364943 365674 585518 613573 41.05 67.8 1
13:15:15 2023-09-27 315663 315370 80337 78488 116402 120067 117697 117160 88456 87529 94038 94950 113192 113940 327637 351563 949602 934188 348248 360898 106816 96335 102465 104639 114851 114768 106066 106232 76734 75520 270258 222797 653033 648984 198880 197819 252327 255105 294688 288485 302573 306847 322601 325175 304609 337293 670925 703174 512034 421138 267156 263197 302476 302950 319272 324153 324374 330849 365527 364542 587123 609068 41.05 67.8 1
13:15:16 2023-09-27 316019 314037 80288 78314 116119 120008 117244 117099 88187 87593 95662 94949 113114 114097 328113 352386 944607 933451 347756 360970 106923 96301 102465 104192 114884 114848 106066 106572 76926 75637 255405 224419 654083 651205 198811 197750 252398 255178 293982 287001 302714 307136 321850 325210 304645 337309 672713 703827 510385 420840 266968 263417 304746 302914 317141 323179 326572 331888 364396 365411 588344 609929 41.05 67.8 1
13:15:17 2023-09-27 320702 315960 80341 78460 116407 119837 117860 117065 88339 87441 95762 94780 113224 113940 327991 353445 944643 936218 347051 360826 106596 96536 102184 104331 114851 114997 106017 106411 76734 75574 252155 224477 648169 650284 198915 198439 252116 255319 293954 287144 303780 308438 321065 326227 305935 337071 672895 701343 516146 418285 267191 264225 303329 303128 318066 322209 327740 332356 362689 365090 589634 610374 41.05 67.8 1
13:15:18 2023-09-27 318737 315811 80438 78310 116473 119890 117635 117099 88404 87501 95762 94756 113224 113940 332518 353445 946690 936629 348495 360970 106530 96502 102192 102245 114752 113543 106193 106598 76814 75636 255405 224527 654415 650744 199748 198543 252363 255355 294403 287589 304228 306631 320958 328167 304467 337309 673883 703298 510554 414434 267415 264040 303293 303128 317808 322921 328641 331852 362146 365710 589918 610901 41.05 67.8 1
13:15:19 2023-09-27 318419 315951 80727 78278 116862 119539 117961 116932 88727 87529 96028 94724 113535 114018 325588 351438 947178 939553 350725 360970 106710 96468 102366 104480 114851 114962 105928 106558 76721 75605 253133 224089 659018 652129 200132 197406 253067 256071 293620 288395 303744 306847 322076 326192 303044 339611 672859 703138 513405 417658 269066 262541 304218 303981 317035 323144 328532 331314 364324 367807 590199 610828 41.05 67.8 1
13:15:20 2023-09-27 317897 315956 80406 78310 116389 119939 117764 117032 88492 87501 95795 94724 113192 113940 328100 349908 947361 940649 349438 360609 106725 94316 102263 104741 114818 115179 106113 106532 76939 75636 255405 223595 661672 651205 199470 197544 253845 255072 293634 288481 304736 306847 322529 326157 305310 340501 670889 703827 513405 418876 268203 262474 305147 303057 316813 323666 328068 331314 364033 367255 584466 610792 41.05 67.8 1
13:15:21 2023-09-27 319161 315515 80406 78722 116657 119901 117764 117032 88339 87501 95895 94756 113502 114130 327637 350734 950090 942691 342375 360934 106710 96468 102255 104442 114851 114962 105822 106411 76701 75542 253133 224793 649140 650284 201054 197750 252538 255284 295052 285392 304350 306847 321777 327178 304004 338338 671584 701124 516146 418770 268203 262978 304218 302561 319737 321620 328605 331350 362146 366445 581806 612669 41.05 67.8 1
13:15:22 2023-09-27 319612 314007 80410 78310 116469 119573 117798 116870 88492 87469 94309 94756 113224 113940 328100 351776 957470 943506 347400 360862 106578 94284 102014 104808 114752 113553 105902 106671 76689 75576 267853 225463 641382 650949 199888 197578 252503 255284 295310 286320 305638 306509 321101 327636 303968 339094 667042 703282 510047 414615 268616 262611 304218 303057 318994 321207 330273 330813 362724 367290 586219 614479 41.05 67.8 1
13:15:23 2023-09-27 315771 315550 80373 78278 116469 119603 117601 116870 88549 87561 95795 94756 113224 113940 328100 350966 956518 939908 347756 360934 106530 96468 102255 104442 114818 115122 106000 106558 76669 75605 253133 224592 651266 654683 199505 197716 253278 255105 294367 287144 306038 306379 324037 325894 304539 339611 671873 711451 506496 420506 269030 262358 304896 302736 318030 322209 329573 329350 366591 367255 583526 614443 41.05 67.8 1
13:15:24 2023-09-27 314919 315780 80406 78555 116288 119965 117601 116904 88372 87593 94134 94983 113437 114307 327845 351389 955503 939516 346627 360790 106725 94317 102260 104668 114818 115122 106000 106558 76701 75607 254239 224793 650290 654683 199192 197750 253847 256859 293598 287144 304208 306847 324001 324878 305648 339340 671584 711451 509539 422034 268167 262541 306208 302561 318547 322209 328605 330348 366591 365674 582629 612632 41.05 67.8 1
13:15:25 2023-09-27 317738 315259 80690 78630 116473 119974 117764 117065 88492 87561 95895 94756 113379 114018 327637 353940 953774 935516 345685 360970 106710 94317 102255 104514 114851 115122 106000 106590 76774 75667 254361 225535 646912 649056 198915 198854 252468 255319 296399 286777 305172 306847 323772 326192 305433 336486 670889 709406 513405 419250 266933 264260 303293 302986 319512 321655 329573 330813 364360 364507 586675 613536 41.05 67.8 1
13:15:26 2023-09-27 318442 315738 80713 78314 116440 119974 117758 117221 88452 87676 94134 94885 113392 114229 328027 353834 954824 932907 347364 360970 106498 96536 101938 104514 114851 115374 105757 106737 76636 75513 255405 225427 656262 654445 199505 197785 251695 255355 294403 286271 305387 306293 322529 326157 304931 337309 672859 710409 513405 419542 268203 264225 302797 304017 318994 321879 330237 330348 364907 366703 590476 614479 41.05 67.8 1
13:15:27 2023-09-27 317108 314820 80402 78337 116473 119974 117798 117179 88492 87593 95795 94949 113224 114175 328100 351260 950258 931392 350228 360970 106498 94317 102079 104476 114739 115191 105677 106590 76669 75605 255405 224628 649376 654683 199366 197785 252538 256141 293229 287549 304672 306775 323055 326157 304967 338338 676110 711451 515632 419615 268015 263197 303258 304622 317070 323884 330040 330277 365199 365638 589157 613102 41.05 67.8 1
13:15:28 2023-09-27 315325 315879 80607 78621 116661 119984 117778 117160 88549 87800 94271 95015 113392 114196 328259 351956 950090 931465 350725 360934 106684 94220 102221 104519 114851 115157 105855 106411 76919 75565 253133 223424 647638 653759 199192 197785 252503 255072 292578 288395 306274 306847 323809 325666 305003 338344 674359 709406 506496 420840 267979 263381 304918 304445 316114 323631 329573 330045 365527 365603 592159 612162 41.05 67.8 1
13:15:29 2023-09-27 318710 315951 80410 78341 116275 120008 117601 117179 88492 87593 95762 94788 113737 114150 327637 352421 944607 934151 348248 360970 106563 96502 102255 104476 114851 115157 106000 106558 76701 75574 255405 224793 648755 650284 198880 198405 252468 255355 294367 287144 303744 307171 320780 326227 305899 337035 673883 702335 524372 418285 267379 264225 302950 303093 318030 323144 328068 335525 362689 364513 590213 613506 41.05 67.8 1
13:15:30 2023-09-27 316720 315888 80681 78488 116402 120037 117860 117126 88549 87529 94168 94854 113379 113940 327637 352386 947503 939553 349732 360934 106710 96536 102255 104331 114818 114997 106033 106411 76701 75542 253133 224125 647571 650284 199853 197750 252116 256106 293471 287391 303780 306631 321101 328167 303079 338614 673847 700631 514775 414543 268652 263381 302016 304481 317141 322209 329769 331081 362181 367290 589157 612632 41.05 67.8 1
13:15:31 2023-09-27 320248 313092 80466 78278 116536 119539 117994 116515 88796 87258 95929 94435 113568 113709 327309 350734 949144 938243 349732 360970 106710 96502 102255 102029 114851 115191 105928 106411 76701 75574 253133 224125 655606 651205 200167 197785 252468 256106 293471 288130 305931 306847 322565 328167 303115 339611 675370 702184 507849 414615 269066 263013 303293 304695 317106 324834 328313 333709 366108 367556 590397 611620 41.05 67.8 1
13:15:32 2023-09-27 317630 315699 80557 78247 116757 119803 117893 116756 88553 87561 95829 94788 113224 114130 328528 350401 947361 937873 350228 360790 106743 96502 102255 104476 114851 114997 106033 106411 76787 75605 270258 223774 662168 648984 199957 197132 252538 255355 294275 288079 304208 306847 322565 326192 303115 340602 672859 703174 513405 417069 269481 262358 303683 303910 319047 323179 328569 331350 364069 367843 590563 610828 41.05 67.8 1
13:15:33 2023-09-27 318187 315514 80402 78341 116389 119969 117601 117065 88492 87501 95729 94917 113224 113940 327868 349944 947361 940649 349732 360970 106710 96468 102334 102175 114752 113464 106193 106459 76867 75574 255405 223667 662030 652591 199679 197612 253845 255284 293506 288395 304736 306667 322279 326878 305634 340370 670889 701124 516489 419245 269030 262072 305182 304017 317070 323666 328068 331081 364360 367549 587022 610360 41.05 67.8 1
13:15:34 2023-09-27 318528 315956 80406 78310 116473 119974 117798 117065 88549 87529 95795 95231 113192 114018 328100 351884 950090 943397 346700 360970 106890 96335 102431 104442 114917 114962 106033 106338 76754 75511 254239 224125 650288 650744 199505 197785 253313 254145 294118 287549 302857 308438 321101 327142 304503 339130 671584 702335 509708 418285 268203 263197 304788 301889 318806 323631 328336 332122 363268 366188 581769 610828 41.05 67.8 1
13:15:35 2023-09-27 319161 314986 80410 78345 116473 119974 117635 116937 88525 87616 95895 94788 113192 113940 327637 350734 950090 943397 344420 360681 106758 94316 102368 104596 115352 115214 105968 106565 76834 75636 254361 225001 652618 650284 199540 197819 252538 255037 295854 286669 306352 306672 321101 326192 304680 338468 667006 702148 507849 418285 268239 263197 305182 301889 319996 322174 328104 332392 363268 366739 581359 610865 41.05 67.8 1
13:15:36 2023-09-27 320479 315071 80438 78670 116856 119939 117798 116870 88646 87593 95929 94854 113502 113940 328100 351036 953774 940649 346492 360970 106530 96502 101938 104476 114818 115191 105822 106623 76669 75576 255070 225571 647127 648984 199540 197785 252572 255319 295303 286266 305638 306847 321137 328167 304039 338801 670889 703246 516809 414651 268616 263013 304254 303057 319737 321172 328974 331350 362724 367290 584875 613102 41.05 67.8 1
13:15:37 2023-09-27 319088 314775 80442 78310 116540 119890 117994 116790 88585 87441 95895 94756 113457 113783 327382 351776 958907 943501 348139 360862 106432 94349 101802 104775 114719 115454 105724 106704 76669 75576 255405 224685 641740 654909 200097 197750 253243 255319 294403 287225 305243 306847 322565 328167 304595 339611 672384 708405 513405 417033 269066 263648 304932 303093 318547 321655 328413 330312 363304 367843 586154 614008 41.05 67.8 1
13:15:38 2023-09-27 315951 314256 80438 78551 116465 120008 117831 117193 88525 87593 95829 95071 113379 114051 328100 350966 956555 940612 348225 360970 106710 96502 102184 104442 114851 115157 106308 106411 76787 75605 253133 224829 650290 655681 199700 197785 253737 255284 294438 287787 304600 306847 324037 325630 304967 339611 667079 711451 512034 422034 268652 262576 305182 303057 318547 322209 328778 329386 366885 367290 583526 613573 41.05 67.8 1
13:15:39 2023-09-27 315362 315879 80410 78559 116389 120174 117601 117294 88372 87625 94134 95275 113437 114485 328113 351956 955503 941287 347400 360826 106791 94220 102294 104702 114851 115191 105888 106590 76754 75587 267853 224793 652720 654451 199192 197819 253847 255143 294920 287261 304492 306847 322732 324878 305706 338614 667042 710339 514943 422034 267415 262611 305827 302489 319029 323373 329107 331081 366591 365638 581901 612669 41.05 67.8 1
13:15:40 2023-09-27 317811 314990 80373 78599 116275 120292 117601 117065 88492 87561 95829 94788 113224 113940 327637 353409 953738 936218 345722 360970 106530 96502 102113 104442 114851 115077 105710 106411 76701 75605 255405 225181 646822 649056 198880 198716 252503 254962 295754 287144 304099 306523 322565 326227 306870 337315 670925 707369 513405 420840 266968 264260 304595 302561 319772 322174 329573 330884 364396 365054 583599 614044 41.05 67.8 1
13:15:41 2023-09-27 319069 315658 80438 78345 116507 120136 117792 117450 88759 87736 94305 95047 113392 114229 328295 354366 956863 935570 346310 360970 106563 94252 102255 104509 114752 115374 106000 106737 76701 75636 254239 225571 656201 652764 199540 198716 251765 255390 294118 286705 304421 306847 322792 326192 306136 337071 672384 709370 502429 419542 267379 264935 303293 303253 319512 321690 329806 330849 364943 365090 588798 613573 41.05 67.8 1
13:15:42 2023-09-27 317811 315744 80442 78345 116502 120003 117635 117099 88372 87593 95795 94788 113224 114097 327637 350245 951004 931465 349732 360970 106563 96570 102113 104509 114818 115225 105855 106590 76701 75605 270258 224829 646115 653759 199366 197785 252538 256751 294688 287665 305638 306559 323581 326192 304967 338651 674873 710948 514775 419615 268203 263013 303293 304945 317141 322174 328151 330348 365527 366481 588976 613573 41.05 67.8 1
13:15:43 2023-09-27 315978 315694 80694 78674 116856 120101 117860 117193 88549 87771 94271 95047 113502 114229 328027 353947 952115 931502 350725 360970 106791 94284 102326 104442 114752 115042 105855 106605 76814 75574 253133 224125 650541 654683 199227 197819 252572 256141 292613 288395 305158 306847 324037 326157 305003 338614 674909 711451 508863 420840 268015 263417 304682 304981 316592 323179 330040 330312 366591 366224 590479 613573 41.05 67.8 1
13:15:44 2023-09-27 317997 314256 80406 78690 116473 120292 117601 117294 88404 87805 95862 95111 113224 114262 327637 352161 945983 934188 348248 360970 106923 96468 102536 104264 114917 114917 106066 106411 76787 75605 252800 224670 656260 648948 198915 198405 252538 255355 294438 287670 302857 307207 322565 325419 306870 337293 672859 701124 513405 421437 267379 264040 302937 303554 318066 323892 326209 332392 365456 365353 588573 613642 41.05 67.8 2
13:15:45 2023-09-27 318717 315627 80373 78738 116407 120273 117860 117436 88549 87800 94202 95079 113192 114130 332518 353445 947214 936847 348495 360970 106743 96536 102289 104664 114884 115191 106033 106590 76734 75605 253133 224635 655357 651205 199366 198716 252538 255390 294438 287990 303780 307207 321814 327178 306315 337309 674359 702335 518374 419578 267415 264014 304254 304017 319029 323214 328336 333095 363304 365638 590052 610828 41.05 67.8 2
13:15:46 2023-09-27 323255 318216 81337 79562 118533 124132 120119 119535 89543 88662 96867 96414 115152 115990 329653 359412 958629 948852 354233 366258 108698 95221 105895 103632 118087 114477 109066 109716 77798 76428 257560 228206 667568 660373 202523 202282 257921 261181 299300 292480 309741 313944 325685 332926 309781 342411 685034 716434 516978 423399 274726 269620 310246 310989 325358 332909 335857 342444 373625 374373 603426 627231 41.05 67.8 2
13:15:47 2023-09-27 330126 324974 82717 80747 123788 123138 121759 124434 90641 89500 95830 98170 117928 118548 336352 364427 977056 966899 361996 374328 112926 97548 105476 106714 123581 118442 113906 114221 76962 78180 260016 231405 671279 670662 206062 208405 260568 263877 306496 297082 314818 318910 333025 338048 315920 348779 699635 727837 522456 432570 278029 274785 317743 317612 332692 337966 338083 346668 379002 378199 610910 636562 41.05 67.8 2
13:15:48 2023-09-27 338692 334776 86280 82883 125084 128844 128461 127699 93524 90852 99064 103200 122833 124843 346849 377666 1012472 991072 367341 385545 111683 100560 110517 113379 126348 122601 116402 117235 79622 80804 268259 237322 681286 690032 208812 208344 268601 269986 314574 305930 322335 324550 338927 342204 320348 356591 715522 757031 524826 439888 287106 279712 326431 324021 338650 343323 350081 351875 386328 387695 622554 653388 41.05 67.8 2
13:15:49 2023-09-27 343149 338913 86719 82940 126817 130187 130832 129726 93912 90852 100121 103756 120542 124697 351519 378464 1017949 1005225 369668 387650 113168 101146 112216 114190 128912 124866 118427 119077 80188 81410 270338 239177 688386 690556 210851 209065 269357 270748 315192 306261 323579 327207 340430 346673 320869 357403 719362 748386 535339 440746 286920 279608 325893 324839 338793 346891 348843 351177 386816 389351 631892 655001 41.05 67.8 2
13:15:50 2023-09-27 346472 343559 87017 85453 128499 134406 130829 130429 93912 91771 101224 102178 122193 123338 356921 378791 1036007 1016112 377063 393186 113421 104263 115131 113951 132750 127555 120320 123204 80790 82247 271898 239628 689101 699604 213512 210965 269829 272388 316587 309298 328578 325694 342979 347946 321522 358705 725530 760068 540823 444133 288577 283467 329591 328063 344855 346678 350293 355639 390210 389897 628071 661006 41.05 67.7 2
13:15:51 2023-09-27 349278 345662 87273 85483 129357 134664 132572 131703 94395 91453 101746 102280 122796 123338 356249 382435 1027007 1016570 381668 395342 114144 102304 115889 114115 129840 128279 123183 123547 81221 82474 275322 239868 699657 694088 213547 211697 270914 273451 316587 309559 327042 328658 340945 348925 322236 356788 726265 757292 536710 449011 287882 284374 327600 327136 342952 348916 347233 351465 389170 389588 638149 664184 41.05 67.7 2
13:15:52 2023-09-27 348617 347506 87175 85453 129602 131196 132743 132179 94074 91665 102175 103154 123602 123893 358293 387939 1039048 1021922 380541 396664 114425 102377 116154 114495 130602 129077 123406 120593 81467 82701 275322 241157 704311 707214 213512 211521 271326 272805 319268 309559 327541 327437 342691 346864 320573 358962 726747 765028 534898 443887 288793 283653 327901 327136 342952 345848 350716 355424 388015 389897 629069 662229 41.05 67.7 2
13:15:53 2023-09-27 351609 351510 87152 85644 129782 132099 134011 133692 94140 91738 102658 103526 123266 124060 360677 386956 1038932 1023591 382514 399835 114523 104330 113541 114975 132208 130061 120903 121832 81799 82962 275322 241979 700673 709224 214254 211697 271101 274987 317136 310064 327541 326678 342979 345857 319603 357946 727364 766147 540823 445847 290978 284410 328893 327666 342952 346577 348282 355675 390210 390837 632824 664221 41.05 67.7 2
13:15:54 2023-09-27 354994 351830 85770 83850 130809 132066 135403 133624 94332 91798 103052 103842 123913 124914 363743 390293 1032879 1025810 385960 398277 114839 104436 113931 115676 132731 130437 121236 122557 81878 84664 277883 241979 718065 708217 213547 213328 270464 273711 318061 310100 324600 329457 340586 345544 321582 355456 733821 766342 536710 448498 288793 285401 329124 330393 341879 349407 350144 351465 388589 387648 638185 667447 41.05 67.7 2
13:15:55 2023-09-27 357586 353679 87407 85736 133421 132972 135876 134996 94369 91805 105561 104255 124659 125015 364542 396349 1039263 1029609 385160 400045 115512 104542 115550 116094 134137 131328 122977 122965 82560 84788 275409 242769 718086 714874 214254 213477 271480 274358 317172 312973 326545 328427 342979 345544 320834 356730 736046 775263 538081 448535 291553 285352 330526 330723 342952 348916 350427 354845 392312 391799 640050 671239 41.05 67.7 2
13:15:56 2023-09-27 357085 356521 85692 86076 129872 133868 136537 135416 94466 92091 105702 104957 124898 126189 366962 393365 1054547 1038881 386389 403400 115506 105239 115550 117099 134137 134284 122977 124527 82560 85094 279556 246438 717093 711305 215267 213477 271515 273711 321070 312075 327577 329760 341425 348662 319863 356536 735419 766233 548299 449537 291981 285280 332737 329422 342952 349015 348808 354808 390210 392341 646808 670947 41.05 67.7 2
13:15:57 2023-09-27 360609 358885 85718 86130 130479 134441 137627 136595 92464 92315 106167 105343 125790 126643 369655 397025 1054212 1048117 387206 405858 116124 105142 116664 117719 135581 134804 124573 124971 83330 85394 279913 245233 729710 716180 215909 213328 273250 275428 319743 314883 328578 329760 342979 347946 319379 358454 738539 766306 548299 448864 293804 288224 330674 332212 345514 350885 350319 357188 391980 390957 649197 673257 41.05 67.7 2
13:15:58 2023-09-27 361149 361028 85850 86290 130732 135311 137978 137323 94826 92634 106241 105697 126205 127272 371709 399907 1059188 1035914 389889 408299 116317 105390 116778 118180 135936 131635 124984 125831 83559 85643 279913 247837 716921 722499 214964 217910 273215 274586 322725 312758 329815 329760 342979 345503 322368 357367 736454 782092 546909 453219 293423 287113 333947 331457 343475 348250 351596 356793 389751 393481 642939 674567 41.05 67.7 2
13:15:59 2023-09-27 364923 362810 85867 86597 132014 136360 139217 138457 94926 94727 106708 106476 127074 128186 375204 398751 1069949 1051140 393986 408581 116933 105886 117560 119535 136953 133637 125757 127450 83675 86196 283585 249246 711626 724548 216823 217874 274507 277159 323682 313962 331307 329795 341445 349800 321558 357653 743822 775154 543565 453702 294466 288842 335836 331547 345405 351778 351168 357371 389786 394732 654716 678470 41.05 67.7 2
13:16:00 2023-09-27 367854 363348 86079 86719 132382 136726 139488 139152 95025 94891 106891 106835 127461 128756 374039 405359 1063751 1045105 396601 409837 117128 103356 117987 119701 137537 133855 126294 127572 84123 86262 274846 249246 718828 727464 216823 213157 273285 278902 322988 315843 329452 330723 342986 348711 322786 355780 744152 784379 549689 457335 293804 287888 335872 332769 347111 350376 351596 355712 392158 395845 652582 682661 41.05 67.7 2
13:16:01 2023-09-27 369260 365027 86125 86880 133281 136985 142751 142507 92919 93148 104666 107424 127978 128900 376219 402797 1069051 1058745 400223 412147 117973 103382 118450 119803 138250 134158 127313 127858 84371 84528 281905 247402 723434 724364 218050 213487 274507 279331 324006 315843 328458 333550 341410 348259 323312 356572 743370 781504 552469 458019 293841 288763 333947 333852 346346 352271 353621 356829 393922 395288 655417 684602 41.05 67.7 2
13:16:02 2023-09-27 373447 368929 86422 85193 134087 138267 143394 142999 92919 95287 104692 107771 128799 130080 378704 408795 1072991 1054314 402461 414836 118537 103860 119245 122480 141520 135532 128431 129237 86428 84625 281905 248936 741399 733803 216823 214219 275384 279761 324956 315026 331489 332265 343537 349500 323803 356825 747325 788842 548937 460007 295096 288728 335715 333852 347670 351954 355807 357548 392781 394867 653118 686403 41.05 67.7 2
13:16:03 2023-09-27 373415 369826 87235 85322 134770 138462 139896 143367 93140 95383 105065 107853 129020 129931 382033 405160 1071327 1069788 402958 417327 118817 104003 119962 122923 141845 136206 129009 129507 86364 84694 284504 250095 730542 731780 216823 214884 275806 279761 324956 316199 330451 333888 341923 347947 324560 357946 752200 784369 551079 460007 294909 290118 334741 335481 345582 352293 355844 358930 395732 395566 655011 687261 41.05 67.7 2
13:16:04 2023-09-27 372952 371068 87142 85338 135322 139527 140238 143551 93171 95420 105157 108350 131641 130614 384618 415052 1085195 1064718 396637 419583 119565 104431 120685 123230 142414 136802 129610 132531 86650 84983 287150 252076 731727 738548 218358 216652 278712 279761 325651 316969 331489 333888 346165 348259 322070 358199 752157 790030 553859 457371 295596 290573 336728 336581 351357 354392 353939 361177 396497 397432 666045 689590 41.05 67.7 2
13:16:05 2023-09-27 378353 372591 87472 85518 135539 139904 141301 140798 93330 95685 105644 108716 131841 131049 382916 415052 1079036 1065963 405934 417505 119731 105110 120956 123504 142787 136871 129971 132526 86836 85215 288176 250907 740149 741832 216748 214919 277929 279872 326564 318410 333311 333888 345645 349059 323839 357946 754328 794911 552469 459647 295396 291374 338766 334472 350580 354676 356925 358967 395732 396426 661300 693576 41.05 67.7 2
13:16:06 2023-09-27 373972 375614 87877 85609 136920 143006 142679 141711 93520 95719 106403 109267 128812 131993 386448 415052 1093613 1077502 402534 420662 122205 105780 121666 120732 140480 137841 132539 133068 87143 85647 289844 255373 732967 740368 217272 215552 279534 279761 327923 318927 333889 335516 346874 350350 324332 359872 758548 793319 551790 462330 297662 291198 339207 337913 349349 356636 356742 360226 396326 395178 665533 691881 41.05 67.7 2
13:16:07 2023-09-27 378001 377477 88057 85825 136991 143320 143149 142770 93774 96181 106469 109418 132299 132341 387682 417647 1091218 1071261 404321 421326 122442 106210 122180 120898 141211 138957 133012 129629 87243 85891 294054 255554 736289 745549 216446 216038 279731 279761 328649 318927 333036 336252 346130 348259 323576 359280 756808 793419 556638 460007 297771 292405 338838 337545 351699 354676 355844 359827 397029 398760 666119 694835 41.05 67.7 2
13:16:08 2023-09-27 383424 378538 88492 85984 137883 143742 143774 142908 93742 95918 107156 111969 129502 134691 391785 416442 1091255 1082052 412450 423885 122884 106601 124665 122151 141949 139469 129898 130881 85544 86438 288176 255554 744755 742883 220218 216257 279105 283740 328631 321102 333361 337680 345225 352104 326663 359982 761141 799698 560211 465927 299673 293389 339862 338637 350867 357783 356956 359249 400122 396391 665497 698821 41.05 67.7 2
13:16:09 2023-09-27 378903 378738 88763 86192 138109 144154 144241 143393 94092 96084 107411 112191 130185 135173 392376 418892 1106828 1086788 404294 426428 122953 106634 124699 122614 142145 140027 130055 131046 85534 86770 288176 257369 738672 744461 217528 216257 279928 279837 329983 321611 333036 336564 345645 351190 324825 360438 765148 793347 559418 459503 300447 295401 338873 340367 351965 357854 356709 360479 399244 397573 673119 698472 41.05 67.7 2
13:16:10 2023-09-27 380792 382233 88946 86560 138631 144509 144743 143960 94220 96249 107782 110651 130859 135446 394333 425234 1102019 1083628 405615 427223 121998 106667 124960 122990 142409 140159 130860 132108 85694 86952 291319 257005 745426 752051 218206 216223 281475 280897 330980 321387 333649 334437 348818 352527 324296 359280 760174 793383 564439 462973 300447 294265 342442 338055 354456 356931 357504 360407 397029 400584 675365 699005 41.05 67.7 2
13:16:11 2023-09-27 386040 383107 89259 86687 139173 144461 145484 144260 94466 96152 107882 112524 131133 135597 394217 426465 1097337 1085243 412624 425127 123500 107141 125465 123056 143600 140748 131848 132332 85806 87286 290856 258466 748238 753618 217984 217268 278544 281689 329983 323871 333541 337072 347768 350385 324933 358235 763725 802396 563030 466477 299697 296901 340376 340725 354707 357640 358880 360190 403246 400759 668328 705096 41.05 67.7 2
13:16:12 2023-09-27 387790 382923 89317 87020 139532 141926 145484 144728 94442 96318 107915 113057 131396 132353 395364 424603 1102801 1094368 414970 427027 120233 107388 125500 123801 143799 143371 132278 132731 85960 87437 292767 257551 749310 749924 219381 216779 278579 283180 329947 323643 335609 337072 347733 354459 324933 357911 764842 797943 556117 469201 300660 295221 342478 341481 351965 358569 357220 362795 398649 399391 673624 701420 41.05 67.7 2
13:16:13 2023-09-27 383219 385711 89480 87386 142264 142779 145954 145364 94603 96319 108647 112926 132171 132675 396732 431377 1108731 1090487 411348 429577 120595 108082 122703 124276 144334 144008 132743 133633 86205 87893 294054 258235 764957 759066 218851 216745 280345 281764 332729 323643 336668 336329 349908 352491 324560 362807 764964 804666 564439 465854 301536 295816 342600 340546 354268 360381 358408 362445 401538 402383 678626 701988 41.05 67.7 2
13:16:14 2023-09-27 391287 387484 89783 87689 142354 142599 147050 146863 94764 94172 108579 113037 132171 132870 399048 430432 1106007 1088335 417967 433917 120513 108406 122525 124652 144466 144311 133181 134171 86323 88106 291783 258235 754208 759066 218851 217817 278544 284081 332688 322925 338484 336564 348818 352527 325418 357624 763762 811727 566743 468552 302580 295823 344937 342239 352289 358033 359379 362627 396316 401183 670957 702982 41.05 67.7 2
13:16:15 2023-09-27 390779 388065 90058 87693 142899 142736 147492 146349 94796 96352 109048 113149 132885 133029 402060 430432 1111200 1103788 417599 431895 121176 108658 123202 124719 146157 144522 133675 134542 86500 88230 292767 259033 757995 756222 220101 217641 279853 284960 332203 324676 337366 338387 348395 354543 324501 359982 770309 805952 569601 472543 301609 296722 342961 342830 353956 359929 361584 360443 399840 399706 677629 708198 41.05 67.7 2
13:16:16 2023-09-27 390837 387591 90075 87997 142795 143233 147421 146895 95087 94300 109232 113441 132856 134104 402630 429152 1120381 1103788 412660 432894 121714 108698 124073 125130 146815 144694 134082 134626 86976 88537 292767 260674 757372 759066 219666 217676 282271 281689 333969 324857 336357 339697 347839 352562 324861 360510 772716 803747 562198 467174 302935 296351 342961 344806 353312 358569 356920 363432 401953 400620 684126 708737 41.05 67.7 2
13:16:17 2023-09-27 390219 389902 90326 88146 143164 143731 148214 147578 95087 94236 109417 113441 133135 134137 402880 435423 1118427 1099198 413246 435493 122315 108881 124173 125577 146972 141673 134555 135352 87099 88926 293685 261229 757370 767725 219429 217536 284513 283307 333609 324784 338301 338494 350750 352527 324596 360474 769365 809254 559673 468536 302935 297775 344937 342830 355869 359140 356182 363689 399876 403659 682670 709240 41.05 67.7 2
13:16:18 2023-09-27 395355 393310 90322 88299 143433 144160 148421 148025 95119 94236 109485 110595 133570 134577 403144 435458 1112813 1097634 422982 436766 122180 109434 124549 125991 146765 142398 134622 135910 87563 88877 295489 261482 755400 765548 219569 217676 280280 285477 333969 324857 339684 338410 349908 352597 331170 357660 770529 811374 568172 472790 303082 296650 344518 342866 354410 360407 360285 364536 402106 402311 676289 709093 41.05 67.7 2
13:16:19 2023-09-27 395954 392100 90604 88234 140530 144062 151908 147784 95403 94333 109822 110595 134459 134555 404388 436590 1114194 1100652 419300 436761 123018 109141 125287 125991 147689 142139 135471 135902 87715 89092 295489 261035 763954 765965 218886 218354 281170 284316 333969 325484 336631 339697 349908 352280 324933 359316 771689 811374 564439 468589 303082 299315 342997 344806 356011 358819 358333 362627 403228 403659 677629 713354 41.05 67.7 2
13:16:20 2023-09-27 393652 393490 90765 88331 140819 144432 152047 148231 95443 94268 110194 110627 134225 134984 405709 435423 1123673 1114371 420447 437688 123051 109620 125441 126441 148870 143164 135825 136403 87932 89186 298263 261445 763824 763730 220290 217454 282028 285187 333969 325484 338724 339661 349872 355752 324897 358235 774177 808202 565849 475239 302678 299460 346365 345744 357676 362203 361584 362921 400929 402666 686560 712850 41.05 67.7 2
13:16:21 2023-09-27 395598 395535 90633 88934 140358 145103 151837 151571 95119 94523 110185 111111 134191 135776 405673 434132 1131164 1111369 417010 436370 123018 110147 125614 127123 148205 143760 136103 137053 88205 89763 298263 264670 761347 764810 219877 218319 282028 283414 334388 327156 338687 340725 348502 354082 324573 360474 775040 810544 565849 468169 304732 299810 344937 344767 354907 360181 357148 364203 404964 402383 688769 711068 41.05 67.7 2
13:16:22 2023-09-27 396977 396421 90798 88914 142030 145373 149844 149164 95608 94396 110534 111219 134942 135870 409919 444594 1130326 1109754 422048 437875 123084 110287 125855 127665 148515 144262 136360 137278 88480 89529 298263 264109 766886 770387 220290 217606 282156 285116 336224 327546 341021 340320 349729 355574 324717 360222 773702 811906 547408 473215 304732 297775 346355 346270 354339 362097 359235 365566 399489 401218 685739 713094 41.05 67.7 2
13:16:23 2023-09-27 398138 397043 90810 88914 141474 145609 152436 151888 95573 94395 110568 111392 134883 136339 409919 440346 1128468 1106146 419519 437589 123084 110364 126238 127665 150949 144296 136713 137633 88512 89775 298263 265044 763148 773330 219569 218132 283719 284680 336333 325677 339684 339661 351992 354082 324789 360438 772197 811302 565325 468552 304732 297595 345036 344806 357622 362923 358297 364791 399805 404833 690346 712578 41.05 67.7 2
13:16:24 2023-09-27 400950 397079 91370 88950 141966 145643 152789 152028 95736 94364 110943 111252 135580 135904 411772 443928 1120344 1109299 426038 438965 123830 111032 126446 128122 148860 145039 137169 138297 88811 90225 299198 264825 763157 776971 220114 218519 281655 286795 336571 327618 341132 339208 349872 354117 327477 357588 774764 822005 569601 475926 302852 299351 346633 346515 356512 360216 360573 365898 401465 403624 680626 713119 41.05 67.7 2
13:16:25 2023-09-27 401255 399320 91399 89333 142417 145677 148849 152098 95736 94460 110943 111705 135674 136574 412939 442093 1124433 1113024 423304 441182 124476 110584 127109 128088 151579 144765 137698 138085 89007 89807 298403 264296 776046 774497 219995 218624 282890 285922 333969 327719 338724 339661 351461 353551 324897 359316 777345 820807 565320 475545 303869 299338 345556 345781 357336 361049 362614 363398 403532 404689 687537 716663 41.05 67.7 2
13:16:26 2023-09-27 403570 400459 91551 89402 142989 146386 151037 150211 95736 94395 110943 112064 135785 137122 412939 441583 1128815 1116438 427511 440894 124238 110772 126723 128423 151369 145035 137776 138215 88820 90186 301049 265796 772678 772573 219227 219035 282138 286025 334189 326964 338208 342794 348782 352491 326771 358992 781910 822005 567258 474202 302888 300187 345913 348481 356261 360216 360465 364791 404685 402985 685200 718410 41.05 67.7 2
13:16:27 2023-09-27 396930 400264 91737 89161 142887 146355 149899 152450 95800 94428 111319 112161 136246 136798 412723 444594 1134488 1124939 424448 444666 124681 111113 127319 128759 150290 145737 138220 138697 89162 90153 301049 265420 776791 776971 220255 217606 283755 286061 335859 327719 339203 341205 349872 355752 324332 359280 782660 815372 553161 475999 304405 301157 347875 347496 356405 363900 361584 363507 403120 403588 693858 719504 41.05 67.7 2
13:16:28 2023-09-27 403666 401009 91551 89565 142392 147379 148916 149606 95770 94845 111011 112874 135835 137507 412723 442093 1142013 1119000 423534 442413 124476 111113 127325 128938 150080 147060 138194 141386 89129 90782 301088 268447 777594 772784 220255 218319 283322 285151 337505 325712 339684 342275 348537 354614 324861 361959 780802 811338 573890 471312 306468 298152 346855 346362 356261 361331 357722 366193 404685 403021 693858 719467 41.05 67.7 2
13:16:29 2023-09-27 402529 403863 91717 89508 143191 146794 150139 149606 95736 94524 111543 112533 136580 137363 414651 449262 1139332 1115790 423570 445815 124681 111481 127564 129310 148528 146116 138579 141579 89162 90782 301206 267307 775000 779003 220290 217641 283428 285775 337762 329477 341579 339483 350822 355574 324681 359679 779327 816262 566367 474019 303776 298396 347715 344802 356971 362528 359343 366712 401036 401218 691853 717208 41.05 67.7 2
13:16:30 2023-09-27 403671 402356 91877 89565 142955 147345 150723 149742 95768 94588 111577 112719 136598 137282 417061 450609 1139332 1118618 423534 445851 124681 111559 127598 131304 148561 146253 138579 141382 89194 90905 301049 267686 775277 780660 219877 217606 283790 285151 334728 326696 339684 338673 351497 354685 324559 359280 777345 811374 553161 474165 305598 298833 347679 344248 355477 362669 359379 365639 399578 402419 693858 718410 41.05 67.7 2
13:16:31 2023-09-27 409438 403592 91881 89631 143187 147513 150622 150257 96151 94620 111766 113093 136855 137845 417105 451075 1137714 1114645 428635 447113 124714 111748 127598 131464 149171 147003 139000 141979 89620 91183 302032 269978 769511 783432 219429 219543 283295 285891 339890 328546 341132 340546 349872 352491 324933 359280 781547 825357 567258 474129 305240 300167 347399 346220 359278 362380 358262 365639 401953 404833 694844 719541 41.05 67.7 2
13:16:32 2023-09-27 409431 404802 92070 89602 143414 147619 150898 150257 95800 94556 111766 112906 137175 137965 417105 451034 1134451 1116232 432783 451086 124714 113662 127632 132040 148600 146965 139000 142182 89472 91256 301049 268829 768899 781286 219912 219143 282028 286938 336715 325782 338365 340450 349872 354117 326771 357624 780802 825101 572460 478056 306468 301283 347679 345321 358450 361014 361071 365642 402021 404689 690652 719356 41.05 67.7 2
13:16:33 2023-09-27 408549 406165 92127 89746 143888 148103 151073 150257 96094 94556 112111 112841 137355 137733 418949 453659 1131164 1119415 433705 450426 124748 113775 128021 131715 149917 147105 139194 142112 89816 91194 301058 267686 773764 781874 219569 218319 282055 287504 335667 325782 338365 339626 349836 353551 324933 358962 779623 825065 571031 479754 305598 297493 347715 345321 357371 360181 359379 366489 401036 403624 686747 719467 41.05 67.7 2
13:16:34 2023-09-27 405908 405795 92358 89565 144381 147345 152009 150223 96094 94460 112302 112796 137591 137637 420616 453659 1131201 1122259 430959 446895 125332 113740 128445 132040 150198 147792 141790 142268 89816 91289 303875 266928 778189 786218 219569 218319 283556 287414 334154 328746 338330 339661 350930 353586 324825 358962 781652 824115 575319 481044 304732 299232 347572 347250 358018 363065 360429 364351 399805 403624 685739 721587 41.05 67.7 2
13:16:35 2023-09-27 409713 405398 92258 89877 143880 147962 151525 150982 96094 94749 112146 113281 137591 138225 420914 449015 1137714 1124730 431215 446777 125833 113775 129114 131715 150681 147242 141858 142112 89849 91448 301058 267899 780618 783016 219227 218354 283322 286204 335737 329244 338724 341758 350401 352491 324825 360622 781318 820424 575319 477717 303811 300248 347568 345877 359278 361296 359379 362590 401107 404545 690836 720184 41.05 67.7 2
13:16:36 2023-09-27 411604 408127 92358 89910 144251 148136 151870 151191 96094 94802 112380 113281 137591 138448 422107 451107 1140395 1130728 432547 449725 125539 113809 128782 132223 150131 148485 141661 142414 89849 91448 303875 267899 778077 781213 219569 218319 282064 287329 338240 328462 340223 342131 347590 353976 324753 359435 786361 823642 573890 479717 305598 299303 347156 347478 358197 361049 359886 364791 404400 403659 687757 725702 41.05 67.7 2
13:16:37 2023-09-27 410435 408394 92455 89938 144453 148724 152320 151224 96258 94555 112562 113314 140281 138413 422522 453659 1142013 1134830 432547 448071 125572 113966 128906 132150 150647 147999 142125 142414 90067 91448 303761 267899 781599 781213 220255 217676 282607 287513 334763 328250 340166 340725 347768 355218 324861 358962 783012 820843 572818 477566 303811 299128 347156 347478 356261 361296 360501 364276 404116 401254 687794 723870 41.05 67.7 2
13:16:38 2023-09-27 408275 407596 92553 90099 144854 148619 152605 151258 96127 94684 112493 113657 140413 138710 421034 450674 1146261 1135637 428635 450216 126161 113966 129412 132040 151199 147480 142558 142584 90312 91724 315146 269403 785616 783988 219464 217467 284552 286182 337762 329599 339574 341722 348782 354117 321844 360915 787479 816036 553161 478056 303811 300283 349332 348728 357622 364340 358262 363689 403476 402698 699014 723870 41.05 67.7 2
13:16:39 2023-09-27 410736 408164 92425 90255 144381 149347 152115 152233 96127 94716 112493 113657 140315 139403 420407 455123 1152928 1130728 433090 450602 125539 114193 129085 132591 150445 148168 142407 139245 90129 91890 303875 270495 770621 783053 219534 218461 283556 286499 338278 325782 337819 342275 347733 353621 323803 357121 783012 819647 575319 475372 306424 298187 347679 347478 357372 363184 360010 364536 403332 402276 699895 725702 41.05 67.7 2
13:16:40 2023-09-27 409504 408817 92553 90160 144884 149035 152947 151989 96356 94716 112979 113690 140544 139166 424471 458646 1149588 1129924 432869 453569 126167 112493 129265 132776 151584 149317 138765 139632 90377 91920 304810 270279 777277 788164 219912 217268 284034 285954 338479 328179 339353 338673 349908 354685 322678 357121 781910 818417 575319 477717 306033 298919 349291 346119 355477 362959 359379 365971 401071 401218 694845 720184 41.05 67.7 2
13:16:41 2023-09-27 409540 409850 92617 90255 144564 149348 152673 152165 96127 94781 112944 113723 140544 139201 422960 458646 1147886 1125010 431252 450890 126021 114261 129368 132471 151199 148722 142527 139503 90319 91890 303761 270387 779404 788466 219381 216931 283790 285722 336479 327755 339684 338673 350401 353586 321808 359872 781652 822729 546732 476894 304631 299232 348377 346760 356440 364156 359199 364351 398614 402454 698482 722613 41.05 67.7 2
13:16:42 2023-09-27 413983 413282 92617 90255 144820 149033 152646 152584 96325 94974 112596 114068 140219 139602 423628 456047 1146225 1123931 431252 450926 126161 114227 129974 132505 151199 148759 142427 139570 90476 91890 318077 270495 777542 789848 218851 217268 284658 285223 336751 327755 339684 339697 350401 352527 320905 358474 782464 823169 578178 476703 304739 300731 347452 344284 356583 363539 358333 364533 398649 402136 698518 720184 41.05 67.7 2
13:16:43 2023-09-27 412812 411916 92681 90255 144880 149343 152990 152618 96258 94846 114919 114035 140774 139660 423664 456571 1151220 1125531 431863 450998 126282 114261 129763 129178 151233 149002 142661 140027 90476 91987 306753 270495 779688 790964 218851 217024 284383 285775 338959 328498 340129 339280 349765 352456 321665 359945 783229 823059 553161 475889 306033 299093 347786 347472 357659 363503 358262 364239 398649 403056 700654 721750 41.05 67.7 2
13:16:44 2023-09-27 414184 412560 92681 90445 144888 149855 153130 152758 96127 94813 114919 114336 140774 140120 423664 457965 1147886 1125531 433090 450998 126195 114295 129403 132683 151686 148930 142761 140347 90665 91987 303875 272098 780675 792119 218698 217303 284472 285303 337259 327755 343875 340725 349872 352267 321356 357624 781870 820315 571486 476703 304775 298466 347715 344319 356619 363539 358297 364522 398370 402737 701073 725075 41.05 67.7 2
13:16:45 2023-09-27 412372 412560 92681 90292 145359 152287 153385 152758 96094 94846 114840 114100 140872 139695 423700 457929 1149588 1127134 432476 453586 126437 114454 129979 132758 151929 149348 139258 140801 90718 92336 306511 271953 784819 793208 218066 217467 284046 285120 337117 327719 339684 340450 349590 350385 324068 359872 781906 820424 570077 475253 307666 301120 347715 344837 358232 363539 358046 364239 400861 403056 701110 722809 41.05 67.7 2
13:16:46 2023-09-27 414660 412564 92681 90443 145224 152429 153165 153216 96127 94942 114999 114368 140872 140155 426206 459652 1149588 1125531 432281 454942 126403 114488 130013 132793 151719 149629 139984 140707 90542 92241 303875 272977 780909 792716 218171 216965 284423 285187 336751 327755 343668 339853 349908 351155 320869 357121 783048 820424 568139 477041 306038 298884 347465 347250 359026 363255 360047 364388 399418 404120 699895 726219 41.05 67.6 2
13:16:47 2023-09-27 418954 414450 92681 90557 145359 152570 153165 153250 96094 94877 114954 114257 140970 140506 426845 460048 1153465 1129037 436176 456081 126336 114669 130091 129154 152072 149628 139390 140868 90410 92335 304810 273326 780909 793313 217493 217164 284446 285151 336751 327755 339684 340450 348711 350385 320384 359656 781906 820388 553161 477041 306033 298884 347679 344767 357693 363539 357758 363725 398055 402454 701110 723358 41.05 67.6 2
13:16:48 2023-09-27 417994 415070 92681 90569 145393 152464 153199 153284 96127 94877 114988 114447 140940 140484 428089 460048 1152928 1128010 432511 455585 126471 114522 130264 129331 152460 149734 142800 140934 90542 92305 306511 273363 782655 795071 218136 216779 283941 285151 337259 327755 339444 340211 348818 351190 320584 359288 785134 825503 574305 476931 304631 301017 347572 346760 359411 363503 357220 363725 398614 403659 700963 725483 41.05 67.6 2
13:16:49 2023-09-27 419931 415070 92809 90573 145086 150114 153773 153318 96127 94974 115114 114480 140975 140484 428767 462723 1151257 1125010 435754 456229 126471 114522 130445 132930 152208 150048 139777 140968 90542 92470 306753 273786 781394 795071 217493 216965 283826 284751 337294 327490 343631 340211 348537 349861 321580 359619 784192 825137 560808 477041 306468 299078 347715 344837 358484 363539 357758 363689 398388 403056 701110 724456 41.05 67.6 2
13:16:50 2023-09-27 419560 415106 92809 90602 145389 152854 153658 153284 96127 94974 115148 114480 141073 140582 428767 462542 1149552 1125010 438718 456229 126471 114715 130805 129509 152453 150153 139648 141391 91046 94038 309704 274173 794341 795464 219907 217432 282642 285775 338135 327348 340129 340032 347310 350210 322189 357742 783012 831722 582160 478395 305706 300016 350076 345841 358125 360216 356933 364276 399733 402734 695902 724456 41.05 67.7 2
13:16:51 2023-09-27 418449 415106 92937 90445 146061 152357 154189 153284 96454 94716 115263 114336 141303 140120 430055 463492 1146146 1131606 441633 454102 126471 114636 130536 129687 152242 150294 140006 141501 90825 93941 306753 272519 783802 795634 218171 217454 281599 286097 337768 327260 337855 339423 347447 350980 322858 355780 781906 831722 580710 481044 308104 298187 347750 346155 358737 360756 358806 364239 399876 402734 698772 727772 41.05 67.6 2
13:16:52 2023-09-27 421041 415138 92937 90569 145900 152605 154082 153318 96159 94845 115217 114447 141338 140386 429165 463492 1148737 1133216 442611 454365 126793 114750 130264 130480 152951 150186 140326 142546 90946 92496 303875 274027 780863 795451 217879 217467 284714 285307 338278 327490 343668 339661 347626 349861 321808 357367 784229 831134 573890 478926 305490 298222 347750 346155 358808 361366 356182 363725 399876 403340 701110 726586 41.05 67.6 2
13:16:53 2023-09-27 422272 417454 94837 90635 146239 152854 154223 153778 96454 94910 115377 114447 141465 140547 431275 464434 1149515 1132268 441670 454365 126787 115069 130536 129954 152664 150891 140329 141848 91013 94103 306753 274562 781881 797728 218136 216896 281528 286463 337495 326731 340648 339387 347661 351436 322559 355707 784156 832900 583315 477602 307341 299979 348479 348728 357443 360860 360814 364645 401538 401040 695227 727772 41.05 67.6 2
13:16:54 2023-09-27 419186 416167 93130 90573 146455 149974 155044 153710 96422 94846 115538 114447 141874 140173 432009 467987 1149921 1138442 442136 458549 127139 115057 130888 129954 153054 150786 140847 142251 91108 94135 304810 272711 804927 798985 218371 216524 281563 286499 336715 329244 340501 339387 346924 350910 322296 354630 784156 834818 579260 483862 306325 299774 348765 346362 356583 360181 359315 364497 399524 401147 694808 726549 41.05 67.6 2
13:16:55 2023-09-27 419186 418781 93190 90573 146681 152677 154686 153744 96422 94846 115538 114447 141731 140316 429722 466177 1148591 1136446 442925 455644 127240 114875 130971 129869 153440 150398 141447 142251 91142 94103 306753 273556 785285 797890 217493 216257 281157 286164 336751 326731 337819 339375 347203 351190 322272 354986 786361 834044 573890 482487 305490 300307 348305 346327 357586 360181 359027 363689 401538 400933 696889 726549 41.05 67.6 2
13:16:56 2023-09-27 421491 417371 93127 90687 146672 152819 155001 153744 96454 94910 115607 114480 141830 140582 433617 467563 1148700 1136446 444184 456392 127240 114943 130845 130043 153156 153147 140947 142078 91142 94233 306753 273786 784484 799021 217949 217233 283107 286061 337768 326731 337819 339626 347173 350385 321808 355456 784156 829365 580710 477602 306468 298396 348484 346362 358701 360720 356146 363689 399489 402383 697913 727617 41.05 67.6 2
13:16:57 2023-09-27 421078 419451 95133 90731 146843 152854 154910 153992 96487 94846 115687 114447 141998 140547 430942 467599 1147886 1137255 442851 455715 127274 114943 133523 129954 153718 153005 141370 142078 91523 94201 321062 273071 789420 801180 219907 216606 281655 286831 337081 327577 340890 338494 347275 351260 321772 354863 784229 829365 569601 482380 306473 298152 349518 345841 356547 360889 359936 364239 398614 400865 694845 727617 41.05 67.6 2
13:16:58 2023-09-27 421078 420095 95033 90727 147123 150396 155565 154274 96454 94813 115768 114637 138312 140351 431925 468623 1147886 1137255 444147 456392 127240 114909 131062 129954 153543 153040 140980 142078 91363 94201 306511 273786 787759 800155 219907 216188 281245 286463 336751 326731 339684 338637 346687 350385 321546 353557 784156 834080 575319 481844 304775 297493 348765 346362 357335 360181 356933 364205 401465 400897 698772 727470 41.05 67.6 2
13:16:59 2023-09-27 422272 422101 95067 90727 146502 150255 154945 154274 96454 94910 115607 114828 142089 141349 432570 469026 1151183 1134230 444899 460775 127668 112364 131472 130972 153974 153721 141565 142437 91486 94525 307697 274452 787881 801859 219286 216431 281135 286061 337495 327225 340612 339351 346651 350385 320834 353557 787479 829329 579260 481468 306542 299315 348729 346362 357586 360181 358772 363652 398614 401147 697950 728687 41.05 67.6 2
13:17:00 2023-09-27 422834 421697 95133 90885 146847 153103 155014 154240 96454 94877 115572 114716 141929 141011 432346 469026 1151220 1133958 444727 458108 127274 115137 131062 131075 153687 151138 141740 142842 91363 94429 309686 274562 785407 800155 217458 216257 281152 285303 337768 326731 339684 338673 346651 349337 320869 354630 784192 834488 579260 481765 306904 300270 348341 346255 358305 360615 358662 362957 401538 401076 699969 727617 41.05 67.6 2
13:17:01 2023-09-27 423827 422066 95063 90889 146817 153173 155014 154772 96454 95039 115607 115051 138237 141230 435889 468737 1152781 1138066 445448 459864 127403 112332 130957 131623 153684 151421 141403 142803 91363 94462 309311 276514 786100 800570 217272 216223 281135 285989 337531 326731 339684 339362 346372 349861 320834 353557 785302 829365 577810 480377 305240 297493 347715 346119 357658 361071 358518 363103 398649 401218 698977 728724 41.05 67.6 2
13:17:02 2023-09-27 424674 422208 95133 90885 146843 153133 155220 154665 96454 94910 115802 114861 142067 141208 432642 469098 1152928 1137492 444168 459148 127484 115172 131432 131070 153718 153575 141403 142803 91460 94431 309686 275340 788411 800055 217423 216257 281135 285187 339680 329477 339982 339411 346438 349686 320727 356954 787479 834598 577810 483062 306542 299278 350596 345392 356583 360181 361071 363800 400404 402505 694844 728687 41.05 67.6 2
13:17:03 2023-09-27 423471 420940 93582 90687 147221 150710 156087 154635 96819 95061 116102 114887 138522 140927 435053 471643 1152037 1139184 445523 459148 127736 112332 131428 131037 154180 153575 141861 142635 91545 94332 309686 273786 792529 801186 217120 215552 280938 286061 336444 328509 339684 338364 346372 349826 320348 351460 785339 829401 579260 482562 305816 299351 348765 346119 356547 359929 356146 363396 398020 399987 696395 728724 41.05 67.6 2
13:17:04 2023-09-27 423462 420819 95297 90918 147330 153138 156039 154772 96487 94813 115837 114828 142067 140912 434908 471788 1152891 1139956 446082 459472 127906 115137 133745 131075 154180 151386 142230 142842 91619 92975 310639 275193 790987 802428 219131 216084 283672 286021 337590 327577 340370 338459 346130 349826 320798 351496 786250 835855 579260 482867 306704 297493 348729 346777 357335 359929 358772 363139 398299 400584 698445 728724 41.05 67.6 2
13:17:05 2023-09-27 423086 421159 95166 90885 147330 153208 155757 154807 96487 94974 115837 114828 142265 141208 435198 472454 1152928 1140070 445146 459832 127906 115240 133745 131103 154214 151847 141861 142704 91779 94496 309686 275340 798715 802391 217120 215853 280938 285824 337460 327225 339684 338601 345645 349861 320573 351496 786487 834166 579260 481844 306033 297493 348765 346398 357372 360889 358806 363398 401181 400442 698335 728576 41.05 67.6 2
13:17:06 2023-09-27 425872 422454 95335 90951 147429 153458 155974 155130 96487 94974 115917 115051 142265 141547 436502 472788 1156207 1140841 447954 459422 127845 112462 131726 131103 154433 153935 142253 143210 91645 94623 310639 276122 794082 802429 216783 215887 280707 285775 338135 326731 339684 338601 348569 349302 322103 351496 786524 829401 584786 484052 305598 299883 349291 345877 356547 359643 357184 363652 398020 399671 694881 728761 41.05 67.6 2
13:17:07 2023-09-27 423565 423158 95369 90885 147810 153173 156260 154772 96519 94996 116033 114782 138913 141011 436538 473973 1152928 1140878 446082 459904 128029 115206 133850 131070 154712 153610 141928 142803 91745 94462 312162 274562 798522 802465 216783 214919 281009 286521 336208 329943 339684 339597 345645 349337 319792 354493 790512 829668 575319 484577 304732 298987 349148 347742 356440 361155 361071 360298 399275 399951 692845 728761 41.05 67.6 2
13:17:08 2023-09-27 426820 423415 95162 91293 147570 153493 155974 155307 96487 95297 116275 115144 139200 141931 437806 467090 1159497 1143980 445808 459760 128495 112201 134130 131075 155212 151421 142769 143039 91679 94787 312674 276122 811691 801789 218050 214815 281818 284818 334693 330879 337694 338352 346687 348294 317898 353557 790543 833600 571924 482867 304300 299373 347679 344837 356547 360889 358333 360443 397029 399987 692845 730314 41.05 67.6 2
13:17:09 2023-09-27 426908 424048 95195 90955 147570 153528 156117 155307 96454 95039 115802 115163 142265 144205 437847 467563 1158745 1144128 441561 459940 128542 115046 134258 131070 155246 153575 142585 142606 91779 94659 312674 276710 799193 802429 218358 214884 281817 284937 337523 329564 338062 337948 346544 350894 318237 353412 788608 834007 582160 483245 304300 299373 347679 345044 356333 361296 358802 360443 399275 399671 696823 730833 41.05 67.6 2
13:17:10 2023-09-27 428601 423800 93711 91287 147637 149625 156122 155203 96819 95168 116183 115177 139200 142417 437883 468293 1157067 1147570 445620 459904 128755 115206 134625 131103 155433 151741 142643 142736 91779 94529 312674 276122 800925 802465 218050 214884 281993 284987 334693 329778 338208 337617 346408 348294 317862 351533 789983 832311 580710 483281 303869 299373 347715 345079 356583 361331 358333 360479 397029 399951 694881 730833 41.05 67.6 2
13:17:11 2023-09-27 428162 424084 95360 90984 147224 149452 156450 155376 96487 95136 116033 115276 138712 144430 439398 468623 1158745 1143487 441417 462614 128755 115115 134293 131103 155281 153680 142681 143429 92025 93500 310639 276906 803182 802283 218358 214815 281887 285009 337762 329635 337621 338328 346687 348294 318118 351424 791103 833490 589199 481808 303869 301864 349356 344802 357622 360791 357184 359285 396021 400549 699014 732392 41.05 67.6 2
13:17:12 2023-09-27 428640 424120 95199 90984 147810 149319 156260 155341 96487 95039 115906 115720 139170 144478 439197 467634 1160463 1146738 444832 459615 128152 115309 134071 132167 154962 151740 142354 143300 91812 94562 312674 276710 796372 802280 216823 214850 281599 284951 336208 329279 336631 339387 345609 347739 316973 351496 791103 829401 580710 481055 302923 299408 345314 347742 357910 360789 358843 359683 401254 400442 699858 732876 41.05 67.6 2
13:17:13 2023-09-27 428895 424124 95335 90984 147797 149522 156260 155376 96454 95071 115871 115276 139085 144205 439824 468293 1162148 1150591 447991 462361 128303 112299 132073 132150 154867 152274 142774 143528 91932 94820 310639 276906 800229 800055 216751 214781 283107 284693 336208 327755 336120 340211 346605 350575 317898 351424 792226 832311 580710 481844 304732 298431 345591 347199 357622 360181 355919 360117 399876 399987 697950 731499 41.05 67.6 2
13:17:14 2023-09-27 428859 423858 95265 90984 147944 149355 156295 155272 96487 95287 115871 115243 138907 144241 439819 469134 1162148 1152607 449379 463668 128186 115343 134071 131169 155212 153931 142388 143300 91845 94562 312162 276906 800186 800155 216823 214919 281236 284751 336244 328200 337455 340450 342986 347704 321094 351244 792989 833307 575319 481699 307010 298743 347875 347372 356369 359789 358953 360370 399876 398795 697666 735001 41.05 67.6 2
13:17:15 2023-09-27 427612 424124 95364 90984 148051 149352 156657 155376 96919 95298 116426 115587 139779 142342 440369 473420 1164514 1156642 447987 464058 128405 112352 134106 132258 155246 150127 143308 143562 92126 94692 312162 276514 798177 799971 218050 214884 280821 285187 336244 327790 337694 339661 342986 348294 318343 351424 792788 831722 583610 483318 302923 300379 346669 347514 356547 359992 356146 360407 399876 398795 696962 733031 41.05 67.6 2
13:17:16 2023-09-27 427612 426519 95398 90984 148051 149522 156766 155376 96519 95007 116067 115276 139461 144377 440452 471600 1165453 1152670 448170 464688 128576 115343 132381 132059 155281 151954 142643 143296 92099 94692 315048 276710 800693 800055 218050 214712 282907 284937 338719 328374 337548 339518 343156 348919 318684 353729 790956 830346 584786 483318 304732 298431 348861 346255 356466 360216 357220 360370 397463 396637 698867 730886 41.05 67.6 2
13:17:17 2023-09-27 424674 427327 95627 91356 148179 149930 156771 155670 96686 95297 116333 115210 139461 144544 438960 472454 1169633 1156716 442925 464688 128789 115343 134363 131827 155975 153931 142883 143334 92133 94660 311592 276514 812293 802465 216783 213522 281831 285187 334728 328782 337694 338637 343607 350385 316425 351388 792226 820388 580710 483318 304300 298884 346669 346155 353878 360251 357220 360081 397427 396356 698482 730424 41.05 67.6 2
13:17:18 2023-09-27 423791 426000 95506 91393 148244 149589 156772 156095 96487 95039 116067 115309 139494 144715 447027 471788 1168804 1155985 442925 464688 128879 115343 134363 131169 156000 150127 143441 143596 92186 93500 312162 276906 806922 802320 218667 215435 281967 285009 337285 328711 337180 338364 343572 351884 319165 351388 792226 820388 583610 483318 304516 300961 346633 345877 353843 360251 357220 359863 397167 396391 699014 730886 41.05 67.6 2
13:17:19 2023-09-27 423194 426299 95398 91017 148361 149589 156801 155410 96487 95071 116067 115568 139494 144777 438700 470207 1171368 1156022 441178 464688 128968 112308 134625 131960 155930 151954 142883 143397 92230 94726 314599 276906 802554 802391 218050 213522 282028 285182 334728 329279 337180 338410 343572 350140 322087 350858 791103 820388 553161 483318 302427 301157 348861 348728 357983 364718 357901 359141 400404 398060 707114 735001 41.05 67.6 2
13:17:20 2023-09-27 427643 426316 95233 91426 147400 150788 156295 156382 96487 95104 115906 115309 138973 144751 447100 470938 1178797 1152271 447447 467717 128405 112670 134212 132290 155108 151047 142715 144176 91965 95021 313637 278971 792520 802429 218050 214414 281528 282910 337768 327719 336668 339924 344556 348294 316389 351424 791103 825137 583610 479643 306033 297042 346355 346955 355192 360791 355880 360117 398685 397609 709249 731668 41.05 67.6 2
13:17:21 2023-09-27 427639 428558 95398 91393 148051 149936 157020 155857 96519 95039 116102 115342 139494 144715 447100 477164 1171368 1151787 445533 463242 128152 112593 133850 132390 155061 150335 142717 144266 92166 94759 324103 278484 790265 805916 216823 214036 281599 284281 337803 325818 337730 338673 344846 351884 318721 351208 790993 826674 580710 480304 306250 297775 347608 347265 356971 360216 356962 360479 398649 396391 708084 731494 41.05 67.6 2
13:17:22 2023-09-27 427083 426619 95398 91426 148257 150064 156995 156322 96853 95362 116542 115752 140070 145051 442948 477895 1172099 1152308 445351 466334 128789 112438 134437 132424 155679 154034 142883 143600 92196 94759 313637 276837 802830 807000 216823 213853 281170 284081 336751 325782 338724 337581 342472 348294 321668 350858 790543 820460 580710 481092 304239 297775 347679 346920 354375 360181 356636 360407 398299 396356 706056 732913 41.05 67.7 2
13:17:23 2023-09-27 427046 426575 95492 91364 147807 150546 156731 156312 96454 95071 116114 115309 139296 144954 440234 479980 1171331 1151787 445170 466334 128721 112516 134551 131960 155965 150231 142883 144098 92323 94890 327202 277191 800539 809299 218358 216043 283909 284139 337590 328546 339574 337913 345406 351884 318271 353883 788159 826850 587728 480340 304732 300125 350808 346515 356512 361331 356889 360081 396668 401186 708134 731872 41.05 67.7 2
13:17:24 2023-09-27 433894 430344 95655 91646 148118 150929 156955 156679 96787 95557 116194 115786 139494 145121 441489 476970 1166079 1144128 450864 463278 128576 112670 132526 132390 155748 151115 143355 144466 92226 94987 312674 278971 796633 809349 216823 214815 281135 283396 337495 329440 337694 337581 343502 348680 316646 351424 789684 834129 582160 477566 306033 297493 347156 345841 357622 360720 356889 360370 399275 399635 706965 732913 41.05 67.6 2
13:17:25 2023-09-27 433894 427487 95468 91552 148249 150788 156985 156818 96454 95136 116102 115309 139527 144918 441390 477258 1164625 1144128 451504 464617 128694 112747 134293 132689 155723 151568 143308 144731 92287 95183 315065 280074 798426 810497 216823 214746 283402 283343 337732 326731 337694 337581 343431 348537 316832 351352 789983 834129 583610 477566 304703 299532 347399 345356 357622 360181 356636 360334 397029 399355 705020 730849 41.05 67.7 2
13:17:26 2023-09-27 433586 427787 93906 91552 148257 150580 157020 156347 96487 95200 116229 115342 140137 145086 440090 478003 1165453 1144499 451504 464255 128542 112747 134625 132698 155281 151568 142719 143994 92099 94890 312674 278079 794797 809875 216823 214517 280280 283409 337495 326696 337657 337545 343226 347946 316646 351352 788828 834129 580710 482450 308104 300058 348861 348235 355299 359243 357864 360298 396849 397396 701989 732839 41.05 67.7 2
13:17:27 2023-09-27 431440 429487 95534 91552 148772 150479 157308 156749 96487 95232 116183 115342 140058 144852 445472 474352 1166116 1153055 449698 467717 129383 112593 135046 132290 156584 150335 143642 144210 92387 94890 312162 277652 805868 809201 216823 213487 281209 283811 334423 329492 336998 337037 346347 348925 318380 350822 792788 834129 585060 483862 302427 299303 345036 344802 356547 359894 358011 358132 397029 398760 701110 731412 41.05 67.7 2
13:17:28 2023-09-27 433586 431717 95629 91585 151207 150788 157064 156818 96519 95265 116264 115819 140363 145020 441620 471600 1167110 1153153 448585 465307 128968 112670 134551 132390 156188 151081 143313 144266 92421 94824 313637 277652 800067 807058 216823 213522 280903 283449 335702 328746 333685 338387 346384 348186 318910 350148 793351 837040 589199 483062 305381 299665 347629 347300 357323 359105 358011 359285 401465 398760 699969 733587 41.05 67.7 2
13:17:29 2023-09-27 433885 429058 95596 91519 148982 150929 157504 156575 96919 95233 116530 115912 140620 145289 441475 475806 1171266 1156716 452145 466078 128968 112670 132907 132656 156217 150912 143313 144572 92357 94890 313637 277652 799755 806427 216518 213522 280280 283414 335702 327719 335609 339626 341445 347946 315912 349272 790960 834166 580710 481808 304939 299093 344553 344767 356261 359643 357467 357593 396957 398445 703104 732668 41.05 67.7 2
13:17:30 2023-09-27 432454 429165 95460 91552 147979 150412 157274 156709 96487 95168 116229 115342 140827 144958 441656 472298 1167110 1153427 448718 465307 128968 112670 132907 132394 156217 151426 143545 144873 92421 95054 313637 279277 807228 809299 216679 215435 280994 283904 336347 329101 333469 338459 345894 347768 318605 351649 792675 834129 575319 483099 304732 298117 346819 347443 356261 360889 357717 358996 398334 397573 700539 734664 41.05 67.7 2
13:17:31 2023-09-27 430722 431257 95889 91516 148948 150721 157974 156644 96751 95071 116333 115309 140590 144817 441439 477595 1169633 1161036 451430 468577 129155 112747 134813 132390 156694 151183 143812 144232 92454 94890 314599 276801 801453 806486 216823 213157 279818 284813 334728 327755 336668 337309 341410 348224 322314 348673 793351 829959 577810 485447 302392 297493 346633 347443 354375 358819 358011 359249 398614 396356 698482 735222 41.05 67.7 2
13:17:32 2023-09-27 430869 429134 95659 91489 151422 150580 157756 156709 96816 95103 116379 115342 140590 144918 445472 477258 1171368 1162726 451787 466033 129147 112980 131352 132689 156479 153169 143676 144398 92609 93066 316692 278880 802523 806911 216823 213157 280481 284716 334728 327755 336195 337913 341923 348259 322506 348673 793167 831722 586257 485447 304516 297528 346633 346920 354375 358534 358011 359249 398614 396043 698977 734742 41.05 67.7 2
13:17:33 2023-09-27 430568 430410 95597 91453 148910 151031 158004 156540 96784 95007 113630 115812 140590 144887 444927 479299 1171331 1162726 451430 466033 129430 112747 134844 132423 156792 151216 143778 144300 92454 94923 314238 276837 807486 807058 216823 217910 279853 284716 334728 327755 336631 337545 341445 348259 317707 348445 792788 829959 586257 485447 304300 297528 346633 346920 354339 358569 358011 358960 397985 395178 698977 734664 41.05 67.7 2
13:17:34 2023-09-27 430564 430513 95729 91552 148932 150580 158004 156818 96816 95071 116333 115342 141005 142903 445301 477715 1171184 1163442 450030 466618 129438 112902 134962 132722 156837 151670 143812 144266 92680 95054 314599 279079 803618 808202 216823 217910 280245 284809 334728 327755 336906 337545 342212 348224 317707 348148 792788 829959 577810 485827 304589 299810 346112 346884 353807 358569 358011 359213 397427 395178 698977 734664 41.05 67.7 2
13:17:35 2023-09-27 430564 430463 95692 91552 151492 150788 158114 156709 96949 95136 116414 115819 140817 144918 443973 478003 1173865 1164382 450434 466725 129237 112747 135001 133127 157011 151670 144011 144432 92454 95087 317494 278880 805834 807058 216823 217910 280280 284822 337762 330177 336340 339597 344810 350894 315739 350762 795334 825467 582160 482265 303721 298431 345556 346100 353312 361261 358445 360717 397029 395178 701961 733670 41.05 67.7 2
13:17:36 2023-09-27 430564 433709 96053 91638 149225 150963 157899 156967 96851 95297 116519 116105 140717 145427 445192 477078 1176369 1162452 445206 469316 129549 112747 135095 132606 157237 151670 144011 144632 92643 94956 314599 277688 813698 809349 216823 213927 280742 283953 334693 328480 336120 337581 342472 348224 315847 348709 790960 829300 575319 485864 303869 300379 346598 346398 353312 358569 358011 359213 399839 395143 701036 735743 41.05 67.7 2
13:17:37 2023-09-27 431170 431731 95659 91585 151738 150926 158268 156888 97015 95297 116530 115852 140817 145192 445931 478039 1174699 1165212 450471 467455 129327 112747 135001 132881 157120 151602 143907 144658 92734 94054 316692 279277 809612 810497 216823 214830 280994 284960 337762 328569 336450 337403 342472 348294 317439 347171 792005 828532 579260 485754 303869 298152 346355 346255 352289 358819 358011 358960 399275 394867 700576 733587 41.05 67.7 2
13:17:38 2023-09-27 432628 432168 95996 91705 149400 151031 158225 157082 96949 95071 113573 116005 140811 145157 446611 477751 1171368 1165826 453108 467455 129679 112902 134844 132731 157011 151670 143812 144668 92680 94988 315065 277688 819082 808202 216823 217874 279507 284281 334728 327755 336631 337309 340899 347981 317707 348409 792151 829365 591966 484687 304373 297595 346112 346955 355940 358569 356925 358203 397427 396426 701110 736824 41.05 67.7 2
13:17:39 2023-09-27 432831 431726 95625 91585 151492 151064 157783 157107 96784 95265 116495 116045 140826 145192 445301 480852 1171368 1162726 455655 470649 129369 113213 131271 132756 157016 152369 144211 145034 92609 95216 309686 278827 804456 808202 215962 213487 279783 284223 337762 327684 336595 338328 342857 347669 317634 347135 792115 829365 577810 484344 304300 297493 345591 346920 356011 358569 356962 358203 397427 396426 701110 735780 41.05 67.7 2
13:17:40 2023-09-27 432637 433755 95791 91716 151492 151375 158004 157117 97052 95168 116414 116045 140817 145329 446963 478039 1177133 1162726 446831 468149 131460 112825 134879 132606 157230 151426 144245 144634 92873 94956 314599 278347 807663 810497 216823 213627 280903 283414 334423 328746 335609 337309 342436 348037 315589 350947 793308 825101 587728 484724 303365 298187 345591 345321 352253 359929 358011 358695 397029 394555 703104 733683 41.05 67.7 2
13:17:41 2023-09-27 439022 433057 95655 91585 151492 151064 158114 157361 96784 95524 113630 116198 141105 141467 446854 477895 1179719 1163996 446685 468665 129687 112902 135067 132731 157315 151703 144245 144564 92798 95054 315065 278579 810386 809109 216715 213749 281004 283414 334423 328480 335646 336564 341480 347981 315331 348184 792115 829959 586257 486208 303983 299315 346355 346362 355459 358033 357504 358167 396316 394555 700539 735743 41.05 67.7 2
13:17:42 2023-09-27 432398 433057 95725 91585 151632 150788 158560 157107 96949 95103 116530 115965 141044 145192 447413 478111 1174699 1161890 452145 468845 131425 112902 135001 132952 157230 151737 144211 144632 92777 93098 320529 278543 807192 809349 216823 214228 282072 284973 337762 328498 336486 337439 342979 349908 315473 350514 795607 827260 582160 482867 303365 298833 345591 347742 357224 361261 356889 357090 399008 395766 709130 734664 41.05 67.7 2
13:17:43 2023-09-27 431611 432845 94045 91767 148803 151517 158154 157256 96885 95362 116635 116265 141139 145502 447912 478509 1177170 1162577 447996 468809 131608 112825 131463 133364 157635 153385 144279 144769 92841 95121 330359 278543 808515 809145 216213 213477 280707 283414 334423 327790 335573 336564 341445 347704 314887 350343 792711 820424 589199 484724 303438 297944 348344 345321 353347 361008 357467 357593 397029 396817 704023 734751 41.05 67.7 2
13:17:44 2023-09-27 443576 433129 95563 91871 151347 151550 157783 157361 96519 95329 116252 116078 140817 142116 446817 478003 1180675 1161073 446831 468593 131642 112825 135001 133106 157230 151737 144952 145000 92734 95381 315065 279365 806224 811648 216177 213715 281541 283210 337285 328746 333649 337581 341445 347946 314306 351723 792675 820388 575319 482526 303438 300466 345314 345321 352289 360791 358011 357593 396993 394004 703489 735222 41.05 67.7 2
13:17:45 2023-09-27 435128 432953 95600 91879 148737 151584 158011 157656 96686 95654 116460 116398 140444 145706 446671 477751 1180680 1159423 448109 468918 131574 112902 134655 132856 157230 152192 144245 144803 92616 93130 315065 281126 811039 809145 215909 213927 281673 282514 334728 328516 333649 337581 341445 347946 314622 349308 792151 825101 586257 484344 304622 299387 345591 344802 354707 359140 357757 357628 396993 396403 703104 734664 41.05 67.7 2
13:17:46 2023-09-27 432665 433138 95725 91808 151624 151132 158225 157361 96784 95297 116414 116373 141077 145502 446671 480852 1179644 1166659 448630 468557 129687 113057 131619 133064 157670 152090 144611 145034 92933 95315 314599 279204 812115 810326 216213 213556 281391 283462 334423 327790 333685 337319 342979 347946 313894 348990 792711 825101 580710 484724 303008 299387 345556 345044 354456 359957 357504 357593 397029 396403 702605 735185 41.05 67.7 2
13:17:47 2023-09-27 432876 435754 95597 92064 151242 152358 157759 157801 96519 95459 116333 116431 140817 142184 448303 478111 1183945 1157702 451504 468701 129465 113135 134749 132889 156792 152437 143812 145510 92616 95187 315720 282865 796755 809181 215606 214345 280280 281618 336715 327225 333649 337581 342979 347946 315367 348709 790960 827507 587728 477566 304732 297250 344518 345356 354126 360756 354803 359916 397029 395213 710330 735876 41.05 67.7 2
13:17:48 2023-09-27 432912 435103 95427 92064 148772 152072 157239 158172 96820 95882 113465 116619 140717 142213 448828 477967 1183931 1162226 451967 468809 129327 113057 134655 132889 156799 152581 144309 145205 92616 95154 315065 282865 800298 811648 215606 213927 280433 281421 335737 327225 333613 337581 342979 347946 315331 349236 790960 825137 574305 477566 304300 297493 344518 345079 353843 360251 355305 358967 397029 395178 709790 735784 41.05 67.7 2
13:17:49 2023-09-27 433052 437806 95563 92064 151216 152038 158508 160722 96487 95751 116217 116464 140817 142331 447303 478075 1183945 1161073 449233 468990 131460 113057 134879 132889 157120 152226 144279 145239 92616 93036 313637 282466 800250 810326 215998 214121 281352 283740 336102 328108 333505 337474 342979 347768 315473 351797 793277 829300 580710 477674 303811 297369 347629 346155 353277 359070 354767 358960 398863 396781 710293 733624 41.05 67.7 2
13:17:50 2023-09-27 434596 435371 95931 91771 149087 151726 158079 157731 97120 95427 116635 116298 141141 145706 449611 485575 1179838 1159423 451504 471679 131425 113057 135001 133432 157420 152471 144313 145274 92777 95154 315065 280605 803588 815070 216061 213627 279937 282514 337212 325484 337694 335516 342979 348925 314372 348148 790543 827544 580710 482185 303869 296558 347715 345079 352289 359140 355844 359285 396957 397142 706130 733624 41.05 67.7 2
13:17:51 2023-09-27 432538 436199 95692 91904 151527 151584 158114 157801 96784 95297 116368 116271 141305 141779 449292 486295 1173765 1155164 450225 468593 131334 113057 134784 132889 157056 152581 144309 145236 92832 95283 316692 281018 809125 816152 216141 213200 281909 282373 334693 325747 337419 334472 341207 348747 314743 350412 790808 827544 587728 482487 304373 297631 347435 343286 352253 359140 355592 359213 395732 395845 707131 732512 41.05 67.7 2
13:17:52 2023-09-27 436207 436285 95763 91938 148947 151794 158449 158132 96816 95556 116495 116464 141508 141733 449207 485291 1177133 1151787 447877 471679 131368 113057 134725 132889 157230 152437 144513 145475 92777 93131 316692 281994 802523 818542 215606 213477 280742 281689 335737 326767 336120 334543 342986 347946 314143 348184 789983 831722 580710 480413 303869 297631 346147 345537 354410 360216 355305 357628 394284 395213 710330 733624 41.05 67.7 2
13:17:53 2023-09-27 438857 436507 95597 91904 151492 151764 157783 157801 96519 95329 116333 116640 141077 142064 449611 482672 1177057 1152271 450030 472658 129507 113213 135186 133624 157160 152444 144377 145575 92771 95220 316692 282466 802893 817199 215311 213927 280707 281654 335702 325818 335646 336423 342472 346900 313894 348990 791103 829329 582160 477638 301968 296593 345627 345293 355976 359992 354480 357880 395176 396391 710330 733674 41.05 67.7 2
13:17:54 2023-09-27 437392 435584 95826 91618 149923 151098 161302 157361 96816 95232 116437 116271 141305 145573 450028 484103 1167112 1156022 450611 472854 132070 113057 135019 132972 157890 152471 144611 145645 92970 95121 316524 278579 828876 817383 215303 213815 279428 283533 335859 327260 336120 334543 341958 346935 313608 348248 790996 834129 587728 486949 303008 297775 347156 343286 354375 357749 357504 358203 395140 394867 701110 733587 41.05 67.7 2
13:17:55 2023-09-27 437392 435402 95792 91618 151877 151098 159077 157152 96952 95752 113639 116365 141662 141602 451527 485018 1168733 1158328 454398 471238 131859 113057 131528 132856 158073 152683 144747 145036 93034 95153 324103 278971 813560 818542 215267 213627 279818 283811 335859 327225 336631 334508 342197 347911 314851 348248 792078 834093 580710 487588 302898 297007 347643 343286 354339 357714 358011 358960 395140 394867 700539 733661 41.05 67.7 2
13:17:56 2023-09-27 438048 436503 95895 91775 149609 151550 161565 157361 96949 95362 116611 116318 141658 145604 451342 484067 1167075 1156806 454186 471607 131894 113057 135137 132856 157670 152192 144747 145070 93034 95252 318022 279365 813417 818395 215319 213749 282090 283904 336333 327577 336450 337203 342943 346687 314671 349658 793351 837781 579260 483245 303008 298290 346892 344248 355477 358534 355807 358419 396367 396356 705105 736907 41.05 67.7 2
13:17:57 2023-09-27 440461 437110 95959 91898 149495 151928 158632 158097 96984 95459 116611 116045 141305 145706 447888 483468 1177105 1164382 455947 472679 131551 113524 131736 132889 157230 152683 144782 145475 93034 95253 330359 279509 805441 811508 214929 214228 278584 282875 334728 327189 333685 337581 341978 347946 315883 348141 792115 829329 584786 486898 303869 297559 348061 345877 354957 357999 356925 360097 397029 395521 701110 737870 41.05 67.7 2
13:17:58 2023-09-27 432949 434163 95991 91779 149923 151550 158784 157581 97114 95168 116646 116045 141696 145467 449222 482297 1177096 1168621 454075 472818 131768 113057 135078 133524 157750 152581 144979 145824 92933 95415 318635 279329 810431 815113 216070 213371 281512 283343 334388 327454 333649 335987 342546 347661 312588 348742 793272 826887 580710 487631 302898 299460 345278 345008 354456 358819 356925 360097 396326 395566 703104 735826 41.05 67.7 2
13:17:59 2023-09-27 438782 436016 95763 92035 151597 152528 158246 158615 96916 95329 116530 116318 141272 145946 451527 481246 1185735 1161899 450611 473755 131425 113368 134844 133507 157230 152717 144279 145949 92680 93195 315065 284105 797895 813881 215267 213328 279906 281154 336751 325782 333577 337545 342737 347667 314298 349521 793351 827507 587728 483862 304516 297523 346633 345841 352253 358569 353693 358708 396705 395845 710293 735706 41.05 67.7 2
13:18:00 2023-09-27 446338 435365 95758 92163 149186 152004 158557 158021 96784 95394 116530 116238 141605 141929 449496 486801 1183044 1162465 453543 472904 129687 113368 131256 133465 157890 152615 145103 145335 92872 95285 316692 281958 812239 816273 214980 213029 279783 281627 335702 325221 336962 337057 342496 347946 313602 349521 791103 829923 589199 481808 303653 296593 347120 345781 352289 359929 354480 359842 393333 396403 710330 733031 41.05 67.7 2
13:18:01 2023-09-27 438048 437947 95929 91828 150124 151512 161563 157361 96949 95104 116599 116011 141665 145431 449927 487089 1167902 1155985 457202 473086 131709 113213 135172 133290 157670 152683 144782 145576 92832 95319 318022 279509 810035 818199 214964 213477 279928 283378 334657 325747 336631 334472 342979 345503 313859 347437 790960 834093 587728 487588 302935 296558 346633 345781 354091 358569 357467 360134 393958 394867 701073 735148 41.05 67.7 2
13:18:02 2023-09-27 439892 436003 96179 91904 149330 151903 158655 158137 96919 95817 113663 116492 141997 141929 452168 483541 1175442 1160528 454610 473049 131928 113135 131709 133306 158041 152718 144782 145441 92906 95253 316692 282138 813458 818598 214290 213477 279358 281689 333969 327790 333541 334508 341410 345822 313316 348779 793308 836300 586257 485791 302440 299387 345278 345537 354410 358534 355556 357878 394513 395178 704104 735950 41.05 67.7 2
13:18:03 2023-09-27 440962 436087 95929 91904 149713 151794 161493 158021 96949 95200 116599 116078 141631 145706 450666 483727 1173769 1165268 457239 474193 131676 113213 135190 133373 157670 152683 144611 146101 93034 95285 323622 281560 812058 813305 214929 213627 279928 282616 334693 326731 333649 336529 340347 347946 314851 347437 793272 832311 584786 485842 303438 296593 345556 345356 354707 356931 355880 359587 396705 395557 702309 739728 41.05 67.7 2
13:18:04 2023-09-27 436913 437558 96089 92028 149747 151937 159112 158207 97150 95753 116831 116045 141997 145644 450597 483959 1180477 1168659 454101 473755 131676 113368 135172 133290 157670 152683 144782 145475 93034 95285 316524 279509 829541 813917 215606 213029 278510 282946 335859 329477 333613 335516 342496 347946 312870 347756 793272 827471 583610 486208 303008 297250 345036 344284 353956 358534 355880 358967 395732 394696 704104 735743 41.05 67.7 2
13:18:05 2023-09-27 435746 436696 95895 91904 152015 151933 161600 160688 96949 95200 116646 116318 141729 142000 453416 482636 1180588 1168621 451504 474126 131928 113213 131982 133524 158297 152581 145214 145373 92967 95349 312709 281451 817963 816079 215052 212185 282271 282479 335859 327490 333577 338158 342834 346586 311885 349273 792675 827150 582160 481808 302786 297493 343555 344767 352289 359678 355807 357914 395732 395845 706093 737457 41.05 67.7 2
13:18:06 2023-09-27 438668 436593 95924 92128 149533 152358 158422 158242 96916 95622 116646 116431 142389 142948 450633 487017 1183945 1162726 454287 474462 131425 114203 131373 133725 157230 153423 144547 146220 92970 95319 316692 283557 799376 816226 215267 213029 279393 281654 337233 325186 333685 336529 341737 347946 313382 347919 792226 829923 587728 483245 303653 297775 347156 344284 354707 358819 354767 358672 395418 394302 708171 734627 41.05 67.7 2
13:18:07 2023-09-27 436394 438469 95796 92064 151803 152072 161189 160835 96949 95394 116599 116431 141534 142264 453453 489663 1183044 1160018 453430 476210 129687 113524 131619 133624 158000 153107 145081 145945 93034 95352 319806 282902 814864 820868 215382 212767 279393 281654 334657 326977 336120 336252 340934 347667 311783 348779 791103 832311 589199 483174 303942 297559 345591 344806 353312 359894 353657 359842 393333 394867 712350 733587 41.05 67.7 2
13:18:08 2023-09-27 440337 436736 96256 91931 152124 151584 161598 157801 97015 95394 116599 116351 141763 145573 450633 487053 1167976 1159386 454551 474126 131928 113894 131800 133256 157895 152577 145252 145475 93034 95121 319607 279473 816029 818235 214290 213029 278579 283152 335859 326731 335573 336252 342979 345822 312691 348248 793308 836598 587728 486172 302439 299319 345520 344806 353843 358033 355017 357624 393369 394867 705291 736824 41.05 67.7 2
13:18:09 2023-09-27 441336 436451 95933 92027 149923 152358 158819 158137 96952 95622 113729 116525 141858 142365 454209 483578 1176258 1161036 457317 474462 132070 113368 131825 133557 157890 153210 144979 146428 92906 95319 316692 282665 809474 816226 213671 212879 278579 281618 334657 327755 332261 335516 342737 343784 313894 347719 795629 837817 586257 484344 302935 297775 345668 345356 354339 356931 354730 358422 396993 394867 703104 737907 41.05 67.7 2
13:18:10 2023-09-27 451585 436589 95924 91904 149809 152107 161563 157801 96949 95103 116634 116078 141997 145852 452057 485539 1177133 1168696 456842 474462 131676 113213 135190 133290 157890 152717 145355 145712 93034 95187 318635 281163 817460 815070 214929 212879 279928 282523 333687 325782 333613 335481 340945 347683 312906 346382 793308 828714 583610 487243 302580 296558 344518 344213 351965 356966 355807 358165 395445 394374 702845 736640 41.05 67.7 2
13:18:11 2023-09-27 436344 437679 96068 91771 152433 151970 159112 158097 96984 95232 116599 116351 141763 142047 450561 484677 1180551 1170917 451960 472795 130014 113135 135123 133164 158294 152683 145252 145712 93034 95220 316524 281126 819759 816226 215606 212362 278544 282514 335859 326731 333577 334543 341978 346935 311483 348248 793345 827507 587728 484724 301969 297667 344553 344248 353689 358569 355807 358422 395140 394696 703987 737467 41.05 67.7 2
13:18:12 2023-09-27 436662 438728 95800 91892 152015 152038 158817 160610 96784 95296 116530 116271 141339 142297 453132 482636 1184051 1166924 451824 474462 131928 113446 131982 133398 158041 153039 145115 145609 92967 93195 318022 282284 813880 816152 214076 211627 279472 281654 333969 327260 333469 336022 341978 345786 311444 349273 793308 828985 582160 481431 303008 300002 345913 344767 352289 359678 351632 357371 395445 395845 710330 737907 41.05 67.7 2
13:18:13 2023-09-27 438233 441168 95858 91954 149533 152286 161493 160835 96784 95362 116565 116619 142389 142028 450705 489400 1185628 1162726 453232 472191 131802 113368 135207 133323 157670 152717 144816 146084 92970 95287 316692 283615 815221 818542 214326 212362 278579 281618 337487 324731 335609 334508 340945 347423 311992 348285 791955 829959 583610 483281 303438 297847 346633 345537 352253 359105 353657 358676 392158 395845 711844 733826 41.05 67.7 2
13:18:14 2023-09-27 440608 437844 95792 92069 151808 152802 158562 161164 96784 95588 116565 116853 141665 144764 454744 486801 1183044 1155856 453430 476143 129687 114058 131619 133658 158000 153354 144782 146084 93034 95352 316692 284123 809007 821822 213847 212362 279428 280761 337285 325747 333613 334472 342979 343489 311957 348779 792788 838446 583610 481468 304300 297847 345036 343286 354410 357999 351560 356791 394549 394867 710330 735780 41.05 67.7 2
13:18:15 2023-09-27 440975 439229 96123 92064 152231 152038 161633 158021 96816 95329 116599 116431 141763 142098 454532 487017 1171368 1161073 455588 474462 132253 113882 131825 133302 160360 152615 146102 146123 93034 93493 319607 281163 820178 820625 213583 212362 278544 282523 333969 325818 333613 335777 342979 344783 313095 347228 793345 837817 586257 485242 301079 300307 344553 344806 354091 356966 354480 356866 395600 397106 703525 737384 41.05 67.7 2
13:18:16 2023-09-27 449818 438728 95800 92168 149914 152392 159077 158393 97017 95362 113672 116331 141891 142359 453913 484605 1178005 1162726 458412 474462 132070 113524 131437 133582 157785 153176 145472 145472 93034 95515 318449 282902 812285 817962 212913 212397 279928 281715 334189 327225 331525 337332 341978 343748 312942 346664 794468 837817 586257 484724 303008 297775 345424 345356 353312 356647 354193 358422 396993 396403 704104 738059 41.05 67.7 2
13:18:17 2023-09-27 438978 438241 95958 91904 152124 152107 161633 160610 96981 95071 116634 116078 141992 145777 453328 487017 1180588 1170359 458284 472191 131962 113368 135123 133541 160249 152751 145252 145780 93034 95187 320788 281994 815878 815648 214254 212362 279731 281689 335859 325782 333577 334508 340430 347683 311957 345332 793345 828750 584786 486898 302152 297523 344518 343286 351965 356931 355301 358438 395131 393819 704067 737236 41.05 67.7 2
13:18:18 2023-09-27 437902 439668 96089 91898 148176 151970 159112 158021 96916 95200 116634 116351 141992 142398 454637 486259 1180588 1171751 454535 476480 132253 113213 135180 133386 158294 152717 145013 145437 93034 95285 316524 282031 816463 817962 214929 211697 278544 281795 335859 326767 333541 334508 341737 346900 310757 347719 795593 826923 589199 484344 302580 297042 343555 343286 353689 358569 355305 357914 394549 394419 704558 737907 41.05 67.7 2
13:18:19 2023-09-27 440287 438433 95924 92064 149678 152072 161528 160905 96784 95394 116599 116464 142142 142230 450705 490609 1183945 1164382 456016 474293 131368 114046 134914 133763 157230 153598 144782 146389 93034 95352 320788 283758 804382 818542 213934 211733 278749 281386 336208 326694 333577 335516 340430 346657 311957 347719 792226 830198 587728 485242 302715 297595 346527 346515 353956 358429 354317 359366 392016 393927 710293 734664 41.05 67.7 2
13:18:20 2023-09-27 439714 439050 96150 91958 149642 152388 161528 161052 96519 95394 113705 116619 141997 142525 453364 490609 1183945 1157702 453282 473555 131836 113524 135078 133746 160214 153210 144850 146084 92970 95352 319806 283904 807476 823059 213883 211697 278579 280761 334459 325747 333613 333888 342979 343784 310975 348285 793272 829365 583610 481092 303008 297906 344553 344284 354126 358569 351596 358422 392230 394004 711077 734701 41.05 67.7 2
13:18:21 2023-09-27 444895 439086 95792 92191 151843 152358 161189 160974 96519 95622 116599 116658 142054 143223 453074 489663 1180558 1154996 455874 476480 129687 114137 131619 133658 157890 153423 144816 146356 93070 95386 316692 285720 806171 820625 212544 212397 278544 282539 334763 325747 333613 334508 341737 343466 312942 347473 792226 839075 584786 486208 303869 297009 345591 345537 352289 357854 353693 357090 393369 395566 703104 735743 41.05 67.7 2
13:18:22 2023-09-27 443164 440288 95830 92064 152089 152106 161598 160792 96949 95297 116599 116384 141796 142432 454855 484139 1173728 1161899 457317 472191 132162 113368 132290 133344 160472 152649 146102 146530 93034 95386 317664 283904 818874 820045 213397 211768 279928 281189 333969 327525 332531 334508 342737 343748 311992 346091 793345 839075 586257 484760 302935 297667 345596 343286 354126 356966 351668 356829 394620 395557 704023 737981 41.05 67.7 2
13:18:23 2023-09-27 441926 439418 96187 91962 150128 152392 159077 158242 97017 95297 113639 116331 142121 142365 455280 483995 1178868 1161890 460058 474732 132157 114058 131619 133821 160214 153210 145013 146559 93034 95386 323622 283503 811087 817383 212878 212767 279928 281501 333687 325712 332297 336022 340430 343819 312942 345613 793345 834166 583315 485154 302794 297775 343519 345321 353312 355867 351668 357914 396326 395845 703104 737981 41.05 67.7 2
13:18:24 2023-09-27 440704 441155 95996 91938 152124 152038 161854 160722 97114 95168 116669 116111 142123 142000 454392 487089 1180588 1171192 459332 472227 131836 113368 135088 133323 160137 153244 145286 146119 93034 95352 318635 282902 813417 816226 213918 211733 279390 281654 335859 325782 333577 334472 339916 346935 311738 345088 793345 829959 586257 486898 301755 297775 343555 343286 351965 357640 354512 357621 395167 393195 702993 737815 41.05 67.7 2
13:18:25 2023-09-27 438868 442846 96226 92025 148308 152181 162085 158242 96949 95362 116715 116431 142516 142424 454967 486981 1180675 1173695 455979 475177 132111 113368 131800 133683 160514 152547 145690 146186 93034 95352 318022 282429 815675 819764 214254 211296 279928 281654 335622 326696 333505 336727 340945 345822 310722 346346 795593 827471 586257 485410 302152 297775 346402 345781 354707 360889 351524 356793 394513 394696 712350 737990 41.05 67.7 2
13:18:26 2023-09-27 441587 440364 95891 92064 149643 152528 161754 161129 96816 95427 116681 116625 142291 143651 454646 490123 1186327 1165212 455947 475771 131608 114504 135067 134070 157670 153739 144782 146455 93034 95517 317664 285315 808493 819704 213547 212066 279928 280495 335937 326694 333541 335481 338641 345822 311448 346346 792788 830198 575319 484672 303869 297847 346491 346760 353920 360635 351451 359876 392016 394625 710220 735706 41.05 67.7 2
13:18:27 2023-09-27 440337 441016 96055 92191 152126 152494 161528 161129 96816 95753 113639 116625 141992 143092 454646 490088 1183945 1164382 454551 474221 131859 113524 135180 133692 160362 153244 146005 146734 93034 95352 333577 284105 811343 820661 214033 211296 279928 280761 336333 325221 333685 333888 340981 345822 310504 346664 792226 833490 580710 481772 303082 297068 346892 344806 354149 357964 351524 357914 393922 397106 712350 736824 41.05 67.7 2
13:18:28 2023-09-27 446590 442003 95920 92191 152015 152528 161528 161017 96816 95427 116646 116619 142348 143223 454392 492511 1178042 1156679 460600 477155 130049 114373 131619 134095 158000 153670 145218 146662 93034 93526 312709 285315 804220 821822 212509 212695 279928 282539 334728 325186 333577 336252 340909 343748 313572 345576 793351 840858 584786 487588 303008 298244 345556 345537 354707 358358 354730 358930 392158 394696 701110 734664 41.05 67.7 2
13:18:29 2023-09-27 445639 444036 95962 92191 149888 152494 161824 161129 96949 95459 116681 116431 142291 142230 455684 487125 1180588 1168659 460589 474257 132077 113524 131619 134024 160549 153210 145252 146186 93034 95352 320788 283703 816448 817962 212878 212362 279928 281583 335859 325747 333505 336022 338891 345579 311707 345540 795593 829401 584786 488280 302794 297847 346402 346381 351965 357964 354767 356829 393922 393169 706093 737907 41.05 67.7 2
13:18:30 2023-09-27 439984 441539 96262 92186 150026 152849 159112 158685 97017 95654 113606 116652 142389 143056 456919 486837 1186290 1170322 453245 474257 130666 113368 131891 133474 160654 153176 145725 146284 93384 95319 320788 283703 817078 819123 213512 210818 281605 281189 333969 327225 332531 334472 340669 344783 309998 348248 795030 826850 583610 481055 302005 297847 345668 343286 354456 358534 351524 356540 394549 394661 713363 737907 41.05 67.7 2
13:18:31 2023-09-27 440094 442043 95999 92196 152161 152528 161676 161129 96784 95427 116715 116464 142255 142894 456151 492683 1187352 1164367 456592 474996 131642 114268 131645 134069 157670 153704 144912 146148 93034 95418 318449 284508 818818 819392 213212 211331 279928 280906 335702 324857 333577 334508 339880 345822 310975 346018 792226 829923 586257 483281 302433 297775 347838 342866 354707 360889 351343 357584 393534 395109 713252 737097 41.05 67.7 2
13:18:32 2023-09-27 444226 441854 96059 92095 152300 152917 161528 161355 96784 95555 116599 116819 142121 143801 456801 491303 1180588 1155164 455868 478473 131768 113524 131644 133725 158000 153457 146005 146938 93034 95517 315566 285720 808522 825393 212509 211155 278579 280039 334657 325449 333270 336252 341942 342169 310975 347191 793351 839075 586257 482903 303727 296161 344518 345293 354957 357854 351524 358930 393021 394661 705020 735743 41.05 67.7 2
13:18:33 2023-09-27 450904 441813 95958 92128 152089 152388 159298 161129 96784 95329 116599 116431 141992 142466 454961 489881 1173732 1163554 457312 474257 132437 113368 131982 133390 160766 153069 145687 145472 93292 93132 323622 282902 823862 823023 212878 211331 279928 281291 333969 326731 333000 333888 342496 343713 311694 346101 795459 839418 577810 485154 302213 299192 345388 346760 354957 358286 351487 357441 396488 395252 704104 737981 41.05 67.7 2
13:18:34 2023-09-27 443206 442034 96123 92224 152515 152494 161598 161094 96949 95265 113771 116318 142221 142432 455933 490609 1180551 1171192 462075 474257 132345 113524 131644 133692 158111 153005 146462 146753 93034 95319 333577 283703 818145 817383 212878 211662 279105 281386 335859 327437 333036 337057 338855 345857 311483 342519 793308 832311 581292 487243 301755 297775 345913 345293 351965 357999 353657 356793 393021 392377 706130 737944 41.05 67.7 2
13:18:35 2023-09-27 441629 442111 95796 92191 152020 152986 161380 161425 96784 95265 116599 116625 142123 143403 456043 487125 1192418 1161890 457275 477008 131676 114236 135095 133830 157890 153739 144611 146386 92970 95517 329988 286126 806144 819704 212729 210649 279928 279446 338479 328277 332748 337644 339499 344899 310869 345431 793277 829154 586257 483099 302752 295995 345556 344248 351965 358683 351379 359862 395068 393481 711807 737462 41.05 67.7 2
13:18:36 2023-09-27 441601 442255 95929 92191 150208 152562 158714 161164 96784 95362 116599 116625 143240 142730 456079 493066 1185449 1161890 457279 475701 131642 114268 134949 133725 158003 153773 145117 146662 93034 95484 320788 284508 805953 820625 212878 211000 279928 280726 334728 324857 333505 334472 338855 345302 310504 345576 792226 829886 579260 484002 302794 297356 345591 345537 351699 357964 351524 357878 390952 393481 712350 734627 41.05 67.7 2
13:18:37 2023-09-27 441462 441530 96125 92279 149877 152849 159192 158907 96851 95459 113672 116686 142586 143155 457340 490088 1183945 1164382 454587 476263 132192 113524 131709 133759 160360 153563 145557 146559 93227 93259 320788 284508 814759 824225 213212 210341 279928 280303 335859 325221 333613 333852 340981 343784 309772 346382 793351 829401 575319 481431 303008 297509 346402 344806 353843 358358 350993 357878 393131 395845 710293 737040 41.05 67.7 2
13:18:38 2023-09-27 445464 444390 96133 92064 152472 152038 162156 160870 97015 95264 116797 116351 142255 142861 457408 491574 1173865 1161073 461254 474627 131962 113524 132073 133633 160360 153457 145589 146220 93034 95352 318635 282902 811364 824225 212509 211000 278320 281618 336065 324857 333577 333888 340430 343197 310033 342483 792115 836561 591966 488280 301079 297356 346855 342866 354707 358719 353939 355456 394091 394553 704067 737759 41.05 67.7 2
13:18:39 2023-09-27 446370 441683 96192 92054 148077 152773 161789 161052 96816 95297 116599 116586 142514 143324 457048 486638 1177147 1166659 459417 477221 131928 114236 131800 133759 160584 153598 145589 146421 93034 95551 320788 284508 814986 822404 212176 211473 279534 280726 333969 326731 330987 336252 340909 342408 310975 344529 795629 839039 593459 485242 301969 297775 342961 344248 354957 357854 351560 355748 394584 395566 702991 737981 41.05 67.7 2
13:18:40 2023-09-27 438909 441782 95929 92064 152337 152422 159183 161017 96784 95297 116669 116464 142221 142894 457444 487125 1185449 1172025 453873 474996 132529 114373 131982 133608 160654 153210 145485 145911 93034 93367 322751 283703 822182 820008 212913 209831 279928 280726 333969 325782 331525 335777 339880 343473 311234 346101 797834 830198 560808 482487 301859 297378 344901 346270 353920 359367 350283 357441 395274 393445 711077 737944 41.05 67.7 2
13:18:41 2023-09-27 443211 441854 96089 92196 152337 152528 161598 161199 96816 95654 116634 116658 142255 142894 456761 493066 1189808 1165231 459098 476407 131676 114459 135001 133859 160291 154094 145674 146455 92970 95551 315566 286126 807839 818235 212211 210670 279731 279642 334693 326694 332027 336545 338855 344783 310069 345052 790960 829959 586257 483281 303438 296031 343555 344248 351965 356647 350391 357624 394584 393169 713870 737907 41.05 67.7 2
13:18:42 2023-09-27 441124 442151 95933 92191 152116 152632 161824 161199 96784 95394 116634 116625 142255 142894 458092 494180 1182602 1165231 458734 477114 131676 114616 134949 134103 157670 153987 145252 146731 93034 95551 321034 285923 806031 820045 212544 210341 279534 282539 337762 326549 332784 337203 338713 344899 309892 345151 793277 828532 586257 483135 302580 295816 345591 345537 351965 358719 351524 358659 390988 392341 710330 737097 41.05 67.7 2
13:18:43 2023-09-27 440157 444752 95924 92191 150028 152808 161746 161460 96784 95427 116599 116658 142213 142927 457084 492301 1183945 1161618 455979 476443 131928 114124 131619 133725 158516 153423 145488 146560 93034 95386 320788 284508 816448 824809 212913 210306 279928 279907 335859 324731 333613 333888 339952 343784 309060 345332 792226 834584 589567 481808 302580 297356 345913 342866 355423 356647 350427 357371 392194 395566 712350 737759 41.05 67.7 2
13:18:44 2023-09-27 449141 446045 96187 92182 150234 152849 159112 159019 96918 95622 113762 116686 142409 143413 456578 491574 1183104 1152670 458146 479529 131928 114203 135054 133759 160325 153598 145587 146696 93034 93323 319806 286126 814506 825393 211512 211000 279928 281344 334154 324696 332531 335777 340394 341621 311190 345576 792788 839075 586257 485242 303008 295780 343555 344806 351965 356850 351524 357914 393812 393517 701961 735222 41.05 67.7 2
13:18:45 2023-09-27 446231 441710 95958 92069 149783 152562 161824 161277 96949 95427 116762 116464 142389 142759 457444 487053 1180551 1164382 459932 476407 131962 114046 131619 133746 160395 153457 145488 146220 93034 95419 317664 284508 830056 823059 211583 210818 279534 279907 333969 325782 330987 335777 340945 341656 310504 344529 797995 839075 583610 484724 302152 297559 342961 346124 354848 357640 351343 356500 394996 394240 707523 739968 41.05 67.7 2
13:18:46 2023-09-27 446797 441638 96155 92058 150237 152528 161894 161164 96949 95200 113936 116586 142783 142525 458129 490123 1180588 1171837 459588 476407 131962 114013 131709 133633 160654 153491 145488 146696 93396 95386 320788 284508 815440 819392 211583 211662 279141 280495 333969 324767 331525 334508 337834 343431 311483 342483 793308 834166 583315 487243 302721 295708 345913 343286 351965 356850 351596 356540 394549 392270 703104 740079 41.05 67.7 2
13:18:47 2023-09-27 440157 444653 95967 92191 152332 152774 161711 161199 96784 95622 116599 116739 142221 143358 458454 487125 1189808 1170359 453232 476407 132345 113524 132477 133712 160654 153210 145450 145911 93034 95386 320788 284911 817179 820625 212176 209977 278544 279872 333969 325782 331489 335777 338927 343197 308160 346055 796664 831503 586257 482487 302323 296830 342636 346270 351857 358574 350283 357731 394513 392270 712350 737907 41.05 67.7 2
13:18:48 2023-09-27 440323 446272 96106 92128 152324 152562 161633 161199 96784 95622 116634 116498 142255 143324 457481 495645 1186327 1166924 457960 477593 131768 114426 135001 134175 160291 154094 145013 147019 93034 95517 320788 285923 806327 821859 212211 210341 279141 279907 334693 324857 332531 336489 337550 343784 309564 342591 792226 829959 586257 483862 301116 296484 345314 345293 351965 356966 351240 357624 389822 392305 710330 735743 41.05 67.7 2
13:18:49 2023-09-27 448458 444644 95896 92128 152089 152774 161598 161234 96784 95329 116599 116464 142289 143324 458129 493796 1180680 1155164 459406 477150 131836 114203 135054 133792 160360 153739 145286 146696 93034 93228 321034 286126 809474 825393 210851 210670 279856 281669 336772 326586 332315 333816 339499 341515 313212 344384 793240 840117 583315 486208 302794 295708 343555 344806 353811 356708 351524 357878 393534 393481 703881 736750 41.05 67.7 2
13:18:50 2023-09-27 445560 441786 96000 91861 152264 152072 159629 160757 97080 95039 116738 116078 142716 142264 458778 495260 1173728 1161073 463336 477114 131962 113680 135242 133759 160360 153704 145603 146731 93034 95386 317664 284508 809862 825393 211583 210376 278320 280334 335859 324857 333541 333528 339880 342683 310504 342411 792115 839075 583429 487588 301938 296592 345072 342866 351965 357854 353693 357371 390404 393517 702605 735780 41.05 67.7 2
13:18:51 2023-09-27 447863 444644 95992 92191 152372 153056 161781 161199 96816 95556 116634 116658 142485 143358 458778 489881 1178840 1161890 460058 476443 132253 114236 131709 133838 160619 153704 145450 146248 93321 93335 321551 285647 819289 824079 211406 210201 279498 282140 333897 326590 331453 333888 340430 341868 309599 342303 796646 839039 584786 484724 302524 297775 342961 344806 353956 356850 351524 355456 394549 394070 701925 737981 41.05 67.7 2
13:18:52 2023-09-27 446423 442147 96175 92064 150124 152562 159006 161052 96816 95168 116669 116464 142519 142894 458454 490123 1180680 1171192 459588 477150 132253 114013 131800 133759 160654 153491 145759 146594 93034 95419 321034 284911 815327 820392 211364 211000 278712 279912 333969 324731 334202 334508 337834 342718 310975 342447 793308 836598 583315 486898 301938 296937 345424 346687 351641 357640 351379 355996 392051 391577 705105 739126 41.05 67.7 2
13:18:53 2023-09-27 443114 446015 96164 92054 150405 152426 161929 158870 96981 95168 113738 116464 142508 142772 456815 491779 1184767 1174477 457429 476443 132214 113446 131982 133633 160689 153457 145996 146255 93292 95386 321034 283703 822141 821896 212729 209649 279141 281034 333969 325747 331489 335777 338891 343748 308125 344298 795629 828129 583610 484760 301085 297775 344937 344806 351965 356966 350427 355209 392194 393289 711077 738059 41.05 67.7 2
13:18:54 2023-09-27 441160 445695 95862 92128 149993 152460 161633 161199 96784 95232 116634 116658 142146 143413 458778 496067 1186143 1165268 458622 477523 131962 114124 131709 134184 160654 153598 145522 146493 93034 95386 320788 285113 814381 824225 212176 209977 279141 279872 334189 324857 333072 333888 337834 343784 310282 342303 793167 830198 583429 483172 302580 295708 346892 342361 354707 359620 350813 356357 389205 394106 712661 735839 41.05 67.7 2
13:18:55 2023-09-27 447978 447337 95933 92191 149784 153054 161598 161495 96686 95622 116599 116886 142213 143801 458454 492337 1185628 1159386 456016 477487 131962 113889 131709 133759 160619 153598 145522 146731 93266 95419 320788 285923 820419 827736 211512 209649 279928 285244 333969 324731 331525 333888 340945 342979 309564 344602 790960 837854 586257 481468 302972 296067 345913 342866 351965 356350 350144 356866 390988 392377 704522 735853 41.05 67.7 2
13:18:56 2023-09-27 445639 444648 96058 92064 152437 152072 161999 160905 97146 95039 113870 116045 142716 142365 458778 496897 1174699 1162726 462237 477823 132146 114091 132362 133725 160654 153704 146097 146560 93292 95517 315566 283703 822597 826564 211512 209977 278105 282938 333753 326513 333162 333636 338748 342267 309639 344393 795607 837599 575319 486824 300660 297775 345803 342830 354957 358358 351451 354098 391537 394070 708047 739554 41.05 67.7 2
13:18:57 2023-09-27 449102 444317 95929 92069 150124 152836 161859 161277 96882 95394 116715 116819 142586 143489 459429 489917 1183104 1167791 459552 477487 132180 114236 131800 133725 160654 153704 145725 146662 93034 95517 323973 285315 815667 820625 210851 210466 278712 279907 333969 324731 330451 334472 338309 341910 310033 342447 793308 835971 584786 486172 301298 296901 344901 346270 351645 356850 351524 356523 393021 390825 703604 740256 41.05 67.7 2
13:18:58 2023-09-27 440863 444293 95958 92191 152407 152914 161859 161460 96784 95556 116634 116819 142289 143591 459429 490609 1189808 1172025 454551 477823 132180 113857 131982 133637 160654 153457 145687 146593 93319 93228 320788 286089 823244 823202 211371 208891 279892 281741 333861 328314 330916 333888 338855 342647 311001 345322 796627 831722 593459 481349 302005 296650 342961 345781 351965 357854 349406 357624 393333 391135 712856 737907 41.05 67.7 2
13:18:59 2023-09-27 441665 444322 95933 92196 150133 152774 161859 161425 96784 95395 116634 116739 142586 143801 458778 495995 1188047 1165231 460766 477859 131642 114426 135008 134070 157780 154094 145232 146765 93034 95517 323973 286126 805062 823059 211512 209684 278908 281344 334693 324857 331525 333564 337325 343438 308160 342519 792788 829300 583610 483281 301298 295823 345036 344588 351677 358719 353328 355456 391867 392163 712745 737097 41.05 67.7 2
13:19:00 2023-09-27 446198 445196 96064 92087 149883 152986 159147 161425 96784 95555 116855 116853 142389 144100 458778 491574 1188149 1164382 456592 477859 131962 114236 131709 134184 160619 153739 145725 146731 93034 95517 323973 285923 814872 827150 211548 208995 279534 281344 333969 326694 332495 333274 340430 342133 309297 344529 792711 829329 587728 481808 301724 295673 345424 342239 352253 358358 349370 355748 391573 394106 711077 737907 41.05 67.7 2
13:19:01 2023-09-27 447373 445901 96444 91904 152583 152388 162226 161129 96949 95296 116669 116464 142682 143126 457852 494876 1174699 1164956 463993 477859 131996 114203 131800 133759 160654 153704 145725 146493 93034 95484 321769 284508 816626 827465 211477 209977 277929 280334 333969 324857 333253 333852 338570 341621 308160 343526 794894 839695 586257 488129 300302 296542 345876 342614 354957 357711 351060 353916 390917 394070 706056 739201 41.05 67.7 2
13:19:02 2023-09-27 450806 459534 96061 92187 152367 152569 161894 158545 97017 95459 116797 116658 142716 143324 460081 486801 1183945 1168659 459552 477859 132146 114236 131917 133725 160619 153704 145759 146696 93034 95386 333577 285315 812608 822441 210633 209977 278320 281344 333969 325186 329488 336252 338309 341109 309781 344832 795030 837817 583315 485447 301298 295708 342550 345781 351965 356529 351240 355136 393369 390505 703604 740079 41.05 67.7 2
13:19:03 2023-09-27 446135 445692 95933 92128 152124 152914 161746 161234 96784 95362 116599 116739 142255 143824 459754 491303 1193191 1171192 455947 477859 132180 114236 131891 133725 158738 153457 145725 146560 93034 95451 319806 286126 817188 820661 211329 209030 279892 281199 333789 328045 333341 333780 338202 342267 310574 345394 795607 832165 575319 477602 302794 296031 342961 345293 351411 357604 349898 357335 392194 390515 710293 738128 41.05 67.7 2
13:19:04 2023-09-27 444337 445697 95958 92191 150128 152774 160242 161312 96784 95296 116634 116464 142586 143901 459754 496103 1189771 1166924 459732 477931 131894 114426 135054 133977 160360 153773 145286 146731 93034 93291 320788 285720 807562 824225 211477 209614 278320 279761 335859 324821 331525 333888 336817 343162 311001 342411 792226 829336 575319 484626 301298 295744 343519 342866 351434 358358 350180 355748 391132 391135 710330 735743 41.05 67.7 2
13:19:05 2023-09-27 452813 446474 95826 92196 149923 152774 158895 161495 96784 95362 116634 116739 142485 143358 459754 495260 1184339 1158562 459732 477859 131928 114236 135207 133759 160360 153739 145488 146490 93157 93431 319806 287334 810686 828911 210528 209837 279498 279689 333609 324821 331346 333816 338855 339613 308195 342519 792295 841453 591966 483318 302580 293944 346365 342348 351965 355743 351524 356540 389786 392305 703830 735780 41.05 67.7 2
13:19:06 2023-09-27 447309 447027 96062 91904 148407 152064 162191 160905 96981 95006 113771 116351 142716 142466 456887 495995 1175533 1162726 464654 477931 131928 114236 131800 133725 160654 153739 145488 146458 93266 95386 321769 284911 814778 827736 210851 209468 277539 279907 333969 324857 332495 333816 338582 342870 308160 341893 793308 836634 584786 487588 299697 295708 345913 342758 354598 357353 352826 353308 392051 393338 707114 739406 41.05 67.7 2
13:19:07 2023-09-27 444374 445719 95996 92064 150343 152072 162042 160905 96816 95103 116669 116464 142783 142624 458210 491193 1183945 1173643 463882 477643 130411 114137 131982 133658 160998 153636 145656 146524 93292 93335 321401 285315 816690 820625 211181 209614 277539 282140 333969 324857 330951 333888 336274 343438 308054 342181 793308 831722 577810 487588 300872 295221 344670 342866 351398 356364 351240 354062 390952 391492 707168 737981 41.05 67.7 2
13:19:08 2023-09-27 449818 444988 95867 92064 152219 152562 161781 161234 96784 95394 116715 116739 142875 143591 456851 492528 1189808 1171192 455910 477931 132437 113524 131800 133541 160689 153244 145759 146255 93034 95386 320788 285720 817844 822441 210851 208669 279534 279761 333969 325221 330219 333888 338355 341621 306944 344275 796701 829668 575319 481018 302366 296585 342925 345256 351785 357711 351640 356646 391537 389968 709249 735872 41.05 67.7 2
13:19:09 2023-09-27 445006 449918 95896 92191 150229 152808 161746 161234 96919 95492 116599 116464 142508 143502 456887 496139 1188927 1166962 459932 477967 131962 114046 131800 133759 158548 153670 145623 146560 93034 95386 323973 285923 816615 824225 211146 208995 278320 279761 335859 323583 331561 333888 336817 343197 307659 342411 792226 829923 579260 483281 301298 296067 343519 342830 351929 358358 349934 354635 387467 390825 712350 735748 41.05 67.7 2
13:19:10 2023-09-27 451153 444952 95829 92191 152089 153054 161633 161495 96519 95427 116599 117224 142255 143824 456887 494527 1182786 1159386 457996 479869 131779 114426 131709 133981 160619 153499 145759 146731 93034 95551 322982 286736 811789 828800 210521 209030 279623 279617 333789 326549 333815 333708 339463 340423 308019 342375 793314 838893 591966 481772 302152 293908 344937 342866 351677 358075 349370 355748 389786 391135 703489 739201 41.05 67.7 2
13:19:11 2023-09-27 447907 444293 96096 91904 152442 152283 161999 161164 97250 95071 116785 116045 142716 142432 458246 496103 1178569 1162726 464333 477895 131836 114649 135148 133792 160214 153739 145286 146731 93034 95451 320788 286667 826264 827736 210816 209977 277539 279761 333753 324857 331561 333852 338344 341621 309564 340344 791883 840858 587487 487588 300830 295128 345913 342830 351965 356850 351596 355173 388660 391994 702605 735987 41.05 67.7 2
13:19:12 2023-09-27 450512 445300 95962 92064 149918 152774 161894 161199 96551 95135 116715 116658 143119 143324 458210 490609 1183104 1168385 459588 477967 132437 114268 131891 133872 158775 153739 145450 146248 93319 93335 320788 286126 814663 824079 210052 209545 278284 281344 333897 327618 331925 333888 337834 340360 308160 343488 797834 835703 591966 486208 300157 296067 344828 346270 350580 356600 351524 354635 390440 389624 701961 739806 41.05 67.7 2
13:19:13 2023-09-27 441566 449203 95996 92064 152442 152528 159629 161087 96949 95232 116669 116464 142749 142894 458928 492801 1182896 1174514 463334 477895 132345 114307 131800 133868 160689 153491 145450 146183 93034 95386 321769 285113 825105 820661 211364 209030 277539 280638 333969 324243 330487 333888 336782 343748 307623 340860 795030 829959 591966 487588 300447 295816 342961 342469 351677 358719 352826 353272 391430 390992 713326 739406 41.05 67.7 2
13:19:14 2023-09-27 445829 448086 95958 92128 152265 152803 161781 161234 96519 95168 116634 116625 142617 143358 457852 496103 1192048 1169295 461180 480454 130230 114550 131709 134352 158111 154166 145150 147413 92967 93495 321034 287980 807075 823059 210851 208995 278141 279545 335859 324857 329524 335777 336817 342436 310391 341893 791846 829959 584786 483862 302152 294265 344694 345269 350903 356850 349370 356540 389822 389933 710058 735858 41.05 67.7 2
13:19:15 2023-09-27 441922 449203 95826 92064 152231 153090 159183 161234 96519 95200 116681 116498 142519 143392 458210 496139 1188084 1168659 460058 478003 131996 114236 131709 133759 160430 153739 145623 146696 93266 95386 320788 286126 815667 825393 210851 208669 278320 279761 333969 324363 332531 333346 336782 342951 307193 342194 792005 832091 586257 482416 301006 295888 345876 341578 353956 358286 351575 354991 389822 393204 712350 737420 41.05 67.7 2
13:19:16 2023-09-27 447833 444957 95962 91904 152472 152106 162078 160905 96784 95427 113804 116619 142976 143223 461060 495886 1178042 1164308 465278 477823 132376 114360 131800 133666 160654 153739 145759 146524 93292 95484 324104 285315 814363 826122 210605 209370 276724 279872 333969 324857 331525 332535 337834 340870 307659 342204 792711 837817 583315 487588 300447 295615 346341 342239 351965 356850 350957 351501 387503 391674 701465 738018 41.05 67.7 2
13:19:17 2023-09-27 449776 449212 95867 92124 149918 152808 159183 161234 96816 95297 116715 116498 142584 143358 458246 489400 1179751 1166962 459516 480476 132248 113368 132073 133323 160983 153244 146233 146201 93292 95221 323973 285113 829590 827736 210192 208960 278141 281235 332706 328045 331113 332697 338463 340493 308019 342230 795483 838857 576360 484015 300235 297043 342961 342830 353956 356636 349370 351537 392158 392341 707114 737981 41.05 67.7 2
13:19:18 2023-09-27 450733 448170 95896 92064 150124 152562 161929 161234 96816 95103 116669 116658 142783 143901 458892 490159 1183945 1168696 462297 480744 132180 114236 131800 133759 160571 153704 145996 146731 93292 95419 336858 286126 818042 824225 209829 209030 277929 279761 333969 324731 328955 333888 337325 339613 308160 341376 795666 837817 588980 485864 300945 294842 342961 345293 351699 355494 350463 354348 392194 389933 703104 737690 41.05 67.7 2
13:19:19 2023-09-27 441593 445649 95929 92261 152302 152535 161859 158802 96519 95297 116715 116819 142716 143790 461388 491193 1186763 1177020 458645 477895 132529 114236 132073 133813 160878 153563 146023 146248 93449 93367 326774 285315 824076 824699 211371 208170 278213 282140 333283 327351 330415 333262 336817 341621 308642 342303 797305 827471 578716 481055 299836 296614 342744 342866 351929 356815 347233 354562 392123 391099 713128 739554 41.05 67.7 2
13:19:20 2023-09-27 447907 445649 95924 92191 150133 152774 159006 161390 96784 95297 116762 116625 142584 143358 458174 495609 1196661 1168659 460710 480707 132253 114236 131619 134044 160549 153952 145214 146421 93034 95551 321991 288302 811065 822986 210157 208780 278320 279528 333717 324857 329452 333888 337758 341347 307193 342098 793003 832311 586257 480340 302152 295093 342961 345075 350580 356565 352325 355420 392144 389791 709837 737097 41.05 67.7 2
13:19:21 2023-09-27 450512 446938 95920 92191 152089 153020 161598 161756 96751 95622 113816 116819 142682 144023 461060 495995 1188194 1163294 459112 480417 130411 114517 131800 134141 158448 154098 145416 146317 93224 93431 321551 287756 816000 829118 210122 208634 279354 279509 333969 324821 330451 333310 338546 341594 308019 341376 793351 841183 590473 485484 301371 293425 345424 342758 351038 355743 350957 355136 388589 391099 702605 737944 41.05 67.7 2
13:19:22 2023-09-27 448431 445395 96057 92064 152513 152528 162156 158835 96784 95200 116727 116625 142716 143358 459575 498456 1175429 1165231 461365 477895 132398 113524 132073 133507 160913 153210 146233 146186 93292 95285 320215 284508 828475 828911 210122 208780 277929 281344 332958 324857 331489 332265 338309 340563 307623 341892 797230 841805 575319 484541 300302 297847 342659 342614 351857 356100 350001 353381 392123 391722 703987 740079 41.05 67.7 2
13:19:23 2023-09-27 444422 448362 96095 92064 152477 152494 162156 161164 97015 95459 113936 116552 142976 143223 462700 493616 1186434 1175330 465315 480490 132376 114170 131825 133692 160619 153563 146749 147011 93258 95450 321769 285720 819939 821822 210710 208960 276724 279761 333969 324532 329524 333274 334759 342408 307623 339759 794468 832311 587487 487243 299201 295579 342961 342794 350638 357854 350391 351465 389786 389316 708171 739554 41.05 67.7 2
13:19:24 2023-09-27 457366 446624 95858 92132 152337 152914 159745 161460 96487 95232 116565 116705 142682 143690 460876 490123 1189882 1176184 458645 477967 132437 113524 132073 133813 160913 153457 145687 145911 93292 93391 326774 285315 821725 825393 211181 207660 278105 281199 332670 326549 331630 333166 336675 341207 308338 341953 797305 829610 582160 481019 299660 296636 342961 342866 351501 356779 349833 355173 393812 389316 713759 737907 41.05 67.7 2
13:19:25 2023-09-27 446908 446974 95929 92189 152328 152774 161894 161312 96784 95200 116646 116625 142682 143358 458210 499687 1189808 1168659 459250 481387 131642 114583 135001 134162 157890 154269 145903 147347 92906 95517 323973 287756 808860 824809 210122 208600 277929 279761 335859 323847 329488 333564 334759 341621 306908 340860 793351 829923 550558 483281 300986 293425 345668 342480 350903 357603 348808 354062 390210 389933 712350 737097 41.05 67.7 2
13:19:26 2023-09-27 452013 446719 95895 92128 152191 152849 161633 161425 96784 95135 116599 116431 142485 143358 458892 496067 1185628 1159349 459516 481423 132253 114236 131644 133759 158111 153987 146342 147655 93253 93431 322982 288576 818432 830088 209361 208821 278213 279581 333897 324712 330808 333238 336782 341594 309060 340273 793314 840821 578901 487588 300120 295598 345876 342480 351965 356815 350921 353526 390210 390515 703104 736265 41.05 67.7 2
13:19:27 2023-09-27 449776 447401 96278 92031 150133 152808 160242 161277 96751 95265 116681 116464 142783 143901 459575 491538 1177133 1168327 459552 480671 132364 113524 131982 133700 160948 153775 146097 146186 93292 95319 321551 284508 827110 829741 209975 208309 277539 281344 332454 324857 330487 331762 337799 339578 307158 340344 793308 836893 591966 486208 299673 295708 342961 341434 351713 355459 351824 351249 391705 390957 706109 739332 41.05 67.7 2
13:19:28 2023-09-27 445639 447405 95929 92031 150338 152528 160168 161129 96784 95103 116634 116464 142980 143056 459575 493030 1185486 1178610 463112 480865 130411 114484 132073 133624 160998 153636 145622 146505 93258 93335 323973 285720 819637 823059 210851 208274 277022 281632 332958 324857 329452 333274 335991 342401 308139 340034 795030 829886 580372 486912 300520 295221 342961 342794 351681 357854 349334 351429 389786 389933 710330 740079 41.05 67.7 2
13:19:29 2023-09-27 448504 449707 95895 92191 152191 153054 161633 161756 96487 95622 116646 116886 142255 144291 459611 491193 1193191 1173695 457960 481423 132437 114013 131800 133725 158740 153704 146634 146938 93034 95352 322982 286736 821242 824809 210157 207660 278908 279761 332958 324604 328458 333545 336239 340563 306906 342194 797230 832091 584786 482144 302266 294699 342888 342722 351483 356636 350827 355493 389715 388770 710256 736824 41.05 67.7 2
13:19:30 2023-09-27 449492 449711 95891 92191 149739 153049 161598 161756 96454 95686 113738 116975 143079 144701 461388 495850 1187315 1162502 461360 481581 132376 114360 131709 133633 160619 153739 145687 146455 92967 95484 322982 286141 816114 829741 209981 208356 278320 279761 333969 324857 329488 332805 337834 338528 308642 341893 793351 839039 584786 481808 301298 295135 342961 342758 351681 354108 348825 354635 388589 389933 702991 736265 41.05 67.7 2
13:19:31 2023-09-27 448453 447691 95996 92027 150343 152528 162156 161129 96816 95007 116703 116078 142980 142525 459647 500040 1179714 1164382 465026 480707 131928 114236 135054 134074 160360 153739 145522 146731 93034 95517 320788 286940 818335 827910 209536 208960 276368 279581 333789 324304 331381 332626 336640 340458 308019 341542 795334 838228 584786 488280 299528 295758 344937 342215 351821 354925 349370 351393 390210 391099 706225 737981 41.05 67.7 2
13:19:32 2023-09-27 450387 448809 96321 91958 150268 152917 157592 161588 97017 95330 113870 116492 143178 143155 459611 495188 1182896 1172636 466559 482176 132237 114393 131619 133725 160654 153887 145656 146696 93034 95517 323973 286126 819630 824372 209501 208960 276724 279761 333969 324857 329488 333888 334256 340598 307839 339281 793308 829401 588980 486898 300520 293872 342961 342866 349246 356231 350427 351501 389170 387613 703489 737981 41.05 67.7 2
13:19:33 2023-09-27 445127 451116 95929 92064 152402 152562 159517 160939 96487 95168 116599 116464 142716 143358 459647 493030 1185449 1177931 461000 480671 132437 114013 132199 133549 160654 153601 146508 147347 93384 93399 321769 286089 828433 824115 210745 208170 276546 281344 332778 324784 332396 332769 336510 341656 306906 342197 797230 826850 586257 482526 300096 295221 344061 342541 350867 356850 349337 353526 390952 389351 712587 739554 41.05 67.7 2
13:19:34 2023-09-27 448504 449127 95929 92035 150128 152914 162007 161425 96487 95136 116565 116464 142783 144006 459575 499687 1194888 1170359 459552 481849 131894 114583 135172 133792 160249 154094 145252 147209 93034 95618 321991 288576 811160 824809 209829 208459 277539 279367 333969 324821 329186 333852 334794 340598 312561 340309 792115 829300 591966 481844 301371 292977 342961 342866 349523 356529 350790 354613 387907 388664 712239 735596 41.05 67.7 2
13:19:35 2023-09-27 450606 448357 95929 92064 150133 152914 161859 161460 96519 95297 116634 116625 142783 143901 459611 500040 1185628 1159423 464654 483286 130320 114846 131800 134061 158553 154132 145587 147036 93000 93527 322982 288576 813603 827910 208632 208344 277539 279187 333933 324821 329524 332769 336274 338563 310245 340309 790960 840263 590473 483862 301371 294742 342961 342516 351398 354640 349370 354635 387467 389933 703104 735743 41.05 67.7 2
13:19:36 2023-09-27 450786 451116 96025 91745 152511 152072 160077 161017 96949 94942 116703 116078 142947 143092 459683 499687 1177133 1161890 467175 480744 132437 114124 135180 133759 160619 153739 145806 146938 93034 95484 321769 285923 817554 829154 209501 207984 276265 279761 333969 324363 330487 331207 336546 339578 308642 341190 794931 838823 583315 487515 299673 294664 344901 340546 351821 355565 350827 351249 389786 391099 704522 739554 41.05 67.7 2
13:19:37 2023-09-27 445477 448357 95958 91904 150338 152562 162191 161199 96519 95427 113804 116586 143178 143552 461980 494384 1187315 1178722 465315 481618 130484 114203 131982 133692 160654 153739 145996 146458 93292 93399 321769 285720 827618 824225 210157 208170 277789 279761 332958 324857 329452 332805 334794 341621 312930 339281 795030 829923 581843 487243 299713 293979 342961 342758 351398 357603 348808 351429 389478 389624 710293 739554 41.05 67.7 2
13:19:38 2023-09-27 449139 452134 95829 92191 152226 153054 159006 161347 96454 95168 116565 116739 142289 144058 459611 491574 1189808 1172711 458682 481423 132437 114236 132007 133524 160913 153741 146309 146938 93034 95320 321769 286126 823069 825545 209501 207267 278105 279545 332167 326586 331344 332661 336133 339474 306726 342230 797305 829154 583315 480304 300945 293908 342478 342866 350580 356053 349337 354635 389786 387613 709249 739201 41.05 67.7 2
13:19:39 2023-09-27 452029 449450 96091 92245 149817 152951 159112 161728 96686 95555 113651 116719 142980 144435 459611 496067 1182676 1162726 459910 481132 132111 114203 131619 133725 160689 153739 145622 146731 93034 95386 322982 287552 817587 829777 209320 207851 277929 279564 333969 324857 329452 331296 337834 338528 306906 341376 790960 829401 586257 480413 300520 293425 342961 341722 351965 354676 350017 354653 387467 389624 706093 735780 41.05 67.7 2
13:19:40 2023-09-27 450721 448367 95967 91871 150128 152562 159147 161199 96784 95007 113725 116351 142980 143901 459647 500040 1180588 1163279 465758 482176 131836 114314 135054 133792 158518 154201 145522 147137 93092 93399 322982 288166 816593 830088 209396 208856 276510 279617 333933 324183 332396 332265 335768 339307 307659 338258 792604 840588 578901 487588 299987 295135 345559 341434 351641 355743 350427 351429 388015 389933 703104 737672 41.05 67.7 2
13:19:41 2023-09-27 450733 449075 95933 91950 150128 152774 161894 161199 96487 95006 116599 116431 142783 144100 459719 492801 1178840 1166962 459588 481799 132306 114274 131982 133507 160794 153210 146233 146017 93292 95187 320788 285113 825064 828532 208847 207625 276724 279495 331448 324857 329452 330759 336782 338528 306581 339795 793308 836634 583315 485447 297987 294807 342961 340690 351677 355174 350790 351213 390846 389826 705105 737833 41.05 67.7 2
13:19:42 2023-09-27 445792 452455 95962 91904 152544 152528 159629 161164 96551 95039 116634 116078 142749 142894 459719 495260 1186327 1176064 466642 481849 130411 114405 131825 134179 160963 153567 146508 146938 93258 93335 322982 285942 821460 824225 209320 207694 275842 279725 333463 324821 328955 332535 333718 342870 306690 338294 795359 827544 588980 486898 299673 293944 342961 342564 350867 356850 348318 351393 389205 389351 712077 737981 41.05 67.7 2
13:19:43 2023-09-27 449776 452406 95767 92132 152089 153303 158784 161304 96454 95362 116565 116853 142289 144191 459647 492301 1193191 1173695 458719 482176 132437 113524 131825 133545 160689 153499 146513 147060 93233 95386 324964 284906 823290 825393 208882 206403 277929 279564 331986 324857 328422 332805 334794 341870 306906 343526 794894 833891 584786 480268 300970 293425 342852 342686 349349 355565 350578 353381 388015 387613 710293 735309 41.05 67.7 2
13:19:44 2023-09-27 450868 447674 95867 92060 152155 152562 161668 161199 96487 95136 113705 116586 142843 143688 459575 500320 1185679 1161673 463168 482712 130049 114471 132009 133759 158548 153773 145488 146731 92899 93335 321034 288371 810876 828532 208452 208530 277539 278902 333969 324363 329452 331798 335768 337551 306944 341395 792226 840263 587487 486208 300660 293333 342744 341722 350867 354711 349406 351537 388015 389351 701110 735780 41.05 67.7 2
13:19:45 2023-09-27 450733 448121 95792 91938 152265 152562 161894 161199 96519 95135 116634 116464 142749 143392 459719 496103 1175562 1165268 465315 482967 132146 113980 131800 133507 158659 153563 145793 146235 93034 95320 324104 285315 821072 829154 208847 207481 275557 281199 332436 324568 333105 331117 337648 340945 308606 341542 796738 838893 583315 484724 297482 294914 341443 342275 350580 354002 348282 351429 390404 389897 701998 737686 41.05 67.7 2
13:19:46 2023-09-27 447540 449702 96292 91798 148616 152460 157659 158685 96851 95039 113672 116298 142945 143257 459575 495609 1180855 1176184 466605 481885 132111 114406 135123 133541 158659 153457 145656 146493 93034 93367 324104 286126 817150 824225 208882 207625 275806 279761 332724 324821 328955 332301 334220 340668 308461 340759 793345 831722 580372 487588 297626 294807 342961 342239 349564 356850 349089 351393 387503 387648 708208 738059 41.05 67.7 2
13:19:47 2023-09-27 448551 449707 95800 92064 152124 152808 161668 161269 96487 95103 116565 116658 142716 143824 459719 493066 1189808 1176184 459656 481459 132214 113524 131800 133323 160724 153244 146179 146217 93319 93303 321769 286736 825640 827150 209689 206265 277165 279653 331574 324784 331455 331476 334794 339307 306402 340309 796664 827507 587728 480413 299600 295372 342190 342686 349845 354711 348349 353598 389786 387613 712350 737916 41.05 67.6 2
13:19:48 2023-09-27 451052 448864 95931 92045 148073 153020 161633 161269 96454 95200 113696 116619 142584 144023 459453 496067 1182602 1165231 460058 482894 132030 114203 131709 133759 158659 153491 145759 146696 93157 95419 324104 286177 816910 831613 208882 206403 277539 279367 333499 324592 328458 329795 336853 339773 306906 340380 790960 836007 584786 481092 300022 294229 342961 342239 351681 353612 348843 353562 388015 389078 701925 736865 41.05 67.7 2
13:19:49 2023-09-27 449519 450478 95996 91904 152507 152528 162113 161164 96816 94845 116785 116078 142980 142466 462700 498300 1177170 1164994 468642 482603 130230 114517 131709 134057 158443 154203 145416 146283 93000 93367 323973 286736 815248 831820 208847 207660 274998 279689 333969 322925 329452 331260 334794 338563 309078 339648 790996 839075 588752 487588 299528 293333 342961 340690 350831 356016 349370 351429 388015 389351 703104 736861 41.05 67.7 2
13:19:50 2023-09-27 450566 448376 95830 92064 152159 152562 161668 161122 96877 95103 116634 116464 142447 143358 462392 493066 1178997 1167828 462297 482894 132437 113368 132004 133323 159103 153244 146233 146119 93292 95221 324104 285315 825064 829777 208847 207625 276724 279761 332225 324857 328955 330759 336546 338528 306906 341469 796098 839418 583315 484235 299419 295680 340784 341614 351254 353967 350578 351285 389822 387613 704104 740079 41.05 67.7 2
13:19:51 2023-09-27 447545 448304 95858 92035 152302 152528 162121 161164 96454 95071 115488 116619 142807 143688 462211 494348 1189097 1180970 463223 481922 132560 114170 132004 133566 158881 153670 145961 146424 93258 95319 324104 286126 823515 825393 209794 207452 276653 279761 331951 324857 328422 331762 334759 340290 306834 339210 794431 827203 591966 485791 297734 295093 342961 341686 350051 356815 349585 351357 389786 387613 711077 739806 41.05 67.7 2
13:19:52 2023-09-27 449776 448345 95895 91904 152081 153020 161711 161537 96487 95071 116565 116431 142716 143790 459683 496031 1193743 1172025 461037 483578 132253 114307 131528 133725 158005 153739 145759 146696 93034 95517 321034 288378 814768 825393 208812 207446 277217 278314 333681 324568 330296 332626 334583 341425 306762 341542 793240 830198 583315 484308 297446 293141 342961 340690 348434 355459 349585 351393 387943 388735 713363 737022 41.05 67.6 2
13:19:53 2023-09-27 451540 452103 96354 91929 150835 152358 157802 158650 96819 95579 113762 116492 143001 143172 462175 500357 1176487 1161890 467229 482567 132111 114203 131709 133599 160619 153704 145587 146526 93034 95352 323973 286126 839185 829741 208777 207302 275349 279761 332688 323738 329488 330759 334794 338528 306906 339611 793101 836561 583315 486898 297662 295093 342961 340139 351645 354108 347233 350297 390210 389897 705556 738054 41.05 67.6 2
13:19:54 2023-09-27 454166 450450 95858 92031 150308 152808 159521 161312 96751 95136 116599 116431 142736 143413 462917 492301 1183945 1168621 463241 483199 132146 114203 131800 133725 160654 153704 145690 146696 93123 93355 323973 287756 817712 829499 208708 207521 276510 279348 332274 324784 329106 332769 335733 339749 309247 341205 796664 834129 588980 487206 297807 294865 342961 342614 347670 354392 349053 351357 390544 386389 701925 737384 41.05 67.7 2
13:19:55 2023-09-27 450424 449460 96092 92025 152475 152777 161902 161277 96454 95071 116530 116472 142976 143557 459647 496139 1198364 1171876 461037 483578 132253 114236 131619 133809 160549 153704 145013 146386 93034 95517 315720 290018 820079 825393 208812 207123 277503 278011 333734 324821 330049 333274 334454 339035 306906 339759 792406 831722 581843 477638 300872 293709 341924 342794 348720 354676 349585 351501 388015 386965 709984 735189 41.05 67.6 2
13:19:56 2023-09-27 446131 451677 95796 92031 152332 152324 161859 161312 96454 95200 116530 116431 142716 143690 462320 499036 1189882 1168621 462529 482567 130320 114294 132164 133729 158553 153636 145416 146283 93226 93335 321551 287756 821339 828911 209320 206403 276229 278615 332544 322328 329452 330723 334220 341870 306509 342197 792226 833490 577810 480377 300349 292977 342961 340654 351965 354356 348596 351501 390210 389280 706056 735743 41.05 67.7 2
13:19:57 2023-09-27 453955 450795 96157 91875 150133 152528 158976 161164 96454 95136 113729 116431 142716 143358 462356 493030 1183368 1166924 459624 483236 132398 113368 131982 133290 160913 153210 146097 146084 93034 95287 320579 287483 824953 829118 208161 206979 276194 278938 329626 324857 330516 330491 335768 339034 306906 341205 795359 838410 587487 484687 297771 294229 340616 342492 349809 352553 347198 351357 389786 388735 703830 739628 41.05 67.7 2
13:19:58 2023-09-27 451052 448331 95895 91904 152363 152564 161894 161164 96487 95007 116646 116359 142942 143654 464677 495923 1185832 1171914 466642 482676 130368 114170 131800 133599 160584 153598 145759 146458 93034 95515 320579 286940 817258 825393 207981 207625 275664 279331 332454 324363 330049 333310 333414 338272 308642 340092 793272 829401 584786 486172 297771 294514 342719 342794 347670 354108 348282 351163 390210 386389 704104 737907 41.05 67.6 2
13:19:59 2023-09-27 446811 449702 95924 91871 150330 152528 162121 161017 96454 94910 113569 116078 142980 143901 462356 495995 1185449 1177620 464990 483578 132180 113524 131800 133323 158775 153457 145690 146458 93034 95319 324964 286126 826591 825393 209320 206944 275384 279509 331664 324568 331073 331476 336438 340458 306762 340501 796738 829338 576360 485608 297662 295343 342961 341686 349523 355994 349585 350790 388589 387613 714378 739055 41.05 67.6 2
13:20:00 2023-09-27 449187 450057 96087 91958 148471 152883 162207 161736 96654 95265 113717 116572 142841 143756 462864 500357 1182602 1166962 460710 481885 130411 114360 131528 133507 160619 153499 145283 146455 93058 95450 324104 286141 814898 828532 210765 206334 276653 278902 332688 323871 329452 329457 334499 339035 305935 338258 791665 829365 584786 481503 299528 293745 342719 339864 351893 354640 348549 351429 388015 389316 707131 735743 41.05 67.6 2
13:20:01 2023-09-27 453794 449063 95867 91896 150093 152528 161859 161164 96487 95449 116565 116398 143317 143324 462392 499036 1183007 1161073 466454 483578 132162 114268 135095 133826 160360 153739 145013 146421 92970 93367 322982 289399 812630 830014 209873 207990 276087 278295 333825 323630 331455 331314 334583 339988 308642 339611 793351 839418 583315 488280 297662 292977 342961 339626 350580 354534 348246 350014 387979 388735 704104 737944 41.05 67.6 2
13:20:02 2023-09-27 446665 451948 96192 91865 150440 152807 159782 161094 96487 94974 116646 116238 142837 143631 463009 495959 1186327 1177931 466306 483578 132146 113524 131800 133507 160654 153244 145924 146458 93034 95287 321769 286126 836591 825393 209653 206944 274998 279761 331448 324363 330516 331260 333683 339578 306834 339611 793272 829336 554874 486898 297698 294193 342442 341445 349774 356278 347982 350332 391219 387613 710293 737981 41.05 67.6 2
13:20:03 2023-09-27 450723 452128 95767 92128 149888 153020 161859 161495 96422 95103 116530 116625 142783 144600 462356 494527 1192063 1175367 460058 481885 130788 114294 132164 133931 161033 153601 146096 146559 93292 93367 323973 287682 822712 827699 208777 206300 277539 278902 331448 324821 330516 331726 334688 338528 305899 340309 797031 829923 584786 481802 299987 294229 340927 342564 348756 354676 348349 353562 387503 386424 710021 736925 41.05 67.6 2
13:20:04 2023-09-27 453398 449667 96224 92058 149914 152740 161824 161199 96487 94974 113717 116298 142716 143392 459719 499036 1183950 1159906 464333 483236 131859 114203 135190 133809 160325 154238 145013 146250 92970 95352 336607 288004 815919 832165 207478 207302 276229 277815 333499 322889 328422 330759 334185 339034 306545 339130 792788 839039 582341 487588 297987 292157 342961 340103 349809 354414 348318 350297 387943 387648 702605 735784 41.05 67.7 2
13:20:05 2023-09-27 450796 450796 95796 91904 152120 152528 161633 161164 96454 95007 116565 116351 142843 143518 463482 497713 1180440 1169370 463496 482712 132468 113980 132310 133499 158886 153423 145961 146458 92970 95352 322982 287756 827890 829081 208161 206369 275806 278615 330625 324857 330049 330527 335768 339034 306906 339354 795030 837817 554874 484344 297807 295135 339541 342794 349528 352518 347233 351357 389751 387578 703604 740079 41.05 67.6 2
13:20:06 2023-09-27 451043 450344 95862 91841 150133 152562 161929 161164 96519 94910 116565 116078 142980 144049 463773 496103 1182932 1171147 467151 480841 132146 114459 135088 133633 160654 153739 145725 146455 93034 95352 323973 284866 818270 825393 208161 207404 274963 278938 331951 324075 330333 332554 333857 340945 306762 339501 795607 827947 588980 486714 297518 294051 341924 341205 349528 355779 349337 350983 391314 387542 712084 737981 41.05 67.6 2
13:20:07 2023-09-27 448504 449712 96095 91962 150338 152883 159558 161623 96654 95039 116751 116331 142846 143722 462211 504535 1188559 1171192 459624 483578 132253 114274 131657 133599 160584 153457 145452 146594 93157 93367 324104 285985 830732 827736 208452 206334 275842 279495 332994 321875 329186 330759 332716 339035 305935 340722 791972 829959 583315 482526 297807 293333 342961 338601 349809 355209 348596 351393 388015 389316 713363 736302 41.05 67.6 2
13:20:08 2023-09-27 454117 450791 95676 91938 152124 153020 161563 161269 96454 95136 116565 116464 142761 143824 463283 501210 1186327 1161899 459516 483578 132253 114236 135019 133838 160619 153739 145214 146421 93034 95517 322982 289399 818493 834818 209912 207198 276970 277903 333355 323691 330948 331081 335801 338855 308642 341037 792226 839075 585994 487133 299491 292157 342961 340414 349809 354357 351279 350050 387979 387648 703104 737123 41.05 67.6 2
13:20:09 2023-09-27 448182 450201 95964 91869 150383 152671 159417 158685 96454 94974 116565 116111 143317 143688 464174 496031 1182566 1177894 464297 483090 130411 113524 131619 133507 160654 153491 145759 146458 93034 93164 324104 286126 825540 825393 208847 206334 274998 279761 331448 324363 330282 331260 333718 339578 306568 339611 793345 828714 581843 486208 297698 293966 341996 340690 349528 355779 349585 349768 390892 387000 714563 737981 41.05 67.6 2
13:20:10 2023-09-27 449776 449712 95568 92163 152046 153054 161302 161495 96356 95136 116368 116464 142485 144023 462392 495995 1192932 1173695 459750 483578 132437 114327 131891 133834 158553 154063 145622 146593 92967 95516 324104 289399 823640 827076 208382 206334 277308 277584 331986 324376 329202 331511 333683 339988 306402 341000 790924 830198 572917 477674 299206 292922 341443 342239 347670 354108 348843 351429 387670 386389 710293 735743 41.05 67.6 2
13:20:11 2023-09-27 453523 449676 95763 91812 150133 153056 161824 161390 96487 94942 116565 116351 143010 143392 462392 499036 1185628 1159423 463641 483578 132253 114426 134907 133763 158111 153960 146106 147162 93070 95386 322982 288144 819165 829777 207189 206979 276265 277620 333499 323379 328192 331260 334220 338748 306906 339130 792226 837817 584786 487588 297410 293689 342961 339626 349809 353612 348037 350297 387943 387613 701110 735780 41.05 67.6 2
13:20:12 2023-09-27 456408 450979 94097 91904 149923 152562 161746 161199 96487 95039 116565 116351 142980 144600 464137 496897 1184767 1169998 463168 483090 132249 114170 131800 133407 158553 153920 145690 146560 92970 95352 323973 287756 828371 829977 207512 206369 275384 278474 329840 324857 329582 329795 334759 338796 306906 339611 793308 836634 588980 484381 297771 293056 339862 342758 348720 352328 348843 350332 388015 385275 703104 737944 41.05 67.7 2
13:20:13 2023-09-27 451126 450796 96027 91898 152124 152528 161781 161199 96454 94910 116530 116384 142783 143870 462392 499036 1195521 1170359 462261 483322 131745 114268 134949 133633 160102 153773 145252 146765 92777 95386 321991 288450 810292 826564 207981 206162 275420 277194 333499 322889 329349 331762 332716 337987 306402 340129 791665 827544 590473 483281 299528 291339 342961 340690 347670 354676 348596 352728 387706 388770 713363 734779 41.05 67.6 2
13:20:14 2023-09-27 453559 450458 95875 92060 150203 152917 159020 159130 96589 95201 113753 116525 142552 144210 462900 499542 1189004 1162726 460710 483578 131836 114091 131528 134178 160584 153704 145522 146594 92906 95352 322982 287531 817701 832201 207512 206300 276689 277620 331986 322889 328195 329795 334794 338048 306762 338258 791103 841453 587487 483318 300023 292165 342478 339626 348756 351990 347233 351393 387979 387000 701110 737060 41.05 67.6 2
13:20:15 2023-09-27 452223 449748 95892 91585 152407 151933 161929 158391 96487 94781 116565 116045 142980 142894 463409 501627 1175557 1161890 467813 483236 131962 114091 135172 133323 160395 153598 145475 146560 93034 95187 324104 286126 829352 832448 209873 206197 273981 279293 331807 321482 331455 329582 334079 339916 306222 339611 792115 834202 588980 487331 296501 293745 342719 338601 349845 352588 348769 349276 387467 389090 704023 737981 41.05 67.7 2
13:20:16 2023-09-27 447054 451997 95931 91771 148172 152460 159112 158907 96390 94877 116495 116271 142716 143392 464174 495706 1188047 1177931 463334 483578 132410 113446 135275 133323 158738 153491 146513 146734 93034 95187 340203 286126 823171 826564 208812 205910 274998 279367 330947 324363 329582 330527 333753 339035 304967 339648 793308 826339 590473 485484 296257 294193 341683 340690 349581 355245 348349 349768 387503 386965 711114 737981 41.05 67.6 2
13:20:17 2023-09-27 451052 451052 95697 91904 149504 152914 158749 161234 96454 94910 116565 116384 142617 143392 462429 496139 1193080 1172025 458833 484262 132162 113446 131825 133885 158509 153712 145347 146938 92967 93196 322982 289812 815902 826490 209873 206231 276653 276964 332490 323907 328651 331619 333893 339988 306243 340129 790365 830198 590473 481844 300308 292830 341719 341758 347147 353612 348843 351357 386780 385849 711844 734664 41.05 67.6 2
13:20:19 2023-09-27 453324 450381 95796 91841 152150 152706 159112 161017 96454 94910 116599 116078 142976 143257 463082 499072 1183945 1162726 468904 483578 131676 114236 134949 133998 160395 153739 145488 146765 92906 95386 322982 287936 812588 829777 207154 206979 274963 277656 332994 321911 330282 329760 333485 339034 306906 337621 792005 834166 581843 487243 297207 293092 342961 338601 349845 352588 346954 348959 387397 387613 702882 737420 41.05 67.6 2
13:20:20 2023-09-27 450940 450386 95763 91904 152159 152562 161668 161234 96454 94974 116402 116271 142749 143392 464598 497044 1184767 1171837 463771 483505 130393 114170 131800 133692 158553 153601 145416 146284 92970 95352 323973 286477 818329 830014 207478 206334 275295 278083 330983 324604 328322 330795 334489 338796 306906 339370 793308 836007 588980 484760 297410 293092 340376 341758 347147 351990 348843 349768 387749 385240 701961 737944 41.05 67.6 2
13:20:21 2023-09-27 450278 449640 95697 91771 149993 152460 161633 158650 96454 94877 116565 116271 142548 143413 463445 500548 1192100 1171192 462297 481104 131494 114268 134879 133759 157670 154235 145151 146800 92777 95419 323973 289743 807792 827150 207547 206300 275420 277425 332131 322364 329582 331529 332681 338258 306402 339648 791955 828714 584786 483281 297771 291516 342961 339911 347706 354427 348349 350332 386780 387613 710808 735743 41.05 67.7 2
13:20:22 2023-09-27 461068 451116 95630 91942 152081 153447 159112 159130 96325 95330 116635 116639 142846 144223 465413 501028 1190790 1164233 461291 483578 132077 114236 131748 134557 156202 153704 145690 146696 93034 95418 324104 288987 821110 833380 207802 206122 276423 277780 331915 322889 330049 329190 334759 338771 305899 341205 792226 839039 594814 481808 298934 292334 341960 340139 348965 351673 349337 353230 387325 387578 702605 737347 41.05 67.7 2
13:20:23 2023-09-27 449766 450345 95899 91711 152372 152494 161894 158577 96454 94845 116565 116045 142913 143324 463736 495778 1184610 1173606 467445 483578 131928 114203 131528 133578 160619 153704 145725 146491 93034 95417 321401 285708 827511 825393 207478 206334 274471 278670 330911 323344 329582 331726 333965 338494 306834 338860 793235 833490 584786 486898 297662 294514 341647 340654 346589 353542 347198 350014 388015 387538 705960 740256 41.05 67.6 2
13:20:24 2023-09-27 449082 452255 95889 91898 150048 152777 159558 158907 96787 95104 116727 116365 143448 144200 464392 495742 1187927 1177857 462261 483578 132146 114170 131888 133256 160654 153563 145759 146220 93034 95285 324964 286126 826625 827150 208632 206088 274927 278902 330411 324327 329582 330491 333459 339001 304931 339611 793272 827471 587487 485791 297987 292977 341407 340378 348439 355209 348279 349204 390210 386389 713870 737944 41.05 67.6 2
13:20:25 2023-09-27 451829 451939 95763 91871 149434 153020 161789 161537 96422 95350 116530 116351 142783 144300 463046 496067 1196647 1173695 461037 484948 131928 113524 135172 134179 158553 153994 145519 146455 92933 95549 326221 289399 822597 827699 209873 206231 276510 276310 331951 324555 328614 331493 335854 338748 305827 339611 792536 827471 581843 485242 297734 290630 342961 340103 347147 354073 348349 350297 386472 386389 712350 733587 41.05 67.6 2
13:20:26 2023-09-27 452407 452269 95929 91645 152437 151826 157911 158042 96487 94781 116565 115932 142947 142894 464137 500476 1176262 1164382 467445 483578 131894 113446 135172 133474 160549 153563 145488 146560 92970 95319 323973 287348 820468 832128 207478 206300 273250 278474 331681 321875 330516 329212 333414 339034 305863 338338 790960 834129 581292 487588 296717 292157 342719 338566 349492 352518 348843 348678 388015 387613 705020 737907 41.05 67.7 2
13:20:27 2023-09-27 455933 451623 95763 91871 150133 152740 158860 161242 96454 94974 116530 116318 142783 144200 463736 496897 1189844 1172711 466822 484532 129687 113980 131619 133591 158553 153601 145553 146524 92970 95417 323973 288576 817036 827897 208985 206300 274471 278011 330947 322853 328250 331476 332681 338522 306829 338338 793003 829365 584786 486739 297626 292815 340927 341938 346553 352518 349833 349204 388015 385205 707900 737907 41.05 67.6 2
13:20:28 2023-09-27 449776 451052 94330 91871 150133 152849 161598 161164 96422 94910 116495 116078 142716 143690 463736 501604 1189808 1170092 462261 484948 131368 114203 135001 133616 160179 154272 146099 146938 92906 95319 326221 286580 818807 829388 207478 205944 274963 277584 332958 320865 329582 330723 331683 339988 304967 339611 791103 829923 584786 481808 297698 294101 342442 338292 349528 354592 346764 350261 387979 387613 710330 735821 41.05 67.6 2
13:20:29 2023-09-27 455974 451052 95659 91871 152055 153020 159112 159130 97102 95201 113672 116298 142812 143955 463591 501419 1187282 1163332 463664 484605 132077 114236 131619 133507 158407 153636 145313 146662 92906 95352 322982 288987 815852 833380 207810 206265 275806 276345 332189 322590 330049 329760 333683 336994 306906 338854 792226 839075 588752 486172 297626 291481 342478 338601 348720 352518 347233 350297 386744 386965 701073 734664 41.05 67.6 2
13:20:30 2023-09-27 458482 452490 95799 91699 152398 152072 161859 161094 96422 94846 116565 116045 142749 142894 464429 499687 1182896 1172859 467813 483578 131894 113446 135008 133290 158516 153210 145488 146220 92906 95187 318474 286141 821119 825393 207299 206334 274507 278011 330911 322853 328578 331726 333965 339034 306366 337548 792115 831722 584501 487243 297243 292157 341407 339626 348545 354676 348843 348678 388015 385849 713685 739608 41.05 67.6 2
13:20:31 2023-09-27 452223 454038 95727 92058 150056 152883 158668 159130 96325 95265 116553 116686 142453 144011 463773 496067 1198165 1175367 461037 483578 131985 114406 135001 134207 160584 153563 145623 146458 93034 93303 322982 287495 819837 825393 207478 205658 276229 277159 329947 324099 328578 330723 332681 339034 304680 340092 792788 827507 588980 481808 299528 290383 341407 340654 346589 353577 347783 350014 385621 385240 710330 733587 41.05 67.6 2
[truncated: 150,229 more chars]
