# Supplementary material for: Methods for Estimating the Detection and Quantification Limits of Key Substances in Beer Maturation with Electronic Noses
Source: Sensors (Basel). 2024 May 30;24(11):3520. doi: 10.3390/s24113520 (PMC11175341; doi:10.3390/s24113520)
Supplement: Supplementary file 1 [file sensors-24-03520-s001.zip › Data/2-Phenylethanol/raw data/Day 2/200ppm1.txt]

Time Date R01 R02 R03 R04 R05 R06 R07 R08 R09 R10 R11 R12 R13 R14 R15 R16 R17 R18 R19 R20 R21 R22 R23 R24 R25 R26 R27 R28 R29 R30 R31 R32 R33 R34 R35 R36 R37 R38 R39 R40 R41 R42 R43 R44 R45 R46 R47 R48 R49 R50 R51 R52 R53 R54 R55 R56 R57 R58 R59 R60 R61 R62 T01 H01 Phase
13:26:00 2023-09-27 315289 314072 78829 76807 113917 117492 115480 114876 86761 85694 92319 93069 111350 113504 326537 352100 941826 927612 342663 358152 104898 95402 100104 103004 112492 111706 103723 104604 74269 76211 253354 223460 642987 650284 194062 192479 246201 247756 287795 279001 296268 297029 313174 316165 297568 324347 658785 694017 506550 414626 259995 257484 296737 293823 310748 313354 319343 321410 353874 353524 574410 605790 41.05 67.8 1
13:26:01 2023-09-27 318115 314985 78825 76838 113913 117492 115400 114777 86934 85663 92289 92942 111664 116199 327382 354543 939092 922190 342555 358463 104690 95369 99828 103004 112167 111706 103561 104939 74206 76211 253133 224635 640240 647529 193755 192379 246155 249678 285201 277917 296686 297834 314128 316422 295588 327505 658029 694232 499903 412866 260980 256305 295803 295731 308327 313528 320431 321971 354974 354623 580092 604929 41.05 67.8 1
13:26:02 2023-09-27 319320 315888 78961 76803 114135 117326 115593 114718 86792 85604 92515 92974 111391 115968 326572 352421 935439 927539 347756 358152 104722 95402 100104 102971 112667 111523 103626 104572 74257 76211 251997 222762 641578 647525 194026 192613 246535 247721 287279 277882 295529 300728 311939 317132 295302 327822 658428 685146 502439 411552 261203 256523 297646 294180 310202 313528 318733 322423 355418 355512 571834 601251 41.05 67.8 1
13:26:03 2023-09-27 319343 314511 78690 76978 114008 117135 115367 114527 86702 85646 92256 92943 111350 116083 332591 351331 939536 927612 342073 358404 104722 95436 100035 103075 112647 111706 103690 104780 74104 76243 250900 225340 636830 646578 194132 192345 246951 248733 287077 279788 296622 297834 314827 316900 294894 329276 658648 697044 503791 412866 261824 255482 295897 295115 309263 313306 320431 320177 355508 356726 574483 604312 41.05 67.8 1
13:26:04 2023-09-27 315987 319971 78718 76811 113917 117330 115480 114567 86761 85636 92256 93069 111359 116199 332591 354912 939536 919646 347756 357613 104722 95402 100213 103004 112196 111706 103594 104572 74257 76211 253133 222762 643285 649364 193720 192648 245983 248658 286302 279752 294628 299972 313728 315363 295610 326825 660098 690032 503808 414626 260908 256664 296219 296767 309263 315144 317399 322160 354441 354303 577597 601202 41.05 67.8 1
13:26:05 2023-09-27 315843 315888 78682 76834 113692 117522 115407 114909 86643 85694 92095 92974 111198 116199 327115 352456 931650 920901 345161 357613 104722 95695 100104 103004 112415 111517 103626 104572 74206 76243 254239 223267 645074 640078 193755 192345 246155 249328 285561 278305 295429 297834 313210 317414 293996 329705 661921 692240 505179 409883 261860 256269 295704 296470 308363 314220 319525 321934 353874 356797 576793 602670 41.05 67.8 1
13:26:06 2023-09-27 320335 313384 78911 76703 113946 117168 115480 114527 86792 85631 92256 92911 111359 116002 325588 350280 940870 927612 342663 357613 104514 95568 99795 103180 112167 111706 103348 104604 74206 76211 253133 222797 638610 648446 193850 192637 246669 247856 287265 279555 296333 299519 312995 317761 297257 326788 658428 693219 499734 412651 260139 256700 296594 293859 310166 313240 318674 321410 354974 354410 572715 604068 41.05 67.8 1
13:26:07 2023-09-27 317738 314295 78686 76776 113384 117688 114892 114876 86761 85631 92128 92974 111274 116083 327637 354259 940870 918834 342591 357649 104690 95436 99795 103004 112167 111594 103418 104748 74104 76211 250937 224125 640453 647529 194026 192648 246191 249503 285526 278340 295852 297834 313364 316387 294573 327237 657993 694196 505179 413451 260980 256305 296011 295731 307826 313528 319978 321182 355258 354623 580210 602988 41.05 67.8 1
13:26:08 2023-09-27 320291 314476 78933 76786 113917 117459 115559 114685 86761 85726 92383 93006 111391 116095 328332 352386 934042 924868 347510 357577 104722 95500 100104 101243 112667 111560 103658 104540 74257 76198 255405 222981 642902 647525 193815 192473 246775 247544 287099 279752 297200 300366 312010 317203 295066 327396 656641 685219 503791 411516 261167 256234 296803 294109 309949 315735 318035 322387 353060 355619 571028 600701 41.05 67.8 1
13:26:09 2023-09-27 318419 315738 78686 76807 113724 117263 115526 114495 86729 85604 92095 92943 111350 116129 328332 351260 936810 927612 341519 357864 104722 95369 100001 101377 113029 111560 103626 104572 74257 76283 256590 224829 652189 643735 194062 192310 246880 248487 286915 279788 296895 297834 313871 317308 294167 329239 659041 693966 505179 411699 261824 255447 296564 294550 309696 313493 321339 320141 354938 356440 577751 606542 41.05 67.8 1
13:26:10 2023-09-27 315591 315956 78869 76838 114037 117554 115493 114810 86934 85816 92282 93069 111503 116291 328100 351461 943323 926143 342555 358080 104722 95402 99933 101318 112932 111448 103626 104572 74206 76178 253133 223574 644612 649364 193414 192918 245363 248872 287279 279001 296650 297834 313102 316865 294780 324564 661921 692100 505179 412574 260139 257888 295066 294793 311109 312987 320431 321410 354157 354268 577854 603846 41.05 67.8 1
13:26:11 2023-09-27 315915 314260 78686 76890 113552 117649 114826 114876 86729 85785 92095 93069 111198 116361 327637 352386 931650 919486 344638 357577 104722 95369 100070 101481 112557 111560 103658 104604 74308 76283 267853 223388 644737 640042 193856 192918 245398 249678 285526 278111 295529 297617 311867 318340 293917 328468 661921 690738 505179 409195 261824 256629 295316 296018 308292 315376 319161 323989 355958 357287 581067 603957 41.05 67.8 1
13:26:12 2023-09-27 318085 315693 78901 76838 114227 117324 115460 114698 86761 85694 92286 93006 111350 116049 328295 350786 932982 929593 346664 357613 105088 95695 100104 101343 112525 111294 103723 104436 74308 76074 253133 222066 655524 645592 194026 192613 246155 248104 288088 279394 295465 300438 312188 316991 295137 327931 656677 685255 508778 410499 260980 256269 295445 294144 311144 313458 318478 322423 355401 355654 571028 602057 41.05 67.8 1
13:26:13 2023-09-27 314919 315550 78913 76786 113913 117684 114859 114909 86761 85785 92222 93164 111198 116395 328100 350245 940870 922209 341519 357613 104690 95369 100104 101551 112383 111448 103458 104572 74206 76178 250900 223774 641994 646542 193244 193393 245192 249678 286803 279001 297349 297545 313394 316865 294780 327468 660515 693671 513259 412866 261163 257060 294202 295523 309918 314932 321642 323070 354299 355512 581214 607320 41.05 67.8 1
13:26:14 2023-09-27 313548 315694 78869 76894 114041 117425 114859 114764 86761 85843 92256 93037 111620 116129 328100 351260 938168 922924 347646 356538 104690 95369 100104 101444 112383 111483 103658 104540 74257 76126 251997 221995 644401 648905 193991 192748 246120 248872 287090 279788 295959 300293 311939 316130 297791 326472 660515 688852 505179 413745 260541 257095 296219 295982 309696 315166 317507 322459 353874 354552 578710 599941 41.05 67.8 1
13:26:15 2023-09-27 317811 315515 78879 76834 113913 117411 115480 114527 86761 85631 92222 92942 111350 116129 328100 351015 935439 930254 340488 357613 104722 95369 100001 101173 112321 111328 103594 104540 74308 76231 253133 223925 642933 643699 194026 192613 246535 248697 286929 279394 297631 297834 313174 317379 293988 328505 661921 692136 505179 410426 261572 256381 297581 296428 309954 313100 321339 323218 353732 356583 576372 603344 41.05 67.8 1
13:26:16 2023-09-27 315735 315334 78879 76740 114135 117130 115559 114744 86966 85726 92349 93006 111350 116129 328564 351884 941826 928932 342627 357577 104722 95369 100104 101411 112602 111328 103458 104332 74104 76178 253133 223267 642615 648446 194062 192275 246916 247894 287377 279394 295780 297617 313650 315398 297401 328236 658072 693635 505179 412035 260944 256269 299818 293823 310202 313458 319489 321446 356007 354552 572715 601749 41.05 67.8 1
13:26:17 2023-09-27 315361 315951 78722 76727 113728 117459 114892 114652 86761 85663 92222 93006 111274 116129 332482 351260 936802 919486 345956 356538 104722 95335 100104 100963 112383 111294 103491 104332 74257 76146 254239 221338 645010 647529 193856 192918 245913 248907 286602 279788 295429 298418 311460 316805 296040 326436 660515 689414 505179 412062 260473 256953 295868 295630 309121 314265 318333 323224 355543 354410 580427 599941 41.05 67.8 1
13:26:18 2023-09-27 319612 314301 78718 77005 113950 117377 115447 114652 86761 85631 92222 92974 111588 116095 327637 353409 929976 922246 345685 356574 104722 95369 99795 101103 112164 111294 103348 104540 74104 76178 265491 222690 642407 640006 194062 192141 246916 248697 285526 278305 296582 297653 311974 316865 294238 329509 660515 689240 505179 412282 261824 255055 296636 295982 307826 314439 319263 324675 353838 356761 579568 599941 41.05 67.8 1
13:26:19 2023-09-27 318412 314811 78969 76671 113917 117101 115559 114383 86970 85599 92319 92848 111350 115899 328100 351708 940870 929319 342591 357577 104690 95303 100001 101273 112167 111294 103491 104468 74104 76178 249987 223424 643111 649094 194062 192310 246916 247894 287279 279591 295673 296994 313614 315178 296443 327445 657816 696551 503808 415214 260800 256128 297437 294451 310060 315518 319307 321410 355472 354587 572275 601712 41.05 67.8 1
13:26:20 2023-09-27 315253 314260 78547 76842 113188 117722 114826 114909 86697 85875 91998 93006 111166 116326 327405 351296 940966 919486 341003 357577 104618 95303 99795 101273 112167 111294 103348 104507 74104 76178 251997 223738 643444 646578 194026 192748 245433 249714 285526 279394 296470 297834 313907 316387 296327 327968 661452 694002 505179 412574 260944 256269 294416 296679 308327 312987 320885 320437 354441 355619 581251 601785 41.05 67.8 1
13:26:21 2023-09-27 318260 314731 78714 76838 113757 117377 114859 114685 86761 85726 92222 93006 111274 116049 327637 353445 931650 922209 345649 356574 104690 95303 100035 101307 112273 111294 103594 104540 74104 76126 250900 222726 642159 639970 194062 192613 246191 249292 285526 278340 295780 299869 313328 317132 295137 329769 661342 691080 503622 410317 261680 255341 295933 296708 308257 314439 319489 321898 353874 357658 580243 601165 41.05 67.8 1
13:26:22 2023-09-27 315942 313354 78686 76786 114041 117534 114892 114527 86761 85631 92095 92974 111198 116014 327637 349908 929976 929593 344565 356538 104898 95303 100104 101103 112525 111217 103690 104124 74206 76094 253133 222066 645309 643735 194026 192783 246155 248733 287993 279001 295816 297966 311934 317379 295453 328200 657607 689240 501086 410462 261568 255987 296331 293653 311180 313493 319489 322423 352284 356189 571028 601749 41.05 67.8 1
13:26:23 2023-09-27 313774 315733 78690 76941 113659 117296 114892 114685 86761 85726 92095 93069 111198 116245 327637 351461 940202 922209 342001 357577 104690 95369 99795 101411 112167 111328 103594 104540 74104 76178 254239 223424 642118 647529 193244 193563 245020 249429 286992 278821 297306 297473 313256 317238 295897 327055 661342 697154 498382 412756 261716 257456 294452 295315 310202 314932 320929 322731 354370 355654 580427 603527 41.05 67.8 1
13:26:24 2023-09-27 315843 315820 78881 76799 113913 117377 114859 114495 86792 85663 92095 92974 111198 116129 327637 351787 938204 918339 346737 356503 104546 95402 99828 101273 112167 111483 103658 104572 74104 76178 267853 222726 645693 648446 194026 192953 246155 248907 286839 279415 293730 300329 313871 315153 296946 327468 660048 691226 503808 412000 260760 256700 296219 295566 309263 315424 318733 321934 355223 354587 577891 600738 41.05 67.8 1
13:26:25 2023-09-27 315582 314845 78965 76744 114107 117101 115593 114148 86792 85483 92256 92974 111350 115968 327637 350719 931392 927612 346101 356503 104722 95237 100104 101103 112167 110951 103491 104189 74104 76042 250900 221995 646453 643699 193815 192672 246634 247856 287904 279788 295393 300147 312117 317203 295617 328286 656495 685219 505179 411699 261568 256305 297113 293828 310424 314150 317843 322459 353343 355512 571028 605300 41.05 67.8 1
13:26:26 2023-09-27 318492 315062 78722 76776 113757 117135 114892 114527 86792 85609 92256 92974 111198 115933 327405 350210 936802 927612 341519 357326 104690 95336 99761 101377 112014 111294 103277 104604 74104 76211 253210 224880 643116 643735 194097 192783 246743 248523 286839 283833 296722 297834 313256 317344 293953 329509 659777 694196 505179 411699 261860 255518 296636 295431 309696 313528 321112 320437 354441 356761 574483 603527 41.05 67.8 1
13:26:27 2023-09-27 313075 315586 78632 76807 113184 117411 114859 114876 86761 85609 92222 92911 111198 116164 327174 352421 940870 919646 341519 356503 104618 95369 99761 101411 112014 111517 103348 104572 74104 76178 254239 224225 647306 648446 193850 192778 246394 248801 285347 279788 295637 297437 314020 316211 295717 327432 662390 692171 503808 414038 261203 256629 295481 296470 308041 316411 320431 320473 355508 355927 581251 601712 41.05 67.8 1
13:26:28 2023-09-27 311212 315076 78718 76811 113975 117411 114859 114843 86792 85726 92256 93101 111198 116164 327637 351260 932720 920874 342627 356538 105219 95204 100309 100963 112984 111217 104104 104060 74308 76074 252155 222605 647725 645137 193891 193563 245776 249503 286400 277917 295816 299519 311277 318761 295588 324239 661452 685182 508092 409231 260980 257131 294167 296018 311041 313528 319525 322423 352024 355370 581030 600943 41.05 67.8 1
13:26:29 2023-09-27 323370 315067 78837 76807 113880 117135 115480 114495 86792 85748 92095 92974 111198 116083 327637 350966 935439 926014 340488 356538 104722 95271 100104 101204 112244 110951 103491 104618 74311 76349 253210 223210 644526 644317 193956 192778 246775 248729 286660 279752 297306 297834 314128 317414 294202 328140 658465 694160 505179 410535 261860 255518 296839 295487 309732 313021 321642 320437 353874 356761 576147 604817 41.05 67.8 1
13:26:30 2023-09-27 315843 315070 78686 76772 113913 117097 115367 114495 86761 85631 92222 92880 111198 115968 327637 350719 940458 928932 342627 356503 104514 95336 99795 101307 112167 111294 103418 104468 74104 76178 254239 222726 641663 648635 194677 192345 246951 248139 287279 279591 295637 297480 314163 315433 296277 328236 656714 694160 505179 412035 260944 256269 297054 293895 309949 316001 319722 322775 356329 355370 574474 601603 41.05 67.8 1
13:26:31 2023-09-27 315325 315071 78718 76755 113696 117411 115400 114527 86761 85694 92128 92942 111327 116037 327637 351015 938204 920864 346627 357075 104755 95369 100068 101248 112789 111243 104072 104618 74308 76257 253133 222892 644899 648759 193885 192813 246359 249114 287041 277882 294878 300863 311939 316981 296486 326934 658029 685255 510491 414038 260760 257095 295030 295244 309263 314439 318253 323439 353874 354623 578747 599461 41.05 67.8 1
13:26:32 2023-09-27 318260 315071 78718 76776 113724 117168 114892 114527 86792 85663 92222 93006 111306 116164 327405 353750 931650 921518 344638 356538 104690 95369 99795 103004 112244 111328 103348 104364 74206 76211 250571 222762 644488 640006 194132 192648 246743 249503 286266 278374 296621 297515 313650 317379 294274 330443 660515 691262 506550 411699 261860 255518 296076 295896 311041 315144 319234 322279 354299 357693 580457 603210 41.05 67.8 1
13:26:33 2023-09-27 317929 315067 78722 76713 113917 117377 114892 114305 86792 85573 92256 92911 111274 115933 327405 352100 940870 927612 342627 356324 104417 95795 99801 101455 112014 111569 103277 104859 74104 76342 254239 223053 635904 646396 194641 192275 246986 248558 287279 279752 296475 297237 315049 315849 296953 329509 658428 694304 501066 412035 261788 255518 297054 295115 311261 313528 320431 320473 357461 356225 573562 603099 41.05 67.8 1
13:26:34 2023-09-27 314694 315062 78686 76910 113696 117492 114859 114718 86761 85726 92095 93132 111122 116199 327174 350966 940202 922246 340488 356538 104690 95237 99795 101411 112167 111328 103418 104540 74104 76178 253133 223267 642366 646578 193414 193599 245020 249292 287077 279001 296506 297653 313584 317122 295445 327237 660515 693671 505179 412062 261279 257604 295273 295552 310566 313354 321303 322051 354299 355477 580317 603344 41.05 67.8 1
13:26:35 2023-09-27 314954 315104 78605 76838 113282 117411 114859 114797 86702 85726 92095 93006 111198 116164 326712 351296 932982 922500 344420 356289 104768 95466 100004 101209 112241 111191 103491 104507 74257 76290 253133 222690 641209 643432 193755 193258 245843 249571 286056 278305 295673 297515 312260 319127 293988 328236 661452 685291 505144 408906 261788 256915 295915 295695 309263 314885 319525 321934 352249 356761 581251 602988 41.05 67.8 1
13:26:36 2023-09-27 318310 314856 78961 76678 114135 117097 115593 114115 87002 85504 92417 92785 111435 115737 327405 351956 931429 926294 346737 356003 104618 95271 99828 101307 112244 111328 103348 104332 74104 76074 250900 221875 647318 643735 194848 192345 246986 247756 287301 278340 294878 298383 312954 316548 294816 328505 658318 689939 498382 411443 261608 256558 297892 295781 311874 315249 318819 322769 354016 356189 572679 602094 41.05 67.8 1
13:26:37 2023-09-27 315627 314850 78718 76699 113991 117068 115447 114462 86761 85663 92222 92911 111350 116060 327382 350679 943694 926072 342447 356396 104657 95630 99970 101245 112460 111389 103626 104540 74206 76250 265491 222690 642159 649291 194026 192883 246535 248104 287886 279411 296735 297617 313614 316035 297610 327105 658574 693219 505179 414038 260103 257024 296666 294180 310890 313493 319161 321898 354406 354516 572679 601712 41.05 67.8 1
13:26:38 2023-09-27 315879 313751 78686 76776 113917 117263 114892 114495 86761 85726 92222 93006 111274 116095 326676 353409 940870 919646 342555 356538 104586 95534 99761 101243 112167 111560 103348 104572 74104 76178 250900 223896 641125 647035 194062 192918 246500 249678 285254 278305 296686 297906 313328 317062 296407 328177 663146 697154 503622 413745 261387 256702 295302 297162 308151 315418 321112 321077 355472 356177 583089 602839 41.05 67.8 1
13:26:39 2023-09-27 319151 314845 78829 76889 113917 117101 114892 114495 86911 85578 92276 93100 111512 114465 327078 352245 931576 923582 346323 356360 104872 95630 99970 101173 112167 111260 103348 104364 74104 76225 255179 221995 641456 642948 195259 192275 247920 248139 286400 278340 295221 297480 312852 317344 296953 329436 658538 685291 498382 411699 261347 255447 297892 294900 308363 315389 319453 323174 354122 356404 573525 599905 41.05 67.8 1
13:26:40 2023-09-27 315554 314628 78881 76772 113724 117377 114892 114495 86792 85668 92222 93006 111274 116049 327637 349721 935439 928932 340452 356503 104690 95335 100070 101243 112306 111294 103348 104364 74104 76178 253210 223232 642863 639970 194062 192918 246916 249257 287279 279394 297414 299192 312888 319020 294959 329326 659397 695146 501086 409628 261608 256452 296603 295494 310131 312516 321605 321410 353202 356583 575666 603957 41.05 67.8 1
13:26:41 2023-09-27 315843 314553 78977 76838 113946 117068 115447 114148 86970 85599 92222 92911 111350 115899 327637 350966 940870 927338 342555 356503 104690 95335 99795 101173 112090 110951 103277 104332 74104 76146 253133 222726 641209 647529 194641 192613 246916 248104 287279 279788 296398 297444 313614 315468 297892 328200 658072 692100 501932 412000 260760 256629 296803 294836 310673 315554 320204 322125 356257 354587 572275 602057 41.05 67.8 1
13:26:42 2023-09-27 315358 315067 78690 76811 113728 117263 114892 114685 86968 85726 92319 92942 111198 116049 327637 352100 937158 920799 345992 356503 104722 95369 100104 101173 112273 111217 103626 104299 74257 76146 253133 220957 646161 647035 194026 193393 246155 249357 286956 281067 295673 300396 312081 317203 296479 327019 661057 688962 502439 412756 260469 257095 296219 296197 309696 314300 318369 323368 354086 355085 578710 602286 41.05 67.8 1
13:26:43 2023-09-27 319444 314841 78678 76727 113659 117377 114859 114495 86761 85578 92095 93006 111198 116060 326676 352161 931650 921518 342663 356503 104690 95369 100001 101377 112167 111294 103348 104332 74206 76178 253797 222498 642739 640006 194641 192783 246880 249643 285561 279188 295637 297515 313614 317379 294859 329070 660515 691226 505179 411407 261860 255482 296636 296679 308292 315134 319525 322125 354406 357801 580979 600789 41.05 67.8 1
13:26:44 2023-09-27 314493 315254 78957 76692 114037 117101 115447 114495 86792 85663 92383 92943 111371 116014 327405 351708 940870 927612 342627 357290 104339 95534 99761 101551 111860 111560 103206 104604 74206 76178 253133 222726 638198 648446 194874 192942 247431 248623 287665 279752 296542 299301 313877 318290 297712 329301 658355 695183 499734 412616 260944 256664 297892 294272 312144 313528 320204 321898 356030 355334 572679 604087 41.05 67.8 1
13:26:45 2023-09-27 315915 315062 78605 77078 113188 117526 114826 114843 86761 85875 92095 93069 111122 116291 326712 352069 940870 920955 341519 356503 104690 95369 99795 101411 112090 111328 103348 104540 74104 76178 252155 223738 639647 646578 194062 192953 246191 250276 286164 278111 297385 297834 313805 317086 295682 328505 662390 694160 505179 412866 261532 256664 295767 296744 309227 313528 318595 325013 355508 356189 576865 604387 41.05 67.8 1
13:26:46 2023-09-27 318710 314851 78718 76755 113720 117459 114859 114495 86761 85694 92222 93006 111274 116095 327174 352350 931650 921937 345649 357577 104690 95369 99933 101243 112244 111328 103380 104468 74308 76178 253133 222512 642863 645417 195355 192473 247955 248729 287099 279788 295565 300366 313435 317238 296004 329472 658574 685255 503622 412172 261608 255482 297502 295115 309227 315109 319453 322423 354406 356726 573562 599461 41.05 67.8 1
13:26:47 2023-09-27 312286 315478 78718 76807 113724 117130 114892 114495 86792 85726 92222 93006 111198 116014 327174 352100 936144 928932 339424 356467 104722 95369 100001 101103 112167 111294 103380 104540 74206 76178 250900 222762 641410 639970 194641 192918 246570 248907 287144 279394 297631 297834 313174 318340 295066 329472 660048 693894 505179 410462 261824 256269 297162 294793 311261 312952 319077 321410 353343 356476 578575 606542 41.05 67.8 1
13:26:48 2023-09-27 315663 315062 78965 76842 113724 117296 114892 114698 86792 85875 92256 93037 111350 116083 326676 355433 940870 919646 342591 357039 104514 95402 100033 101411 112014 111483 103136 104794 74209 76487 254239 223838 640968 646396 193956 193117 246739 249536 285699 279788 296888 297834 314827 316865 295510 328468 663801 697154 498382 413451 261752 257060 296636 297460 308327 314439 320885 321149 356043 356189 582719 601749 41.05 67.8 1
13:26:49 2023-09-27 314404 314619 78690 76807 113692 117296 115348 114527 86911 85726 92383 93006 111274 116164 327115 350245 934703 919448 342591 356503 105042 95580 100104 100963 112383 111260 103626 104060 74308 76042 265491 221147 651774 645556 194026 193563 246155 249393 287077 278645 297418 300293 312188 317414 296737 327468 661452 685219 502439 411080 260980 257888 296580 296018 309949 314439 319234 324136 355418 357114 580317 603099 41.05 67.8 1
13:26:50 2023-09-27 315942 314850 78718 76703 113728 117377 114892 114495 86792 85726 92222 92974 111567 116095 324442 350472 934740 929593 340213 357888 104722 95237 100137 101248 112537 111209 103735 104808 74308 76290 253133 222619 643235 643860 194500 193071 246775 249114 287243 278305 297631 297834 314128 318901 293953 329975 659581 694160 505179 410207 263264 256269 296636 295774 310166 313458 319301 320473 354406 357801 576147 603527 41.05 67.8 1
13:26:51 2023-09-27 315289 314177 78710 76675 113917 117135 114892 114495 86792 85609 92256 92962 111198 115968 326712 349908 939128 927612 342555 356538 104690 95369 99795 101377 112167 111294 103348 104332 74206 76178 250900 222414 641663 647529 194950 192918 246951 248139 287552 279591 296686 297480 314128 315433 296623 328200 656677 693111 505179 412000 260944 256664 297473 294793 312034 314230 320409 322279 356472 355477 574882 604387 41.05 67.8 1
13:26:52 2023-09-27 315074 315250 78686 76755 113380 117296 114892 114527 86761 85726 92222 92942 111198 116164 326676 350210 936847 919523 345992 356538 105088 95661 100213 101248 112789 111157 103690 104403 74410 76290 253133 221196 646490 647347 194026 193493 246191 249292 287077 279716 295673 300967 312882 316769 297610 327468 661232 685110 505179 412574 260944 257672 296636 296018 310380 314474 319001 323403 354157 355334 579605 602057 41.05 67.8 1
13:26:53 2023-09-27 318224 313827 78722 76815 113728 117292 114859 114527 86792 85609 92256 92974 111198 115933 326712 352350 931650 922246 344638 356538 104690 95369 100001 101343 112244 111328 103348 104436 74104 76146 250900 222718 642035 640006 195157 192953 246986 249292 286164 279188 295780 297515 313871 317414 295445 330480 662390 690214 503622 412062 261608 255987 297041 297870 309121 315319 319380 322996 354832 357658 577671 601017 41.05 67.8 1
13:26:54 2023-09-27 317448 314181 78965 76692 114020 117434 115593 114495 87002 85663 92417 92943 111359 115933 327174 350966 940870 928864 342375 357040 105063 95532 100004 101209 112241 111157 103594 104507 74308 76362 253133 222726 644949 647529 195122 192918 247573 248555 287683 279788 296686 297480 315049 316724 297338 328505 658109 694196 505179 412651 261604 256596 296839 295989 310890 314220 320431 322423 356614 355690 572679 601749 41.05 67.8 1
13:26:55 2023-09-27 315470 315062 78551 76953 113619 117722 114826 114909 86792 85875 92256 93100 111198 116361 326676 351822 940870 919486 341483 356538 104722 95402 99795 101411 112014 111483 103277 104540 74206 76283 251997 223424 638335 646578 194641 193393 246916 250488 285561 278340 296888 297617 315049 317132 296946 328104 662206 698143 505179 413598 261536 256953 296112 297234 310785 314300 321795 321755 356209 356547 580056 603154 41.05 67.8 1
13:26:56 2023-09-27 319151 314181 78714 76786 113728 117135 114892 114495 86792 85668 92417 93006 111350 115933 326884 354948 934151 924101 345540 356396 104801 95532 100004 101209 112244 111311 103561 104507 74308 76178 250900 222066 640550 644774 195771 192613 248061 248139 287386 278374 295673 298418 313650 318304 296493 328505 658072 685255 505179 412282 261788 256305 297928 293859 309949 315424 318224 322459 354406 356726 572275 602781 41.05 67.8 1
13:26:57 2023-09-27 315554 313449 78718 76703 113716 117296 114892 114495 86792 85694 92256 93038 111350 116129 326712 352100 935439 929593 339938 356538 104690 95237 99933 101173 112090 111217 103277 104364 74104 76126 250937 223460 650507 639812 194677 192953 246951 249328 287243 277530 297667 297834 313907 318538 294780 329719 659251 696168 505179 410280 261716 256163 296385 295344 310024 315748 319301 323328 353378 357836 576147 603380 41.05 67.8 1
13:26:58 2023-09-27 315879 314892 78718 76744 113724 117313 114892 114527 86824 85726 92407 93132 111512 113639 326422 352280 940796 920226 342447 356396 104657 95532 99970 101349 112014 111328 103348 104572 74104 76434 250937 223974 649493 647529 194677 193393 246951 249571 285526 278374 296722 297617 315049 317122 295861 328505 661824 694232 505179 413451 261788 257060 297054 297054 308292 314474 320885 321410 356043 356189 580092 601749 41.05 67.8 1
13:26:59 2023-09-27 313957 314172 78714 76890 113696 117135 114859 114527 86761 85843 92256 93069 111198 116049 326712 350245 934078 918183 342627 356503 104970 95204 100137 100963 112261 110951 103658 103711 74308 76042 250900 221028 648998 643735 194062 193870 246155 249678 287279 278305 296888 300658 311939 319020 296767 328591 660442 687987 512244 410317 261167 257711 296501 296679 310166 314439 319525 323439 352214 354304 580427 600738 41.05 67.8 1
13:27:00 2023-09-27 315915 314186 78718 76807 114067 117135 115427 114744 87144 85938 92182 92974 111359 116234 326531 349519 936958 929481 342477 356360 105009 95269 100104 101204 112167 111054 103903 104157 74257 76146 250900 222414 645397 643860 194677 192988 246951 248943 287279 279591 297342 297617 313907 318761 295137 329143 660048 692171 505179 410172 261860 256305 297054 296018 309883 313240 319561 321446 354712 357836 576147 603999 41.05 67.8 1
13:27:02 2023-09-27 315879 313899 78718 76657 113913 117097 115367 114416 86824 85636 92256 92943 111576 115933 326712 349908 939128 927612 342591 355967 104514 95303 99795 101103 112014 111294 103277 104332 74104 76074 251997 222570 640522 647072 195259 192783 247431 248658 287028 279716 297097 299942 314504 316246 296551 329289 658392 697154 502437 415214 261532 256269 297928 295115 310202 315820 320431 324450 356614 356225 572715 601639 41.05 67.8 1
13:27:03 2023-09-27 315289 313894 78686 76943 113819 117534 115427 114744 86998 85726 92282 93101 111198 116280 324658 351848 936618 920026 346700 355432 104514 95369 100004 101248 112090 110917 103206 104157 74104 76401 250900 221409 639184 647260 194097 193428 246708 249467 287279 278993 294664 300226 314163 316422 296695 328004 660515 690738 501932 412000 261419 257131 295933 295315 309984 316132 318478 324450 356043 355654 577891 599424 41.05 67.8 1
13:27:04 2023-09-27 315368 314628 78690 76790 113254 117492 114826 114685 86792 85948 92095 93006 111122 116164 324839 351296 931650 918834 342627 356503 104722 95303 99795 101307 112614 111182 103348 104364 74104 76211 250900 222726 641209 643860 195046 193147 246704 249464 286257 279508 296723 300366 313984 318163 294780 331109 662317 691900 498382 411699 261860 256416 296874 296924 309227 315201 319978 322423 354974 358232 580427 600862 41.05 67.8 1
13:27:05 2023-09-27 318419 313966 78977 76943 113963 117358 115381 114632 86998 85875 92282 93132 111435 116118 326676 351438 940202 927612 342411 356431 104339 95534 99966 103004 111784 111594 103277 104604 74053 76263 252155 223196 640424 645665 195329 192953 248097 248943 287572 278340 296506 297653 319804 316900 296946 329975 658611 694268 498382 412071 261860 255553 297473 296018 310202 314220 320431 321184 356650 357549 575296 602637 41.05 67.8 1
13:27:06 2023-09-27 313446 314624 78686 76776 113286 117296 114859 114685 86792 85785 92256 93006 111198 116164 327368 349944 940202 922282 341279 356503 104722 95336 99795 101377 112090 111294 103277 104332 74104 76396 253210 222548 642366 648446 193991 193729 246050 250606 287247 279788 297487 299519 314462 317238 296910 328541 661921 694196 498382 412829 261788 257060 295910 296356 310202 314335 319596 321446 355508 356369 576793 603527 41.05 67.8 1
13:27:07 2023-09-27 315663 314375 78650 76890 113659 117549 114793 114810 86906 85875 92088 93132 111154 116083 324658 351822 931576 920175 342627 357888 104722 95336 100075 101243 112167 111294 103348 104554 74104 76159 251997 222066 641539 640006 194712 193293 246743 249750 286436 278427 296053 297966 314163 319339 294894 330209 661921 692240 505179 409846 263446 257060 296219 297588 309263 315424 320431 322459 354476 358628 581251 601749 41.05 67.8 1
13:27:08 2023-09-27 315874 314186 78718 76776 113728 117377 114892 114495 86911 85726 92256 93069 111198 115968 326712 348573 933019 928932 344602 356538 104970 95237 100137 101377 112273 110985 104247 104442 74480 76401 249987 221267 651234 639934 194843 193423 246810 248765 288901 279752 298027 300930 313174 318857 296529 328947 657962 689167 507921 410535 261860 257095 297437 295079 311986 314439 320175 323931 353874 356761 571064 601749 41.05 67.8 1
13:27:09 2023-09-27 318187 313854 78911 76807 113950 117135 115400 114495 86943 85726 92353 92974 111350 115807 326712 351461 939536 927338 342627 356574 104053 95436 99761 103004 111860 111706 103065 104748 74104 76243 253133 223353 637517 646346 195329 192988 248097 249328 287279 278340 296506 297906 313328 317414 295861 330480 659581 694304 501932 412071 261860 256269 297257 296018 310708 314920 320665 323989 357403 357264 573453 603734 41.05 67.8 1
13:27:10 2023-09-27 315621 314811 78718 76838 113692 117296 114892 114527 86824 85726 92289 92974 111274 116002 326712 350245 938204 918339 346773 356538 104690 95336 100075 101282 112318 111320 103768 104475 74308 76322 253210 223802 640553 647347 194773 193658 246775 249643 287279 279678 295501 299045 314648 317203 297077 328468 660222 691226 505179 415214 261752 257853 297054 295982 310166 316343 318965 323140 356578 356154 577854 599941 41.05 67.8 1
13:27:11 2023-09-27 311753 314624 78722 76935 113585 117492 114859 114843 86761 85875 92222 93069 111122 116291 326676 351260 931650 920955 342591 356467 104722 95369 100070 101447 112167 111294 103348 104364 74308 76178 253797 222690 644949 639970 194641 193563 246708 250452 286400 278374 296470 298383 314128 319787 296327 329106 662390 692240 505179 409231 261860 257060 295968 297509 309954 315179 320811 323224 354335 358484 582594 603957 41.05 67.8 1
13:27:12 2023-09-27 316445 314181 78718 76803 113917 117263 115559 114495 87061 85785 92319 93006 111274 116313 327138 351956 938204 927612 342627 357327 104912 95861 100041 101422 112167 111346 103348 104826 74137 76532 253210 223946 634381 645556 195223 193358 247900 249467 287904 279788 297104 297834 315715 317414 296702 330223 659397 694268 501932 412866 261860 256269 296803 296018 310637 314439 321112 321374 356293 358340 574446 604275 41.05 67.8 1
13:27:13 2023-09-27 313449 314181 78690 76811 113913 117459 114859 114495 86792 85875 92256 93006 111511 116129 326676 349872 940870 924211 342037 356503 104722 95369 100070 101243 112167 111294 103348 104925 74257 76211 253133 222726 642242 647529 194062 194176 246155 249678 287993 279591 297631 297515 314128 318304 297365 327432 661452 693635 498382 412646 261500 258399 297581 295552 311948 315458 321795 324837 355829 356547 580692 604594 41.05 67.8 1
13:27:14 2023-09-27 314440 314589 78690 76838 113286 117492 114826 114764 86761 85875 92095 93164 111198 116164 326676 351225 931392 923195 342375 356289 104977 95598 100037 101209 112350 111311 103561 104507 74275 76362 251997 222307 641085 639740 194677 193894 246669 250417 287287 279209 296470 299833 313841 319870 294608 329975 662390 689240 505179 409846 261860 257636 296219 297798 310166 315581 320885 322913 353874 358628 581251 601712 41.05 67.8 1
13:27:15 2023-09-27 317401 314181 78996 76744 114325 117068 115559 114148 87061 85816 92349 92974 111350 115968 327405 349626 932982 927612 345857 355931 104755 95369 100104 101173 112964 111294 103594 104157 74308 76146 265491 221338 647364 643699 195259 193563 246951 248139 288494 278305 295659 300967 313614 318786 296702 328505 659722 691628 505179 411406 261644 256953 297892 294486 311474 315214 319270 324244 354264 356690 571834 600789 41.05 67.8 1
13:27:16 2023-09-27 313634 314297 78793 76759 113872 117097 114892 114495 86970 85726 92222 93069 111198 113639 326386 349621 943694 925558 341893 356396 104657 95498 99970 101175 112167 111157 103277 104332 74104 76178 252800 222570 642739 649364 194062 193870 246535 249257 288201 279752 297595 297515 314128 317414 297856 327141 660048 692136 493097 412574 260944 258503 297054 294757 312090 313528 321112 322423 355508 354587 575841 604929 41.05 67.8 1
13:27:17 2023-09-27 315870 314186 78829 76846 113728 117377 114859 114495 86970 85726 92319 92974 111274 116049 326676 352350 940870 918339 344638 356538 104586 95534 99761 103042 111860 111448 103277 104572 74206 76429 250900 222726 640337 647493 194950 193563 246916 249714 286400 279922 296686 297653 315757 317097 296861 329180 663146 695675 505179 414920 261644 257675 297401 296708 309051 316343 320431 323418 356650 356177 581030 602485 41.05 67.8 1
13:27:18 2023-09-27 318151 313699 78883 76744 114103 117101 115559 114115 87061 85843 92470 93038 111620 114110 327029 351920 934299 924757 346028 356324 104977 95630 100211 101243 112167 111294 103418 104364 74395 76401 253133 221995 646013 644645 195914 193247 248339 248872 287683 279188 296830 300754 313805 318340 296946 329509 659544 685291 505179 412282 261824 256880 297928 295774 310202 316121 319525 323870 354441 357549 572715 599941 41.05 67.8 1
13:27:19 2023-09-27 312725 314811 79027 76786 113724 117101 114892 114527 87061 85726 92256 93006 111198 116014 324803 351956 935439 927612 339938 356538 104722 95402 99795 101173 112167 111294 103277 104364 74206 76178 253210 223424 641209 639970 195294 193393 247714 249678 287683 279752 299170 297437 314797 319198 295968 330150 660405 697154 503622 410317 263233 256918 296767 296643 311144 313528 322858 322315 355508 358628 576963 604743 41.05 67.8 1
13:27:20 2023-09-27 314881 314181 78547 77058 113156 117526 114727 114810 86902 86151 92148 93195 111274 116546 324658 351956 942195 922193 341376 357290 104690 95369 99795 101377 112014 111346 103206 104507 74257 76178 250937 223424 638951 645447 194677 193563 246535 250876 287373 278340 297667 297480 315049 318340 296982 328641 658029 694002 505179 412866 261824 257095 296327 297018 309954 314439 319596 321898 356043 356797 580092 604817 41.05 67.8 1
13:27:21 2023-09-27 314559 314181 78879 76838 113720 117377 114859 114685 86943 85875 92256 93037 111198 116129 326676 351708 937466 919523 345992 356467 105009 95369 100137 101377 112306 111182 103626 104157 74308 76178 250900 222417 645698 647529 194985 194040 246739 250166 287634 281335 296888 300129 313507 318198 297460 328286 664272 685146 505179 412866 261568 258286 295977 296600 310895 315284 319489 324388 354441 356189 580427 603099 41.05 67.8 1
13:27:22 2023-09-27 315879 314377 78875 76980 114004 117563 115427 114744 86998 85912 92282 93037 111435 116315 327223 349201 936958 930254 340967 356503 105042 95369 100175 101248 112306 111260 103626 104332 74308 76396 267853 222378 647323 639970 195122 193563 246951 249678 288088 279394 299713 300081 313907 319787 295861 329975 660515 693219 502439 410499 261860 257095 297054 296679 312126 313458 319525 325231 353874 358077 577036 603527 41.05 67.8 1
13:27:23 2023-09-27 315874 314172 78965 76744 114107 117101 115559 114148 87061 85726 92417 92974 111435 115933 326712 350966 941123 927612 342591 356503 104371 95568 99728 103180 111860 111594 103206 104604 74104 76296 252155 222690 636445 647525 195629 193282 248197 249393 288458 279788 297133 300250 314905 316850 297748 329289 659361 694124 503622 413269 261788 256811 297604 295738 311144 314474 321112 322913 357678 356297 572715 602950 41.05 67.8 1
13:27:24 2023-09-27 314667 314377 79173 77005 114070 117587 115493 114810 86998 85970 92282 93068 111503 116396 324803 351956 935439 919523 346398 356253 105042 95369 100104 101173 112167 110951 103975 104124 74206 76178 253133 220683 648736 646542 194950 194212 246743 249750 287279 278518 297176 301856 313138 318821 297077 328468 662390 685255 513259 412282 261568 258322 296040 296924 310890 314949 320615 324424 354122 356189 579605 605163 41.05 67.8 1
13:27:25 2023-09-27 314179 313527 78821 76782 113757 117373 115400 114685 87061 85875 92353 93005 111274 115933 324839 351822 931650 924942 344638 356503 104722 95402 100104 101411 112167 111217 103277 104364 74308 76211 251997 222476 642531 645417 195909 192813 248374 249114 287575 281371 296089 300572 313984 318644 297365 330209 660048 689204 498382 412354 261788 256844 297928 295982 310202 318505 319832 323439 354974 357801 573562 600401 41.05 67.8 1
13:27:26 2023-09-27 317590 314069 78901 76838 114070 117358 115460 114429 87208 85912 92474 92974 111274 115933 326676 349908 944887 927612 342555 356538 104970 95402 100144 101383 112090 111328 103380 104364 74206 76211 253133 222910 644324 648446 195294 193870 246986 248943 288607 278305 297631 298383 314827 317414 297892 328468 659214 692100 505179 412000 260980 258286 298005 294757 312090 314474 324813 325075 355508 355654 573562 601785 41.05 67.8 1
13:27:27 2023-09-27 315879 314186 78821 76807 113913 117135 114892 114495 87061 85875 92383 93069 111198 116129 324766 352104 940870 919646 342591 357326 104690 95402 99795 103113 112014 111517 103529 104826 74209 76572 253210 223281 636515 647383 195152 193900 246810 250098 286226 279898 297559 297480 313293 317414 296623 329609 663146 694196 505179 413745 261824 257131 297460 297870 308327 315424 321266 321898 356614 356761 580165 601749 41.05 67.8 1
13:27:28 2023-09-27 314520 313597 79148 76939 114178 117358 115493 114383 87061 85726 92417 92911 111652 116118 326567 351956 934042 924248 345685 356396 104722 95402 100104 101377 112167 111217 103458 104540 74257 76178 252155 222030 641250 643735 196260 192953 248516 249292 287279 279613 295659 300754 314606 319020 297401 329916 660515 689240 505179 412282 261860 256305 297928 296054 311482 316378 320204 323667 356316 356797 573562 601202 41.05 67.8 1
13:27:29 2023-09-27 315361 314181 78965 76973 113885 117411 114892 114527 87061 85875 92417 92911 111274 115968 324839 351461 935476 928932 339938 356538 104722 95336 100213 101352 112569 111243 103871 104507 74308 76322 253133 222968 643320 643860 195152 193423 247537 249678 287791 278340 297703 297653 315247 319020 296040 330948 660515 694268 506721 411589 263269 256880 297928 295695 311144 315169 319596 322194 356328 358628 575703 605790 41.05 67.8 1
13:27:30 2023-09-27 312635 313419 78897 76803 113724 117373 114859 114495 87061 85938 92353 93037 111198 116049 324839 352386 940796 920955 342627 356503 104514 95402 99795 101411 111860 111328 103065 104468 74104 76211 251997 222762 636657 648176 195122 193563 246986 249714 286365 279648 296470 297515 319768 317379 298000 329239 658029 694160 505179 414038 261824 257491 298681 297378 308363 315109 321112 321934 356650 356797 580092 601749 41.05 67.8 1
13:27:31 2023-09-27 313480 314186 78714 76807 113696 117377 114892 114527 87002 85875 92256 92974 111122 116083 324803 351956 932982 920874 342591 356289 105298 95529 100419 101074 112887 110815 103723 103924 74461 76257 252155 221231 648378 644609 194641 194212 246570 249714 287279 279788 296960 300718 313102 319375 297401 328468 662353 685061 502439 410462 261788 258322 296636 296960 311923 315169 320885 324424 353343 356761 581251 600862 41.05 67.8 1
13:27:32 2023-09-27 315879 314181 78937 76838 113724 117649 115493 114619 87061 85843 92417 93037 111198 113516 326712 349462 936802 930254 340213 357577 104898 95370 100104 101411 112306 111328 103418 104436 74308 76211 252800 222762 642242 640006 195329 193905 247750 249714 288341 278305 297667 297931 314827 320272 296493 331095 660515 694196 501086 410499 261860 257095 298000 295695 311144 313528 320566 322423 355508 358628 577620 604883 41.05 67.8 1
13:27:33 2023-09-27 315807 314811 78961 76807 114103 117135 115559 114337 87093 85821 92417 93069 111350 115968 326906 349944 944776 928864 342339 357363 104977 95697 100004 101383 112318 111191 103626 104507 74308 74984 250900 222498 640961 648446 195329 193930 247814 249292 288698 278340 297667 298418 314833 317273 297604 328541 660515 692136 505179 412651 261383 257924 297928 296197 312126 314474 321339 325306 356043 356142 573562 603527 41.05 67.8 1
13:27:34 2023-09-27 314694 313930 78901 76926 113696 117459 114892 114685 87061 86151 92282 93132 111350 116164 324839 349686 934777 920864 342663 356538 105074 95335 100309 101204 112667 110917 103626 103853 74308 76042 265491 221218 647610 643735 194712 194212 246743 250312 287279 278993 298027 300967 312888 319375 297646 328505 657993 685291 502439 410535 261824 258720 296636 296147 311144 315459 320885 324302 353343 356797 581251 600862 41.05 67.8 1
13:27:35 2023-09-27 317933 314181 78953 76811 113950 117135 115400 114527 87093 85843 92417 92942 111350 116291 326422 351884 936884 924101 346065 356396 105009 95697 100142 101349 112492 111346 103491 104540 74308 76211 253133 222030 645661 639934 196398 193223 249075 249503 287297 279969 296722 302545 314606 319116 297646 331293 659581 689240 501932 412282 261860 256305 297789 296679 310202 316413 318369 323439 355258 357872 574446 601202 41.05 67.8 1
13:27:36 2023-09-27 315554 313863 78992 76776 114024 117482 115526 114337 87093 85758 92450 92879 111274 115933 326712 349908 943197 927612 342627 356538 104514 95469 99795 103038 111860 111517 103136 104540 74206 76211 250900 222066 640248 647529 196260 193428 248516 249503 288201 279716 297667 298418 313328 317379 297892 330480 659581 694304 498382 412942 261860 257060 297928 295244 311578 315424 318630 322459 358516 357836 573598 607027 41.05 67.8 1
13:27:37 2023-09-27 313004 313377 78718 76842 113552 117526 114859 114876 87002 86183 92343 93385 111435 113568 324694 350894 940796 923582 340860 356360 104977 95598 99970 101377 112014 111328 103348 104189 74395 76434 263464 223224 641167 645629 194677 194544 246222 250912 287279 278305 297739 297550 315049 318821 296659 329509 663183 694232 505179 412866 261860 258322 296219 297378 311144 314220 319596 322423 356328 357836 581251 603563 41.05 67.8 1
13:27:38 2023-09-27 314954 313418 78901 76947 113724 117526 114859 114797 87002 85943 92128 93100 111046 116118 324803 351015 930012 920864 342627 356503 104755 95402 100035 102933 112167 111020 103277 104540 74206 76211 250900 222066 642366 640006 195294 194212 246986 251089 287279 279222 297667 300329 313805 320308 295753 328812 658065 692729 505179 410172 263341 257131 296845 297798 310237 315144 321112 323212 355258 356621 581251 601749 41.05 67.8 1
13:27:39 2023-09-27 312066 314368 79100 76734 114384 117135 115619 114665 87235 86002 92470 93131 111403 116268 326531 348675 935627 930180 345187 356503 104937 95271 100137 101237 112712 111191 103903 104157 74308 76178 250900 221183 643770 643735 195329 193905 247750 249292 288901 278374 296758 301216 314128 319056 296803 329143 659114 689240 508525 411699 261824 257672 297676 295494 311332 315389 320431 324388 355744 357801 571834 602485 41.05 67.8 1
13:27:40 2023-09-27 315834 314181 78965 76985 114107 117377 115447 114685 87180 85875 92417 93132 111350 116060 326676 351461 939499 928932 342037 357039 104690 95534 99761 103147 112014 111448 103277 104572 74206 76348 253210 224053 635090 643735 195914 193699 248197 250131 287976 281335 297487 299942 315649 318868 297221 331814 660332 694124 505179 413451 263341 257060 298000 295695 311474 315284 320010 324638 358192 358880 576930 605492 41.05 67.8 1
13:27:41 2023-09-27 314661 314296 79085 77041 114004 117649 115427 114810 87267 86061 92282 93132 111512 116396 324622 351956 938131 920681 346700 356467 104722 95731 100001 101243 112090 111294 103348 104540 74447 76427 251997 222342 645373 648635 195294 194141 247643 250276 288106 280074 295637 299325 313293 317414 297712 329939 662390 693219 505179 412906 261788 258251 297682 297378 310202 316828 320431 323895 357653 356761 579120 601251 41.05 67.8 1
13:27:42 2023-09-27 315110 314186 78714 76939 113626 117492 114859 114876 87061 86002 92383 93163 111274 116326 324803 350210 932647 919486 342627 356503 104937 95534 100104 101377 112383 111294 103348 104540 74308 76263 267853 222534 642283 645194 195629 193894 247987 250697 287099 280196 297487 301289 314905 318549 295717 332322 663330 693219 510491 411699 263900 256811 296803 297798 310598 316121 321112 323871 355900 358880 581251 602988 41.05 67.8 1
13:27:43 2023-09-27 318601 313894 79121 76978 114074 117554 115493 114619 87299 86002 92571 93195 111652 116396 326640 350966 942307 929593 344457 357434 104586 95634 99761 103180 111860 111587 103277 104604 74257 76315 252800 222726 647874 647035 196398 193834 248516 249678 288494 279288 297667 298871 314238 317379 297568 330113 660048 698232 503808 413233 261860 257095 297928 296470 311836 315424 321339 322459 358768 358376 574177 603490 41.05 67.8 1
13:27:44 2023-09-27 314928 314624 78879 76953 113753 117688 114892 114909 87061 86124 92383 93322 111198 116477 324803 351708 940870 922209 341207 356538 104866 95534 100104 101551 112167 111483 103418 104572 74308 76572 254239 223681 641994 646396 195117 194650 246775 251511 287981 281173 297306 300366 314581 319268 300473 330443 661824 700125 505179 414038 261860 258251 295968 297798 311983 315820 320531 322913 356614 358616 580912 604846 41.05 67.8 1
13:27:45 2023-09-27 315807 314269 79041 77123 114070 117708 115493 114777 87267 86061 92383 93069 111350 116129 324803 353947 931951 922209 345125 356503 105042 95861 100142 101411 112167 111294 103277 104332 74308 76211 250900 222030 640879 639970 195776 193870 248271 250452 287243 280039 296506 298871 315241 319339 295861 329345 657993 692729 501932 412866 263900 256844 296803 297162 310166 316378 320885 324158 356293 359385 580839 602020 41.05 67.8 1
13:27:46 2023-09-27 316568 314181 79129 76886 113917 117492 114892 114685 87093 85875 92417 92974 111350 116049 324803 347804 934042 928680 342519 356503 105074 95369 100276 101103 112383 111020 104039 104442 74480 76454 253133 221924 646323 644774 195736 194000 248129 250274 288008 279788 299423 300366 314827 320757 296443 329893 661452 696351 502439 410462 263341 257711 297928 297450 312126 314439 322895 323403 354441 358880 577854 605247 41.05 67.8 1
13:27:47 2023-09-27 315375 314485 78897 77037 113848 117750 114826 114876 87061 86061 92383 93195 111350 113511 324730 350930 941123 924868 341893 357577 104722 95402 100104 101377 112167 111483 103458 104540 74308 76263 250900 222726 643405 647529 194950 195029 246916 250488 288725 279644 297667 298418 315049 319339 297077 329006 662390 694196 505179 412866 261860 258756 297054 297450 313765 314439 319596 323368 356578 356761 580427 606243 41.05 67.8 1
13:27:48 2023-09-27 315362 314297 78825 76838 113913 117492 114892 114685 87093 85875 92383 93068 111350 116129 324803 351260 940202 919646 346737 356538 104690 95795 100075 101422 112427 111398 103418 104540 74308 76427 251997 222825 640111 647347 195426 194000 247679 250488 287279 280109 296053 299219 315499 317379 297640 329975 657799 692964 498382 412651 261824 258286 297892 296809 310202 316574 320431 323403 357689 356726 578710 600862 41.05 67.8 1
13:27:49 2023-09-27 317967 313745 79212 76838 114139 117223 115785 114115 87331 85875 92383 93006 111327 115783 324803 350293 932647 926953 346174 356538 104937 95402 100104 101377 112167 111294 103418 104157 74308 76211 253133 221373 641291 643699 195914 194212 248516 249292 288773 279613 296722 301715 313805 319339 297568 330443 660515 690214 513919 412282 261860 257888 297784 295566 311652 316096 320431 324424 355543 358616 573120 602057 41.05 67.8 1
13:27:50 2023-09-27 315551 313956 78969 76838 114024 117492 115559 114797 87093 85875 92417 93037 111350 116417 324803 350966 938168 927612 342477 357327 105088 95729 100213 101383 112244 111346 103418 104540 74477 76395 250937 223946 641994 640006 195914 194040 248254 249955 288413 279188 299423 297480 313293 319787 296868 331616 660515 694232 499734 411990 263714 257095 297928 296147 311871 315389 322968 322387 356329 358880 577000 606654 41.05 67.8 1
13:27:51 2023-09-27 315843 314004 78913 76970 113770 117766 114859 114876 87093 85970 92417 93100 111327 116129 324766 351296 940870 920955 341519 356538 104898 95502 100035 103113 112014 111294 103348 104572 74257 76296 250937 223460 641373 647035 195776 194212 247714 251265 286839 279310 297739 300081 313293 318821 297113 330443 661824 694268 505179 413745 261860 257924 296457 297798 310202 315459 321050 322459 357689 358376 581874 604382 41.05 67.8 1
13:27:52 2023-09-27 310878 314806 78883 76905 113950 117526 115447 114797 87093 86183 92417 93069 111198 116164 324803 351740 938922 922775 346398 356360 105226 95532 100347 101209 112777 111123 104072 104507 74513 76231 251997 220992 645895 645592 195152 194756 246951 250452 288331 279188 297631 301928 313149 320308 298000 329509 658029 689903 502439 412574 261824 258720 297054 297798 311180 316596 320885 324460 354406 356761 580839 600826 41.05 67.8 1
13:27:53 2023-09-27 315591 314042 79031 76838 113996 117492 115367 114685 87235 86002 92417 92974 111350 116129 326676 349380 935439 928716 340452 356503 105042 95402 100104 101377 112634 111294 103626 104364 74308 76211 250900 222754 652990 640006 195741 194212 247714 250276 288494 279788 299460 298871 314606 320757 296486 331059 662390 692100 508694 410462 263341 257888 297257 296600 312856 314439 320531 324159 354974 358880 577854 604743 41.05 67.8 1
13:27:54 2023-09-27 315879 313635 78965 76838 114139 117130 115559 114495 87244 85875 92450 93006 111761 116372 326386 349657 944887 929518 342447 357183 104977 95664 100211 101349 112492 111260 103491 104540 74308 76211 250900 222427 641663 647529 196189 194040 248865 249678 289009 279188 297703 298871 315493 317414 297501 329953 660515 694232 501086 413851 261824 257924 300934 295208 312126 315424 319561 323439 358228 356761 573562 603100 41.05 67.8 1
13:27:55 2023-09-27 314958 314177 78965 76947 114276 117750 115447 114764 87125 85943 92450 93069 111350 116164 324839 351708 940202 919523 347719 356503 105042 95568 100137 103042 112321 111483 103491 104364 74410 76211 250900 221338 640865 647529 195776 194212 248061 250876 288115 279709 296686 300305 315493 318057 297640 329975 657993 691262 505179 412651 261824 258720 297892 297660 311652 316856 320204 324496 357139 357549 579605 600826 41.05 67.8 1
13:27:56 2023-09-27 315879 313413 78911 77005 113880 117688 114892 114876 87235 86183 92470 93322 111544 116384 324658 354092 934299 924898 344457 356897 105153 95763 100104 103147 112306 111483 103594 104572 74461 76572 251997 222534 642159 639970 196224 193965 248339 251229 287279 280069 297097 299325 315241 320047 296946 330344 658065 693219 505179 412866 264086 257095 297928 297581 310673 316891 319077 324230 356578 356879 580839 601749 41.05 67.8 1
13:27:57 2023-09-27 315911 315250 79184 76957 114172 117492 115593 114797 87244 86087 92739 93101 111468 115933 326676 349944 941826 929593 342627 357326 104722 95635 99795 103213 112167 111706 103206 104852 74257 76328 265491 222583 636839 646578 196571 193905 248865 249714 288494 279222 297185 300329 314713 317414 297892 329114 660515 700125 505179 413269 263341 257131 297928 296255 312126 316118 319561 322459 358840 358880 574410 603490 41.05 67.8 1
13:27:58 2023-09-27 314432 314181 78883 76947 113917 117716 115427 114777 87203 86273 92316 93322 111327 116454 324622 350293 942195 925558 341003 356503 104755 95436 100104 103004 112350 111320 103418 104540 74308 76211 250900 222981 642279 645592 194677 194756 246743 251301 288088 278374 299496 300438 313293 319339 297892 330209 658029 694268 503791 412866 261860 258720 295485 298559 311876 314949 322104 323439 356650 358376 576793 606542 41.05 67.8 1
13:27:59 2023-09-27 322456 314177 78996 76943 114103 117526 115460 114876 87244 86034 92450 93227 111350 116245 324803 351296 931650 922209 344638 356503 105042 95436 100137 103147 112229 111483 103388 104540 74410 76243 251119 222342 643779 639970 196260 194212 248480 251265 287279 280175 297667 301216 318941 320308 295789 330848 658065 693219 501086 412282 264460 257131 297590 297798 310673 316856 318630 324424 356578 356879 581251 602988 41.05 67.8 1
13:28:00 2023-09-27 312196 314347 79113 77068 114384 118018 115526 114810 87299 86034 92605 93195 111512 116315 326495 347626 934042 928716 342555 356538 105603 95662 100448 101377 112602 110951 103626 104332 74513 76322 251997 222030 650711 640006 195949 194212 248097 250524 292713 278111 297378 303271 314606 320757 297734 331602 660515 693219 503791 411699 263341 258137 297928 297378 313808 314914 319596 324496 355223 358880 574483 604883 41.05 67.8 1
13:28:01 2023-09-27 313675 314186 78718 77207 113548 117919 114892 114942 87061 86124 92256 93322 111122 116430 324766 350245 940494 926257 342477 357075 104937 95436 100137 103109 112244 111328 103348 104540 74308 76296 250900 222762 642242 645629 194985 195029 246951 251301 288494 278374 297523 300293 315757 319339 297712 329975 658065 694304 505179 413451 263341 259484 297054 297372 312126 314634 320602 324194 357653 358880 582793 606542 41.05 67.8 1
13:28:02 2023-09-27 315146 313899 79237 76984 114070 117621 115493 114810 87299 86092 92571 93195 111350 116129 326712 351461 940202 923582 347610 356503 105074 95568 100137 103075 112350 111380 103594 104572 74308 76243 250900 221684 643903 647529 195914 194212 248097 250876 288494 279843 297248 300936 315493 319080 303490 329975 658029 691226 508778 412071 261860 258720 296839 297798 311871 316891 319942 324496 356685 357836 580427 602057 41.05 67.8 1
13:28:03 2023-09-27 311865 313740 78996 76838 114107 117492 115559 114685 87212 86029 92450 93100 111274 116083 326712 349662 936921 928716 340488 356538 105074 95370 100137 103004 112634 111294 103561 104436 74410 76243 251997 222762 645895 640042 195949 194212 248516 250524 288494 278344 299170 298871 315049 320983 297401 330223 660515 693930 502439 410535 263714 257924 297928 297588 311876 314474 320602 324172 355544 359676 577597 606542 41.05 67.8 1
13:28:04 2023-09-27 317294 313080 79148 77005 114074 117358 115493 114619 87299 85912 92450 93006 111350 115968 326567 349944 943160 930254 342591 356574 104912 95731 99828 103147 112014 111672 103277 104572 74308 76243 251997 222499 642667 647072 196571 193905 249075 250276 288494 279214 297378 299325 314273 317414 297892 329079 657727 698305 498382 413305 261860 257491 297928 296636 312126 315144 319596 323439 358804 358376 574004 603527 41.05 67.8 1
13:28:05 2023-09-27 314883 313744 78911 76943 113950 117492 115559 114685 87212 85970 92450 93132 111350 116049 324839 350966 939536 920864 346664 356217 105042 95436 100137 103042 112350 111294 103418 104332 74359 76211 250900 221147 645448 647529 195776 194212 247714 250488 288088 279222 296722 302142 314540 319339 299396 329975 658029 690738 514261 412035 261860 258756 297293 297581 311876 319019 320665 324316 356507 357717 580317 601946 41.05 67.8 1
13:28:06 2023-09-27 312725 313968 79094 77005 114285 117488 114892 114685 87093 85970 92504 93322 111350 116164 324803 351015 931650 924898 342627 356253 104722 95402 100068 102971 112167 111328 103458 104396 74308 76243 250900 222066 641787 640006 196122 194212 248480 251089 287386 279878 297667 299360 315493 319725 296946 330112 658065 693219 507921 411990 264127 257491 297928 297545 311144 316413 319301 324195 357425 357661 581251 604498 41.05 67.8 1
13:28:07 2023-09-27 315554 313708 79269 76834 114168 117492 115559 114527 87363 85875 92611 93037 111359 115968 326676 349908 941862 926014 342627 357039 104690 95469 99795 103180 112014 111594 103277 104748 74308 76243 251997 222414 636445 647072 196571 194176 249285 249785 288698 279845 297378 301216 314238 316991 298000 335809 660515 698305 505179 413305 263124 257640 297712 296672 312933 316272 320232 323823 359201 358701 574264 603380 41.05 67.8 1
13:28:08 2023-09-27 313306 315726 78969 77064 113724 117919 114859 114876 87267 86487 92383 93322 111198 116465 324478 351920 940494 925636 341519 356574 105074 95469 100309 103038 112602 111328 103277 104572 74308 76328 251997 222726 642118 647529 195157 195303 246951 251301 289149 278374 300161 298906 315205 320083 298000 329975 658065 697008 501086 413451 263341 259484 297054 297798 313076 316154 320602 323967 357689 358880 577005 605348 41.05 67.8 1
13:28:09 2023-09-27 315657 313130 78996 76974 113913 117718 114892 114764 87212 86124 92450 93195 111350 116199 324803 353644 930012 922282 345161 357362 104898 95436 100343 103004 112167 111328 103348 104332 74308 76243 253133 222378 644028 640006 196433 194212 248516 251301 287608 280074 297703 299395 313328 320308 296982 330379 658101 693037 488773 412062 264797 257782 297394 297509 311038 317229 322252 324316 356472 360399 581769 602988 41.05 67.8 1
13:28:10 2023-09-27 315654 313740 78996 77037 114139 117492 115726 114797 87244 86002 92666 93322 111350 116083 324875 347804 934777 928716 342591 356574 105428 95436 100378 103004 112634 111217 103690 104092 74410 76243 250900 221719 646204 640042 196122 194212 248516 251089 288115 278340 297739 301216 314827 320983 297892 329154 660515 692729 505179 411407 263341 258503 300453 296183 313844 314914 319596 324460 354974 358880 574483 603563 41.05 67.8 1
13:28:11 2023-09-27 315663 313299 78996 76943 114131 117501 115593 114495 87335 85912 92645 93005 111359 116002 324514 350643 943323 931520 342447 357434 105095 95797 100004 101523 112167 111500 103658 104826 74308 76315 250900 222498 640867 647347 196500 193970 249214 250241 288901 279691 297559 299360 314713 318340 299551 329310 660515 698232 503808 413887 263341 257533 297820 297450 312126 316343 319561 324159 359851 358880 574373 604382 41.05 67.8 1
13:28:12 2023-09-27 315600 313827 78965 76939 114103 117522 115526 114810 87303 86002 92417 93195 111673 116326 324766 351956 938168 920827 345992 356467 105219 95568 100276 103147 112602 111294 103658 104717 74410 76315 267853 220992 645169 647493 195914 195029 248097 251265 288698 279843 298027 302497 315049 320308 297892 329975 658065 689204 502439 412866 261824 259302 297682 297798 311871 315585 321339 326150 355508 357836 581251 600826 41.05 67.8 1
13:28:13 2023-09-27 317729 313704 78965 76890 114107 117459 115593 114764 87331 86061 92450 93322 111664 113639 324514 353947 936293 924757 345260 356360 105121 95796 100280 101523 112241 111294 103594 104436 74308 76315 253133 222392 642035 640006 196571 194005 249249 250909 288088 280697 297631 301521 315715 320272 297892 330308 662390 692240 507342 412866 263900 257060 297748 297798 312144 317335 321611 324424 357366 359892 576963 602485 41.05 67.8 1
13:28:14 2023-09-27 315591 313708 79240 77099 114449 117296 115752 114685 87395 86002 92739 93131 111468 116129 326676 349872 944570 930254 342627 356503 104722 95568 100104 101551 112167 111483 103594 104572 74410 76348 253133 222534 651418 647529 196571 194212 249285 250452 289018 281732 297667 299360 314713 318821 297501 331565 660515 698232 499734 414470 263341 258069 297434 295731 313765 316378 320045 324388 359598 358628 574373 606654 41.05 67.8 1
13:28:15 2023-09-27 313818 314554 78965 77131 113438 117919 114859 115477 87235 86460 92470 93512 111435 113592 324622 351956 943471 923582 341064 357399 104937 95600 100104 103180 112167 111594 103658 104748 74410 76453 253133 224176 650727 647383 196571 194756 248480 252009 287683 280148 299883 298418 315721 319787 297568 330948 664475 698232 507921 414038 263341 258720 297682 299777 311144 316413 320566 323403 358768 358880 582742 604846 41.05 67.8 1
13:28:16 2023-09-27 319238 313956 79104 76943 114139 117492 115593 114685 87363 86002 92642 93132 111576 116014 324803 351956 934740 926294 346455 356503 105074 95568 100137 103113 112525 111294 103491 104572 74410 76315 250900 222030 642987 644645 196986 194141 249671 250276 288698 280074 297631 302069 314725 320757 297640 332072 660515 691226 501086 412866 263341 257888 297677 296924 312126 316539 321112 324496 356578 359373 574410 601749 41.05 67.8 1
13:28:17 2023-09-27 314661 313699 78965 77068 114276 117683 115427 114777 87299 86124 92605 93322 111544 114536 324586 351317 937984 930254 339938 356538 105042 95568 100246 101455 112383 111294 103594 104572 74576 76348 250937 223581 642907 640042 196571 194212 248703 250840 288901 279843 300416 298383 313328 320757 297646 329381 661452 694304 508525 412282 264086 258457 297748 297798 312126 315424 321504 323140 357402 357911 577817 605678 41.05 67.8 1
13:28:18 2023-09-27 315584 314297 79104 77005 114135 117684 115559 114876 87363 86034 92450 93374 111359 116326 324766 352350 941826 922172 340967 357577 105042 95601 100276 103218 112229 111672 103594 104572 74410 76400 248705 223424 641640 647035 196398 194756 248480 252009 288088 280039 299955 298418 314713 319823 297892 330150 663300 698268 507004 411964 263341 258720 297257 297202 311180 316343 323813 323631 358480 358880 581806 604015 41.05 67.8 1
13:28:19 2023-09-27 313711 314081 79117 77204 114074 117750 115493 114843 87299 86215 92571 93322 111576 116465 324766 351956 938131 921900 345904 356289 105219 95534 100276 101343 112700 110951 104104 104157 74461 76211 252155 220992 661943 646273 195914 195166 248097 251265 288607 280039 297342 301184 314128 320757 297712 329975 661824 689240 502439 411990 261860 259484 298005 297595 312126 316793 319596 326404 354938 358376 583089 601749 41.05 67.8 1
13:28:20 2023-09-27 315915 313956 79104 76974 114292 117492 115559 114685 87363 86002 92675 93068 111435 116129 324803 351461 940202 929593 341555 356503 104866 95601 100104 103180 112167 111672 103348 104748 74308 76380 270258 224240 635942 645629 196571 194212 249075 250876 288901 279953 298257 300293 315223 319787 297712 330344 658029 700352 505179 412035 264086 257888 297928 297018 312820 316378 320495 323403 359851 360255 577751 605913 41.05 67.8 1
13:28:21 2023-09-27 314035 315476 79041 77099 114070 117817 115493 114843 87299 86278 92605 93322 111435 116361 324803 349908 943508 926220 341483 356538 105042 95601 100276 101523 112383 111328 103594 104572 74359 76348 253133 222726 643903 646578 195294 195303 246986 251832 288901 279188 300416 301076 314238 319645 297640 330962 661860 698232 507004 413745 263341 259484 295933 297798 312600 315424 322827 323895 357689 358880 580129 606110 41.05 67.8 1
13:28:22 2023-09-27 317544 313965 78996 77037 113917 117526 115480 114876 87363 86065 92450 93195 111359 113527 324803 351822 931988 924905 344602 356503 105220 95502 100309 103180 112244 111328 103626 104540 74414 76263 250900 222066 642987 639934 196571 194212 249001 251265 287921 280820 297667 299395 313293 320308 297113 330844 658029 693219 501086 413451 264647 258024 297928 297798 311144 317370 322141 324244 357367 360545 580280 601603 41.05 67.8 1
13:28:23 2023-09-27 314661 313565 79180 77156 114309 117750 115652 114810 87363 86124 92578 93131 111793 113571 326531 347804 935439 930071 341483 356253 105330 95568 100448 103113 112634 111217 103626 104619 74410 76296 254239 222570 644829 640006 196398 194756 248516 251265 288901 278340 299170 299360 315493 321208 298000 329345 657993 693183 503791 411407 263714 258468 297928 297798 313772 314669 320602 324136 355543 360579 578710 605348 41.05 67.8 1
13:28:24 2023-09-27 313009 314040 78961 77068 113946 117914 114892 114909 87093 86278 92417 93385 111198 116430 324766 352100 940458 927612 341519 356538 105042 95568 100137 103147 112350 111483 103594 104572 74308 76243 251997 222726 641994 647224 195294 195303 246986 251301 288901 278993 297451 299080 313328 320308 298032 330443 661824 698305 501086 413451 263341 259484 297054 297401 313265 318056 323856 325389 357546 359314 582904 605165 41.05 67.8 1
13:28:25 2023-09-27 315819 313525 79094 77005 113996 117492 115559 114685 87244 86034 92605 93322 111435 116210 324803 350966 940966 922267 347510 356538 105042 95568 100137 103147 112196 111294 103388 104540 74359 76211 252155 221875 644902 647529 196224 194756 248480 251265 288698 280337 297140 302069 313293 319304 297501 330443 658065 692240 505179 413233 261860 258720 297712 297798 312534 317370 319912 324532 357689 357836 580427 602950 41.05 67.8 1
13:28:26 2023-09-27 315362 313268 78992 76901 114135 117688 115559 114876 87244 86002 92450 93068 111350 116083 324803 349662 936802 930254 340452 356503 105042 95436 100206 103075 112229 111328 103489 104364 74410 76348 250900 222690 648472 639970 196260 194756 248516 251265 288729 278340 300877 299325 315493 321208 297113 332014 662390 694196 509292 411407 263977 258435 297568 297870 312933 315284 321920 324280 356221 359856 578973 606489 41.05 67.8 1
13:28:27 2023-09-27 315627 313271 79100 76928 114325 117488 115593 114810 87331 86002 92608 93100 111435 115968 326386 349729 943197 929593 342627 356503 104722 95469 100137 103180 112014 111483 103561 104540 74308 76348 250900 222378 639426 647529 196571 194212 249285 250488 288901 279931 297775 299395 316185 318375 300316 329310 660515 698268 501066 414507 263341 258685 297469 297450 313076 315725 320045 324424 359598 358616 574004 603527 41.05 67.8 1
13:28:28 2023-09-27 315097 313735 78965 77113 114107 117492 115559 114876 87303 86002 92578 93131 111274 116164 324803 351461 940870 919523 346627 356217 105042 95436 100137 103004 112350 111328 103594 104468 74410 76243 251997 221373 643320 647529 195949 194756 248480 251301 288494 280100 296888 301219 315721 319339 297536 330443 663183 692437 505179 415214 263124 259341 297892 297192 312457 317229 321266 326987 358049 358197 580839 601749 41.05 67.8 1
13:28:29 2023-09-27 315591 314181 79301 77099 114379 117885 115559 114909 87244 86124 92666 93322 111283 116326 324766 351296 932684 924942 344638 356538 105042 95568 100276 103147 112306 111517 103626 104572 74410 76296 263169 222378 643903 640006 196571 194212 249075 251301 287886 280732 298027 302069 313328 320308 297892 330880 658101 693219 502439 412866 264647 257888 297820 297798 311617 317405 322364 324496 357725 358446 581251 603957 41.05 67.8 1
13:28:30 2023-09-27 321545 313391 79162 76949 114168 117522 115593 114764 87363 86002 92611 93163 111403 116164 324839 348854 944702 927612 342555 356538 105074 95535 100276 103251 112383 111328 103418 104572 74308 76296 250900 222378 642196 647529 196260 195029 248306 250524 287255 279310 299496 299395 313328 320473 300025 329536 662206 693858 507921 414038 261680 259777 297892 296989 313635 316202 320566 324159 357689 357836 576183 606542 41.05 67.8 1
13:28:31 2023-09-27 315152 313920 79072 76901 114107 117688 115593 114810 87509 86065 92675 93131 111391 116199 324839 351822 940188 919486 342037 356538 104866 95469 100104 101695 112167 111672 103418 104604 74308 76380 252155 223452 637159 647529 196260 195029 248516 251655 287279 280788 299955 298871 314748 319823 297640 329310 664161 698268 505179 412651 263341 258720 297928 297202 310673 317335 320602 323439 358840 358880 581892 603991 41.05 67.8 1
13:28:32 2023-09-27 317738 313228 79190 76943 114168 117526 115626 114495 87395 86002 92739 93069 111359 115933 324839 351708 934740 927612 346700 356503 105042 95436 100309 103004 112273 111294 103491 104540 74410 76243 253133 221684 643111 644681 196986 194212 249846 250276 288901 280536 297667 302351 314989 320769 299179 331851 661378 691117 509292 413415 264050 258542 300461 296888 312126 317017 318595 324532 357152 359626 574373 601712 41.05 67.8 1
13:28:33 2023-09-27 312286 313926 79240 77099 114351 117688 115593 114685 87363 86092 92675 93068 111350 116129 324766 351461 938204 928932 340488 356574 105042 95601 100137 103180 112167 111517 103348 104604 74308 76296 253210 224161 654052 643699 196571 194212 249075 251089 288901 279843 299955 300154 314273 320733 297221 331903 661452 699291 508694 412866 264460 258322 297820 297798 311809 316856 321576 323403 359333 357946 577854 606110 41.05 67.8 1
13:28:34 2023-09-27 322223 313740 79148 76953 114139 117526 115593 114797 87363 86156 92675 93195 111359 116164 324803 350210 940870 918834 346737 356538 105042 95601 100137 103180 112244 111328 103594 104572 74308 76243 250900 222030 655055 647529 196260 194756 248516 251014 288820 281645 297414 302283 315938 319198 299287 330040 664272 693109 505179 415214 261860 259302 297928 297870 312162 318189 321377 324496 358768 358376 580427 601835 41.05 67.8 1
13:28:35 2023-09-27 314661 313634 79008 77009 113950 117803 115400 114909 87244 86215 92450 93195 111350 116199 324766 351260 931988 924632 342663 356538 105074 95601 100309 103180 112306 111328 103594 104604 74410 76243 251997 222534 642283 639776 196571 194756 248900 251832 288088 280933 297414 299430 314019 320757 296695 331113 661860 691649 509292 412866 264647 258105 297928 296959 311180 316863 319596 324496 357689 357946 576793 603527 41.05 67.8 1
13:28:36 2023-09-27 315915 313422 79190 76943 114408 117484 115626 114527 87427 86061 92739 93037 111576 115968 324875 349944 943233 928680 342627 356574 104690 95701 99795 103285 112014 111706 103277 104604 74308 76380 263169 222499 637248 647201 196946 194544 249561 250978 288901 279969 300561 301143 315779 319162 302050 332322 657763 699785 505179 414507 263341 258218 300037 297509 312784 316061 320341 324460 359599 357626 574446 604418 41.05 67.8 1
13:28:37 2023-09-27 313044 314177 78969 77072 113950 117803 114892 114942 87244 86246 92450 93417 111198 116465 324803 351461 941123 926294 341519 356538 105042 95469 100309 103109 112167 111517 103380 104572 74410 76328 265491 222762 642242 647529 195329 195303 246986 251655 292677 279188 300561 301216 314273 320983 303417 329082 661824 698268 507921 411421 263714 259885 297482 297798 313111 315459 321314 324460 358264 358880 580133 606355 41.05 67.8 1
13:28:38 2023-09-27 314661 313254 78996 76922 114310 117526 115400 114718 87395 86002 92611 93131 111576 116118 324803 351296 931365 923395 344638 356289 104937 95469 100137 103004 112244 111328 103491 104403 74308 76519 253133 222512 642283 644774 197402 194071 249950 250945 288494 281540 297523 300796 315938 320589 297604 330844 657993 692729 507921 414038 263088 257853 297747 297798 312126 318671 319596 324532 357964 356844 575739 601785 41.05 67.8 1
13:28:39 2023-09-27 312415 313921 79190 77200 114135 117526 115480 114876 87335 85970 92611 93100 111383 116083 324766 350966 938168 928716 339938 356574 105074 95436 100137 103147 112415 111328 103418 104436 74308 76276 251997 222762 641333 640042 196571 194756 249075 251301 288575 279222 299629 298871 315865 321208 298032 330112 658065 694304 509292 411699 264086 258322 297928 297372 312162 315459 322064 324230 356400 360799 577597 605949 41.05 67.8 1
13:28:40 2023-09-27 315218 312803 79381 77016 114259 117391 115493 114698 87299 86034 92642 93037 111327 116083 324803 348890 946231 927612 342519 356253 104898 95568 100209 103109 112167 111328 103594 104572 74308 76243 250900 222378 640838 647529 196571 195029 248516 250524 287255 279222 299496 301800 313984 320308 297536 329975 661452 694196 502439 412035 261860 259484 297928 296255 313588 316192 320339 324460 357725 357872 576147 604920 41.05 67.8 1
13:28:41 2023-09-27 313446 313299 78996 76953 114103 117559 115480 114876 87395 86034 92611 93195 111274 116233 324803 351461 936181 920901 342627 356503 105356 95402 100481 102971 112700 110951 104136 103743 74513 76211 250900 221373 645193 644681 195949 195303 248306 251832 288698 280109 297775 300270 315049 319737 302989 334895 662832 690250 510047 411116 263341 259885 297293 297798 312350 317088 321847 327465 355259 359602 583318 604929 41.05 67.8 1
13:28:42 2023-09-27 318078 313561 79180 77037 114607 117554 115845 114652 87395 85943 92739 93037 111793 114385 324694 351461 935366 927612 346935 356396 105042 95568 100242 101621 112415 111294 103626 104540 74461 76315 250900 222214 641621 645556 197124 194212 250021 250241 289018 280893 297631 300937 313293 321208 297712 329345 657993 691189 502439 412866 263900 258720 300114 296636 313040 317370 321339 324532 356578 359638 574373 601749 41.05 67.8 1
13:28:43 2023-09-27 312968 312866 79108 77103 114107 117885 115367 114909 87363 86246 92544 93385 111350 116477 324730 350966 943545 924868 341207 357542 105042 95601 100276 103180 112244 111483 103491 104540 74410 76348 267853 223353 644786 646542 195914 195303 247714 252364 288698 279613 300986 300718 315730 320757 299396 329345 662759 698196 501086 414038 263341 258720 297748 299833 312790 317498 322409 324316 358337 360097 584563 606023 41.05 67.8 1
13:28:44 2023-09-27 316499 313049 79148 76963 114103 117492 115559 114843 87363 86183 92632 93195 111383 116326 324766 351461 940329 920827 346065 356503 105074 95534 100242 103113 112244 111260 103594 104124 74410 76263 253133 220647 646876 646999 195914 195029 248516 251655 288901 280039 297631 301219 315715 319692 297501 330443 658065 691189 507511 414038 261860 259484 297712 297798 312820 317078 321339 326404 357104 358340 580839 602485 41.05 67.8 1
13:28:45 2023-09-27 325195 313607 79158 77064 114135 117766 115559 114843 87363 86124 92739 93195 111567 116164 324766 350966 938131 928680 339424 356467 105219 95568 100345 103147 112415 111483 103491 104540 74308 76348 251997 222726 645199 639970 196571 194756 249249 251265 288901 279222 300052 300790 313984 321208 298000 332212 657993 694268 503960 411406 264724 258435 299577 297725 312933 315760 325197 324280 357510 360907 578937 607406 41.05 67.8 1
13:28:46 2023-09-27 314847 313818 79240 76988 114408 117750 115593 114685 87363 86002 92706 93068 111717 116349 326410 348854 944570 929980 342591 357039 105074 95601 100378 103147 112383 111294 103626 104572 74308 76315 251997 222534 642863 647529 196571 194756 249460 250488 288901 279613 299315 300235 314238 319304 301385 329274 661452 694268 520259 414507 263341 259302 297712 297798 313552 316828 320566 324460 358804 358340 574410 608620 41.05 67.8 1
13:28:47 2023-09-27 313449 314186 79100 77068 114103 117770 115559 114909 87363 86246 92642 93322 111359 116361 324766 351461 935402 920827 342591 356503 105396 95500 100723 101377 113062 110951 103723 104189 74513 76211 250900 222476 646136 643627 195949 195303 248097 252009 288698 280074 297667 300235 315049 319960 297892 330691 666335 692010 504299 411078 263863 259742 297149 297762 311948 317158 322938 324352 355865 359385 580912 603846 41.05 67.8 1
13:28:48 2023-09-27 317702 314260 79148 76943 114139 117135 115559 114685 87395 86002 92642 93101 111468 115979 324803 351708 935402 927612 346700 356467 105219 95502 100276 103147 112306 111328 103626 104540 74461 76243 252800 221684 641208 644645 197124 194212 250021 250276 289018 280893 297667 300937 313328 320757 297640 331160 661452 691262 507921 412866 264086 258720 300322 296320 312820 317405 319077 324532 356614 359385 574141 601749 41.05 67.8 1
13:28:49 2023-09-27 313702 313232 79104 76980 114107 117526 115559 114876 87363 86065 92578 93195 111327 113414 324766 348818 941826 927612 342555 356503 105219 95568 100104 101621 112306 111294 103420 104436 74628 76243 250900 222534 645161 648905 196571 195029 249088 250876 287954 279722 299496 300235 315829 320023 300485 330223 662353 697154 502439 415214 261716 259341 299577 297870 313886 316343 320566 324460 357332 358340 576001 605923 41.05 67.8 1
13:28:50 2023-09-27 314966 313704 79104 76984 114127 117784 115559 114876 87395 86183 92739 93195 111837 116164 324730 351787 943545 920955 342627 357290 104970 95635 100104 103180 112167 111638 103277 104976 74308 76380 251997 222726 636129 647529 196571 195315 248865 251265 288088 281799 297378 299360 315188 319823 303490 329079 663768 694232 505179 413305 263341 259302 297784 297798 311144 318331 320531 324136 359887 359638 580912 603490 41.05 67.8 1
13:28:51 2023-09-27 315771 313386 79276 76838 114515 117284 115945 114462 87395 85970 92869 93037 111544 116049 324839 349872 934740 931520 345893 356538 105323 95568 100378 103147 112525 111411 103690 104540 74513 76348 250900 221338 647001 645689 196571 195029 249285 251301 288671 281335 300125 303945 315757 322112 297820 332322 662317 693109 502773 412135 264460 259305 297928 296600 314986 315901 320339 326259 355758 359892 575296 606654 41.05 67.8 1
13:28:52 2023-09-27 318405 313635 79216 76945 114329 117655 115593 114797 87395 86347 92739 93068 111500 116014 324803 350437 941826 930254 342591 356538 104722 95601 100035 103213 112329 111706 103277 104924 74308 76518 253210 223424 634192 646578 197124 194756 249846 251265 289018 280039 300608 301216 316140 319787 303454 330844 661921 702688 506550 414179 264086 257888 297677 297054 313076 317113 320566 324159 360430 357911 575703 606654 41.05 67.8 1
13:28:53 2023-09-27 311538 313704 79240 77005 114103 117688 115593 115239 87363 86215 92675 93322 111327 116361 324766 351474 940202 922209 346664 356467 105219 95568 100515 103180 112448 111328 103626 104540 74513 76296 251997 220992 646411 647529 196571 195303 248790 251758 288613 282766 297306 301994 315938 320615 300959 331073 664272 691080 502439 414626 263341 259849 297928 297532 312933 317229 319525 327400 356614 358880 580993 601603 41.05 67.8 1
13:28:54 2023-09-27 315951 313527 79240 77068 114135 117684 116119 114876 87427 86156 92935 93258 111468 116326 324478 351296 934005 923973 345369 356503 105074 95780 100276 103147 112244 111328 103594 104540 74410 76243 250900 222030 642491 640006 197402 194756 250021 251509 288494 281594 297739 302069 314238 321208 303454 331346 658029 693219 509292 413745 264460 257888 298356 297798 311652 318366 319561 324532 358228 359640 576963 602637 41.05 67.8 1
13:28:55 2023-09-27 315180 313223 79248 76922 114329 117492 115593 114685 87395 86034 92739 93132 111705 116164 324803 348818 943197 930254 342591 356503 105251 95469 100276 103075 112350 111328 103491 104958 74410 76380 250900 222690 642035 648649 196910 194989 249736 250909 288901 279969 299774 302069 315938 319162 301062 331851 661452 694268 509806 414543 263341 258578 299401 297798 313588 316061 320566 324244 359707 358880 574410 604780 41.05 67.8 1
13:28:56 2023-09-27 314697 313735 78965 77120 113913 117919 114892 114909 87244 86246 92578 93406 111274 116326 324730 351260 941826 924211 342289 357290 105074 95469 100276 103251 112273 111483 104111 104572 74410 76348 250900 222762 638851 646615 196023 195303 248097 252364 288901 279648 300877 299360 314713 320757 303417 329345 663263 699291 507342 413003 263900 259302 296803 297480 312820 316378 324931 324424 358804 359385 582665 606318 41.05 67.8 1
13:28:57 2023-09-27 323829 313386 79244 77016 114404 117522 115559 114797 87395 86151 92739 93068 111435 116129 324730 351225 935516 926257 345649 356538 105074 95568 100276 103147 112350 111328 103491 104572 74513 76637 253133 222320 646453 643590 197680 194071 249950 251122 288919 281737 297559 301042 315938 321208 297604 332138 662390 692695 507921 413745 264086 257924 298163 297870 313920 318671 319596 324532 357689 356879 575666 603099 41.05 67.8 1
13:28:58 2023-09-27 315582 313228 79108 76984 114139 117492 115559 114876 87573 86092 92642 93195 111359 116164 324370 350966 939931 928680 339938 356538 105074 95469 100378 101555 112318 111483 103594 104572 74410 76348 251997 222797 644114 640042 196571 195029 249285 252009 288901 282297 300088 301003 314273 319925 297892 330844 658029 694304 507921 411699 264647 258720 297928 297798 313544 315901 322064 324424 357439 360835 578453 607472 41.05 67.8 1
13:28:59 2023-09-27 314883 313263 79104 77068 114127 117526 115559 114876 87395 86183 92739 93195 111350 116129 326445 351296 940870 918183 344674 356538 104898 95601 100137 103213 112090 111699 103735 104826 74480 75172 253133 222583 638740 647383 196429 195267 249072 251991 288901 281357 297667 301289 315223 320272 300316 331851 663263 694160 510491 413887 263900 259377 297676 297798 311652 318812 320045 324496 360394 357688 581251 602988 41.05 67.8 1
13:29:00 2023-09-27 313485 313599 78996 77016 114024 117914 114925 114909 87244 86310 92450 93322 111198 116395 324730 352100 932684 922209 342663 357577 105074 95568 100309 103180 112415 111328 103626 104540 74410 76380 250900 222570 645323 640006 196571 195303 248480 252364 288611 280928 299496 300305 313984 322422 297892 329417 663300 693219 502439 411699 264460 259302 297928 297581 313924 318048 323167 324280 357678 360907 584563 606672 41.05 67.8 1
13:29:01 2023-09-27 317521 313223 79244 76984 114135 117688 115593 114685 87395 86065 92739 93100 111350 116164 324766 350966 940870 928680 342627 356538 104722 96029 100213 101770 112244 111811 103348 105035 74410 76597 251997 222512 637384 646853 197330 194958 250021 251301 287221 280109 297451 300129 316211 319304 299686 330379 661452 700622 497101 414215 264086 258286 297747 297798 312498 317335 323130 324424 360720 356879 574446 604418 41.05 67.8 1
13:29:02 2023-09-27 312059 312866 78969 77103 113917 117837 114925 114909 87212 86219 92417 93385 111198 116477 324803 350966 939128 927338 341519 357326 105042 95568 100206 103180 112350 111517 103420 104572 74461 76276 254239 222726 642242 647260 195949 198846 248061 251832 287822 279222 299840 299430 314748 320983 299718 331293 662832 698268 509292 412035 264086 260840 297784 297401 313778 318956 322183 326478 358625 359892 582904 606023 41.05 67.8 1
13:29:03 2023-09-27 315398 312874 79116 77072 114107 117803 115480 114876 87303 86215 92675 93322 111359 116326 324766 351260 932684 924942 344907 356324 105298 95895 100280 101523 112492 111380 103690 104540 74513 76565 253133 223528 642739 639934 196571 195029 249671 251758 288901 282332 299423 300270 314273 321208 297712 331740 663768 691613 508092 413745 264834 258286 297784 299555 312126 318331 320081 324568 358228 358732 581251 604275 41.05 67.8 1
13:29:04 2023-09-27 315618 313740 79244 77037 114172 117722 115559 114876 87395 86097 92675 93131 111435 116199 324766 347768 935439 930731 342519 356538 105251 95469 100481 103180 112634 111217 103723 104364 74410 76211 250900 222066 644381 640006 196571 195166 249285 251655 288268 279188 300877 302069 313293 320218 302989 331081 657993 695037 503791 412025 264797 259234 301517 297401 315358 316237 321920 326259 356436 360907 577744 606207 41.05 67.8 1
13:29:05 2023-09-27 312533 313219 78996 77099 114145 117919 115400 114942 87363 86337 92450 93417 111274 116430 324766 350714 944068 926180 343207 356431 105330 95797 100347 101523 112350 111535 103690 104755 74513 76348 250900 222797 641622 646121 196429 195577 248271 252720 288933 280166 300088 300997 315118 320994 297640 331197 663768 699328 505179 412035 264086 259302 297682 299555 311876 316891 322553 324460 360165 356879 581874 606542 41.05 67.8 1
13:29:06 2023-09-27 313962 313086 79132 77064 114135 117718 115559 114876 87395 86183 92675 93322 111391 116199 324766 350966 940202 922209 346065 356503 105251 95601 100378 103147 112525 111294 103787 104468 74513 76296 251997 220647 646661 647072 196571 195303 248865 252009 292713 280527 297414 302136 315349 320983 299396 331234 666124 690971 509292 414038 263305 259960 297892 297762 312897 316947 322252 327499 356578 358880 576793 601785 41.05 67.8 1
13:29:07 2023-09-27 315361 312910 79244 77037 114139 117526 115593 114797 87395 86034 92611 93195 111685 113493 324514 349657 938020 932632 340344 356431 105363 95731 100347 101523 112712 111294 103594 104540 74461 76276 250900 222619 645370 640006 196986 195166 249285 251301 289550 279648 301047 301289 314273 320218 297892 330379 658101 698268 508694 411990 264647 258756 297820 297798 313331 316315 322553 324460 357725 358983 578747 606542 41.05 67.8 1
13:29:08 2023-09-27 315296 313232 79244 76932 114490 117526 115785 114527 87395 86034 92773 93195 111500 116164 324839 349380 943323 928932 342591 356574 105074 95601 100378 103213 113062 111328 103723 104540 74513 76380 256785 222378 643569 648905 196571 195303 249285 251301 288268 279843 299351 300971 315902 321030 301275 330728 663801 693930 507921 415214 261716 260215 299577 296946 314728 316856 321314 324532 358768 358629 577927 606654 41.05 67.8 1
13:29:09 2023-09-27 313009 312910 79140 77103 114172 117914 115593 114876 87506 86460 92730 93543 111685 116454 324658 351920 936958 923582 342483 357434 105363 95534 100723 103004 112984 110985 103658 104436 74410 76348 250900 222378 643634 640078 196429 198881 248516 252009 288901 281060 299955 300305 318977 320252 297640 331940 663768 691262 505144 411116 264086 259885 297784 297617 312197 317405 320602 324568 356078 357911 581910 604455 41.05 67.8 1
13:29:10 2023-09-27 315108 313263 79276 76932 114677 117683 115978 114527 87427 86002 92935 93037 111576 115933 324803 349908 935439 929593 346700 356538 105219 95601 100309 103180 112525 111328 103626 104572 74461 76328 251997 221719 648263 644681 197124 195303 249846 250876 290535 281145 297306 302347 315938 321659 302121 332470 662353 692583 502439 413745 264647 258980 297712 297378 314101 317441 322252 324316 357402 357911 573598 603100 41.05 67.8 1
13:29:11 2023-09-27 317627 313053 79240 76980 114135 117655 115559 114843 87395 86124 92739 93195 111383 116255 324766 350683 940870 930254 342555 356538 104722 95700 100173 103356 112090 111638 103348 104820 74576 76485 250937 223860 644970 644645 197124 195029 249759 251265 288901 280074 299460 300718 315919 320757 297892 331346 662390 700316 507921 413197 264834 258649 299294 297798 313552 317299 323093 324388 360360 358446 576555 607103 41.05 67.8 1
13:29:12 2023-09-27 314661 313599 79244 77068 114135 117684 115559 114876 87395 86305 92706 93322 111435 116245 324730 350966 940870 920827 347756 357290 105042 95568 100276 103218 112383 111483 103690 104572 74513 76348 253133 221338 644862 648905 196874 195745 249315 251935 288933 281216 297559 303571 315938 320579 301275 330779 664272 693219 502439 413269 263341 259849 298082 297437 313993 318260 321833 327169 358732 359134 581141 603957 41.05 67.8 1
13:29:13 2023-09-27 315834 313818 79158 77107 114139 117885 115559 114876 87395 86215 92706 93322 111512 116326 324730 350734 932684 925984 344602 356538 105323 95601 100378 103147 112602 111560 103626 104572 74410 76380 250900 222378 643693 639704 197124 195166 250021 252009 288494 281659 297523 302497 314713 321208 297640 331346 661824 695329 502439 413745 264834 258286 297677 297870 312019 318715 320306 324532 358480 358983 580839 603490 41.05 67.8 1
13:29:14 2023-09-27 315771 312273 79248 77005 114482 117492 115865 114685 87395 86065 92739 93195 111435 116095 324766 349345 943197 930254 342591 356538 104755 95733 100104 103322 112014 111560 103348 104540 74461 76453 251997 222718 643421 649368 197187 195303 249493 251086 290535 279969 300793 301923 317725 319610 300880 331418 658065 694196 502439 416987 263269 259849 299614 297018 314029 317078 321885 326404 359273 358880 575703 605275 41.05 67.8 1
13:29:15 2023-09-27 314883 314811 79128 77037 114135 117885 115559 114876 87395 86151 92578 93131 111350 116326 324694 351260 941826 922209 340488 357290 105042 95700 100276 103180 112196 111483 103561 104572 74461 76400 265491 223388 643405 646542 196571 195303 248480 252720 288901 280074 301412 301216 315223 321208 297501 331940 664274 699785 506442 412616 264086 259484 297712 298104 312820 317335 322553 324460 359851 359676 586228 610794 41.05 67.8 1
13:29:16 2023-09-27 318185 313228 79244 77068 114139 117688 115593 114876 87395 86034 92739 93131 111435 116129 324730 351015 934703 926257 345649 356503 105219 95667 100378 103180 112525 111448 103658 104794 74752 76604 253133 222129 641951 645231 197644 195267 250140 250661 288901 281733 297595 301184 314238 321208 297640 330344 663293 692057 509292 413745 264460 259484 298616 297444 313552 318331 319561 326902 357906 357876 574410 603063 41.05 67.8 1
13:29:17 2023-09-27 314661 313228 79244 77041 114329 117688 115593 114876 87395 86156 92706 93195 111468 116164 324766 350966 940202 929593 340452 357613 105074 95667 100276 103251 112306 111560 103529 104748 74513 76485 251997 224125 641373 643663 197402 195303 250021 251832 287190 280893 300016 299325 317725 321208 299686 331381 658029 700316 505179 414038 264834 258720 297469 297798 313772 317088 322338 326691 360142 360835 577561 606956 41.05 67.8 1
13:29:18 2023-09-27 314404 313342 79244 77072 114107 117684 115559 114876 87395 86156 92675 93322 111435 116326 324694 351822 942875 920827 345161 357326 105074 95701 100104 101770 112460 111699 103806 104970 74513 76565 253133 222583 639129 648985 197294 195851 249457 252256 288494 281821 297739 302069 315664 320130 299819 329310 663696 694196 505179 416395 264086 259849 297928 296959 312090 318976 320531 324496 360684 357626 581251 604382 41.05 67.8 1
13:29:19 2023-09-27 310125 313704 79162 77152 114107 117919 115559 114942 87363 86278 92450 93448 111327 116477 324730 350245 936144 922209 342627 357577 105396 95635 100309 103251 112634 111294 103594 104572 74461 76348 252155 222030 641534 639970 196571 195577 249075 252720 288901 280963 299919 300937 314932 320218 297892 332175 664274 692881 503791 411699 264834 259484 297748 300329 314589 318048 323167 326259 357546 361051 584563 604127 41.05 67.8 1
13:29:20 2023-09-27 315915 313196 79244 77068 114482 117655 115832 114797 87395 86097 92901 93131 111576 116129 324766 350683 939128 930254 341243 357577 105265 95929 100246 101770 112537 111569 103594 104859 74513 76597 253210 223946 644026 645411 197402 195166 250021 251655 288268 281539 300125 301216 316176 321208 303098 332626 664272 701343 505179 412616 264834 258685 302157 297509 313552 317370 321576 324159 360938 358697 576963 606542 41.05 67.8 1
13:29:21 2023-09-27 312023 313926 79240 77131 114168 118076 115593 114909 87395 86246 92642 93322 111350 116477 324803 349345 943545 927612 341483 357577 105396 95601 100378 103180 112241 111594 103626 104604 74410 76348 250900 222762 643405 647035 196224 199021 248445 252364 287674 280157 301303 300270 316330 321208 300316 329381 663768 699291 502439 414515 264761 260438 297784 300402 313886 317974 322409 324388 359382 360641 584563 606453 41.05 67.8 1
13:29:22 2023-09-27 317507 313708 79244 77260 114139 117722 115593 114876 87395 86124 92739 93195 111468 116129 324766 351260 934042 928864 345394 357291 105298 95897 100381 101523 112744 111457 104007 104826 74513 76565 267853 222030 643111 640006 197680 195029 250689 252009 288901 281751 300182 302497 317652 321933 299819 332351 661788 693219 502439 414038 264460 258468 298616 297581 312162 319295 320306 327205 358228 358446 577854 603527 41.05 67.8 1
13:29:23 2023-09-27 315482 313263 79442 77068 114164 117688 115593 114876 87427 86215 92739 93131 111435 116199 324803 349944 939536 931392 340213 357613 105323 95601 100448 103180 112415 111405 103626 104540 74461 76380 250900 222762 640387 640042 197124 195303 249846 252009 287221 280074 301303 301353 314932 320218 297892 333193 664125 701119 503791 412683 265584 259377 297712 297798 313122 316937 325934 324316 359130 360907 579120 607406 41.05 67.8 1
13:29:24 2023-09-27 315074 313926 79244 77099 114172 117722 115865 114876 87395 86246 92739 93322 111468 116280 324550 354948 946157 922775 342555 357434 105226 95897 100314 101804 112427 111535 103594 104748 74461 76485 250937 223075 639129 648795 197017 195577 249599 252009 288611 282077 299315 300270 316211 319952 300031 330308 663805 694232 499734 414507 264086 259849 301220 297509 312271 319331 320566 324496 360974 359892 580056 608759 41.05 67.8 1
13:29:25 2023-09-27 313692 313695 79244 77183 114139 117885 115559 114942 87395 86342 92642 93417 111350 116430 324803 350210 934740 923508 342627 356503 105219 95635 100378 103180 112525 111328 103690 104572 74513 76380 250900 222249 641911 640006 196571 195714 249075 252720 288901 281069 300167 300973 314713 322983 297351 333267 666812 695183 502439 412172 265209 259960 297892 300329 312897 318154 321504 324532 357689 359053 582738 605165 41.05 67.8 1
13:29:26 2023-09-27 315551 313223 79248 76957 114172 117526 115593 114843 87395 86065 92794 93322 111761 113459 324514 349800 942802 930879 342483 357434 104977 96064 100142 101804 112014 111706 103277 104924 74308 75286 253133 223245 638628 647493 197680 195166 249772 251901 287792 280963 299877 302069 319007 320308 300777 331346 658029 701343 505179 414543 264647 258720 298407 297798 314029 317017 320602 324496 360974 358473 576147 604883 41.05 67.8 1
13:29:27 2023-09-27 309230 313744 79190 77179 114318 117919 115559 114942 87363 86369 92675 93448 111350 116430 324730 350966 943233 927612 342278 356253 105074 95601 100309 103213 112273 111594 103594 104604 74461 76380 253133 222726 642366 647529 196398 198916 248480 252187 288058 279843 301047 302137 318174 321907 300425 331851 664272 698160 502439 414626 264132 260948 297892 297798 314507 316413 322290 324496 359298 359748 580056 607103 41.05 67.8 1
13:29:28 2023-09-27 315616 312549 79140 77135 114139 117919 115559 115477 87657 86460 92730 93512 111544 116581 324586 351956 936958 927539 342483 356396 105219 95601 100378 103180 112525 111432 103561 104540 74513 76348 250900 222342 644949 644774 197680 195029 250021 251832 288933 281703 297775 300973 314713 321386 297712 331381 658065 693219 509292 414038 264647 258503 298163 297870 311841 319331 323167 326404 358768 358983 577854 603527 41.05 67.8 1
13:29:29 2023-09-27 315038 312906 79244 77068 114321 117688 115593 114797 87395 86124 92739 93195 111435 116164 324766 349626 939536 931157 340213 357326 105396 95635 100448 103147 112634 111483 103626 104604 74513 76380 254239 222726 641085 639812 197124 195303 250021 251794 290535 282167 300792 300585 317870 322792 297532 331274 664272 694124 503791 412793 264834 259484 299541 297581 313552 316947 323390 327088 357689 358983 579605 606809 41.05 67.8 1
13:29:30 2023-09-27 314883 312910 79276 77267 114384 117737 115812 114810 87570 86369 92767 93385 111576 116465 324586 353947 944887 919486 342627 356538 104970 95701 100280 101658 112244 111672 103348 104748 74410 76433 250937 223466 638481 647529 197124 195303 249671 252009 288698 281856 299955 301289 316176 320757 300425 330308 665793 694304 515461 414215 264086 259484 297820 297653 312126 319331 320602 324496 360974 356879 581359 603846 41.05 67.8 1
13:29:31 2023-09-27 313009 313228 79190 77099 114139 117919 115593 114909 87395 86310 92739 93385 111350 116395 324730 351708 935402 922209 342663 356538 105396 95601 100481 103180 112887 111328 103626 104604 74513 76380 253133 222222 644833 645689 197223 195780 249386 252612 288901 281790 300022 301077 315938 322792 297424 333556 666161 693111 502439 412282 265396 259484 297892 301950 312126 318295 323344 326404 358768 359952 581892 603954 41.05 67.8 1
13:29:32 2023-09-27 314050 312942 79505 77208 114698 117784 115878 114810 87602 86215 92797 93322 111652 116315 324730 349872 941862 928022 342062 358990 105042 95767 100276 103213 112167 111706 103561 104859 74410 76445 251997 224089 639277 644681 197402 195303 250021 252009 287221 281192 299170 299395 316653 320767 299686 331417 658029 701343 501086 413269 265548 258756 297712 297798 314065 317441 322064 324460 360708 359018 577000 607140 41.05 67.8 1
13:29:33 2023-09-27 312023 313342 79240 77099 114135 117833 115559 114909 87395 86278 92773 93322 111435 116395 324803 348890 941826 927612 342555 356538 105074 95601 100309 103213 112525 111517 103626 104604 74513 76380 254239 222512 643779 649145 197053 196126 249107 251937 290535 279969 299943 301042 317507 321886 301385 329043 661860 694304 503791 412651 263341 260984 297928 297798 315022 317088 321920 325883 358768 358880 579157 605385 41.05 67.8 1
13:29:34 2023-09-27 313594 313490 79212 77183 114107 117784 115493 114843 87331 86369 92706 93322 111359 116233 324730 350966 938686 921900 342627 356538 105428 95601 100692 103180 112732 110951 104376 104157 74513 76243 250900 221755 648287 645361 196986 198881 249285 252364 292713 280963 299242 301677 313328 320218 299396 329345 663841 691262 509292 412282 264086 260251 297928 297581 313588 318048 321314 326611 356614 357661 581395 604455 41.05 67.8 1
13:29:35 2023-09-27 315246 313012 79244 77099 114511 117526 115865 114718 87427 86316 92935 93195 111576 115968 324803 351461 935476 927612 346737 356574 105251 95635 100481 103213 112866 111328 104104 104826 74718 76617 253133 221959 642694 645447 197958 195267 251042 251086 288901 281680 300821 302136 314968 319925 300461 331238 663330 696027 503791 411710 264460 259234 300813 297798 314065 318812 320081 327169 358768 357946 574483 604312 41.05 67.8 1
13:29:36 2023-09-27 313306 313800 79212 77232 114449 117780 115878 114909 87427 86337 92773 93322 111435 116384 324622 348782 943901 928932 342555 357183 105219 95601 100309 103180 112273 111517 103690 104604 74461 76380 252800 222534 642366 648905 197124 198846 249671 251301 289075 280074 300416 300973 315258 321208 299347 331197 658101 694304 509292 413887 263341 260251 299686 297300 315022 317370 323730 324604 359309 358880 577408 605348 41.05 67.8 1
13:29:37 2023-09-27 314878 311952 79240 77068 114408 117559 115593 114909 87427 86156 92773 93322 111359 116199 324766 351296 943197 922209 342314 357577 105074 95635 100591 101734 112679 111466 104072 104859 74513 76597 263464 223667 639906 647347 197330 195851 249846 252720 288607 280963 301090 300479 316548 321208 300970 330379 664780 700316 505179 413887 264273 259598 298005 299833 312126 318331 322290 324496 360430 357911 583113 605348 41.05 67.8 1
13:29:38 2023-09-27 314655 313259 79108 77072 114329 117837 115593 114909 87427 86278 92739 93322 111503 116361 324766 350966 938168 922209 342627 356503 105461 95568 100515 103075 112765 110951 103852 104189 74513 76243 250900 221373 648542 645592 196571 198916 249285 252364 292785 281060 300416 301327 313328 322947 299396 331022 663805 691262 505144 412282 264086 260251 299577 299978 314812 318083 321920 327754 357318 360399 584148 604631 41.05 67.8 1
13:29:39 2023-09-27 311847 313926 79347 77072 114172 117756 115593 114876 87427 86219 92773 93322 111468 116199 324766 350719 939536 928716 342234 357327 105298 96029 100591 101658 112383 111569 103690 104859 74513 76597 267853 223631 641003 640042 197402 195303 250021 252009 291184 281845 302052 301216 315258 320218 297793 333593 661824 699328 503791 412866 264834 259302 297712 296787 312812 317148 323774 324496 359345 359053 579605 607607 41.05 67.8 1
13:29:40 2023-09-27 313957 312901 79248 77012 114519 117722 115593 114909 87427 86219 92773 93322 111435 116314 324803 347839 944643 930496 342591 356538 105251 95635 100378 103285 112338 111517 103626 104572 74513 76413 265491 222762 642739 649094 197402 195303 250021 251301 288531 280109 301032 301219 315223 320757 301275 329381 658029 694232 509292 417283 263941 260036 300850 297509 314878 318162 321433 326296 359707 359566 575964 606170 41.05 67.8 1
13:29:41 2023-09-27 314035 313268 79186 77095 114168 117919 115593 114909 87427 86278 92739 93322 111359 116233 324730 350966 938255 923507 342411 357040 105685 95731 100899 101453 113237 111157 104311 104475 74513 76460 250900 222187 645356 645173 197124 196264 249075 252542 288268 280999 300452 301255 315101 320957 297536 329381 665018 691751 496087 411699 264086 260984 297820 299777 313808 318366 320638 327437 357151 357911 582028 606222 41.05 67.8 1
13:29:42 2023-09-27 323370 312340 79525 77068 114706 117722 116198 114718 87698 86156 92935 93163 111544 116002 324839 351708 937503 927612 346737 356574 105323 95635 100481 103213 112415 111629 103658 104604 74513 76308 250900 222066 643360 645629 197680 195166 250725 251301 287892 281739 299496 301781 315003 320183 299855 333468 663183 693000 509292 414552 264834 260179 301859 297762 313921 319189 322938 327291 358589 358446 574483 604780 41.05 67.8 1
13:29:43 2023-09-27 314729 313259 79244 77131 114525 117756 115593 114909 87427 86156 92773 93322 111761 113592 324550 348604 945836 929183 342483 360157 105363 95765 100519 101523 112777 111535 103755 104604 74513 76380 251997 222548 646036 648905 197402 198567 250021 251301 291805 281060 300088 301255 315258 319482 302025 329345 658065 694304 509292 414215 263673 260251 298372 297798 315022 317441 321576 326441 359345 358880 576183 605385 41.05 67.8 1
13:29:44 2023-09-27 315103 313263 79276 77068 114139 117756 115593 114942 87427 86156 92773 93374 111468 116153 324766 351822 941862 922246 343326 356574 105074 95635 100309 103213 112448 111551 103806 104572 74410 76413 251997 223424 642658 646578 197361 195577 249671 256868 292677 280963 300300 300270 316696 321030 301385 333267 664634 700207 507921 415104 264834 260179 297892 300329 312933 317370 323079 324532 359923 357946 583416 607103 41.05 67.8 1
13:29:45 2023-09-27 317666 313086 79280 77072 114706 117655 115945 114843 87666 86273 92828 93322 112217 113483 324622 350786 936958 931505 346518 356897 105330 95996 100414 103289 112460 111448 103626 104826 74513 76650 253133 221995 641868 646730 197680 195577 250725 251229 288671 281786 299423 302101 315188 320183 299396 330844 657993 693219 502439 414038 264647 259849 301176 297228 314029 318458 320306 327437 358768 358947 574446 603954 41.05 67.8 1
13:29:46 2023-09-27 315834 312972 79244 77099 114408 117688 115593 114876 87395 86246 92739 93322 111652 116326 324766 350966 940966 930254 340452 357577 105219 95733 100345 103322 112383 111672 103626 104604 74513 76518 253133 224089 650734 640042 197402 195303 250021 252009 290558 281640 301900 302069 318624 322565 297532 332243 664272 701920 502439 414626 265960 259341 298093 297870 313522 317441 323498 324316 360250 359771 578710 607140 41.05 67.8 1
13:29:47 2023-09-27 315824 313219 79248 77068 114131 118042 115778 114777 87777 86673 92767 93417 111652 116384 324550 353947 946231 922887 342483 356467 105074 95733 100276 103427 112321 111699 103561 104924 74410 76518 253797 223802 647928 647493 197402 195714 250021 252720 288698 281786 300052 300270 316176 321208 298405 332212 664743 700316 502439 413560 264460 259849 297820 301736 312055 318777 322517 324496 360974 357911 583302 605348 41.05 67.8 1
13:29:48 2023-09-27 312973 313228 79244 77152 114139 117885 115559 114909 87395 86401 92739 93385 111468 116361 324730 351461 938131 922172 342627 356467 105461 95568 100793 103147 112887 111260 104201 104332 74513 76348 267853 221373 649695 645100 196986 196402 249350 252540 288865 281645 301412 303786 315541 323019 300807 332322 667108 692021 505144 412282 264086 260617 297928 299083 314507 317053 321504 327936 356578 358223 584148 604743 41.05 67.8 1
13:29:49 2023-09-27 315362 312937 79505 77571 114545 117716 115845 114810 87602 86305 92831 93448 111685 116500 324586 350504 940166 931355 341469 357577 105363 95897 100448 103322 112415 111483 103690 104572 74513 76485 250900 223424 640879 640078 197680 195714 250021 252364 288470 280501 302156 301895 318355 320922 297501 331884 661824 699291 502439 411952 264834 259484 297712 297581 314029 317113 323534 326137 358480 359018 579568 608385 41.05 67.8 1
13:29:50 2023-09-27 314559 312309 79446 77068 114515 117526 115832 114876 87427 86124 92773 93322 111544 116199 324766 347804 944570 927278 342591 356538 105219 95601 100345 103251 112350 111483 103658 104572 74513 76380 250900 222476 643111 649145 197989 195745 250689 251866 290653 281445 300513 303786 316513 319810 299241 331077 658029 700280 502439 414579 264460 259706 300425 297509 315022 317405 324504 326757 360974 357876 576147 606654 41.05 67.8 1
13:29:51 2023-09-27 314809 313639 79212 77183 114449 117784 115878 114843 87900 86492 92797 93448 111652 116407 324370 350966 942603 923470 347155 356503 105396 95667 100448 101836 112667 111483 103626 104572 74513 76380 250900 221302 643235 647529 197124 198846 249671 252364 287822 281504 297775 302240 315153 321208 301202 329381 662795 693219 505179 413851 263900 260251 297677 297444 314757 319295 319561 327936 359815 359892 581251 605312 41.05 67.8 1
13:29:52 2023-09-27 311757 312874 79244 77131 114135 117914 115559 115232 87395 86337 92739 93322 111512 116407 324694 351776 932684 924905 344602 356503 105396 95601 100524 103251 112383 111483 103594 104572 74513 75705 254239 222476 642987 643860 198097 195267 250689 252220 289140 282510 299737 303355 315721 319960 302050 332387 662527 693182 509292 414038 264834 258720 298616 299777 312861 319366 320566 326441 358804 359018 578710 604382 41.05 67.8 1
13:29:53 2023-09-27 315106 312793 79457 77236 114797 118086 116038 114777 87781 86124 92932 93195 111652 116095 324478 349621 944497 929375 342627 357290 105057 96064 100137 103356 112014 111672 103348 104748 74513 76380 250900 222030 636916 647529 197680 195303 250725 252009 288093 280928 299629 301184 316875 320757 299157 331381 658029 701343 508778 414579 264647 259334 300425 297798 314986 318331 321576 326404 360974 358446 575703 606542 41.05 67.8 1
13:29:54 2023-09-27 312753 313708 79104 77263 114578 117952 115559 114942 87395 86528 92739 93480 111696 116627 324730 351461 941826 927612 341003 357063 105251 95767 100448 103356 112350 111699 104247 104970 74513 75563 253133 222619 642366 647347 196393 196638 248861 252684 290535 280258 300835 300762 315223 320443 300850 331234 663732 700316 505144 412651 265127 261352 297748 297444 314986 317370 322553 324532 359598 357911 580129 607839 41.05 67.8 1
13:29:55 2023-09-27 313809 313053 79349 77267 114388 117885 115526 114909 87395 86401 92739 93417 111544 116326 324694 350210 932684 923470 344457 356538 105323 95667 100309 103180 112273 111328 103594 104572 74513 76485 250900 222342 642739 639970 197124 198846 249671 252720 288933 281672 300628 301625 315223 321146 297604 331381 664743 692136 509292 411699 265209 259885 297928 300190 313076 318812 321764 326938 358228 359555 582335 605312 41.05 67.8 1
13:29:56 2023-09-27 315618 312937 79280 77012 114677 117526 115752 114685 87427 86529 92739 93322 111479 116291 324766 347768 935402 928680 345613 356467 105428 95929 100591 101422 113074 111243 104039 104507 74513 76460 254239 221196 646787 645689 197608 195851 250021 252364 288759 280039 303490 303355 315577 321146 297918 330880 657993 695731 503791 412574 264834 259849 297677 297798 315688 318551 321576 327900 357689 359018 575296 606207 41.05 67.8 1
13:29:57 2023-09-27 311916 313265 79244 77236 114288 117919 115559 115483 87749 86433 92706 93385 111435 116395 324766 348425 941826 927612 342555 357290 105396 95635 100557 103356 112415 111483 103594 104572 74513 76433 267853 222534 642366 649364 197402 198916 250021 252009 291357 280501 301412 302497 315258 319703 299311 329310 663032 698268 509292 412035 263714 264579 297677 297186 315688 317370 322517 326441 359887 359385 578863 607140 41.05 67.8 1
13:29:58 2023-09-27 314661 313307 79276 77099 114482 117881 115952 114909 87427 86188 92901 93322 111435 116164 324105 351296 941826 922775 342339 357830 105298 93917 100347 101835 112492 111569 103768 104859 74513 76650 272705 223753 644366 647529 197402 198846 250021 252720 289346 281786 301412 301856 316653 321208 300850 332122 664780 700316 507921 413887 264647 260068 300157 298383 312126 318812 322517 324496 360974 357911 583795 606110 41.05 67.8 1
13:29:59 2023-09-27 317593 312313 79276 77068 114644 117784 115593 114764 87638 86156 92773 93385 111652 116129 324730 351956 937466 927612 346211 356538 105323 95601 100481 103147 112306 111483 103594 104540 74513 76380 253210 221995 643360 644681 198097 195303 250725 251832 288268 281821 299496 301925 315188 321933 298196 331381 658029 693219 502773 414038 264460 258756 299104 297545 311805 319331 320566 327169 359622 358446 576147 604947 41.05 67.8 1
13:30:00 2023-09-27 315362 312756 79272 77323 114168 117688 115593 114909 87427 86215 92773 93195 111327 116164 324730 350185 940966 932758 340309 356396 105363 95831 100381 101523 112537 111423 103871 104683 74513 76485 250900 222726 643056 643823 197850 195745 250021 252364 288058 280963 300762 299289 318624 320183 299686 332118 658101 700352 502439 413451 265396 259484 298163 297581 314029 318331 323270 324266 359887 359053 578747 607140 41.05 67.8 1
13:30:01 2023-09-27 314730 313926 79244 77131 114139 117919 115593 114810 87602 86487 92773 93195 111359 116361 324730 351296 943197 922246 340488 357577 105251 95635 100481 103285 112427 111328 103594 104572 74513 76380 251997 223075 643156 646578 197124 198985 249285 251360 287186 280968 301667 300305 316176 321208 300959 330880 664780 701119 502439 412942 264647 260251 300371 298418 313588 318070 322589 324532 359887 358411 583530 606673 41.05 67.8 1
13:30:02 2023-09-27 315326 312309 79244 77152 114139 117722 115559 114685 87395 86246 92739 93448 111685 113469 324478 350149 940854 924829 346445 356396 105330 95863 100519 101523 112460 111448 103723 104572 74513 76328 257449 220851 645526 647529 197124 198881 249671 252720 287857 280963 299496 302844 314748 319703 299382 331427 663768 692950 503791 412942 263900 260617 297226 297444 313486 318331 320081 328473 358732 359385 581251 604387 41.05 67.8 1
13:30:03 2023-09-27 314625 312313 79248 77274 114453 117722 115593 114876 87427 86246 92773 93322 111359 116280 324766 347768 938168 930731 341519 356503 105428 95601 100481 103147 112634 111328 103658 104468 74513 76328 253133 222066 646536 640078 197402 195714 250021 252364 289075 280039 303376 301219 314713 321181 297536 333942 658029 694232 505144 412574 264834 259885 301786 297617 315466 316634 322589 327169 357689 359018 579605 606542 41.05 67.8 1
13:30:04 2023-09-27 315807 312032 79304 77037 114706 117522 115865 114777 87809 86396 92828 93385 111652 116349 324392 349483 946231 932907 342483 357434 105330 95733 100481 103213 112415 111594 104072 105003 74513 75141 250900 222378 642739 647274 197958 198846 250725 251832 288829 281025 300877 301219 315664 320757 301239 330844 658029 698268 502439 414615 264086 260068 298651 297870 315022 317441 321802 324208 360974 359917 576147 605385 41.05 67.8 1
13:30:05 2023-09-27 315551 311952 79244 77099 114408 117803 115593 114909 87427 86278 92935 93322 111435 116233 324766 350966 940870 922282 345992 356538 105251 95635 100481 103285 112525 111294 103658 104468 74513 76380 249793 220647 647377 647529 197124 198916 249846 252542 287857 281396 297487 303057 315829 319703 299347 330076 663805 692729 503791 412651 263900 260617 297928 297798 314029 318366 320341 329207 358228 356844 580056 603527 41.05 67.8 1
13:30:06 2023-09-27 315951 313228 79446 77068 114756 118076 115812 114810 87717 86369 92800 93322 111652 116465 324586 351956 936958 927612 345649 356503 105323 95635 100591 101770 112789 111560 103690 104604 74513 76413 270258 222271 642987 640042 197680 195303 250725 252364 287221 282121 299945 302311 315699 320923 298405 332928 662832 692136 503791 412035 264834 258756 299104 297444 313111 320038 321312 327437 359345 359806 577891 604883 41.05 67.8 1
13:30:07 2023-09-27 316269 312317 79276 77068 114519 117526 115752 114685 87459 86246 92773 93195 111512 116002 324803 348854 946157 928680 342591 357326 105323 95635 100378 103213 112306 111517 103626 104572 74513 76413 250900 222726 642196 649364 197402 198881 250021 252009 289075 280941 301303 301219 315258 321208 299382 329381 658029 694304 502439 414507 263341 260251 300213 297545 315658 318331 324798 326938 359887 356879 577036 610063 41.05 67.8 1
13:30:08 2023-09-27 315361 312942 79537 77351 114736 117817 115878 114843 87634 86396 92831 93417 111544 116488 324550 351260 941826 922209 341519 357470 105298 95767 100448 103356 112167 111517 103903 104859 74513 76413 250900 223897 649182 647072 197402 198881 250021 256904 289018 281392 301303 300270 318137 319737 298893 331113 665524 701343 509292 413596 264647 260251 297928 300911 313111 318366 322589 324532 360938 358446 583740 606654 41.05 67.8 1
13:30:09 2023-09-27 314035 313228 79244 77099 114164 117885 115559 114909 87395 86246 92773 93322 111359 116199 324730 350966 938217 922246 344457 356538 105428 95601 100515 103180 112700 111328 104000 104364 74513 76276 252800 222217 659076 647525 197223 196402 249493 252720 288901 281680 299943 301747 315938 322008 300534 331866 664816 692240 503773 412172 264834 260984 297928 297515 314065 318848 321956 327437 357653 358983 583257 605348 41.05 67.8 1
13:30:10 2023-09-27 315627 313356 79212 77152 114525 117809 115878 114810 87602 86278 92831 93385 111512 116164 324766 350719 941636 931429 340488 356253 105074 95635 100276 101804 112273 111706 103348 104852 74461 76413 250937 224125 636758 643772 197680 198881 250725 252364 288128 281392 301303 301216 317167 322458 297536 334290 661860 702335 514261 413269 265584 259484 300425 297029 313522 318589 323043 324496 359437 359555 577927 606542 41.05 67.8 1
13:30:11 2023-09-27 312055 313299 79276 77297 114408 117722 115559 114909 87395 86406 92773 93322 111535 116395 324766 348854 943197 927612 342555 356574 105219 95635 100309 103180 112306 111328 103451 104826 74513 76670 252155 222512 645199 649327 197541 196264 249879 252470 289708 280788 300689 301219 318399 320183 301275 329345 664198 698232 509806 413233 263900 259315 299751 297581 315911 318331 322553 327936 359887 356913 579605 606542 41.05 67.8 1
13:30:12 2023-09-27 312866 313270 79216 77271 114416 117817 115493 114876 87395 86278 92739 93322 111350 116581 324586 350930 938168 922010 342627 356396 105461 95568 100654 103038 112919 111217 104201 104157 74513 76348 250900 221409 648064 644869 197124 198952 249321 252720 288268 281392 300088 302172 314238 321216 300425 330344 664816 692240 505144 412282 264460 260984 298005 299373 314101 318785 321611 328204 356614 357946 581806 604455 41.05 67.8 1
13:30:13 2023-09-27 317485 312973 79276 77016 114515 117526 115626 114876 87427 86124 92901 93132 111576 115968 324766 351461 938255 927612 346211 356503 105251 95635 100481 101770 112712 111432 104039 104826 74513 76597 253133 221959 642648 645447 198237 195577 251431 252009 287954 281949 299532 302136 317725 322565 300279 331417 658065 693219 509292 414038 264834 259302 300425 297870 313778 320038 322812 327437 359345 359018 576147 604817 41.05 67.8 1
13:30:14 2023-09-27 313554 312829 79212 77131 114519 117722 115785 114909 87459 86733 92861 93322 111544 116233 324730 347839 947577 927612 342555 356538 105396 95635 100343 103213 112383 111517 103418 104572 74513 76413 265491 222534 644612 647529 197124 198952 249846 252364 289004 280536 301412 301219 315734 320958 299382 331976 661896 698341 509292 412035 263714 264465 299577 296545 315688 317405 324086 326477 359923 356879 579194 607177 41.05 67.8 1
13:30:15 2023-09-27 315375 311702 79244 77099 114164 117803 115593 114876 87427 86278 92773 93322 111468 116233 324730 351296 941826 922209 342591 357866 105330 96129 100557 101911 112383 111724 103626 105003 74513 76735 272705 223681 640652 647311 197402 195851 250021 252720 289555 281715 301485 302283 319160 321208 301702 331346 665575 700280 509292 414470 264834 260251 298372 299219 313040 318458 322517 324532 360974 358724 583489 605312 41.05 67.8 1
13:30:16 2023-09-27 315879 312647 79276 77099 114515 117712 115878 114843 87634 86183 92901 93195 111576 116315 324730 351708 936765 927612 346174 356503 105323 95635 100481 103322 112492 111483 103690 104572 74513 76485 250900 222066 650299 645592 198237 195303 251431 252009 288873 281856 300131 302561 315757 320664 298822 331346 657993 693219 496087 412000 264834 259849 299523 297509 314065 320003 320566 327839 359309 359018 575259 606222 41.05 67.8 1
13:30:17 2023-09-27 322032 312941 79369 77156 114519 117885 115752 114876 87606 86310 92739 93322 111576 116326 324730 350966 942307 931520 342234 357866 105330 95897 100519 101523 112492 111500 103690 104859 74513 76702 253133 223703 655185 640006 197680 196366 250546 252364 288461 281467 302156 302142 319074 323019 299324 332387 661824 701343 509292 413745 265584 259849 300001 297409 314728 318331 324289 324496 360430 360093 579568 608002 41.05 67.8 1
13:30:18 2023-09-27 314001 311952 79212 77267 114482 117851 115593 114876 87785 86551 92929 93385 111435 116326 324334 351260 944300 924093 341243 357326 105074 95767 100345 101836 112273 111594 103491 104572 74461 76485 250937 223388 650380 647035 197402 198985 249846 251711 288901 281314 301942 300691 316176 321659 300279 331113 665250 700352 502439 413233 264834 260251 297928 298836 313993 318331 323498 324532 360394 358697 583626 608630 41.05 67.8 1
13:30:19 2023-09-27 310011 313409 79240 77267 114325 117919 115559 115285 87427 86374 92804 93322 111435 113592 324442 350679 942307 926218 345846 356360 105363 95962 100589 101523 112700 111311 103755 104540 74513 76380 251997 220647 645061 647311 197402 199160 250021 252720 287919 281680 299170 303093 315685 320183 302025 329381 664981 692729 503791 412616 264086 260984 297677 299988 314065 318812 320566 328473 358732 357911 580292 603490 41.05 67.8 1
13:30:20 2023-09-27 315577 312972 79280 77103 114329 118106 115971 114843 87427 86310 92739 93322 111544 116326 324694 348818 939536 931429 340452 357326 105620 95601 100481 103322 112634 111483 103690 104572 74513 76485 250900 222570 653214 640006 197680 198846 250021 252720 288461 280074 301129 301184 315793 321699 298598 331381 661824 694268 504130 412866 264834 260137 300001 297444 315466 317113 323534 326902 358228 360093 579605 606542 41.05 67.8 1
13:30:21 2023-09-27 315554 312282 79489 77099 115168 117688 115945 114685 87698 86246 92861 93448 112428 113493 324622 348675 946231 930780 342447 359499 105330 96030 100555 103289 112602 111517 103658 104572 74513 76630 257449 222307 645661 649364 197680 196020 250689 252009 289075 281161 301303 301677 315919 319927 300257 330308 658029 694268 509292 414579 264456 260251 300969 297545 315466 318331 322064 326938 360648 357626 576963 606207 41.05 67.8 1
13:30:22 2023-09-27 313449 312575 79562 77263 114404 117881 115593 114909 87606 86342 92773 93322 111544 116326 324730 350966 940870 922246 345467 356538 105428 95601 100654 103251 112732 111483 104072 104572 74513 76485 253133 220647 645771 647529 197402 198952 250021 252720 287954 281887 300840 302701 314713 320252 301202 332396 664743 693219 503791 412035 264086 260984 297677 299555 314986 318812 323813 328473 358516 357911 580165 604817 41.05 67.8 1
13:30:23 2023-09-27 315874 312866 79280 77148 114486 117803 115971 114810 87809 86582 92828 93353 111576 116430 324586 351884 936958 929207 345504 356467 105396 95733 100481 103285 112415 111535 104279 104748 74513 76518 251997 222066 647252 643323 198237 195303 251078 252542 287221 282700 299170 302172 315223 320218 300850 333162 661824 692100 503791 412035 264834 259484 299104 297444 313552 319716 320638 327668 359851 359806 577854 604418 41.05 67.8 1
13:30:24 2023-09-27 315362 312277 79276 77099 114673 117722 115865 114764 87698 86246 92901 93322 111523 116129 324766 348854 944570 930034 342627 356503 105074 95767 100171 103356 112167 111672 103491 104572 74513 76485 267853 222874 641827 647529 198097 195303 250725 252009 288969 281357 300793 302926 317132 320757 299347 331417 663654 701839 503808 414579 264647 259885 299313 300248 315022 318812 322553 327437 360974 358732 576147 606243 41.05 67.8 1
13:30:25 2023-09-27 312973 313926 79389 77551 114384 118471 115427 115384 87570 86860 92733 93734 111512 113700 324514 351848 944497 927612 341519 356538 105396 95931 100591 103322 112415 111517 103626 104891 74513 76683 267853 222726 642366 647493 196986 195224 250021 252720 288969 280732 301011 300865 316176 320699 299347 330813 663768 699785 502439 413233 264460 259350 300581 297409 315911 317405 322589 327169 360684 357876 581251 607877 41.05 67.8 1
13:30:26 2023-09-27 313480 313219 79240 77298 114139 117986 115559 114942 87427 86492 92901 93448 111544 116395 324694 350210 935645 924905 342663 356538 105396 95701 100481 103356 112525 111517 103690 104604 74513 76465 250900 222378 643569 640042 197680 199092 250021 251360 287221 281821 301090 301393 316140 322911 299577 332387 664780 694160 508694 412866 265960 260251 299541 298836 313772 319331 322064 327437 360130 360632 583266 605418 41.05 67.8 1
13:30:27 2023-09-27 316424 312615 79509 77302 114640 117817 115878 114876 87722 86433 92895 93448 111685 116326 324694 347245 935439 932758 344312 357542 105396 95700 100481 103180 112634 111346 104169 104468 74513 76380 250900 221338 656466 643735 197680 198881 250021 252364 289884 280928 301090 302632 315865 321146 298405 331417 658065 695256 496087 412866 264834 260251 298163 297545 315911 318331 321576 329207 358516 359018 575703 606654 41.05 67.8 1
13:30:28 2023-09-27 312023 313042 79272 77214 114482 117919 115626 114909 87698 86464 92773 93448 111359 116395 324730 348573 943901 929980 342555 356538 105323 95701 100481 103322 112602 111594 103626 104572 74513 76413 250900 222690 642739 649094 197541 199056 250021 252364 289884 280928 300917 301219 316140 320218 302129 329345 661788 698232 496087 413851 263900 264429 297747 297581 315911 318233 322553 327146 360106 359712 577634 608385 41.05 67.8 1
13:30:29 2023-09-27 316274 312731 79415 77372 114611 117813 115845 114843 87722 86401 92739 93322 111576 116199 324370 353875 943828 921518 341555 356574 105396 95897 100378 103356 112167 111594 103418 104604 74513 76498 251119 223388 638077 647529 197680 199021 250021 257086 292740 281610 301303 300305 317132 319960 298858 331346 665757 700352 499734 414179 264834 260251 297712 300293 313765 319071 323270 324532 360974 358983 583562 608396 41.05 67.8 1
13:30:30 2023-09-27 317485 312273 79312 77099 114515 117885 115945 114876 87698 86246 92935 93195 111652 116164 324730 351956 938168 927612 345685 356574 105323 95701 100481 103356 112415 111517 103690 104572 74513 76518 251997 222030 643235 643735 198237 195303 251467 252364 288058 282682 299170 302136 315699 320252 301172 335557 661824 693219 503791 412035 264834 259484 301312 297029 313522 320014 324086 327645 359707 360907 577262 603380 41.05 67.8 1
13:30:31 2023-09-27 314775 313044 79433 77298 114611 117683 115559 114909 87427 86278 92773 93417 111468 116326 324658 349980 939536 932758 340309 356503 105428 95635 100481 103213 112383 111517 103658 104572 74513 76413 250900 222762 651286 640042 197680 198881 250549 252720 288531 280697 301723 302497 318192 321216 300528 332387 662795 698268 505144 412866 265584 260068 298163 297444 314800 316539 324026 326938 359345 360373 580427 608038 41.05 67.8 1
13:30:32 2023-09-27 312095 312619 79212 77558 114131 117982 114892 114975 87395 86774 92675 93511 111359 116627 324694 350966 943197 927612 342964 356574 105323 95767 100481 103356 112415 111672 103658 104604 74513 76498 250900 222762 644238 647035 197124 195224 250021 252720 289646 280928 301011 301255 318806 320218 301385 329381 663300 699291 513259 414772 264761 261684 300425 299410 315730 317264 322481 327023 359743 360653 580728 610794 41.05 67.8 1
13:30:33 2023-09-27 314517 312242 79550 77131 114519 117837 115626 114843 87427 86310 92804 93322 111391 116361 324442 351956 939128 921456 342591 356538 105074 95668 100137 103389 112229 111672 103491 104924 74513 76498 251997 223388 641742 647529 197680 199056 250021 252720 288901 281870 300513 300971 316910 320923 301385 331381 665793 700316 507921 414215 264834 260251 299577 298383 312856 319331 323305 324568 360974 358732 583567 606243 41.05 67.8 1
13:30:34 2023-09-27 315289 312317 79276 77179 114515 117919 115593 114909 87785 86310 92935 93417 111468 116361 324370 350770 935132 926953 345125 356538 105323 95701 100481 101766 112415 111517 103658 104572 74513 76413 250900 222030 642159 640042 197958 198881 250725 252720 287221 282831 300877 301781 315955 320218 298405 333433 663768 696058 502439 415177 266337 259341 300352 300329 313657 319672 321885 327255 359707 361032 581251 605972 41.05 67.8 1
13:30:35 2023-09-27 315898 313012 79276 77351 114657 117919 115832 115232 87459 86310 92999 93448 111544 116361 324766 347483 938204 931465 342001 356538 105461 95635 100903 103213 112667 111594 103755 104572 74513 76413 250900 222066 644710 640042 197680 198916 250021 252720 291357 280109 302156 301925 315223 321664 298405 331417 661593 694268 509201 412866 264834 260251 300001 298123 315911 317113 323043 327437 358516 359053 577634 606542 41.05 67.8 1
13:30:36 2023-09-27 313035 313012 79190 77302 114028 118255 114892 115450 87427 86678 92773 93543 111359 116546 324730 351956 944570 926953 341039 356538 105556 95668 100481 103389 112525 111517 103594 104604 74513 76445 249987 222726 643654 646578 197124 195224 249350 252720 289444 280928 302156 301255 316176 320252 302073 332286 666161 701119 510491 415214 264647 260578 299432 299482 315838 318189 323127 327133 360430 357661 581251 608086 41.05 67.8 1
13:30:37 2023-09-27 316224 312574 79529 77214 114578 117837 115626 115318 87634 86369 92935 93385 111576 116361 324766 351260 941826 921518 342627 356253 105219 95834 100378 103389 112306 111706 103594 104957 74513 76550 250900 223388 637819 647529 197680 198952 250549 252720 292677 283149 301303 301219 317167 322158 299347 331381 665793 699822 503115 414579 264761 260251 300213 298418 313111 320299 322517 326441 359437 358481 583526 606110 41.05 67.8 1
13:30:38 2023-09-27 314035 312317 79240 77403 114168 117952 115593 114909 87427 86433 92739 93607 111685 113556 324442 350822 938292 923582 342519 356396 105830 95863 100865 101523 112952 111294 104169 104572 74513 75286 255179 222235 646230 643735 197402 194650 249772 252720 288093 281821 300704 303128 315865 320733 301275 330379 665286 692203 509201 412000 264460 259315 299541 299905 314800 319331 321576 329673 357689 357946 580092 604780 41.05 67.8 1
13:30:39 2023-09-27 314919 312647 79276 77347 114830 117914 115865 114909 87459 86278 92901 93322 111576 116361 324730 348890 939536 934188 340452 356538 105428 95635 100481 103213 112602 111517 103658 104540 74513 76413 250900 222797 652496 644377 197958 198952 250373 252542 287875 280205 300036 301255 315258 321699 299396 332387 661860 694304 510663 412574 265584 260251 298616 299978 315688 317088 324062 327400 358768 359841 579605 607140 41.05 67.8 1
13:30:40 2023-09-27 311874 312242 79280 77103 114710 117722 115865 114777 87809 86428 93054 93448 111761 116349 324658 348711 947696 931542 342447 356396 105428 95701 100481 103285 112415 111517 103968 104970 74513 76518 251997 222726 643732 650284 197958 198916 250725 252009 289004 281392 300586 302172 316211 321208 300749 332286 658101 699060 509292 414615 264460 260801 299558 297798 315214 318848 322589 327473 360974 357661 577036 606542 41.05 67.8 1
13:30:41 2023-09-27 310535 313232 79525 77183 114527 117919 115812 114942 87606 86401 92901 93417 111359 116395 324766 350719 940870 922282 346028 356503 105428 95635 100515 103285 112590 111517 103820 104572 74513 76413 265491 220647 647718 647529 197680 199163 250021 252720 288128 281624 300368 303128 315258 320218 299382 332995 664780 693219 505144 413269 264460 259315 300213 297896 315022 319331 321540 329244 359345 357946 580129 604418 41.05 67.8 1
13:30:42 2023-09-27 315915 312942 79272 77298 114653 118110 116005 114810 87754 86369 92962 93448 111576 116546 324550 351956 936958 927612 345161 356538 105428 95668 100381 103318 112415 111483 103723 104604 74513 76413 250900 222066 643779 640042 198237 198846 250725 252720 292785 282753 300877 302065 316211 320218 301542 333433 662795 692171 508694 412071 265960 258945 300425 298383 313588 320299 321576 327437 360430 360128 581251 605678 41.05 67.8 1
13:30:43 2023-09-27 315289 312309 79308 77291 114710 117526 115978 114876 87698 86215 92935 93195 111544 116199 324766 348818 945983 930108 344185 356538 105042 95800 100309 103389 112167 111594 103658 104604 74513 76498 250900 222414 639426 647529 198237 198567 251290 252364 288969 281721 300917 301925 317880 321208 301280 331920 658101 702335 510773 414651 264834 260068 299558 297581 315022 319331 322553 328240 359948 358983 576183 606542 41.05 67.8 1
13:30:44 2023-09-27 312723 313193 79512 77502 114259 118211 115765 115576 87602 86860 92767 93734 111468 113577 324658 350966 941862 926105 343451 357327 105363 95767 100481 103356 112383 111706 104104 104859 74513 76518 250900 222762 644363 647529 196986 195258 250021 252542 289479 280928 301303 302085 316176 320699 299417 329381 662795 699291 509539 412942 264086 259350 300001 297581 315911 317441 323305 327205 360974 357661 579605 606654 41.05 67.8 1
13:30:45 2023-09-27 314035 312611 79276 77158 114515 117914 115593 114942 87427 86374 92935 93385 111359 116314 324766 350966 940202 922246 342627 356538 105493 95503 100757 103213 112984 111328 104136 104332 76021 76296 250900 221373 650847 645629 197402 199198 249846 252720 288093 281721 301303 303057 314713 322684 300989 330844 664816 692240 505144 412866 264647 259350 299650 298139 314469 319331 322589 329244 358229 360835 584526 606318 41.05 67.8 1
13:30:46 2023-09-27 315370 319471 79465 77320 114802 117784 116005 114810 87814 86492 93030 93322 111576 116245 324730 351704 938649 928932 346138 356503 105396 95799 100589 101523 112602 111448 103690 104748 74513 76518 251997 222214 643360 644609 198656 195577 251467 252364 288058 282682 299592 302844 316140 320922 301416 332892 663732 693219 509292 412616 264834 259484 299558 299301 314029 320263 321540 328168 359815 359771 577817 604382 41.05 67.8 1
13:30:47 2023-09-27 313890 312246 79244 77179 114515 117770 115752 114876 87427 86278 92901 93322 111544 116326 324694 347768 944570 930917 342555 357290 105396 95767 100448 103322 112415 111483 103723 104572 74513 76485 250900 222342 642615 648905 197680 198846 250725 252009 288969 281357 300631 301889 316840 321208 301329 331346 658065 700243 515632 414579 264460 260000 301275 297798 315466 319011 323019 327608 360722 360907 576408 606392 41.05 67.8 1
13:30:48 2023-09-27 314517 313747 79180 77404 114430 118341 115493 114942 87395 86673 92739 93385 111685 113601 324658 351956 943160 926257 343451 358953 105323 95767 100481 103285 112525 111672 103658 104924 74513 76570 250900 222726 641870 646542 197402 195224 249810 252720 289409 281157 302156 302101 316176 321407 299102 330308 663768 700280 501104 413233 264866 259892 297712 297444 315911 317405 323043 327169 360394 357911 581251 607839 41.05 67.8 1
13:30:49 2023-09-27 312713 312309 79659 77298 114486 117919 115593 114909 87666 86646 92901 93480 111359 116395 324658 351461 937466 922209 342627 356538 105783 95601 100826 103180 113029 111483 104169 104572 74513 76518 252155 222378 657268 643699 197541 194920 250021 252720 288531 281861 301303 303731 314968 322350 299347 330808 665213 693219 503791 414038 264460 261648 299819 300718 314698 319011 322181 329294 358625 360907 584148 604235 41.05 67.8 1
13:30:50 2023-09-27 318264 313265 79493 77214 114519 117919 115832 114909 87874 86910 92868 93322 111512 116129 324694 351956 936958 926953 345369 356503 105396 95701 100448 103356 112634 111560 103658 104604 74513 76518 250900 221995 641333 640042 198237 195851 251467 252720 287919 282718 300762 302596 318137 320922 298858 333397 662759 692964 508694 412616 265584 259484 300850 298348 313808 320936 321540 327668 360394 360597 580427 605604 41.05 67.8 1
13:30:51 2023-09-27 315771 312023 79525 77152 114784 117803 116138 115199 87698 86278 93064 93195 111544 116129 324730 347483 944570 928680 342591 357290 105042 95933 100351 103532 112014 111706 103277 104924 74513 76550 250900 222655 643403 647529 198237 195851 251078 252720 291357 281786 301303 301219 318092 321208 299347 332892 661520 702335 505179 418174 266337 260000 301385 299807 315322 319118 322899 326720 362944 360907 578463 607066 41.05 67.8 1
13:30:52 2023-09-27 311988 312611 79272 77273 114574 118269 115852 114942 87427 86710 92804 93543 111685 113601 323877 349908 943901 928932 342519 357577 105396 95981 100481 103356 112602 111672 103755 104820 74513 76550 251119 222726 642242 649364 197402 195224 250021 252504 289849 281643 301942 302101 316653 320218 302557 330344 661824 698268 505144 414507 264086 259315 301006 297444 315911 318812 322553 327668 360938 359062 577891 607839 41.05 67.8 1
13:30:53 2023-09-27 313661 312756 79276 77298 114329 117919 115593 114942 87666 86646 92739 93480 112108 116430 324730 351461 935439 922246 344602 357039 105678 95701 100793 103356 112887 111594 104039 104939 74513 76550 250900 222534 648160 640042 197680 194920 250021 252720 289075 281821 301303 303057 315865 321664 299347 333267 668057 692927 505144 414038 264834 261720 300534 300038 314842 318976 322374 329234 358156 358446 581806 604418 41.05 67.8 1
13:30:54 2023-09-27 318534 312023 79497 77236 114511 117803 115945 114876 87814 86278 92966 93501 111576 116326 324730 351956 938168 927612 346468 356503 105396 95734 100481 103322 112525 111483 104215 104572 74513 76518 254520 222030 643693 644645 198796 195851 251467 252542 287954 282797 300840 302809 316176 320922 300989 333162 661788 692136 509292 412035 264834 259484 301275 299978 314507 320748 324086 328400 360430 359806 577854 604418 41.05 67.8 1
13:30:55 2023-09-27 311408 312910 79521 77099 114784 117718 115945 114876 87698 86246 93064 93322 111576 116164 324730 347804 946120 930254 342591 356538 105428 95767 100481 103356 112634 111672 103690 104748 74513 76570 265491 222534 643274 649364 197958 194616 251467 252720 289004 281821 300974 302772 316956 321707 300958 333956 664272 701957 513259 414470 265584 260729 299452 299482 315364 319260 323043 328168 360974 360835 577817 610091 41.05 67.8 1
13:30:56 2023-09-27 313697 313192 79276 77445 114342 118491 115559 115609 87785 86710 92773 93575 111359 116477 324370 350245 946382 926105 340967 357613 105396 95800 100481 101836 112602 111706 103658 104820 74513 76570 251997 223388 642947 646542 197541 195258 250021 257086 288829 281443 305886 301429 316689 320922 301202 330344 665614 701343 503791 413233 264834 260108 297712 299786 315911 318331 323534 327437 360938 358732 580179 608038 41.05 67.8 1
13:30:57 2023-09-27 313639 312976 79276 77378 114168 117986 115593 114975 87698 86464 92901 93512 111544 116477 324694 351956 934703 924211 342591 356503 105428 95767 100481 103285 112602 111672 103690 104604 74513 76518 265491 222342 642407 640006 197680 194616 250021 251711 290946 282452 300756 302559 315118 322078 300824 331274 665575 693109 507849 412756 265584 261356 297677 298836 314764 319331 322445 327754 358192 360093 583077 605348 41.05 67.8 1
13:30:58 2023-09-27 317627 312135 79525 77099 115061 117770 116171 114876 87850 86215 93097 93068 111749 116095 324730 349872 937466 928680 346737 356503 105428 95767 100481 103318 112700 111594 104136 104572 74513 76518 267853 221684 643942 645592 198237 199056 251467 252009 289611 281856 300793 303128 315699 323664 299311 332153 661824 695366 510663 412035 265548 260801 299593 297798 315911 320263 321540 328473 360418 359555 575703 605348 41.05 67.8 1
13:30:59 2023-09-27 312050 312317 79695 77267 114519 117919 115945 114909 87698 86433 92901 93448 111576 116395 324766 347804 944607 928864 342555 357326 105396 95800 100481 103318 112667 111706 103820 104924 74513 76518 253133 222690 642615 649364 198201 197232 250934 252612 292182 281680 302120 302438 316991 323019 301064 332322 664272 699255 505144 414507 264086 259315 300880 299192 315911 318777 323305 327668 360974 360907 579157 607839 41.05 67.8 1
13:31:00 2023-09-27 315137 313440 79280 77214 114486 117919 115865 114909 87638 86834 93064 93417 111576 116199 324694 351296 943197 922209 342037 356538 105396 95800 100481 103389 112931 111594 103658 104924 74513 76550 250900 223424 650857 647529 198097 194650 250021 252132 288531 281786 303282 301219 316910 320699 299347 331884 665757 700102 502439 413887 265396 260801 301007 299289 315022 318331 324519 326938 360974 359555 583562 608902 41.05 67.8 1
13:31:01 2023-09-27 313962 312313 79268 77334 114131 117952 115593 114942 87427 86464 92739 93480 111512 116558 324694 351001 934078 924942 342663 356574 105428 95800 100481 103318 112634 111594 103690 104891 74513 76465 252800 222476 646751 645689 198620 196402 251431 252720 289220 283008 300835 302666 316956 323019 300243 333433 665213 694160 509539 415214 266337 259849 299034 300257 314029 320299 322445 328436 360394 361208 581501 606222 41.05 67.8 1
13:31:02 2023-09-27 314883 313926 79517 77298 114548 117919 115945 114942 87698 86433 92999 93448 111544 116361 324573 347768 938168 931465 342555 356538 105428 95734 100793 103356 112952 111517 104169 104572 74513 75345 250900 222066 646204 643735 197958 199267 250725 252720 289849 280811 300000 302596 315223 321923 300777 332423 661824 694232 512034 412866 265584 260801 299069 298139 315911 317405 323570 328473 358804 363193 579310 607707 41.05 67.8 1
13:31:03 2023-09-27 314694 313223 79248 77782 114139 118347 115593 114975 87427 86678 92773 93480 111359 116558 324694 350210 943197 926953 342477 357577 105428 95800 100481 103351 112602 111706 103626 105003 74821 75420 254239 223174 642947 646890 197680 195190 249879 252720 289743 281733 303013 302136 319257 321146 301202 330379 667108 700316 503791 415140 264834 260108 300067 299899 315911 318331 323570 328204 360938 358732 581044 608470 41.05 67.8 1
13:31:04 2023-09-27 315824 312313 79446 77267 114515 117919 115945 114942 87698 86614 92999 93448 111576 116395 324766 352100 941123 922114 345161 357613 105251 95834 100448 103532 112383 111706 103594 104924 74513 76550 253133 223232 637231 649364 198097 194616 250725 252132 287465 282718 302156 301590 317203 320252 299347 331920 665793 702335 509539 414507 265209 260617 298616 300967 314029 319011 324036 326878 360758 360907 584692 608385 41.05 67.8 1
13:31:05 2023-09-27 312866 312866 79429 77347 114449 118178 116038 114942 87666 86894 92999 93480 111544 113535 324586 350930 939536 922246 342663 356431 105711 95635 100860 103213 113237 111328 104201 104540 76106 76433 250900 221373 652859 646085 197680 195089 250021 252720 289075 281892 301034 304053 316176 320699 300749 331346 665720 694017 502429 414507 264834 259315 298372 300008 315466 319814 321314 329477 359887 358446 580092 605790 41.05 67.8 1
13:31:06 2023-09-27 315362 311925 79304 77214 114515 117927 115945 115431 87730 86464 92901 93385 111500 116395 324766 349357 940870 931429 340488 357577 105428 95734 100688 103285 112634 111517 103658 104748 74513 76465 253133 222726 643818 640078 198237 199231 250725 257231 291501 280963 300703 301889 316176 322182 298440 332892 663768 699822 503791 413745 265960 260617 301312 300038 315658 318083 324374 327790 359779 361067 582904 608754 41.05 67.8 1
13:31:07 2023-09-27 315433 312573 79660 77156 114867 117837 116306 114909 87698 86401 92996 93448 111685 116199 324766 348854 947214 930071 342627 357577 105251 96114 100515 103389 112306 111594 103755 104748 74513 76550 250900 222570 645999 648446 198516 198916 251467 252720 289409 281821 301942 301816 317203 319925 300749 332662 661824 702335 505179 414651 265396 260251 301157 297444 315688 319331 322589 328204 359983 358983 577000 607140 41.05 67.8 1
13:31:08 2023-09-27 314404 312242 79308 77267 114515 117919 115898 114942 87698 86342 93064 93353 111608 116430 324766 351296 943197 922246 342627 357613 105396 95800 100481 103423 112338 111740 103594 104891 74513 76550 251997 223424 638279 647529 197680 199267 250725 251711 292785 282718 301011 301255 316956 320252 302025 331920 666736 701343 503960 417283 265772 260876 301062 301179 313444 320121 323426 327753 362724 361051 585069 608273 41.05 67.8 1
13:31:09 2023-09-27 312973 313012 79691 77326 114515 118178 115593 114942 87698 86401 92935 93480 111870 113580 324766 350966 939536 922246 342627 356574 105711 95601 100860 103213 113205 111483 104376 104468 76054 76380 250900 221910 648326 645629 197680 195258 250021 256977 288969 282112 300088 304444 315258 322422 302667 331381 665757 693219 505144 413269 264647 259350 300001 298383 315466 319331 322324 329477 359887 358983 581359 604883 41.05 67.8 1
13:31:10 2023-09-27 314590 312313 79521 77298 114710 117919 115978 114975 87698 86464 92935 93417 111717 116430 324766 347839 941636 934151 340524 357613 105461 95668 100654 103356 112887 111594 104201 104604 74513 76498 249987 222449 645325 640078 198097 199163 250725 252720 289004 280928 300703 302172 315699 322217 302050 333145 667108 700125 510892 413305 265960 260765 300813 300329 315622 318154 326502 328218 359165 360597 580839 605913 41.05 67.8 1
13:31:11 2023-09-27 315216 313080 79646 77156 114867 117919 115978 114876 87698 86369 92935 93322 111576 115968 324766 348854 944607 931429 342627 357577 105042 95868 100137 103565 112167 111740 103277 104957 74513 76583 250900 222932 635363 647529 198516 198916 251467 252720 289004 281856 301729 302136 317845 319703 299417 332928 663500 701088 508778 414651 265584 260251 301275 300025 315688 319366 322589 326938 360018 360093 577854 606542 41.05 67.8 1
13:31:12 2023-09-27 314440 313004 79529 77271 114552 118221 115978 114942 87730 86464 92935 93448 111652 116395 324766 350980 941826 922246 342663 357326 105587 95834 100481 103456 112415 111706 103658 104924 74513 76583 250900 223388 639537 647529 198097 194650 250725 252132 288058 282718 302033 301255 318396 322983 300696 332676 667570 702262 503791 414434 265584 261202 300461 300093 313921 319779 324290 326938 360974 359053 587064 608470 41.05 67.8 1
13:31:13 2023-09-27 314109 313926 79304 77330 114756 118211 115978 114975 87698 86614 93097 93480 111805 116430 324730 350966 940202 923395 342591 357327 105461 95701 100826 103247 113205 111517 104376 104572 76054 76465 253133 221028 650273 646578 197680 195224 250725 256940 288969 281892 300877 304053 316176 320959 300749 331346 665757 692171 503791 414507 265315 259350 298616 298383 315022 320263 321314 329477 360430 358446 580092 604418 41.05 67.8 1
13:31:14 2023-09-27 314653 312282 79474 77214 114710 117952 115978 114909 87698 86464 93064 93448 111500 116395 324766 347524 937503 931465 345369 356574 105461 95668 100687 103247 112919 111517 103787 104572 74513 76413 250900 221373 645434 644645 198237 199163 250901 252542 290555 281645 301510 303944 318624 322078 299241 332315 664272 696168 503960 414332 265960 260984 300425 296994 315911 319331 322790 329870 359851 360093 576147 606542 41.05 67.8 1
13:31:15 2023-09-27 315663 313127 79601 77218 114515 117837 115865 114942 87730 86283 92999 93322 111576 116164 324730 349908 941826 929800 340560 357649 105396 95834 100481 103423 112415 111706 103594 104780 74513 76550 250937 224125 644355 645361 198237 198987 251078 256868 289004 281892 301983 300973 317203 321216 300850 333469 663768 702335 508694 412687 264080 260251 300850 300117 315466 319495 324591 324280 360974 360920 579605 608470 41.05 67.8 1
13:31:16 2023-09-27 314883 313480 79525 77267 114548 117952 115865 114942 87698 86406 92999 93480 111652 116430 324730 351296 944607 925599 342037 358152 105356 95834 100481 103389 112634 111740 103755 104852 74513 76550 248706 223610 647055 647529 198516 196955 250758 254869 290946 282576 303013 301994 318021 321111 302129 332279 668552 702226 503791 414215 265209 264393 299577 301996 313778 319295 324519 327437 358943 359590 584729 605876 41.05 67.8 1
13:31:17 2023-09-27 313485 312946 79308 77267 114515 117944 115626 114942 87698 86464 92935 93448 111468 116430 324803 350966 940870 924942 345748 356574 105461 95668 100826 103247 112887 111517 104072 104604 76054 76413 253133 220992 645895 647529 197680 195224 250725 251360 289004 281892 300877 302808 316653 320252 304411 332158 665250 692136 508694 414579 264834 264501 301043 298418 315466 320748 321540 329477 360974 358481 580092 605678 41.05 67.8 1
13:31:18 2023-09-27 315110 312344 79561 77361 114706 117952 115978 114942 87638 86614 93033 93417 111544 116395 324730 347001 938204 931502 342591 356574 105461 95668 100757 103213 112952 111362 104104 104572 74885 76393 250900 221817 647696 645689 198516 196816 250987 252720 288899 281286 302505 301994 316070 322078 300850 332423 663805 698341 505144 413305 266337 260984 301129 298139 315911 317441 324326 328059 358517 360668 580427 608038 41.05 67.8 1
13:31:19 2023-09-27 315326 312313 79525 77152 114817 117722 115978 114876 87730 86215 93033 93195 112173 116118 324766 348854 944643 930768 342591 356574 105074 95868 100171 103565 112167 111740 103348 104957 74513 76550 251997 222570 639017 647529 198516 198916 251467 252720 289004 281874 301047 302632 318163 319703 299382 332928 661896 700102 512163 414687 265584 260251 299593 297480 315466 318529 323079 327146 360522 360093 577561 606846 41.05 67.8 1
13:31:20 2023-09-27 313921 312839 79493 77263 114519 117952 115911 114942 87666 86464 92901 93417 111576 116361 324730 351956 943545 921974 347719 357577 105396 95833 100481 103461 112525 111672 103658 105114 74924 75483 254361 222476 642804 649021 198237 196816 251042 252720 291357 283405 301457 303021 317167 320183 302129 331381 665575 697154 501086 414579 264834 260984 299034 302591 315466 321399 321540 328436 360974 358983 581251 605275 41.05 67.8 1
13:31:21 2023-09-27 315551 312972 79276 77330 114486 118313 115593 115483 87666 86710 92901 93543 111576 116477 324658 351956 934114 924905 344602 356538 105428 95767 100448 103356 112634 111560 103690 104604 74513 76465 253133 222342 644777 640042 198097 194920 250021 252097 288733 281856 302052 302809 315188 322182 299102 334053 665757 693931 506496 412866 265584 259315 297712 298836 314662 320263 323774 328145 358517 362948 583416 607406 41.05 67.8 1
13:31:22 2023-09-27 315771 312968 79276 77152 114515 117919 115785 114909 87698 86310 92966 93417 111717 116326 324694 349908 940870 930034 340452 357613 105396 95933 100481 102086 113172 111776 104350 105147 74513 76663 253210 224297 642118 645689 198796 196402 251431 252720 288969 281967 301942 301006 318127 321781 301093 336273 662759 703329 509292 414543 266149 260251 300850 298104 315688 319331 325421 326404 359983 360632 577854 608038 41.05 67.8 1
13:31:23 2023-09-27 311622 313228 79497 77302 114519 117952 115832 114942 87427 86464 92966 93480 111468 116477 324176 348573 943865 930254 342519 356503 105396 95767 100481 103389 112602 111672 103690 104820 74513 75172 253133 222690 642366 649364 198097 195224 251078 252454 289884 281821 302156 302596 316875 320183 301206 331381 662759 698268 496087 414615 264647 259350 299523 299047 315766 319047 323774 328254 360830 360690 577707 609253 41.05 67.8 1
13:31:24 2023-09-27 315102 311916 79525 77302 114677 117952 115945 114942 87666 86673 93064 93448 111544 116477 324694 350966 940870 924905 345992 357326 105765 96095 100764 101911 113172 111535 104311 104859 74821 76650 253133 222217 646322 647347 197958 195224 250725 251326 289075 283334 299870 303093 319525 320183 302557 331381 664598 693635 496087 414543 264834 260984 298616 299796 315466 321199 321540 329673 360974 358983 581251 606654 41.05 67.8 1
13:31:25 2023-09-27 314440 312972 79605 77298 114478 117952 115593 114942 87666 86614 92966 93448 111500 116477 324658 352064 935402 926257 342627 357039 105428 95767 100481 103389 112590 111483 103936 104820 74513 76550 250900 222378 642739 640006 198097 194650 250021 252097 289075 282894 301942 302808 315699 324614 302692 332118 665757 695329 510216 412683 266337 261648 299819 300888 314878 320121 324145 327986 358589 360744 585812 608385 41.05 67.8 1
13:31:26 2023-09-27 315074 311698 79521 77298 114706 117914 115865 114909 87698 86401 93064 93448 111685 116395 324730 349944 942307 934828 342477 357327 105798 96064 100726 101973 113139 111569 104279 104859 74821 76735 250900 223388 642987 640042 198237 194920 251431 252720 290290 282966 300456 302844 317725 323013 299276 332892 662795 694268 509539 413451 265960 260984 299313 299796 317430 318331 324290 328400 359851 360632 580427 608865 41.05 67.8 1
13:31:27 2023-09-27 315807 312273 79525 77214 114867 117885 115945 115232 87698 86278 93097 93322 111685 116326 324766 349058 944570 929998 344430 357613 105042 95800 100482 103565 112167 111973 103277 104957 74513 76583 253133 222619 639221 647529 198656 198916 251467 252720 291769 281839 301129 301677 318573 320183 299382 333433 664198 704142 506721 418472 265960 260179 299452 299843 315838 319153 323354 326987 362980 360597 579813 608385 41.05 67.8 1
13:31:28 2023-09-27 314559 313187 79529 77361 114515 117919 115945 114909 87698 86374 92901 93417 111512 114741 324442 353838 946120 923582 342483 357434 105622 96064 100658 102047 112569 111535 103723 104924 74821 76550 250937 223424 637561 647383 198237 194616 250247 252132 288496 281715 300456 301255 317167 320922 303335 332118 666736 702335 515632 413887 265584 260984 297820 299325 315022 318848 324519 327400 360650 359053 583599 607406 41.05 67.8 1
13:31:29 2023-09-27 313705 312277 79493 77271 114519 117919 115593 114909 87606 86555 92901 93448 112294 116442 324730 350683 940870 926257 346591 356538 105428 95800 100515 103356 112667 111517 104104 104906 74513 76550 250900 220992 647844 647529 198097 194954 250725 251326 289004 283582 300840 302986 319416 322458 300958 334803 667582 697154 509292 414470 265584 261316 300528 300542 314842 321199 321504 328376 360974 358983 581067 606114 41.05 67.8 1
13:31:30 2023-09-27 315843 312611 79525 77131 114784 117795 116171 114876 87910 86460 93152 93512 112250 113516 324622 350540 939389 932907 347045 357399 105652 96030 100620 103356 112700 111672 104104 104604 74821 76630 253133 221839 642902 647260 198656 196402 252140 252364 289479 283114 300877 303128 316653 321699 299382 332423 662759 695822 496087 413233 265584 260984 300504 297617 315688 320428 322028 329440 360684 360058 577000 606654 41.05 67.8 1
13:31:31 2023-09-27 322032 312309 79662 77334 114519 117919 115945 114942 87730 86464 93064 93448 111576 116361 324730 349944 942307 928716 340452 357577 105396 95800 100654 103461 112525 111740 103658 104924 74513 76583 253210 224125 643110 643735 198516 199163 251290 251326 289004 282959 303369 302816 316956 322008 300170 335370 664598 702987 503791 415214 266337 260912 299278 298383 315178 319331 324555 326793 360974 361137 580427 608273 41.05 67.8 1
13:31:32 2023-09-27 314928 312682 79569 77302 114706 117952 115945 114942 87698 86433 93064 93448 111652 116395 324766 347804 947361 930731 342591 356538 105428 95800 100481 103389 112634 111706 103723 104820 74513 76550 253133 222249 642739 649364 198237 199198 251290 252720 289884 281936 305670 302632 317132 320183 303137 331884 665286 699255 503791 416997 264834 259280 299558 299337 315911 319331 323306 328436 360974 358697 577854 608038 41.05 67.8 1
13:31:33 2023-09-27 312723 312968 79525 77263 114673 117952 115865 114942 87698 86464 92999 93416 111717 116395 324730 350437 940870 926257 346664 356538 105428 95668 100654 103318 112700 111672 103787 104604 74513 76518 251997 221147 643044 647529 198097 197232 251111 254150 291563 282902 299943 304337 318564 323019 305188 331704 665575 695110 510663 414470 264834 259711 302073 298348 315358 319317 321504 329907 360938 358759 582756 604631 41.05 67.8 1
13:31:34 2023-09-27 311847 311925 79557 77267 114731 117940 115865 114909 87698 86342 92999 93385 111500 116361 324694 350245 935476 927612 345125 357577 105428 95767 100515 103389 112634 111517 103723 104604 74513 76445 250900 222378 642863 640042 198516 199302 251467 251922 288531 283348 301303 303093 316910 323892 298440 333505 665757 694232 503791 412071 267093 260251 299313 300967 314764 320748 322589 328436 360708 361243 581806 606243 41.05 67.8 1
13:31:35 2023-09-27 315591 312282 79687 77294 114706 117919 115945 114909 87698 86369 93064 93322 111544 116280 324766 349908 941789 928635 340213 357613 105428 95800 100481 103389 112634 111594 103658 104852 74513 76583 253133 223932 644363 645689 198796 196816 251785 252720 289743 282576 302120 303571 318949 323019 299241 333505 663732 701124 508264 414543 266715 260251 301275 298348 315911 320038 324036 327291 361062 361173 579157 608273 41.05 67.8 1
13:31:36 2023-09-27 312023 311957 79276 77267 114527 117952 115752 114942 87698 86614 92837 93511 111576 116430 324694 347839 944607 928408 342591 356538 105428 95734 100481 103461 112602 111706 103723 104604 74513 76550 250900 222690 643320 649364 198237 195224 251467 252720 289748 281856 302438 303057 319825 319960 301206 332118 662795 701119 503791 414651 264834 264465 299593 297444 315911 320486 323534 328204 360974 358983 577597 607707 41.05 67.8 1
13:31:37 2023-09-27 313998 312611 79521 77330 114548 117948 115865 114942 87698 86646 93097 93480 111608 116430 324766 351563 943197 922246 344638 358116 105396 95834 100481 103599 112415 111973 103658 104957 74821 75514 251558 223138 649330 648795 198516 195190 251431 252802 290535 283092 303013 303355 318127 321181 301275 334216 669008 701088 505179 414507 265584 264429 300037 300129 315022 320074 324555 327437 360974 360128 585990 608470 41.05 67.8 1
13:31:38 2023-09-27 312718 312277 79529 77298 114519 117952 115945 114942 87730 86528 93097 93448 111468 116430 326445 350930 940870 924942 345431 356538 105493 95668 100826 103356 112984 111594 104136 104572 76126 75204 254239 220992 649553 647529 198097 195258 250725 251711 289004 282797 300877 304516 316689 320699 302557 331417 665757 694160 503791 414579 264834 259315 299069 300257 315688 320974 320602 328855 360758 360316 582756 605165 41.05 67.8 1
13:31:39 2023-09-27 315482 311448 79752 77131 114896 117526 116285 114876 87850 86246 93131 93195 111749 116049 324730 349345 938168 930071 346419 356538 105461 95800 100757 103389 113172 111699 104383 104826 74924 76663 254239 221733 646411 645447 198796 195021 252140 252720 288934 283626 300917 303128 316956 323929 301909 333397 663227 693147 503791 413233 265960 260251 300504 299905 314800 321199 322064 329673 360974 360632 578710 605312 41.05 67.8 1
13:31:40 2023-09-27 314045 312309 79695 77214 114548 117952 115945 114909 87698 86433 92999 93385 111576 116361 324766 349944 940870 931502 340452 357613 105461 95800 100654 103389 112667 111706 103755 104637 74513 76583 251997 222762 645728 640078 198237 194650 251078 251360 290528 281082 300036 303695 315955 323893 301239 332928 662832 694268 503791 413745 265960 260984 300850 300329 317661 319011 324108 329184 359779 361067 577744 607891 41.05 67.8 1
13:31:41 2023-09-27 311021 312874 79521 77392 114706 117948 115945 114975 87698 86710 93097 93543 111576 116430 324766 348573 947361 928680 342591 357613 105652 96163 100764 102016 113205 111870 104136 104891 74821 76695 250900 222583 645786 650211 198516 195258 251467 252720 289884 282866 302584 302665 317167 320218 301664 331884 664198 700171 509539 414651 264834 259315 299629 299337 314868 319814 324062 328473 359983 358983 577854 608865 41.05 67.8 1
13:31:42 2023-09-27 313962 313003 79312 77414 114519 118313 115898 115616 87730 86464 93097 93448 111608 116395 324694 351848 944643 926257 342477 357613 105461 95702 100688 103494 112634 111706 103755 104852 74513 76550 250900 222762 643530 647072 197958 195293 250021 251746 292182 281786 302410 302596 317203 321664 303550 333230 665720 701839 510663 413887 266149 261720 299995 300692 315911 319189 324446 328059 360902 359952 584341 609103 41.05 67.8 1
13:31:43 2023-09-27 313154 313008 79525 77365 114519 117986 115978 114942 87698 86464 92999 93480 111500 113456 324766 350966 940870 927539 344798 357327 106123 95931 101038 101939 113237 111457 104519 104826 75097 76630 253133 221147 650393 647072 198237 195293 251587 254150 289814 282682 301412 304516 316653 323701 301099 331417 665793 693183 509292 414579 264834 260143 299313 298871 315688 320299 322028 330448 360396 359018 581359 605348 41.05 67.8 1
13:31:44 2023-09-27 315657 312317 79529 77353 114710 117986 115593 114942 87698 86464 93097 93448 112205 116395 324766 350245 935439 927612 345161 356574 105428 95834 100515 103318 112525 111517 103787 105037 74513 76478 250900 222570 642863 640078 198516 194616 250725 252167 289425 282718 302266 303093 316372 322252 298196 333433 666952 698143 503791 413305 266715 261352 300461 299219 314914 320606 323846 328732 359707 361243 583526 607177 41.05 67.8 1
13:31:45 2023-09-27 314919 311769 79525 77298 114710 117982 115978 114975 87730 86614 93097 93385 111608 116233 324478 350714 942691 934237 340895 357470 105396 95964 100692 101939 112952 111758 104104 104924 74513 76583 250900 223810 642739 645417 198516 194616 251290 256940 289444 282902 303443 301113 317203 322182 302478 333505 663805 702335 516146 412035 264115 260617 301062 298383 315688 319011 324627 327437 360974 361208 580427 608902 41.05 67.8 1
13:31:46 2023-09-27 310561 312313 79557 77330 114867 117919 115978 114942 87730 86433 93097 93385 111500 116233 324766 347804 948214 930254 342591 357613 105461 95702 100515 103389 112634 111629 103820 104604 76021 76550 250900 222378 644316 649364 198237 195258 251467 252720 290325 281892 306029 302667 317167 322458 301874 333719 665651 701424 503791 417513 265584 261352 302129 299905 315586 319861 323534 328436 359983 359053 577854 607765 41.05 67.8 1
13:31:47 2023-09-27 312891 312313 79312 77302 114706 117952 115818 114909 87730 86464 92828 93639 111870 113535 324586 351956 945558 923582 346591 357434 105363 96064 100519 103565 112415 111706 103690 104924 74821 75389 252800 222690 640706 647529 198237 194954 251078 251746 288058 283617 302266 301925 318163 320287 299417 334290 667753 702335 510663 414615 265584 264429 300850 299325 314065 320748 323570 327473 360487 360093 585019 607140 41.05 67.8 1
13:31:48 2023-09-27 313663 312313 79308 77330 114515 118313 115865 114942 87698 86646 93033 93512 111544 116430 324730 350966 940202 924942 344638 357362 105816 95635 101000 103285 113303 111294 104376 104396 76139 76445 250900 221755 647872 645629 197958 195293 250725 251746 289004 282902 301644 304694 318624 323929 303574 331776 665647 695183 503791 415214 265584 261540 299069 298836 315466 320299 322064 329957 360142 358983 581359 605348 41.05 67.8 1
13:31:49 2023-09-27 314688 312313 79525 77611 114710 117952 116085 114810 87841 86737 92861 93512 111685 116442 324586 347626 939315 935570 341857 357326 105461 95768 100826 103247 112919 111569 104311 104572 74513 76550 250900 222414 645093 644681 198237 194954 251290 256904 290802 281856 305670 304089 319439 322217 299417 332964 661860 694196 516146 414478 265772 264429 300850 299373 315911 319366 322589 330177 359923 360163 577000 606542 41.05 67.8 1
13:31:50 2023-09-27 315726 312273 79723 77298 114900 117952 115978 114942 87730 86464 93131 93448 111608 116233 324730 349944 943901 930071 341555 357613 105428 95834 100481 103423 112383 111896 103690 104957 74513 76583 255523 224161 637561 645629 198516 196402 252140 252684 291975 283317 303013 304466 318503 323402 299241 333361 665688 703790 503960 413269 264115 260251 301312 298383 315874 319932 324325 327169 359696 361208 579310 609141 41.05 67.8 1
13:31:51 2023-09-27 313300 311992 79541 77902 114421 118505 115812 115609 87634 86892 92898 93670 111652 113634 324550 351920 944607 927612 341519 357613 105652 94187 100656 103532 112700 111706 103690 104924 74821 76695 267853 223417 644324 647493 197680 195835 250725 251746 290528 281804 302365 302844 317167 321664 300221 331346 665488 701839 503791 413887 264834 260506 300425 301179 315911 318753 324290 328436 360974 359018 580056 608902 41.05 67.8 1
13:31:52 2023-09-27 310535 312277 79557 77298 114863 117952 116131 114909 87698 86614 93064 93448 111608 116361 324694 351225 943865 922172 342627 358080 105428 96033 100481 103599 112634 111896 103658 105277 74513 76635 251997 223703 641249 649145 198796 197232 251431 254150 290535 283873 301541 302418 318914 323474 300993 335610 668152 702335 510663 414615 266337 261648 301275 299325 314029 321199 324254 328254 361027 360093 584838 607103 41.05 67.8 1
13:31:53 2023-09-27 314063 312686 79742 77382 114736 118178 116071 114843 87874 86705 92962 93703 111781 116407 324694 350210 938833 930180 346518 357542 105461 95800 100723 103389 113205 111724 104169 104891 74821 76550 252155 222378 646626 643699 198796 199267 251998 251711 288531 283617 301839 302701 317132 324386 299417 336310 665250 694160 503791 413851 264080 260251 299593 298836 313670 321199 323043 329207 360708 361208 580839 606110 41.05 67.8 1
13:31:54 2023-09-27 315289 312972 79525 77719 114677 117919 115945 114909 87730 86646 93064 93480 111717 116442 324730 347804 940870 935479 341483 357326 105751 95767 100826 103389 113237 111594 104311 104820 75027 75420 253133 223017 646197 643554 198796 195190 251431 254150 290626 281645 303123 303838 319031 322217 299382 333162 663768 698106 506496 413817 266337 259315 299523 300754 317698 319295 324026 330141 359851 360632 577854 608902 41.05 67.8 1
13:31:55 2023-09-27 313306 312975 79710 77466 114830 118178 116118 114876 87850 86710 93064 93480 111749 116430 324622 347519 947325 930731 342591 357577 105363 95800 100515 103461 112667 111706 104072 104604 74513 76550 251997 222726 642863 649364 198656 195224 251998 252720 289739 282762 303282 303093 319056 320183 302986 333433 663263 702007 505179 417033 265584 260984 300469 300190 315911 320486 323570 328473 360775 360093 577817 608038 41.05 67.8 1
13:31:56 2023-09-27 313185 313665 79280 77477 114482 118511 115593 115563 87845 86956 92901 93765 111435 116662 324694 350966 946617 928932 342001 357613 105461 95867 100481 101836 113139 111664 104279 105147 74872 76715 253133 222619 646250 647347 197958 196345 251254 252720 290696 282570 300456 303057 317167 322043 303022 331346 664743 700352 510663 416395 265396 260541 301176 299337 315911 319331 324290 328436 360974 358983 580839 608630 41.05 67.8 1
13:31:57 2023-09-27 313782 313009 79710 77561 114677 117952 115945 114942 87698 86587 92962 93575 111576 116442 324176 350966 943545 926767 346554 356503 105461 96051 100826 103389 113172 111672 104169 104604 76073 76518 247855 220957 646073 647529 198237 195293 251290 254421 289849 283595 301303 304231 317203 320252 301241 332387 665757 694196 508694 414651 265584 259711 301275 299254 315911 321199 321992 329477 359913 360871 580061 606110 41.05 67.8 1
13:31:58 2023-09-27 315395 313228 79525 77477 114486 118313 115865 114975 87666 86678 93064 93575 111544 113531 324694 350210 935439 927612 345161 356538 105798 96196 100833 102016 113205 111724 104344 105035 75040 76728 253133 222548 644775 645231 198796 194616 251202 252132 289075 283334 301973 303057 317132 322182 298440 333541 667570 694268 503791 414038 265484 264429 301172 301179 315022 320974 325505 329207 360722 362292 583526 607103 41.05 67.8 1
13:31:59 2023-09-27 316744 312273 79561 77277 114896 117952 115978 114909 87850 86614 93097 93480 111685 116395 324766 346722 938168 934151 344602 357613 105783 95800 100826 103389 112952 111594 104311 104572 74769 76518 253133 221373 651413 644645 198516 195224 251467 252720 290696 282718 301303 304516 319074 322148 299417 333397 663263 693147 503791 415214 266337 261648 302900 299083 315911 320867 322445 329774 360504 361032 576817 606023 41.05 67.8 1
13:32:00 2023-09-27 315290 312647 79728 77246 114888 117919 116138 114909 87850 86342 93064 93290 111749 116199 324730 348854 948889 935532 344348 357866 105798 96097 100692 101939 113029 111758 104311 105035 74872 76801 253133 222690 644277 650935 198796 195224 252140 251326 289849 282647 305670 303093 318808 322792 301206 333433 663768 701088 508778 417069 265960 260984 302165 298348 315911 319943 324026 328473 361062 360632 577854 608273 41.05 67.8 1
13:32:01 2023-09-27 309230 312803 79525 77508 114706 118544 115593 115642 87666 86924 92901 93765 111479 116604 324730 350966 946120 927612 341483 357613 105428 95868 100654 103461 112700 111706 103968 104924 76073 76688 250900 223738 640397 647529 198516 195258 250373 252167 290290 281856 300949 302844 318092 321699 300257 334216 669484 702877 490584 416987 266337 261720 299892 299254 315586 319118 324446 328254 360866 360632 584838 606772 41.05 67.8 1
13:32:02 2023-09-27 313666 312317 79525 77410 114710 118313 115832 114975 87698 86646 92966 93607 111544 113733 324442 351209 938205 924757 344493 358009 106009 95931 100935 101734 113205 111535 104136 104820 74513 76550 250900 222534 646230 644955 198237 195869 250725 252132 289611 283206 305850 303660 315919 322217 303765 332897 667716 692100 505144 412035 265584 260506 301043 299289 315911 320299 323570 330411 359851 360058 583526 606673 41.05 67.8 1
13:32:03 2023-09-27 315554 312309 79662 77298 114892 118221 115978 114909 87850 86433 93097 93385 111793 116199 324730 351956 940870 930254 346737 357326 105798 95834 100826 103423 112842 111706 104072 104637 76054 76583 250900 221995 643150 645665 197604 194616 251467 252167 288934 283582 301687 303093 317880 324843 301969 333289 668516 698123 510663 414038 267093 261166 301312 300093 315322 321199 323498 328974 360974 362292 584242 606355 41.05 67.8 1
13:32:04 2023-09-27 315879 313449 79557 77298 114863 117919 115978 114909 87850 86796 93152 93883 112153 113592 324586 349765 946231 932907 344712 357973 105330 96197 100448 103742 112306 112051 104215 105133 74821 76833 253133 222690 639017 648446 198530 196955 252140 256940 290290 282718 305670 303093 319127 320218 302557 333469 663768 702112 508778 418053 265960 260984 302165 298383 315911 320299 324062 328473 361062 360920 577891 608273 41.05 67.8 1
13:32:05 2023-09-27 312086 313484 79557 77508 114519 118511 115785 115642 87698 86956 93065 93734 111544 116650 324730 350966 944607 930191 342037 358116 105461 95868 100723 103565 112700 111776 103690 104924 74513 76583 250900 222762 642615 647525 198237 195293 250021 252132 289884 282435 303836 305242 318361 322043 300572 332046 667570 702262 512034 416395 266337 261720 300001 300967 315911 319295 324397 328291 360722 360632 583526 608902 41.05 67.8 1
13:32:06 2023-09-27 313763 312313 79529 77392 114710 118471 116085 115510 87841 86979 92962 93670 111717 113634 324586 350822 938649 926878 344457 357290 105961 95635 101000 103356 113614 111535 104480 104572 76158 76550 253133 222512 648771 645629 198237 195869 251078 252097 289409 282916 305597 304481 316176 322182 300713 331417 668057 691613 512034 413269 265584 260506 298651 299289 315911 320299 322553 329074 359851 359053 581806 605348 41.05 67.8 1
13:32:07 2023-09-27 315879 312277 79561 77334 114867 117952 115978 114942 87850 86305 93097 93385 111652 116326 324694 349986 938204 927612 346211 357613 105461 95868 100723 103389 112765 111706 104136 104957 74513 76550 252800 222030 643484 643735 198796 196678 252673 254114 291357 284201 301656 302986 317062 322043 300536 336124 664561 697154 520602 413851 264045 260251 301952 300754 314956 321199 322553 329207 360974 361243 580309 606430 41.05 67.8 1
13:32:08 2023-09-27 312725 312726 79842 77551 115398 118102 116198 114843 87906 86523 92996 93448 112153 116465 324550 349693 946617 931429 342627 357005 105323 96165 100381 103565 112383 112051 103420 105101 74718 76846 250900 223317 636528 647529 198796 199338 252176 251711 289884 282718 300036 301816 319127 323402 300292 336310 663768 702148 508092 414687 264080 260251 301738 298383 315142 320299 324026 327936 361920 361208 579157 607839 41.05 67.8 1
13:32:09 2023-09-27 311546 313008 79312 77719 114408 118313 115593 114975 87698 86742 92901 93575 111544 116546 324694 348818 944570 930254 342555 357326 105461 95834 100654 103389 112700 111740 103820 104924 74513 76583 252155 222726 644401 650101 198796 196175 251431 252720 290661 281751 302799 304433 320161 323019 305492 331346 663768 700316 503791 417580 264834 261684 299558 298312 315911 320074 323570 329061 360974 358983 577891 608038 41.05 67.8 1
13:32:10 2023-09-27 315713 313670 79656 77539 114830 118409 116151 115543 87906 87098 92962 93670 111652 116558 324766 350472 941123 926180 347756 357577 105428 95967 100826 103565 113107 111973 103755 104957 76106 76583 251997 222534 639884 649364 198796 195293 251467 252132 288733 284596 300441 303057 319127 321181 302771 332928 667753 701119 509292 414687 264045 259711 299558 299080 314764 319249 323534 328436 360775 360128 582770 606673 41.05 67.8 1
13:32:11 2023-09-27 311845 313223 79557 77445 114817 118020 115626 115563 87698 86742 92935 93607 111576 116662 324694 350966 938168 924942 344638 357577 105783 95834 100723 103389 112732 111740 104169 104924 74924 75483 254239 224325 646165 645689 198796 195190 251254 254689 289506 283405 301791 304649 316653 323223 301385 332928 669484 697081 503791 413451 264115 259892 298616 300023 315580 320748 324062 328072 359851 361208 583562 607140 41.05 67.8 1
13:32:12 2023-09-27 315218 312803 79738 77414 114830 118481 116231 115463 87818 86646 93097 93448 111685 116395 324586 350472 940870 931429 340488 357613 105845 95998 100723 103423 112667 111706 104072 104924 74513 76583 253133 223932 641787 643735 198516 195224 251467 251711 289849 281427 303333 303057 316945 322928 301755 333469 664780 699291 506496 413745 264080 261382 299558 298836 315911 318848 324627 328473 360430 361208 581251 608902 41.05 67.8 1
13:32:13 2023-09-27 315548 312277 79803 77298 115376 117919 116251 114909 87882 86401 93389 93385 112088 116199 324766 348854 947398 931465 342663 358105 105251 95934 100481 103599 112789 111811 104247 105147 74924 76663 251997 222619 639834 649254 198796 196224 252495 252720 289849 282700 301937 303128 319127 321786 303155 333433 663263 701124 509292 414398 266822 264429 300961 298383 315911 320299 323570 328473 361062 360632 577891 608038 41.05 67.8 1
13:32:14 2023-09-27 315824 312090 79465 77414 114515 117919 115978 114942 87698 86614 93154 93670 111620 116361 324730 351296 944607 926109 342555 357613 105428 95834 100654 103494 112634 112031 103626 104957 74513 76615 250900 224089 641379 649364 198516 195258 250725 252942 289075 281892 300913 302172 318127 321699 300257 332928 667716 702335 496087 414543 265584 259350 297747 301606 315911 319495 324627 328204 359948 360632 584875 608396 41.05 67.8 1
13:32:15 2023-09-27 320637 313196 79557 77326 114701 117952 115945 114942 87730 86926 93097 93480 111544 116268 324730 349980 940870 926294 346554 356253 105798 96196 100937 101874 113508 111569 104104 104859 74821 76630 253133 221041 644439 648759 198237 195258 251290 251922 289479 284165 301490 304017 318127 320218 301241 332423 668057 699023 496087 417033 265396 259384 299558 300718 315911 319694 321802 329477 360487 359841 580948 606654 41.05 67.8 1
13:32:16 2023-09-27 316724 311662 79748 77179 114929 117718 116298 114777 87942 86246 93131 93195 111749 116083 324622 349626 938870 931429 346627 357613 105461 95834 100654 103389 113095 111629 104033 104604 76054 76478 250900 221719 642941 645629 198796 195258 250541 256940 289681 284051 301942 303423 317203 322217 300292 335233 664274 693671 509539 413305 264045 260617 301578 299833 315466 321199 322553 329477 360974 360668 578747 606654 41.05 67.8 1
13:32:17 2023-09-27 314914 312344 79557 77382 114710 118255 115978 114942 87730 86523 93097 93480 111685 116395 324766 349944 942307 935532 343149 357363 105959 95998 100726 103574 112952 111569 104279 104891 74872 76695 252155 223388 641208 643699 198656 195224 251431 252132 290696 281374 303013 303128 316653 323535 302715 333433 663805 698305 496087 414038 264115 261382 299558 300754 315161 319331 324591 329477 360430 361208 580427 608470 41.05 67.8 1
13:32:18 2023-09-27 313145 312023 79601 77782 114701 118313 115785 114975 87638 86742 92962 93543 111468 116500 324730 349416 943901 928022 343451 356574 105461 95834 100515 103389 112602 111706 103820 104637 74513 76583 253133 222762 643320 648905 198097 195327 251467 256940 290563 281892 305743 303093 317619 320733 301911 331381 663768 699328 508694 417580 264834 259927 301312 298139 315911 320299 324062 329673 360974 359018 578784 608470 41.05 67.8 1
13:32:19 2023-09-27 313962 312313 79731 77334 114706 117952 115865 114909 87698 86551 92999 93416 111544 113457 324442 353625 948889 924716 342483 358009 105363 96131 100658 103751 112777 111914 103723 105101 76021 76635 250937 223581 643259 648336 198516 195224 250725 252907 288969 283862 300949 302509 318163 321250 300292 332964 667789 700631 512548 414543 264045 259350 300213 300270 315466 319366 324397 327936 359410 360128 584875 608902 41.05 67.8 1
13:32:20 2023-09-27 313697 313122 79557 77392 114706 118501 115878 114975 87809 86710 92935 93543 111468 116465 324730 351461 938204 924942 342663 357613 105428 95834 100687 103423 112765 111629 103755 104637 74513 76583 250900 222378 642987 643735 198237 195293 250725 252132 289004 283298 302266 302772 315955 323188 300292 331453 667244 692171 513405 412866 265584 260178 298651 299289 315645 320299 324062 330177 359887 360093 583813 608198 41.05 67.8 1
13:32:21 2023-09-27 315879 312313 79666 77298 114900 117952 115978 115464 87882 86860 93152 93639 112250 113559 324622 351366 939389 930217 346591 357434 105685 96064 100933 103356 112634 111551 104000 104604 74924 75420 252155 221995 642694 645629 197638 196955 252140 252097 289660 284060 302266 303590 317238 322182 299382 333613 665793 694268 503791 413305 264891 260251 299629 299360 315022 321199 323306 329244 360974 361278 581542 605385 41.05 67.8 1
13:32:22 2023-09-27 315518 312055 79746 77361 114813 117919 115945 114909 87910 86614 93064 93417 111685 116361 324694 349872 941826 930694 341483 358080 105428 95800 100620 103461 112667 111973 104039 104957 74513 76635 270258 224441 640035 644645 198796 195224 251467 251887 289849 281821 303296 302205 317167 324843 299311 335795 665684 701343 513428 414038 264080 260984 299558 298800 314884 319260 324627 328400 360708 361208 581251 608038 41.05 67.8 1
13:32:23 2023-09-27 314625 312282 79720 77495 114896 118240 116165 114810 88082 86796 92962 93543 111902 116465 324586 348639 948522 934903 345166 357542 105396 95933 100515 103532 112919 111802 104072 104891 74769 76583 251997 222512 646136 648905 198796 194920 252176 251746 291630 283211 300667 301852 319548 321181 302129 333505 663768 702112 509292 417580 264820 260984 300469 300827 315911 320748 324026 328167 361027 361208 579120 608902 41.05 67.8 1
13:32:24 2023-09-27 313890 312611 79662 77441 114896 118309 115978 114942 87730 86710 93097 93543 111685 116558 324730 351260 943197 924595 342663 358116 105396 95967 100481 103532 112634 111706 103690 104924 74513 76583 250900 223388 638464 648905 198516 195258 251078 252942 289075 283114 303538 302136 320127 321888 302557 333397 668662 704261 503791 414543 265960 259315 300534 302033 315688 320711 324627 327936 360974 360885 585494 608902 41.05 67.8 1
13:32:25 2023-09-27 314099 312910 79678 77698 114802 118471 116038 115543 88085 86892 92962 93670 111814 113601 324514 350930 941789 924942 348139 358117 105765 95933 100759 102119 112919 111706 104136 104891 74924 76655 253133 221684 646161 649364 198656 195293 251467 252097 289004 285129 301303 303093 318609 320699 301206 332928 668020 699255 504975 417033 265960 260108 301275 299289 315688 319917 322553 329171 361027 360632 580056 606267 41.05 67.8 1
13:32:26 2023-09-27 313000 312313 79525 77445 114519 118313 115593 114975 87698 86710 93064 93670 111576 116592 324694 351690 938168 926257 345125 357577 105461 95967 100793 103532 112732 111706 104104 104924 74513 76655 253354 222512 645823 645689 198796 195190 251431 253367 289884 283873 303013 303838 317986 323987 301093 335885 668699 694268 510663 413891 267472 259892 301172 302033 315911 321199 324410 329943 360974 362292 585019 607140 41.05 67.8 1
13:32:27 2023-09-27 315554 313053 79706 77477 114830 118178 116071 115351 87906 86860 93220 93639 111717 116395 324730 350683 943360 932720 341483 358080 105428 95967 100793 102086 112997 111861 103723 105101 74513 76688 253210 224441 642326 645100 198796 195258 251467 252097 290290 282682 301830 302240 317238 324843 299347 336273 665757 702335 505144 412000 264891 259315 301385 300894 315586 319331 326536 328436 359689 361243 581251 606772 41.05 67.8 1
13:32:28 2023-09-27 314368 313449 79807 77488 114929 117952 116138 114942 87910 86614 93131 93511 111749 116477 324803 347839 948743 933451 344602 358116 105711 95967 100793 103565 113062 111896 104201 105147 74924 75514 253133 223174 643942 650744 198796 195190 252495 254150 290590 283405 303013 303057 320032 321146 301664 333505 665104 703102 503622 418770 266149 260984 302734 299148 315911 320299 324026 329170 361133 361137 578710 608273 41.05 67.8 1
13:32:29 2023-09-27 313814 313522 79682 77765 114802 118457 116231 115530 87818 86979 93064 93511 111685 113625 324406 351506 944607 924211 342591 358261 105461 95834 100723 103565 113074 111706 103658 105101 74513 76583 250900 223932 650340 649364 198796 195258 251254 253295 288969 283114 303744 302596 318609 321664 302667 333397 668699 703138 509292 414543 266149 259711 301859 300235 315688 320299 324627 328168 359983 361173 585703 608902 41.05 67.8 1
13:32:30 2023-09-27 314401 312273 79529 77418 114867 118313 115865 114942 87877 86678 93064 93543 111500 116361 324694 350719 941826 924905 348248 357577 105428 95800 100723 101983 113172 111776 104454 105147 74872 76781 254239 221888 644152 649254 198796 195767 251431 252097 288969 284772 301942 303128 318949 322458 302986 333361 667716 699291 507921 416888 265960 259927 299558 299289 314986 320174 323043 328473 361027 360093 581860 606832 41.05 67.8 1
13:32:31 2023-09-27 317627 312095 79742 77298 114896 117986 116171 114909 87882 86646 93346 93448 111749 116326 324766 351956 940722 930254 347228 357577 105461 95834 100860 103494 112952 111706 104201 104924 76106 76635 251997 222342 642570 646578 197638 195224 251467 252907 289479 284015 301983 303128 317203 322893 300031 335464 667716 694304 496087 412000 265670 261382 299558 301819 315466 321199 323534 329477 360974 362835 583526 607518 41.05 67.8 1
13:32:32 2023-09-27 314625 312317 79666 77361 115343 118313 115978 114942 87850 86646 93131 93607 112023 116395 324766 347768 940870 935570 344565 360010 105976 96096 100937 103574 113270 111569 104519 104859 74924 76748 253133 221888 647072 644609 198796 195293 251467 252720 291511 283941 301942 304945 317132 322930 300503 333361 664743 694160 496087 413269 266822 259892 300926 299301 315126 320974 323043 330411 360974 361173 577000 607952 41.05 67.8 1
13:32:33 2023-09-27 315512 312647 79752 77246 114830 118269 116265 114909 87850 86433 93097 93290 112217 116465 324730 349345 948033 935516 342663 357577 105251 96000 100481 103599 112167 111973 103658 105101 74513 76550 250900 222570 645938 648635 198796 194920 251821 252097 289884 283149 302954 302172 319127 321888 301752 333577 664274 702148 509292 414543 265262 260984 300469 300754 315911 320950 324627 327073 361062 362292 580427 608902 41.05 67.8 1
13:32:34 2023-09-27 313881 312277 79521 77330 114867 118313 115945 114942 87698 86733 93064 93575 111544 116430 324694 347804 949012 930031 342339 357434 105685 96131 100692 103717 113029 111724 104279 105035 74821 76623 253210 222726 643732 649364 198480 196311 251467 252720 290767 282682 303123 304649 317986 321664 302123 331884 665250 701343 510663 414651 264834 260541 301312 299796 317625 320299 323774 329207 360974 359018 579157 606809 41.05 67.8 1
13:32:35 2023-09-27 314879 312099 79746 77445 114867 117952 115978 114975 87962 86710 93064 93511 111685 116430 324730 350437 941826 922246 347756 357613 105428 95868 100654 103456 112383 111706 103690 104957 74513 76635 251997 222534 638648 649364 198656 195293 251467 254114 288728 284574 300036 302524 319091 321216 302557 333203 669209 702335 509292 414651 265960 260108 300700 302106 314986 319694 324555 328204 361098 360632 585348 608002 41.05 67.8 1
13:32:36 2023-09-27 311133 312277 79525 77418 114710 117986 115945 114975 87698 86678 93064 93511 112153 115447 324442 351209 940055 926109 345260 357973 106763 96030 101072 101804 113614 111483 104584 104572 75027 76550 251997 222463 648662 645556 198516 195869 251803 254509 290145 283233 306029 304981 316211 322182 302986 332118 667207 692136 505144 413887 265584 260717 301062 301252 315911 320974 323306 330448 360974 360093 582733 605348 41.05 67.8 1
13:32:37 2023-09-27 314847 312391 79694 77410 114863 118227 115978 114975 87850 86710 93097 93575 111749 116430 324803 347488 940870 935553 342627 357577 105783 95867 101000 103423 113237 111706 104448 104748 76191 76583 251997 222066 649455 644645 198796 195293 251821 256940 290723 282824 302156 304658 317167 322217 302129 333469 663768 694160 512034 413269 264080 259711 301952 299978 315161 320748 324024 330411 360974 361243 577000 607140 41.05 67.8 1
13:32:38 2023-09-27 315834 313705 79666 77477 114933 118313 116251 114975 88114 87185 93152 93734 112250 113535 324586 350575 946231 934237 342519 358513 105363 95967 100620 103599 112415 111973 103626 105212 74718 76793 251997 223860 635790 646578 198796 195224 251821 251922 289739 283225 304033 302136 318644 323153 301239 333577 665250 702080 505144 412071 265298 259315 299593 300638 315911 320036 324663 327936 360974 362292 581251 608902 41.05 67.8 1
13:32:39 2023-09-27 316236 312824 79529 77571 114482 118511 115593 115642 87698 86705 92935 93575 111685 116627 324694 350210 946690 928932 341519 358152 105428 95834 100723 103599 112525 111740 103968 104924 74513 76688 250900 223224 644114 647529 198237 196312 251078 252132 290696 281856 300949 303093 317238 322148 302129 331417 668735 702335 503791 413887 265584 260939 300963 301179 315161 320074 324591 328509 360974 360093 580092 608902 41.05 67.8 1
13:32:40 2023-09-27 313962 312277 79698 77361 114793 118471 116165 115477 87962 86769 92996 93607 111781 113658 324550 351690 946231 924211 347719 357613 105461 95934 100515 103747 112602 111939 103936 104957 74513 76635 252800 222619 644177 649364 198796 195835 251467 252167 288873 284250 304237 302632 319127 321216 300749 335795 668735 702335 510663 414615 265960 259350 301385 301606 315022 321199 324591 328436 361098 360920 585884 608038 41.05 67.8 1
13:32:41 2023-09-27 322456 312611 79662 77441 114797 117982 115978 114942 87730 86646 93097 93480 111749 116430 324694 350245 937503 928932 346211 357613 105461 95834 100826 103527 112984 111740 104344 104924 76086 76583 253133 222534 643693 643699 198796 195258 251467 252942 289681 283617 300456 304017 318163 324111 299347 335501 667753 698305 510663 412035 267662 259350 301172 301819 315688 321199 324026 329477 359724 363125 584838 608038 41.05 67.8 1
13:32:42 2023-09-27 314631 311988 79678 77824 114802 118409 116151 115543 87938 86892 93155 93670 112108 113658 324550 347488 940202 934188 345613 357866 105976 95933 100896 103565 113270 111594 104376 105147 74924 76583 252155 221409 645931 645629 198796 195869 252176 256868 290696 283586 306029 304981 317619 322217 300959 333469 663805 693671 505144 415140 264115 260108 301312 299373 315911 321199 323079 328518 360974 361208 577408 607140 41.05 67.8 1
13:32:43 2023-09-27 315824 311957 79807 77382 114925 117986 116251 114942 87882 86464 93131 93480 111781 116395 324766 348573 949416 933915 344638 357649 105428 95868 100757 103527 112765 111706 104169 104924 76158 76635 250900 222726 644737 649554 198796 195224 250507 251922 290325 283185 302866 302844 319610 321181 300749 333541 664743 703138 501256 417658 264856 260984 302165 298836 315911 320687 324591 328204 361133 362009 579310 608991 41.05 67.8 1
13:32:44 2023-09-27 313887 313089 79601 77477 114863 118409 115878 115543 87874 86924 92929 93670 111641 116627 324730 348854 947020 930254 342001 357613 105461 95900 100826 103751 113430 111740 104169 104957 76191 76615 256785 223388 643445 647529 198237 196482 251113 251922 290802 281892 300913 303128 318127 322182 301241 331417 665757 702066 509201 414543 265396 260939 301275 298836 315730 320299 324591 329207 359948 359841 581251 608902 41.05 67.8 1
13:32:45 2023-09-27 310099 312611 79589 77361 114896 118309 116165 114975 87730 86710 93097 93543 111717 116430 324730 350719 941862 924248 347510 357613 105428 96264 100654 103632 112797 111896 103852 105101 76054 76615 250900 222534 656062 649364 198796 195869 251467 252132 288733 284720 301687 302524 319127 321216 303297 333275 669683 703973 503791 417033 264045 260108 301896 299395 315022 322449 324338 328181 364522 363461 585142 607854 41.05 67.8 1
13:32:46 2023-09-27 311943 312170 79710 77645 114802 118680 116038 115530 87698 86742 93064 93607 111608 113577 324839 351461 939536 926294 344602 357363 106267 95768 101173 103423 113270 111517 104552 104604 76191 76615 250900 222762 644815 645173 198516 196312 251290 252907 289919 283383 301973 305446 316211 322217 301543 332423 667753 693147 505144 413887 265584 262934 299558 301179 315911 320974 323079 335338 360974 360093 582481 606710 41.05 67.8 1
13:32:47 2023-09-27 313774 312972 79549 77809 114896 118380 116171 114975 87882 86710 93097 93511 111717 116430 324803 350719 940494 935553 342001 357613 105816 95834 101033 103423 113270 111740 104344 104852 76191 76583 253133 222726 646111 643772 198796 195327 251998 252132 292133 281892 300738 304766 317619 323188 300749 333505 664743 694268 505144 414809 264856 260143 300678 301179 319047 320499 324410 331078 360576 361137 577298 608754 41.05 67.8 1
13:32:48 2023-09-27 315735 312135 79913 77445 114896 117986 116171 114975 87850 86769 93288 93543 111781 116395 324766 349944 945836 931393 342073 358152 105461 95968 100757 103599 112700 111740 104000 105205 76054 76648 253133 224670 654052 646578 197604 195293 251821 252202 291661 281971 301442 304252 317203 323675 301915 333541 665286 700352 499269 412035 264856 259384 299629 299325 315161 319366 324663 329943 360974 362327 576888 608902 41.05 67.8 1
13:32:49 2023-09-27 312415 313705 79803 77441 114962 118347 116365 114975 87882 86796 93131 93480 111814 116314 324803 349908 948743 934188 344420 358441 105620 94220 100797 103890 112932 112138 104072 105245 74872 76866 253133 223245 638407 648905 197638 195293 250158 252167 290661 283959 302522 302596 318644 323223 299382 335392 665793 702184 515461 413269 265519 259892 302165 299325 315911 320299 326608 328473 359983 362870 576793 607241 41.05 67.8 1
13:32:50 2023-09-27 308796 313705 79698 77477 114839 118505 116165 115450 87730 86710 93097 93543 111826 116465 324730 347839 947361 930768 342591 357613 105493 95868 100860 103494 112732 111740 104169 104957 76158 76615 251997 222762 642987 650284 198796 195869 250507 251746 290723 283269 300913 302808 318868 321181 302619 333275 664780 701088 510663 418321 265960 259746 301790 299555 315126 320974 324591 329477 361133 360668 579605 608359 41.05 67.8 1
13:32:51 2023-09-27 313998 312910 79553 77571 114706 118656 115898 115676 87730 86801 93131 93639 111717 116546 324573 351884 950278 928864 342375 358584 105718 96165 100726 103818 113139 111948 104311 105245 74872 75289 251997 223774 656062 648905 198796 195869 251078 253685 289642 282841 301865 302701 318644 322182 300993 333505 668735 701160 510663 414579 264080 260506 298616 302106 315911 320299 324663 328509 360018 362066 585412 608902 41.05 67.8 1
13:32:52 2023-09-27 313554 313232 79666 77860 114900 118347 115898 115702 87906 86833 93097 93638 111685 116500 324766 351461 939536 926257 344638 357075 105849 95702 101207 103351 113303 111629 104480 104748 76158 76615 253133 222570 647157 645629 198516 196482 251467 252731 289884 283617 304668 305482 316921 322928 300922 332423 668735 693183 505144 413887 265584 260939 301389 301179 315911 321342 323570 329087 360974 360128 583113 606710 41.05 67.8 1
13:32:53 2023-09-27 315735 312313 79942 77477 114925 117986 116011 114975 87882 86678 93131 93734 112153 113658 324478 351812 939425 930217 346591 357470 105718 96097 100935 103751 113139 111706 104169 104924 76054 76583 255405 222512 645448 643699 197638 195293 251290 253615 289884 283653 300456 304180 317203 323936 299347 333505 668735 694232 512205 413451 264891 260143 300425 300270 315911 320974 324325 329477 360974 362327 585325 606542 41.05 67.8 1
13:32:54 2023-09-27 314847 312206 79666 77609 114859 118313 116138 115530 87850 86710 93097 93607 111781 116558 324730 347768 940870 936181 341483 358116 105929 95967 100966 103494 113270 111706 104552 104924 76263 76635 253133 223224 646894 644645 198796 195835 252176 252132 291653 281821 300913 304695 317132 323153 302129 333469 665720 694232 512034 412000 264080 260108 299558 300681 316079 320263 324026 330411 360938 361208 577817 608902 41.05 67.8 1
13:32:55 2023-09-27 315879 312611 79807 77414 114896 117948 116138 115477 88082 86828 93346 93734 112153 116616 324550 349729 946231 934237 344420 357973 105291 96099 100481 103742 112350 112051 103690 105212 74513 76793 250900 223281 641272 648907 198796 195258 252176 252097 290528 283348 300456 302809 319834 321664 300713 335653 664743 702643 515461 417033 264856 260984 302593 299045 315911 320974 324555 327936 361098 361243 579568 610161 41.05 67.8 1
13:32:56 2023-09-27 316450 312976 79666 77441 114769 118511 115945 115450 87850 86742 93064 93575 111781 116592 324658 351015 946653 928932 342001 357291 105428 95900 100826 103565 113062 111861 104344 105068 76158 76793 248706 223424 643530 647529 198516 196448 251078 252872 290767 282908 303511 303804 318609 323381 303096 332387 668699 704508 507849 414543 267201 260974 299523 299325 317698 320263 324663 329440 359948 360632 583077 609767 41.05 67.8 1
13:32:57 2023-09-27 315600 312277 79634 77645 114797 118471 116165 115510 87906 86860 92962 93786 111967 113556 324550 351848 946231 924868 347463 357577 105428 95967 100726 103637 112732 112017 104169 105101 74821 75475 255179 222534 641071 649364 198796 195835 251998 252132 288724 284920 301937 303093 320542 321664 303590 333433 669683 702335 509292 417626 266337 260108 303358 300199 315022 320209 324519 328473 361098 361173 585252 608038 41.05 67.8 1
13:32:58 2023-09-27 315843 312391 79803 77361 114929 117919 116365 114909 88034 86464 93389 93417 112064 116164 324766 349908 940202 931157 347437 357613 105783 96000 101000 103565 113237 111706 104344 104924 76210 76688 250900 222030 643980 647224 198796 195258 250925 252097 289518 284450 301937 304445 318127 322182 301206 335501 665757 694232 505144 414470 264820 260984 301419 299325 315688 322375 323798 330177 360974 362256 580427 606809 41.05 67.8 1
13:32:59 2023-09-27 316949 312588 79787 77733 114835 118409 116231 115543 87906 86860 93220 93702 112217 113568 324658 348573 942307 934852 342927 358548 105751 95899 100826 103494 113205 111706 104415 104924 74821 76583 253133 222762 642895 644645 198796 195835 251998 252132 291653 282086 300949 304945 317132 324843 300257 333469 664274 694304 513405 412035 264856 260108 300469 302805 319004 320263 324555 330411 360974 361243 579157 608138 41.05 67.8 1
13:33:00 2023-09-27 313763 312972 79720 77445 114900 118313 115978 115008 87910 86833 93064 93670 111781 116546 324730 347804 947325 928716 342627 358116 105783 95834 100826 103565 112919 111861 104201 104957 76178 76688 253354 222726 646500 650284 198796 196176 252176 252612 290767 283384 302401 303981 318609 321146 303079 333203 664743 702335 510663 418285 265960 260108 302074 300502 315911 320748 324555 329943 363970 362948 579274 608681 41.05 67.8 1
13:33:01 2023-09-27 314217 313049 79682 77761 114797 118573 116038 115543 87906 86892 93064 93511 111781 113555 324694 353875 948252 926220 342591 358152 105931 94252 101038 103670 112919 111861 104201 105101 75027 76721 250900 224089 639906 648905 198796 195835 251059 253685 290290 283149 303763 303128 319091 322217 303096 333469 669172 702112 503791 414579 264856 260108 300425 300726 315911 320299 324663 328473 360722 361208 586154 608902 41.05 67.8 1
13:33:02 2023-09-27 312723 313921 79832 77743 114896 118511 115978 115676 87730 86956 93097 93734 111717 116662 324730 351461 939536 926953 345405 358152 105783 95934 100966 103599 113172 111706 104201 104891 76106 76688 251997 222534 646051 644645 198516 196448 251467 252907 290290 284117 304668 305323 316653 323640 302986 332892 669172 693147 514775 412000 266149 260939 299558 299360 315730 321021 324108 331202 360142 361067 583517 606956 41.05 67.8 1
13:33:03 2023-09-27 313958 312432 79734 77613 114863 118341 116331 114942 88002 87077 93131 93734 112314 116407 324694 352100 940870 928680 346627 357613 105783 95834 101000 103599 113516 111706 104376 104924 76243 76688 251997 222534 648311 645629 197673 195258 251467 252942 289479 283582 300687 304017 317203 323901 299311 333541 668699 700316 509539 414038 265705 260108 299069 302033 315911 321199 324290 329710 360974 363125 585289 608385 41.05 67.8 1
13:33:04 2023-09-27 314995 312273 79670 77424 114867 118313 115978 115583 87850 86833 93097 93543 111814 116395 324730 350113 940458 935516 341483 358152 105783 95834 101175 103494 113172 111706 104376 104891 76243 76668 250900 222726 644973 643735 198796 195835 252176 252167 292033 281892 300949 304981 317132 323640 300257 333469 663805 694268 510385 412651 264856 261684 302056 301179 319047 320606 324410 331077 360830 361102 579421 609103 41.05 67.8 1
13:33:05 2023-09-27 315774 312099 79779 77396 114900 117986 116171 115477 88114 86587 93097 93480 111814 116395 324212 349765 946653 931465 342037 358152 105428 95868 100826 103599 112634 111973 103787 104957 74821 75258 250937 224477 641848 645629 198796 195293 252176 252649 290731 283149 304415 303057 318163 323640 299382 333541 665793 702335 512034 412035 265484 259927 300469 299325 315911 319814 326536 327840 360974 362580 581251 608902 41.05 67.8 1
13:33:06 2023-09-27 313229 312317 79770 77473 114929 117986 115978 114975 87942 86742 93097 93575 112391 116395 324766 347768 948743 931429 342627 357613 105678 95967 100826 103599 113062 111896 104376 104957 76158 76688 250900 222726 643320 650284 198796 195293 250925 252097 290696 283582 302401 304017 319810 321146 301876 333541 664743 706212 505179 417994 267093 261720 303096 300572 315911 321128 324410 329430 364558 361067 577854 608902 41.05 67.8 1
13:33:07 2023-09-27 317934 313926 79642 77845 114764 118675 115945 115642 87730 86988 93097 94244 111902 113610 324730 350437 947361 928680 342591 358152 105751 95868 100826 103565 113127 111896 104376 104957 76210 76721 250900 223424 643196 649364 198516 196517 251998 252132 291653 282718 300949 304194 318609 322217 302583 332892 665757 702335 509201 414615 265584 260939 301952 298627 315637 320748 324108 329943 359948 360093 580839 606735 41.05 67.8 1
13:33:08 2023-09-27 312059 312304 79720 77561 114900 118511 115978 115642 87730 87077 93097 93734 111749 116627 324730 350966 938168 926257 344638 357613 105961 95834 101173 103423 113717 111706 104552 104604 76158 76615 250900 222726 647610 645592 198656 196482 251821 252907 290290 284015 301145 305948 317132 323188 301874 333181 667896 698106 506496 416099 266337 260869 302238 301923 315911 321805 324146 331151 360938 360632 583526 605913 41.05 67.8 1
13:33:09 2023-09-27 317072 313044 79779 77418 114900 117986 116011 115477 87938 86710 93131 93480 111814 116430 324730 350245 939536 928680 346664 357613 105783 95900 100860 103599 113062 111740 104376 104957 76158 76668 250900 222910 644526 645592 197673 195869 251467 253685 289849 284250 300913 304481 318127 324162 299382 333577 669413 694340 515804 412035 265705 260506 301275 301569 315911 321056 324555 330177 360974 363415 586154 608273 41.05 67.8 1
13:33:10 2023-09-27 314919 311412 79720 77441 114896 118313 116171 114975 87850 86774 93131 93575 111749 116430 324730 349944 941123 936218 341243 357613 105783 95868 101000 103527 113270 111740 104376 104924 76243 76615 250900 222762 647657 643735 197466 195869 252176 251360 292274 283348 301717 305589 317915 323395 304116 333361 663659 698785 512034 416395 266904 262825 301241 298348 315161 321199 323534 331261 360902 362693 577817 607103 41.05 67.8 1
13:33:11 2023-09-27 315843 312246 79694 77578 115389 117986 116365 114975 87882 86742 93131 93480 112043 116395 324730 350437 942529 934151 341003 358141 105711 95967 100826 103527 112732 111896 104201 104924 76158 76615 251997 223774 644949 643735 198796 197370 252176 252167 290325 283795 303800 303093 318609 324427 302238 333577 665793 702335 509292 412651 267580 259927 300504 299289 315911 320038 326572 328473 360974 362835 576757 607241 41.05 67.8 1
13:33:12 2023-09-27 311622 312972 79557 77469 114900 118347 115978 114975 87698 86924 93228 93670 111717 116581 324766 348854 944607 931393 342627 357613 105783 96000 100826 103632 113029 111932 104448 105101 76191 76721 251119 222762 644152 648612 198796 196176 252673 254150 291920 283617 303836 304609 318726 322008 302972 333289 665575 701161 509539 418249 265584 260506 301172 300257 317661 320985 324446 329943 360992 360093 579157 610348 41.05 67.8 1
13:33:13 2023-09-27 314292 312309 79690 77480 114900 118511 115978 114975 87882 87077 93131 93543 111749 116430 324730 351331 946653 927612 342278 357613 105461 95967 100757 103565 113307 111973 104033 104924 76191 76701 252155 223774 645199 647529 198796 196482 251290 252942 290802 282731 303996 304053 318868 322928 301206 332928 668735 703174 509201 414543 264115 260974 300850 299360 315161 320299 324663 329477 359983 361208 583567 608902 41.05 67.8 1
13:33:14 2023-09-27 315573 312309 79928 77761 115309 118505 116231 115576 88170 86924 93288 93702 112153 113568 324586 351848 946653 924868 345722 358116 105461 94220 100903 102228 112634 112051 104136 105133 76054 76793 253133 223460 638206 649364 198796 195869 251998 253685 289004 284608 303553 302488 319610 322182 301206 333505 669683 702148 509292 414615 264891 260143 299629 300973 315645 321199 324663 328509 361062 361243 587022 606974 41.05 67.8 1
13:33:15 2023-09-27 313485 313003 79557 77539 114706 118627 115978 115563 87730 86956 93064 93670 111576 116627 324730 352100 938168 927612 344638 358152 105711 95901 100860 103599 113237 112051 104233 104957 76139 76668 267853 222726 644775 643735 198796 196176 251467 253295 291049 283644 302401 304481 319223 324197 300958 333433 669209 693671 507849 414038 264115 260974 299558 300235 315911 320499 324627 330448 360430 360983 585289 608644 41.05 67.8 1
13:33:16 2023-09-27 314050 311992 79961 77535 115427 118178 116265 114876 88058 86646 93254 93480 112108 116326 324694 350966 940870 928709 347217 357542 105428 95967 100860 103456 112797 111758 104376 104924 76106 76635 265491 222030 642446 645665 197673 195293 251821 253295 288930 284574 302187 304053 318609 323904 301275 336047 669209 698305 510663 412035 267116 260108 299593 302534 315911 319694 324591 329943 359983 363415 585344 608038 41.05 67.8 1
13:33:17 2023-09-27 315362 311925 79662 77414 114896 117986 116011 114975 87882 86678 93228 93543 111814 116395 324766 350437 941160 936884 341003 358152 105783 95834 101000 103456 113095 111706 104344 104957 76158 76615 253133 222762 645966 645853 197604 195869 252176 251395 292133 283383 301983 305017 317203 323188 302771 333505 663805 694232 516146 413887 264891 260143 302517 300329 316114 320985 324062 330908 360758 362079 577597 608273 41.05 67.8 1
13:33:18 2023-09-27 317622 312130 79779 77508 114867 118375 116265 115576 87938 86774 93097 93543 111814 116430 323913 350149 945410 933488 342699 357649 105461 96198 100687 103632 112634 112051 103755 105133 74513 76753 263464 224161 637239 647529 197673 195869 252176 252907 290767 282718 301901 303804 317238 323936 300292 333577 665793 701343 513428 412035 265298 260108 301952 301179 317625 319366 324410 329477 360974 362292 580056 608607 41.05 67.8 1
13:33:19 2023-09-27 313540 312268 79670 77424 114900 117986 115978 114975 87730 86710 93097 93480 111717 116430 324694 347804 948743 931429 342663 358152 105461 95868 100860 103599 112952 111896 104376 104924 76158 76721 254239 222726 642863 650284 198796 196176 250925 252097 290802 283684 300949 302772 319127 321181 303079 335233 664274 701124 510663 418321 264080 259746 301825 301179 317661 321021 324410 329921 362583 361067 578600 608791 41.05 67.8 1
13:33:20 2023-09-27 312891 312798 79656 77849 114785 118782 115626 115676 87698 86988 92861 94276 111576 113655 324694 351461 947398 931579 342037 358152 105912 95901 100860 103599 113127 111973 104201 104957 76158 76648 250937 222762 643072 647529 198237 196961 251359 252167 291511 282718 301442 304017 318644 322252 302356 332153 665793 702335 496087 414579 265584 263677 299593 300718 315637 320299 324627 329477 360487 359590 581251 608902 41.05 67.8 1
13:33:21 2023-09-27 313009 313926 79720 77539 114896 118347 115978 114975 87730 86742 93131 93575 111685 116465 324766 350966 941826 926953 347719 357326 105493 95901 100860 103561 112700 111740 103852 104924 76139 76615 250900 221684 645448 649364 198796 196176 251998 252167 289919 285156 301942 304445 319127 321699 302159 334967 667244 699822 510663 417699 266715 261720 302056 302033 315874 322556 326124 329330 364558 361067 584563 606430 41.05 67.8 1
13:33:22 2023-09-27 313009 312910 79557 77508 114789 118540 116071 115642 87818 86924 93130 93702 111576 113610 324586 351461 938168 927539 345441 358152 105461 95868 100860 103565 112919 111859 104376 104924 76191 76615 250900 222762 643111 645689 197329 196482 251467 252942 289919 283617 300527 305109 316689 323675 301206 332928 668735 693147 519745 412035 264080 260939 300850 299395 315911 321199 324591 331261 360430 360668 583599 606542 41.05 67.8 1
13:33:23 2023-09-27 315359 312317 79839 77305 114966 117952 116365 114909 87882 86614 93131 93416 111749 116268 324803 347839 939536 931502 346700 357577 105711 95834 100860 103456 113205 111706 104136 104924 76106 76583 250900 221866 650738 646578 198796 195869 250960 251746 290360 284521 302266 304334 318127 322928 303210 333541 666952 698106 505144 416987 266904 261720 302230 301107 315911 322556 323426 330301 360902 361208 579157 606243 41.05 67.8 1
13:33:24 2023-09-27 314523 312313 79742 77477 114896 118313 116011 114975 87882 86892 93030 93480 111652 116430 324766 350472 941123 936218 342314 357613 105816 95868 101103 103456 113303 111740 104376 104852 76191 76615 265491 222570 647157 644717 197466 195869 250541 252612 290723 283715 306103 305697 318163 323188 301241 333311 663768 694196 505144 413887 264891 260143 303030 300402 315161 319729 323570 335301 360974 361278 577927 608038 41.05 67.8 1
13:33:25 2023-09-27 315843 312349 79807 77392 114929 117986 116205 114975 87942 86464 93131 93448 112578 116233 324803 349662 947398 934188 344638 358152 105461 95968 100515 103666 112415 112129 103658 105310 76054 76786 248706 223774 636786 647529 197673 195327 250158 252731 290563 282753 304304 303128 320848 324405 301946 335247 665647 702262 513405 414920 265599 261720 300784 301819 315911 320299 326572 330287 360974 363125 582904 610011 41.05 67.8 1
13:33:26 2023-09-27 315326 313004 79974 77424 114962 118245 116251 114942 87762 86528 93131 93448 111749 116233 324766 348818 949416 934151 344638 357649 105428 96034 100654 103632 112590 111896 104201 104957 76191 76648 253133 222762 645997 649364 197673 195293 250193 252167 290767 283715 303836 302580 319162 323188 302129 336011 665793 701690 507849 413305 265705 259350 300961 299360 315911 320748 327300 328473 359983 362870 581251 607241 41.05 67.8 1
13:33:27 2023-09-27 314035 312874 79662 77571 114784 118472 115945 115609 87818 86956 93064 93829 111576 116790 324694 349872 948706 931579 342555 358116 105751 95967 100793 103603 113095 111706 104311 104924 76210 76688 250900 222726 644028 650284 198516 196482 251998 252097 292259 285380 303873 305871 319432 323013 302901 333253 665575 702153 510834 417440 266149 260939 302593 299080 316775 320974 324338 330154 363016 360058 580427 608529 41.05 67.8 1
13:33:29 2023-09-27 314440 313044 79811 77543 114900 118313 116331 115583 87970 86737 93097 93670 111878 116511 324694 354338 947325 926916 343451 358116 105751 96000 101035 103708 112952 111973 104136 105101 74821 76826 250900 224089 639701 647529 198796 196141 251431 253685 291109 283348 304631 303554 319091 322182 301206 333469 668699 701618 510663 414543 264115 260904 299069 302033 315911 320263 324663 329207 360487 361208 587900 608902 41.05 67.8 1
13:33:30 2023-09-27 313603 312936 79662 77735 114863 118511 115945 115563 87850 86988 93097 93829 111717 113688 324694 351956 939536 926953 345125 357577 105931 95967 101000 103565 113095 111896 104376 105101 75130 76688 253133 222690 643235 643699 198796 196618 251941 255590 292803 284073 303768 304801 317026 324475 301064 333253 669463 694160 507849 412000 264080 260939 301738 300900 315911 321199 324555 331151 359528 362009 586118 608470 41.05 67.8 1
13:33:31 2023-09-27 315879 312976 79835 77445 114929 118313 116365 114942 88002 86673 93389 93448 112764 116361 324730 351956 940870 928680 346737 357577 105751 96000 100966 103599 113205 111861 104376 105293 76191 76859 250900 222534 655049 647529 198223 195293 252176 253650 289568 284689 302830 304695 317845 323866 300257 336486 669172 699291 505144 413233 266300 259892 300469 300902 315911 320140 324555 329884 360974 363415 584388 608002 41.05 67.8 1
13:33:32 2023-09-27 315584 312575 79770 77473 114896 118309 115978 114975 88002 86678 93324 93511 111781 116488 324730 350683 941826 935243 340488 358116 105783 96000 101000 103565 112952 111973 104376 104957 76158 76721 251997 223681 642362 645689 199921 196107 252495 252837 290661 283453 304626 303625 318949 324475 300713 335464 666736 703329 506496 415214 266381 260471 301348 299360 315911 320687 327387 329440 360974 363344 581251 610200 41.05 67.8 1
13:33:33 2023-09-27 315815 312313 79807 77477 114933 118313 116331 114942 88002 86769 93097 93511 111717 116477 324730 348537 950090 934114 342627 357577 105783 96000 100860 103670 112919 111896 104169 104924 76158 76635 251997 222726 643942 650284 197638 195293 250716 252872 290696 284337 301830 302844 320094 323118 304196 336486 665720 703174 510663 414507 265705 259350 302671 301179 315911 321199 326536 328436 361062 363131 580993 611515 41.05 67.8 1
13:33:34 2023-09-27 314694 311916 79529 77792 114519 118709 115945 115642 87730 86988 93097 93829 111641 116662 324694 351956 947361 930254 342001 357613 105783 96000 100966 103637 113237 111973 104454 105147 74924 75455 255405 223281 644152 647383 198796 196995 251785 254869 291956 283171 303873 303660 319127 323153 302781 333145 669209 703827 512034 414543 264045 262037 302165 299360 316114 320523 324663 329943 360522 360380 581806 608902 41.05 67.8 1
13:33:35 2023-09-27 314631 312277 79724 77508 115389 118313 116171 114975 88002 86892 93389 93575 112055 116430 324730 351225 944570 924905 342663 358141 105461 96034 100723 103742 112952 112051 104169 105205 76126 76826 250900 223932 643675 649364 198796 197509 252176 252872 289004 285339 300949 303093 320059 322670 301206 333469 669683 704471 507849 416997 267201 260506 300469 300691 315466 321960 324374 329148 365037 362044 586423 608754 41.05 67.8 1
13:33:36 2023-09-27 315843 313004 79774 77508 114896 118511 116171 115642 87970 86924 93357 93639 112076 116558 324334 350734 938131 930191 345930 358116 105783 96000 100937 102228 113548 111915 104487 105179 75027 75546 253133 222619 644191 644973 200344 195190 252887 253260 289849 285120 300667 304430 319020 323901 300678 336486 667716 694304 512205 414398 266300 260984 302593 300656 315911 320174 324325 330411 359948 363415 581769 606542 41.05 67.8 1
13:33:37 2023-09-27 314883 312575 79803 77477 114929 118347 115978 114975 87942 87136 93097 93639 111814 116430 324730 347768 940870 936884 342555 357577 106067 96000 101173 103494 113737 111672 104552 104924 76243 76721 253133 222414 648759 645137 197638 196176 250960 251922 290837 284485 300687 305661 318127 323188 301206 333505 664743 697044 512034 414507 265298 260506 302087 301179 318110 322449 324266 331349 360938 362185 578563 607854 41.05 67.8 1
13:33:38 2023-09-27 313071 312309 79811 77508 114900 118313 116251 114975 88002 86678 93131 93575 111814 116395 324730 351195 944570 931429 341243 358405 105943 94155 100937 102086 113029 112138 104487 105212 74924 75546 265871 224649 642947 645592 197604 195869 252176 252872 291885 283684 301830 304945 317167 325059 300959 337564 665757 699291 508863 412942 265262 260108 302165 301859 316114 320038 324266 330411 360974 362327 580427 608902 41.05 67.8 1
13:33:39 2023-09-27 315618 311903 79807 77420 114933 117952 116171 114909 87942 86464 93097 93448 111717 116326 324730 349380 947325 931465 342663 357613 105396 95967 100654 103670 112634 111973 103787 105277 74513 76826 253210 224018 641871 646578 197638 195835 252176 252872 290528 281856 303800 303981 317203 324127 300944 333577 665793 700352 513405 415177 267472 261202 302593 299219 317698 320121 326427 329994 360794 362658 582904 608902 41.05 67.8 1
13:33:40 2023-09-27 316367 312018 79807 77392 115402 118274 116331 114909 87910 86587 93097 93480 112250 116500 324766 349380 948743 934151 342663 357040 105323 96034 100481 103704 112306 112051 103723 105277 76106 76859 251997 223160 646671 648905 197673 195869 252176 252907 290696 283582 302573 303093 318868 323904 300292 335464 665793 700595 512034 412942 266296 259892 302344 301179 315911 320748 327301 329440 363198 363415 576793 607241 41.05 67.8 1
13:33:41 2023-09-27 313009 311997 79525 77672 114482 118627 115785 115835 87730 87198 93097 93829 111500 116650 324694 351708 947361 928408 342278 357613 105783 95967 100826 103599 113062 111973 104136 105101 76158 76721 250900 223075 643903 647529 198656 197098 251467 252907 291551 283348 304736 304053 318326 323153 301874 333145 669008 702965 504299 414434 266149 261669 302129 300058 318596 321577 324483 329760 360487 360632 580278 608902 41.05 67.8 1
13:33:42 2023-09-27 314366 312099 79807 77567 114892 118477 116171 114975 88182 86892 93097 93670 111814 116430 324730 351296 947325 924942 342627 358404 105461 96034 100826 103967 112765 112051 104000 105277 76106 76721 250900 224089 640912 649364 197604 196448 251254 253330 291865 283320 303763 304017 319127 322893 303636 333433 668057 700595 510663 414579 264856 260974 299313 300235 315161 320299 324699 329477 360522 361278 583599 608902 41.05 67.8 1
13:33:43 2023-09-27 312059 312611 79553 77567 114896 118540 115978 115563 87882 86956 93097 93734 111717 116662 324730 351461 939536 926294 344602 357613 106034 95834 101000 103389 113270 111706 104519 104957 76191 75187 250900 222726 656813 646542 198796 196517 251998 253295 290767 284250 302866 306091 316956 323917 305188 333289 669026 696661 506496 416395 266337 261634 300292 300514 315911 320950 324555 329314 360974 361889 584867 607571 41.05 67.8 1
13:33:44 2023-09-27 313193 312242 79839 77445 115435 117986 116171 114942 87910 86801 93131 93511 111814 116361 324730 350245 940202 928680 346700 357613 105783 95934 100860 103565 113062 111706 104201 104957 76191 76668 252155 222414 648186 645137 198258 195869 251998 253685 289849 284574 300913 304516 318609 324881 302129 335537 669209 694340 509292 414038 267580 260506 299593 302461 315911 319694 324591 329943 360974 363415 585804 608902 41.05 67.8 1
13:33:45 2023-09-27 316499 311921 79807 77477 114896 118347 116171 114942 88002 86742 93097 93480 111717 116430 324766 350683 941826 936611 340967 357613 105816 95967 100966 103599 113237 111706 104376 104924 76191 76615 253133 222797 644936 644832 197604 195903 252176 254150 292192 283966 303075 305445 319489 323500 301769 333433 664092 697824 510385 416395 264856 260506 302808 298418 316079 322746 324026 331496 360974 361243 577891 607652 41.05 67.8 1
13:33:46 2023-09-27 314756 312313 79811 77477 114896 118231 115978 114942 87910 86678 93131 93480 111717 116361 324730 349944 943397 931465 342591 358152 105461 96000 100793 103599 112634 111973 103787 105205 76073 76721 253210 224477 645903 645665 197638 195869 250158 252872 290802 282682 304415 303929 317203 324162 300749 333577 665757 700352 514775 412651 265705 260143 302165 299360 318596 320038 324374 330411 360974 362870 580092 608644 41.05 67.8 1
13:33:47 2023-09-27 313926 312282 79803 77441 114962 117986 116426 114942 88034 86646 93131 93448 111911 116395 324442 347839 948743 931502 342627 357613 105461 94014 100757 103599 112667 111706 104201 104957 76158 76615 250900 222726 645228 649145 200203 197509 252851 254346 290551 283586 303873 304337 319952 323019 303846 335283 665720 703174 509292 418285 264856 261684 301861 301252 315911 321199 324591 329477 365074 363352 578747 608902 41.05 67.8 1
13:33:48 2023-09-27 311586 312575 79553 77567 114706 118540 115978 115676 87730 86924 92999 93798 111500 113742 324730 350719 945983 928680 342519 357613 105493 95934 100826 103599 112952 111740 104169 104957 74988 76583 250900 222762 643196 649364 198516 196790 252585 252132 291511 283149 300949 304053 318644 322217 303079 332423 665757 701343 505144 414651 265584 260757 302238 300293 315637 320748 324591 329943 360794 360128 580427 608681 41.05 67.8 1
13:33:49 2023-09-27 313701 312313 79752 77508 114900 117986 115978 114975 87882 86742 93097 93946 111749 116465 324730 350930 943901 924905 346211 357613 105428 95968 100515 103632 112634 112051 104201 105133 76158 75577 263464 223524 641379 651205 198796 196380 252140 253615 289506 284312 303873 302594 319952 322182 301241 335846 669683 705213 505144 416997 264856 260506 299629 301184 315436 321199 326015 328509 361133 361243 587031 606772 41.05 67.8 1
13:33:50 2023-09-27 313225 311992 79666 77508 114789 118347 115978 115483 87850 86801 93131 93543 111608 116430 324694 350719 940870 926679 345223 356538 105783 95834 101000 103423 113205 111706 104480 104924 76191 76583 250900 221338 645753 647260 198796 196482 251998 252907 290802 283617 301937 305912 318609 322182 302619 333433 667753 694268 510663 417069 264080 260722 300469 300235 315911 322674 323534 328781 363420 362948 584489 606379 41.05 67.8 1
13:33:51 2023-09-27 315843 312277 79728 77396 114929 117952 116171 114942 87850 86464 93131 93448 111749 116314 324766 351708 940870 928022 346174 357613 105461 95834 100860 103599 112765 111776 104454 105147 74924 75514 253133 223846 642115 645483 200344 195190 252887 253367 289743 284885 302652 304766 318868 323153 303128 337071 669683 698268 510663 414251 266336 261720 300961 302461 315911 319951 324555 330411 359983 363415 583526 607607 41.05 67.8 1
13:33:52 2023-09-27 313998 312968 79670 77480 114929 118313 115978 114975 87850 86774 93131 93575 111717 116430 324766 347768 940870 935553 342591 357326 105929 95834 101069 103423 113205 111706 104344 104780 76158 76550 250900 221373 661195 643735 198796 195869 252176 256977 291688 283582 301723 304622 317203 323188 303096 335233 663805 694232 512034 414507 265298 260506 301790 298383 318596 321924 324038 331202 360938 362150 577707 607332 41.05 67.8 1
13:33:53 2023-09-27 315618 312027 79698 77484 114933 118347 116171 114975 87730 86614 93097 93575 111979 116314 324730 349944 943901 931465 340524 358463 105798 96230 100937 102188 113172 111836 104279 105227 74924 76761 257449 223788 644949 644955 198796 196058 252176 252167 290802 282513 302714 303874 319525 324127 300292 333577 665793 701197 508694 412651 265519 260143 302165 299395 315637 320299 326572 329074 360974 362327 580092 608902 41.05 67.8 1
13:33:54 2023-09-27 315838 312309 79839 77330 114933 117986 116365 114942 87882 86528 93131 93385 112076 116233 324766 349380 948889 934151 342663 356574 105783 95868 100826 103599 112984 111896 104169 105101 76191 76615 253133 222762 643818 650284 197673 195869 250925 252907 290767 283635 303983 302808 320130 323188 300292 336522 665757 702679 510663 414543 267852 261684 302557 300443 317698 321615 327654 328327 361027 363273 581177 611030 41.05 67.8 1
13:33:55 2023-09-27 313318 312344 79670 77508 114789 118544 115865 115008 87882 86924 93097 93607 111717 116465 324694 348854 946653 932795 345599 357901 105903 96131 100899 103751 113205 111836 104415 105179 74924 75514 253133 222910 653080 650284 198796 196517 252887 252132 290745 283546 300949 304516 318903 322043 303115 333433 666503 701839 505144 418321 264045 260541 302881 301179 315161 319943 324627 329943 361098 360128 579194 608902 41.05 67.8 1
13:33:56 2023-09-27 316744 312313 79549 77649 114515 118544 115626 115642 87730 86646 93097 93575 111652 116430 324201 350511 947398 929593 342278 357613 105493 95968 100826 103599 112732 111740 103820 104957 76106 76615 252800 222762 643654 647529 198796 196824 251467 252907 291688 282718 301865 304053 318644 324386 301206 335317 667424 702116 510834 417580 266337 261634 301275 299219 318147 320606 327358 329797 363016 360632 581251 608902 41.05 67.8 1
13:33:57 2023-09-27 313741 312282 79662 77451 115456 117986 116171 114975 88002 86646 93131 93575 111979 113568 324442 351848 947540 924754 346627 358297 105396 96165 100865 103856 112919 111914 104169 105101 76106 76701 253133 222762 640446 648911 198796 196176 250158 253295 288934 285249 302866 303164 320130 321995 301700 333505 669683 701124 503791 414687 265479 260541 300504 300973 315466 319249 324663 329011 361098 361243 586606 608902 41.05 67.8 1
13:33:58 2023-09-27 312059 312391 79553 77508 114896 118342 115978 114975 87730 86774 93097 94042 111576 116430 324730 350966 939128 927612 348115 357613 105493 95834 100826 103456 112919 111740 104280 104852 76158 76583 251997 221338 643608 648905 198530 196176 252176 252202 290325 285263 302156 304552 319586 324386 304456 333289 667460 699676 509292 417871 266337 261720 300363 300093 315838 323010 323246 329710 362181 361208 584489 608235 41.05 67.8 1
13:33:59 2023-09-27 313251 312277 79807 77455 114933 117986 116171 114942 88002 86926 93315 93830 112501 113502 324586 351884 940759 932243 347291 357937 105830 96196 101004 103637 113652 111706 104376 104924 76210 76761 254239 222498 644439 645592 198569 196141 252495 253685 290290 284450 301356 304695 318609 324616 300221 335501 669172 699255 509539 414038 265705 260143 299558 302461 315911 321877 324555 330411 360974 363379 585252 608385 41.05 67.8 1
13:34:00 2023-09-27 315551 311978 79811 77392 114933 117919 116365 114909 87942 86865 93097 93575 111967 116477 324730 347768 939536 933451 346627 357542 105783 95967 101069 103565 113237 111861 104448 104924 76210 76688 253133 223325 645185 646542 198796 196448 251520 252097 290696 285035 302903 305159 318808 323500 301734 335319 667909 697154 502429 417283 267472 261720 302513 301107 315911 320655 324026 330246 360722 362256 578673 607952 41.05 67.8 1
13:34:01 2023-09-27 315843 311416 79807 77504 114929 118471 116198 115477 88114 86860 93254 93703 112217 113559 324550 349729 947577 935570 344457 358080 105428 96167 100515 103775 112492 112104 103723 105277 74513 76859 253133 223667 637656 647529 197673 195869 252531 252872 290731 282718 304847 303768 318609 324162 300661 335464 667207 702335 513405 412616 265670 261648 300679 300199 315911 320748 327532 330177 360974 363089 582490 608902 41.05 67.8 1
13:34:02 2023-09-27 315254 312713 79807 77477 115604 118279 116331 114942 88002 86646 93389 93480 112076 116361 324766 348818 950090 934151 342627 357830 105428 96034 100826 103742 112732 112051 104136 105245 76191 76793 263169 222726 642212 649364 197673 197644 252851 254869 291405 284307 303186 302950 320662 323502 301029 336304 665575 706322 507849 414579 268151 260073 302808 300093 315911 321199 324627 328473 362146 363344 581141 611687 41.05 67.8 1
13:34:03 2023-09-27 311769 312611 79807 77504 114896 118506 116138 115530 87850 86924 93097 93978 111749 116592 324694 347768 948743 931392 344080 358116 105783 96000 101000 103637 113172 111973 104454 104957 76191 76721 251997 222726 643693 650744 199921 196448 250891 252132 290723 283679 300949 304053 319832 321181 301803 333541 664743 702607 509292 419346 264045 260108 301842 301252 315911 321199 324591 330411 362146 361208 579568 608902 41.05 67.8 1
13:34:04 2023-09-27 314396 312937 79807 77508 114900 118313 116171 115450 87850 87136 93097 93670 111749 116592 324766 352100 943865 924905 345125 358404 105428 96000 100793 103775 113307 112051 103820 105277 76054 76753 253133 223838 642239 649604 199921 196618 252673 254360 290338 284307 302415 303838 319916 322978 301981 333469 669683 703210 510663 417580 267472 260869 301385 302889 315911 321199 326779 329294 361062 361243 586570 608902 41.05 67.8 1
13:34:05 2023-09-27 314655 312273 79811 77571 114900 118511 115978 115530 87850 86742 93097 93702 111749 116430 324694 350966 941789 926257 348002 357290 105461 96000 100826 103599 112854 111896 104136 104924 76210 76721 250900 222249 641408 649824 197604 196448 252353 253685 289409 284885 301830 303093 318843 322182 302123 333505 670837 702148 503791 416997 264856 260904 300469 302013 315911 320140 324699 329440 361098 362009 586944 608644 41.05 67.8 1
13:34:06 2023-09-27 314440 312277 79666 77520 114867 118617 115978 115609 87850 86742 93064 93639 111717 116592 324658 350245 938168 928932 345649 358116 105943 96000 101000 103599 113172 111740 104169 105147 75079 75403 253133 222512 643569 645689 199921 195801 252495 254112 290149 284742 302839 304695 319091 324162 300944 335975 669500 699255 510892 412035 266149 261454 301530 301500 315911 319694 324591 330411 359948 363379 585289 608273 41.05 67.8 1
13:34:07 2023-09-27 313962 312356 79774 77508 115423 118342 116365 114975 87942 86742 93131 93543 112055 116592 324730 347733 940202 932720 346101 357830 105783 95967 101000 103565 113205 111706 104552 104924 76263 76615 253133 221373 651056 645592 197638 197927 251310 252097 290802 284885 300000 305661 318609 323904 301664 333541 665720 694160 509201 414507 266038 260108 302336 299289 315911 320174 324266 330930 360794 362552 578526 606430 41.05 67.8 1
13:34:08 2023-09-27 315577 312242 79811 77512 114933 118313 116171 114975 88002 86801 93097 93480 112185 116430 324730 349908 943901 933451 340488 358692 105461 95934 101000 102086 113172 111966 104487 105179 74924 75483 253133 224297 644824 645635 199921 196345 252851 253260 290767 282682 304736 304481 318949 325140 302699 335428 667244 701343 506496 415214 265705 260506 301137 301179 315823 320464 327301 329724 360974 363379 580092 610200 41.05 67.8 1
13:34:09 2023-09-27 315289 312242 79807 77445 114966 117952 116251 114942 88002 86614 93097 93448 111934 116361 324766 348854 950278 934151 342627 357829 105783 95967 100966 103670 112919 111973 104201 105101 76158 76721 250900 222726 646453 650284 197673 195835 250925 252872 290802 284321 301830 303057 320579 323153 302557 336522 665757 702980 510663 414579 266336 260108 301629 300443 317335 321960 327387 328327 362040 363273 581177 610882 41.05 67.8 1
13:34:10 2023-09-27 311769 312313 79811 77606 114896 118511 115945 114975 87730 86892 93097 93670 111608 116627 324658 347839 946617 930034 342591 357363 105976 94187 100937 102228 113107 111914 104311 105212 74924 75475 253133 222619 643818 650744 198796 196482 250925 252132 293095 284165 303983 303628 319091 321699 303115 334907 665575 703827 505144 418913 264080 260541 302249 299289 316079 321199 324591 330411 362146 360920 579605 606735 41.05 67.8 1
13:34:11 2023-09-27 313962 313192 79666 77841 114701 118898 115945 115642 87850 86892 93097 93639 111717 116674 324694 350210 947361 930254 342037 357613 105912 96000 101000 103637 112984 111896 104344 105101 76158 76753 265491 223738 643654 647529 198796 197098 251890 253295 291688 283158 303800 304445 319127 323153 302320 332928 667680 702335 512034 417580 266904 262876 302165 300093 318596 321092 326391 330067 363529 361032 583733 610559 41.05 67.8 1
13:34:12 2023-09-27 313926 312575 79748 77508 114962 118506 116171 114975 87850 86892 93097 93607 111781 116592 324730 351708 946120 927502 347992 357830 105718 96131 100865 103785 113062 111914 104344 105212 74924 75546 250900 222690 639701 650284 197604 196380 252673 253720 289814 284698 301865 303482 319952 324350 302123 333541 669683 702643 509201 414651 265077 260722 301312 301184 315911 321199 327264 329477 361133 362292 587022 608902 41.05 67.8 1
13:34:13 2023-09-27 313000 312973 79807 77592 114900 118347 116171 114975 87850 87228 93131 93670 111673 116627 324730 350966 941826 927612 348495 357577 105783 96000 101033 103599 113516 111973 104376 104957 76086 76668 253133 222030 645573 649824 197604 196482 250541 253650 289611 285356 303528 304053 320579 322217 302052 335211 670376 706249 503791 417513 267093 260869 301277 302889 315838 322783 324519 329294 362110 362292 587022 608902 41.05 67.8 1
13:34:14 2023-09-27 315654 312277 79666 77539 114900 118347 116138 115563 87850 86646 93131 93670 112217 113634 324442 353644 938020 930217 346065 357973 105863 96197 101004 103823 113205 111672 104344 105101 76191 76701 252800 222981 644315 643699 197638 196482 251467 253720 290555 284663 300984 304981 317238 325140 302771 333181 669683 694196 507849 414038 265298 260974 299558 300726 315911 319694 324627 330448 360974 362292 585985 608470 41.05 67.8 1
13:34:15 2023-09-27 315554 311586 79811 77477 114929 117986 116285 114909 87974 86406 93389 93448 112282 116164 324730 350437 940870 930731 346737 357577 105783 96000 101033 103599 113205 111973 104552 104924 76243 76615 251997 222066 646531 647035 198707 195293 250541 253685 289884 284920 303013 304694 318879 324370 301365 336743 668552 698123 489902 415214 266790 261310 300573 302889 315911 320174 324627 330411 360775 364258 586777 608385 41.05 67.8 1
13:34:16 2023-09-27 317207 312055 79807 77891 114929 118347 116251 114975 88114 87070 93380 93798 112217 113658 324586 349800 944887 934903 341376 358225 105830 95967 100966 103599 112809 111896 104201 105212 75027 76721 253133 224125 645786 645629 199921 196414 250541 252942 290696 283149 302821 304053 318582 324651 300713 335501 665793 701343 496087 414809 265705 260506 301172 302033 316079 320299 327301 331225 360974 363125 580092 607205 41.05 67.8 1
13:34:17 2023-09-27 315290 312356 79865 77477 114962 117982 116251 114909 88034 86614 93131 93480 112205 116233 324766 348854 950090 932758 344602 357577 105428 96167 100723 103842 112415 112051 104104 105310 76106 76859 250900 223196 642397 648905 198258 196176 250541 255410 291405 284201 305714 305242 318985 324057 301064 335866 666553 704823 504637 415214 266487 260506 301172 299395 315911 320239 327850 330411 363161 363415 580092 608099 41.05 67.8 1
13:34:18 2023-09-27 313180 312317 79807 77845 115309 118505 116198 115510 88327 86924 93288 93670 112108 113568 324226 347661 949707 934186 342627 357613 105461 95868 100937 102331 113205 111706 104552 104924 76139 76721 255405 222655 644401 649364 197673 195869 250960 252907 290837 284250 301618 303093 320840 323153 301170 336522 667582 703246 509201 414651 266114 259892 302593 299395 315911 319694 326572 328473 362181 363415 581251 607241 41.05 67.8 1
13:34:19 2023-09-27 311546 312277 79811 77535 114900 118347 115978 114975 87942 86833 93131 93670 111781 116465 324730 347768 948743 931429 342627 357613 105711 96000 101000 103632 112842 111706 104201 104957 76223 76721 249987 222762 643818 651095 199921 196789 252851 254869 291547 284121 301759 304587 320401 322043 302901 335818 665575 703174 505179 418617 264856 260108 303667 301179 317698 321199 324663 330177 362724 362150 579568 608902 41.05 67.8 1
13:34:20 2023-09-27 315676 311992 79933 77761 114863 118491 116265 115543 88058 86892 93254 93734 112383 113592 323877 351260 945983 926953 342303 358141 105751 96067 100860 103632 112732 111973 104311 105477 76158 76701 251997 224089 641432 647529 197638 197496 251467 253119 291511 283149 301901 304516 319127 323640 302087 332928 667716 699117 502429 414579 264080 261739 300469 301179 316149 320974 324699 330425 360775 361173 580092 608902 41.05 67.8 1
13:34:21 2023-09-27 316744 312273 79698 77539 114929 117986 115978 114975 87882 86742 93097 93946 111749 116430 324766 351015 945983 926294 342397 357613 105461 96067 100826 103632 112919 112051 104696 105133 76191 75497 256590 223874 639755 649145 198796 196414 252140 254360 290626 283873 302678 304123 319916 323118 301911 333577 669683 705213 510663 414507 265262 260904 300850 301184 315911 321092 327009 329943 361098 362292 586154 608101 41.05 67.8 1
13:34:22 2023-09-27 312901 312139 79738 77788 114863 118573 116265 115576 87906 86956 93097 93670 111717 116546 324730 350822 943160 926953 347756 357577 105751 94220 100968 103599 112952 111973 104376 104924 76223 76615 251997 222249 646751 649364 198796 196482 250541 253295 289638 285490 301973 304552 320130 322182 301839 333505 671108 701343 510663 418285 264891 260722 300504 303366 315911 320948 324591 329943 362724 361243 584920 608470 41.05 67.8 1
13:34:23 2023-09-27 312059 313480 79752 77708 114896 118627 116171 115676 87974 86956 93131 93861 111717 116604 324694 351461 940202 926953 344602 357649 105961 95901 101103 103527 113303 111845 104487 105179 75130 75435 251997 222619 648962 644991 198796 196995 252140 253615 290551 284534 301407 306415 317203 324197 303846 335812 669646 694160 513405 413851 264115 261669 302165 302106 315694 319729 324663 329314 360974 361243 583672 607177 41.05 67.8 1
13:34:24 2023-09-27 314472 312130 79993 77645 115455 117919 116398 114942 88002 86742 93131 93607 112140 116395 324766 347839 940870 935405 346664 357613 105816 95901 101103 103599 113270 111706 104376 104957 76223 76668 253133 222030 645895 646578 197638 195293 251345 253295 290290 285396 300913 305482 319091 323693 301700 337309 667753 694304 509201 414615 267852 259350 301877 300937 315911 321172 324627 331298 360838 364251 580917 607839 41.05 67.8 1
13:34:25 2023-09-27 315618 312313 79839 77951 114933 118429 116251 115483 87882 86924 93131 93607 111781 116430 324766 347839 939128 936884 345412 358152 106333 94091 101004 102086 113581 111603 104519 105035 75079 76793 255179 221924 656026 645411 199921 196482 250925 252132 292133 285116 303443 305338 318582 323640 301911 333577 665757 694124 512034 416395 265298 260722 302372 298836 315637 320209 324290 329087 359983 362327 577927 608038 41.05 67.8 1
13:34:26 2023-09-27 315627 312349 80006 77571 114929 117986 116205 115483 87882 86742 93131 93670 111814 116430 324766 350719 941862 932758 340488 358152 105783 96000 101000 103632 113237 111740 104376 105101 76191 76701 250900 223424 651172 644681 197673 196482 250716 252907 292613 283710 300984 306581 318163 324197 301911 335501 665250 694304 505989 413887 267852 263201 301170 301179 316965 321199 324483 331819 360938 362948 578563 608754 41.05 67.8 1
13:34:27 2023-09-27 315879 312277 79843 77543 114958 118347 116398 114975 88034 86560 93324 93511 111781 116395 324766 349944 947361 936905 342447 358153 105830 96198 100829 103818 112919 112138 104487 105245 74924 75497 253210 224556 637159 647529 198258 196210 252887 255229 290802 283123 304736 304516 318644 325035 301206 335537 668465 701343 507849 413269 265705 260541 301454 300900 316592 319459 327568 331298 358943 363450 580948 607277 41.05 67.8 1
13:34:28 2023-09-27 311847 312309 80039 77508 114995 118313 116553 114975 88034 86742 93131 93480 111967 116395 324766 349380 949416 934188 342663 358152 105461 96101 100548 103842 112415 112207 104065 105310 76139 76753 251997 222762 639358 648905 198569 196346 250925 255229 290696 284485 302857 304232 319162 324197 300959 336802 667424 704179 505144 416099 266452 260835 303685 301996 317698 321128 327423 329797 363016 363415 580129 608601 41.05 67.8 1
13:34:29 2023-09-27 313009 313705 79803 77508 115423 118313 116205 114942 88034 86710 93131 93607 112197 113544 324478 347554 951632 932141 342519 358297 105718 96165 101072 103894 113237 112104 104376 105101 76191 76733 250900 222762 643818 651205 198796 196517 250925 252167 291688 284108 301407 304981 319127 321995 303115 333541 665793 701160 505144 418913 265444 260541 302407 299360 315637 325521 324663 330448 362181 361208 579605 608902 41.05 67.8 1
13:34:30 2023-09-27 313556 311925 79561 77775 114519 118738 115785 115676 87730 86956 93097 94202 111749 116662 324694 350210 947398 928680 342361 357613 105816 95901 101000 103632 112952 111740 104566 104957 76191 76648 250900 222797 643654 647529 198530 197132 251998 252942 292133 283617 303836 304766 319361 323917 304819 333217 668516 703754 512034 414205 266337 262366 300749 300023 319047 321199 324302 330411 361027 361173 583733 610882 41.05 67.8 1
13:34:31 2023-09-27 314330 312273 79811 77739 114933 118511 116331 115642 87910 87130 93217 94212 112217 113577 324586 351884 947141 925377 345467 358189 105830 96298 100793 103885 112700 112051 104136 105277 74924 76826 252155 223860 653085 650284 197638 196414 251821 254465 290767 284302 304847 304481 320059 323640 302123 333541 669683 703138 505144 414615 265670 261704 299558 302889 315855 321199 327532 330411 361062 362799 586570 609624 41.05 67.8 1
13:34:32 2023-09-27 314139 312277 79811 77594 114933 118511 116251 115816 87882 86956 93097 93798 111814 116627 324694 350907 944570 926220 347756 357577 105678 96100 101204 103775 113139 112051 104344 105277 76295 76859 265491 222726 640500 650284 197638 196482 252353 254500 292627 284707 304736 304194 320295 323500 303846 336124 669536 706322 510663 414470 267662 260904 299558 301747 315911 321199 327010 329650 361062 362256 587684 610633 41.05 67.8 1
13:34:33 2023-09-27 313763 312273 79811 77676 114835 118834 116198 115862 88114 87102 93254 93957 112185 113622 324550 350786 943471 927426 344602 357577 106034 95967 101173 102086 113614 111638 104552 104572 76433 76635 253133 221924 653203 647493 198796 196927 252176 253685 290802 284885 300703 306847 318832 323623 303044 333469 669683 694196 509201 416997 266715 261739 302165 300691 317698 320174 324026 329314 360838 361208 583526 607839 41.05 67.8 1
13:34:34 2023-09-27 315621 312237 79807 77951 114929 118347 116251 115530 87882 86924 93389 93702 111749 116592 324730 350980 938168 930254 345649 357577 105783 95967 101069 103632 113172 112051 104552 105101 76295 76753 253133 222726 644066 644645 200486 196926 252851 254645 292274 285178 301759 304837 319925 325000 300993 336304 670486 698232 510892 414809 266523 260904 302056 301852 315911 320174 324627 328980 363161 364222 586570 608273 41.05 67.8 1
13:34:35 2023-09-27 315824 312872 80034 77876 115305 118607 116265 115609 88118 86924 93254 93798 112282 113568 324550 347733 942875 937943 341519 357327 106121 95999 101106 103637 113270 111594 104448 104891 76191 76688 253133 222726 647133 644377 197673 196482 250925 252097 291370 284485 303333 306379 319525 323901 304066 335428 665250 696514 510663 414507 265670 260939 302797 299045 315161 320916 324026 329279 360974 362799 578710 607839 41.05 67.8 1
13:34:36 2023-09-27 315613 312619 79803 77708 114929 118309 116251 114975 88182 86833 93131 93670 111943 116477 324730 350683 943865 936884 340967 358116 105961 96034 101069 103933 113270 111861 104552 105277 76295 76753 254239 223488 649595 645689 200344 196414 252887 253579 291511 284059 304589 303979 318949 325000 303096 336413 667716 702335 513405 415214 267852 260688 301137 300235 315855 320748 327886 330411 360974 363925 580912 609660 41.05 67.8 1
13:34:37 2023-09-27 314112 312099 79997 77645 114867 118375 116539 115543 88118 86860 93383 93670 111781 116395 324730 348818 949979 935442 342591 358116 105751 96000 100971 103856 113205 111973 104376 105101 76295 76753 252155 222726 644028 650284 198534 196448 250960 253260 290802 284485 304893 303093 320579 323640 301896 336998 667207 703210 505144 414543 266523 261418 301419 302033 317698 320174 327532 329207 361098 363415 581251 608995 41.05 67.8 1
13:34:38 2023-09-27 312745 312242 79811 77592 115257 118511 116138 115450 87850 86892 93097 93702 111814 116558 324730 347768 950090 931465 342591 357830 105783 95967 100826 103670 113237 111939 104734 105147 75130 75466 267853 223089 646286 651205 199921 196414 252887 254869 291956 284325 303763 304981 320840 321960 303044 335829 665538 703138 507921 419245 266261 261684 302654 299360 315602 319917 324627 330411 363233 362292 579605 608902 41.05 67.8 1
13:34:39 2023-09-27 313774 312687 79961 77768 114863 118539 116265 115609 87942 86924 93097 93575 112043 113601 324658 351260 947361 927338 342303 358009 105711 96000 101000 103670 112887 112051 104169 105101 76158 76826 250900 224125 640218 648905 197673 197578 251998 253507 292542 283582 305330 303980 319127 323675 302583 333397 667716 702080 516146 414579 264080 262174 302165 300199 316813 322054 326536 330916 361062 361208 581359 610633 41.05 67.8 1
13:34:40 2023-09-27 314617 312277 79815 77653 114921 118347 116171 114975 88182 86956 93131 93575 111814 116477 324370 351260 948471 923395 342627 358152 105461 94188 100971 102368 113172 112001 104415 105212 74924 75435 250900 223982 651595 650211 199921 196960 251998 254500 291049 284658 302785 303874 319550 323153 302087 335464 669353 706212 505144 414651 265670 260939 299629 302101 317698 321199 327800 330177 361098 362799 587059 608099 41.05 67.8 1
13:34:41 2023-09-27 312723 313009 79807 77880 114929 118635 116251 115862 88114 86988 93131 93829 111749 116662 324730 350822 943545 927612 345016 357613 105961 95900 101207 103599 113335 111706 104552 104891 76328 76688 251997 221338 652859 647529 197604 196517 250716 253507 290696 286030 302410 305446 320130 322182 303776 333541 669172 700316 502429 418285 264891 263305 300926 302033 315911 321172 324519 330448 362689 361243 582629 609253 41.05 67.8 1
13:34:42 2023-09-27 312973 312575 79803 77908 115423 118772 116331 115868 88002 86988 93131 93893 112023 116685 324694 351956 939499 927328 345394 360777 105976 94220 101038 103856 113205 111914 104519 105212 75130 75577 253133 222619 644650 645100 197604 196892 252176 253615 290555 284849 300949 306739 318127 323939 304709 333469 669683 694196 508694 414579 267201 261739 302165 300726 315911 320174 324519 329350 359948 361243 584388 607839 41.05 67.8 1
13:34:43 2023-09-27 314622 311804 79807 77876 115468 118313 116218 115483 87910 86769 93097 93798 111781 116430 324766 347488 940870 936884 346101 357326 105783 96000 101173 103599 113270 111896 104552 104957 76223 76648 250900 221875 658984 647260 197638 196141 251730 252907 290731 285392 304999 305661 319091 323901 302159 337309 667716 694304 505144 414579 265741 260108 302336 300691 315911 323619 324591 328781 360775 363415 581251 608038 41.05 67.8 1
13:34:44 2023-09-27 314845 312277 79807 77676 114933 118544 116331 115563 87942 86678 93097 93639 111717 116430 324442 348323 942083 938243 341893 358009 106041 96131 101072 103823 113581 111802 104839 105035 76295 76826 253133 222762 647542 645689 200344 196448 250891 253330 292062 283149 304736 304837 318573 325140 301241 335501 665793 702066 508018 413233 265705 260904 302808 300270 317070 320748 327033 331386 360974 363415 576793 608099 41.05 67.8 1
13:34:45 2023-09-27 312286 311809 80089 77539 115471 118313 116713 115477 88211 86801 93389 93511 112031 116314 324766 348854 950090 934151 342627 357577 105461 96034 100826 103737 112700 112051 104409 105277 76191 76753 251997 222762 643835 649364 198569 196482 250960 255229 290696 284920 302821 303804 320094 324651 301206 337315 667716 702184 505144 413887 266558 260541 302463 302033 315602 319249 328300 329943 361062 364507 580092 608565 41.05 67.8 1
13:34:46 2023-09-27 313449 313009 79839 77739 114962 118471 116331 115563 88034 86956 93380 94181 112436 113643 324514 348430 950016 934003 344493 358225 106234 96298 101038 103928 113237 111896 104480 105205 76243 75466 253133 222726 643942 650744 198258 196176 252671 253544 290837 284485 303548 303804 321101 323188 301896 337035 666736 703246 512034 417033 266523 260717 302124 300691 315161 320209 327532 329477 363268 363960 581251 608565 41.05 67.8 1
13:34:47 2023-09-27 308926 312575 79924 78042 114929 118738 116171 115676 87942 87198 93131 94052 111717 113643 324730 349908 948070 931392 342555 357613 105816 96000 101103 103742 113237 112051 104376 105101 76223 76753 253133 222762 644526 650284 197604 196482 251485 252167 292133 284485 301865 305323 320579 322182 304004 335501 665757 703174 505651 419245 265298 260722 302832 299360 316079 319694 326268 330448 362979 361243 579605 608902 41.05 67.8 1
13:34:48 2023-09-27 313009 313086 79666 77939 114784 118975 116165 116248 88022 87554 93152 94212 111858 113775 324550 351317 947178 932907 342375 358116 105961 96034 101103 103704 113528 111948 104552 105277 76295 76753 250900 223388 645823 649291 198796 197441 250891 253330 292542 283617 304575 304981 320094 323675 303079 333433 668699 703174 505144 414651 264080 262209 301172 299395 316813 321199 327033 331261 361098 361208 580056 608995 41.05 67.8 1
13:34:49 2023-09-27 314658 312273 79843 77649 114966 118627 116331 115563 88214 86924 93389 93702 111814 116546 324730 351260 949416 926294 342627 358656 105783 96067 101000 104111 112700 112051 104376 105310 76191 76786 267853 224089 640165 649364 197673 197543 252104 254289 292086 284036 302678 304837 319692 323796 303846 333325 669923 705323 512034 414615 265705 262174 299558 302197 319047 321199 327264 330448 361098 362292 587482 611755 41.05 67.8 1
13:34:50 2023-09-27 313702 312713 79928 78014 115501 118844 116265 115609 87970 86924 93321 94084 112185 113577 324586 350504 944533 926294 348248 358692 106105 94155 101000 103742 112952 112051 104376 105277 75079 76793 250900 222726 642343 650744 197638 196824 252851 254500 289748 285156 304268 304053 320615 323675 302052 335501 669683 703210 510663 417069 265705 261481 300504 302136 315911 320174 327568 329943 362689 362835 588771 608135 41.05 67.8 1
13:34:51 2023-09-27 313702 312277 79807 77824 114933 118544 116251 115596 87942 86956 93389 93766 112578 116546 324766 350966 941826 928932 347719 357326 105783 96034 101069 103666 113205 111740 104376 105101 76223 76753 251997 222476 646572 651059 199921 197371 252887 253615 290736 286231 303443 305517 320638 323013 303825 333541 669683 701343 509292 418030 267662 260974 301383 302033 315911 321690 324338 331547 362689 361278 582322 608470 41.05 67.8 1
13:34:52 2023-09-27 315627 313131 80025 77827 114892 118607 116298 115576 88058 86924 93417 93798 112076 116511 324766 350245 939628 932520 345685 358656 105816 96034 101103 102434 113270 112051 104448 105133 76243 76753 250900 222762 644066 645324 198293 196517 252176 254287 290560 285120 304520 304945 318361 325894 301206 333577 669683 696551 509445 412035 265741 261009 301312 301219 315911 320916 324627 331298 360974 363415 586383 608902 41.05 67.8 1
13:34:53 2023-09-27 315577 312027 80031 77504 115584 117986 116465 114942 88267 86464 93389 93417 112314 116199 324766 349944 941826 930768 347510 358404 105961 96034 101207 102369 113303 111973 104552 105212 75130 75486 253133 222512 646322 646432 198811 196414 252673 254786 291865 285837 303653 305876 320094 325175 300713 336486 670915 700134 507849 412942 266558 260939 300926 303534 315911 320244 324663 328320 359983 364542 586191 608630 41.05 67.8 1
13:34:54 2023-09-27 315898 313301 79774 77876 115372 118573 116681 115563 88034 86924 93389 93702 111878 113568 324262 347768 942875 935457 342278 358153 106041 94014 101207 103599 113335 111896 104552 104957 76276 76648 251997 222762 646443 644681 197673 196517 250925 254601 291920 284920 300703 306415 319091 324162 302159 335501 665757 694268 512034 414543 265705 260904 302725 300718 316079 320244 324555 329314 360487 363131 577927 607406 41.05 67.8 1
13:34:55 2023-09-27 314919 311997 79835 77571 114962 118506 116365 115642 87942 86833 93389 93575 112076 113423 324730 349944 943197 936884 340488 358692 105961 96000 101207 102330 113548 111811 104487 105179 75092 76793 253133 223281 651172 645689 200203 196414 252549 253472 290696 283582 302821 304481 319020 325701 301206 336248 667753 702335 513428 415214 265741 260722 301454 302033 316114 320974 327836 330411 360722 363450 580948 610089 41.05 67.8 1
13:34:56 2023-09-27 314438 312099 79993 77561 114966 118347 116365 114975 87882 86892 93315 94010 112140 116430 324766 347839 950016 934188 345173 358116 105493 95901 101000 103632 113237 111896 104761 105205 76256 76753 254520 222762 644401 650284 198569 196176 250995 253330 290736 285027 302573 302772 320840 323901 301206 337309 667753 703246 505144 414615 266558 260143 302089 300270 315858 320174 327971 329477 362181 364542 576865 608607 41.05 67.8 1
13:34:57 2023-09-27 310188 311965 79807 77598 114933 118347 116171 115563 88002 86924 93131 93702 111878 116627 324766 347839 950090 933215 342411 357866 105976 94155 100971 103818 113614 111948 104519 105212 75027 75537 253133 222619 644775 651205 197707 196176 251520 253295 292026 285552 304464 303910 321624 323153 302159 336889 665793 706249 508525 418321 266523 260506 302797 300270 315637 319988 326536 329477 363304 363450 581251 608099 41.05 67.8 1
13:34:58 2023-09-27 313332 312313 79843 77712 114835 118786 116251 115922 87974 86806 93131 93734 112173 116465 324730 351884 949416 928932 342278 358692 105783 96067 101209 103666 113237 112051 104376 105310 76223 76786 267853 223774 645199 648446 197673 197613 250716 253295 294425 284077 302360 305017 320094 323936 303115 333469 667753 701124 505144 414651 264115 262209 301419 301892 317106 319694 326608 331063 361098 361208 581195 608135 41.05 67.8 1
13:34:59 2023-09-27 313962 312273 79839 77771 114929 118544 116285 115676 87974 86924 93389 93702 111814 116500 324573 353911 950278 928201 346237 358009 105863 96232 101038 104029 113172 112104 104454 105245 75079 75272 251997 223738 639055 650744 199921 197132 250925 254500 290048 285508 302608 304373 321101 323675 302794 335537 671584 703246 505144 417990 265705 260974 301419 302136 315911 320244 327301 330177 362724 363189 587983 607241 41.05 67.8 1
13:35:00 2023-09-27 311952 313926 79807 77912 114958 118776 116205 115676 87970 87198 93131 94394 111749 116697 324730 351461 940870 927612 345126 358440 106140 95868 101240 103632 113679 111740 104806 105133 76223 76753 250900 222797 649752 646578 198796 197132 250541 253720 291653 285156 301865 306631 318383 324686 303044 333505 669683 694196 508863 417010 265298 262174 302165 301184 315196 320174 324699 330312 360974 361278 585289 608902 41.05 67.8 1
13:35:01 2023-09-27 315951 311961 79839 77739 114971 118380 116365 115563 88066 86801 93521 94085 112533 113589 324190 351848 940833 934186 346627 358009 106009 96198 101038 103962 113581 111966 104552 105101 76276 76753 255405 222548 643856 645689 198742 196176 251520 254681 290520 286266 301865 305826 320094 324197 301241 337621 669683 700352 519745 414579 267379 260506 301454 301677 315911 321207 324663 328817 361098 364542 584838 608902 41.05 67.8 1
13:35:02 2023-09-27 315690 312317 79871 78010 115409 118578 116398 115676 88034 86892 93389 93734 111943 116500 324766 350966 944607 936884 341519 358440 106100 96034 101207 103632 113647 111973 104584 105133 76223 76786 253133 223646 643932 645665 197707 196517 250960 252907 293265 284601 301618 306847 318326 324651 302619 336285 667483 694340 506496 414579 266114 261009 302336 301800 317106 320209 324627 329350 359983 363450 579605 608902 41.05 67.8 1
13:35:03 2023-09-27 315361 312309 79875 77739 114999 118380 116398 115862 88267 87162 93512 94116 112347 113535 324658 350575 946506 933966 341652 358513 105929 96133 101069 103742 113139 112051 104519 105277 76295 76879 250900 224635 643903 646853 198845 196790 250925 253685 293024 283546 302750 305732 318609 325595 301840 337279 665757 700316 510723 413851 265705 260939 301790 300235 317106 321199 326536 329314 360974 363415 580839 610633 41.05 67.8 1
13:35:04 2023-09-27 315627 312237 79843 77708 114995 118313 116365 114975 88034 86801 93389 93575 112578 116361 324730 349345 950090 934815 344638 358116 105428 96200 100826 103952 112732 112285 104136 105310 76191 76891 251997 223388 644503 649364 198845 196482 251310 253685 291511 284485 304736 303981 319774 325105 302771 336486 668662 701124 505144 413851 266558 260904 303100 302033 315823 321199 328300 331225 360739 363960 581322 608995 41.05 67.8 1
13:35:05 2023-09-27 314625 312282 80006 77983 115690 118505 116828 115828 88211 86924 93417 93861 112501 113511 324586 348639 949979 934114 344602 358404 105783 94220 101284 104072 113270 112017 104584 105277 76295 75426 253133 223388 646876 650744 198534 196448 251520 253685 292479 285120 302785 304216 321101 324162 301664 337273 668189 703246 511520 414579 266933 260904 302301 300902 315858 320209 328300 329943 362181 364471 582490 608529 41.05 67.8 1
13:35:06 2023-09-27 313009 313926 79807 78251 114900 119057 116138 116028 87850 87290 93097 94243 111749 113808 324694 352100 949416 931355 342555 358656 106034 96167 101173 103775 113172 112051 104584 105277 76328 76859 254239 223610 644152 649364 198796 197750 250891 253720 292988 284131 302573 304981 320094 324162 303044 333469 668369 701088 512034 414615 264856 262576 301419 300235 317070 321199 327033 330806 361098 361243 582756 611717 41.05 67.8 1
13:35:07 2023-09-27 311976 313136 80066 77957 114896 118603 116265 115609 88178 87134 93383 93925 112250 116592 324730 351260 948706 927463 342663 358656 105751 96034 100860 103809 113516 112104 104448 105310 76243 76891 253133 224089 655055 649364 197673 197098 251998 255590 292542 283617 302821 304873 320094 324127 302583 333275 669683 702643 509201 414615 265705 262174 302323 301148 316813 321199 327532 330916 361098 362292 584838 608529 41.05 67.8 1
13:35:08 2023-09-27 312968 312282 79835 77708 114933 118627 116251 115642 87942 86924 93131 93798 111749 116627 324694 351213 943197 927612 348139 358152 105783 96067 101069 103704 113270 112051 104552 105205 76328 76859 252155 222342 647377 650284 197673 197063 250960 253720 289638 285499 303873 304481 320816 323188 302263 335464 671584 703174 510663 417953 265705 260939 301842 302496 315911 320690 327033 330931 365849 363131 588527 610596 41.05 67.8 1
13:35:09 2023-09-27 313518 312578 79946 77845 114867 118607 116265 115928 88002 86956 93131 93893 112031 116662 324586 350679 943545 927612 345405 358116 106220 96131 101240 103561 113679 111706 104760 104924 76413 76668 251997 221875 654031 647529 197638 197098 250925 253720 291511 286468 300913 306523 320544 324843 303754 333541 669683 700280 510663 418913 265298 261739 301312 302461 315161 321655 324289 329243 362689 362292 582629 608470 41.05 67.8 1
13:35:10 2023-09-27 315807 311987 80089 77539 115575 118313 116753 114975 88247 86742 93518 93480 112379 116326 324766 350437 940870 933451 347683 358656 106067 96133 101207 103632 113303 112051 104584 105277 76328 76859 250900 222512 645540 647529 198880 196312 251695 254465 290802 286231 301865 305912 320059 324651 300922 337584 667042 701343 510892 414615 267343 260688 301064 304143 317589 323920 324410 332055 364043 365204 585106 609538 41.05 67.8 1
13:35:11 2023-09-27 314739 312104 79993 78010 114929 118709 116365 115676 88034 86988 93417 93734 112314 116662 324766 347245 942307 936736 342591 358404 106140 96000 101240 103704 113679 111740 104584 105133 76361 76753 253133 222378 649695 645592 198258 197098 252292 254869 292337 285392 300949 306847 319610 324197 302583 336254 667207 694304 512034 414579 266114 260974 304632 299325 316079 321655 324591 329350 361062 363415 580427 608902 41.05 67.8 1
13:35:12 2023-09-27 315843 313444 80035 77971 114962 118834 116398 115642 88002 86924 93389 93861 112282 116546 324766 350966 944570 938217 342001 357866 106494 94155 101284 102505 113614 111914 104695 105245 75130 75426 253133 223595 646323 647066 198672 197063 251485 253720 293229 284805 304589 306343 319056 325630 302709 336248 667533 700316 507849 413851 266487 263677 302089 300937 317106 321199 326572 329314 359948 363415 581251 608099 41.05 67.8 1
13:35:13 2023-09-27 315807 311961 80089 77712 115471 118505 116861 115563 88154 86892 93518 94075 112140 113625 324803 349345 950090 936218 345381 358656 105783 96200 100860 103952 112984 112207 104742 105310 76328 76859 250900 223424 641208 650284 199283 196517 251520 253685 292097 285356 304847 304017 320579 324878 301206 337548 668735 703210 505144 414543 266968 260939 302089 300726 316079 319694 327971 329943 361098 365054 580129 609904 41.05 67.8 1
13:35:14 2023-09-27 313444 311997 79839 77735 115475 118511 116398 115563 88034 86988 93389 93734 112007 116500 324766 348573 949868 937966 344907 358441 106041 96265 101072 104033 113614 112069 104839 105245 75130 75497 267853 223196 644650 651205 198880 196789 252887 253650 291947 285218 304464 304053 321933 323901 302123 337584 668226 707788 505144 417658 266933 260904 302336 302106 316114 320692 327301 329943 363304 364507 583089 609031 41.05 67.8 1
13:35:15 2023-09-27 312749 313561 79807 78113 114900 118941 116171 115981 88114 87377 93131 94339 111749 113841 324730 351443 950090 931465 342591 358404 105961 96167 101173 103842 113270 112051 104552 105277 76361 76891 252800 223774 644152 649364 197604 197132 251695 252942 293024 284485 304520 305661 320130 323153 303932 333289 667716 702335 512034 419578 264856 261739 302797 299360 316592 320209 324374 328817 362146 361243 580839 607241 41.05 67.8 1
13:35:16 2023-09-27 316074 313223 79807 77666 114933 118743 116251 115676 88034 86956 93389 93765 112468 113643 324442 353875 948595 931542 342411 358261 106041 96332 101038 103962 113581 112207 104552 105277 76276 76786 251997 223631 644737 649364 198796 197544 251998 253755 292882 283715 304736 304981 320579 324162 303740 333505 669683 703174 512034 416997 265741 263244 300926 301184 317035 319694 327532 331533 361098 362292 583649 609031 41.05 67.8 1
13:35:17 2023-09-27 312891 312273 79843 77827 115488 118743 116398 115676 88034 86924 93389 94202 111814 116627 324766 350966 945983 926953 347486 358152 105783 96134 101069 103809 113205 112207 104729 105310 76361 76891 254520 223388 644833 650284 198258 197132 250925 254927 290802 285156 304736 303660 320840 323640 302583 333325 670633 703210 513405 417033 265741 261009 300504 302136 317698 319951 327971 329943 362181 363125 587068 608570 41.05 67.8 1
13:35:18 2023-09-27 313009 312866 79843 77859 114966 118709 116365 115709 88235 87281 93315 94212 112436 113655 324586 351353 946231 930568 347390 358513 106293 96167 101207 103632 113647 112051 104982 105179 75130 76859 267853 221338 645045 650284 199921 197406 250960 253755 291374 285392 303548 306847 319810 323153 304004 333541 669209 700125 505144 419245 265484 261774 301877 301184 316079 321952 324591 329350 362724 362292 583526 608902 41.05 67.8 1
13:35:19 2023-09-27 315771 312356 79980 77567 114962 118342 116365 114975 88034 86892 93389 93639 112185 116395 324766 349986 939092 928716 346737 358692 105816 96067 101173 103632 113335 112051 104584 105277 76328 76753 252800 222726 645948 645592 198845 197098 250541 254500 291653 285392 301901 305661 318868 326157 301206 335958 671108 694268 510446 413269 266523 261774 302165 302101 315161 320690 324374 329279 360974 363960 587928 608902 41.05 67.8 1
13:35:20 2023-09-27 315771 311890 80089 77761 115882 118471 116942 115318 88243 86678 93614 93639 112752 116454 326228 349729 940759 934114 347683 357613 105961 96067 101318 102505 113647 112051 104584 105205 76308 75320 253133 222463 644179 647529 198569 196176 251695 254110 290767 286030 301865 305948 318808 324197 302334 337584 669683 699822 512034 414615 267379 260143 302336 301606 315911 323010 324627 329279 361062 365375 583562 608902 41.05 67.8 1
13:35:21 2023-09-27 317512 312282 79839 77919 114966 118511 116398 115676 88034 86924 93389 93702 112140 116430 324730 350437 946019 935516 342964 358692 105961 96067 101103 103809 113270 112051 104376 105277 76276 76786 253133 224670 644028 645629 198293 196790 250960 253720 292370 283684 302821 306415 319832 325175 302123 336522 666736 700316 509201 416395 266336 261009 301877 300726 317106 321199 326572 329350 359983 363996 580427 610448 41.05 67.8 1
13:35:22 2023-09-27 318031 312937 80216 78067 115568 118641 116653 115609 88211 87043 93712 93925 112720 113601 324442 349908 950090 936905 344565 359775 105783 96167 100860 103809 113237 112509 104519 105343 76223 76924 253210 224405 636245 648907 198915 196517 251520 253720 291511 285356 303744 304680 320579 325175 301700 337584 668699 703210 509539 414543 267379 260939 302336 302461 316114 320174 328605 330411 361133 365346 580948 611501 41.05 67.8 1
13:35:23 2023-09-27 312023 313012 79831 77876 114962 118743 116365 115709 88034 87198 93131 93893 111814 116697 324766 348890 949416 931465 342663 358692 105961 96134 101207 103809 113303 112051 104584 105310 76308 76891 267853 223224 644401 648948 197707 196824 252151 253295 291849 285005 302360 305912 321137 322928 304004 337035 669413 703318 509292 419578 266114 260939 303293 300900 316592 321960 326572 328320 367033 363167 580169 610448 41.05 67.8 1
13:35:24 2023-09-27 309447 313076 79997 78077 114863 119004 116131 115961 87906 87496 93097 94052 111641 113676 324730 349621 950090 930694 342555 358152 105961 96067 101072 103995 113205 111973 104480 105277 76328 76891 253133 223460 644277 650744 197638 197132 251730 255049 292578 284920 302360 305912 320094 322217 304503 335743 667716 702643 509201 419578 265298 261009 303954 300235 316813 320174 326572 329012 363268 362292 580839 607241 41.05 67.8 1
13:35:25 2023-09-27 313962 312647 79871 77824 115648 118738 116365 115676 88066 86956 93552 93861 112622 116500 324730 351015 947398 927612 344638 359222 105783 96168 101173 103809 113017 112207 104376 105310 76223 76818 250900 224089 640035 650284 198569 197509 252176 254536 292133 284605 302857 304981 320579 324162 303079 335501 669683 703210 512034 417033 266296 262358 299629 301677 319272 321960 328045 331202 365074 364073 586538 612371 41.05 67.8 1
13:35:26 2023-09-27 310883 312660 79993 77993 115451 118607 116365 115676 88034 86956 93389 94862 112173 113790 324730 350966 944607 926953 347364 358692 105493 96101 101000 103842 112919 112051 104344 105277 76223 76891 250900 222762 641770 650284 197707 196961 250751 254927 290802 284920 302857 304194 320579 323901 302619 336248 671108 703210 509201 417069 265741 260974 301312 302136 315161 319729 329070 330411 362181 363450 587891 609031 41.05 67.8 1
13:35:27 2023-09-27 313001 312313 79843 77827 114966 118743 116365 115676 88235 86988 93131 93797 111749 116569 324730 350966 941826 927612 345992 357613 106067 96034 101207 102299 113647 111896 104617 105133 76256 76681 267853 221373 646677 648905 197673 197132 250960 253720 290626 287405 300913 305697 321065 322928 303115 333577 669960 702335 507849 418949 267852 261964 302052 302963 315802 322069 324519 330879 363127 362948 584742 608519 41.05 67.8 1
13:35:28 2023-09-27 313558 312242 79807 77936 114933 118776 116171 115961 87914 87166 93131 94116 111749 116569 324478 351654 940870 927612 345405 358152 106140 96034 101207 103704 113647 111896 104584 105310 76256 76786 253797 222762 651441 646578 197638 197441 250925 253720 291511 285356 300949 306847 319127 324127 304004 333325 669683 694340 505144 417990 264926 262174 302936 301184 315858 321172 323738 330348 361098 361278 583562 608038 41.05 67.8 1
13:35:29 2023-09-27 315915 312054 79875 77602 115489 118544 116398 115563 88066 86742 93552 93638 112371 116430 324766 352136 939128 930768 346737 358176 105994 96067 101207 103809 113303 112051 104617 105277 76276 76786 253133 222726 644775 645629 198915 197509 250541 254892 291688 285392 303836 305912 319162 326192 302123 336522 671400 700622 505108 416099 266902 262401 301277 302454 317698 323010 326391 331584 360938 364329 587022 608902 41.05 67.8 1
13:35:30 2023-09-27 315771 312054 80208 77888 115630 118313 116753 114975 88066 86710 93642 93639 112598 116199 324839 349944 940870 934151 346409 358152 105849 96001 101207 103666 113679 112051 104617 105310 76361 76786 250900 222378 651207 647529 198880 196346 251730 254110 292006 286168 301865 306415 320838 324232 301700 338099 670633 700352 506496 417580 267379 260541 302124 301889 315911 321207 324699 329279 361098 365346 585366 608902 41.05 67.8 1
13:35:31 2023-09-27 312196 311734 79839 77767 114962 118574 116398 115709 88066 86956 93389 93734 112237 116534 324839 350719 944643 936884 341519 358728 105921 96067 101207 103737 113303 112051 104584 105277 76256 76766 253133 224125 645448 645665 198569 197132 251554 253755 293954 284521 302629 306847 319127 325875 302830 336268 667424 701046 509708 414434 266826 262034 303882 300549 317960 322556 326536 330312 360522 363486 579310 611717 41.05 67.8 1
13:35:32 2023-09-27 315915 311925 80081 77939 114995 118743 116686 115769 88066 86956 93518 93702 112347 116337 324839 350472 948743 935553 342627 358692 105783 96067 101103 103842 113303 112207 104480 105343 76256 76924 250937 224981 639776 647529 198742 196551 251520 253755 292613 283635 304736 305948 319162 326157 302159 336559 668939 701839 507849 413887 266558 261009 302336 301393 317106 320464 328104 329350 359983 364507 576829 609031 41.05 67.8 1
13:35:33 2023-09-27 314842 312242 80053 77855 115521 118511 116398 115642 88154 86956 93389 93862 112533 113576 324803 348818 952791 936884 345125 358656 105994 96134 101207 103919 113647 112207 104760 105310 75247 76891 254361 223581 646411 651205 198880 196517 252246 253720 292330 285708 303921 305950 321754 325454 302441 338155 669536 709983 512034 416851 267237 263201 303186 302675 316557 321137 327704 330228 366444 365275 580912 609892 41.05 67.8 1
13:35:34 2023-09-27 312709 312690 79993 77939 115442 118743 116398 115676 88034 86988 93389 94052 112314 116697 324730 348537 950090 934151 342627 358404 106034 96134 101207 103809 113335 112207 104552 105277 76380 76891 250900 223388 648311 651205 198534 197063 252468 253685 292542 285445 302785 305661 322205 323153 303079 337548 668189 703282 510663 418881 266523 260904 303222 301148 316557 321137 327033 329016 364360 364215 581251 608529 41.05 67.8 1
13:35:35 2023-09-27 310976 313196 80089 77967 114933 119067 116553 116248 88267 87464 93417 94371 112533 113783 324550 350257 949905 935570 342555 358656 106107 96167 101207 104326 113770 112260 104584 105277 76328 76924 253133 223681 646322 651205 197638 197406 252257 253295 293024 285321 302785 306257 321101 323153 304931 336248 668699 703174 517346 419578 265705 261739 303293 300691 317070 320209 327264 329279 363778 362799 580839 613726 41.05 67.8 1
13:35:36 2023-09-27 313332 312277 79843 77859 115475 118709 116365 115835 88066 87166 93518 94020 112314 113610 324766 350734 947361 927612 346211 358692 105961 96234 101103 103986 113270 112363 104519 105310 76328 76924 265491 224240 642448 650744 198534 197132 250716 255284 291441 284996 303744 304945 321065 324162 303079 336486 666813 703246 512034 417033 266487 261739 300926 302772 316557 321662 328569 331533 362689 364180 588854 609892 41.05 67.8 1
13:35:37 2023-09-27 311190 312933 80212 78152 115769 118888 116808 115928 88243 87194 93546 94084 112501 113676 324586 350930 945946 927612 348742 358441 106227 96300 101139 103881 113270 112207 104617 105245 76328 76859 250900 223196 642993 651205 198534 197406 251520 255002 290767 286231 302821 304945 321101 324127 303079 337004 667042 703246 516146 417953 266523 261774 301719 303021 315911 320914 328032 330411 363268 363415 588762 608995 41.05 67.8 1
13:35:38 2023-09-27 313962 313665 79839 77971 114929 119023 116331 116028 88002 87258 93389 94116 112415 113709 324766 350210 940870 928643 346174 358681 105994 96167 101207 103809 113303 111973 104552 105310 76328 76859 250900 222762 644650 645100 198258 197543 250891 254287 291653 285356 304231 306847 318609 325630 303115 333541 671584 694232 513405 414179 266038 262576 301383 301184 316079 320690 326536 330312 360974 363131 588888 608644 41.05 67.8 1
13:35:39 2023-09-27 317448 312979 80131 78042 115564 118603 116619 115815 88211 87102 93546 94234 112379 116592 324766 352100 940649 931355 347450 358116 105961 96067 101250 103962 113303 112051 104977 105205 76361 76859 256785 222726 645024 645629 198915 197098 250925 254892 290802 285490 302325 304586 320094 326157 303096 337548 671108 699822 512034 413233 267343 261704 300926 302561 317698 321172 326706 329279 361027 365310 587969 607633 41.05 67.8 1
13:35:40 2023-09-27 313390 312242 80003 77943 114966 118627 116398 115676 88034 86956 93518 93893 112314 116627 324803 350930 946120 936884 341483 358656 105961 96134 101207 103809 113303 112051 104584 105277 76328 76891 254239 223932 641905 645629 198845 197098 251310 253720 293151 284165 302573 306847 319091 325630 302619 336522 667716 699785 509539 414543 266558 261774 302336 302033 318803 322675 326779 332253 363384 364329 580280 611862 41.05 67.8 1
13:35:41 2023-09-27 315253 312130 80135 78014 115568 118607 116780 115889 88034 86988 93518 93734 112687 113733 324730 349550 948743 935516 342375 358548 105961 96200 101209 103842 113237 112207 104552 105343 76276 76884 253210 224757 640316 647529 198880 197098 251695 254110 294104 284250 305714 305428 319610 326157 302371 337035 668699 702335 507849 413887 266746 261556 302336 301148 317070 321199 328068 329314 360775 364507 582808 609031 41.05 67.8 1
13:35:42 2023-09-27 313926 312277 80035 77739 115728 118709 116398 115642 88154 86988 93518 93797 112460 116546 324803 347804 950090 936181 345649 358933 105961 96067 101207 103775 113647 112207 104584 105343 76361 76924 253133 223388 644650 651205 198880 196892 252116 253720 292578 285392 302785 304731 322076 324127 302583 338338 668699 707297 517860 418949 267152 263201 304493 301816 319047 323010 327423 330338 364765 364912 582416 611755 41.05 67.8 1
13:35:43 2023-09-27 313145 312798 80057 78203 114966 118743 116365 116135 88267 87345 93389 93957 112108 113733 324766 348711 950090 933451 344871 358692 105994 96134 101173 103809 113303 112207 104584 105277 76328 76891 253133 223424 646626 651205 199780 197578 251730 253330 292370 284920 302785 305876 320874 323188 304503 333541 667244 703827 512034 419287 265262 261739 303045 299989 316813 320244 326572 329279 362979 361243 580427 610200 41.05 67.8 1
13:35:44 2023-09-27 313926 312611 79835 77936 114962 118738 116365 115676 88066 86988 93389 93861 112173 116627 324766 350210 945373 926953 348495 358404 105783 96034 101000 103809 113737 112207 104584 105277 76361 76891 256785 222762 643073 650744 198569 197132 251660 255105 290731 285503 302821 304731 321101 324162 302687 336522 671584 708019 512034 417994 267852 263945 301277 302879 317444 323010 327886 330301 363091 363273 589262 608533 41.05 67.8 1
13:35:45 2023-09-27 312718 312277 79843 78124 115376 118607 116331 115835 88247 86988 93389 94212 112250 116627 324803 350966 944336 929593 348458 358116 105961 96034 101207 104077 113270 112051 104584 105310 76328 76818 253133 223166 645948 651205 197707 197406 251520 253755 290767 286907 302325 304873 321101 323188 303079 335501 671363 703174 516146 418913 265741 261556 303022 301853 315911 321172 327033 330411 363268 363379 587891 608902 41.05 67.8 1
13:35:46 2023-09-27 315582 312976 79839 77967 114966 118981 116365 115948 87882 86988 93131 93893 112031 116825 324766 350245 940202 928022 346174 358692 106300 96034 101173 103809 113270 112051 104584 105277 76328 76753 253133 222762 646286 644645 198534 197406 252851 253755 291653 285365 304268 306847 318609 325910 303241 335211 671363 694088 509201 415214 265599 263420 301241 301711 318596 323010 326997 330277 360974 363125 586579 608828 41.05 67.8 1
13:35:47 2023-09-27 318534 312242 79839 77633 114962 118544 116365 115543 88034 86924 93389 93607 112415 116395 324406 351956 939092 930071 346700 358463 105961 96067 101173 103809 113303 112051 104584 105582 76361 76786 254239 222726 644066 645137 198880 197461 250541 254500 290745 285392 302325 305912 319091 326157 302123 335537 671108 694232 510554 413233 266558 261956 302243 302101 315602 321924 326536 331635 360974 363960 587022 608902 41.05 67.8 1
13:35:48 2023-09-27 314404 312273 79980 77912 114962 118627 116365 115676 88034 86988 93357 93829 111911 116500 324766 347804 941826 939553 345613 358440 106067 96000 101207 103742 113647 111902 104617 105205 76361 76786 250900 222414 649335 647529 198293 197132 252503 253295 292097 286181 303836 306559 319845 324632 304277 336853 667570 694160 505144 414470 266381 261720 304004 302033 315161 323920 324591 331128 363970 363925 581251 608902 41.05 67.8 1
13:35:49 2023-09-27 315824 312968 80129 78046 114995 118743 116398 115676 88034 86956 93389 93766 112108 116627 324730 350966 944739 936884 341519 358692 105961 96034 101173 103809 113647 112207 104584 105277 76328 76891 253133 223774 643437 645629 198569 197132 251520 253720 293919 284201 304304 306847 319127 325666 302831 336522 665757 698268 506496 414543 266523 261739 302336 300235 318768 320174 326536 330312 359983 363960 580427 609031 41.05 67.8 1
13:35:50 2023-09-27 315591 311961 80039 77575 114999 118544 116694 115450 88034 86742 93389 93575 111967 116395 324141 349662 950090 935516 345405 358728 105493 94015 101000 103842 112700 112207 104233 105343 76158 76989 253210 224018 637964 648905 198880 197509 252851 256516 292294 284635 306366 305517 319952 326016 301981 336853 669026 704252 503940 413851 266558 260974 302372 301358 319498 321199 328532 329047 360018 364187 584148 609031 41.05 67.8 1
13:35:51 2023-09-27 314878 312058 80089 77708 115588 118511 116398 114975 88034 86774 93389 93511 112173 113579 324730 349345 950090 935553 344602 358116 105461 96168 100826 103842 112667 112207 104201 105343 75092 76786 267853 222762 643902 649364 199227 196927 251730 253755 291538 285477 303780 304731 321101 324859 301664 337584 669683 703210 513405 414543 267156 260974 302797 302534 316079 319694 327704 330411 364485 365054 581440 609031 41.05 67.8 1
13:35:52 2023-09-27 313189 312313 79974 77708 114966 118660 116365 115642 87942 86956 93389 93734 111943 116627 324730 347804 950090 934188 342663 358404 105783 95968 101173 103809 113303 112051 104584 105277 76361 76891 253133 223174 645610 651095 200628 197543 252363 253615 292471 285454 302678 306127 321897 324434 303861 336962 667716 703246 507921 419917 267852 260939 302445 300270 316592 320209 327240 331584 364104 363379 580427 608135 41.05 67.8 1
13:35:53 2023-09-27 313763 313921 79807 78109 114933 118975 116171 116094 87882 87405 93131 94052 111781 113721 324730 350966 948743 931429 342627 358152 105961 96067 101207 103809 113516 112051 104584 105277 76308 76786 253133 222762 646751 650284 197638 197441 251730 253295 292578 285023 303268 305948 320579 322928 304633 335537 667716 703246 505144 419615 265670 261556 303258 300270 316813 320244 327033 329279 363268 361278 580169 610448 41.05 67.8 1
13:35:54 2023-09-27 313962 312353 79839 77771 114995 118743 116398 115642 88034 86956 93389 93861 112076 116581 324766 352090 948743 927612 342699 358692 105783 96067 101173 103809 113095 112051 104376 105501 75130 75529 252872 224383 655802 650284 198776 197647 252531 254395 292436 284307 305714 305625 321065 324987 303079 333289 671035 706322 512034 417033 265741 262576 302206 301711 317106 319694 326974 329047 362181 362870 584875 609031 41.05 67.8 1
13:35:55 2023-09-27 313705 311408 79839 77771 114975 118660 116365 115676 88034 86956 93389 93797 112153 116581 324803 352136 946653 927612 345685 358692 105783 96168 101033 103842 113172 112207 104376 105310 76295 76818 267853 223774 639851 650284 198258 197132 250158 254927 293269 284614 304736 304981 320840 324197 304203 336285 671584 703246 512034 417033 266114 262841 300504 301994 316557 319729 328313 331202 365074 363967 586990 611936 41.05 67.8 1
13:35:56 2023-09-27 313485 312749 79980 77939 114958 118776 116365 115676 88034 86988 93389 94361 112205 116731 324766 351461 947361 927612 349461 358692 105994 96101 101240 104360 113581 112225 105305 105501 76558 75497 256785 222655 645275 652129 198776 197647 252887 255284 290767 286266 304736 304158 321528 324667 302972 336522 667042 703246 510554 418767 266558 261774 301913 303057 315126 321172 328008 331026 363304 363450 589634 608607 41.05 67.8 2
13:35:57 2023-09-27 312753 313230 79839 77975 114999 118776 116365 115709 88066 87198 93389 93893 112064 116697 324766 350966 943901 928445 348458 357613 106067 96134 101240 103737 113335 112051 104617 105277 76413 76786 251997 222378 648939 648682 198569 197167 251520 254110 290696 287144 305386 305017 320816 324162 304004 336559 667042 705176 502429 419578 266558 261808 302760 304612 317661 323163 327777 331349 364253 364073 589740 612818 41.05 67.8 2
13:35:58 2023-09-27 316708 313419 80135 78215 115696 119204 116787 116255 88247 87496 93806 94435 112817 113874 326712 350245 948214 931465 347264 360608 106816 96468 102323 104572 114851 114506 105928 105843 76840 77054 255405 223846 654065 648948 199227 198405 253102 256141 295095 293623 303780 307637 324037 326192 306906 339130 675333 703318 513405 423232 269102 265108 306043 305661 320068 326183 329573 333474 368580 367843 590471 614246 41.05 67.8 2
13:35:59 2023-09-27 322920 323832 82264 80595 122982 123148 124521 124054 90294 89500 95420 98170 117036 118370 337203 362247 972073 959088 359859 372021 110700 97248 104879 106535 122948 117979 113377 113848 76846 78148 262225 229807 668685 672863 206352 204739 261599 263254 303991 297082 315328 315449 331915 336758 314630 348779 698083 736121 521630 434887 278597 274011 317670 318060 329738 336844 339786 342307 378569 378934 613399 636562 41.05 67.8 2
13:36:00 2023-09-27 329655 328034 85334 81805 121550 126045 124602 124209 91140 90157 96857 99926 119462 120702 341650 369463 990446 974685 368903 378997 113633 99228 107832 109548 122932 121658 112777 114575 77942 79605 265831 234513 672007 679994 207154 205658 263663 268292 307857 301026 319346 320586 336027 339578 317453 349308 706354 745102 528485 437367 281868 278961 319816 318580 335671 338013 342654 348747 382100 381675 612269 645323 41.05 67.8 2
13:36:01 2023-09-27 340515 334851 86399 82932 125568 129237 129563 128759 93858 90819 99470 103585 123174 125000 349509 376461 1012919 1005151 372285 387594 112143 100766 111637 113705 127817 123109 117524 118020 79904 80947 270338 237176 687397 685074 210521 208344 269962 270748 314096 306296 322598 325168 339916 345302 321321 358197 722391 750943 532193 438978 285900 280783 324825 326580 338615 344598 348733 351429 385621 385205 628466 652888 41.05 67.8 2
13:36:02 2023-09-27 343745 339664 86593 84978 126428 130459 133054 130485 93845 91294 100154 104072 120474 125733 351735 378755 1014629 1001791 377775 391033 113168 101637 114401 111426 129181 125398 118775 119441 80220 81555 270338 237994 692898 696058 211512 210341 269962 273435 315053 309474 324600 325204 342496 344783 320869 356861 720453 757328 539452 441548 286481 281887 324933 325168 341398 343775 348282 351465 387467 387047 625057 655408 41.05 67.8 2
13:36:03 2023-09-27 345617 342524 87061 85131 128143 133776 130829 133707 93816 91486 101257 101912 122193 122969 355179 382202 1023849 1013944 378538 392154 113765 101882 115429 113360 132595 127134 120320 122829 80823 82191 272808 238993 693960 696551 212580 211733 270533 274598 318628 310314 324455 329247 340251 347280 322678 355598 726636 761329 533968 446708 287841 283074 325963 325694 340846 348457 350753 351393 390762 387613 635826 660318 41.05 67.8 2
13:36:04 2023-09-27 347418 345143 86961 85244 128661 134254 131810 130741 93881 91327 101605 102178 122426 123035 357072 388011 1034745 1013944 375104 394508 113798 102226 115693 114173 133171 127624 122808 123136 81077 82417 271709 239771 696039 703717 212396 211733 269899 271592 316658 308900 324708 327207 342496 343784 320834 357946 724396 766147 544130 441367 288793 281861 327406 325694 341915 346927 349406 353562 387979 388770 627221 662266 41.05 67.7 2
13:36:05 2023-09-27 347568 347857 86999 85248 129417 134581 133172 132357 93914 91486 102235 102707 123031 123504 360097 389888 1039299 1017329 378538 396952 114176 104009 116258 114560 130569 129111 123560 120758 81397 82620 275322 241728 704749 709148 213349 211556 271186 272473 319530 309382 326364 329495 342641 343572 319532 357910 728996 767774 545519 446392 290427 283273 327901 327101 342915 346292 351778 353489 387943 389316 630925 665637 41.05 67.7 2
13:36:06 2023-09-27 351934 350359 87111 85398 129786 131438 133918 133281 94107 91675 102692 103385 123266 124127 360713 386812 1036007 1026576 386507 399271 114523 104297 113541 114942 131920 129360 120655 121334 81687 82734 274404 241568 700304 704215 215080 212659 269641 274131 316587 310029 324672 327666 340394 347911 319828 354343 729533 757026 539452 445863 288649 285192 327866 327631 342555 347938 348843 354307 392349 391246 643357 667598 41.05 67.7 2
13:36:07 2023-09-27 357076 352010 87306 85553 132912 132631 134957 134129 94303 91931 103401 104223 124046 125560 365545 387569 1040774 1032542 386898 401351 114938 104542 114473 116281 133432 130809 122545 122833 82282 83420 274846 243139 707457 709222 214750 213165 272447 274515 318319 311006 327577 329190 340490 348662 320798 354594 734059 768318 546909 452205 288901 286190 329391 328693 342952 348215 348002 351177 389478 389933 645791 670399 41.05 67.7 2
13:36:08 2023-09-27 356076 352408 85496 85732 133007 133135 135530 134715 94499 92125 105488 104606 124659 125688 365161 395800 1051103 1034981 386507 400960 114971 104789 115166 116482 133733 131642 122878 123677 82414 85061 277356 243562 705511 715123 215267 213029 272381 274131 319543 311733 328309 327702 341445 347911 319568 357367 732746 766269 543565 446890 292000 286436 330674 330912 346565 347510 350827 356646 391314 391506 639669 669266 41.05 67.7 2
13:36:09 2023-09-27 359494 354494 85732 85920 133653 133532 136754 135382 92823 92091 105776 104885 124931 125809 370238 396844 1047677 1033046 387551 403080 115592 104968 115856 117356 134103 134284 123604 124118 82593 85244 277356 243274 710098 713357 214929 214228 271551 274586 319768 312901 326545 330759 342737 345822 320548 355743 738380 775263 547527 450489 291975 286888 330925 331440 342952 348250 350957 354062 389751 389624 645690 673441 41.05 67.7 2
13:36:10 2023-09-27 363529 358889 85686 86603 130299 135364 137157 137353 94729 94595 106207 105730 125757 127096 369727 399311 1054499 1038844 394502 405966 116317 105463 116745 118112 135364 134870 124914 125384 83445 85610 279913 246438 712879 721988 216413 217569 273250 277159 320028 314661 330516 329689 342472 347661 322046 355452 740158 779664 543182 453158 292182 288761 333825 331045 346168 351380 351487 355100 391537 394696 647627 680138 41.05 67.7 2
13:36:11 2023-09-27 363980 361028 85910 86438 130959 135924 138698 137372 94959 94530 106492 105980 126589 127096 373579 400504 1059647 1051214 391544 408299 116933 105643 117560 118507 136382 135163 125430 125831 83675 85794 279353 246438 716673 720421 216823 214077 274087 277159 321034 315289 330049 331762 341410 348189 320834 356861 744351 772420 552469 450489 293010 293777 333242 333004 344474 351147 349862 355712 393333 393481 655011 678617 41.05 67.7 2
13:36:12 2023-09-27 367265 362199 85962 86752 132382 136313 139134 138958 92824 95056 106926 106787 127372 128611 374039 405395 1063751 1046591 396565 409837 117209 103311 117987 119701 137183 133603 126294 127538 84138 86262 282516 248893 714821 725340 216823 215739 274679 279473 323454 315370 330344 331835 343396 349908 323588 356642 745208 784197 547778 457335 293914 288527 336347 333238 347385 351392 351596 356793 392194 396403 652435 682661 41.05 67.7 2
13:36:13 2023-09-27 369317 363348 86239 86880 132843 136726 142483 139152 92887 95155 107178 107015 127950 128824 376327 402904 1068395 1058931 396565 412001 118142 103576 118580 120147 138250 134108 127008 127572 85809 86355 284504 249246 731323 724548 216823 214219 274963 279761 324498 315428 329452 333545 341958 349024 324524 357946 747728 783788 544935 458705 293080 290064 335872 333564 346589 354108 354730 357914 394549 395845 657622 685391 41.05 67.7 2
13:36:14 2023-09-27 369880 367295 86521 85234 134028 138220 143124 142800 93045 95452 104725 108287 130965 130056 378740 408759 1072882 1051288 401892 414872 118209 104145 119245 122889 139033 135443 127884 129120 84956 84783 285168 251918 720929 733683 218050 214781 276051 281308 324920 318303 332351 333226 345090 349267 324861 357946 746846 792265 553165 460660 294766 288799 336622 336453 348720 352236 356925 357593 393922 395178 654045 683720 41.05 67.7 2
13:36:15 2023-09-27 372243 368920 86831 85307 134402 138181 143625 142908 93319 95486 104993 107952 131215 130056 382953 407543 1072612 1060508 401324 414980 118967 104288 120080 122957 141880 135686 128857 129417 86431 84820 284504 251822 731329 731641 218050 215853 277272 279761 326649 316934 330987 334472 343502 348259 324861 357624 754328 792301 551790 460007 295212 290560 336822 337273 348434 353294 356633 360900 399166 396961 654900 689664 41.05 67.7 2
13:36:16 2023-09-27 372045 369960 87783 85483 135543 139514 140976 139986 93456 95851 105538 108749 131784 131084 382951 415135 1088389 1065551 399863 420511 120093 105544 121017 120304 138628 136974 129575 130502 87029 85389 284504 252360 732181 740513 217120 214919 279534 281344 329577 318856 333000 335510 347804 351436 324008 362033 753260 791183 551790 459355 297662 291268 338255 334508 351965 356529 355844 359791 396993 398760 665533 691844 41.05 67.7 2
13:36:17 2023-09-27 378537 371619 87696 85677 135948 140008 142163 140859 93583 95952 105848 109267 132098 131669 385254 415135 1082050 1068217 407200 418714 122171 105675 121497 120319 142808 137419 132360 132715 87023 85447 287497 252468 732728 738325 217493 216223 278320 281399 329308 318892 333685 335777 347209 351190 326771 357588 758031 799021 548299 465264 297554 292263 340197 337131 351821 356672 360047 362149 396777 398725 658387 693849 41.05 67.7 2
13:36:18 2023-09-27 377502 375305 88085 85873 136424 143106 142350 141482 93742 96215 106403 109418 132196 131822 387301 414980 1085232 1075169 405542 420035 122476 106210 121666 120815 140060 137806 132505 133033 85171 85769 288176 252576 735932 736979 217493 216931 279105 280761 327623 320154 333577 337037 345645 351985 327696 359028 759636 793347 553859 462973 299967 292772 338838 340139 350867 356815 356933 362774 398614 396391 661769 694872 41.05 67.7 2
13:36:19 2023-09-27 377126 376178 88610 86129 137398 143712 142858 142597 94347 96285 107156 112046 129315 134879 389984 422729 1099948 1078911 405506 423849 122918 106634 122773 122151 141892 139169 133089 129990 85491 86620 289094 255554 736661 743753 219381 216559 278579 281583 329662 321625 337402 337644 349201 354543 326663 363507 760241 795634 556638 462791 299629 294193 342744 338566 353956 360345 359097 360479 397029 402184 673450 697198 41.05 67.7 2
13:36:20 2023-09-27 381470 377913 88763 86382 137749 143917 143575 142930 94411 96485 107156 112379 129745 135302 392376 421469 1097609 1075934 407982 423633 122987 107141 124665 122755 141857 139699 129787 131046 85545 86952 290856 257734 734799 746113 218171 218461 278544 281618 331951 321613 337144 337037 349345 351471 325681 360510 761324 802324 563030 463942 301079 295093 342719 340690 354707 358358 358262 364497 398649 400584 667066 699005 41.05 67.7 2
13:36:21 2023-09-27 384239 378876 89259 86901 138980 144588 144743 144007 95022 96386 107915 112446 130887 135467 391864 421505 1100386 1088130 414088 427671 123568 107636 125308 123056 142871 140466 130992 132050 85843 87460 290701 257515 742943 746924 219960 218179 281512 284781 331502 323691 337475 338459 349309 355752 328209 360366 765382 802429 560287 469201 301298 297068 342961 342758 353775 358854 360211 363689 400437 399987 671432 704094 41.05 67.7 2
13:36:22 2023-09-27 380892 379871 89447 87088 139264 140728 145145 144360 95087 94268 108247 112669 131314 131979 394217 423993 1108731 1093701 408359 426357 120430 107718 125710 123801 143334 143341 131815 132514 85960 87557 291319 258100 751120 747806 219630 217676 281563 281786 333499 324821 336631 340175 350418 354720 327233 364529 768204 800273 555903 463664 302580 297775 342961 342866 353843 360889 359443 364536 403225 402276 678516 706099 41.05 67.7 2
13:36:23 2023-09-27 384511 382220 89882 87597 142255 142274 145789 145368 95119 94364 108647 113116 132080 132678 396177 426535 1107946 1088335 411057 431316 121176 108613 122948 124863 144266 144201 132643 133629 86441 88134 291783 258092 751816 757811 219499 219035 281781 283414 333969 324784 339611 339626 351708 353586 325418 363980 769501 808755 567258 466477 303869 297775 345424 342866 356583 358819 358333 366526 402609 405404 676598 705048 41.05 67.7 2
13:36:24 2023-09-27 387794 384328 90091 87961 142587 142702 146603 145840 95605 94332 109014 110329 132544 132678 399012 431717 1103619 1088130 417631 429612 121093 108514 122948 124685 144668 144079 132776 133633 86559 88230 292767 256648 755962 758529 220290 219035 281599 286329 333229 324857 337819 339911 351992 355752 326665 360438 768204 811759 565849 473215 302678 297775 346892 342722 356405 362894 360465 364645 400612 405581 675365 707697 41.05 67.7 2
13:36:25 2023-09-27 387614 386326 90417 88146 143133 142803 147697 146553 95768 94363 109384 110543 133336 134378 401201 431430 1114282 1105211 418117 435003 122147 109082 124106 125669 145609 144826 133864 134542 87131 88691 293685 260865 762907 755785 221360 219934 281796 286615 333969 325221 337819 341758 350966 357612 328449 362622 772779 811727 564439 471348 303869 297528 344553 345356 356547 360216 360609 366786 406007 404833 674613 711835 41.05 67.7 2
13:36:26 2023-09-27 389730 387431 90607 88331 143438 143465 147973 146826 95800 94428 109485 113474 133570 134104 403955 432666 1116048 1106607 419483 432899 122784 109510 124549 125750 146201 144896 134209 134609 87563 88784 293229 259433 754868 756328 222052 219070 282028 287073 333825 328509 341021 341987 351740 358871 328573 362477 774911 809145 564439 472609 304732 297944 345036 345356 356261 360756 363016 367045 405971 404548 674613 713354 41.05 67.7 2
13:36:27 2023-09-27 388823 388065 90831 88363 143603 143731 148398 146653 95931 94460 109974 110595 134010 134104 401940 433142 1118721 1109791 418190 435149 123018 109620 124960 126132 146629 144931 134555 135237 87807 89060 295489 259651 756395 758529 222399 219035 283322 286974 333969 325818 338330 342552 350174 356940 330218 362622 773945 808148 565849 474165 304373 300888 345314 345321 355477 361331 363820 367082 405646 404264 677593 713354 41.05 67.7 2
13:36:28 2023-09-27 387362 388678 91207 88853 140355 144668 148834 147507 96351 94555 110228 110767 134422 135017 404388 433079 1128195 1114645 414628 437688 123660 110025 125735 126825 147689 142403 135377 135808 88536 89300 296416 262641 762626 764463 221910 219271 285303 287489 335569 328604 341374 342686 351190 356940 326700 364859 777041 811183 566367 473423 302923 301157 345591 348235 358053 365727 364371 367082 405971 402769 684770 714203 41.05 67.7 2
13:36:29 2023-09-27 393374 390779 91244 88978 140563 145453 148939 148645 96094 94716 110228 111219 134444 135904 404994 433165 1131201 1113061 414592 443355 123712 110397 125821 127001 147689 143097 135693 136347 88571 89529 298263 263070 761347 762839 221741 220251 285601 285860 335737 327755 338365 342902 350210 358427 326700 367114 779623 810581 564978 468552 305476 301796 345591 346398 358737 365478 363566 367338 405718 405975 687684 715142 41.05 67.7 2
13:36:30 2023-09-27 394769 393199 91365 89443 140682 145878 148869 149408 96094 94974 110262 112096 134968 136866 405709 434997 1137714 1115438 419592 441421 124276 110982 126486 127774 148515 144059 136258 137175 88722 90145 296416 265759 764173 763196 222399 220511 285223 287626 338171 329477 339353 345573 350210 356656 329985 366968 779697 811338 566367 468589 306208 301929 346633 347478 359820 365763 360645 368124 406043 405169 691890 718447 41.05 67.7 2
13:36:31 2023-09-27 393271 394051 91465 89610 141084 146731 150621 149896 96127 94974 110866 112161 135265 136802 408690 437711 1137714 1116232 422725 438276 124271 111113 126480 128156 148827 144249 136439 137784 88759 90309 298263 266172 759360 766001 222583 220511 285606 287891 338824 327755 340452 345573 350699 356940 328485 366818 781547 817383 563443 474225 308218 300142 347328 348420 359676 365585 362504 368573 408844 405134 694844 719541 41.05 67.7 2
13:36:32 2023-09-27 395355 395885 91978 89631 142426 146389 152789 152133 96454 95007 111380 112436 136042 137065 411188 441660 1137640 1119415 424448 442915 124581 111887 126797 128938 150949 145305 136747 138215 88885 90683 293959 266172 760615 769296 222975 220123 286262 288775 339610 327755 342314 345573 351225 358042 328715 366003 781910 811446 545718 474946 306820 301157 349572 349371 360399 365763 362722 367683 406871 405204 692882 721075 41.05 67.7 2
13:36:33 2023-09-27 396542 395526 92070 89663 142459 146662 152751 152274 96454 95104 111543 112225 136314 136866 412355 445683 1137093 1115827 422865 440238 124509 113583 126757 128938 149505 145442 137462 138709 89194 90782 298275 265796 759669 771479 223132 220546 286476 288523 338575 328498 342375 345147 353984 358473 328609 366116 781763 817493 545718 476146 306784 299408 350948 349653 360689 366721 363820 369052 407441 405204 692845 722026 41.05 67.7 2
13:36:34 2023-09-27 396637 397083 92104 89946 143191 146421 149792 150316 96487 95039 111732 112752 136386 137359 412756 448490 1138706 1120665 422901 441913 125126 113504 127353 128938 151614 145305 138002 138601 89227 90972 298275 266172 769173 772820 223831 220974 286588 288775 338551 328782 342663 344842 352386 358613 329217 366521 781910 816073 566367 477041 306748 300372 351974 349653 360399 366792 365033 369384 407215 405204 693858 721587 41.05 67.7 2
13:36:35 2023-09-27 399003 396404 92553 90131 143292 147897 150072 149296 96519 95232 111990 112939 136829 137767 413377 449652 1138706 1120665 423199 442021 125452 113809 128261 131430 151787 145812 138194 141788 89932 91216 298403 267307 772705 777240 223652 220988 287256 288793 339706 330634 342483 342902 354437 359149 327724 366514 782946 820190 545718 477041 306784 301938 351492 348803 360689 365067 365808 369384 406043 409340 692882 721587 41.05 67.7 2
13:36:36 2023-09-27 399276 398144 92617 90255 144165 147446 150207 149709 96519 95297 112146 113314 137213 137802 413377 449652 1140395 1119037 422865 445583 125572 113843 128233 131589 148628 146287 138579 139800 89784 91448 301049 267307 767896 779554 223132 221559 288093 288775 339849 330777 342519 344842 355254 358793 329445 367078 783019 822587 562198 476710 306784 301723 351974 347478 360654 368718 365738 371802 405790 406235 697815 723052 41.05 67.7 2
13:36:37 2023-09-27 402225 399893 92681 90541 143977 147994 151002 150257 96784 95653 112302 113625 137659 138775 418970 450211 1143671 1115790 426260 446190 126522 112355 128631 132162 149617 147001 139256 142792 90216 91601 301976 268447 773793 781767 222904 221856 288761 288559 341803 331511 342555 344319 355539 358543 328573 367635 782459 820351 571486 477717 308574 302610 351974 348492 360979 366703 366067 369052 405971 406411 696962 720184 41.05 67.7 2
13:36:38 2023-09-27 402225 401160 92961 90569 143914 148619 151140 150602 96784 95555 112458 113657 137591 138710 414723 448286 1143708 1119631 423534 446154 126195 114340 128871 132223 150027 147792 139082 142173 90162 91701 317730 267076 776052 782766 223096 221510 288499 288797 340878 331816 342591 344319 355503 359079 327688 366192 786213 824152 572895 479754 308883 303853 351938 349192 360799 368862 366402 369240 405971 406411 697950 722298 41.05 67.7 2
13:36:39 2023-09-27 403937 403017 93070 90602 144611 148931 151174 151191 96949 95914 112790 114061 138289 139152 418840 450854 1146923 1124212 425893 447781 126302 114829 129299 132591 150543 147377 141674 138766 90377 92044 302032 267675 772850 784197 223096 221714 288942 288775 341910 332319 342627 344837 355290 359079 327724 367078 784156 820388 571486 479192 309501 303106 351974 349581 360979 366738 365406 369384 406007 406411 700043 723870 41.05 67.7 2
13:36:40 2023-09-27 403937 403014 94993 90885 144850 149243 151870 151224 96949 95848 112944 114068 140413 139166 419318 451034 1146960 1125531 426075 446464 126437 114613 129334 132471 150748 147964 141893 142548 90509 91954 301049 268312 776442 784197 223096 221665 288870 290263 341659 332536 344457 346796 355432 360390 328077 367748 788039 827847 572895 478395 308411 303106 351974 349581 363534 369902 367105 369384 406007 407623 702993 725998 41.05 67.7 2
13:36:41 2023-09-27 404622 405192 95006 90918 144884 149452 152395 151258 97114 95881 114919 114257 140544 139590 419287 451107 1146225 1123931 427316 448234 126821 114602 129368 132776 150681 147961 142445 142778 90509 92343 311590 268761 776325 786455 222904 222203 288942 288797 342464 332823 342663 344837 356359 358578 328187 367635 785894 826303 582408 479073 309975 303781 351974 349617 363021 367834 366918 369348 406043 407623 701110 727772 41.05 67.7 2
13:36:42 2023-09-27 403413 405835 95006 90951 144914 149281 152605 151718 97114 95979 115114 114447 140774 139660 422107 450710 1151257 1127937 428296 448179 127240 114750 130406 132758 151199 148724 140855 139894 91035 92463 303761 269447 785163 787496 222989 221679 288906 290910 342284 333148 342627 344319 355574 359651 330021 367183 786487 820388 574305 477566 310195 303887 355123 350674 360979 366994 367178 369456 408340 409737 701110 726549 41.05 67.7 2
13:36:43 2023-09-27 403377 405835 95166 90951 145642 152500 152884 152199 97146 96011 115148 114447 140970 139987 420076 454437 1151257 1129924 429242 451002 127274 114829 130445 132793 151233 149212 142427 140210 91046 94103 303875 269590 774374 788164 223132 221319 288942 290409 342464 333834 344638 343321 355562 360190 328184 366521 787081 820388 571486 480109 309975 304030 355432 351447 362840 369866 366914 369348 409458 406875 700392 727433 41.05 67.7 2
13:36:44 2023-09-27 405514 408131 95331 91356 145827 152570 153130 152267 97179 95979 115343 114480 141171 140120 422694 458610 1155108 1137629 430959 451988 127709 115160 130523 129602 152072 148790 138931 140347 91134 92624 304810 270197 776657 788722 224339 221333 288833 291230 342669 333834 345441 345817 355825 360225 327688 366818 788828 826339 571486 477638 310414 304494 354752 351771 363021 367834 367178 369456 408340 406981 703104 728761 41.05 67.7 2
13:36:45 2023-09-27 405871 409172 95299 91393 145622 150114 153028 152724 97146 96011 115377 114637 141316 140679 421996 456535 1152928 1131459 430873 450890 127695 115012 130662 129687 152035 149313 142730 140447 91142 94136 303875 270495 781429 790217 223132 221665 289027 295382 342983 333834 344638 344355 355539 360898 330489 366784 790846 827847 572895 482144 310232 303779 355468 351591 363498 368244 367142 371619 409206 407302 703881 730369 41.05 67.7 2
13:36:46 2023-09-27 405908 410056 95398 91422 146196 152849 153199 153045 97483 96209 113823 115045 139721 140442 423484 459868 1156059 1137181 432329 453513 127872 115206 130971 129687 152453 149628 139516 140901 91426 94332 304810 270459 781781 790814 223473 221129 288942 295455 342983 333834 345161 343321 353940 360190 327724 366262 789983 825101 563785 480413 310414 303142 355505 353870 363021 367321 367178 369528 408406 407302 703104 730833 41.05 67.7 2
13:36:47 2023-09-27 408539 407596 95394 91552 146341 152889 153658 153003 97179 96043 115572 114861 141534 140582 423664 460084 1158745 1137492 433705 451034 128029 115240 131062 129865 152453 149697 139973 140997 91460 94332 306511 270315 784937 790961 224246 221346 288906 291724 342875 333762 346346 346551 355397 360588 328042 365784 790685 826267 571486 481092 310414 304457 356475 351844 363534 367834 367178 371619 410364 407623 703104 730833 41.05 67.7 2
13:36:48 2023-09-27 410154 411721 95731 91616 146403 150852 154373 153607 97514 96274 115906 115098 141882 141099 423773 462723 1162726 1140804 432629 454227 128152 115309 131428 130693 153193 150153 140362 141424 91715 94496 306753 272098 779303 790400 224182 221665 289027 295492 342983 333364 346773 344319 352350 359114 327724 364896 792226 827507 578178 480449 311734 303070 354502 354370 364048 367834 364960 369456 409373 407658 707168 730886 41.05 67.7 2
13:36:49 2023-09-27 410763 409422 95593 91745 146817 153173 154433 153603 97510 96339 115756 115051 141800 141011 425880 462723 1162148 1140878 432620 454942 128029 112450 131062 131075 152951 150432 140616 142546 91679 94656 307697 271953 780901 791522 223967 221643 288653 295946 342983 332859 346773 345356 355738 359546 328184 365634 792151 829959 574305 481118 311293 304887 351974 353870 362115 368970 366067 368237 408728 408552 707669 733587 41.05 67.7 2
13:36:50 2023-09-27 413095 410104 93841 91908 146681 153493 153940 154133 97344 96503 115641 115276 141800 141547 426845 457250 1167112 1142868 435103 455227 128152 112438 133594 131425 153084 151728 140600 141874 91812 94726 306753 274562 778067 790139 223831 221892 288942 295319 344923 333834 344674 347478 353374 358863 330094 367635 793345 825357 581036 477638 310232 306572 351830 353616 365078 369416 368147 368648 410654 408124 706611 736317 41.05 67.7 2
13:36:51 2023-09-27 410772 411334 95754 91908 146610 150923 154936 154133 97510 96339 115906 115243 138664 141640 429726 459040 1166116 1153130 434938 456157 128900 112593 132526 131070 154077 150786 141760 141848 92260 94497 304810 272134 789909 793171 223445 221129 288675 295946 342983 337148 344529 346469 354507 360260 327688 364308 795629 832311 560808 487243 310414 305675 354502 354621 363021 366447 366086 369384 409625 406981 698482 733670 41.05 67.7 2
13:36:52 2023-09-27 410403 411294 95800 91573 147914 151029 154970 153641 97644 96043 116067 115243 142067 141015 430055 460084 1162148 1152607 437715 453657 128968 112516 134071 131169 153966 153040 141403 141915 92099 94595 306511 271844 788830 790400 224182 220511 288942 290573 342983 335759 344384 348765 354224 360805 330489 363575 795607 829154 570077 487478 310305 305746 354716 353870 363021 366773 366158 369384 410654 407446 700006 734664 41.05 67.7 2
13:36:53 2023-09-27 414881 413184 95862 91958 147773 149829 155014 154532 97613 96537 116287 115210 138782 141803 431165 459976 1162801 1148406 442297 454365 128968 112670 134306 131976 154459 153325 141632 142243 92454 95114 318077 273399 805573 789812 222783 222515 288535 290193 342983 333870 344674 347550 353905 356974 328219 364823 796664 839075 571486 484724 311293 306789 351974 351880 364364 367869 367699 368237 406871 410131 704104 735222 41.05 67.7 2
13:36:54 2023-09-27 418589 414418 95896 92064 147498 149556 155753 154807 97811 96535 116137 115342 138782 144307 431703 459688 1160427 1143450 440484 455751 128968 112747 134141 131960 154214 151395 141763 142375 92357 94890 307697 274342 793585 795464 222846 222408 288653 292054 342947 335723 342519 348140 354330 359376 328184 364565 796793 839075 577123 485827 309975 306789 354502 351880 363783 369902 366966 369088 408340 409484 700079 733679 41.05 67.7 2
13:36:55 2023-09-27 417228 414926 96164 92091 148153 149963 155801 154777 97644 96503 116137 115375 139362 142500 430074 465236 1155429 1143450 440722 457070 132070 112670 134719 131926 155212 151173 142821 142644 92777 94759 307343 273013 797665 797890 223096 221856 288942 290573 342742 334256 345966 345356 355040 358578 328751 362658 793308 838379 563271 487243 311734 304494 353887 353870 363273 366773 367178 369528 407191 410095 701998 733624 41.05 67.7 2
13:36:56 2023-09-27 414881 415106 96059 92191 148464 149997 155974 155056 97843 96371 116333 115342 140118 144342 430132 467599 1155392 1144128 443999 458092 129155 113057 132535 132656 154609 151563 142426 143039 92579 95216 307697 274258 788779 800155 223210 221892 288093 290573 344923 333618 346773 345392 354188 356407 328449 365120 793345 839075 574305 481881 311955 305675 355505 351880 364364 369005 366622 369420 408340 410167 710330 733624 41.05 67.7 2
13:36:57 2023-09-27 420859 414714 95925 92191 148051 150609 155289 155341 97615 96700 116171 116078 139428 144786 430114 465522 1165453 1139993 440420 458144 129285 113057 134625 132390 154605 151847 142230 143039 92390 95121 309686 276634 783242 799021 222243 221510 288946 295510 342767 333870 345441 345427 355574 357757 325716 365966 795533 837004 582466 484551 311955 305531 354967 351699 365078 369674 367032 369240 405862 407623 710330 733587 41.05 67.7 2
13:36:58 2023-09-27 414521 416938 95996 92187 148451 150580 156260 155376 97843 96668 113675 116232 140197 142907 434961 468954 1170433 1150666 439540 458287 129597 113213 134787 132606 154785 151954 142291 143296 92768 93429 322730 275145 786703 799021 223795 221191 288870 289357 342983 333834 346810 345079 352315 359079 327158 364529 796720 834818 582466 482526 312841 305639 354752 355373 363167 368970 366030 369312 409302 408195 713870 737907 41.05 67.7 2
13:36:59 2023-09-27 417894 418371 96266 92191 148464 150892 156763 155774 97811 96635 116495 116045 139494 144918 434924 465450 1174699 1150077 441670 459148 129237 113368 134328 132856 154570 150127 141895 143765 92421 95285 309686 276906 783973 796761 223060 221439 288761 291121 346842 335541 345114 347372 353232 360390 328623 365784 799510 829741 582466 484651 310414 305997 354752 354621 365005 369968 368743 368756 407477 407302 709093 739965 41.05 67.7 2
13:37:00 2023-09-27 417228 419788 96660 92567 149078 150963 156736 155927 97880 96834 113696 116265 140263 145289 432678 467288 1171368 1159736 439918 459112 132077 113213 135032 132606 155831 151883 142816 143300 93034 95121 311235 274950 795912 799021 223759 220405 288942 290432 342983 334490 344638 346433 353338 360190 327688 360546 799127 837817 570077 488974 311293 306321 355756 354149 363202 367834 368221 369348 409948 408839 704104 741131 41.05 67.7 2
13:37:01 2023-09-27 419150 416428 96333 92446 151422 151031 157129 155809 97843 96503 116681 116204 140363 144918 432678 466213 1167038 1158488 446214 459868 131676 113290 135001 132822 155368 154072 143274 143795 92865 93430 310639 275340 795273 796614 223452 221643 288906 292882 344608 336672 345649 346920 352280 356940 330489 363686 800865 843242 578178 486898 311293 306681 353716 353870 364841 367834 367178 367647 406835 410095 706056 739554 41.05 67.7 2
13:37:02 2023-09-27 421491 420414 96395 92638 151453 151064 156985 156312 97947 96868 116658 116398 140363 141152 435819 466725 1164625 1151787 442925 461429 132146 113135 131619 132822 156648 154002 143545 143300 93034 95252 310639 275340 804170 802392 222712 221276 288942 290220 342983 334561 345685 344837 354437 357757 327653 360438 796756 843194 561503 488974 312176 304958 354419 354621 363237 366738 366882 369456 406835 408804 706056 736824 41.05 67.7 2
13:37:03 2023-09-27 421078 420378 96430 92574 151699 151064 157308 156060 97876 96668 116762 116238 140783 144918 436162 472534 1165249 1150554 447917 459832 130187 114170 131371 133482 156078 151324 144151 143996 93258 95450 311592 276122 797662 804739 222811 221311 288093 291741 344923 333510 346737 348271 354330 358007 328414 360474 795629 838415 578178 485791 312619 305424 353887 354871 365132 367834 366030 369384 406835 410095 711154 737944 41.05 67.7 2
13:37:04 2023-09-27 424072 418251 96325 92574 148467 151517 156766 156312 97843 96668 116646 116318 140827 145338 437237 472454 1165453 1146775 445872 459940 129940 114091 135001 133725 155281 151426 143752 144266 92970 95484 312674 276906 784799 802429 222364 222359 288568 295946 343506 335759 345685 346155 355290 359233 328013 364568 797812 838339 581704 484577 311956 306177 357016 351699 365078 369780 367178 372029 406043 407587 713178 736787 41.05 67.7 2
13:37:05 2023-09-27 419524 419865 96359 94565 151597 151903 157359 156803 98183 97001 113771 116686 140750 141370 437665 474170 1177131 1156642 441489 462578 132111 114236 135137 133290 156365 151534 143511 144466 93034 95517 310281 277694 798937 802392 223096 220440 288942 289920 345411 333834 346773 345877 351752 358007 325716 363684 799730 834166 579607 483281 312176 306321 354502 353087 363202 370074 366030 368201 408406 407658 713165 741658 41.05 67.7 2
13:37:06 2023-09-27 421782 420196 96158 92706 151422 152283 157164 157326 97843 96998 116634 116819 140817 145706 437811 468990 1183104 1152670 444073 463996 132253 114426 135001 133507 155653 151703 143308 144735 93034 95551 310639 277724 788830 801748 222995 221001 288906 291230 346388 336435 342519 347372 353232 360390 327124 364677 802002 832311 564978 487588 310305 306284 355003 354871 364048 369780 368261 371273 407441 406981 708208 741131 41.05 67.7 2
13:37:07 2023-09-27 420629 421012 96688 92702 152446 151726 158154 156679 98149 96668 113870 116625 141305 141384 439838 473049 1174699 1166042 446717 462324 132502 114236 131619 133290 157011 151670 143812 144634 93292 95517 312545 276514 804979 800055 223132 220193 288535 290220 342983 334490 345161 346155 351717 356974 327423 360438 802571 838379 578885 487331 311293 305890 353965 353617 364876 367834 367178 368201 408692 409772 707131 739985 41.05 67.7 2
13:37:08 2023-09-27 423863 424182 96526 94496 151808 151794 157783 156853 97876 96668 113680 116819 141044 145502 440067 469062 1171368 1159386 448133 463996 132146 114517 132341 133834 157127 153457 144009 145179 93550 93399 324103 277694 799489 802428 221528 221785 288702 290361 344923 334256 342375 348277 352350 358367 325716 360510 801284 843692 579414 488280 311293 306789 353965 353870 364876 367869 367178 367131 408340 409449 709213 741131 41.05 67.7 2
13:37:09 2023-09-27 423158 421762 96757 92891 149677 151861 158004 157107 97876 96998 113804 116894 141997 145852 440443 472262 1164560 1157253 443914 464688 132375 114236 131982 133323 157230 151772 144513 144300 93550 95386 309487 276122 822562 808724 221705 220475 288946 290432 342983 334490 345722 344319 352386 356940 327158 360112 797995 846124 560808 488974 312176 304958 354419 354871 364329 366703 366067 369420 409206 409413 710256 739825 41.05 67.7 2
13:37:10 2023-09-27 425881 429349 96534 94634 149469 151835 158114 156724 97876 96700 113870 116705 141997 141831 440186 476150 1168733 1153316 449038 465273 132468 114583 132009 134028 156872 152158 143854 144803 93421 95584 327202 278484 792456 808202 222052 221129 288093 292054 345826 333870 346211 345356 352350 357863 325716 363159 799127 841453 589410 484724 311734 305890 355756 351880 364329 369815 366067 369088 406007 408875 714212 740079 41.05 67.7 2
13:37:11 2023-09-27 427008 423791 96430 94729 149182 152422 157783 157691 97843 97031 116785 117242 141750 142028 440443 472333 1174699 1150077 445374 465345 132180 114616 131619 133759 156901 152192 143846 144803 93292 93399 312674 278543 796607 809349 221422 220440 289158 290819 345826 336600 345394 348271 356746 357792 326663 363575 797849 838227 581036 485988 311955 305890 356008 351880 362115 369557 366439 369204 405935 406981 713128 739632 41.05 67.7 2
13:37:12 2023-09-27 423171 423764 94802 93074 150128 152603 158190 157731 98047 96966 113969 117075 141629 142673 441619 477823 1177220 1159349 444832 466707 128986 114616 132073 133943 157230 152226 144075 145305 93745 93495 312162 277652 796560 807058 222904 219934 289027 289955 344923 333870 346773 345356 351260 356974 325190 360474 801433 837817 579607 484724 313062 305890 354752 353617 362948 368935 364923 368201 407512 407017 715261 738161 41.05 67.7 2
13:37:13 2023-09-27 423791 423795 96435 94667 149596 152562 158114 157691 98078 96998 113936 116886 141268 142115 441380 471966 1184037 1161073 447159 464291 132214 114715 131709 134415 156973 152717 143846 145712 93483 93559 312162 280873 793192 804629 221875 220264 289018 291230 346878 336197 342519 347372 352280 356940 326771 363720 804031 837040 578533 485067 311293 306789 354752 355876 363273 370109 366067 367683 406835 407302 714155 744139 41.05 67.7 2
13:37:14 2023-09-27 423471 423975 94559 92894 152332 152388 158225 157361 98178 96700 114047 117008 141729 141801 440198 472298 1178873 1172260 444132 466334 132621 114649 132164 133859 157670 152295 144611 144934 93680 95618 317494 275989 805700 807058 222747 219377 288499 290573 342983 334525 344638 345427 350734 357757 325681 359280 802571 838415 578178 486580 311073 305890 355003 354184 366113 366773 366882 368237 408764 408517 707669 745194 41.05 67.7 2
13:37:15 2023-09-27 427612 424124 96606 94766 152159 152562 161267 157801 98110 96865 114047 117047 141796 142064 440818 474400 1173728 1168327 451923 467546 129173 115288 132700 134369 157175 152649 144611 145437 93810 93527 315561 279079 802082 804739 221670 220475 288558 293136 344923 336233 344674 347478 351225 357613 328222 360402 802388 845055 578178 488974 311293 306644 354502 353870 364620 367869 367178 367095 405718 408839 709790 741631 41.05 67.7 2
13:37:16 2023-09-27 429182 426519 96698 94697 152332 152914 161267 158097 98450 96998 113969 117242 141824 142398 441656 471966 1174426 1161073 448841 464653 132754 114682 132858 134196 160325 152577 144782 145611 93745 93463 309903 278311 803638 809349 220979 220097 288738 289955 342717 336075 342663 345356 353374 358367 327464 361445 801433 846920 583610 489478 310122 304994 357739 354370 363237 366703 367178 369420 408340 410005 707632 741658 41.05 67.7 2
13:37:17 2023-09-27 428006 426519 96665 94697 150572 152358 161746 157117 98316 96868 114514 116894 142388 141733 441331 477967 1170433 1160018 450606 468380 132806 114715 132541 134213 160067 152615 144944 146132 93810 93463 313499 275989 801464 811611 221422 220097 288093 290419 342983 335759 346773 344355 354912 356372 325752 359316 799730 845688 582466 488355 312176 304994 354135 354871 365424 367869 364632 369348 408340 409449 714212 740545 41.05 67.7 2
13:37:18 2023-09-27 431147 426519 96632 94827 152372 153054 161337 160722 98110 97225 113969 117242 141992 142331 441620 478075 1172025 1155070 452145 466033 132467 115414 132164 134668 157230 153244 144647 146084 93550 93527 313637 279437 797324 809145 221076 220846 288833 291848 346878 336440 345540 347533 354734 356681 328391 360330 802497 838415 578178 486208 311955 304600 356008 354312 365132 369486 364960 368273 406043 409200 718185 739498 41.05 67.7 2
13:37:19 2023-09-27 426820 427725 96961 95026 148345 152986 159001 158463 98182 97066 114258 117404 141958 142894 441656 481532 1181324 1162452 446794 466069 132754 114715 133075 134466 158297 153210 144782 145983 93745 93431 314599 278971 801851 810362 221705 219377 288942 295528 344923 335759 346492 343286 350699 356974 324933 360402 801433 837817 582466 486208 312619 304994 355003 353652 362150 367869 363820 367942 407477 406092 718456 742755 41.05 67.7 2
13:37:20 2023-09-27 427571 425919 96640 94799 152407 153054 158852 160835 97909 97031 114126 117438 142255 143092 444839 478003 1186327 1164382 448147 466069 132529 115448 131916 135110 157530 153926 144407 146938 93810 93834 314599 280945 795416 810497 221493 219578 289149 290842 344505 334525 342591 346991 353875 356656 324789 362550 802424 834202 596660 491024 310414 306789 355003 354871 363534 368712 367699 367166 408340 405169 711844 745194 41.05 67.7 2
13:37:21 2023-09-27 426899 428528 96829 94787 148783 152981 161894 160835 98210 96932 114179 117161 142221 142466 441439 477294 1179732 1172025 452071 466069 132806 115302 133615 134655 160619 153210 145013 145810 95436 93495 312418 278543 803357 807058 221360 219719 287890 290573 342983 334525 342699 345392 351992 357863 331404 359593 802461 845724 578178 486580 311293 306321 353965 354621 364876 367578 366104 366543 408340 408230 711844 743291 41.05 67.7 2
13:37:22 2023-09-27 432358 429927 96829 94890 152477 153088 161633 160905 98110 96932 114101 117471 142732 142894 444564 476480 1183044 1166042 453135 467311 129186 115507 133142 134647 158443 153601 145367 145911 93810 93431 315561 279401 806699 810497 220435 220062 288499 295688 344923 337185 342591 347235 352315 356859 324933 359859 801218 844458 579607 490515 309975 306789 353887 351880 363237 367869 368221 368237 405971 407302 706093 740581 41.05 67.7 2
13:37:23 2023-09-27 430525 429891 94769 94766 149251 153090 161929 158021 98345 96700 114291 117276 142617 142432 445629 479790 1171368 1162726 451713 468149 132857 115414 133209 134449 160430 153244 145725 146119 95569 93527 314452 277262 810128 813917 220326 219070 287890 290467 342983 334022 345722 343321 351752 357863 331675 358163 801433 848191 582466 488627 312176 305030 354135 354871 364364 367286 364408 368792 408340 408552 714212 741667 41.05 67.7 2
13:37:24 2023-09-27 433586 429502 96665 93409 149017 153730 159112 158907 98214 97099 114291 117533 142615 143291 447182 483236 1177059 1159423 453232 468515 132621 115733 133235 135075 158259 153636 146000 146938 94070 93813 315561 279545 809113 813917 220290 220440 288093 295455 343541 333987 344638 344873 352350 356859 324825 360474 800144 838379 582232 487243 311734 305890 355756 351880 363237 369557 364960 368237 405935 407302 718418 740581 41.05 67.7 2
13:37:25 2023-09-27 431440 427899 96736 94997 152477 153582 161633 161347 98178 97031 114179 117863 142289 143824 446731 480852 1183104 1155985 448207 468881 129271 115448 133109 134702 160360 153598 145488 146594 95470 93654 314599 281541 804108 816273 220185 218895 288761 291024 344633 336709 344493 347533 353232 356859 324296 360438 800297 839418 578178 488627 311293 305890 354454 351880 364563 369005 365513 368792 405935 405169 715297 740545 41.05 67.7 2
13:37:26 2023-09-27 427539 428411 94737 95191 150967 153692 161859 161390 98178 97031 114291 117667 142783 144100 446574 484838 1183945 1161927 448329 468881 132857 115448 133868 134736 160654 153739 145759 146731 95569 93654 327202 279509 806376 813917 221360 218694 288738 295455 344923 333870 346247 343321 351992 356905 324897 360136 801218 839075 578178 486208 312619 305030 355003 353900 362693 367869 363564 367131 407156 405240 719550 744974 41.05 67.7 2
13:37:27 2023-09-27 430220 427992 96833 95021 149151 153582 161929 161199 98178 97031 114291 117667 142930 144100 446963 479826 1189808 1166999 450570 468629 129182 116019 133075 135348 158111 154381 145351 147310 93940 93941 315561 282174 797563 810289 221005 219035 288751 290409 346878 333987 342627 346433 350174 357863 324861 360366 802424 835381 582466 487588 310414 306789 354752 354871 362115 369521 366622 366837 406043 405169 713202 744937 41.05 67.7 2
13:37:28 2023-09-27 427321 429094 94805 94991 149763 153088 162226 161164 98452 97066 114469 117552 142980 143636 448974 480852 1179148 1174514 449858 470649 129537 115686 133897 134702 160983 153739 146097 146696 95769 93622 312709 279007 807012 810326 221515 218790 288093 290220 342983 334561 342699 345427 351992 358367 326771 357660 804165 845091 578178 490638 311073 305890 354502 354184 364038 366738 365808 366872 407191 407337 710330 745010 41.05 67.7 2
13:37:29 2023-09-27 433746 431362 96871 95029 148920 153692 159594 161425 98210 97199 114772 117757 143178 143552 448120 482409 1182957 1172711 455108 468737 129715 115859 133645 135041 160843 153704 146063 146490 94070 93845 315561 279437 804819 810497 220008 219934 288093 295873 344923 336016 342591 346955 351992 356216 324897 358199 802313 848155 560808 490016 310414 306789 355003 353621 363202 367799 367142 368646 405898 406981 711154 744335 41.05 67.7 2
13:37:30 2023-09-27 433094 430410 94789 95086 149221 153692 162156 161460 98178 96998 114469 117830 142835 143811 449292 482894 1176363 1166659 453219 468881 129983 115607 134116 134668 157208 153989 146437 146424 95801 93622 315065 279437 815327 818598 220255 219035 288616 290158 342983 334561 344602 346062 352280 357361 324861 357875 801218 848565 578178 492361 311073 304564 355201 354621 363167 366447 366586 369348 405971 406376 710256 745523 41.05 67.7 2
13:37:31 2023-09-27 434464 431104 94825 95117 150181 153445 158717 158954 98686 97066 115083 117466 143473 143324 448608 486286 1176369 1166004 453705 468881 129630 115766 134083 135202 156850 153952 145924 146386 95735 93718 314094 278935 811981 817962 220255 218965 287688 290573 342983 335759 345405 345817 351225 356859 324861 357324 802002 850595 592142 490898 312176 304994 354952 354871 363202 365646 364629 369052 406043 406376 713363 742718 41.05 67.7 2
13:37:32 2023-09-27 433672 430414 96980 95128 149767 153795 162226 161460 98446 96998 114614 117633 143427 143358 449721 484820 1177096 1162726 456517 468918 129537 115799 133645 135122 160801 154458 146056 147758 94332 93941 313499 280981 810091 818542 220828 218860 287140 292054 346388 335759 345649 344284 350945 355752 324789 360895 802571 845688 574657 487588 312619 306321 356008 354871 364841 368970 364335 368201 406007 407623 719550 742755 41.05 67.7 2
13:37:33 2023-09-27 431142 432168 94769 95194 149597 154043 162191 159688 98382 97230 114469 117945 143178 144509 447973 485252 1188194 1165231 450507 472425 129541 115992 133864 135406 160983 154235 145889 146455 95735 93877 320529 281994 809894 818542 220944 218426 288942 295928 345411 334490 345405 345329 351787 356621 324296 359244 802571 839039 582466 488789 311293 304494 355450 353865 364048 367869 364960 369348 409206 404532 716819 744900 41.05 67.7 2
13:37:34 2023-09-27 431130 431711 94668 95223 149767 154043 162226 161721 98313 97164 114357 118060 143178 144023 449611 487017 1191470 1170926 451923 471534 129804 116086 134049 135450 157848 154596 146537 147481 94528 93877 330359 282230 807541 816226 220837 218672 288499 291230 345411 333870 346247 346405 351992 356372 324296 358199 802571 839075 579607 488974 312176 304458 353887 354149 364563 367834 363271 368201 406871 405134 721596 747090 41.05 67.7 2
13:37:35 2023-09-27 432052 432705 94826 93668 150110 154073 162191 161791 98345 97330 114547 118223 143178 144326 447888 481532 1189513 1174386 449514 473049 129894 115992 134116 135518 157108 154307 146675 147209 95735 93813 319607 282865 808882 815113 220066 217641 288946 290819 342983 335534 342555 345321 351992 356656 322499 357588 804734 843002 592142 491976 310414 305854 355756 354113 363534 366703 366030 367647 406871 403967 710330 748604 41.05 67.7 2
13:37:36 2023-09-27 431135 436584 94793 95157 150110 153986 158827 158813 98620 97167 115149 117892 143541 143989 452278 483213 1189004 1180404 454721 472345 129715 115992 134746 135450 159408 154235 146916 147552 95935 93845 327202 279365 812119 811545 220290 218249 287688 289762 342983 334525 342627 344802 351461 357863 324897 357360 805911 848118 599321 490133 311293 305890 354502 353617 364038 366738 364923 368646 406835 406946 712350 747127 41.05 67.7 2
13:37:37 2023-09-27 436987 433093 94728 95219 149798 154111 160011 161826 98446 97164 114792 118060 143212 144291 452278 482212 1185628 1168621 453196 473420 129983 116186 134125 135577 157175 154630 146916 147758 95769 93877 316524 282610 814577 817962 219569 218319 288093 295455 342983 336040 342555 344837 352280 356824 324560 360130 802424 849993 582466 493480 310853 305460 355485 354370 363202 365681 366586 371273 405682 408812 712677 744188 41.05 67.7 2
13:37:38 2023-09-27 435746 432917 94832 95323 150902 153940 159224 161806 98513 96998 115083 117667 143246 144203 451158 487017 1177096 1168621 456016 471353 130072 116119 134184 135551 157559 154484 146744 147449 95935 93813 318449 279509 812394 818235 219912 218379 287688 290397 342983 334490 345685 343286 350945 356859 324933 358962 801784 851800 592142 486616 312176 304958 354419 354871 364841 366738 363784 368201 406043 407017 716819 746031 41.05 67.7 2
13:37:39 2023-09-27 437433 432737 94769 95260 150107 154111 158355 161791 98513 97031 114937 118060 143577 144257 451958 487017 1180588 1165231 457960 474462 129626 116681 134344 136074 159559 155173 146916 148377 95933 94134 315561 283320 813772 820868 219771 218965 287283 295387 344469 335759 342555 344319 351225 355182 322858 359280 804031 847435 582823 488280 311734 305675 356008 351880 363202 368970 364335 367095 404685 406376 722049 743845 41.05 67.7 2
13:37:40 2023-09-27 432665 433133 94800 95493 151821 154575 158389 157868 98345 97330 115050 118697 143246 144761 451812 487125 1189808 1167754 452145 472132 129715 116186 134116 135551 158998 155251 147145 147758 95901 93941 316524 283703 827934 820757 220255 217606 288535 291042 345411 334490 345685 345329 351225 358367 323768 358163 801218 840858 579607 486652 311293 304458 355485 354149 364048 367869 364665 368792 408340 403967 718419 744679 41.05 67.7 2
13:37:41 2023-09-27 432665 433133 94765 95388 150107 154467 160343 161931 98513 97330 114937 118223 143672 144825 451910 491876 1193080 1171914 454398 474352 129983 116359 134958 136123 157910 154733 146571 147654 95969 94005 330239 283503 827582 818235 220066 217641 288745 291125 345411 333870 345685 345817 351992 358367 323803 357970 801784 841453 578178 488974 312176 303995 353356 354149 364048 367542 362722 367131 409640 405169 722622 747201 41.05 67.7 2
13:37:42 2023-09-27 436333 435579 94825 95322 150008 154755 158045 158187 98345 97196 114891 118257 143473 144778 452020 484103 1200065 1173695 455804 473762 129626 116252 134083 136491 161053 154837 146470 148066 95735 94198 318022 285315 814387 816226 219569 218284 288007 288793 344782 334561 342001 345877 351992 356824 322296 358199 806893 839075 590670 492361 310414 306357 355003 354871 363021 367321 367142 367095 406007 406155 713870 747164 41.05 67.7 2
13:37:43 2023-09-27 432481 436099 94852 95548 152034 154764 160717 157735 98415 97264 114970 118170 143973 145210 450525 483691 1193191 1180484 451209 473318 130923 116186 134962 135585 158447 154733 146468 147307 96101 93941 318449 281994 813880 817962 220255 216989 288093 295910 342983 334561 342555 344837 351497 357863 324560 357946 804808 846920 592142 492361 310853 305890 355756 354184 363202 365646 364960 366801 406835 405204 712350 749325 41.05 67.7 2
13:37:44 2023-09-27 448199 436290 94862 95256 150490 154575 159300 157835 98413 97164 114937 118257 143575 145103 450669 481211 1186327 1172025 457317 472191 129983 116219 134184 135901 157810 154802 146778 147963 95969 94379 319607 283703 809265 818542 218698 217711 287890 291024 344923 336040 341965 345392 351752 356252 324559 357086 804808 848155 586510 493866 310414 305890 355236 354402 365078 369346 366885 370220 404577 405975 710183 744753 41.05 67.7 2
13:37:45 2023-09-27 437287 435570 94958 95551 150731 154111 159435 161783 98513 97532 115467 118319 143774 145304 450705 487053 1183871 1172025 456629 474206 131066 116186 134996 136002 158481 154492 147530 147654 96169 93941 317312 282031 818162 821997 218886 217641 288093 289955 342983 334561 342663 345329 351225 356287 322858 357946 802424 851800 596445 493480 310086 304744 355236 354621 362150 365611 364923 368237 405935 405169 713870 742425 41.05 67.7 2
13:37:46 2023-09-27 436775 435588 94800 95227 150765 154077 159469 161826 98546 96998 115600 117945 144142 144058 450741 491303 1180675 1171837 459932 475623 131000 116507 135167 136116 158380 155165 147288 147997 96266 94198 321034 282193 813036 823023 219381 217641 287077 290432 345143 335759 345161 345817 351992 356431 324560 357327 802424 847429 597938 490898 311588 304494 356980 354621 363202 365646 362686 367906 405971 408199 716312 746068 41.05 67.7 2
13:37:47 2023-09-27 437834 437433 94793 95417 150248 154966 158894 158792 98378 97362 114792 118454 143676 145232 455518 487053 1189476 1165231 450575 474257 130072 116607 134555 136079 157910 155303 147222 147953 95969 94134 321034 284911 808032 824225 218886 216965 288620 288775 345411 334022 342627 345573 351260 355788 320620 358127 802155 842645 596297 486616 311073 305675 354987 354353 363021 367869 364114 368201 404721 405689 719513 744152 41.05 67.7 2
13:37:48 2023-09-27 432867 443373 94797 95450 150248 154923 158961 158911 98452 97532 115387 118579 144041 145294 454002 491230 1194113 1172711 454398 475733 129987 116219 134555 136114 158414 155389 146908 147753 96068 94134 323622 284306 809172 824372 219569 217024 288124 290517 345411 334490 345197 344842 350210 357612 321844 357086 802388 841453 578178 489405 311073 304030 355485 353865 363534 367869 363857 368237 408340 403332 719550 747164 41.05 67.7 2
13:37:49 2023-09-27 436825 437947 94728 95554 150244 155134 159018 159012 98378 97330 114970 118454 144043 145266 456523 485575 1199885 1175348 455983 474293 130072 116607 134555 136488 157877 155593 147326 148584 95935 94829 319806 286126 804921 818542 218921 217454 288093 288793 344540 334596 342519 345392 351992 356859 320869 357086 807163 841453 586510 493480 310195 306321 355254 354871 363021 366773 366067 369055 406007 405759 714229 750170 41.05 67.7 2
13:37:50 2023-09-27 435746 436410 94897 95510 150906 154721 159401 158439 98618 97264 115182 118454 144176 144996 455715 486350 1195552 1182014 453196 474257 131165 116829 135269 136119 158953 155528 147390 147617 96169 94069 318635 282902 819973 820175 219912 216931 287890 295505 342983 334561 342555 344319 351497 357863 323288 357946 805948 847325 592142 492434 310414 305890 355505 354184 363202 365681 364629 369281 408917 404850 713363 750691 41.05 67.7 2
13:37:51 2023-09-27 440608 435445 94768 95421 150978 155074 159325 158539 98546 97362 115407 118454 144142 144996 455391 484139 1186069 1173643 459075 474257 130166 116526 134869 136350 159891 155519 146911 148099 96135 94262 317486 284508 811036 818235 220260 217606 287283 290517 344923 334561 340967 345115 350210 354685 322786 358962 805377 849392 586510 494309 310498 306320 356980 353761 365078 367181 366476 369170 404220 405975 711660 747127 41.05 67.7 2
13:37:52 2023-09-27 439655 436092 94800 95459 151081 154902 159469 158759 98587 97330 115182 118454 144075 145335 456838 489917 1188194 1175367 457348 473555 131165 116219 135536 136131 159206 154837 147733 147377 96203 94069 318449 283652 834167 824225 218851 217268 287688 295914 342659 334596 342627 345329 350945 355752 322822 357693 804771 853190 592142 494602 310414 303709 354952 354370 362150 365646 364960 367647 405327 404532 711077 747164 41.05 67.7 2
13:37:53 2023-09-27 439439 435440 94897 95260 151245 154575 159536 161931 98883 96998 115633 118093 144644 144807 455429 494016 1184767 1171914 459763 476524 131033 116667 135115 136305 160672 155632 147632 148066 96169 94134 318449 282902 819402 825393 218663 217292 286879 289955 344778 336362 344638 344842 351992 355788 323839 356572 802461 847429 592142 492013 311293 304030 354135 354370 362948 365611 362722 367131 405649 405134 717365 747164 41.05 67.7 2
13:37:54 2023-09-27 438207 436660 94890 95455 150761 155143 159325 159045 98446 97395 115149 118454 144176 145266 456528 489917 1193191 1167791 453909 474996 131000 116607 135000 136723 158481 155805 147185 148480 96135 94198 319607 285315 809172 825393 218546 216594 288797 288793 342955 334022 344638 342902 350210 356859 320905 358962 802388 841453 590860 489441 309611 303035 354987 353122 363534 367321 363564 367647 406043 405404 721084 748793 41.05 67.7 2
13:37:55 2023-09-27 437298 436767 94888 95781 151077 154936 159843 159198 98415 97597 115533 118386 144474 145601 457452 492922 1198364 1177746 458016 477114 130967 117185 134742 136569 158304 156032 147185 148340 96300 94262 323622 284911 815172 820794 218886 216965 287283 290517 343541 335759 342555 345392 351249 355752 320288 357660 808344 841208 587960 486616 309975 306789 354752 354871 363534 368970 364923 367603 406007 406119 718456 748498 41.05 67.7 2
13:37:56 2023-09-27 437124 436807 94857 95315 151561 154858 159502 159012 98513 97330 115407 118454 144644 145266 456079 487089 1196661 1183723 454230 475032 131165 116607 135536 136363 159460 154837 147630 148118 96203 94262 320529 284105 821568 820661 219569 216223 287688 295510 342983 334561 342555 344284 350943 356859 322559 356861 807163 848191 592142 494332 310414 305460 353392 353936 362150 368495 365505 368462 408735 405975 714378 752639 41.05 67.7 2
13:37:57 2023-09-27 441172 436624 94896 95688 151149 155108 159978 159012 98546 97263 115633 118353 144491 145232 456043 490956 1193790 1184693 461365 475701 131165 116640 135170 136431 158986 155805 147390 148202 96203 94262 320579 284508 820079 818235 218546 217303 286476 295079 344923 334022 342555 344837 349626 353621 322858 357403 809220 847392 592142 490935 310414 306573 351974 353870 363237 366738 363820 367045 404721 405204 716348 749325 41.05 67.7 2
13:37:58 2023-09-27 440603 438072 94792 95484 150973 155143 159502 158902 98546 97362 115840 118454 144644 145266 456052 490956 1186327 1175948 459406 476036 131198 116252 135575 136148 159359 155242 147871 147858 96337 94134 319607 284105 827917 825393 218171 216965 287283 295083 342983 334596 342627 344842 350174 355218 321879 357979 809443 849737 578178 494842 309392 305782 356008 353725 365584 369382 365884 369133 403512 404002 712856 747201 41.05 67.7 2
13:37:59 2023-09-27 441619 437969 94759 95591 151216 155177 160104 159418 98653 97362 115407 118454 144444 145266 455678 491303 1186327 1174514 458719 474996 131865 116286 135473 136286 159494 154837 148079 148066 96236 94475 319607 283703 821573 825393 217984 216931 287283 295247 342983 334561 342627 342902 351992 354720 322593 356609 804808 847465 594952 494989 310414 304744 354454 353870 361102 367308 363857 367131 404721 403967 712624 747201 41.05 67.7 2
13:38:00 2023-09-27 440608 436598 94961 95294 151283 154858 160378 158506 98815 97199 115919 118218 144773 145304 457335 492922 1187315 1173350 463993 476970 131033 116916 134996 136966 158843 156066 147632 148677 96036 94391 320579 284911 812068 827897 220218 217536 286240 294965 343506 333870 342627 343286 351497 352597 320548 357086 804808 848000 589613 486580 311073 304922 353639 351844 361102 367905 362758 368794 402909 403967 720230 748604 41.05 67.7 2
13:38:01 2023-09-27 438084 440467 94824 95616 151212 155177 159502 159409 98513 97330 115600 118700 144897 145739 458129 492648 1195484 1176147 457317 477451 131652 116835 135668 136509 158785 156023 147459 148480 96169 94391 319607 286126 818432 825393 219371 216257 287688 288775 344923 335759 342627 342902 351461 356859 320834 357946 802424 838379 586510 490862 311293 303106 354419 353617 363021 367251 360609 367095 406043 405404 724494 749030 41.05 67.7 2
13:38:02 2023-09-27 440700 441476 94892 95784 150976 155506 161246 159486 98686 97564 115919 118879 144610 145705 457768 494527 1201705 1181324 459332 477823 129894 117030 134742 137141 158818 156458 147736 149208 96135 94614 319607 287204 808931 823059 218511 216594 287890 288797 346315 333870 342591 345079 350401 355467 321546 360130 809491 841453 589613 488974 310414 306321 354002 354871 364048 368677 363784 367045 405935 403931 722622 750924 41.05 67.7 2
13:38:03 2023-09-27 437174 441481 94925 95455 151279 155143 160233 159012 98513 97330 115600 118454 145013 145300 458742 492143 1198991 1187278 455910 477150 131998 116801 135490 136475 160027 155667 148355 148584 96269 94262 321551 284508 829910 823059 218886 215887 287283 290819 342983 334561 342037 343286 349908 356859 322296 355743 808308 848191 592142 493866 310195 305566 355971 356847 365042 367825 363675 368573 405935 405939 715903 751384 41.05 67.7 2
13:38:04 2023-09-27 443128 439337 94828 95455 151245 155143 160104 159418 98651 97297 115792 118454 144879 145369 461346 491574 1194888 1180484 459588 477823 131132 116963 135162 136590 159206 156057 147733 148340 96336 94391 318474 285720 818945 820625 217458 216931 286996 288883 344923 333987 341207 345356 351461 352562 321582 357367 808344 853190 568667 492361 308411 306789 355003 351844 364563 366738 364960 367603 403476 404567 714378 749325 41.05 67.7 2
13:38:05 2023-09-27 442652 439418 94828 95620 151732 155143 160344 159045 98546 97362 115600 118782 144913 145739 458778 493594 1186327 1176184 459932 477823 131198 116640 135734 136475 159528 155628 148493 148480 96437 94198 327202 284105 822485 827736 217528 216257 287283 291024 342983 334525 342591 344624 351740 354401 321558 358209 806372 849847 568667 495156 309320 304815 357395 353689 364048 365611 364960 369317 402622 405349 714378 748225 41.05 67.7 2
13:38:06 2023-09-27 441675 438433 94924 95684 151739 155143 160489 159045 98546 97362 115633 118782 144673 145708 459429 494108 1186327 1173643 463724 477665 131165 116916 135251 136509 159460 155840 148044 149053 96303 94456 321551 284508 816407 827736 217493 216223 285601 295800 342983 333870 342627 344842 350078 354685 322380 354667 804771 852295 568667 493863 311734 304030 353887 353870 363237 367825 363130 369055 404721 405134 719513 749325 41.05 67.7 2
13:38:07 2023-09-27 445248 439489 94884 95488 150942 155628 161736 159452 98620 97558 115919 118714 144773 146114 459319 495850 1189402 1170322 459661 477931 131099 117063 134928 137822 158953 156528 147941 151263 96169 94743 318635 287756 809575 827736 217120 216965 287283 288775 343506 334230 342555 345817 351497 352527 319828 358708 807127 845688 587960 486652 310414 304100 355505 351289 363021 367869 360645 367863 402271 405404 723609 747201 41.05 67.7 2
13:38:08 2023-09-27 439732 440014 94921 95550 151250 155861 160233 159553 98546 97362 115633 118782 144879 145739 458778 496067 1199028 1179371 458315 477895 131066 117030 134996 136957 159110 156310 147838 151089 96269 94423 322751 286126 816446 825393 218136 216072 287283 288775 343506 333870 341483 344837 349872 354685 319379 358999 809491 841453 595935 489405 309429 306321 354752 354621 363021 367869 364337 367309 405039 404581 719403 751421 41.05 67.7 2
13:38:09 2023-09-27 441854 441859 94953 95779 151182 155866 160650 159553 98513 97395 115600 118782 144909 146076 461249 491303 1205208 1182846 457317 477679 131198 116996 135759 136646 159494 155528 148112 148375 96203 94453 321551 286126 820283 824225 217493 214953 288797 288879 342983 334561 341207 343321 350437 356323 319863 355780 809491 845055 592142 494989 308701 304958 355003 353087 360979 367308 363784 367082 406007 403659 713165 752639 41.05 67.7 2
13:38:10 2023-09-27 444462 441994 94800 95592 151279 155541 160012 159553 98513 97362 115633 118782 145455 145584 459429 490609 1189439 1179644 462348 477967 131165 117247 135345 136923 159494 156201 148044 150949 96203 94518 321034 286126 819059 825393 217120 216223 286991 290141 342983 334561 340416 343321 351992 353586 320620 356825 809443 852979 568667 495785 309101 304907 356512 351735 364048 367789 364483 369133 405538 405975 713363 745699 41.05 67.7 2
13:38:11 2023-09-27 441638 441750 95057 94001 151942 155143 160489 159079 98546 97532 115885 118782 145114 145773 457852 495260 1186327 1174477 463993 477931 131165 116916 135439 136509 159494 156310 148079 150983 96236 94453 321551 285315 816540 828496 217493 216072 285566 295002 342983 333870 342627 345061 350966 354117 321844 354380 804771 852295 600924 491629 311293 304030 353852 354370 362948 366446 360537 369055 404116 404567 721084 746832 41.05 67.7 2
13:38:12 2023-09-27 440503 441052 94856 95653 151245 155896 160233 159587 98546 97395 115633 119082 145060 146317 458210 494144 1199028 1177057 457056 477967 131198 117030 135456 136923 159325 156597 147914 150983 96236 94518 322751 284866 818365 828532 220260 214953 287913 288577 344815 336362 342411 342722 351353 355610 319721 356678 806570 843802 586510 491592 310414 303142 354454 355373 362985 367251 360645 366801 405935 404548 723613 749325 41.05 67.7 2
13:38:13 2023-09-27 455017 441313 94856 95683 151279 155861 160455 159587 98546 97362 115633 119082 144807 146215 458210 499687 1204147 1181324 461365 480744 131099 117063 135030 137329 159206 156707 148044 151053 96270 94582 318474 285503 811573 826564 217493 215887 287081 288775 343506 335759 341483 344319 349345 354153 319379 358454 809491 841453 590860 490133 309538 305854 354002 354370 360979 367869 363820 366489 404757 404264 719550 752379 41.05 67.7 2
13:38:14 2023-09-27 441454 441818 95086 95784 151635 155900 160277 159995 98382 97564 115839 118995 144978 146466 458210 489779 1201780 1190474 459314 477679 131989 117030 136032 136943 160157 156310 148388 148686 96537 94456 326774 285923 827246 826564 218171 215724 287310 290517 342983 334561 341483 345329 350437 355788 319568 355780 809491 845688 592142 494236 309975 305460 355003 353122 360979 365356 363564 367082 405971 403659 714175 749723 41.05 67.7 2
13:38:15 2023-09-27 445160 442111 94985 95583 151736 155896 161009 159587 98815 97362 116052 119082 145654 146011 462297 492373 1198364 1183007 463677 481423 131832 117063 135587 137267 159528 156816 148353 149172 96370 94775 321551 286940 831361 825393 216783 216292 286835 288883 344923 334022 340452 344837 350966 352527 320834 355780 809491 847465 568667 493866 306424 306320 355971 351591 365042 368862 364814 366935 402164 405939 715903 751569 41.05 67.7 2
13:38:16 2023-09-27 444349 442151 95217 95658 151736 155896 160523 159995 98751 97362 116019 121085 145182 146248 462334 494016 1192063 1178610 459552 480744 132022 117063 136015 137081 160259 156350 148388 148999 96370 94775 320579 284991 825825 828764 217120 215887 286879 288883 342983 335534 340967 342902 351497 352562 321725 355743 807200 851051 582466 496430 309283 304887 353887 351880 363534 365356 364665 368683 402909 405404 712120 749621 41.05 67.7 2
13:38:17 2023-09-27 444820 442115 95025 95522 151980 155644 160891 159553 98883 97330 116052 118454 146112 145603 459611 498982 1192344 1176221 466642 482176 131652 117340 135702 137406 159325 156851 148044 149768 96236 94743 321551 287348 820773 829154 219482 216257 285601 288775 343471 333870 342278 344842 349585 351998 320584 356569 806980 849282 590860 491061 310341 303780 355468 351627 364820 367578 360573 367082 401107 405831 724392 748793 41.05 67.7 2
13:38:18 2023-09-27 447545 444363 94856 95650 151005 156213 159809 160318 98478 97395 115633 121236 145182 146283 458892 495645 1202636 1174477 458719 482140 131956 117063 135575 137288 159528 156851 148112 149103 96270 94775 321551 288712 817142 832201 217120 214919 287688 288879 342767 335759 341519 342902 351744 354153 318602 356898 804771 843230 592142 490898 310414 304744 354419 351880 360979 366738 360645 369391 402873 403659 720193 746942 41.05 67.7 2
13:38:19 2023-09-27 439704 442760 94856 95687 151111 156157 160721 160405 98653 97666 115952 119111 145449 146844 461388 499894 1204073 1183737 460710 483309 131198 117340 135583 137372 160827 156816 148319 149625 96270 94839 323732 288166 816995 827362 217493 215632 286879 288879 344923 333870 342627 342902 349345 354720 321103 355780 807127 843194 582466 493161 311293 303035 355003 353405 363021 365681 362098 368124 406007 404548 724465 749723 41.05 67.7 2
13:38:20 2023-09-27 441566 442147 94824 95716 151245 156182 160273 160608 98345 97695 115633 121438 145148 146759 462700 491610 1211093 1186323 458357 482176 131989 117063 136002 137293 160003 156597 148353 149068 96337 94743 320579 285851 820382 825393 217120 214884 287913 288879 342983 334561 340488 345573 349380 353621 317898 356572 809491 838415 590860 494989 309065 304922 354502 353870 360979 365681 363857 366789 403828 403373 718456 752528 41.05 67.7 2
13:38:21 2023-09-27 441950 444535 95248 95920 152119 155757 160935 159995 98513 97362 116019 121035 145216 146179 462700 492994 1200070 1191431 462225 481994 131989 117063 135793 137055 160037 156677 148423 149103 96437 94743 323622 286126 827011 825393 217528 214919 285601 288883 342983 333987 341243 344842 348818 355538 320609 353594 808917 855208 575319 494989 309975 303709 355003 353122 363791 367050 360645 366786 406007 404833 715261 753596 41.05 67.7 2
13:38:22 2023-09-27 453642 444648 95017 95620 151732 156113 160489 160029 98546 97362 115986 119089 145620 146214 462589 491574 1188559 1181324 463334 482140 132295 116996 135951 136923 160515 156275 151172 151054 96638 94646 324104 286126 830615 829977 216783 214919 286543 290409 342947 334490 341965 342636 350930 353551 319828 354093 807127 855318 594952 496136 312084 303816 356512 353725 364048 366613 362541 368536 402977 405224 715151 749455 41.05 67.7 2
13:38:23 2023-09-27 444969 444644 95248 95750 152220 155575 161260 159519 98850 97230 116339 118454 145856 145705 459683 499287 1188559 1177020 466684 482140 131741 117306 135695 137372 159528 157070 148493 151509 96470 94968 324104 287348 821512 829777 216783 215853 285196 288775 345411 333834 342519 344842 349836 353586 321546 355438 806519 853499 592142 490133 311293 304030 355505 353870 362912 365611 360465 367863 403512 404497 722270 751458 41.05 67.7 2
13:38:24 2023-09-27 447226 445591 94920 95815 151283 156400 160489 160284 98513 97662 115986 121370 145485 146283 459647 496031 1203306 1177894 460058 482858 131989 117387 135789 137926 160003 156886 148493 151404 96503 95032 324104 288371 821568 832165 216934 214666 287395 288486 344778 335578 344052 342505 351317 354472 318719 355598 806870 844999 568667 491410 310195 303106 354419 353870 360979 368199 360537 368646 403512 403021 722109 750132 41.05 67.7 2
13:38:25 2023-09-27 442731 444648 94953 95781 151702 156004 160857 160063 98513 97362 115826 119247 145485 146636 459647 499036 1203343 1183849 462676 482530 131956 117306 135661 137338 159528 156816 148493 151263 96470 95032 324104 287756 823664 827289 217085 214746 286521 289005 345411 333834 342555 344842 347733 354117 318861 355168 807127 845055 568667 489668 311293 303745 353965 354871 363021 367825 359379 365934 405291 404228 726558 753174 41.05 67.7 2
13:38:26 2023-09-27 441890 445586 94957 95786 151946 156509 161009 160574 98681 97662 116019 121404 145620 146725 464017 493030 1203381 1190623 460045 482858 132744 117225 135917 136923 160515 156310 148908 149311 94418 95194 324104 287756 828113 829499 219131 214414 286853 288667 342839 337185 341171 344842 349309 354685 317898 354339 810529 846847 599431 495376 309283 304422 354894 354871 360979 367308 362722 366453 404721 402383 714175 753711 41.05 67.7 2
13:38:27 2023-09-27 443109 445281 95248 95488 152191 155644 161260 159587 98714 97330 116019 118782 145856 145976 462320 495995 1198104 1191393 466381 482858 131989 117225 136143 137376 160037 157151 148493 149982 96537 94968 324104 285708 822942 827736 216783 214919 285201 288775 342983 335759 341207 345329 347488 352597 320798 353557 811215 852259 560808 493829 309975 304708 351974 355227 365042 367646 360357 365493 405147 405903 717217 755748 41.05 67.7 2
13:38:28 2023-09-27 449269 446153 95114 95781 151946 156148 160857 160063 98788 97532 115986 119111 145788 146214 465491 493796 1198141 1183849 464990 483578 131956 117362 135789 137406 160003 156851 148493 151404 96537 95032 324104 286580 825013 828911 218050 214919 286293 288775 342983 334490 339866 345817 349309 351436 322417 354630 810640 847465 568667 492397 308556 305767 353965 351771 364048 367825 363271 364864 403817 405404 714175 752639 41.05 67.7 2
13:38:29 2023-09-27 447545 444075 95114 95484 152220 155861 161260 159553 98891 97164 116052 118454 145312 145705 459683 499036 1189204 1177931 467445 483578 131865 117421 135439 137406 159528 156851 148493 151404 96370 95032 324104 288712 823650 831576 218050 214919 284752 288775 345546 333834 342001 342866 348818 352280 322049 354339 808868 854216 568667 491410 311037 303567 354967 351699 365078 368862 359886 366749 403156 404474 726745 752862 41.05 67.7 2
13:38:30 2023-09-27 449776 444039 94921 95781 151279 156732 160789 160608 98513 97395 115826 121370 145620 146248 459719 500040 1199810 1175367 459516 484678 131865 117421 135473 137632 159528 156851 148493 149784 96370 95064 324104 288378 822053 833970 216823 214850 287395 287891 344923 333870 340967 342902 348987 351436 319434 355743 805948 846920 592142 492810 309903 302750 355003 351735 360979 366703 362614 366453 400402 402702 722270 749325 41.05 67.7 2
13:38:31 2023-09-27 441926 446541 94961 95658 151980 156148 160857 160318 98546 97362 116019 119281 145856 146248 462778 500125 1206853 1184693 459624 484605 131744 117650 135345 137727 159494 157614 148493 151754 94482 95291 324104 288342 815700 828800 218667 216652 286244 288211 345899 333762 340824 346306 347554 355126 318684 355525 810640 838451 560808 486544 309926 304385 353965 354370 363021 366773 360175 364499 403368 403624 724465 750785 41.05 67.7 2
13:38:32 2023-09-27 445829 444293 94852 95857 151245 156906 160489 160831 98513 97695 115885 121404 145586 147203 459719 494527 1208248 1190623 460058 483578 131989 117387 135789 137406 160404 156851 148493 151474 96537 95129 324104 288175 822618 827736 218050 214517 287395 287855 342983 334490 340188 344842 348782 352491 316868 355707 810640 838149 568667 494565 306784 304958 353965 353870 360713 365611 362722 365344 402873 402698 719993 754784 41.05 67.7 2
13:38:33 2023-09-27 444058 447168 95049 95883 152435 156370 161269 160217 98686 97297 115986 118947 145856 146283 463046 496897 1205993 1192319 460710 483578 132419 117329 136359 137051 160515 156672 148838 149033 96537 94743 322523 285802 831768 827289 216783 214150 286405 288879 342983 335759 340416 342902 348782 354401 320412 351533 809491 847519 592142 496430 309028 304335 354502 354871 360979 365763 360609 365934 404433 402419 714718 751886 41.05 67.7 2
13:38:34 2023-09-27 460976 445897 94949 95658 152081 156182 161003 160318 98546 97330 116019 119082 145856 146248 463409 493030 1198991 1183007 465166 483578 131989 117306 136094 137518 160259 156886 148388 149520 96403 94968 318474 287118 822141 829741 216823 214850 285601 288865 342717 334525 338401 344842 349309 351155 318602 353267 809491 847429 590860 495009 309097 305387 354890 351591 363498 367789 362613 365456 400893 404045 716413 751458 41.05 67.7 2
13:38:35 2023-09-27 448182 444293 94961 95687 152367 156410 161158 160429 98480 97362 116019 119116 145819 146824 463736 495995 1193265 1181324 464054 484335 132204 117340 136049 137284 160549 156816 148838 149679 96638 94839 323622 286126 830459 833970 218050 214850 285601 288883 342983 333870 342001 342794 348532 351998 319398 351424 807163 854742 592142 496525 309975 303070 355505 351880 363021 365727 362614 367603 402271 404228 717910 750924 41.05 67.7 2
13:38:36 2023-09-27 450832 445613 94953 95849 151736 156688 160523 160831 98513 97395 115986 121370 145822 146317 463105 501955 1203493 1174477 459588 484605 132390 117421 135878 137518 160259 157359 148353 149729 94611 95259 321551 288550 828998 834561 216823 214517 286906 287981 342983 333690 343319 342650 349585 351740 319507 355598 806372 847973 591222 492460 309744 303852 355003 351488 360979 365681 360211 366013 400330 403268 723879 750391 41.05 67.7 2
13:38:37 2023-09-27 446634 448440 95443 95819 151736 156182 160857 160574 98513 97362 116019 121202 145620 146317 463736 500393 1204147 1182052 459516 484948 131989 117387 135810 137501 160259 157296 148388 149520 96370 95032 323732 287585 825821 834561 216783 214001 286204 288639 342983 333870 342519 342275 349345 353586 316973 353557 805948 843656 590860 491976 310195 301831 355505 354621 360979 367567 359415 367082 404721 402419 724392 751199 41.05 67.7 2
13:38:38 2023-09-27 446159 445649 94828 95886 151250 156941 160489 161122 98513 97662 115826 121522 145734 147238 463773 496031 1210823 1188930 459727 482457 131989 117617 136015 137518 160404 157359 148838 149625 96437 95519 322751 290225 822041 830088 217905 214746 287211 288260 342875 336709 341616 344733 348555 352456 316425 355707 811791 843656 583895 493829 308556 304601 354002 351591 360654 365646 362686 364828 403192 402100 719513 750785 41.05 67.7 2
13:38:39 2023-09-27 445001 445689 95017 95716 152225 156182 161003 160574 98546 97330 116019 121202 145958 146317 464429 496067 1206068 1192969 463993 484948 132419 117454 136066 137496 160549 156502 148942 149311 96605 94775 322299 288166 828800 828496 216783 214001 285129 288879 342983 333870 340416 342902 347768 354117 317898 351424 809491 850595 562545 495376 309028 304030 354002 354871 360979 365478 360321 365605 405039 402842 717433 754672 41.05 67.7 2
13:38:40 2023-09-27 445977 447164 95248 95950 152613 156365 161406 160540 98714 97362 116406 119029 145819 146709 465413 499687 1199885 1190720 469215 483659 132419 117617 136019 137539 160370 157359 148838 149939 96471 95259 324713 287563 823860 828911 216823 214699 285112 288874 342983 333870 340452 345573 346408 351436 321725 351496 811791 852295 592142 493536 309538 303887 351974 351880 364048 366792 362098 363689 402271 404833 719513 751886 41.05 67.7 2
13:38:41 2023-09-27 448809 448049 94985 95819 152115 156435 161037 160574 98546 97362 115986 121152 146093 146317 467014 496103 1193191 1180334 465204 482457 132872 117421 136079 137509 160917 156851 149081 149311 96638 94872 326676 285793 829519 834561 218050 214219 285891 288883 342983 333870 341483 342516 349345 351471 317862 353877 810596 854106 573424 497414 308411 303425 355971 351627 362948 366356 360501 366862 401036 403340 714718 750391 41.05 67.7 2
13:38:42 2023-09-27 449029 448207 95373 95620 152715 156004 161552 160183 98788 97263 116052 119082 146093 146248 465122 501216 1194888 1181171 469917 482493 132295 117650 135951 137783 160404 157186 148982 149730 96470 94839 322523 286651 819677 836337 216823 214185 284224 288793 342983 333834 342001 342830 347768 351963 319379 351388 807163 857271 603163 490935 310414 302610 354502 351880 364048 366792 358838 365934 401107 404833 722270 750785 41.05 67.7 2
13:38:43 2023-09-27 449139 448431 94993 95891 152220 156688 161003 160608 98546 97695 116019 121404 145856 147101 464465 501955 1203824 1181324 459395 483208 132544 117454 135943 137666 160515 157394 149940 149835 96403 95226 323732 288450 821653 835744 218050 215739 286190 288211 342803 335723 340788 341326 349729 352421 319507 354162 806372 846234 583066 492361 309757 302645 353356 351591 360943 367825 360211 367082 402307 401111 720193 747532 41.05 67.7 2
13:38:44 2023-09-27 445779 445684 95016 95819 152220 156544 161003 160608 98747 97362 116052 121202 145683 146759 465195 504225 1208211 1187273 463641 483924 132744 117847 136177 137762 160549 157359 151031 151579 96605 95291 326947 288414 827194 832790 218050 214001 285601 288332 343211 333834 340452 344842 346651 352245 316973 353803 809491 844458 582466 486616 308701 304030 351758 353870 360979 366703 358874 363689 403192 403017 727781 754598 41.05 67.7 2
13:38:45 2023-09-27 445639 448080 94956 95721 152254 156544 161260 160463 98513 97623 116019 121119 146127 146317 466220 498946 1203418 1193006 464990 482493 132419 117454 136053 137505 161115 157115 149079 149554 94482 95226 323495 287756 830604 830088 218667 214081 284916 288775 342947 335347 339938 342902 347245 353480 317898 351105 810596 850595 592142 495046 309539 303817 354002 353580 360979 365763 360247 364864 404721 403056 718418 751923 41.05 67.7 2
13:38:46 2023-09-27 449782 445684 95053 95691 152288 155974 161294 160463 98546 97196 116086 121202 145922 146248 465950 498650 1203493 1187241 469917 483208 132560 117454 136049 137522 160549 157359 149081 149729 94547 95259 324713 288022 824205 829118 216823 214517 284725 288657 342983 333870 339150 345329 346408 351884 318379 351460 809177 853536 582823 492434 308979 304672 351722 351519 363902 366721 360357 365181 400893 404653 719366 753599 41.05 67.7 2
13:38:47 2023-09-27 453329 446938 95053 95621 152225 156544 161347 160918 98513 97330 116052 121202 146127 146317 466403 496031 1199028 1185470 465758 483548 132419 117454 136070 137427 160805 157221 149185 149520 96471 95194 323732 288256 847250 834818 216823 214185 285129 288012 341982 334022 339389 342830 348854 350385 319379 351460 808917 852979 590860 496430 306748 303035 355003 351807 360979 365763 360609 366489 400473 403021 714212 750132 41.05 67.7 2
13:38:48 2023-09-27 451877 447010 94953 95683 152287 156688 161260 160574 98579 97330 116052 121370 146123 146964 465195 502029 1202437 1175348 465099 483924 131989 117732 135938 137878 160259 157759 148388 149939 96437 95323 325955 290268 823395 835744 216338 214150 285601 287077 342983 333870 339938 342541 348268 351884 319471 353984 808770 848046 582466 491760 309320 302857 354465 351204 360979 365646 359415 364864 401538 402419 724392 750391 41.05 67.7 2
13:38:49 2023-09-27 447536 447639 95118 96177 152086 156688 160891 160976 98513 97395 116019 121236 146127 147101 465195 499036 1206928 1183849 459588 483959 132022 117454 136036 137752 160404 157394 148803 149729 96605 95291 324713 290225 825819 834561 216823 217981 285601 287963 342983 333870 341243 341241 348537 352562 316425 351533 807127 843230 582466 492361 309065 301268 355003 353870 360943 366792 359415 366526 403512 401254 723879 749687 41.05 67.7 2
13:38:50 2023-09-27 446858 448345 94860 95886 151317 156941 160557 161156 98546 97395 116467 121471 146127 147238 464940 499687 1212743 1192044 459588 483959 132419 117847 136058 137860 160858 157763 148838 149939 96538 95291 321551 291054 824963 832448 216823 213487 286338 286952 342911 336197 341616 342758 347067 351296 317707 354380 811791 838451 592310 494602 306315 304494 351974 351880 360653 367646 360645 364239 401953 400620 719550 751923 41.05 67.7 2
13:38:51 2023-09-27 444172 450349 94985 95787 152254 156683 161612 160608 98579 97362 116052 121236 146127 146759 465561 498982 1204751 1195626 463969 483959 132419 117454 136070 137544 160805 157359 149081 149311 96605 95590 325695 286723 833272 829813 218050 218053 285094 288879 342742 333870 339424 342866 347245 352597 316938 350858 810640 850595 592142 496078 308592 303035 354002 354621 360979 365763 360321 364572 403828 402133 716201 753339 41.05 67.7 2
13:38:52 2023-09-27 452186 448116 95025 95725 152297 156653 161406 160924 98579 97362 116086 121236 146162 146862 467284 495778 1199028 1185480 467850 487703 132685 117645 136299 137703 160960 157764 148976 150044 96738 95584 324345 288360 829997 834561 216823 213522 285094 288012 342453 337148 338330 342830 348502 350315 316903 351208 811791 852259 590860 496782 306676 302821 355003 351452 360979 366792 360645 365602 399805 403304 715187 749650 41.05 67.7 2
13:38:53 2023-09-27 450119 448304 95049 95815 152254 156653 161484 161088 98513 97330 116019 121370 146127 147066 467247 501101 1197171 1183686 468976 483852 132981 117698 136466 137501 161028 157324 149707 149729 96738 95161 322299 286436 843779 836930 216521 213522 284645 288870 342151 333870 340931 341758 347733 350910 316903 350292 810020 857858 583610 496525 309320 302432 355468 351627 360835 364930 361584 366270 400893 402347 719476 751458 41.05 67.7 2
13:38:54 2023-09-27 450832 449519 95413 95897 152711 156618 161552 160429 98823 97264 116406 119164 146568 146248 467578 504972 1198719 1181324 470584 485359 131989 117813 135985 138165 160370 157870 148803 150149 96537 95323 323732 290374 816511 835744 216823 214482 284034 287711 345265 333834 340416 342794 347733 349826 317898 351460 807127 847392 590860 489405 309975 303058 353965 351844 363791 367567 358297 364828 400437 404228 726522 749120 41.05 67.7 2
13:38:55 2023-09-27 446131 450979 95021 95819 152254 156653 161226 160976 98513 97362 116052 121404 146432 147203 467247 502700 1206424 1185443 463641 485359 132386 117617 136024 137552 160549 157614 149046 149939 96571 95323 323732 288523 824162 836337 216823 217910 285530 287675 342731 333329 343563 341062 347590 352386 318830 351316 806943 846834 582466 492361 309210 302940 355003 353870 360364 366542 358262 365898 403156 401183 727151 752914 41.05 67.7 2
13:38:56 2023-09-27 459024 448340 95025 95819 152220 156653 161260 160831 98546 97362 116019 121202 146331 147066 467676 505044 1210376 1187166 466417 485359 132223 117847 135759 138262 160003 157870 148319 150149 96571 95323 321436 290601 817290 832201 216823 213339 285276 287508 344923 333328 339866 342902 345609 351884 316868 351460 809491 845018 590860 486580 309210 303070 351974 351880 360979 367825 358297 365071 402271 402383 726558 752989 41.05 67.7 2
13:38:57 2023-09-27 446908 450345 95086 95853 152254 156628 161518 161287 98513 97362 116019 121404 145922 147203 468610 500066 1208650 1196476 464297 484641 132727 117780 136470 137531 161062 157579 149323 149763 94547 95422 321938 287455 829037 833632 218050 214830 284499 288658 341731 335687 338841 342794 346651 352491 316646 352761 811791 845615 593429 496782 306748 302785 353965 351807 359820 365692 360465 363689 401917 400549 716312 751886 41.05 67.7 2
13:38:58 2023-09-27 447545 448376 95122 95645 152745 155974 161552 160574 98850 97330 116052 119198 145922 146317 467946 499001 1203824 1189218 471326 483959 132635 117813 135951 137727 161028 157324 149289 151650 96571 95259 325695 287900 836053 829741 217782 213487 283755 288739 342669 333870 339353 342794 345090 351471 316973 350292 811791 852403 599431 494952 308556 303070 351722 354116 362803 365407 362098 363543 403332 403444 718272 755748 41.05 67.7 2
13:38:59 2023-09-27 454426 449640 95021 95786 152225 156688 161518 160608 98513 97330 116019 119281 146432 147389 467946 500040 1196179 1187924 467556 487372 133152 117597 136742 137494 161329 157185 149743 147454 94547 95259 324713 287936 830565 836930 216823 215256 285307 288260 341874 333987 339389 341722 348639 350105 316389 350894 809491 852259 592142 497135 306748 302610 355003 351735 360979 365143 360501 365898 399840 402100 715261 750924 41.05 67.7 2
13:39:00 2023-09-27 451425 450664 95244 95649 152749 156148 162069 160318 98817 97196 116406 119082 146568 146283 467946 504972 1195484 1183849 471923 485359 132544 117732 135968 137441 160864 157509 149290 150045 96571 95291 325695 287941 826249 837524 216823 213157 282890 288296 342983 333328 340416 341758 346651 351884 320412 352260 809443 857250 597938 495193 309356 301725 354716 351555 360799 364418 358010 364828 399840 402100 721485 750739 41.05 67.7 2
13:39:01 2023-09-27 452334 449670 95017 95786 152470 156514 161958 160574 98546 97330 116406 118947 145987 146725 467616 505008 1201584 1180484 470584 486115 131989 117847 135917 137857 160259 158126 148804 147861 96537 95551 325955 290806 817686 836930 216213 214185 283904 287010 342983 333563 339902 342275 346372 348259 316903 351424 807163 847429 586510 489405 309501 302150 351974 350921 363021 367308 357722 364239 398614 403624 726558 749687 41.05 67.7 2
13:39:02 2023-09-27 448499 450979 94985 95815 152225 156906 161260 161181 98513 97362 116052 121370 146089 147134 467946 504792 1208575 1187203 466087 486115 132295 117813 135951 137727 160549 157614 151136 151648 96605 95323 326947 290191 825009 837196 216787 215097 285049 287423 342875 332715 341304 341578 346023 351787 318308 351244 807090 845652 600924 490515 310159 301830 353965 353870 360943 366535 357184 364645 402837 400865 728696 751886 41.05 67.7 2
13:39:03 2023-09-27 449776 449990 94985 95749 152220 156649 161406 160608 98546 97330 116019 121202 145785 147134 467615 504261 1213871 1187203 466858 486458 132022 117813 135917 137857 160549 157870 149360 147861 96403 95616 323973 291945 822759 832201 216485 217910 284658 286061 344680 333834 338092 342902 345574 350385 322050 351496 810640 838379 589410 489441 306784 303781 351974 351807 360979 368040 359379 362554 403817 400969 725600 754412 41.05 67.7 2
13:39:04 2023-09-27 448504 450717 95114 95749 152745 156182 161922 160574 98850 97196 116373 121169 146225 147186 466798 500512 1204714 1191864 470584 486607 132453 117813 136381 137808 161339 157624 149603 150149 94418 95421 327938 288306 825463 832448 216823 215474 283287 288296 342947 333870 339389 342650 344948 351120 319597 349272 811791 855428 591757 495009 306784 303070 351974 353870 360979 365143 361510 362590 402837 403021 718456 751923 41.05 67.7 2
13:39:05 2023-09-27 450940 450827 95081 95886 152605 156941 161518 161088 98546 97499 116052 121202 146225 146929 468610 499036 1209366 1187203 470584 486115 132419 117732 135951 137727 160805 157614 151276 151684 96605 95291 330600 288486 826928 833380 216061 217701 284224 287414 342983 333352 340166 344842 345645 348294 315912 350328 810345 854138 592142 494567 306424 304208 351722 351709 360907 365585 359271 360334 402391 402842 722527 751199 41.05 67.7 2
13:39:06 2023-09-27 452334 451094 95176 95658 152745 156331 161586 160744 98513 97330 116052 121202 146910 147384 469054 506809 1199143 1188074 471440 485971 132320 117678 136260 137651 160926 157579 151207 151579 96638 95259 325695 288234 826965 837294 216213 217874 282890 288008 342695 332823 343075 340725 346408 349826 316938 348954 807090 857307 597938 492397 309501 301655 351974 351735 362803 365179 357220 364791 400402 403340 722270 752068 41.05 67.7 2
13:39:07 2023-09-27 454525 450345 94992 95819 152220 156653 161552 161088 98546 97362 116052 121320 146467 147066 468610 505044 1204147 1177894 469917 486458 131989 118115 135802 137857 160515 157870 148873 147861 96571 95355 325955 291945 821523 838118 215606 212895 284658 286477 342983 333546 341579 342023 346402 350647 317308 351352 809307 849847 586510 491225 309097 302643 351974 349617 360943 367308 361584 363948 400223 401183 726558 749030 41.05 67.7 2
13:39:08 2023-09-27 460111 452375 94985 96067 152153 156976 161037 161088 98446 97395 115906 121404 146265 147065 468610 502029 1206461 1184693 463373 486079 132386 117698 135951 137898 160549 157759 151136 151648 96605 95291 321436 290637 823312 837635 216823 214228 285094 287203 342983 333834 339866 340403 347488 351401 315920 351141 807127 844458 600924 492397 306784 301232 355003 351844 359856 366249 358297 365639 401036 399987 722234 751199 41.05 67.7 2
13:39:09 2023-09-27 450193 451016 95025 95823 152254 156688 161518 161088 98579 97362 116052 121370 146568 147203 467946 505044 1215631 1189776 469499 486715 132022 117847 135883 138084 160515 157905 150962 148759 94450 95845 327231 292553 822484 833234 216823 214830 284601 285882 344887 333690 340648 342722 346837 350385 317707 350858 810596 846920 592142 491336 308592 302182 351974 351663 360979 367567 357220 360515 401036 401183 727110 753559 41.05 67.7 2
13:39:10 2023-09-27 452223 450899 94888 95916 151972 157230 161003 161525 98378 97656 116019 121555 146127 147719 468610 499072 1212669 1193168 464021 486837 132419 117617 136045 137748 160883 157724 149185 149939 96471 95259 325955 291198 836651 833380 216518 217604 285601 286615 342464 335820 338092 342866 345609 349861 315883 351460 810382 838415 600924 494952 306676 303142 351974 351091 359279 366285 362872 363398 400612 399529 721497 754672 41.05 67.7 2
13:39:11 2023-09-27 451471 451052 95053 95649 152749 156832 161586 160608 98546 97263 116406 119198 146772 146964 466834 501993 1204714 1193170 473155 489089 132685 117645 136350 137814 160960 157992 149184 149904 94482 95421 326947 290091 830815 834224 215909 213339 283322 286943 341659 333834 337819 342902 343537 348259 317756 349272 809177 852787 600924 493480 306748 302999 351443 350710 360979 365435 358297 360479 398649 402419 719550 751273 41.05 67.7 2
13:39:12 2023-09-27 455933 451052 94960 95849 152504 156941 161552 161181 98513 97362 116019 121236 146568 147203 467163 499822 1203493 1187166 469215 486873 132727 117732 136062 137848 161062 157504 149185 149939 96504 95259 324345 290254 830286 836337 216213 217874 283830 287086 340914 335759 337819 341686 347173 349024 317453 352761 811606 855354 594164 495156 306496 303887 351902 350494 360799 365585 360357 362554 398020 401218 715261 752379 41.05 67.7 2
13:39:13 2023-09-27 452052 450699 95122 95658 152477 156544 161347 160574 98620 97199 116580 119010 146804 147065 469940 504972 1202326 1184655 473266 486729 132328 117813 135917 138084 160549 157694 149474 150497 96537 95616 326947 291609 817120 838007 216177 217981 283357 286535 342659 332823 338401 341241 345367 347739 321896 350328 807200 847429 568844 489441 308592 301902 351974 350674 360979 366792 357184 363432 398055 402454 726558 749156 41.05 67.7 2
13:39:14 2023-09-27 456319 451089 94929 95857 152225 157230 161037 161379 98345 97362 116019 121438 146162 147735 466505 504617 1208211 1181324 464698 489089 132419 117847 136190 137766 160515 157649 150996 150406 96504 95323 326947 291501 826280 838893 216374 214245 285280 286651 342731 333690 341616 341338 347346 349930 315739 351280 806980 845688 568667 492810 306784 302150 354967 350710 359242 365727 358297 364791 400861 399738 723916 750254 41.05 67.7 2
13:39:15 2023-09-27 449762 450796 95049 95844 152293 157195 161294 161088 98513 97362 116052 121404 146467 147238 467199 508046 1208575 1189009 466454 486909 132544 117650 135981 137762 160583 157905 149295 150150 96538 95291 326947 290637 831179 836930 216823 214228 283826 286736 342983 331458 339938 340725 344606 350420 315920 350328 808917 844458 594164 491629 309538 300704 351974 351880 360109 365727 358772 363725 401671 399951 731029 754635 41.05 67.7 2
13:39:16 2023-09-27 450832 454095 95140 95916 152220 157230 161037 161637 98345 97695 115906 121471 146365 147959 467199 499036 1210436 1189218 463314 486873 132852 117650 136363 137471 161373 157409 149813 150255 94547 95486 327938 290706 846390 835400 216446 213891 285387 286804 341634 333870 340501 341794 345367 351884 315811 350292 809140 846957 590670 496136 306676 302858 351974 351735 358198 365179 359415 362590 399876 398795 718456 753859 41.05 67.7 2
13:39:17 2023-09-27 449849 450904 95114 95716 152779 156688 161586 160642 98546 97362 116052 121236 146772 147238 468259 501640 1208211 1194369 470584 486873 132635 117918 135985 137762 160583 157394 151276 151648 96572 95323 325695 288450 826847 833380 216671 214077 282890 287855 341946 333834 338330 341758 343572 350945 318460 348184 811791 847392 603907 495376 306460 302308 351758 351591 360835 364198 358190 362994 404964 401076 718272 755748 41.05 67.7 2
13:39:18 2023-09-27 454985 451125 95090 95891 152745 156941 161552 161122 98546 97362 116052 121236 146568 147238 470497 501273 1203418 1189769 469236 486350 132785 117631 136697 137494 161441 157474 149638 151755 96605 95259 327938 290227 836532 839308 216061 214228 283790 286535 340649 335723 338056 340761 346651 348294 315920 352223 810640 852295 599431 495376 305741 303106 351794 349653 360943 365179 359958 362590 398020 400545 714754 749723 41.05 67.7 2
13:39:19 2023-09-27 450940 451089 94985 95687 152223 156688 161552 161088 98546 97330 116052 121236 146157 147134 468589 501993 1198140 1187241 470584 486679 132668 117488 135985 137441 161062 157394 151346 149889 96672 95032 324466 288175 832313 838857 215909 214228 282961 287891 340878 333599 341616 340439 347710 350858 317489 349164 809381 855428 599431 497119 307998 302866 354716 351204 360943 363539 359415 364570 401181 400865 716783 750094 41.05 67.7 2
13:39:20 2023-09-27 456280 451089 94992 96087 152892 156951 161898 161432 98448 97297 116339 119111 146805 147134 468251 507865 1207576 1179644 467630 486945 132472 118202 136192 138180 160549 157940 151066 148157 96471 95714 325955 292845 824765 838857 215303 217569 284546 285223 342983 333364 338401 341794 345645 347185 315920 351424 808917 851946 586510 490169 306784 301691 351974 349371 360979 366792 357220 362627 397427 400937 726595 748993 41.05 67.7 2
13:39:21 2023-09-27 462533 451161 95143 95886 152254 157016 161294 161379 98345 97395 116019 121471 146672 147553 467893 505044 1208248 1185470 466087 486945 132423 117881 135989 138133 160805 157987 149289 151683 96605 95355 326947 291484 826621 843490 216186 213592 284516 285971 342320 333690 341132 339518 346544 350210 315811 350046 806555 844856 592142 492434 307779 300740 354502 351735 358737 365585 357256 364828 399840 398795 721759 752379 41.05 67.7 2
13:39:22 2023-09-27 457185 451161 94992 95725 152499 156723 161552 161088 98378 97330 116019 121236 146467 147238 467199 509935 1210823 1189776 468550 486909 132419 117952 135985 137762 160583 157649 151206 151648 96505 95291 324453 291084 837498 836337 216213 213927 283556 287149 342983 331816 338912 341517 343572 349337 315523 349272 809491 846920 590670 486652 309065 300984 351479 351844 359856 365727 358298 360226 402420 400299 728069 752766 41.05 67.7 2
13:39:23 2023-09-27 449592 451161 94953 95787 152288 156628 161552 161122 98446 97362 116019 121404 146226 147238 468625 500548 1208248 1199068 466417 486656 132718 117645 136853 137617 161217 157509 151841 147556 94482 95486 325695 288342 834482 836893 216671 213627 283357 287010 340914 333762 341132 341758 345090 350385 315920 350615 811606 845724 597938 496430 307458 302610 351758 351771 358484 364120 358874 360515 399524 400902 716856 751923 41.05 67.7 2
13:39:24 2023-09-27 450230 451161 95122 95658 152609 155974 161620 160642 98513 97263 116086 121119 146328 146999 468223 502029 1206853 1196513 472258 486679 132453 117650 135985 137666 161062 157504 151276 148116 96505 95129 327231 288523 835410 833380 215606 213927 282152 287010 341465 333599 337819 341277 345894 350455 315559 348184 810640 852220 592142 498106 306424 301972 351830 351699 360690 363326 359678 362373 401774 400794 717291 753523 41.05 67.7 2
13:39:25 2023-09-27 457508 453713 95118 95819 152575 156906 161518 161088 98513 97330 116052 119257 146735 147475 471599 502875 1203493 1189769 470511 486693 133386 117712 136535 137913 161028 157579 149289 150149 94515 95551 327938 291523 834300 838712 215418 214228 283529 286736 340327 333870 339684 340725 346094 349765 315920 349236 809491 854363 592142 497487 307504 302114 351974 349617 360363 364304 359379 363361 400122 399951 714681 749650 41.05 67.7 2
13:39:26 2023-09-27 456115 451125 95216 95790 152715 156509 161586 160608 98480 97330 116052 121370 146568 147238 468589 505080 1198104 1187165 472520 486837 132602 117813 136457 137956 161062 157841 149289 149939 96738 95259 326676 288491 830665 842498 215909 213927 282028 287661 341623 333004 342588 340546 345467 350894 318605 350228 809307 858458 591966 496635 306676 301197 353965 350674 360327 363071 358226 364167 398578 399951 718929 752838 41.05 67.7 2
13:39:27 2023-09-27 458256 454100 95187 94304 152368 157056 161415 161535 98382 97264 115952 119359 146412 147751 469646 505044 1207317 1181324 467703 489736 132386 117813 135917 137823 160549 158101 149498 147861 96571 95323 325955 292845 826049 841270 215283 213927 284441 285151 342947 333292 338092 341205 345609 347704 315811 350822 807127 848191 597938 490862 306676 301197 351974 349299 358737 365763 357184 360479 399275 398760 724429 751458 41.05 67.7 2
13:39:28 2023-09-27 452218 453717 95021 95819 151987 156906 161415 161088 98345 97330 116019 121370 146568 147684 468589 505080 1208248 1187273 466417 486909 132602 117732 135951 137836 160917 157729 149474 150466 94482 95519 326947 292444 832832 839308 216482 213556 283613 286333 341443 332643 339353 339590 345332 350350 315847 352223 808271 845615 599431 492361 306712 300986 353820 351452 358701 365179 357687 364239 399489 398760 722307 751317 41.05 67.7 2
13:39:29 2023-09-27 451052 453713 95057 95823 152715 156906 161518 161122 98413 97330 116052 121404 146225 148014 468661 510926 1211683 1190623 468550 486656 132419 117813 136211 137862 160917 157905 151418 150617 96571 95323 327938 291053 827134 838118 215909 213786 283322 286025 342947 331511 338401 340725 343226 349267 315847 348954 808917 846884 590670 489794 309028 300951 351443 351483 359532 365407 357717 360334 400576 399529 728549 755748 41.05 67.7 2
13:39:30 2023-09-27 449103 454461 95049 95849 152711 157156 161836 161122 98413 97362 116052 121404 146225 147442 470460 501604 1212706 1200809 467641 486620 133185 117678 136579 137590 161475 157549 149743 147759 94515 95259 327938 288450 837362 836930 216213 213186 283237 286902 340842 333834 340166 341481 346874 350174 314851 349236 811791 845652 590670 496078 307123 302150 351974 351452 358161 364596 359090 360443 398649 397573 717365 751236 41.05 67.7 2
13:39:31 2023-09-27 450733 453464 95244 95781 152745 156683 161586 160608 98513 97164 116052 121169 146874 147203 468661 503480 1206424 1197276 471923 486945 132635 117813 136268 137727 161062 157806 150476 151825 96772 95323 325695 288730 831386 836006 216213 213627 282064 287378 340914 333834 338056 341241 343502 351884 315307 350081 810957 848454 596445 496635 308073 303296 351830 351627 359062 363326 358226 360515 401036 398760 718235 754955 41.05 67.7 2
13:39:32 2023-09-27 457249 454499 95118 95819 152745 156941 161381 161432 98620 97532 116547 119374 147336 147545 472281 503231 1203231 1191468 472000 486909 133110 117847 136198 137857 160879 157985 149289 147861 96738 95453 327231 291496 840595 839197 215054 213927 283415 286463 341670 333870 339203 341722 345332 347185 315847 348673 810640 852259 599431 496393 306542 302610 351974 349581 360363 364596 359379 360479 399275 400549 715224 750217 41.05 67.7 2
13:39:33 2023-09-27 455883 454416 95118 95815 152473 156941 161313 161088 98513 97164 116052 121370 146874 147478 468625 503480 1198104 1188930 470584 486909 132818 117780 136363 137632 161096 157614 151522 151579 96705 95161 327231 287968 836195 842292 215319 214085 283167 287531 341612 333419 341616 339518 345467 350894 315703 349658 810640 854102 592142 497487 307123 301760 353965 349581 359820 362923 358297 363396 400223 399635 716275 749687 41.05 67.7 2
13:39:34 2023-09-27 457508 450687 95179 95945 152643 156986 161932 161209 98618 97232 116373 119029 146977 147203 468625 510346 1203231 1181324 471326 489736 132453 118004 136218 138084 160845 158382 149190 148528 96605 95616 336858 293260 822018 838227 214290 214228 282925 285151 342983 332319 338330 340690 343572 348925 315883 349236 808308 851800 568844 489405 306712 301197 351974 349054 360617 365727 359027 360479 397029 400584 726558 751458 41.05 67.7 2
13:39:35 2023-09-27 457257 453708 94929 95857 152216 157160 161334 161379 98345 97330 116019 121438 146568 147787 471835 505116 1208248 1184693 466087 489772 132927 117847 136381 137774 161339 158101 149289 148362 96805 95584 326947 291836 827898 842891 215426 212851 284232 285151 342428 332787 337819 338673 346023 349233 314815 349236 805911 844422 590670 492361 308982 300319 351974 350674 358161 364596 357184 363689 398299 397573 721759 749687 41.05 67.7 2
13:39:36 2023-09-27 451692 453717 95244 95815 152250 156906 161518 161088 98178 97164 116019 121286 146568 147203 468589 507913 1211683 1190543 468882 486945 132602 117813 135951 137745 160549 157877 149399 150150 96571 95323 330225 291496 838816 838820 215606 213029 282890 285227 342947 331045 338330 340690 342472 348259 315811 348184 808881 847325 603537 490851 308266 300949 350625 351591 358629 365257 357864 360226 400295 398618 727958 754523 41.05 67.7 2
13:39:37 2023-09-27 457509 454354 95017 95823 152605 156688 161552 160976 98345 97330 116019 121202 146568 147681 473289 505374 1210943 1195994 471326 486801 132910 117712 136699 137686 161475 157729 150620 150150 96638 95291 324453 290847 833008 834561 216377 213029 282064 286974 340734 333834 339684 340690 343572 349826 315847 349521 810640 848155 596445 496782 306172 301232 351974 351735 358161 362923 358010 360443 400437 398131 716819 753523 41.05 67.7 2
13:39:38 2023-09-27 460466 453713 95122 95658 152995 156653 162035 160608 98513 97031 116406 119082 146497 146929 468697 505008 1208211 1198327 472695 489736 132419 117732 135951 137746 160805 157835 151453 151683 96638 95291 321436 291048 827421 834561 215267 213927 282028 286499 340914 333275 339982 341710 345577 351884 315379 349695 811754 850485 596445 496635 306460 302866 351938 353567 358737 362923 357722 360334 400893 398725 717130 755860 41.05 67.7 2
13:39:39 2023-09-27 465355 454425 95146 96115 152998 156916 161864 161020 98415 97264 116339 119111 146908 147442 471946 504301 1203343 1189776 470584 486981 132718 118004 136363 138084 161062 157905 151311 147861 94482 95485 327231 291739 829454 838227 214290 213627 282974 285824 340878 333510 338724 341241 345367 347150 315847 348148 810640 852259 599431 496782 304775 302150 351974 349335 360109 364596 358333 360479 399275 399391 716301 753174 41.05 67.7 2
13:39:40 2023-09-27 455883 454354 95057 95725 152571 156906 161586 161122 98446 97330 116019 121286 146772 147684 472189 505008 1196402 1188930 470719 486945 132872 117732 136397 137857 161319 157870 151522 151825 96672 95519 327231 288198 853665 843490 215124 213592 283489 286831 340423 333184 341132 339483 345467 347704 315847 349273 809491 856642 593061 497487 307341 300634 351974 349617 359532 362959 358297 363139 396316 399391 716312 749687 41.05 67.7 2
13:39:41 2023-09-27 455909 454570 95114 95912 152956 156986 161552 160976 98546 96998 116052 118976 146839 147066 468661 510346 1202437 1184693 474614 490500 132022 117881 135695 138084 160549 158382 151102 148833 96571 95551 319243 292845 827195 838893 214290 214077 282028 285187 342983 331816 337819 340175 343572 348925 315920 348971 808917 847429 600924 490133 306712 300740 351974 349617 360979 365435 358011 360443 396281 400901 727626 750785 41.05 67.7 2
13:39:42 2023-09-27 458325 454996 94989 95857 152254 156847 161372 161603 98413 97362 116019 121438 146550 148098 468733 509483 1208248 1183849 469981 491670 132718 118168 136605 137963 161013 158060 149656 150676 94450 95747 326947 293570 827086 843729 214903 213477 284224 284902 342176 332823 340166 340690 345609 349416 314599 350184 808308 848155 586510 491629 306676 301197 351974 348528 358197 365435 359027 360443 397029 398166 725492 751458 41.05 67.7 2
13:39:43 2023-09-27 452002 456211 95122 95819 152715 157195 161552 161175 98415 97164 116052 121236 146497 148014 468697 509450 1210910 1190623 469215 486656 132635 117847 135951 137632 161062 157870 151276 151718 96605 95323 327938 291945 841012 837635 215454 212710 282925 285187 342706 331278 338401 340139 343021 348294 315331 348148 809491 845688 590670 490169 308592 300283 351974 351771 358772 364340 358011 360407 399876 398760 728770 753026 41.05 67.7 2
13:39:44 2023-09-27 454619 454737 95053 95853 152715 157051 161586 161345 98446 97232 116272 119374 146528 147854 468589 509374 1220330 1193943 469844 490319 132535 118106 135917 138084 161121 158417 149116 150922 94482 95648 328223 294301 822943 836930 215311 213328 283322 284081 342983 332823 338724 341758 342986 348224 315367 349799 811791 838415 586510 489441 306208 302150 350629 350674 358772 365763 357184 360370 398614 398795 723367 753559 41.05 67.7 2
13:39:45 2023-09-27 454298 453180 94957 95853 152259 157230 161578 161379 98210 97330 116052 121438 146259 147854 472580 503444 1213011 1196476 465063 489772 132852 117732 136397 137632 161319 157759 151557 151754 96672 95291 326947 291739 836796 836416 214964 212561 285522 286177 340352 333618 339611 340582 343431 351389 313751 350762 811754 845035 592142 494529 306250 301902 350912 350530 356333 364631 358297 360407 398334 400054 721596 752877 41.05 67.7 2
13:39:46 2023-09-27 452255 455494 95378 95979 153105 156802 161966 161218 98550 97232 116339 119077 146977 147238 468733 507639 1208575 1200809 474277 489772 132727 117813 136174 137857 161363 157870 151276 151683 96638 95323 330419 290637 833610 835744 215303 213029 281289 286499 340399 332859 339684 340450 342232 348294 315920 349645 810640 850595 592142 496430 305741 301197 351726 351807 358737 362415 357184 360407 400473 398481 717365 754094 41.05 67.7 2
13:39:47 2023-09-27 453426 454996 95053 95687 152749 156941 161620 160642 98546 97031 116086 121202 147232 147238 472087 508010 1208650 1194739 474277 490500 132693 117847 136075 137973 161062 158101 149462 150078 94482 95682 327938 291693 829842 836930 214837 213891 281887 285989 341454 332787 339684 342275 341958 346943 315631 349805 811791 847465 589199 495339 306496 301197 350665 351771 360943 362959 356182 360370 399876 399987 719513 754131 41.05 67.7 2
13:39:48 2023-09-27 458829 453821 95114 95853 152749 156941 161552 161389 98513 97230 116052 121236 146531 148014 473289 503372 1204714 1191470 468602 490174 132727 117881 136624 137896 160950 158306 151311 150621 96605 95551 326947 292022 836433 838857 214290 213487 282099 286061 340914 333870 338484 340761 344606 348925 315589 348148 810640 852295 599431 496078 304739 302150 351974 348563 359820 363539 358297 360407 397029 399391 715297 750785 41.05 67.7 2
13:39:49 2023-09-27 456280 456134 95057 95891 152749 157160 161586 161088 98413 97263 116052 121320 146293 147442 472087 505732 1199699 1193170 470400 490702 132785 117712 136613 138334 161509 157764 147636 147861 94547 95259 325438 288486 841400 842292 214643 213029 282868 286736 339849 332464 341021 339375 344571 347704 315367 348779 809491 852259 582160 496782 306468 300740 351974 349371 359566 362451 358297 362590 399275 398760 715297 750132 41.05 67.7 2
13:39:50 2023-09-27 456198 453180 95244 95583 153526 156217 162103 160608 98546 96998 116406 121119 149490 147101 471421 507949 1200070 1187165 474106 490500 132727 117914 136083 138165 161062 157920 149289 148110 96638 95518 333265 291144 834397 843490 214929 213029 281135 286611 341670 331816 338365 339423 343537 347704 315920 348779 808917 856023 602391 496782 306712 299408 351974 349653 359314 361366 358772 362590 396316 398795 721084 750739 41.05 67.7 2
13:39:51 2023-09-27 456044 454996 95118 95691 152995 156916 162123 161432 98653 97199 116533 119029 146977 147134 471312 512373 1204036 1188074 475700 491230 132419 117881 136318 138073 161149 158382 151242 149538 96638 95616 326947 293008 825060 842535 214929 213627 281563 285187 342742 331314 337819 339697 343537 348680 315920 350366 808344 856023 596445 492397 306352 299408 351722 349653 360979 362959 357504 360479 397427 400264 722307 750822 41.05 67.7 2
13:39:52 2023-09-27 458939 455640 95122 95725 153003 156941 161406 161122 98378 97164 116052 121236 146497 147442 471421 507949 1207354 1181324 468674 491266 132419 117881 136198 138088 160950 158452 151136 149705 96605 95680 329224 293680 823430 843490 213783 213449 283283 284573 342597 331673 340407 339996 346728 348854 315775 348148 808308 847465 599431 491744 308218 300000 351974 349617 360943 364596 357754 363736 396316 400022 727626 751236 41.05 67.7 2
13:39:53 2023-09-27 453414 456289 95114 96013 152825 157392 161450 161501 98382 97297 116052 121438 146772 147753 473289 508869 1209964 1189776 467850 491998 132718 118202 135985 137892 160950 158161 151311 148124 94454 95616 336858 292845 827306 842535 215303 212397 282890 285187 340949 331493 338092 338126 343572 348801 314408 347903 807163 845091 596445 492434 307341 299373 351974 351204 357658 363574 356111 362590 398685 396426 724392 751236 41.05 67.7 2
13:39:54 2023-09-27 450904 456179 95049 95716 152643 157226 161586 161156 98378 97263 116052 121320 146672 147475 471457 510992 1212152 1191850 470653 491998 132328 118168 136226 138069 161466 158392 149325 148362 94579 95584 327938 292455 841437 839308 214786 212887 282064 285187 342983 330777 337855 340439 342472 348224 314887 347903 809491 848009 589199 489441 308556 300319 350665 351240 358772 363539 356962 360370 399244 398166 728770 753450 41.05 67.7 2
13:39:55 2023-09-27 453563 456024 95018 95849 152782 156951 161372 161379 98210 97330 116019 119607 147080 148654 472863 504653 1213908 1197314 467114 491266 132885 117847 136750 137796 161611 157912 151592 151683 96672 95323 331226 292018 838136 839160 214290 211733 282925 285187 339849 333834 339203 340450 343261 348259 312620 347135 809140 846087 597938 496782 306468 301232 350948 349653 356583 362451 357220 360370 398020 396391 717401 753487 41.05 67.7 2
13:39:56 2023-09-27 450868 453857 95081 95687 153025 156688 162069 161147 98446 97031 116052 121202 149386 147475 473612 507455 1216293 1199810 474577 491085 132785 117746 136518 137720 161475 158236 151557 148157 96672 95323 333820 291892 836911 836337 214929 212879 281170 286320 340495 332823 339684 340211 342232 348294 315883 348779 810640 850595 594952 496782 306979 301197 351443 351807 358197 362380 356182 360407 399840 396426 717401 754167 41.05 67.7 2
13:39:58 2023-09-27 454727 456211 95374 95683 152745 156723 161620 160608 98546 97258 116052 121119 149524 147200 472159 508046 1207464 1192673 474142 490537 132635 117914 136303 137892 161096 157940 151346 148091 96605 95387 327938 291981 835147 836930 214290 213328 281599 285223 340914 333099 339203 341517 341445 347185 315920 348779 811540 847429 589199 495376 306208 301516 350665 351253 359856 362415 356182 360407 399840 398831 719278 754167 41.05 67.7 2
13:39:59 2023-09-27 457609 453848 95244 94167 152998 157365 162123 161243 98382 97232 116339 119111 146563 147545 472645 507829 1208137 1194018 473771 491194 133118 118004 136329 138049 161319 158382 151557 148326 94647 95813 336858 292638 830328 838118 214033 213477 282028 285187 340878 332787 338724 342275 342472 349152 315811 349273 810285 854706 596445 495303 307341 302438 349783 350638 360907 363468 359027 359526 398299 399951 721084 753413 41.05 67.7 2
13:40:00 2023-09-27 458943 453786 95016 95819 152960 157160 161552 161122 98480 97164 116052 121286 147080 147475 472790 504617 1206424 1192319 472325 491925 132602 117847 136363 137892 161491 157905 151593 148495 96705 95323 327938 292553 850371 841060 213740 212887 281887 285044 340663 333383 337475 341266 345894 347946 315553 349273 811791 854675 592142 494529 306100 302438 349783 350674 360352 362930 358772 359213 398299 399951 721596 754094 41.05 67.7 2
13:40:01 2023-09-27 458870 456289 95244 94091 153067 157145 162001 161073 98345 97164 116052 121202 146977 147783 471384 503444 1205003 1190702 472594 490847 132910 117813 136380 137632 161543 157870 149922 150255 96571 95485 327938 292395 836625 841306 213883 212844 282028 284951 338824 333834 338448 340186 343572 347946 314815 349273 811791 852259 596445 495339 304310 302114 350876 348492 359242 364298 357722 360334 396993 398445 715261 750749 41.05 67.7 2
13:40:02 2023-09-27 457609 453817 94984 95815 152711 156906 161552 161345 98480 97263 116052 119281 146497 147545 473161 504972 1199028 1189776 468566 490939 133302 117971 136639 137582 161509 157729 147840 147861 94547 95259 331530 290010 846987 844090 214183 212659 282028 286061 338539 332770 340166 338328 343537 348925 314815 348215 811105 847429 599804 497487 306033 300740 351708 348492 358701 362126 357184 360407 397029 398166 715224 748993 41.05 67.7 2
13:40:03 2023-09-27 465502 453821 95187 96086 152957 156653 162069 160942 98513 97384 116373 118947 147114 147203 472790 510956 1203381 1185443 474142 492345 132419 117881 135917 138386 160917 158639 151276 148528 96638 95648 330419 293260 826044 843132 214254 213627 281236 285151 342428 331516 337310 338637 343226 347946 315847 349273 810640 857234 592142 493131 306424 301157 351938 349839 359820 362415 356962 360407 399275 399671 723060 750785 41.05 67.7 2
13:40:04 2023-09-27 460124 454167 95057 95857 152732 157210 161552 161122 98313 97164 116019 118976 146804 147681 474637 512373 1209295 1183775 472216 492548 132627 118269 136320 138254 160994 158528 149289 149105 94180 95845 336858 294574 824338 843729 213397 213477 282748 284383 342706 331278 339684 339626 342986 347683 314408 350984 808308 852259 596445 490515 308982 299408 351407 349335 360653 364304 357467 360141 396281 398831 726558 749687 41.05 67.7 2
13:40:05 2023-09-27 457645 455551 94984 95853 152677 157230 161870 161637 98178 97330 115826 121404 146497 147854 473289 509124 1211683 1184601 467813 491230 132419 117847 135951 137892 161096 158382 151276 148362 96605 95672 330225 293457 830992 843729 214254 211697 282064 284281 340878 331816 339444 338091 344571 347704 313382 350735 807163 848118 597938 491976 307095 300740 351974 348492 357622 364596 358518 360407 396993 396356 724429 749030 41.05 67.7 2
13:40:06 2023-09-27 455883 457540 95187 96152 153003 157091 161484 161535 98314 97264 116306 119385 146942 147923 473830 510926 1209109 1192319 468920 492017 132727 117847 136363 138084 161062 158161 149707 149005 96705 95616 327938 293053 829981 843132 214929 211697 282028 284743 340914 332283 338294 338374 343502 348224 313894 349521 807127 845055 599431 492361 307071 301796 351974 349581 356583 364625 358011 360515 400267 396320 723330 749723 41.05 67.7 2
13:40:07 2023-09-27 450904 454530 95057 95819 152711 157160 161586 161345 98345 97263 116052 121404 147149 147959 473161 512072 1215132 1194018 470584 492694 132635 117847 136268 137988 161319 157870 151522 148971 94579 95682 330419 293040 844217 841694 214750 212185 281993 285009 340734 330598 341132 338566 342472 348259 314372 347920 810020 845652 597938 491245 306748 300944 351438 351591 358161 363503 356673 360407 398649 396391 728696 755322 41.05 67.7 2
13:40:08 2023-09-27 457108 457582 95016 96146 152461 157560 161260 161637 98145 97362 115952 121471 146772 148546 472790 505044 1217236 1198216 467813 492345 132852 117847 136363 137819 161465 157870 149707 147854 96638 95323 327231 292845 844480 838118 213918 211662 283433 284720 339575 333834 338448 339900 342472 348925 312870 349805 810625 838379 592142 492397 304739 301197 349854 349388 356547 364340 357184 359249 400586 396043 720157 753599 41.05 67.7 2
13:40:09 2023-09-27 453546 454561 94992 95853 152711 157482 161518 161379 98313 97263 116019 121320 146874 147922 473532 505044 1211683 1204281 469993 492501 133302 117971 136694 137810 161509 157764 149707 150114 94547 95454 328929 291208 842020 838820 214929 211310 281781 285873 339300 332787 338724 339626 342472 350822 313751 347719 810640 845652 597938 496782 304775 300740 350876 349617 356261 362415 356897 359827 396246 395766 718456 751923 41.05 67.7 2
13:40:10 2023-09-27 454911 454526 95244 95781 153097 156906 162370 161020 98651 96998 116406 119198 146770 147134 473946 509124 1208248 1200033 474142 491998 132822 117881 136380 138120 161062 157870 149603 148124 96672 95616 330225 292845 838779 836930 214219 213029 283107 285191 340602 332553 339203 340690 342979 348224 315331 347437 810640 849993 594952 496782 304775 302010 350912 351204 357658 361331 356146 360081 398649 396356 717365 755860 41.05 67.7 2
13:40:11 2023-09-27 453527 454530 95114 95687 153097 156941 162069 160865 98587 97167 116627 119050 147282 147545 473721 508978 1210263 1200847 475967 491048 133485 117847 136268 137857 161096 158271 149743 148869 96671 95323 330419 292845 830905 837970 213969 212695 281223 285187 340363 332319 338963 340976 342979 348224 315331 347719 811215 850595 594952 496782 307666 300283 350876 351204 357335 362155 358772 359791 398685 396356 717328 754131 41.05 67.7 2
13:40:12 2023-09-27 455489 454530 95057 95720 153210 156618 161586 160976 98413 96998 116373 119232 147080 147348 473903 509483 1208248 1196476 474179 492345 132727 117847 135985 137892 161062 157905 151417 148124 96638 95616 327938 292845 831733 836930 213583 212879 280938 284951 340327 331816 338963 340761 341938 347946 314887 348248 811791 847429 596445 494952 305490 301796 349291 350710 359820 361366 358501 359249 398334 398760 722752 755860 41.05 67.7 2
13:40:13 2023-09-27 461079 458284 95122 95979 152893 157056 161966 161243 98382 97358 116306 119111 147114 147719 473532 505116 1211264 1194875 473771 492694 132760 117881 135985 137980 161407 158417 151557 148260 96672 95648 330419 292845 837847 838857 213212 213029 281665 284951 340638 332703 337419 341481 342232 347702 314851 348779 811570 854778 592142 494565 308323 301232 348765 348563 359820 362923 358011 358167 397029 398760 721300 751923 41.05 67.7 2
13:40:14 2023-09-27 459796 454530 94960 95691 152745 157051 161552 161122 98345 97164 116019 121202 149490 147616 474006 505008 1206928 1190623 471326 491230 132872 117881 136062 137965 161373 158136 149532 150499 94450 95747 321551 293255 837574 841160 213405 212185 282470 284658 338824 333798 337694 338673 343537 347839 313608 348779 809140 854778 589199 493573 306941 301902 349854 347514 358737 362923 357184 358960 396993 398760 715297 751886 41.05 67.7 2
13:40:15 2023-09-27 457426 454481 94985 95819 152957 156941 161864 161020 98345 96998 116019 121202 146735 147545 473983 511994 1199028 1190623 474033 492694 132852 118149 135985 137857 161319 158271 151381 147861 96638 95551 329920 290843 835612 843729 213583 212326 280280 286235 339813 331314 339684 338091 342507 348680 315007 346664 809491 856629 590473 496782 306658 301157 351974 349054 358197 360756 358011 360407 396668 396426 719476 750132 41.05 67.7 2
13:40:16 2023-09-27 456925 454566 95122 96048 153135 156688 162069 160608 98546 96899 116406 118454 147494 146926 473568 514555 1206853 1189732 477615 492584 132660 118140 135849 138138 160960 158241 147493 148902 96671 95551 340203 292845 829466 845291 213633 212993 280245 284716 341430 329599 339464 341492 342472 347946 315367 348039 807163 856665 587176 493866 306424 300731 351443 348563 359531 362674 356673 360443 397029 398760 720193 753711 41.05 67.7 2
13:40:17 2023-09-27 457285 454530 95118 96048 153067 156941 162069 160642 98446 96700 116406 118782 146770 147288 473903 512468 1201231 1187454 476269 491167 132419 118159 135951 138084 160549 158312 149290 148825 96471 95648 330725 294509 824461 843132 212729 212730 281563 283458 341946 331045 339203 338637 342798 347946 315331 348532 807163 856023 593459 493863 307341 300731 350912 349090 359531 361331 356384 360370 397029 398481 722270 750132 41.05 67.7 2
13:40:18 2023-09-27 460246 456334 95025 95787 152897 156847 161864 161432 98284 97134 115986 119111 147084 147681 473350 513973 1211018 1183849 472361 492694 132419 118241 136476 138069 160858 158639 151453 148594 96471 95616 329224 295309 829721 843729 212544 212362 281993 283635 341670 330992 338724 338673 342436 346900 313418 349916 807070 847429 592142 486652 305741 301157 350383 347514 359820 363539 356925 359827 396993 398445 727781 751569 41.05 67.7 2
13:40:19 2023-09-27 455883 455912 95086 95787 152533 157230 161294 161379 98345 97031 116019 121236 146772 147994 472827 509843 1211683 1187962 469251 492694 132727 117881 136075 137739 161096 158243 149289 150149 96638 95355 333265 293324 834860 845291 214104 211366 282028 284379 340399 331816 339684 336564 343021 347185 311640 348779 807163 843656 602977 492397 308104 301157 351974 348563 356011 363213 357757 360226 396741 396889 725637 752838 41.05 67.7 2
13:40:20 2023-09-27 454985 455769 95122 95988 152609 157056 161484 161364 98178 96998 116019 121236 147114 147820 473612 513753 1213406 1192403 470584 492548 132635 117881 135951 137857 161096 157940 151171 151753 96638 95323 327566 293468 829858 840711 213883 211697 281563 283882 340602 329742 343705 338364 343123 347185 312906 349287 806519 844458 597938 492397 306468 300731 351708 349090 356547 362959 357757 360443 399275 395213 722270 751236 41.05 67.7 2
13:40:21 2023-09-27 453527 454601 94961 95745 152711 157195 161518 161122 98178 96998 116019 121202 147232 147719 474275 513226 1212706 1189550 470474 492694 132718 118038 136415 137808 161373 158276 149325 148428 94450 95584 348144 293602 829426 841694 213641 211662 281599 284316 341946 329778 339611 339483 341152 347185 313418 348532 809443 845652 597938 492397 307416 300270 350948 350710 357371 362705 355880 360407 398020 396078 728696 751923 41.05 67.7 2
13:40:22 2023-09-27 455957 455556 95017 95879 152927 157160 161552 161122 98178 97031 116272 119291 149490 147719 472827 510238 1217468 1193266 468602 492694 132419 117914 135917 138180 160583 158452 151066 148799 94244 95648 331546 295346 821663 838857 213583 211733 281599 282981 341946 331314 337730 340725 341410 348447 313418 347903 811215 838451 568667 489441 307829 300986 349291 349090 357371 364596 358011 358984 399275 396391 723916 753596 41.05 67.7 2
13:40:23 2023-09-27 456316 455948 94961 95725 152288 157230 161640 161379 98178 97196 116193 121404 146839 148475 473983 504792 1215132 1198957 467703 492511 133277 117712 136492 137720 161709 157764 149708 149835 96705 95323 327938 292638 842251 838264 213547 210706 281817 284666 338551 332823 337694 338673 341480 347219 311921 348532 809140 838451 589199 495339 307229 300740 349854 348563 355477 362415 356111 358239 398993 394867 719550 751886 41.05 67.7 2
13:40:24 2023-09-27 454911 455916 95118 96037 152779 156449 161620 160738 98210 96998 116019 121119 149524 147616 474238 508764 1208248 1200776 472325 492694 132727 117847 136397 137762 161319 158161 151522 151683 96638 95259 330419 291532 838791 836380 213918 211697 280389 285209 338824 331816 337730 339398 342979 347704 312942 346664 811215 845055 596445 496782 303883 299444 349818 349090 355512 361084 358518 359249 399275 394867 717365 753026 41.05 67.7 2
13:40:25 2023-09-27 450940 458225 95248 95981 153067 156732 162001 161020 98382 96966 116339 119029 146977 147339 474129 509483 1208248 1196142 475186 492548 132902 117847 136671 137787 161096 157835 150023 150676 96672 95355 328929 292018 853627 836416 213918 211697 280280 285187 338860 331816 338484 338637 342979 347219 313453 346336 811215 848155 594952 496782 305598 300038 349567 349617 356047 361078 358518 358708 397427 396817 716856 753450 41.05 67.7 2
13:40:26 2023-09-27 454837 455388 95122 95559 152978 156723 161620 160608 98345 96865 116052 118951 149524 147238 474311 507949 1208248 1199922 475596 492694 132989 117881 136487 137973 161354 158161 149289 150149 96672 95323 328929 292909 840614 837635 213618 211733 280315 285062 339849 330491 338724 339661 342979 347739 313930 346664 811791 848191 593459 496430 304739 299408 349854 350391 358491 361084 358552 362001 400971 396961 717254 753983 41.05 67.7 2
13:40:27 2023-09-27 454701 457586 95313 95850 153135 156653 162370 160642 98446 96865 116466 118893 146735 147134 474690 509483 1208248 1196068 475223 492345 133102 117881 136019 137892 161130 158306 151381 151718 96672 95291 328929 292638 835761 837043 213433 211733 283107 284751 339885 331852 338724 340175 342979 347254 314372 346700 810640 849993 603907 496782 306107 301157 350419 350710 356583 360791 358011 359285 398055 395766 717365 754131 41.05 67.7 2
13:40:28 2023-09-27 455562 454593 94988 95555 152745 156723 161586 160642 98210 96733 116052 121035 149524 147273 474275 511071 1208575 1197439 476646 492438 132718 118202 136295 137980 161363 158252 151664 148395 94579 95584 330419 292736 839126 837934 212913 212362 280385 284609 339849 331314 338208 340211 342737 348680 314486 346664 809491 850595 602391 496430 304775 299408 349854 350993 357693 360791 358011 359285 398334 396426 717438 754672 41.05 67.7 2
13:40:29 2023-09-27 456857 457604 95179 95748 152998 156872 161552 161287 98419 96966 116019 118782 149698 147581 474202 510204 1209437 1198179 475559 492309 132635 117881 135951 137857 161062 158126 151487 148892 96671 95518 330419 292809 830435 838712 212843 211697 280345 284245 338824 330777 337694 340139 342424 347946 313894 346627 809491 851197 594952 497216 304489 299373 349818 350638 357586 360720 357681 359213 398020 396356 716819 753523 41.05 67.7 2
13:40:30 2023-09-27 458221 458572 95118 95815 152957 156906 161552 161088 98345 97167 116272 118976 147488 147817 474092 510853 1209295 1197501 476086 492511 132910 117847 135947 137727 161319 158236 149395 150255 96705 95291 327938 293053 833450 838191 212701 212326 280672 284245 339813 330455 337144 340139 342979 347946 313894 346627 810640 851800 605422 496078 306250 299373 349818 350638 358701 361008 358011 359249 398578 396391 718419 754523 41.05 67.7 2
13:40:31 2023-09-27 460124 455657 95025 95658 152711 156906 161552 160942 98245 96998 116019 118947 147114 147581 474275 508046 1208211 1191393 474106 492694 132727 117881 136341 137931 161028 158322 149289 150149 96605 95291 327938 293324 840746 841657 212211 211697 280707 284343 339849 331816 336357 340175 341445 346829 313418 347683 811791 852295 597938 493866 304739 300704 347715 347514 358701 361331 357504 357844 396993 397538 721300 752654 41.05 67.7 2
[truncated: 150,256 more chars]
