# Supplementary material for: Methods for Estimating the Detection and Quantification Limits of Key Substances in Beer Maturation with Electronic Noses
Source: Sensors (Basel). 2024 May 30;24(11):3520. doi: 10.3390/s24113520 (PMC11175341; doi:10.3390/s24113520)
Supplement: Supplementary file 1 [file sensors-24-03520-s001.zip › Data/2-Phenylethanol/raw data/Day 2/200ppm2.txt]

Time Date R01 R02 R03 R04 R05 R06 R07 R08 R09 R10 R11 R12 R13 R14 R15 R16 R17 R18 R19 R20 R21 R22 R23 R24 R25 R26 R27 R28 R29 R30 R31 R32 R33 R34 R35 R36 R37 R38 R39 R40 R41 R42 R43 R44 R45 R46 R47 R48 R49 R50 R51 R52 R53 R54 R55 R56 R57 R58 R59 R60 R61 R62 T01 H01 Phase
13:46:00 2023-09-27 311239 313196 77943 76454 112232 115903 113140 112606 85475 85165 90975 94687 113662 115244 324766 351213 932317 913026 342627 353197 103382 94774 99014 100103 114221 109763 102463 102734 73633 75672 251997 220992 642363 640042 192126 191066 243617 246333 283516 277134 297306 297834 309325 312524 293137 322454 649051 683619 502437 411699 257671 253882 292352 292116 308996 311542 315736 321280 350914 351893 575217 597909 41.05 68.0 1
13:46:01 2023-09-27 314365 312242 77816 76410 112216 115870 113185 112387 85413 87129 91038 94654 113505 115209 324803 347488 924905 920827 340452 353197 103382 94676 99047 99932 114221 109426 102457 102874 73672 75841 250937 222533 646193 641583 192360 190927 243752 246400 284445 275842 294664 296470 308354 315829 291489 324203 654087 687013 505179 405565 258502 253669 292352 292046 307791 311411 316059 321280 350899 351866 571220 599682 41.05 68.0 1
13:46:02 2023-09-27 315106 311443 77947 76357 112237 115518 113283 112399 85444 87096 91104 94557 113662 113264 324803 349944 932684 920955 339424 353232 103029 94840 98438 100241 113995 109948 104993 102874 73500 75672 251997 221995 638811 640006 192769 190263 244574 245782 283724 276515 293567 296089 310451 312272 292986 324455 652734 691189 501066 412282 258502 253069 294174 291432 308633 312072 315361 320042 354917 351923 569272 599534 41.05 68.0 1
13:46:03 2023-09-27 313449 311961 77880 76423 112244 115862 113172 112529 85538 85197 91071 94818 113583 115324 324766 351956 931650 910329 342663 353268 103241 94774 98878 100172 111406 109897 102559 103015 73589 75919 250937 221733 636915 645689 192290 191193 243718 246435 283600 277329 292121 297834 309042 315829 294060 323171 652759 683136 506207 410499 257961 254450 292591 292179 306397 311542 314581 322725 351961 350288 572715 598093 41.05 68.0 1
13:46:04 2023-09-27 321995 312242 78071 76441 112151 116063 113074 112606 85475 85313 91071 94687 113583 115370 324766 350980 922852 914972 341003 353232 103241 94774 98845 100103 114153 109763 102393 102804 73583 75705 250937 221875 639847 639769 192804 190430 244985 246541 282850 278181 293155 297414 309794 313537 291939 324564 649015 684103 503808 409231 259301 252328 293967 292392 306428 314047 317538 321023 351889 352324 573658 596034 41.05 68.0 1
13:46:05 2023-09-27 315824 312028 77943 76420 112309 115551 113360 112399 85538 87062 91071 94524 113505 113106 324766 348818 935479 919646 340452 353268 103241 93030 99188 100041 111395 109897 102457 102945 73535 75834 250937 221888 641203 645689 192021 191361 243787 246126 284663 276479 293702 295587 310264 313502 293129 322454 649051 689631 503808 409810 257274 254698 293243 291229 309433 312286 315685 320789 351961 350253 571626 599682 41.05 68.0 1
13:46:06 2023-09-27 313697 312277 77884 76399 112313 115870 113315 112496 85804 85281 91008 94590 113617 115244 324370 351822 931755 909610 340488 353232 103029 94808 98438 100309 114029 109915 105100 102874 73550 75808 251997 222726 632906 640042 192161 191066 243857 246541 282024 278520 293155 296054 311206 313214 293065 323927 654715 685255 502437 411699 258502 254382 293200 293411 306681 314047 315505 320189 353952 351690 575964 598376 41.05 68.0 1
13:46:07 2023-09-27 312571 312099 77795 76410 112183 115903 112931 112826 85740 85260 91038 94818 113505 115404 324766 351690 925579 911621 340488 352245 103924 94611 99217 99830 114448 109392 102597 102579 73666 75569 272705 221373 644354 641583 191591 191367 243447 246647 283922 277364 293013 297068 308460 315398 290604 323963 653718 683136 501932 405529 258538 253882 291489 293007 306897 311074 315613 320789 350899 351902 577175 595850 41.05 68.0 1
13:46:08 2023-09-27 311757 312753 77852 76383 112208 115790 113074 112399 85475 87069 91071 94557 113471 113203 324730 350719 930329 919646 337381 353232 103170 94611 98845 100136 113961 109653 105032 102772 73532 75672 251997 222762 633936 640222 192804 190465 245083 245782 283967 277329 293013 294586 311242 314401 291933 324492 652734 690738 502437 411115 259051 253378 293789 292214 308633 312286 315469 319174 354953 352253 570227 599682 41.05 68.0 1
13:46:09 2023-09-27 311073 312242 77844 76410 112281 115996 113074 112496 85413 85197 90975 94655 110779 115358 324730 347839 933636 917687 338163 356151 103241 94644 98946 100103 114153 109763 102430 102702 73550 75620 263464 221684 639352 640042 191556 191390 242869 246333 284383 276056 293944 296054 309794 314190 292378 322418 649051 685219 504975 409231 257989 255055 291898 292116 307360 312067 315685 320789 351961 350253 571028 597578 41.05 68.0 1
13:46:10 2023-09-27 311769 312277 78017 76379 115182 115903 113107 112638 85507 85229 91071 94720 113583 115473 324803 351708 924924 911621 340488 353268 103692 94611 99081 100103 114414 109426 102533 102637 73633 75672 250937 221684 639691 640675 192126 191066 243652 247339 282885 277400 293155 295767 310264 315433 290604 326761 657849 683921 503808 405421 259194 253777 292209 293304 306861 313606 315023 321133 351961 352465 576147 595887 41.05 68.0 1
13:46:12 2023-09-27 314704 311555 78331 76312 112386 115481 113426 112322 85538 85165 91104 94557 113539 115129 324766 348818 924924 919523 342483 352209 103241 94644 99014 99932 114153 109459 102506 102637 73550 75620 265491 220992 641249 639704 192465 190933 243857 245747 284654 277364 291931 296636 309325 314229 292138 324191 652271 682135 497029 408004 258321 253882 293683 290582 307146 313058 314617 319432 351961 351866 568686 597062 41.05 68.0 1
13:46:13 2023-09-27 312886 312237 77732 76410 112147 115903 112964 112496 85507 85229 91008 94720 113505 115324 324730 347839 933636 917687 338128 353268 103170 94644 98878 100034 114187 109729 104988 102670 73500 75672 250937 222129 640505 640042 191556 191669 243073 246576 284184 276056 293908 295351 310051 314203 293129 325129 654794 685146 495677 409086 258142 255306 292414 291974 309944 312067 315685 320789 351961 350288 575254 599682 41.05 68.0 1
13:46:14 2023-09-27 310229 311991 77876 76347 112179 115803 113172 112781 85444 85197 91071 94720 113505 115244 324766 351582 931650 910360 342037 353232 103029 94774 98976 100205 113995 109915 104960 102874 73500 75705 251997 221995 636928 640006 192465 191100 243652 246541 283034 278181 293155 296089 311242 312559 292932 324191 654216 685219 494324 411699 258321 253882 293243 292745 306897 311611 315577 320335 351721 351304 576519 597062 41.05 68.0 1
13:46:15 2023-09-27 313890 311331 77943 76398 112313 115326 113393 112212 85538 87096 91104 94524 113539 113080 324766 348573 924887 920300 342519 352245 103590 94644 98979 99965 114221 109426 102500 102611 73639 75620 250900 220647 640714 641129 192465 191066 245947 245817 285240 276230 295517 297581 308213 314818 292661 324347 652660 683437 498382 405493 258359 255011 293449 290414 307826 309709 315067 322045 351677 351866 568723 597946 41.05 68.0 1
13:46:16 2023-09-27 315074 311992 78134 76420 112353 115518 113074 112322 85538 85186 91071 94524 110682 115129 324406 349908 931650 919646 339460 354069 102959 94808 98405 100205 113961 109763 104926 103059 73399 75705 251997 222690 630033 642038 192804 190788 244609 245747 283759 276550 292906 295695 311277 312268 292860 324492 652271 690250 499695 411699 259473 253069 294416 291467 306397 311074 315613 319882 352003 351339 569566 597946 41.05 68.0 1
13:46:17 2023-09-27 312973 311635 77704 76372 112155 115543 112997 112476 85507 85218 91195 94622 113505 115244 324730 351708 930329 910785 342627 352209 103100 94644 98438 99965 113995 109833 105066 102734 73500 75569 251831 221338 637316 643787 192161 191425 243683 246365 283502 277468 294262 297279 309688 313362 293746 323747 655052 682954 495677 411043 257706 254272 293037 293355 309069 311577 314352 319468 350144 350288 574474 596180 41.05 68.0 1
13:46:18 2023-09-27 310620 312055 77700 76379 112142 115903 112931 112496 85507 85222 91008 94720 113471 115358 324430 350210 920896 912989 340488 352209 103241 94644 98911 99965 111342 109426 105061 102708 73583 75601 251997 221338 639724 638413 192804 190465 244609 246541 283080 278181 295307 295767 309042 313537 291933 326436 649087 682809 497029 409231 259737 252857 293520 293043 306897 312294 315541 321052 351961 353453 572715 596217 41.05 68.0 1
13:46:19 2023-09-27 314847 310682 77816 76336 112309 115518 113107 112289 85570 87182 91104 94524 113460 113106 324730 348818 931988 920300 339460 352209 103100 94644 98471 99965 114029 109426 105032 102605 73532 75620 250937 221684 650893 645689 192558 191257 244399 245676 284476 276372 293979 296571 310122 313328 294309 323291 648749 685182 497029 412282 257457 254417 293932 292037 307360 311853 315649 321060 353952 350253 569566 597983 41.05 68.0 1
13:46:20 2023-09-27 309690 311804 77742 76359 112042 115870 113152 112476 85507 85281 91008 94687 113393 115164 324694 350770 931650 910329 337890 352174 103100 94644 98845 100103 113961 109426 105032 102734 73500 75653 272705 222726 636815 639970 192465 191066 243857 247339 282024 277400 293828 294793 311242 313502 292414 323973 654216 689240 497029 410462 258538 253882 292307 293767 306897 310641 318029 320335 351194 351902 578163 599461 41.05 68.0 1
13:46:21 2023-09-27 314661 311795 77764 76379 112410 115870 113074 112322 85570 85281 91104 94590 113460 115244 324730 350245 923542 914144 341003 352209 103170 94611 98878 99998 113995 109426 105100 102675 73639 75925 250937 222691 640095 639696 193273 190361 245258 246228 283609 278038 292871 296600 310011 314643 292307 324203 648979 683027 495766 409195 258502 253069 294487 292151 306572 312046 315097 325675 350690 351866 570007 595044 41.05 68.0 1
13:46:22 2023-09-27 310446 312023 77795 76458 112183 115551 112952 112399 85538 85229 91071 94590 113505 115209 324730 349416 927658 918183 338614 352245 103241 94611 98845 100067 114029 109426 105066 102605 73500 75569 249793 221684 640424 639317 192634 191066 244232 246541 283750 277134 293979 293895 310051 314923 292457 324528 648979 689240 497029 405673 259337 253492 293484 291911 306397 316216 317992 319736 351780 353241 571847 599497 41.05 68.0 1
13:46:23 2023-09-27 313702 311957 77736 76392 112216 115551 112964 112443 85655 85249 91071 94590 113471 115164 324201 350770 930012 911780 338436 352245 102959 94579 98438 99965 113961 109897 102533 103015 73405 75925 250937 222583 634628 643589 192529 191228 243752 246435 282709 278769 292942 295415 311242 312960 293540 324275 652687 685110 502437 411699 258466 254309 293002 292219 306897 314667 315541 320335 351721 351304 574373 597026 41.05 68.0 1
13:46:24 2023-09-27 313108 311764 77673 76451 112170 115870 112931 112419 85507 85287 90975 94818 113437 115324 324165 349908 922098 910255 340177 352104 103660 94544 99047 99830 111360 109358 102533 102547 73601 75588 251997 221338 645832 640222 192161 191332 243822 247303 282850 277329 294657 295695 309541 315363 290568 324455 653681 684103 503808 405493 259301 253847 292315 293249 308561 313498 315361 321023 351105 352289 574300 597302 41.05 68.0 1
13:46:25 2023-09-27 314847 311295 77795 76388 112160 115518 113074 112289 85507 85281 91071 94654 113583 115129 324165 349608 928279 918339 337345 352209 103100 94741 98815 100007 111332 109863 102474 102804 73369 75750 263464 222619 631826 641056 193203 190857 244574 246126 283887 276479 293155 295874 311755 312455 292144 324492 652271 690214 495677 411407 258502 253034 293932 291841 306397 312286 315613 319393 352284 352359 570140 599257 41.05 68.0 1
13:46:26 2023-09-27 311450 311260 77616 76347 112094 115870 112854 112476 85507 85313 90975 94687 113437 115244 324165 347768 931650 914972 339334 352174 103100 94676 98438 99830 114040 109392 105032 102649 73367 75640 250937 221338 639352 642948 191992 191367 243039 247685 283282 276515 293944 295115 310264 313502 292986 324419 652759 685291 503622 409231 258466 254417 291898 293411 309506 311497 317362 320415 351925 351993 574300 597431 41.05 68.0 1
13:46:27 2023-09-27 311988 311444 77637 76420 115045 115866 112711 112496 85475 85260 90505 94785 113359 115370 323350 351461 922430 912822 341432 354552 103382 92996 98848 99867 114299 109291 102480 102637 73470 75821 250937 221196 639026 638377 192430 191031 243617 246576 282709 277364 293155 296679 309758 314888 290568 324383 652723 684103 494959 405529 259701 253812 292351 293249 306897 312108 315577 320950 351961 352465 574446 595960 41.05 68.0 1
13:46:28 2023-09-27 312973 310819 77816 76316 112313 115326 113107 112289 85744 85249 91038 94654 113471 115209 324658 346687 923505 920300 341448 354447 103241 94577 98438 99830 114119 109358 105066 102541 73550 75588 270258 219960 640961 640222 192599 191031 243857 246541 285254 275633 293460 297981 308389 314923 292343 326130 651348 683136 497101 405385 259015 254382 293129 291734 308151 312215 314987 322155 351249 352253 567662 595814 41.05 68.0 1
13:46:29 2023-09-27 322016 311772 77696 76410 115045 115870 112789 112529 85323 85240 90472 94884 113280 115439 323709 349908 934262 914144 339428 355341 103241 93165 98915 99970 114299 109594 102468 102874 73438 75750 251997 221804 637620 641583 192599 191228 243822 247268 281953 277329 293908 294793 311100 313467 293030 324419 654216 689946 502437 409846 258502 253812 292315 293696 306644 311039 317507 320335 351686 351831 576147 599257 41.05 68.0 1
13:46:30 2023-09-27 311514 310873 77740 76379 112049 115514 112931 112476 85507 85313 91038 94720 113471 115209 324165 349908 927584 911621 341340 352174 103311 94642 98946 99898 114187 109324 102544 102579 73633 75556 250900 221001 643156 639934 192161 191367 243787 246541 283282 277098 292567 297834 308389 313537 293271 323183 656956 682195 498382 408308 257961 254914 292339 293000 308633 313165 315469 322155 350400 351304 574410 596180 41.05 68.0 1
13:46:31 2023-09-27 313705 310823 77700 76388 112114 115518 112964 112366 85834 85249 91071 94654 113471 113109 324370 349621 930329 918191 338541 355702 103241 93030 98915 100107 114334 109594 102404 102772 73500 75672 270258 222378 637836 640222 192769 191031 244609 246541 283750 277221 294336 296025 312153 313502 291961 324564 653196 690738 495266 409846 259301 253069 292718 292116 306432 310606 317471 320072 351967 354007 571220 597155 41.05 68.0 1
13:46:32 2023-09-27 310570 312717 77732 76410 112147 115710 112931 112399 85655 85281 91071 94687 113471 115209 324430 347245 931650 915659 338092 352174 103170 94676 98845 100103 114119 109729 105032 102573 73467 75672 250937 221338 640505 640006 192126 191704 243447 246576 284721 276443 293908 296470 310704 315685 294309 323675 654905 685110 503808 409664 257961 255306 292449 292179 309762 313344 317435 321016 351462 350288 574362 600253 41.05 68.0 1
13:46:33 2023-09-27 310104 311264 77887 76368 115113 115903 112931 112496 85538 85329 91156 92753 110889 113495 324021 350822 925016 912955 341506 354912 103382 93030 98915 99898 114243 109392 104998 102714 73405 75841 251997 221267 642476 638413 192465 191332 243752 247303 282850 277790 293013 295731 310264 315398 290604 324167 652759 683147 503808 405529 259737 253847 292556 293249 306897 311074 315167 321280 351961 353453 574483 595465 41.05 68.0 1
13:46:34 2023-09-27 312059 310971 77785 76336 112212 115326 113152 112103 85507 85197 90975 94654 113550 115129 324658 346687 923542 919215 341448 352209 103241 94611 99014 99932 114153 109392 102512 102649 73583 75536 248706 219960 641870 640222 192769 191066 243892 246576 285361 275964 293815 297545 309077 315188 292166 324383 653123 684030 498382 405421 258359 253742 293160 291770 308292 311845 315613 319881 351249 352359 569529 598407 41.05 68.0 1
13:46:35 2023-09-27 311581 311300 77500 76448 115010 116063 113009 112936 85650 85367 91060 92721 113425 113475 323302 350540 931539 912918 339020 354698 103100 94611 98405 99932 113961 109594 105032 102708 73334 75620 261100 222285 650157 643404 192599 191367 243857 246576 282024 278344 293908 296271 311242 313467 293065 324455 654941 685291 501932 410462 258502 253882 292307 293696 306897 311074 315685 320335 351686 351339 576147 595617 41.05 68.0 1
13:46:36 2023-09-27 313108 311291 77700 76379 115109 115518 112854 112322 85475 85313 90975 94622 113471 115209 323673 349679 924887 911406 339424 351646 103241 94544 98845 99728 114153 109249 105066 102629 73583 75453 250571 219771 647676 641583 191858 191669 245253 247473 283837 277078 295517 296816 308283 315293 292307 324011 655052 679958 507921 405493 258466 254663 292662 293249 308597 313606 315577 322302 350935 352113 576730 595704 41.05 68.0 1
13:46:37 2023-09-27 313926 310944 77901 76414 112277 115729 113328 112366 85771 85229 90972 94783 113807 113056 323985 349166 930595 918339 336365 352174 102959 93223 98848 100069 114051 109426 104965 102637 73500 75815 254958 222690 633289 639769 192839 190898 244644 246161 283817 277364 293460 295810 311715 314719 292378 324600 652271 690214 495677 411080 259119 253069 294666 291770 306397 310606 315289 319393 355418 352430 569970 599257 41.05 68.0 1
13:46:38 2023-09-27 309878 311291 77700 76347 115079 115518 112899 112419 85538 85292 90975 94687 113393 115209 323709 347245 931650 915659 337855 352209 103100 94611 98438 99932 113995 109426 104998 102611 73550 75620 250937 221338 637712 643823 192389 192030 245253 247856 283573 276372 294807 295910 311064 314273 293093 324311 654678 689167 497029 409810 258538 254595 291756 293660 308633 309709 318217 320753 353952 352394 576147 599682 41.05 68.0 1
13:46:39 2023-09-27 311352 311291 77767 76347 112017 115518 112931 112289 85803 85287 91071 92551 113471 115244 323709 349380 928974 912341 344891 352174 103241 94774 98946 99965 114187 109392 102565 102708 73550 75588 265491 219960 640095 640006 192523 191535 243857 246576 283764 277364 292011 297545 310726 313502 293960 323435 649051 682135 497029 410171 258068 255055 293243 292392 306432 311577 314581 320401 350144 350778 572275 597216 41.05 68.0 1
13:46:40 2023-09-27 312059 310753 77736 76320 112118 115514 112931 112443 85686 85196 91008 94687 113505 115129 324165 345715 923579 919486 339574 352174 103382 94577 99047 99761 111462 109358 105027 102547 73583 75536 250937 222217 644985 638158 193273 191228 244504 246471 283835 276301 297200 295874 311730 315258 291734 324528 648979 686866 498382 408308 259047 253634 293484 292356 306861 311845 318674 320789 351961 352430 567743 599682 41.05 68.0 1
13:46:41 2023-09-27 313339 310352 77764 76326 112172 115405 113029 112135 85803 85218 91071 94524 113471 113106 324694 347245 931429 918339 338401 352174 103170 94611 98438 99932 114040 109392 105032 102611 73500 75620 250937 220992 639713 640006 192769 191100 244609 245782 284618 276515 293460 295523 310264 312524 294202 324944 652271 684917 503808 411699 257671 253882 294380 291432 309944 309743 315649 321280 351721 351893 568430 596971 41.05 68.0 1
13:46:42 2023-09-27 311780 310824 77532 76305 115066 115518 112821 112399 85538 85281 90975 94557 113314 115175 323445 348854 924850 911519 338436 351956 103170 94414 98438 99624 114153 109023 102457 102649 73639 74283 252800 219170 644028 641547 192021 191564 243683 247370 283140 277186 293979 296715 308389 315433 292662 323111 655052 680103 498382 405207 258321 254663 292307 292652 306362 311074 315613 319432 350616 351339 575026 596217 41.05 68.0 1
13:46:43 2023-09-27 314874 310357 77711 76326 115239 115485 113009 112212 85776 85249 91071 94491 113348 112462 324104 350437 924232 915659 341483 351893 103241 93038 98438 99830 114119 109358 104998 102553 73500 75536 270258 219995 638902 640222 192769 191100 244609 245880 284184 277329 292121 297906 309325 314448 292378 324492 651348 680175 504975 405673 258502 253847 293832 290582 306432 311542 315289 322045 351744 353594 567698 593983 41.05 68.0 1
13:46:44 2023-09-27 310100 310388 77732 76347 112082 115518 112964 112366 85686 85281 90975 94622 110716 115209 322405 346201 931650 915696 337345 353007 103029 94611 98438 99939 111332 109711 102468 103059 73503 75679 251997 221231 637712 643860 192021 192427 243478 247685 284148 276515 293979 295279 310522 314894 293030 323927 649051 685255 490584 409086 260647 254663 291666 292392 307325 312067 317507 320789 350949 352148 574483 597726 41.05 68.0 1
13:46:45 2023-09-27 311804 310038 77648 76336 115018 115514 112964 112212 85538 85313 91008 92519 113437 113185 323445 349872 928974 911008 344156 351646 103029 94611 98438 99932 113961 109392 102544 102693 73367 75536 250937 219995 636011 639970 192558 191402 243857 246576 283963 278181 292121 297414 311925 313030 293960 324419 649015 684103 496934 411406 257706 253882 292307 292144 306861 314489 315031 321207 354702 351234 573658 593983 41.05 68.0 1
13:46:46 2023-09-27 314035 310539 77732 76433 115105 115518 112931 112289 85570 85313 91008 94622 113314 115129 324201 345680 923542 918563 340177 353730 103666 92996 99154 99870 114334 109291 102468 102649 73535 75718 251997 221587 640180 639843 192734 191367 243892 246576 284618 276000 294445 296457 309325 315433 292166 324528 651128 684182 498382 405565 258573 253882 293484 292802 308292 311774 315685 319916 351961 352430 570411 599257 41.05 68.0 1
13:46:47 2023-09-27 315824 310357 77760 76353 112135 115485 113074 112212 85834 85281 91071 94557 113505 112958 323709 347768 932684 918339 338436 351646 102818 94741 98405 99932 113927 109392 104853 102617 73500 75588 250937 221028 636431 639970 193414 190933 245363 246196 284618 277364 293908 297068 312188 314710 293996 324528 652271 689204 496934 411443 258288 253671 293953 292108 310040 313165 315541 321243 355204 351726 568540 599776 41.05 68.0 1
13:46:48 2023-09-27 308881 310352 77736 76388 115079 115485 112866 112289 85507 85313 90913 94720 113393 115129 322728 347839 926257 911508 343377 353766 103382 92966 98779 99799 114209 109257 102372 102617 73470 75614 253797 220333 641829 639934 192465 191535 244263 246612 283715 277329 292744 297834 309794 314238 293788 323111 649051 681173 497029 409231 257490 254272 292591 292356 306397 311290 314617 319952 351961 350288 571639 595300 41.05 68.0 1
13:46:49 2023-09-27 314704 310357 77679 76461 115075 115518 112931 112289 85686 85229 91008 94687 113314 115015 323445 351461 922430 912989 339460 351120 103029 94512 98438 99932 113803 109283 104926 102573 73399 75536 250937 220647 639105 637475 193379 190499 245020 246541 282890 278181 292567 297414 310046 314483 293062 326472 652051 682882 496934 408615 259451 252929 293540 292865 306897 313324 315433 321890 351889 353582 572031 593672 41.05 68.0 1
13:46:50 2023-09-27 312023 310038 77764 76294 112179 115401 112997 112289 85834 87129 91071 94524 110748 112879 326075 346995 935479 919485 340538 355182 103100 93165 98813 99799 114299 109257 102377 102918 73467 75588 251997 220683 638408 644774 192804 191425 243857 246196 284654 276515 293913 295632 310299 314699 293960 322490 652271 684664 503808 409231 259574 254698 293037 290617 307826 309709 315685 325444 350669 350813 570411 598832 41.05 68.0 1
13:46:51 2023-09-27 313225 310139 77644 76305 115147 115551 112899 112289 85538 85281 91008 92519 113314 115049 322763 351461 931650 909067 339745 352174 102888 94644 98405 99965 113814 109459 102231 102681 73367 75569 250937 221302 633104 639934 192873 191367 243892 246576 282024 278217 293049 296233 311496 315385 293711 324239 656878 685110 503622 411319 258395 253777 292923 293106 306861 313826 315505 320335 352284 351866 576147 597319 41.05 68.0 1
13:46:52 2023-09-27 324283 310570 77728 76371 112082 115405 112997 112192 85866 87042 91104 92688 110834 112760 323421 348711 926293 915585 342170 354948 103241 93030 98847 99799 114119 109358 104887 102521 73367 75536 251997 219995 641616 639769 192769 191367 244438 245676 285089 276550 292602 297090 309829 314483 293484 324528 651348 681904 498382 405673 258502 253847 294416 290582 308778 311325 315319 319503 351961 351902 567042 595722 41.05 68.0 1
13:46:53 2023-09-27 313477 309413 77588 76298 115079 115326 112866 112147 85835 85281 91008 94524 113314 113071 322369 348573 928044 917687 337657 352174 102959 94579 98405 99828 113848 109392 104820 102585 73367 75536 250937 222378 633166 638413 192839 190933 244644 246161 283848 277043 293730 295587 311939 314203 293022 326327 652198 689095 503808 410317 259558 253529 294666 292179 307066 310641 315721 320108 354630 352359 570374 599410 41.05 68.0 1
13:46:54 2023-09-27 311550 310317 77585 76357 114949 115518 113217 112573 86037 85303 91315 92721 113650 113056 323733 351600 930805 909270 342477 354912 102959 93296 98372 99932 113859 109392 102351 102874 73301 75640 249793 221302 631615 643294 192558 191535 243857 246294 283715 278181 291602 296600 310988 313214 294167 324190 649015 684103 502437 411699 258285 254237 294118 292321 306148 312481 316896 321846 351686 351304 572031 595685 41.05 68.0 1
13:46:55 2023-09-27 311042 311154 77669 76351 115040 115870 112789 112476 85744 85356 90975 94818 113280 113282 322656 349908 922430 911657 339389 351857 103493 94577 98812 99898 114006 109358 104998 102617 73372 75608 255181 220612 634774 637926 193074 191367 246294 247611 283140 277894 295517 297336 310157 315223 291975 326788 655052 684962 506207 407787 260067 254052 293243 293000 306897 314011 315361 321699 351961 354020 574410 598093 41.05 68.0 1
13:46:56 2023-09-27 314928 310069 77675 76308 112309 115704 113328 112399 86037 85229 91256 94652 113650 112864 323493 347626 931539 920300 340538 353947 102818 94611 98405 99936 111234 109324 104931 102553 73467 75608 250937 222375 638193 642038 192769 191199 244574 246126 284583 276479 293666 296960 310016 313214 294859 324155 652271 684146 501932 411699 257706 253917 293611 291432 307325 311039 315649 321208 351686 350288 568723 595850 41.05 68.0 1
13:46:57 2023-09-27 309230 310313 77806 76399 115040 115870 112821 112476 85834 85292 91071 94687 113403 113115 322692 350966 931650 910106 338854 351893 102959 94741 98405 99932 113893 109358 104820 102605 73367 75640 250937 221684 639249 642038 192863 191460 244705 247056 282823 278697 293801 295587 311791 313984 293746 326529 656448 685219 502437 410462 258466 253917 292789 293484 306897 311577 316914 320335 352249 353884 575557 595465 41.05 68.0 1
13:46:58 2023-09-27 315326 310038 78045 76492 112411 115306 113426 112212 86100 85165 91256 94716 113684 112324 323493 347697 923656 917687 341448 353766 103382 94642 98405 99728 114006 109324 104926 102611 73420 75536 253210 219960 640210 639769 192769 191367 243892 245782 285365 276939 293013 297834 309758 314923 292378 324492 651348 682868 505179 405637 258538 253882 293932 290608 308041 311074 315541 320366 351961 352359 567005 598093 41.05 68.0 1
13:46:59 2023-09-27 313449 309851 77732 76336 112049 115485 112964 112180 85834 85308 91071 94654 113359 113037 323182 347804 928937 918339 337109 352139 102959 94741 98405 99932 113893 109392 104820 102708 73284 75640 248705 224165 632793 639966 193574 191228 245223 246400 284042 277221 293979 296780 312046 313328 293881 326364 651091 690701 501066 412025 259233 253422 294345 292321 307075 311039 317362 321280 352284 352394 568723 597946 41.05 68.0 1
13:47:00 2023-09-27 312660 310104 77753 76399 112151 115452 112931 112387 85771 85271 91097 94815 113527 113115 323120 347804 927575 912638 341448 353947 103100 93038 98438 99939 111212 109249 104892 102553 73467 75556 261100 219617 639229 642038 192465 191704 243822 247402 283741 277364 293666 297545 308424 314923 293129 323435 649015 680139 495766 405637 257671 254663 292981 292108 306397 311290 315541 320401 351961 351821 572679 596144 41.05 68.0 1
13:47:01 2023-09-27 314631 310064 77732 76305 114983 115485 112899 112289 85744 85313 91038 94654 113359 113010 323182 350966 922430 912989 340213 353947 103525 94676 98878 99830 113961 109358 104965 102778 73562 75841 251997 222217 640753 637329 193885 190927 247342 246400 283573 278038 293242 296910 310228 314923 293697 326436 652513 684103 497029 408869 258538 254013 294483 292214 306397 312481 315541 319432 350914 352394 568723 596144 41.05 68.0 1
13:47:02 2023-09-27 312702 312195 77848 76451 112179 115448 113119 112322 85834 85345 91071 92456 113359 113071 322584 345432 934299 915659 338138 353947 103170 93030 98405 99898 114085 109358 102258 102509 73367 75640 250937 220957 637712 639970 192909 191704 244232 246541 285054 276515 293908 296960 310770 313537 293953 323435 652271 684664 497029 411392 257671 254663 293030 291432 308041 310606 315649 321846 350669 350288 569566 598832 41.05 68.0 1
13:47:03 2023-09-27 311408 309847 77785 76312 112053 115485 112931 112289 85834 85234 91071 94654 113393 113037 322692 350966 931650 910331 337381 351893 102959 94611 98372 99932 114197 109678 102415 102874 73372 75782 249793 221853 632459 643589 193068 191530 244434 247126 282815 278573 292977 295731 311715 315829 293953 324419 652759 684146 501066 411407 258359 253882 293484 292356 306861 314011 315613 321016 352284 352113 572715 596180 41.05 68.0 1
13:47:04 2023-09-27 312275 309891 77880 76305 112301 114785 113217 112050 85867 85281 91071 94652 113471 112776 322369 345680 923272 920738 341448 353947 103100 94577 98438 99795 113961 109249 104892 102488 73367 75504 250937 219617 651280 639769 192804 191501 243857 246369 285490 276194 293979 297408 309758 315398 292824 324528 651348 682172 505179 405565 258538 253882 293484 290617 308967 309709 315613 320177 351961 352394 567005 598560 41.05 68.0 1
13:47:05 2023-09-27 314704 309714 77700 76398 112094 115401 112899 112463 85834 85266 91071 94720 113393 113037 322692 347256 930329 918339 338401 353947 102818 93030 98946 100041 114129 109678 102394 102804 73236 75782 270258 221853 632912 641056 193544 191031 245157 246161 284334 277329 293623 297906 312153 312960 294202 324564 651348 685146 495266 411699 258502 253457 293647 292095 307110 311074 315649 321846 352320 351866 567991 595392 41.05 68.0 1
13:47:06 2023-09-27 310971 310783 77736 76368 115075 115737 112931 112716 86037 85324 91038 94687 113359 115175 323182 348532 926234 911657 341506 353947 103241 94611 98845 99624 113961 109249 104998 102521 73500 75504 251997 219240 640385 641129 192196 192310 243822 247339 283715 277790 294336 296562 309325 315909 292986 324419 652795 680139 498382 405529 258502 254841 292556 293249 306397 312731 315649 320177 351429 352170 574483 597062 41.05 68.0 1
13:47:07 2023-09-27 310971 311006 77848 76336 112427 115405 112964 112135 85866 85334 91071 94589 113426 112428 322656 348818 922889 914144 343207 353730 103311 92996 98339 99799 114107 109257 102383 102649 73337 75698 255181 221587 640256 639769 192804 191402 244609 246259 284574 277719 292737 297834 309360 315829 293469 324239 651348 681173 497029 405637 258502 253882 295495 290546 306861 311542 315319 319916 351478 352394 567042 596144 41.05 68.0 1
13:47:08 2023-09-27 310350 309847 77700 76392 112082 115737 112821 112289 85803 85260 90913 92815 110792 115095 322692 345680 931579 913026 339094 351956 103100 94611 98405 99863 113814 109358 104892 102488 73334 75556 270258 220647 633673 642038 192161 192310 243073 247721 283750 276479 294599 296859 310988 314448 293271 324455 652759 685255 501932 408906 258538 254663 291489 293007 308960 312286 318187 321016 351230 352394 574446 596732 41.05 68.0 1
13:47:09 2023-09-27 311078 309745 77665 76305 115113 115518 112931 112289 85834 85260 91071 94622 113280 113037 322692 347554 931654 912243 343414 351884 103100 93030 98847 99799 114107 109223 102415 102585 73387 75608 248705 219960 633417 639704 192699 191669 243857 246541 283812 278181 291949 297725 310735 313467 293988 324455 649015 684103 501066 410499 258104 253882 293037 292179 306397 314631 314581 319432 352284 351339 567779 596400 41.05 68.0 1
13:47:10 2023-09-27 313590 318365 77679 76420 115113 115518 112821 112212 85951 85329 91071 94687 113359 112879 322728 345125 922200 919646 340056 351956 103382 94447 98981 99761 114040 109173 105032 105121 73367 75504 250900 221315 653283 638413 192804 191669 244403 246576 283750 276285 294699 296960 310046 316387 292237 324564 653013 683147 503791 405565 259301 253847 292753 292392 307826 312067 318514 322147 351961 352465 572031 595887 41.05 68.0 1
13:47:11 2023-09-27 313998 309382 77760 76335 112126 114818 113074 112115 85866 85281 91104 94524 110857 112838 323158 346473 934262 918191 340056 351884 103100 93030 98882 99765 114231 109257 104965 102553 73367 75588 252872 222059 639476 642948 192769 191739 244403 246333 285009 277043 293944 296960 310770 313537 293953 323147 652734 685182 503808 410499 257671 254663 294380 291229 308257 311074 315685 319432 351194 351339 570140 597983 41.05 68.0 1
13:47:12 2023-09-27 309812 310002 77628 76304 114911 115733 113009 112289 85686 85271 90913 94720 113247 115209 322465 348818 922305 911008 338401 351956 103241 94479 98438 99624 113927 109207 104931 102553 73284 75504 248705 220458 641828 638413 192804 191704 243857 247721 282987 277790 293460 296996 310299 315082 291933 324600 649051 684103 503808 405529 259920 253882 292591 293000 306397 311542 315685 321882 351515 353524 574446 597670 41.05 68.0 1
13:47:13 2023-09-27 311832 310204 77757 76330 112107 114818 112931 112082 85866 85335 91315 92815 110825 112986 322584 345261 924322 919572 341432 351848 103241 93030 98438 99830 113961 109173 104965 102515 73503 75504 250900 220959 641125 638413 192804 191896 244740 246576 285290 276020 293979 297834 309113 315468 292237 324564 651348 683136 498382 405601 259301 253882 293484 291876 308327 312286 315649 322725 351961 352430 567881 597523 41.05 68.0 1
13:47:14 2023-09-27 310099 309373 77824 76263 112049 115326 112821 112070 85834 85229 91005 94556 113393 112462 322692 346758 930329 918339 337855 351956 102678 94676 98339 100103 113701 109392 104718 102605 73133 75640 248705 221112 629057 640222 193244 191066 244644 246161 284184 276848 293516 296421 311430 313362 294095 327046 651238 685110 503622 411844 258359 253742 294060 291876 307360 311074 316986 322155 353343 352113 568284 594971 41.05 68.0 1
13:47:15 2023-09-27 307312 309413 77616 76396 115079 115518 113042 112387 85888 85271 91093 94849 113459 113056 322548 347697 928939 912881 341432 351956 103241 94512 98438 99794 113961 109148 104926 102456 73467 75453 249793 220333 640420 641891 192465 192310 243822 247339 283552 277364 293416 296600 308424 315433 293271 323963 652759 680905 498382 405529 258502 255055 292591 292108 308488 311325 315685 320401 351713 351902 574040 596217 41.05 68.0 1
13:47:16 2023-09-27 315551 308477 77795 76398 115067 115326 112899 112115 85834 85249 91071 94524 113393 112879 322465 349626 922200 913026 340213 351956 102959 94512 98405 99624 113848 109207 104820 105087 73334 75504 250937 221786 637836 638413 193414 191100 245153 246294 284481 277930 295517 297762 310157 315293 293611 324383 653220 681990 498382 407932 259083 253917 293896 290582 309798 313165 315577 320401 351961 352465 568284 595704 41.05 68.0 1
13:47:17 2023-09-27 310496 310038 77585 76441 112094 115733 112931 112606 85803 85335 90938 94818 113538 113213 322512 346580 930145 911621 337657 351956 103029 94577 98372 99794 113893 109249 104786 102553 73367 75789 250937 220992 638239 640222 192839 191704 243857 248104 283397 277364 294878 296054 311277 314448 293675 324528 653718 685327 498382 409231 258538 253917 291520 293411 306397 310606 318514 320825 351721 352240 576147 598832 41.05 68.0 1
13:47:18 2023-09-27 310784 309409 77704 76305 115079 115518 112768 112212 85834 85345 91008 94720 113280 113037 322238 347804 926271 912822 340931 351956 103100 94480 98438 99761 113927 109173 104820 105121 73532 75536 250900 218593 641580 641891 192594 192368 244364 247820 283644 277647 293979 297798 309183 317616 293818 324311 655052 680139 505179 405601 258321 255090 292237 293249 308561 311577 317544 320437 351478 352183 574004 595044 41.05 68.0 1
13:47:19 2023-09-27 314035 309816 78176 76410 112118 115452 112899 112289 85803 85345 90938 94782 113538 112977 322167 346722 925579 915696 336889 353947 102959 94577 98405 99624 113735 109173 102351 102675 73367 75536 250937 221373 634456 637962 193414 191367 244644 246576 283786 277364 293944 295523 312224 314448 292718 326970 651348 689240 497029 409231 259737 253492 293789 292356 307360 311542 318769 320335 352284 353524 570411 598832 41.05 68.0 1
13:47:20 2023-09-27 306552 310091 77644 76320 115079 115518 112744 112289 85655 85335 90946 94622 113280 113037 322465 344919 931650 912989 338614 351956 102959 94512 98405 99863 113848 109283 104820 102521 73367 75588 251997 222217 637836 643330 192389 192473 243513 247579 284042 276336 296989 295587 311064 314783 293718 324455 649051 685291 503808 408904 258538 254663 292110 293043 307360 312319 318442 321919 351159 352394 574004 598832 41.05 68.0 1
13:47:21 2023-09-27 313812 309272 77700 76368 112017 115452 112899 112322 85920 85356 90972 94589 113403 113037 321750 349980 923656 914353 339150 351956 103029 94545 98405 99699 114242 109173 104820 105043 73367 75536 248705 221944 637589 636538 193891 191100 245398 246576 283317 278217 293200 297414 310335 314483 293306 327201 652513 683136 497029 408041 259337 253069 294380 292427 306897 312263 315649 319432 350179 353524 571626 594348 41.05 68.0 1
13:47:22 2023-09-27 311113 309568 77700 76326 115109 115468 112789 112159 85834 85229 90946 94557 113314 113071 322465 344642 923973 919646 338135 351956 103170 94512 98438 99590 113882 109023 104853 102585 73405 75737 270258 221587 642334 637329 193273 191564 244469 247197 283573 277150 295393 296859 310335 315468 292378 326146 652513 685219 503622 405601 259737 253882 293540 293561 307110 309709 317890 321280 350144 353524 572031 597192 41.05 68.0 1
13:47:23 2023-09-27 312739 309705 77732 76406 111957 115770 112821 112399 85834 85260 91008 94557 113314 113143 322692 350437 930989 909067 338374 353802 103241 94512 98438 99932 113701 109392 104786 102515 73431 75640 250937 221373 637310 641129 192804 191704 244859 246647 282077 279001 293773 296751 312260 313537 293966 324528 652795 685219 497029 410535 258538 254485 293520 293249 306897 312550 315685 321390 355418 352430 574446 596254 41.05 68.0 1
13:47:24 2023-09-27 310496 309382 77581 76388 114953 115518 112768 112289 85744 85292 90913 94622 113280 115049 322202 347804 922430 909067 337890 351956 103311 94414 98845 99699 111309 109156 102436 102521 73369 75646 250937 220541 639362 638267 192664 192001 244263 247962 283481 277986 293702 297414 311024 316759 292027 324564 652759 683136 503622 407149 259594 253917 291951 293732 306397 312986 315721 322008 351961 354020 574446 594129 41.05 68.0 1
13:47:25 2023-09-27 313558 310391 77813 76360 112098 115405 112866 112115 85866 85313 90938 94557 113325 112462 322465 346758 930329 918117 337381 351956 102818 94644 98372 99965 113544 109392 104752 102675 73133 75672 249793 221267 630728 639952 193720 191100 245363 246196 284654 277400 293524 296428 312188 313502 294894 324564 651348 685291 498325 411699 258573 253669 294238 291911 307360 313058 317507 319432 352320 352394 567881 597099 41.05 68.0 1
13:47:26 2023-09-27 306212 309811 77588 76320 115002 115518 112581 112322 85475 85302 90505 94884 113213 115324 321678 347733 930989 911632 337657 351956 103241 92996 98848 99939 112765 109257 102351 102611 73337 75646 248705 221196 640886 641056 193038 191669 244403 247721 282108 278181 297006 295587 312117 314448 294202 324528 654905 690526 499695 409810 258901 254628 293243 293411 306861 311755 318478 320789 352284 352359 576110 599367 41.05 68.0 1
13:47:27 2023-09-27 314918 317021 77848 76398 112130 114752 112964 112212 86068 85281 91071 94491 113437 112428 322405 348287 924396 915659 340488 351956 102959 94512 98438 99761 113893 109173 104786 102564 73334 75504 248705 221315 639229 638413 193074 191704 244438 245782 285254 277329 293049 297834 310264 315398 293718 324564 651018 681136 495266 405601 258538 253882 293647 291432 307826 311542 315577 320437 351961 352430 567005 594056 41.05 68.0 1
13:47:28 2023-09-27 313726 309378 77700 76305 115113 115293 112866 112192 85834 85260 91071 94589 113325 112462 322167 347245 926271 918563 338431 353766 103170 93030 98339 99799 113915 109257 102286 102649 73337 75698 252872 221648 630605 638413 193856 191367 245118 246365 284472 277719 293908 296089 312224 313502 293746 324275 651348 689240 501066 411116 259301 253104 294416 292014 307075 311542 315685 320789 353343 352430 569295 597946 41.05 68.0 1
13:47:29 2023-09-27 307501 309029 77732 76357 112268 115477 112833 112070 85834 85377 90913 94849 113247 113037 321714 347245 927621 911008 341243 351956 102959 94577 98405 99590 113814 109173 104786 105087 73284 75504 250937 220333 651058 642038 192804 192141 243857 247303 283826 277559 293496 297617 309289 315153 294202 326413 649051 680139 502437 407968 257706 255055 293243 292179 308488 311542 315613 320473 350655 351339 572715 596419 41.05 68.0 1
13:47:30 2023-09-27 314143 309373 77673 76304 112053 115518 112899 112212 85983 85324 91071 94687 113359 113037 321916 349657 924211 914182 341506 351884 103170 93030 98339 99765 114152 109257 102383 102547 73334 75556 250937 219960 637836 639187 193815 191634 245741 246369 283786 278181 293155 297617 310486 315398 293057 326436 652271 682135 501449 407968 259337 253457 295316 291628 306397 312516 315613 320885 351961 352430 568247 593636 41.05 68.0 1
13:47:31 2023-09-27 311266 309670 77669 76353 112130 115326 112866 112115 85920 85324 90913 94589 113247 112845 322202 344571 931650 914736 338614 351956 102959 94577 98405 99761 113701 109173 104825 105155 73367 75536 248705 219995 637589 639704 192804 191739 243892 246541 285165 276515 293944 296960 311024 314923 295066 323471 652271 685146 503808 409195 257490 255055 294257 291361 308292 312108 317507 322147 351194 351059 569970 597486 41.05 68.0 1
13:47:32 2023-09-27 317934 309029 77588 76402 115070 115481 112821 112147 85866 85313 90975 92784 113706 112952 321916 350185 930842 910219 340538 353838 102959 93030 98306 99799 113780 109324 104752 102547 73284 75588 254958 221196 634414 641129 193109 191704 243892 247091 284180 278805 293200 297414 312188 313502 294238 324492 649051 682882 499695 410535 258502 254272 293484 292392 306753 312987 315613 321882 352284 352394 571871 596144 41.05 68.0 1
13:47:33 2023-09-27 311078 308508 77700 76357 112203 115405 112821 112224 85866 85208 91008 94654 113247 112879 322202 344381 922430 918339 341263 351956 103100 94479 98438 99624 113927 109173 104965 105009 73367 75401 250602 220333 642409 637962 193244 191704 244609 246612 285298 276249 295164 297834 309794 316130 292718 324564 651348 684103 498382 405529 259119 253917 293520 292356 308327 312286 317544 320401 351961 353489 570140 597983 41.05 68.0 1
13:47:34 2023-09-27 312283 309590 77700 76330 115075 115405 112854 112159 86037 85303 91189 92720 110825 112707 322548 346580 930879 918154 339538 351848 102818 94741 98339 99965 113544 109358 104718 102611 73372 75770 249793 219960 630809 641129 193579 191704 245363 246316 285054 277329 293944 296392 310988 313467 295552 324492 651348 685182 497029 411699 258104 254663 294416 291876 307791 311542 317507 321720 352284 354726 568686 597946 41.05 68.0 1
13:47:35 2023-09-27 310960 307662 77567 76316 115045 115485 112614 112212 85866 85356 91008 94720 113247 115095 322167 347768 922430 910219 337855 351956 103170 92846 98878 99590 114119 108880 104965 104986 73367 75401 250937 219806 641153 637926 192769 192275 243857 247756 283317 277790 293979 297624 310299 316422 292378 324564 652795 682172 497029 404922 259337 254450 292591 293284 306897 311542 317471 322230 351961 353524 574446 597062 41.05 68.0 1
13:47:36 2023-09-27 309013 308473 77923 76272 112463 115160 113250 112070 86068 85229 91226 94652 113650 112359 322023 345538 924322 915511 341506 351956 102959 94414 98405 99836 114197 109223 104931 102488 73367 75504 270258 220959 638823 638413 193379 191704 244609 246369 285490 276550 293496 297906 310046 315433 293306 324203 651348 681617 495266 405637 258573 253917 292959 291432 308327 311074 315095 320437 351961 352430 566604 594092 41.05 68.0 1
13:47:37 2023-09-27 319345 309373 77553 76388 114851 115518 112768 112289 85834 85388 90913 94754 113280 115244 321714 346722 930329 910974 337657 351956 102959 94611 98405 99761 113814 109283 104786 105048 73367 75504 249793 220612 636309 638413 193109 191704 243892 247930 282850 277364 294635 295244 311969 314483 293754 324528 652759 688936 497029 409231 258502 254272 292146 294180 306717 310641 318965 320789 351756 352430 575739 597983 41.05 68.0 1
13:47:38 2023-09-27 311229 308231 77785 76383 112199 115544 112866 112289 85951 85240 90972 94849 113504 112942 321988 347067 924850 911657 340452 351956 103029 94577 98405 99557 113735 108989 104786 102585 73405 75504 250900 220531 639105 641129 192804 192310 243857 247339 283874 277754 293944 297834 309325 315433 294202 324455 654440 679659 498382 405601 258139 255268 294257 292794 307325 311577 315685 320473 351961 352148 573562 595300 41.05 68.0 1
13:47:39 2023-09-27 311550 308129 77648 76326 115096 115518 112744 112127 85834 85266 91071 94622 113280 112776 322463 347245 925615 917687 336394 351956 102959 94447 98438 99624 113780 109173 104786 102488 73367 75718 265491 220992 648088 637475 193414 191535 244644 247460 284184 277364 293979 296233 312188 314958 292414 327201 652271 685327 501932 408004 260139 253492 293200 292392 307325 311325 319001 320335 352003 354304 570117 597395 41.05 68.0 1
13:47:40 2023-09-27 311993 309130 77700 76357 112077 115339 112744 112289 86010 85303 90972 94815 113247 113010 321714 343643 931650 915321 338744 351956 102959 94512 98405 99624 113915 109257 104786 105048 73532 75485 250937 219995 637466 639934 192839 192176 244386 246576 285196 276515 293979 296996 311242 314958 295102 323927 652734 685146 505179 409195 258104 255447 293484 291770 308327 310641 317580 319432 354075 350813 570411 598942 41.05 68.0 1
13:47:41 2023-09-27 306641 309121 77781 76316 114847 115485 112614 112212 85686 85356 90913 94720 113247 115095 321452 347804 921776 909067 337618 351956 102959 94447 98405 99590 113701 109173 104786 105053 73284 75504 248705 219771 642401 636502 192804 191704 243892 247721 283282 277790 293702 296780 311206 316165 292662 324275 649051 684103 495266 405493 260174 253882 292307 294180 306397 311611 316950 322045 351816 354304 576930 594824 41.05 68.0 1
13:47:42 2023-09-27 312254 310423 77806 76347 112216 115419 112899 112070 86010 85324 91038 94557 113280 112566 322441 346983 922430 916847 339094 351956 103100 92773 98878 99590 113961 109023 104853 104908 73367 75401 261100 219275 637324 637693 193244 191704 244609 246576 284184 276091 294807 295874 310046 316387 292414 324564 648943 683183 498382 405529 259337 253882 293520 292250 307826 312108 318514 321569 351961 353241 571626 597983 41.05 68.0 1
13:47:43 2023-09-27 310606 308482 77612 76326 114885 115518 112581 112192 85866 85260 91071 94590 113280 112879 320776 349662 930329 908771 337657 351956 102818 94512 98372 99761 113701 109283 104752 102521 73234 75536 248705 222849 635435 640222 193109 191739 244609 246612 282059 279129 293496 296542 312260 313537 293540 324528 654477 685255 502437 410499 258573 253917 293520 293696 306789 314489 317738 321023 355706 352289 574337 596608 41.05 68.0 1
13:47:44 2023-09-27 306556 310872 77749 76379 112017 115448 112614 112159 85776 85292 90913 92815 113459 113002 320740 347505 922430 910106 339428 351956 103100 94349 98878 99489 113961 108805 104926 104986 73532 75369 251558 218593 640059 638413 192804 192310 243822 247756 284392 277790 293702 296219 309829 316422 292414 324492 649051 681209 502439 404886 259337 254698 292591 293973 306467 311577 317507 319468 351961 352500 575433 596180 41.05 68.0 1
13:47:45 2023-09-27 314966 308438 77620 76294 115075 115326 112744 112082 85866 85260 91104 94557 113280 112696 320776 346479 926271 916175 337657 351956 102888 94611 98372 99794 113701 109173 104786 102521 73398 75536 248705 221684 631307 637475 194026 191669 245702 246576 284437 277400 293979 296751 312260 313537 293512 326970 651348 690250 495677 411407 259337 253980 294202 292553 309324 314011 317362 320942 353272 353878 569382 597799 41.05 68.0 1
13:47:46 2023-09-27 309547 309449 77757 76429 114881 115485 112614 112180 86037 85398 90880 94687 113211 115015 321452 344913 930329 911694 337657 351956 102818 94512 98405 99624 113735 109023 104786 102401 73367 75536 270258 219995 647576 640222 192804 192694 243687 248139 283715 277169 294878 297068 311715 314958 294309 324600 652795 685291 501932 408942 259119 254272 291489 293973 307110 309743 318551 320987 351194 352430 574483 595887 41.05 68.0 1
13:47:47 2023-09-27 311151 308446 77616 76398 114919 115485 112711 112135 85834 85298 91008 94590 113280 112879 320776 346722 926271 910106 342366 351704 103241 92996 98848 99799 114028 109148 104975 102526 73337 75614 250937 220333 640132 641129 192839 192345 243892 247339 284042 277986 293944 297834 309577 315433 293953 324347 649087 680212 498382 408004 258104 255304 293037 293043 308524 311577 315397 320508 351961 351866 572715 595300 41.05 68.0 1
13:47:48 2023-09-27 307932 308407 77700 76294 115040 115419 112931 112159 85866 85175 91008 94557 113672 112873 321714 346722 924924 917687 336631 351956 102959 94480 98405 99624 114127 109140 104825 102456 73334 75504 248705 219960 643494 636502 193685 191669 244950 246576 284468 277719 295193 296018 312188 315398 293030 327432 652271 690882 497029 407932 260139 253847 295495 292179 307325 311755 319190 320789 352214 354516 571220 597726 41.05 68.0 1
13:47:49 2023-09-27 311106 309064 77732 76357 115075 115481 112744 112212 86101 85324 91038 94654 113291 112933 322860 343572 934036 917401 338874 351848 103241 92966 98339 99970 114005 109190 102470 102515 73304 75608 248705 219960 633161 641583 192430 192778 243718 247650 284547 276123 294807 296428 311537 315398 293924 324419 649015 685219 503808 408869 258538 255447 292556 293355 309435 311039 318478 322147 351194 352394 572275 599682 41.05 68.0 1
13:47:50 2023-09-27 310696 308191 77722 76379 115136 115518 112768 112135 85834 85367 91156 94687 113213 112776 320704 349345 922430 912709 338092 351956 103029 94544 98372 99590 113780 108989 104752 105053 73334 75504 248373 219925 635357 636016 194026 191501 245398 246576 283516 278805 293460 297834 310735 315143 293540 327177 653196 683619 498382 408544 260139 253245 294416 293249 306789 312952 315649 320141 351686 354268 571759 595685 41.05 68.0 1
13:47:51 2023-09-27 310971 309090 77669 76305 115079 115293 112866 112203 85834 85324 91038 94687 113280 112917 321916 346946 927575 916850 336486 353875 103241 93030 98712 99697 114039 109190 104825 102488 73334 75666 248705 220992 637712 637889 193820 191669 245192 247078 284583 277807 294807 296054 312663 315398 293271 327931 652734 689204 501932 408581 260139 253812 293200 292392 307325 311577 318965 319969 352284 354007 570411 596732 41.05 68.0 1
13:47:52 2023-09-27 311670 308402 77652 76357 115075 115624 113185 112212 85983 85271 91071 94654 113446 113037 322167 346722 926234 910360 340452 351956 102959 94577 98405 99761 113701 108989 104897 102541 73367 75640 249793 219582 635426 641129 193074 192659 244403 247303 284148 277754 292906 297581 310299 314923 294859 324455 649051 680175 505179 409231 258466 255055 293484 293249 307325 312950 315541 323989 354097 351831 571028 595263 41.05 68.0 1
13:47:53 2023-09-27 312023 308411 77673 76326 115040 115452 112821 112224 85866 85398 91156 92815 110728 112882 321535 349201 922319 914256 341021 351812 103170 93030 98813 99796 113859 109291 104897 102456 73372 75698 254958 221116 638486 636053 194062 191367 246015 246576 283808 279001 293460 297834 310988 315398 293433 327432 652271 681617 498382 407968 259301 253245 294416 292179 306681 312516 315397 320401 351194 353489 570374 594920 41.05 68.0 1
13:47:54 2023-09-27 309874 308222 77848 76326 115113 114785 112899 112127 86014 85207 91038 94654 113213 112428 321678 344606 931650 913026 338614 351956 103029 94577 98405 99761 114287 109140 104752 102424 73367 75556 248705 219960 639636 642038 192769 192613 243857 247339 285722 276515 295493 297414 310922 315398 294167 324419 649015 686793 501932 408617 258321 255482 292307 292766 308292 311321 318514 319432 351721 351866 567743 595850 41.05 68.0 1
13:47:55 2023-09-27 310868 308433 77673 76388 115075 115405 113009 112399 86273 85367 91156 94815 113425 112864 321535 349201 930805 907289 341506 351956 102818 94741 98372 99905 113701 109257 104752 102585 73301 75588 250937 219925 634008 641891 193379 192310 244644 247721 284215 277859 292772 297834 311679 314448 294780 324528 648979 683136 501066 411371 258502 255019 293932 292518 310186 313205 315577 320437 352249 352394 570991 597486 41.05 68.0 1
13:47:56 2023-09-27 307958 308402 77724 76330 115079 115372 112931 112070 85983 85324 91071 94654 113325 113037 321417 343607 922852 919646 337657 351956 103241 94544 98845 99590 113927 108989 104820 104976 73467 75536 250937 219771 641091 636538 193685 192141 244985 247339 284716 277329 295744 296715 311242 316105 293235 327105 652734 685182 499734 405565 260139 253882 293789 292856 307360 310606 318601 322111 351194 354552 571626 599792 41.05 68.0 1
13:47:57 2023-09-27 311805 309547 77736 76399 112281 115385 113295 112289 86100 85329 91160 94815 113616 112672 322023 344983 931539 915659 339334 351956 102959 94611 98712 99765 113780 109140 104825 105082 73367 75756 250937 219925 634192 642038 193074 192578 243857 246612 285294 277134 294807 297414 311715 315433 294923 324419 649015 685182 498382 409195 258104 255518 293932 292356 308327 311290 318514 319916 351967 352170 571626 598795 41.05 68.0 1
13:47:58 2023-09-27 310100 309272 77616 76368 114948 115753 112768 112289 85834 85335 90975 94851 113289 113037 321452 348818 922430 911406 337890 351956 103029 94577 98405 99830 113814 109023 104825 102497 73367 75588 250937 219925 637466 634671 193991 192052 245363 247339 283282 278609 293908 297834 311242 315398 292718 327968 649015 684103 498382 408004 260174 253457 294174 294536 306362 312516 315685 322008 351194 354587 571834 595722 41.05 68.0 1
13:47:59 2023-09-27 312185 310428 77816 76379 112151 115452 112899 112289 85951 85356 91097 94849 113548 112829 322131 342986 922430 918339 338614 351812 103382 92975 98405 99590 113927 108989 102410 102456 73367 75472 249793 219240 641446 636538 193414 191739 244609 247339 284383 276515 295244 296392 310770 316422 292611 326934 653196 683183 498382 405493 259737 254485 294138 293007 309944 309743 319161 320401 351961 354268 572031 598832 41.05 68.0 1
13:48:00 2023-09-27 312185 308407 77732 76336 115130 115518 112744 112289 86131 85388 91104 94720 113325 113037 321417 349908 931654 909067 337855 351956 102959 94611 98372 99932 113701 109358 104752 102553 73367 75672 248705 220612 633250 641129 193414 192310 244644 247721 284618 279001 293567 297834 312224 314448 296327 324600 649015 684103 495677 411699 258538 254663 292967 293249 309725 313205 315216 320401 352284 352218 573510 596106 41.05 68.0 1
13:48:01 2023-09-27 311780 311092 77700 76379 111952 115791 112866 112496 86068 85494 91160 94851 113370 113298 321417 348573 923656 909919 339574 351920 103100 94512 98405 99836 114287 109140 104863 105087 73367 75504 250937 221944 637589 636502 193856 191704 245157 247721 283282 278805 293908 297834 311460 315398 292860 328468 653939 684103 501932 408617 260541 253457 293405 294180 306397 312550 315685 320401 351230 354587 572715 594092 41.05 68.0 1
13:48:02 2023-09-27 311042 308402 77700 76263 112049 114818 112931 112050 86131 85266 91071 94524 113359 112428 321678 344642 931650 917035 339094 351956 102959 94577 98438 99863 113735 108989 104786 105087 73367 75536 249793 219960 637466 641583 193379 192345 244609 246576 285526 277329 296166 296636 311969 315433 295266 324455 649015 685182 505179 409484 258104 255482 294380 292321 308327 312037 317738 322539 354630 351923 570117 597799 41.05 68.0 1
13:48:03 2023-09-27 307932 309453 77785 76399 112268 115419 112866 112289 85983 85271 91071 94687 113280 113037 321535 349765 930329 909067 338128 351956 102959 94644 98372 99932 113668 109207 104752 102553 73334 75640 248705 220612 631050 640222 193414 192310 244644 247339 284512 279001 292772 297617 312188 314643 295137 324455 649015 684103 502437 411407 258538 254698 293932 292794 308488 313240 315613 320401 353861 352430 567779 596419 41.05 68.0 1
13:48:04 2023-09-27 312850 308407 77722 76285 115075 115485 112744 112115 85983 85271 91104 94687 113280 112879 321714 343572 923656 919646 338374 351956 103170 94414 98438 99624 113927 108955 104892 105053 73367 75401 250937 219275 637402 636538 193720 192141 244985 247339 284618 276515 295780 297414 311242 316900 293512 327468 649015 685182 501932 405565 259920 253847 293200 293249 310382 312802 319656 322045 351925 354445 571994 597468 41.05 68.0 1
13:48:05 2023-09-27 312702 309442 77848 76353 112268 114785 112964 112062 86131 85240 91104 94718 113280 112428 321678 345125 931650 919259 338911 351956 103100 94545 98405 99624 113780 109173 104752 105009 73367 75536 250937 219960 634971 639740 193720 192041 245363 246576 285170 277754 294599 297834 311715 313537 296004 324528 652271 684146 498382 411699 258502 254663 295915 291974 308292 313975 318253 319916 352249 351902 568284 597946 41.05 68.0 1
13:48:06 2023-09-27 310232 308477 77693 76420 115045 115518 112789 112366 86133 85398 91071 94754 113280 115129 320455 347804 922158 910360 337381 351956 103241 94480 98405 99828 113814 109173 104786 105155 73367 75569 267853 219960 636353 636538 193685 192345 244644 248104 283715 278517 293979 297969 311934 316865 292414 328236 652795 684103 503791 405565 260541 254630 293540 294586 310113 312411 317362 322878 354452 354481 574264 595740 41.05 68.0 1
13:48:07 2023-09-27 312075 308305 77665 76285 115040 115372 112756 112333 86100 85404 91038 94654 113280 112462 321452 345640 923542 918339 337657 351956 103100 94512 98438 99590 113927 108989 104786 105020 73367 75504 248705 219617 638858 636538 193720 192345 245363 247339 284618 276550 295637 296960 311242 316643 292932 327201 652492 685219 498382 405565 260139 254450 294416 293447 307791 312072 319525 319432 352141 354552 572031 598832 41.05 68.0 1
13:48:08 2023-09-27 311376 308442 77616 76351 115067 115624 112711 112257 86014 85303 91042 94622 113280 112958 320704 349908 930329 907439 338401 351956 102888 94611 98372 99932 113701 109358 104752 105233 73316 75620 250937 219960 633169 641129 193449 192345 244985 247685 284184 278805 293013 297834 310922 314483 296349 324564 649051 683619 501066 411443 259051 255200 294031 292929 307900 314752 315469 323107 355455 352029 573621 594385 41.05 68.0 1
13:48:09 2023-09-27 311694 308402 77588 76388 112065 115724 112899 112366 85866 85303 90946 94720 113638 112952 320740 347804 921122 907679 337381 351956 103029 94480 98405 99761 113814 109173 104786 105087 73367 75556 249793 219960 637466 636538 194026 191739 245398 247339 283516 279001 293828 297126 311715 315628 293754 328273 649015 683619 491763 408004 260541 253492 294452 293696 306432 312768 317544 320437 354648 354587 571028 596180 41.05 68.0 1
13:48:10 2023-09-27 317710 307904 77915 76294 115113 114781 112899 112082 86073 85319 91104 94590 113280 112428 321227 343643 931650 915696 338614 351956 102959 94611 98405 99761 113735 109173 104786 105087 73399 75536 248705 219960 633551 641583 193244 192918 244403 247339 285526 277329 294807 297624 311750 315433 296119 324239 653976 688962 498382 409086 258395 256128 293789 293106 310273 313606 318790 322384 352214 352359 572031 598832 41.05 68.0 1
13:48:11 2023-09-27 311376 310423 77673 76357 115045 115326 112711 112147 86068 85398 91008 94655 113280 112845 320740 349908 929011 908793 339424 351956 102888 94577 98372 99830 113701 109207 104752 102521 73316 75536 248705 219995 634008 639668 193720 192345 244985 247339 283750 279001 293496 296636 312918 314448 293988 324564 652795 683147 495677 411407 259337 254698 294174 292865 306397 315598 315685 321442 353343 352465 571871 596180 41.05 68.0 1
13:48:12 2023-09-27 310100 307975 77700 76388 115075 115293 112711 112159 86073 85271 91104 94720 113280 112879 321714 343057 922430 918339 339574 351956 103170 94447 98438 99590 113848 108880 104786 105020 73367 75401 248706 220646 636911 636575 193891 192345 245020 247339 285543 276287 295221 297834 310958 316840 293917 326910 653220 685074 495766 405421 260031 254522 294274 293106 309944 310606 319489 319468 350949 354303 571958 597123 41.05 68.0 1
13:48:13 2023-09-27 311817 309994 77655 76371 115139 115315 113152 115042 86014 85229 91104 94524 113280 112462 320776 344381 931650 915696 338614 351956 102959 94447 98405 99590 113701 109023 104752 105009 73367 75536 250602 219771 637342 641129 193379 192345 244609 246612 286257 277329 294842 297624 311715 315433 295137 324455 648979 685146 498382 408617 258104 255518 294174 292179 309227 311074 318514 319952 351756 351902 567478 598942 41.05 68.0 1
13:48:14 2023-09-27 309161 308438 77553 76388 115006 115518 112614 112212 85866 85356 91008 94687 113247 113080 320704 347839 921122 910360 337381 351956 102959 94545 98405 99590 113735 109023 104752 105053 73431 75433 248705 219617 637466 634671 194062 191739 245702 247721 283530 278786 295579 297617 311684 316246 293200 328322 655052 684030 503622 408436 260800 254263 293235 293938 306397 312550 317507 323033 354452 355085 572715 593216 41.05 68.0 1
13:48:15 2023-09-27 309883 309126 77820 76388 115036 115326 112679 112127 85866 85271 91071 94655 113323 112879 320704 343021 922430 918339 338614 351956 103100 94349 98438 99557 113769 108805 104786 102374 73367 75453 248705 219240 647487 636538 193720 192525 245020 247339 283786 276515 295780 297414 310806 316900 292923 326970 653196 683183 503808 405529 259956 254272 294209 292108 308292 309778 319489 322008 351961 354303 572031 598832 41.05 68.0 1
13:48:16 2023-09-27 311694 308125 77637 76326 115045 114818 112768 112192 86014 85271 91008 94557 113247 112879 320740 349380 930329 908793 337144 351956 102818 94545 98372 99863 113510 109173 104718 105009 73284 75536 248705 220647 638716 640859 193720 192345 244946 247856 283644 279214 293353 297762 312081 314343 295445 324419 655052 685483 499396 411662 258538 254698 293967 292794 309506 315676 315649 321442 353343 352430 572031 597246 41.05 68.0 1
13:48:17 2023-09-27 310350 307940 77532 76388 114851 115518 112581 112180 85866 85334 91008 94754 113280 115049 320704 347280 921122 909067 337417 351956 103100 94480 98405 99794 114014 108989 104786 105053 73367 75536 248705 219617 637466 636053 194026 192176 245020 247930 283750 278217 295487 297834 311969 315468 292316 328505 649087 682882 498382 405637 260760 253882 293520 294180 306397 312765 317544 320437 351230 354587 572752 595190 41.05 68.0 1
13:48:18 2023-09-27 311551 305745 77820 76361 112175 114785 112777 112062 86041 85271 91071 94687 113325 112428 321417 343537 931650 912989 338854 351956 103029 94577 98372 99590 113825 108989 104752 102456 73334 75504 248705 219735 637219 641854 193133 193247 244705 247962 285347 277186 295637 297725 312010 316176 294923 324347 653875 685219 498382 408581 258538 256346 292959 293582 308292 312108 319227 319916 354953 352394 571871 597909 41.05 68.0 1
13:48:19 2023-09-27 307070 308151 77732 76357 115109 115372 113086 112115 85983 85271 91071 94654 113370 112741 320704 347768 926234 908421 340416 351956 102888 94642 98372 99830 113634 109249 104791 102526 73334 75608 267853 220959 634592 641129 193685 192310 244609 247685 284583 277986 294336 297906 311206 316276 295760 324239 649015 681100 501932 410099 258502 255055 292753 293249 307325 312481 315216 321149 351967 352113 567743 596870 41.05 68.0 1
13:48:20 2023-09-27 307402 307945 77700 76357 115045 115485 112789 112147 85983 85324 91071 94589 113247 112428 320740 343572 920896 918339 336047 351920 103100 94479 98405 99590 113814 108880 104858 105020 73334 75504 251997 221587 637111 636469 193885 192438 245223 247544 284476 278002 295601 295552 311974 316035 293235 327663 652734 685182 497101 405601 260103 254415 294380 293213 307791 313606 320204 322074 353539 354552 571626 598832 41.05 68.0 1
13:48:21 2023-09-27 311400 308860 77700 76294 115079 114818 112711 112106 86073 85292 91038 94524 113247 112428 320740 343607 931650 912952 338614 351920 102959 94544 98372 99728 113668 109140 104718 105009 73334 75504 250937 220959 637342 641583 193379 192918 244403 247685 285579 277098 294842 297624 310958 315398 294202 324455 649015 685219 498382 408869 258502 255482 294670 292179 308292 312727 318965 322465 351967 352218 573510 598500 41.05 68.0 1
13:48:22 2023-09-27 309883 308129 77585 76388 115006 115481 112736 112135 85983 85335 91737 94687 113291 112776 320740 348818 921122 914014 337855 351956 102959 94512 98372 99590 113825 109243 102319 102553 73340 74386 270258 221272 637466 636322 194500 192135 245980 247717 283538 279090 293872 301047 311679 315433 294167 328213 654588 683100 504975 407968 260103 253634 293953 293767 306362 312952 317276 320401 351230 354587 572031 593636 41.05 68.0 1
13:48:23 2023-09-27 309878 308151 77669 76322 115045 115372 112711 112192 86131 85302 90975 94654 113247 112428 320704 343572 922816 918339 336595 351920 103241 94479 98845 99590 112393 108955 104825 105020 73367 75504 248705 219617 634895 636053 194026 192310 245363 247685 284863 277754 296362 296506 310922 316387 293129 327700 652734 687877 494959 405565 260139 254450 294380 293249 307791 313490 320138 322008 354343 354836 571515 596585 41.05 68.0 1
13:48:24 2023-09-27 310431 308266 77852 76392 112151 115306 113009 112094 86277 85240 91071 94654 113247 112707 321274 343537 931650 912989 337657 351776 102959 94577 98372 99836 113701 108955 104752 105126 73334 75472 249793 219925 637342 641129 193209 192918 244403 247512 285490 276158 295050 296600 312188 315433 294202 324455 648979 685182 498382 408581 258502 256234 293932 293007 309905 311290 318965 320141 351967 352394 567779 599682 41.05 68.0 1
13:48:25 2023-09-27 317518 308372 77679 76351 115045 115485 112899 112147 85983 85335 91008 94687 113213 112776 320704 347804 921776 912822 338128 351920 102959 94512 98372 99830 113859 108989 104791 105053 73367 75504 248705 219736 633606 634671 194641 191972 246535 247339 283750 279001 293979 297834 311715 315082 294238 328177 652734 683136 498382 408906 260103 253847 294824 293859 309725 315820 318445 323218 354702 354375 570264 595960 41.05 68.0 1
13:48:26 2023-09-27 312210 309880 77848 76399 112065 115485 112833 112224 86131 85494 91378 94719 113403 113037 320704 345125 927686 918339 336084 351920 103100 94545 98405 99761 113893 108989 104897 102424 73500 75536 270258 219995 632679 635604 194026 192310 245398 247339 285054 278181 295501 297068 311903 316387 293917 327968 653196 689167 501932 407968 260944 254450 294095 293249 308041 313427 319489 321280 352320 355392 571220 597155 41.05 68.0 1
13:48:27 2023-09-27 309232 310163 77711 76429 115113 115481 112866 112180 86131 85361 91071 94818 113280 113037 320740 345680 926234 911657 340452 351884 103100 94611 98372 99590 113668 108989 104718 105131 73334 75504 247627 220022 649166 640222 193379 192883 244609 247894 284618 278181 293979 297617 310228 316387 295137 324492 649051 676277 498382 407678 259015 255987 293647 293895 307685 314049 315541 324301 351889 352289 575291 595502 41.05 68.0 1
13:48:28 2023-09-27 311983 307479 77648 76326 115045 115293 112899 112159 86131 85303 91104 94687 113437 112917 321535 347804 922430 912304 340780 351956 103029 94512 98405 99590 113859 108989 104825 105053 73334 75504 250937 220646 633228 636053 194470 192007 246120 246541 285370 278805 293496 297834 311460 316130 294202 327201 651348 681654 498382 407968 259701 254663 296811 291974 307826 312987 315361 321374 351194 353489 567845 595263 41.05 68.0 1
13:48:29 2023-09-27 304931 307945 77644 76316 115010 115485 112614 112180 85866 85367 90975 94851 113213 113115 320704 344606 929630 911621 336833 351956 102959 94512 98405 99830 113668 108989 104752 102488 73334 75536 270258 219960 636679 638413 193891 192613 244644 248872 283715 277986 295501 297486 312224 315433 294859 326472 654941 691628 503622 409555 259451 255092 292718 294936 308379 314047 319307 322118 353202 353843 576110 595850 41.05 68.0 1
13:48:30 2023-09-27 310496 309994 77880 76399 112129 115368 112768 112212 85983 85303 91156 92815 113213 112776 320669 345680 923542 910069 340501 351884 103170 94414 98405 99590 113814 108805 104786 105020 73367 75420 248706 220063 639520 639769 193244 192953 244403 248104 284383 278181 294599 297834 310299 317379 293953 324564 654941 680175 501086 405493 259701 255482 293243 294180 307791 312516 318478 320437 351961 353489 574410 597486 41.05 68.0 1
13:48:31 2023-09-27 311550 307440 77652 76457 115075 115405 112789 112062 86073 85298 91071 94524 113247 112428 320704 345125 927621 917035 339574 351956 102678 94611 98339 99932 113476 109358 104685 102585 73101 75640 248705 220541 627479 638413 194062 191739 245948 246612 285156 277754 295579 297834 312918 313537 296163 327141 652476 689939 498382 411552 259194 254557 296327 292589 308186 314047 318333 320401 353378 353228 567406 597192 41.05 68.0 1
13:48:32 2023-09-27 310496 309090 77553 76441 114778 115518 112504 112387 85951 85462 90913 94720 113213 113185 320444 347245 930329 910219 337144 351956 102888 94577 98372 99830 113701 109173 104718 105087 73334 75536 248705 220612 634137 638413 194026 192613 245192 247721 282894 279001 294807 297414 313174 314608 295102 326436 652795 685219 503808 410499 259337 254663 294380 294180 306362 312768 317272 319208 355958 352430 574446 596180 41.05 68.0 1
13:48:33 2023-09-27 311878 307470 77789 76367 115147 114785 112899 115087 86131 85271 91071 92456 113280 112462 320740 343537 922430 917687 340800 351920 102959 94479 98405 99590 113701 108955 104752 105020 73367 75504 248706 220022 639600 637475 194026 192345 244985 247721 285561 276515 294664 297689 313872 317097 293953 327323 651238 683993 498382 405421 259923 255092 294238 292857 309661 311542 318514 321896 351961 354020 568686 597909 41.05 68.0 1
13:48:34 2023-09-27 311626 307444 77926 76410 112301 115293 112821 112029 86163 85324 91104 94524 113403 112428 320704 344606 930329 917035 338614 351956 102818 94611 98372 99932 113668 109173 104752 105053 73284 75536 249793 220959 641119 640222 194026 192310 245398 246612 285526 277790 294842 297090 312188 314923 296702 324203 652271 685146 505179 411699 258538 255233 294238 292108 310382 311577 318710 320437 352284 352394 568760 596879 41.05 68.0 1
13:48:35 2023-09-27 308001 308151 77588 76368 114976 115518 112581 112289 85866 85334 90913 94851 113247 113150 320219 347245 921122 910219 339094 351884 103100 94512 98438 99590 114174 108989 104786 105015 73334 75536 248705 219582 632650 634671 194062 192345 245398 248104 283741 278786 297126 297653 311359 315328 293647 328322 655052 685107 494959 407823 260764 254237 294416 294180 306397 313271 317847 322008 352214 355583 572679 593636 41.05 68.0 1
13:48:36 2023-09-27 307914 308266 77644 76361 115070 114818 112768 112159 86073 85335 91071 94687 113280 112879 320704 343057 923656 918339 337621 351920 103170 94447 98438 99590 113893 108805 104786 105020 73467 75504 270258 219240 637757 636053 194026 192345 245398 247721 284654 277364 295816 297486 311750 317344 293960 327700 648979 684989 501932 405565 260139 254663 293647 293284 307826 311074 319525 319916 351194 354587 571626 595887 41.05 68.0 1
13:48:37 2023-09-27 306552 307470 77704 76285 115045 115485 112711 112224 86163 85335 91104 94720 113247 112923 320704 347768 926271 909067 339938 351956 102888 94611 98372 99761 113701 109173 104607 105087 73367 75536 249358 220802 632396 640222 193474 192672 245153 247856 284977 278501 293801 297545 311608 315328 295861 324383 655052 679994 498382 409846 258538 255268 294174 293475 308041 312481 315577 321410 352249 352430 574200 594385 41.05 68.0 1
13:48:38 2023-09-27 312394 307475 77563 76392 115045 115293 112614 112127 85866 85361 91008 94687 113247 112776 320477 347804 921122 910366 339574 351920 103029 94447 98372 99830 113701 108989 104752 105053 73316 75666 248705 219275 637466 634671 194677 191704 246191 247523 283843 279001 293944 297834 311715 315874 294274 328236 652734 682172 505179 407968 259337 253669 295915 293000 306896 313275 315721 320437 352003 354233 569970 595300 41.05 68.0 1
13:48:39 2023-09-27 309838 310139 77616 76398 111997 114810 112711 112094 86163 85335 91137 94720 113717 112879 320704 343297 931650 912694 337657 351668 102959 94577 98405 99624 113701 109023 104786 105020 73234 75504 270258 221272 647279 641891 193168 193317 244469 248555 285147 277221 295673 297906 312046 316661 294959 326436 652759 685291 503622 409231 259490 255482 292103 294180 308327 311325 319525 322612 352095 353489 574446 596769 41.05 68.0 1
13:48:40 2023-09-27 310666 307510 77700 76336 115045 115293 112691 112159 86073 85303 90946 94622 113247 112845 320704 345402 926271 910106 341079 351920 102959 94447 98405 99590 113701 108989 104752 105053 73367 75504 248705 220022 640586 640222 193720 192953 244644 247930 284618 278181 293837 297272 310958 316387 294608 324528 649087 680175 498382 407968 258538 255518 293520 293071 307826 312481 315721 322194 351961 352465 575254 597216 41.05 68.0 1
13:48:41 2023-09-27 310100 309288 77563 76346 114881 114818 112658 112094 85866 85271 91071 94622 113247 112462 320219 345160 923542 915386 335609 351956 102959 94447 98372 99624 113701 109023 104752 105020 73322 75789 250937 222533 632522 636125 193956 192170 245843 247197 284992 278038 294699 296571 313614 315363 294309 328468 652271 689059 495677 409810 260103 253917 295495 292179 308186 314011 318740 321280 354157 354623 570411 598832 41.05 68.0 1
13:48:42 2023-09-27 314403 307514 77648 76357 115010 115326 112581 112038 86014 85367 91104 94687 113247 113037 319770 343057 927575 914165 337107 351956 102959 94512 98372 99761 113701 108989 104752 105053 73284 75536 248705 219771 647616 639769 193414 192918 244438 248907 284419 277986 295637 297414 312224 315433 294894 326970 652795 688973 498382 409231 259337 255055 292627 294251 307575 311577 319525 322081 355418 354020 577751 598684 41.05 68.0 1
13:48:43 2023-09-27 312023 306940 77704 76406 115109 114818 112711 112179 86163 85298 91104 94687 113280 112428 320704 346941 922430 912989 341021 351920 102888 94512 98841 99624 113701 109156 102394 102488 73372 75737 248705 220646 637589 637329 193885 192743 245601 246435 285098 278181 293944 297029 311277 316422 293953 327468 651077 681690 502437 405637 259852 255127 295767 292461 308327 312516 315685 321410 351194 354020 567631 596180 41.05 68.0 1
13:48:44 2023-09-27 310535 309288 77616 76398 115079 114814 112878 112038 86014 85271 91104 94687 113314 112462 320419 345125 926271 915696 337657 351956 102959 92996 98372 99761 113668 108989 104752 105121 73234 75536 249793 221302 629902 637475 194641 192310 246191 247339 285089 278181 294878 297336 313871 316492 295588 328177 651348 689204 505214 411699 259737 254272 294616 292837 310382 314710 317969 323033 354725 354162 568576 597799 41.05 68.0 1
13:48:45 2023-09-27 309365 307475 77616 76316 115036 115326 112658 115190 85866 85335 91008 94720 113213 115024 319734 345645 922430 909570 338614 351920 103241 92834 99018 99528 114197 108971 105009 102409 73567 75478 248705 220333 640427 636357 193544 192778 244859 248523 283790 278217 294599 297798 309980 317379 293271 326472 652795 679921 497101 404922 260103 255090 293243 294180 307360 312516 318290 320437 351636 354552 574446 596180 41.05 68.0 1
13:48:46 2023-09-27 311817 306581 77728 76272 112114 114752 112931 114860 86163 85255 91071 94426 110510 112272 320740 343607 922430 915009 341021 351884 102959 94447 98438 99624 113735 108805 104786 102336 73367 75536 270258 220333 636573 637511 194062 193034 245192 247339 286400 277364 294599 297906 310988 316865 294060 327468 651348 683136 503622 405601 259773 255200 293953 292589 309954 313460 317399 324145 351961 354445 566859 594824 41.05 68.0 1
13:48:47 2023-09-27 307155 308160 77545 76420 114658 115518 112471 112135 85897 85367 90946 94687 113090 112462 319734 347560 929011 908793 336377 351632 103100 93030 98240 99730 113768 109072 104907 102494 73337 75718 249793 221587 641190 639500 194062 192783 245192 247756 283410 279447 294599 295731 313174 314483 293988 326788 652795 685219 497029 410499 259337 255090 294380 293482 306397 315376 318253 320496 353626 352500 573598 596180 41.05 68.0 1
13:48:48 2023-09-27 308892 307475 77532 76433 114922 115326 112504 112147 85866 85281 91071 94720 113090 112914 319770 345715 921776 909067 336365 351636 103241 94414 98845 99522 114082 108655 104786 104874 73367 75504 248705 219275 639060 636089 193720 192783 244644 248523 283892 278609 295301 297834 312224 317379 293271 327968 652759 682809 498382 407728 260692 255200 293482 294443 309506 313062 318072 323070 354452 355441 576930 596107 41.05 68.0 1
13:48:49 2023-09-27 312250 306979 77728 76294 115079 114785 112744 112159 86163 85266 91038 94654 113336 112428 320669 346347 932982 916138 338119 351632 103100 92966 98306 99765 113960 109190 102438 102532 73304 75685 258777 220802 637219 641129 193379 193217 244364 248068 285552 277329 295744 297126 311689 316351 295102 324492 648785 685146 499227 408544 259301 256234 293449 293881 309192 311542 319227 320366 352249 352430 571028 598942 41.05 68.0 1
13:48:50 2023-09-27 311229 307435 77673 76371 114972 115293 112581 112127 86131 85361 91071 94687 113213 112428 320183 346687 925637 907738 341506 351920 102818 94577 98339 99590 113668 109140 104718 102424 73334 75556 250602 220646 633427 640222 193991 192883 245157 247894 284618 278181 293979 297480 311679 315433 297162 326799 654905 682680 498382 410134 258940 255341 294309 293795 310382 313284 315505 322244 354953 352324 570760 594348 41.05 68.0 1
13:48:51 2023-09-27 307285 309556 77736 76289 112280 115401 112691 112062 86131 85303 91071 94687 113247 112804 323007 345154 926220 917944 335428 351776 103100 92901 98306 99732 113926 109005 104757 102360 73334 75504 248705 219925 647921 635980 194026 192613 245398 247685 285040 278074 295536 296470 313174 316070 293540 328468 652734 685291 505179 408004 260505 253882 294416 294161 308006 312046 319525 321280 355689 354552 569529 597946 41.05 68.0 1
13:48:52 2023-09-27 309793 308601 77542 76326 115090 115293 112691 112127 86014 85329 91038 94687 113213 112741 320183 342507 930292 912952 337621 351848 102959 94479 98372 99624 113668 108989 104718 105087 73334 75536 249793 220959 642994 640222 193209 193528 243857 248662 285018 277329 295529 296636 312638 316583 295266 327177 654941 685110 505179 409049 259558 255306 292414 293895 310382 312446 320168 320885 352284 353489 577751 597615 41.05 68.0 1
13:48:53 2023-09-27 311988 309725 77732 76398 115036 115293 112711 112062 86073 85430 91315 92752 113638 112534 320562 346580 922319 913981 340464 351704 103100 92901 98306 99557 113668 108955 104718 104986 73340 75614 248705 220333 637589 637206 194026 192602 245980 246541 285526 278573 293979 297237 311460 316865 295709 327468 651348 681136 502437 405637 260139 255412 295731 292037 308327 314932 315685 322960 351686 354268 567005 596144 41.05 68.0 1
13:48:54 2023-09-27 312181 307404 77732 76361 115045 114818 112768 112203 86131 85388 91071 94654 113247 112428 320669 345125 927538 915659 337657 351884 102818 94708 98372 99898 113476 108989 104685 102532 73201 75640 248705 220612 630808 637439 194641 191739 246155 247303 285490 277930 295078 297653 313805 315153 295861 327822 652198 689059 503622 412135 259923 254879 294959 293213 311041 312481 317715 322997 354299 353453 568247 598068 41.05 68.0 1
13:48:55 2023-09-27 309183 307440 77648 76388 115006 115293 112899 112443 86068 85525 91156 94882 113425 113021 320301 345574 922190 908881 338984 351704 103382 92877 98438 99557 113893 108938 102394 104952 73334 75504 251558 220802 637867 635871 193856 192883 244985 248523 283786 278181 293828 297545 312153 317379 293271 327105 652759 684103 505179 405207 260724 255055 293484 293966 307290 312516 318478 320437 351194 355369 574177 595612 41.05 68.0 1
13:48:56 2023-09-27 310496 309556 77732 76263 115139 114777 112768 111985 86131 85335 91071 94818 113213 112428 320477 342232 922430 917687 339538 351353 103100 94479 98405 99590 113668 108847 104718 104986 73367 75582 248705 219710 640052 636538 194026 192613 245667 248361 285989 277007 295529 297798 311064 317238 294060 327287 652161 683993 499903 405385 260103 254663 294380 293000 311261 313165 319453 322391 351961 354539 570411 599792 41.05 68.0 1
13:48:57 2023-09-27 308954 306970 77673 76379 112049 115385 112866 112135 86068 85303 90972 94783 113425 112637 320266 348150 928753 904782 338374 351956 102818 94611 98306 99870 113600 109140 104685 102424 73201 75789 248705 219960 631178 640222 194026 192783 245363 248068 284618 279394 293666 297834 313138 315143 296004 326472 649015 684103 501932 411699 259301 255268 293647 293696 307360 315380 315685 322997 353343 352465 567743 592341 41.05 68.0 1
13:48:58 2023-09-27 309838 307224 77553 76353 114817 115485 112504 112127 85834 85367 90975 94851 113213 113115 319734 346722 920300 910106 339334 351884 102959 94577 98405 99624 113668 108989 104718 105053 73367 75504 248705 220333 634328 636469 194394 192637 245909 248587 283640 279358 294699 297437 312046 316211 293953 327958 654087 683619 505179 408581 260944 254169 294930 294536 307290 313240 317919 320437 354880 355227 567743 594202 41.05 68.0 1
13:48:59 2023-09-27 310496 309547 77669 76361 115045 114785 112614 112062 86131 85303 91071 94557 113213 112428 320183 342507 922430 919372 337107 351884 103100 92877 98405 99590 113893 108621 104858 105020 73367 75504 249793 219051 635627 635300 194062 192310 245398 247721 284618 277790 295529 295731 312188 317344 293576 327968 653196 685182 498382 405565 260541 254663 294416 293696 308292 314368 320431 323210 352003 355120 571626 597192 41.05 68.0 1
13:49:00 2023-09-27 310496 306975 77616 76367 115075 115293 112581 112029 86073 85303 90975 94622 113213 112462 320183 345645 926234 908421 339938 351884 102888 94611 98372 99728 113701 108955 104718 105053 73367 75504 248705 220817 647832 640003 193780 193082 245258 247962 284476 278074 293979 299519 311064 315990 297162 324564 654403 680139 498382 409049 258502 255447 293932 293696 307826 314932 315505 321898 351194 352430 571028 594348 41.05 68.0 1
13:49:01 2023-09-27 310606 309556 77616 76357 115010 115285 112581 112062 86014 85271 91071 94687 113247 112428 319734 347768 919609 910329 338365 351353 102959 94512 98372 99590 113668 108847 104718 105020 73284 75504 250602 220333 636526 634671 194950 191739 246708 247303 284818 279001 293908 297834 311934 316351 294859 327105 652271 681136 501932 407968 259737 253882 294994 293355 307360 313205 315685 321184 351721 354268 568122 596875 41.05 68.0 1
13:49:02 2023-09-27 306795 307470 77629 76371 115006 115293 112581 112159 86014 85303 90946 94720 113213 112966 319959 343057 928937 912709 336595 350822 102888 94512 98372 99590 113668 108955 104752 102521 73469 75789 251997 221587 636972 638304 193921 192813 246643 249114 284672 278002 295900 296564 312260 315468 295102 326970 655052 685255 498382 409231 259737 255222 293200 294722 307360 311577 319525 319432 352284 353524 574446 597983 41.05 68.0 1
13:49:03 2023-09-27 309620 307220 77588 76326 115006 114818 112581 112150 86131 85303 91071 94752 110587 112428 320219 345125 923542 909067 340538 351105 103029 94414 98405 99590 113701 108621 104718 102336 73367 75556 250900 219400 649642 638413 193720 193916 244609 248104 284707 278181 294842 297834 310299 317379 295137 326436 649051 676277 493264 405529 259337 256269 293484 293411 307826 314275 318224 324227 351744 354268 576295 598093 41.05 68.0 1
13:49:04 2023-09-27 312837 308678 77648 76357 115079 115293 112711 112062 86131 85419 91104 94687 113247 112428 320669 344606 926308 918066 339094 351884 102818 94644 98372 100007 112004 109156 102308 102573 73236 75815 248705 221587 630153 639390 194672 192438 246567 247544 285454 278181 295085 297834 313174 314748 295682 327164 651348 685255 510491 411443 259194 254663 294994 292108 308327 314011 318965 320437 354370 352500 568284 594934 41.05 68.0 1
13:49:05 2023-09-27 305357 307444 77532 76451 114778 115790 112548 112289 85866 85429 90913 94720 113179 113002 319699 346722 930292 907439 337217 351920 102888 94611 98372 99590 113956 108989 104718 105053 73284 75536 248705 219995 633879 638413 194062 192918 245398 247930 283737 279394 295229 297414 314092 315433 294780 326934 652759 687840 498382 410462 259337 255447 294416 294483 309069 314376 318224 322155 354051 353878 574264 596034 41.05 68.0 1
13:49:06 2023-09-27 310891 306507 77652 76335 115079 114785 112768 112082 86014 85329 90913 94654 113179 112428 320183 342762 922430 917687 337621 350822 103382 92834 98848 99495 114129 108779 104975 102403 73337 75478 248705 220333 637034 636469 194026 192578 245398 247721 284618 276550 295493 297228 310415 317379 293540 327505 652741 684146 498382 405529 260174 254663 294416 293632 308327 311074 319978 320401 350914 354552 571626 597983 41.05 68.0 1
13:49:07 2023-09-27 320666 306507 77673 76367 115075 114752 112789 114973 86131 85208 91008 94524 113247 112428 320219 343312 930329 913062 337657 351389 102888 94512 98372 99590 113668 108655 104718 105020 73234 75504 249358 220333 635589 640222 194026 192918 245157 247130 286173 277790 295995 297090 312224 315468 296040 324528 652271 684146 498382 409810 258252 255987 293881 292759 309484 314047 318369 322612 354953 352253 569956 597762 41.05 68.0 1
13:49:08 2023-09-27 309401 306511 77532 76357 114783 115485 112483 112094 85834 85367 90913 94720 113057 112957 319475 346201 919817 911519 338874 351348 103100 92834 98306 99491 113881 108888 104907 102424 73401 75614 258777 220959 633679 631028 194097 192613 246029 248555 284388 279001 294807 297581 312224 316387 294060 329509 649087 684103 498382 405673 261383 254272 294380 294216 306432 313021 318478 320437 354880 355654 572275 595263 41.05 68.0 1
13:49:09 2023-09-27 310936 306555 77641 76326 115006 115293 112736 112127 86014 85271 90946 94622 113057 112428 319699 341480 922430 917687 337621 351636 103029 92911 98405 99590 113735 108655 104752 104879 73367 75401 267853 220022 637480 634671 194062 192783 245363 247721 284654 277364 295816 297906 312188 317379 294202 327968 648979 686903 502439 408017 260289 255200 293540 293795 308222 313606 320248 322577 353952 354445 572031 595850 41.05 68.0 1
13:49:10 2023-09-27 308367 309119 77553 76367 115010 114814 112504 112062 86014 85388 91199 94557 113213 112428 319734 347519 929667 909786 339909 351776 102959 93030 98306 99799 113813 109402 104839 102488 73236 75556 249793 219582 643156 640096 193815 192813 245363 248104 284654 279001 293049 299142 312081 315178 296076 326472 648979 683136 495766 410535 259119 255268 294416 293767 307826 313493 315455 321410 353343 352394 567779 595300 41.05 68.0 1
13:49:11 2023-09-27 310232 307220 77500 76326 114817 115485 112427 112127 85866 85360 90505 94655 113057 112462 319475 347245 919780 909067 338614 351389 102959 94447 98405 99590 112237 108880 104718 105020 73367 75504 248705 220333 633746 631064 194677 192345 245983 247930 283848 279001 294592 297834 311394 316387 294238 328947 653013 682458 498382 407859 260836 253777 295910 293823 309506 314042 317811 323107 352249 355334 567779 595263 41.05 68.0 1
13:49:12 2023-09-27 310057 307185 77616 76305 115075 114785 112614 112118 86131 85266 90946 94524 113090 112568 322173 344846 931654 914256 336998 351740 102959 92901 98306 99595 113813 109039 104685 105020 73234 75504 248705 219700 632587 640112 193414 193834 244403 248733 284738 277930 295422 297834 312918 316130 293988 327468 654715 685291 499227 409231 259920 255482 292627 294765 308257 311325 319525 319916 352320 354020 574446 599367 41.05 68.0 1
13:49:13 2023-09-27 310057 308683 77616 76394 114851 114818 112581 115156 86131 85388 91008 94687 113247 112428 319734 345125 925579 910360 340538 350858 102959 94447 98372 99590 113668 108880 104752 104986 73316 75453 258777 219090 637466 639769 193720 193293 244644 248139 284654 278181 294807 297653 310735 318964 295538 328236 654978 679994 498382 405457 259194 256093 293173 294002 308151 312377 317181 321934 351961 352430 572715 597216 41.05 68.0 1
13:49:14 2023-09-27 307070 306550 77732 76294 112161 114818 112581 115053 85866 85292 91093 92720 113481 112568 322173 344465 925710 915321 333541 351456 103029 92901 98306 99557 113600 108955 104685 105020 73133 75543 252690 220647 629400 635604 194677 192310 246289 247615 285103 278181 294842 295767 314163 315628 293953 327604 651348 685291 497029 410499 260139 253882 295316 292228 309944 312516 318514 325749 355246 354587 568723 596148 41.05 68.0 1
13:49:15 2023-09-27 307010 309556 77496 76326 114851 115322 112439 112050 85866 85335 90538 94655 113099 112879 319699 343057 926308 909647 336120 351389 102818 94447 98372 99590 113701 108805 104718 102488 73133 75504 247627 219617 642338 638413 194062 193304 244644 248907 284184 278181 296218 296874 312888 316140 294637 327323 655052 685146 497029 409049 259777 255306 293306 295008 307325 312986 319525 322310 355958 354587 574410 597983 41.05 68.0 1
13:49:16 2023-09-27 314966 306901 77648 76335 115075 114752 112768 112127 86100 85356 91189 94716 113425 112324 319628 345261 920938 915043 340391 350679 102959 92877 98372 99590 113668 108621 104873 104841 73284 75369 248705 219710 635958 638006 193956 192953 245398 246576 285561 278181 293979 297237 311277 316422 295942 327468 650886 680212 498382 405673 259920 254876 294859 291628 308363 314932 315685 323476 351194 354020 566604 594421 41.05 68.0 1
13:49:17 2023-09-27 311928 306755 77563 76367 114961 114785 112581 115087 86014 85292 91008 94524 113057 112428 319475 343643 926257 913062 337180 351389 102748 94447 98339 99624 113319 109023 104540 105020 73133 75536 248705 220647 630808 637025 194677 192310 246191 247856 285040 277966 295042 297437 313507 314378 295968 327859 651201 685110 496934 411516 259701 253882 294167 293043 310382 314489 317817 320177 354406 354020 567845 597216 41.05 68.0 1
13:49:18 2023-09-27 309133 306546 77616 76420 112077 115385 112768 112289 86100 85335 90972 94849 113235 112707 320041 345019 922356 909067 338614 350858 103029 94414 98405 99458 114163 108588 104825 104807 73367 75317 249358 219710 644394 637475 193484 193258 244609 248523 284419 278217 294448 297126 311242 317449 294202 324275 649087 680175 502439 405207 259920 255447 293073 294216 307360 312263 318029 320437 350144 354055 574177 595758 41.05 68.0 1
13:49:19 2023-09-27 312038 306297 77693 76308 114941 114752 112711 114860 86163 85197 91104 94328 113314 112272 319734 343572 921776 913026 338401 351353 102959 94447 98405 99590 113544 108805 104574 104874 73367 75401 246512 220022 636327 636053 193815 192672 245531 247473 286226 277647 294699 299519 311100 317167 294608 327323 651201 682135 493264 405601 259956 255055 293433 292179 309696 312011 317580 321934 351194 354078 566458 597670 41.05 68.0 1
13:49:20 2023-09-27 308226 309333 77669 76473 112002 115737 112504 112180 85951 85367 90972 94881 113201 112672 319556 346722 928316 907776 335646 349514 103029 92901 98306 99524 113600 108847 104651 102521 73204 75504 248705 219925 631563 638377 194026 192883 245328 248068 283481 279394 294599 297414 311867 315363 295102 326934 652723 685146 503791 410426 259701 255055 293611 294144 306362 314860 318965 322465 353909 353453 573562 593562 41.05 68.0 1
13:49:21 2023-09-27 306685 306515 77549 76326 114938 115293 112471 112062 85866 85367 91038 92456 113179 112776 319215 344606 922430 907401 338824 350822 103241 92651 98405 98978 113780 108588 102181 104952 73367 75472 252026 220333 641446 637826 194441 193177 245052 248729 284454 278465 294699 297762 312010 318127 293571 327931 652687 683136 505179 405493 260580 254951 293413 295573 307325 312516 318151 323070 351159 355369 573562 595685 41.05 68.0 1
13:49:22 2023-09-27 312629 308429 77842 76357 112017 114752 112789 112094 86100 85367 91160 94749 113514 112393 319663 343537 929593 915474 338265 351317 102576 94577 98238 99590 111926 109190 104506 105131 73334 75472 248705 220333 634746 639769 194062 192748 245741 246612 285610 277986 294878 297834 312188 314448 296910 324239 651348 683844 499734 411371 258502 255055 295280 292179 310821 311611 318965 320401 353308 352394 566968 598112 41.05 68.0 1
13:49:23 2023-09-27 309334 306511 77500 76429 114748 115293 112329 112106 85983 85377 90913 94556 113179 112428 319215 347245 928937 907701 336595 351600 102818 94479 98339 99590 113589 108955 104651 104986 73372 74488 248705 222222 630541 638267 193921 193082 245601 247997 283573 279752 294807 297473 313579 315398 297162 327432 654868 687987 497029 411043 259666 255268 294380 293696 309069 313493 317507 319916 354122 353984 572275 595263 41.05 68.0 1
13:49:24 2023-09-27 310460 307549 77736 76381 112069 115227 112768 112127 86100 85425 91038 94654 113213 112428 320145 342943 922430 916961 336321 350822 103029 92864 98813 99557 113746 108588 104718 104918 73334 75582 248705 220333 636421 631028 194062 192748 245398 248325 285054 278181 295637 297414 312188 317379 293924 328432 652734 685182 498382 405529 260760 254628 294416 293249 307791 311290 320431 319916 351721 355334 570411 598832 41.05 68.0 1
13:49:25 2023-09-27 310048 306910 77700 76331 115010 114752 112736 115019 85983 85324 91038 94524 113023 112816 320183 342472 930329 912952 337621 351317 102959 94512 98372 99557 113510 109088 102254 102526 73436 75705 261100 220959 646295 641092 193885 193388 246897 247962 285624 277150 295708 297944 312224 316387 295552 324347 654123 685182 496934 408581 259119 256561 293129 293490 309011 311542 319453 320401 354844 352430 570991 595814 41.05 68.0 1
13:49:26 2023-09-27 307200 307264 77669 76461 111943 115306 112581 112094 85866 85271 90975 94654 113279 112428 319403 346687 919780 911657 338634 351173 102959 94479 98339 99557 113668 108847 104685 104986 73251 75472 247627 220333 633028 630992 194950 192141 246708 247721 284184 279198 293944 297581 312188 316351 294859 328104 651348 681136 498382 408581 260103 253847 295524 293660 307325 313493 317919 321149 352249 354552 569566 594463 41.05 68.0 1
13:49:27 2023-09-27 310496 308683 77521 76305 114963 114781 112504 115087 86073 85356 91195 94654 113213 112428 319439 342542 922430 916828 333649 350858 102959 94479 98815 99495 112237 109225 102222 102365 73287 75562 250937 220802 633798 636235 193921 192743 245773 247685 285147 278181 295780 297070 313471 317344 293469 328432 652734 685291 495766 405457 260724 254450 295915 292794 308041 311577 320615 321846 352249 355085 570374 597946 41.05 68.0 1
13:49:28 2023-09-27 307966 306942 77732 76357 114976 114818 112504 114928 85866 85367 91156 94621 113145 112428 318768 345609 926143 906792 339150 350786 102888 94544 98339 99590 113476 108771 104718 104874 73284 75504 267853 220177 634218 639769 193891 192918 245192 247894 284618 278181 293908 299591 311679 315468 296040 324600 649015 681867 495266 409195 258538 255518 293200 294144 308292 312516 315685 322387 352214 352394 570991 592304 41.05 68.1 1
13:49:29 2023-09-27 310100 306974 77532 76394 115010 114785 112427 115053 85834 85324 90913 94524 113179 112428 319475 346722 919780 911406 339094 350571 103100 92834 98747 99666 113847 108855 104839 102468 73337 75582 248705 220853 636602 636018 195086 192106 246535 247339 284618 279214 293837 297834 312153 316387 293953 328468 653145 681617 498382 405637 260103 255055 296219 292321 308327 313205 315685 321410 351721 354516 566567 595263 41.05 68.0 1
13:49:30 2023-09-27 308008 306970 77585 76429 114783 115293 112614 112212 85834 85361 90505 94720 113023 112845 319556 343057 926271 910106 335573 350822 102818 94414 98339 99557 113476 108621 104506 104841 73101 75472 248705 220646 638564 637439 194026 192613 244609 248872 283715 278181 295744 296960 312918 315398 295517 326934 649051 685219 498382 408581 259701 255055 292591 295781 307360 311577 319525 319916 352320 354326 574446 597946 41.05 68.0 1
13:49:31 2023-09-27 309401 306480 77637 76294 114778 114785 112548 115053 85866 85329 90913 94589 113179 112428 319215 344606 923983 910106 339244 350499 103100 92773 98306 99458 113847 108746 104839 102339 73204 75549 249793 219090 635753 638413 193414 193258 244946 248413 284583 278573 293828 297617 310299 318514 295373 324600 649015 676241 498382 405529 259301 255482 293484 293696 307826 312481 318478 321898 351478 352430 572275 594348 41.05 68.0 1
13:49:32 2023-09-27 311111 306472 77641 76353 112033 114785 112581 115087 85983 85240 91156 94815 113179 112428 319699 343572 923542 913026 333649 351105 102888 94479 98339 99590 113442 108880 104685 105053 73234 75504 248705 220647 628451 634634 194950 192310 246328 247721 285490 278181 294807 297624 314128 315433 296327 328970 651348 689204 497029 411407 260174 254272 295767 293249 310163 312516 318935 319468 354441 354552 568723 597062 41.05 68.0 1
13:49:33 2023-09-27 305937 308674 77637 76461 114938 115405 112504 112127 85866 85425 90975 94818 113057 113037 321945 345858 930329 911406 335464 351456 102959 92901 98306 99663 113655 109039 104839 102424 73201 75536 248705 219925 635961 637853 193956 192953 245363 248104 283839 279394 296621 297018 313650 315433 296004 327201 652759 685182 498382 410462 259737 255090 295292 293823 306432 315376 318965 319468 354122 353524 574410 596180 41.05 68.0 1
13:49:34 2023-09-27 314376 307224 77585 76357 114896 114818 112516 112159 85983 85303 90913 94687 113179 112428 319215 344606 922342 908921 338614 350822 103100 92517 98845 99387 113735 108479 104752 104739 73334 75317 248705 220177 640604 634671 194062 193393 244985 248907 284383 278217 294807 297834 311969 317414 293917 328140 654905 683132 498382 405349 260800 255341 293306 294693 309725 313066 318296 320437 350669 355369 573562 596791 41.05 68.0 1
13:49:35 2023-09-27 312222 306048 77616 76304 114926 114785 112581 112105 85983 85260 91038 92752 113559 112221 322173 345604 928827 916866 337475 351209 103029 92773 98306 99765 113655 108771 104718 104952 73284 75453 248705 220646 632909 640222 194062 192953 245363 247856 286262 277986 295221 297834 311613 315468 297581 324528 648713 684182 498382 410462 258502 255518 294452 293149 309263 311611 319001 320437 352249 352430 568723 597946 41.05 68.0 1
13:49:36 2023-09-27 305784 306515 77644 76367 115010 114785 112866 115087 85983 85292 90975 94589 113213 112428 318768 347768 926271 906413 337657 350858 102748 94512 98339 99590 113398 108955 104506 105020 73101 75536 248705 219889 632268 638413 194062 192953 245398 248104 284618 279394 293702 297689 313328 315628 295502 327384 654588 683993 496934 410353 259558 255341 295102 293966 307325 313493 317544 320437 354086 353737 571994 592304 41.05 68.0 1
13:49:37 2023-09-27 310227 306266 77612 76294 115010 114785 112581 111985 86068 85430 91156 92784 113413 112800 319628 342943 922393 916813 333505 350679 103241 92843 98405 99489 113668 108621 104752 102371 73401 75472 267853 218593 644863 631028 194394 192778 245994 247930 285490 277986 296233 297696 312224 317414 294202 328505 652271 685182 501932 405565 260760 254663 293889 293696 308292 311577 320885 319916 353771 355619 571220 595887 41.05 68.0 1
13:49:38 2023-09-27 309838 306048 77616 76371 115070 114785 112581 114860 86014 85208 91071 94557 113579 112428 319734 342267 930329 914014 337107 350822 102959 94479 98372 99590 113476 108771 104685 102310 73133 75504 248705 220333 646336 640222 193891 193634 244644 248139 286079 277504 296190 297473 312995 316281 294780 324419 653660 687987 498382 408724 259158 256234 293932 293284 309696 311577 319380 322841 352249 352465 567779 597983 41.05 68.0 1
13:49:39 2023-09-27 310496 306793 77532 76357 112077 115352 112768 112224 86068 85398 90972 94783 113313 112707 319556 347067 919596 912935 338614 350575 102888 94447 98372 99699 112237 109122 104685 104952 73334 75504 248705 220333 647448 630799 195259 192310 246916 247894 284725 279394 293979 296580 312224 316387 295381 329239 652271 681136 498382 408581 260139 253882 296123 293000 309251 315820 317992 321410 352284 354587 568723 593928 41.05 68.0 1
13:49:40 2023-09-27 310277 306511 77696 76326 114926 114818 112581 114928 86014 85355 91071 94557 113213 112428 318768 342542 922430 915696 333613 350822 103029 94414 98372 99489 113911 108621 104718 104807 73316 75453 250937 220333 648866 631028 194641 192672 245909 247891 285018 278110 297040 296816 313031 317203 294060 328787 652161 689756 498382 405637 260944 254663 294452 293760 310564 312011 320431 319432 352320 355654 570264 598832 41.05 68.0 1
13:49:41 2023-09-27 309365 308465 77838 76379 112166 115385 112691 112301 86100 85335 91005 94783 113357 112672 319556 347747 923505 909067 341021 349765 103100 92901 98372 99557 113544 108805 104574 104913 73369 75420 248705 219400 649075 638413 194062 193428 245192 248139 285054 278217 295221 297515 309980 317379 296744 324600 652528 676313 498382 405637 258937 256090 293967 294287 308292 312550 318290 322423 350914 352465 572715 595300 41.05 68.0 1
13:49:42 2023-09-27 312800 306515 77669 76367 114851 114785 112581 115087 86014 85356 91071 94557 113213 112428 319475 346201 922430 911657 340056 350822 102959 94447 98405 99590 113668 108805 104535 104986 73234 75504 248705 220177 643244 636469 195010 192672 246775 247233 285419 278929 293872 299519 312046 317203 295409 327762 651348 681136 503622 408004 259888 255377 295933 292108 308363 313458 317544 322315 352284 354587 567042 592341 41.05 68.0 1
13:49:43 2023-09-27 317291 309070 77866 76316 112073 115335 112581 112147 86068 85398 90972 92784 113279 112776 319251 343057 926271 912955 335356 350786 102959 94544 98372 99624 112081 108888 104574 104986 73234 75536 247627 219617 644717 637962 194677 192953 245020 249503 284419 278217 295659 296672 313650 316618 296040 326874 652759 685327 494959 409267 260174 255518 293967 295566 309433 312481 320658 320437 354180 354339 575739 595960 41.05 68.0 1
13:49:44 2023-09-27 309187 306550 77595 76308 114817 114818 112581 114996 86014 85335 90975 94655 113090 112531 319734 344606 922889 909067 338947 350822 103029 94447 98405 99522 113668 108621 104752 104807 73405 74283 250900 219555 637848 637780 193885 193729 245052 248765 284592 278893 295150 297834 310958 318340 295137 326970 652759 679994 495766 405493 260103 255553 293520 293859 308151 312550 319001 322194 350179 354587 573598 597670 41.05 68.0 1
13:49:45 2023-09-27 311817 308570 77696 76305 111996 114752 112691 112062 86100 85324 91038 94557 113213 112428 319475 343502 926234 916074 337657 350858 102678 92966 98339 99624 113409 108989 104434 105087 73133 75588 248705 219925 626809 638144 195294 192783 246570 247721 285526 278217 295329 297834 314128 315398 296982 327968 651348 685291 495266 412282 259956 255090 295445 292802 308363 314932 319263 321184 354476 354020 567881 594971 41.05 68.0 1
13:49:46 2023-09-27 304931 308683 77585 76410 114653 115514 112353 112224 85866 85398 90913 94754 113023 113037 318768 345680 928932 907476 336156 351389 102959 94611 98372 99590 113476 109122 102373 102494 73272 75705 248705 221587 635218 638267 194808 193388 245808 248555 283631 279788 295257 297834 314163 315909 295610 327822 652723 685061 497029 410499 259920 255341 294416 295365 306432 313493 319227 320177 354406 354055 574446 596180 41.05 68.0 1
13:49:47 2023-09-27 310423 306937 77842 76387 112082 114719 112711 115019 86163 85303 91008 92815 113391 112672 319699 342247 921776 917035 339391 350293 103100 94512 98405 99624 113544 108655 104752 104841 73367 75401 250602 219555 645635 636089 194677 192988 245983 248139 287122 277134 295995 299954 311715 317414 295137 328505 651348 683619 501086 405565 260174 255482 294452 293000 309984 311325 319489 321446 351194 354587 570140 598093 41.05 68.0 1
13:49:48 2023-09-27 310824 307689 77732 76357 114983 114785 112614 115008 86163 85271 91104 94654 113280 112428 319956 343332 930329 915733 337657 350822 102818 92996 98273 99630 112081 108971 104728 102435 73236 75724 248705 220802 646482 640149 194808 193217 246120 247842 286400 278181 295221 297437 313686 315433 298000 326472 651348 685895 490584 411407 258573 255482 295352 293284 309732 312550 319525 323160 352355 353228 568723 597983 41.05 68.0 1
13:49:49 2023-09-27 308951 306371 77553 76388 114737 115326 112406 112115 86100 85462 90913 94818 113388 112879 318768 345467 921122 907476 338614 350575 102959 94512 98405 99624 113544 108880 104718 102336 73367 75536 248705 220333 642929 631064 194985 193475 245433 248523 283786 279001 294878 297834 312260 317122 293746 329975 649087 685254 498382 405673 261788 254663 294487 295781 307325 315665 318514 323989 352320 356475 572311 596180 41.05 68.0 1
13:49:50 2023-09-27 310057 306515 77563 76326 115040 114818 112581 114962 86104 85335 91008 94590 113247 112462 322299 341480 922430 917035 336853 350288 103382 92932 98848 99491 113881 108521 104834 102339 73420 75530 249793 220177 647123 631028 194097 192988 245983 247930 285383 277790 296075 297054 312260 317449 294238 328359 648979 684182 497029 405565 260210 255090 294487 293973 310163 311577 320929 320437 351756 355654 571220 597302 41.05 68.0 1
13:49:51 2023-09-27 310012 306292 77588 76326 115010 115260 112614 112050 86131 85334 91042 94590 113559 112707 319475 347524 926308 907776 337890 350858 102818 94545 98405 99657 112081 108989 104429 105020 73266 75536 248705 220333 629891 638413 194097 193428 245398 248175 285348 279001 295543 297515 311867 315468 297581 326970 649051 682195 498382 410462 259265 255447 294380 294144 308292 314621 315685 322387 353025 353453 567779 595227 41.05 68.0 1
13:49:52 2023-09-27 309560 306472 77700 76326 114972 115293 112504 112138 86219 85419 91038 94785 113213 112428 318732 346687 923656 911832 339114 351065 103100 93030 98339 99841 113847 108971 104951 102430 73304 75614 248705 220333 647104 630992 195259 192438 246880 248033 284583 279375 293944 297834 312046 316865 295760 329472 652734 682135 501932 407968 260139 253882 294959 294109 308032 313493 318217 321862 352249 355085 569529 594934 41.05 68.0 1
13:49:53 2023-09-27 304531 308638 77862 76357 112044 114785 112866 115053 86131 85404 91038 94654 113179 112428 319439 341480 930329 911621 336559 350822 102818 94577 98372 99590 113476 108771 104685 105097 73284 75504 249793 220333 635097 639769 193414 193870 244574 248139 285526 277364 295659 297385 313138 316246 296004 326110 648979 685182 498382 408581 259920 256664 292967 293938 309263 311542 319161 320437 352284 353489 571871 597946 41.05 68.0 1
13:49:54 2023-09-27 309789 306798 77616 76326 115010 114785 112504 115122 86131 85388 91038 94687 113179 112534 321717 345396 927575 906228 340538 350113 102818 92901 98273 99765 113779 109039 104617 105131 73334 75472 248705 220177 631819 640222 194026 192918 245363 248139 285138 278661 293872 297931 312188 316351 296623 326472 653196 680103 499903 410426 259301 255482 294380 293425 308327 315310 315685 322423 352320 353723 572031 596400 41.05 68.0 1
13:49:55 2023-09-27 310496 308683 77633 76326 115010 115381 112614 111985 86131 85303 91038 94654 113179 112428 319215 342507 922200 917687 333613 350822 103029 94414 98405 99590 113668 108621 104718 102348 73334 75536 248705 220802 632944 631028 194641 193304 246155 248104 285490 278609 296686 297624 313614 317344 294202 329509 652734 685255 508356 405601 261347 255019 294131 293973 308327 312516 320431 321971 352320 356154 570411 595850 41.05 68.0 1
13:49:56 2023-09-27 309351 306227 77669 76367 115045 114785 112504 115053 86131 85430 91156 92752 113491 112725 319332 342943 927686 914127 336181 350643 103029 92901 98306 99557 113634 108955 102011 105020 73284 75614 252690 220802 632138 638377 194133 193834 245016 249292 285054 278181 296306 297834 313174 316387 295552 327931 649051 685255 505179 410157 260103 255447 293449 295079 308292 312011 320431 320401 352320 354552 574410 598795 41.05 68.0 1
13:49:57 2023-09-27 308148 307224 77877 76492 115006 114785 112581 112118 86163 85356 91071 94524 113179 112428 319215 346443 922999 911651 339574 350540 102959 94414 98372 99557 113600 108805 104651 104952 73334 75420 250937 220022 636679 634634 195294 192613 246916 247303 285490 279001 294842 297480 312224 316865 295391 328200 651348 681831 498382 408581 260139 255447 296219 292972 310569 314185 317992 322160 352284 354587 567845 595263 41.05 68.0 1
13:49:58 2023-09-27 309617 306476 77669 76357 114931 114818 112866 112224 86449 85467 91315 94815 113391 112672 321042 344465 927412 916212 333541 351420 102959 94577 98372 99761 113634 109122 104873 102392 73301 75672 249793 220647 630416 635422 195294 192918 246708 248104 285526 278517 295536 297090 314827 315909 296004 329472 652271 689204 497029 411699 260944 254663 296219 293696 309905 312952 319453 320401 355223 355369 568686 599682 41.05 68.0 1
13:49:59 2023-09-27 304505 306511 77732 76326 114847 115405 112736 112062 86131 85282 91038 94818 113179 112741 319475 344606 922430 908421 337657 350822 103382 92911 98438 99456 113893 108621 104718 104952 73367 75433 247627 220333 636295 634671 194062 193393 245398 249292 284618 279001 294659 297590 312882 317273 293960 328910 652759 684103 505179 405493 261163 255233 293173 295115 307791 313205 318187 321410 352249 356189 574446 595612 41.05 68.0 1
13:50:00 2023-09-27 310057 308683 77669 76379 112106 115185 112866 112171 86100 85398 90972 94849 113391 112324 319556 342870 921591 916961 336797 350540 103100 92779 98745 99590 113791 108588 104786 104918 73367 75582 248705 220022 636421 634634 194641 192953 245948 248609 285490 277400 297140 297834 312188 318304 293953 328505 653196 684146 503808 405529 260944 255268 295316 293938 308327 311577 320885 323027 351230 355571 571626 598832 41.05 68.0 1
13:50:01 2023-09-27 309620 306262 77661 76278 115002 114818 112658 114951 86073 85361 91071 94654 113179 112428 319439 346687 926271 903806 339334 350822 102678 94577 98339 99590 113442 108955 104685 105020 73101 75504 248705 220802 633688 639317 194641 193528 245776 248139 285588 279394 295164 297480 313614 315433 296982 327201 649015 682135 497029 411080 259701 255482 295499 293411 308327 315598 315721 324680 353591 353736 572031 594385 41.05 68.0 1
13:50:02 2023-09-27 310094 309288 77816 76473 112008 115419 112581 112192 86068 85494 90972 92815 113402 112829 319180 346165 919091 910219 338614 350535 103170 92941 98372 99590 113668 108955 102470 102435 73367 75504 250937 220333 632136 630992 195259 192918 246708 248139 284184 279788 294807 297617 312882 316865 295552 328177 653196 683136 498382 408581 260980 254237 295767 294144 307360 314185 318405 321410 352320 356154 571626 592341 41.05 68.0 1
13:50:03 2023-09-27 309716 306009 77700 76367 115045 114752 112614 115019 86131 85329 91071 94524 113213 112428 319699 341993 929556 913026 337107 350858 102959 94447 98405 99624 113744 108955 104685 104986 73467 75504 254288 220646 641445 640222 194062 193870 245363 248175 286365 277790 296421 297834 313174 316865 295266 326436 649015 685255 498382 408906 259337 256664 294380 293696 309696 312011 319978 321149 352320 352183 573103 597652 41.05 68.0 1
13:50:04 2023-09-27 309232 308678 77700 76347 112040 115227 112614 112138 86100 85367 90972 94785 113179 112428 318732 346687 927575 907514 339574 350786 102818 94577 98339 99768 113655 108955 104574 104986 73284 75504 249793 220802 635633 640222 194097 193528 245741 248697 285490 279129 293944 299373 312224 315909 296982 326934 652976 682099 498382 410499 259701 256234 294416 294144 308327 313528 315685 322423 353343 353489 572031 594348 41.05 68.0 1
13:50:05 2023-09-27 310232 305551 77588 76371 115010 114785 112439 112062 86163 85367 91071 94687 113179 112428 319472 341515 922430 917687 333649 350540 103100 94414 98405 99489 113623 108621 104752 104879 73367 75614 248705 220333 634311 631028 194641 192918 246155 248645 285290 278181 296261 297624 313138 317379 294238 329239 653196 685219 498382 405565 260980 254663 295073 293696 308292 311542 320885 321718 354917 358802 570962 598647 41.05 68.0 1
13:50:06 2023-09-27 308521 306942 77789 76361 112082 114719 112866 112041 86073 85329 91071 94491 113213 112548 319816 342507 929633 912952 336631 349800 103100 92901 98372 99590 113510 108955 104685 104952 73398 75536 267853 220333 636725 640222 194097 193870 245531 248139 286624 277986 295529 297906 313138 316865 296457 326436 649015 685182 501932 409195 259301 256869 293647 293696 309949 312080 320204 321149 352320 352465 572031 595850 41.05 68.0 1
13:50:07 2023-09-27 305696 306476 77620 76392 114817 115405 112516 112050 86014 85398 90975 94687 113179 112428 318732 346201 919780 909067 338614 350822 102888 94544 98405 99590 113668 108955 104574 105020 73367 75536 247627 220333 635466 630956 195294 192918 246743 248139 284459 279394 294878 297581 312918 316900 294060 328140 648979 683136 498382 408617 260980 254450 295767 294216 310163 314634 318710 323989 353237 356297 573214 594019 41.05 68.0 1
13:50:08 2023-09-27 309935 306762 77838 76403 112044 115306 112581 115053 86163 85361 90975 92784 113425 112428 319180 341207 922430 916552 335428 350822 103029 94479 98405 99590 113668 108588 104718 104879 73334 75453 248705 218593 641858 634403 194677 192953 246120 248139 285606 277986 296398 297834 312260 317449 293988 329239 653196 685219 498382 405601 260944 255055 295915 293859 308327 313711 320885 320473 352003 355619 571220 597983 41.05 68.0 1
13:50:09 2023-09-27 309620 308683 77563 76367 114976 114814 112504 115087 86131 85335 91008 94654 113213 112428 318732 347245 926271 906450 338614 350540 102818 94577 98271 99624 113442 108989 104362 104908 73133 75504 267853 221158 629384 638413 194132 193258 245776 248139 285490 279788 293908 297906 313174 315433 295717 327201 653013 684103 496934 411699 259737 256381 293953 295008 310382 315029 317399 322017 354299 354445 573177 593983 41.05 68.0 1
13:50:10 2023-09-27 310232 306946 77616 76312 114783 115293 112374 112115 86100 85621 91038 94851 113179 112776 318732 345432 919646 908771 337657 350822 102959 94479 98405 99590 113634 108621 104685 104918 73367 75504 248705 220022 634531 631028 194677 192953 246120 248697 283786 279394 294878 297834 313138 316070 293953 330150 649051 684103 498382 405673 261752 254663 294202 295079 307360 313493 317890 321410 352320 356189 572715 595300 41.05 68.0 1
13:50:11 2023-09-27 308088 306798 77598 76330 115002 114818 112504 115053 86014 85271 90975 94589 113179 112428 319215 340969 921776 916998 337366 350571 103311 92834 98848 99491 113881 108671 104941 104996 73337 75582 249793 220022 636680 630992 194677 193393 245948 248139 285419 278038 296650 297545 312224 318340 294816 328359 652734 683147 501086 405565 260577 255447 295316 293938 309949 312986 320431 321410 351230 355392 571220 597983 41.05 68.0 1
13:50:12 2023-09-27 309620 306262 77648 76384 112142 115227 112581 111996 86131 85367 91071 94687 113447 112359 318732 347245 927621 907626 337657 350822 102748 94577 98372 99728 113476 108989 104540 104981 73234 75536 248705 219889 631819 638413 194950 193528 245948 248175 285089 279788 293979 297029 313805 315468 296946 327736 649051 686187 497029 411407 259956 255553 295316 293930 307826 314474 318253 322158 354441 354020 567779 595300 41.05 68.0 1
13:50:13 2023-09-27 308951 306301 77553 76384 114783 115518 112406 112082 85866 85430 90946 94687 113023 112845 318732 345402 921030 910106 338119 350499 102959 92901 98339 99628 113655 108821 104839 102328 73287 75562 267853 220333 633489 631028 194677 193117 246155 248872 284348 279394 295329 297969 312995 317379 294202 329216 649051 684103 501932 405637 261788 255055 293889 295115 308041 313493 318928 321410 352320 356475 573598 593636 41.05 68.0 1
13:50:14 2023-09-27 308631 308125 77848 76326 115079 114748 112614 115053 86163 85303 91256 94524 113213 112428 319251 342507 931650 913062 337621 350329 102888 94545 98405 99590 113510 108955 104718 104874 73367 75536 247627 220333 632909 639769 194641 193563 245433 248104 286839 278181 295816 297581 313210 316035 297018 324600 652734 685182 498382 409846 259119 256269 295316 292723 309692 312481 319525 321184 352320 352430 568760 595887 41.05 68.0 1
13:50:15 2023-09-27 309615 316690 77637 76398 114851 115293 112504 115008 86073 85303 90975 94687 113023 112568 321262 347483 930329 906265 338577 350679 102818 92966 98306 99799 113621 109114 104617 105020 73133 75536 248705 219700 630220 638267 194641 193528 245433 248523 285610 279680 293765 297029 313650 315468 296982 327505 653450 684103 498382 411407 259737 255482 295495 294972 307826 316194 317544 321410 354441 353489 572179 594385 41.05 68.0 1
13:50:16 2023-09-27 310057 306017 77644 76398 115010 114785 112768 112082 86163 85303 91104 94622 113090 112428 318732 340969 921122 917035 336595 350822 103100 94414 98438 99489 113701 108621 104752 104807 73399 75401 267853 219710 638329 631064 194985 193393 246155 248139 285526 277790 296722 297906 312224 318340 293988 328541 649015 683183 501932 405529 260760 255268 294131 294180 309263 311577 320885 321410 351230 356534 571626 595850 41.05 68.0 1
13:50:17 2023-09-27 310496 306838 77700 76263 114948 114781 112614 114860 86163 85271 91189 92720 113481 112221 321262 342436 930182 915321 337475 350679 102959 92773 98306 99557 113634 108880 104718 104913 73133 75646 251583 220333 635466 639769 194097 193599 245909 247997 286875 278181 295816 297834 313174 316105 296623 326472 652271 685182 498382 409810 259119 256305 295316 293043 310202 312516 319978 321410 355689 353489 570007 597983 41.05 68.0 1
13:50:18 2023-09-27 304931 306048 77700 76399 114767 115293 112483 112127 85983 85398 90913 94720 113057 112845 318732 345680 919128 909067 337657 350540 102959 94447 98405 99624 113701 108805 104607 104913 73367 75504 248705 220177 637219 631028 195157 192988 246570 248733 284712 279788 295995 297617 313174 317379 294894 329756 649051 683136 498382 408617 261788 254485 295910 293895 307360 313493 318892 321446 352320 356189 571028 594202 41.05 68.0 1
13:50:19 2023-09-27 309620 308415 77669 76388 114926 114818 112504 112180 86335 85557 91189 92815 113391 112393 319628 342943 925016 918191 333469 350679 102959 92941 98405 99590 113510 108880 104728 102435 73334 75504 249793 219275 634989 636197 195152 193293 246191 248139 285526 278609 295529 296636 314128 317414 295102 329509 652271 685327 498382 405709 261383 255055 295352 293732 308363 314417 320885 319916 353378 356189 570411 598832 41.05 68.0 1
13:50:20 2023-09-27 309620 306152 77616 76326 114847 114818 112581 115122 86163 85335 91104 94687 113057 112428 318803 343607 924887 907776 340538 350575 102818 94447 98372 99624 113510 108880 104718 104874 73367 75536 248705 220063 640474 638413 194641 193870 245398 248907 285526 278805 294851 298453 312224 316900 297581 327237 654440 680175 498382 409231 259737 256484 294309 294216 308363 313021 318029 322459 352249 353524 571028 594385 41.05 68.0 1
13:50:21 2023-09-27 310935 306013 77648 76326 112017 115352 112866 112159 86100 85398 91005 94718 113347 112359 319297 346544 921531 912057 339094 350858 103029 94480 98372 99628 113668 108621 104685 104981 73367 75536 250602 220333 632728 631064 195914 192648 246986 247930 285526 279591 294015 297480 312954 317414 296040 328140 651348 681173 501932 408041 260174 254698 295897 293732 308077 314220 318514 321934 352320 354623 568489 592377 41.05 68.0 1
13:50:22 2023-09-27 308447 305586 77532 76326 115010 114818 112504 114962 86163 85303 91008 94590 113213 114830 318768 341480 929011 911011 336357 350858 102959 94480 98405 99624 113510 108805 104574 104874 73398 75536 249793 220333 643312 638413 193891 194212 245329 249118 285561 277986 295668 297581 313650 317379 296112 327773 649087 685291 498382 409231 260210 256305 293520 294665 309263 312046 319948 320508 355958 354623 573635 598407 41.05 68.0 1
13:50:23 2023-09-27 307226 306937 77820 76395 112175 115352 112614 112127 86131 85462 91005 92784 113357 112359 319073 343466 924887 907476 340297 350329 102959 94447 98372 99590 113510 108655 104574 102392 73452 75453 248705 219710 632522 639769 194677 193905 245433 248733 285624 279001 294878 298001 310668 317379 296946 326472 649051 676313 499903 408617 259372 256305 294452 293859 308363 313240 318065 323378 351230 353772 572311 596400 41.05 68.0 1
13:50:24 2023-09-27 310277 306793 77616 76330 114976 114785 112504 115053 86131 85335 91071 94687 113179 112428 318732 343572 922852 915386 333541 350786 102959 94544 98372 99557 113634 108588 104651 104986 73334 75504 248705 219240 646122 630762 195086 193223 246500 248139 285490 278805 296405 297834 314128 317308 294816 329975 652734 685291 501932 407968 261347 255019 294751 293724 308327 315820 320431 321515 354122 355619 570080 596935 41.05 68.0 1
13:50:25 2023-09-27 308906 306906 77722 76347 111923 114719 112581 112062 86100 85462 91189 92752 113145 112428 318732 341445 928895 913939 335793 350504 102959 94577 98372 99590 112081 108855 104685 104952 73334 75556 248705 220333 646375 638413 193991 194176 244950 248907 285521 278181 296650 297834 313614 317086 295230 327201 649015 685025 498382 408581 260139 256269 293449 295365 309661 312446 320431 321149 353308 354552 572715 597946 41.05 68.0 1
13:50:26 2023-09-27 310496 306838 77637 76357 114892 114781 112581 112062 86131 85361 90975 94687 113179 112428 318697 346443 918960 911008 338614 349765 102888 92941 98339 99557 113600 108588 104685 104952 73334 75504 248705 220022 635466 630956 195603 192613 246951 248104 284716 279788 294807 297834 312882 316583 296004 329646 652734 682135 499734 408581 260908 254628 295445 293823 307360 314185 317181 323989 355670 355869 569236 598093 41.05 68.0 1
13:50:27 2023-09-27 310195 307010 77757 76372 111988 115306 112768 112192 86131 85367 91038 94622 113179 112428 318732 342943 923505 912952 333613 350822 102959 92962 98339 99590 113634 108847 104651 104986 73284 75718 249793 219925 630859 631028 195294 193223 246708 248609 285526 279001 295744 297054 315049 316865 295517 330209 652271 689204 498382 409231 261311 254628 295066 294144 308327 312987 320204 320950 354406 356142 569529 597946 41.05 68.0 1
13:50:28 2023-09-27 308746 306261 77637 76357 114914 114785 112504 115087 86131 85367 91071 94687 113222 112428 318697 343537 923505 908921 340297 349729 102959 94544 98372 99557 113634 108621 104718 102352 73334 75536 248705 219710 633038 638413 194062 193952 245398 248907 285490 279001 294807 298383 312153 317344 296946 326934 649051 680139 503808 408581 259337 256269 294416 294144 308327 315376 319505 324763 354880 353347 573658 594239 41.05 68.0 1
13:50:29 2023-09-27 311367 306946 77736 76361 112012 115193 112504 112062 86131 85335 91071 94654 113357 112428 318661 345645 919780 911008 338837 350113 102888 94479 98372 99557 113476 108621 104651 104952 73334 75472 267853 220177 635712 630992 195741 192578 246916 248104 285054 279788 294599 299591 313102 317122 296004 329472 652271 681617 501932 407968 260139 254237 295409 293696 309433 313931 318187 321898 352284 355085 568723 592304 41.05 68.0 1
13:50:30 2023-09-27 306908 305590 77760 76253 115045 114785 112581 114985 86163 85355 91071 94589 113213 112428 318732 341480 928974 911621 337107 350786 102888 94544 98372 99590 113911 108880 104651 104952 73284 75556 247627 220333 630605 639769 194062 194176 245363 248872 286611 278181 296852 297545 311903 317308 296040 326436 648979 686793 498382 409195 259701 257060 294167 293752 309989 315699 320285 321303 353237 353595 571958 597726 41.05 68.0 1
13:50:31 2023-09-27 310154 308538 77700 76357 114945 114810 112581 112062 86400 85462 91071 94785 113179 112428 318732 346408 928095 906413 340239 350786 102818 94642 98339 99803 113442 108955 104651 105020 73284 75588 248705 220333 638992 638413 194641 193599 245948 248697 285592 279394 293908 297515 313650 315118 297856 327432 649015 682654 498382 410462 259701 255518 295499 293823 310992 314439 317507 322387 354122 354020 572031 596366 41.05 68.0 1
13:50:32 2023-09-27 308088 305547 77652 76336 114847 114818 112581 112029 86163 85335 91008 94687 113179 112428 318732 341187 922430 916998 336321 349800 103100 94414 98405 99456 113668 108588 104718 104773 73500 75504 267853 220022 651264 631028 195122 193563 246155 248872 286101 278181 296816 297906 313138 318821 295030 329239 653196 685182 503622 408308 261059 255236 294780 294073 309555 314047 321303 321755 355204 356547 571686 597431 41.05 68.0 1
13:50:33 2023-09-27 310496 306685 77732 76367 115075 115002 112866 115019 86163 85356 91104 94589 113179 112324 318768 342232 930329 913026 337382 350822 102959 94479 98339 99590 113634 108771 104685 104952 73367 75504 250937 220333 637054 640222 194677 194040 246120 248139 287279 278181 295816 297834 313394 317308 297604 326436 652734 685182 498382 409810 259119 256305 295316 293284 310202 314634 319525 321410 353343 353723 568723 597486 41.05 68.0 1
13:50:34 2023-09-27 308225 306798 77616 76316 114976 115326 112427 112050 86131 85494 90975 94754 113023 113037 318732 345125 919780 909067 338374 350822 102959 94479 98405 99590 113634 108621 104685 104986 73334 75504 248705 220022 644206 631028 194985 193563 246155 249643 284725 279591 295744 297480 312924 318340 294238 329975 654941 683884 498382 408308 261680 255341 295910 295100 308151 315196 319270 324338 353166 356690 573562 596144 41.05 68.0 1
13:50:35 2023-09-27 309620 305542 77781 76357 115010 114785 112581 111941 86163 85525 91130 94687 113213 112428 318768 342460 921648 916998 336321 350822 103100 92911 98405 99489 113668 108588 104752 104918 73367 75504 249793 219710 646909 630992 194950 193393 246535 248662 285526 278181 298027 297545 313138 318786 295102 329239 653196 684664 502439 405529 261163 255447 295316 294144 310382 311577 320892 321374 351967 355654 571220 597946 41.05 68.0 1
13:50:36 2023-09-27 309097 306292 77700 76316 114976 115326 112504 115087 86163 85441 91071 94720 113213 112428 318732 346201 926234 906413 339574 350540 102818 94611 98339 99830 113476 108955 104468 105020 73334 75588 249793 220333 628364 639769 194985 193870 246120 248872 285575 279394 294556 299337 313650 316140 297358 327640 654440 682991 505179 411225 259995 256128 295137 293752 309086 315554 317471 322351 353874 354268 572031 594239 41.05 68.0 1
13:50:37 2023-09-27 309401 306476 77637 76316 114813 115293 112439 112212 86073 85430 90975 94720 113179 112776 318697 345402 920300 909067 338614 350822 102959 94479 98405 99624 113634 108771 104574 104986 73367 75504 248705 220177 633312 630992 195329 193528 246951 248907 284703 279788 295536 297444 313614 317379 295552 330480 652723 684103 498382 408906 261788 254663 296381 293895 310382 314404 318151 321898 353343 356726 571028 596791 41.05 68.0 1
13:50:38 2023-09-27 308883 306009 77724 76340 115079 114818 112658 114962 86163 85398 91071 94655 113179 112428 318732 341480 928895 911621 336595 350540 102959 94512 98372 99624 113510 108771 104685 104986 73367 75536 248705 220333 630924 640222 194062 194212 245192 248943 286512 278181 296888 297689 313841 317132 296414 327032 655052 685146 499734 409049 260580 256918 294202 293823 310166 312516 319161 321410 356461 354410 572679 599792 41.05 68.0 1
13:50:39 2023-09-27 312103 306762 77679 76441 112073 114851 112581 115122 86163 85430 91071 94687 113213 112428 318768 345367 925579 906792 338401 350540 102959 94577 98372 99624 113476 108880 104718 104986 73367 75536 248705 220022 632653 639317 194677 193870 246155 248907 285526 279001 294807 298418 312224 316900 297149 327432 649051 681654 498382 410426 259701 256449 294238 294180 308363 315376 317544 322913 353343 354290 571028 594421 41.05 68.0 1
13:50:40 2023-09-27 309834 306048 77700 76308 114931 114818 112581 112062 86163 85367 91071 94720 113213 112428 318732 342028 922430 917035 333613 350822 103029 94512 98405 99590 113668 108621 104718 104986 73367 75504 248705 220333 635430 630992 195294 193563 246708 248972 285914 279214 297342 297437 313697 318198 294780 330099 653123 685074 498382 405457 261716 255412 295767 295428 308363 315376 321339 321146 352320 356475 571220 595924 41.05 68.0 1
13:50:41 2023-09-27 308988 305582 77736 76398 114965 114785 112768 114973 86194 85367 91071 94622 113247 112428 318768 341445 930989 912989 337107 350822 102959 94577 98405 99590 113510 108880 104718 104986 73367 75536 247627 220333 643568 640222 194097 194212 245398 248907 287041 278181 296501 297581 313907 317414 296493 326110 649051 685219 492066 409231 260139 257095 294416 294180 310237 312516 320622 321410 353874 354020 571064 596769 41.05 68.0 1
13:50:42 2023-09-27 310022 308379 77637 76357 114817 115401 112548 115030 86131 85335 91071 94622 113179 112428 318509 345402 921122 909067 338135 350822 102818 92911 98372 99590 113668 108621 104685 104986 73367 75536 248705 220177 634328 630992 195665 193247 246704 248623 284911 279788 295637 299519 313031 319173 297581 330333 654087 683619 497029 408617 261788 254663 295545 294686 310113 314404 319263 321934 352320 356547 572031 597216 41.05 68.0 1
13:50:43 2023-09-27 309620 313896 77760 76305 114851 114785 112581 115087 86131 85335 91104 94622 113179 112428 318732 340731 922430 918339 335609 350293 103029 92911 98438 99489 113701 108621 104718 104807 73367 75401 248705 220531 648838 631028 195259 193428 246155 248733 285526 278217 297631 297834 313174 318821 295102 329509 653013 685182 502101 405565 261383 255482 294131 294180 308327 312263 318595 320473 352284 356189 571220 595850 41.05 68.0 1
13:50:44 2023-09-27 309620 305590 77633 76398 114817 114785 112504 112062 86163 85398 91071 94687 113023 112462 318732 346722 928316 906450 338374 350858 102818 94480 98372 99761 113476 108989 104540 105053 73284 75536 247627 221429 630220 640003 195046 193729 246050 248765 285383 279788 294556 297473 313405 316211 297387 328200 649051 681155 497029 411443 260031 255518 295280 294216 308077 315376 318224 322279 354974 354858 567779 595263 41.05 68.0 1
13:50:45 2023-09-27 314654 306910 77669 76357 112241 115322 112406 112050 86014 85430 91071 94851 113057 112845 318474 345125 919817 908421 337621 349800 102959 94512 98372 99624 113510 108655 104718 104986 73367 75536 248705 220177 635343 631028 195294 193599 246535 249292 284743 279591 295744 297617 313614 318057 295102 329829 652723 684103 499734 405565 261824 255447 295073 294793 309944 313528 319525 321898 354180 356190 576109 598112 41.05 68.0 1
13:50:46 2023-09-27 310086 306937 77700 76394 112044 115068 112614 112147 86131 85462 91160 94849 113213 112428 318732 342460 922342 919449 333649 349729 103100 94414 98438 99666 113881 108621 104752 104807 73399 75504 249793 219710 635167 631028 195157 193563 246535 248872 285561 278217 297176 297545 312046 318821 295137 329975 648979 685219 498382 405601 261383 255482 295767 293966 309227 312516 318595 323716 352284 356761 571220 598832 41.05 68.0 1
13:50:47 2023-09-27 309401 306608 77612 76316 115010 114814 112581 112073 86163 85335 91071 94687 113247 112428 318732 346722 927658 908921 337657 350575 102818 94577 98339 99761 113476 108955 104468 104981 73316 75588 248705 219617 639263 639952 194985 193734 246155 248907 285526 278435 294393 297515 314163 316387 297437 328200 649087 682631 498043 411407 260139 256269 295352 294180 308077 314474 319001 323989 355259 354836 571884 594092 41.05 68.0 1
13:50:48 2023-09-27 306865 305939 77641 76410 111947 115419 112581 112212 86073 85462 90913 94720 113057 113037 318626 345019 918339 908421 337657 350293 103029 94577 98405 99624 113668 108655 104574 104986 73367 75504 267853 220333 634476 631028 195329 193870 246535 249503 284658 279394 295536 299591 313650 318340 294274 329975 652759 682882 503791 405601 261824 255447 294095 295566 308041 313528 319489 321934 353378 356797 574004 594092 41.05 68.0 1
13:50:49 2023-09-27 310057 305794 77732 76367 115075 114785 112768 115053 86194 85388 91104 94557 113090 112428 318768 342247 930329 913026 337382 349800 102888 94512 98405 99590 113510 108621 104574 104841 73367 75504 250602 220177 635466 638413 194985 193905 246155 248139 287621 278217 295816 297029 313650 317122 297221 326970 648943 685182 501932 409231 259337 256880 294131 293732 310895 314932 320211 323989 354016 353383 570029 595740 41.05 68.0 1
13:50:50 2023-09-27 309251 306937 77816 76347 111923 114818 112581 114962 86163 85367 91104 94915 113425 112428 321446 346722 927621 905997 338614 350858 102818 93167 98372 99932 113398 108955 104540 105053 73133 75620 248705 220646 628820 638413 195157 194076 246191 249393 285575 278305 294635 297515 314163 316387 296623 328004 649015 682150 495766 411699 260174 256305 295747 295365 308292 314949 318514 321934 354974 353737 567743 595300 41.05 68.0 1
13:50:51 2023-09-27 309620 305625 77700 76353 115040 114818 112581 115087 86194 85367 91071 94622 113500 112428 320243 340458 922430 917035 337621 351123 103100 94414 98438 99590 113701 108621 104752 102251 73500 75453 248705 219090 636620 634671 195294 193553 246191 248523 286485 277986 297385 297029 312260 319561 296040 329509 648979 683183 489902 405565 261306 256022 295725 294650 310895 312411 321339 322279 354953 356297 571958 599792 41.05 68.0 1
13:50:52 2023-09-27 310423 306464 77816 76326 115113 114781 112833 112127 86398 85398 91104 92456 113247 112428 318768 345028 930329 912341 336822 349800 103100 94447 98405 99624 113668 108655 102373 104986 73367 75536 247627 220333 642674 640222 193780 194212 245398 248907 286839 278181 296722 297581 313576 317414 296737 326970 649015 685219 498382 408290 259737 257095 294452 294198 310237 312298 320431 321670 353378 353524 572031 597983 41.05 68.0 1
13:50:53 2023-09-27 311011 308461 77588 76379 114847 115485 112471 112159 86046 85430 91008 94720 112978 112462 318286 345438 918477 909485 337621 349800 102959 94447 98405 99590 113510 108805 104574 105020 73399 75536 248705 220022 635466 630762 195329 193563 246570 249292 284654 277660 295221 297480 313650 317379 293988 331059 649087 682399 498382 408940 261572 255236 295624 295630 309871 315554 319343 322279 353732 356583 574882 596144 41.05 68.0 1
13:50:54 2023-09-27 309803 306257 77700 76316 112017 114785 112581 112029 86163 85398 91008 92658 113347 112428 318732 340458 922430 917035 337107 350575 103100 94414 98438 99522 113701 108588 104718 104841 73367 75453 267853 219710 637680 631064 195329 193599 246570 248907 285561 277986 297385 297906 312954 317799 295552 329509 649015 684218 501932 405601 261383 255518 294994 294216 310562 312046 318595 321446 351721 356225 572031 597689 41.05 68.0 1
13:50:55 2023-09-27 309365 305590 77648 76357 114881 114818 112581 114996 86163 85398 91008 94655 113090 112428 318732 346495 926271 906450 337890 349800 102748 94545 98405 99624 113398 108989 104540 105020 73316 75536 248373 220022 632783 638413 194985 193905 246155 248907 286173 279394 293979 298209 313210 316422 297892 327677 654978 681881 496934 410353 259812 256163 294024 294729 309121 314774 317847 323032 354406 354516 570797 592377 41.05 68.0 1
13:50:56 2023-09-27 309620 306410 77665 76347 114976 115405 112471 112147 86335 85557 91071 94818 113145 112428 318918 345645 919055 910069 337621 349729 102959 94544 98372 99590 113600 108588 104685 104952 73367 75822 248705 220333 637219 630992 195914 193358 246951 249415 285054 279788 295744 297480 313614 317379 295682 330443 653196 683619 498382 409195 261752 254628 296184 295781 308257 314439 319453 323455 353343 356142 572031 595190 41.05 68.0 1
13:50:57 2023-09-27 309138 305551 77616 76305 115010 114785 112581 112029 86131 85430 91071 94785 113422 112428 318732 341445 928937 912709 336321 350521 102959 94544 98372 99590 113600 108621 104685 102283 73334 75556 248705 220333 632653 639769 194062 194520 244985 249257 286365 278181 296686 297834 313805 317097 296243 327677 655052 685074 498382 409049 260571 256918 294202 294658 310024 312516 320885 321410 353343 354552 574474 596548 41.05 68.0 1
13:50:58 2023-09-27 305274 305547 77732 76285 114972 115227 112581 115053 86131 85367 91038 92519 113145 112428 318697 345609 924196 905732 340120 349729 102818 94544 98339 99557 113442 108771 102341 105020 73334 75504 247627 220022 632076 638413 194358 193563 245913 248872 285490 279394 295579 299373 313540 316351 297856 327432 649015 682135 505179 410098 259920 256234 295280 294216 309192 314439 317956 322875 354370 354268 572031 594385 41.05 68.0 1
13:50:59 2023-09-27 309620 306906 77648 76285 115010 114785 112736 111996 86163 85367 91071 94654 113179 112428 318732 342943 922430 917687 333541 349765 103029 94479 98405 99590 113668 108621 104685 104807 73367 75504 249793 220333 633554 634367 195259 193528 246535 248872 286365 279178 297090 297293 313841 318903 294959 329829 653160 685110 498382 405457 261608 255341 295939 293895 308327 314896 321339 322665 353202 356690 571220 599257 41.05 68.0 1
13:51:00 2023-09-27 308384 304699 77806 76326 115002 114752 112658 115019 86131 85360 91071 94622 113179 112428 318732 341445 930329 912304 337107 349765 103029 94479 98405 99761 113877 108847 104685 104913 73367 75556 248705 220177 641572 639769 194641 194212 245913 248907 286942 278181 297401 297834 314128 317379 296910 327164 649015 689903 499903 409195 259737 257060 294416 293411 310202 312550 320431 321862 353838 354020 572031 598942 41.05 68.0 1
13:51:01 2023-09-27 309620 306838 77616 76336 115006 115452 112427 112224 86131 85462 91071 94851 113179 112428 318438 345609 920469 909067 338135 350786 103029 94544 98405 99590 113668 108805 104685 104952 73467 75556 248373 220022 638115 630992 195294 193563 246704 249393 285205 279680 295637 299942 313692 317273 295861 329966 655052 683957 496934 409158 261788 254663 294994 295530 310382 314914 319453 322351 353343 356761 572007 594403 41.05 68.0 1
13:51:02 2023-09-27 310232 305551 77732 76357 114976 115405 112614 112029 86194 85345 91071 94752 113291 112428 318732 342701 924396 915659 333541 350293 103029 94447 98372 99590 113668 108880 104685 104952 73367 75718 248705 220333 633066 630992 195294 193563 246916 249030 286365 279001 296888 297834 314163 317414 295137 330209 653196 689204 498382 405673 261824 255447 295975 294180 309227 313240 319525 321971 353874 356177 571220 599682 41.05 68.0 1
13:51:03 2023-09-27 308710 306910 77648 76398 111997 114814 112581 115122 86163 85462 91071 94687 113570 112428 318732 343537 923542 908809 340538 350006 103029 94577 98405 99590 113634 108771 104718 104952 73367 75536 248705 219090 637342 640003 195010 194473 246461 249393 286222 279752 296261 300360 312081 318843 298000 326996 654642 680103 501086 407968 260139 257388 295137 295008 310382 313493 319489 323439 355150 354410 572715 592341 41.05 68.0 1
13:51:04 2023-09-27 310344 306937 77700 76277 115010 114818 112581 115122 86163 85367 91071 94687 113213 112428 318732 345645 922430 910292 339574 350293 102959 94512 98372 99590 113634 108621 104685 104841 73367 75504 248705 220022 635712 631028 195914 192953 247679 248104 286400 279788 295293 298383 313292 317414 296702 329202 651348 682172 501932 408004 260944 255482 295933 293696 309227 314439 318740 325748 352320 355654 567845 592341 41.05 68.0 1
13:51:05 2023-09-27 306901 305794 77954 76398 115045 114818 112504 114962 86163 85430 91071 94720 112989 112428 318732 343123 927621 911008 333685 350540 102959 94512 98372 99590 113476 108621 104685 104986 73367 75504 267853 220959 633038 639187 195046 193694 246015 250134 285111 279322 297205 297969 314426 317203 296457 327640 652759 685291 503622 409664 260764 256234 293200 296018 308363 314710 320739 320473 354406 354587 574446 595850 41.05 68.0 1
13:51:06 2023-09-27 306973 306870 77669 76398 115010 114818 112504 115087 86163 85335 91071 94687 113023 112428 318474 343057 920860 909181 339501 349765 103029 94414 98372 99590 113668 108621 104685 104879 73399 75504 261100 218780 641289 638144 194677 194176 245398 248907 285526 279394 295780 299833 311934 318340 295717 327468 652759 680139 501086 405601 260103 256880 295073 293895 308327 315820 319525 325384 351194 354339 575217 597216 41.05 68.0 1
13:51:07 2023-09-27 310057 305303 77712 76318 115002 114785 112581 115053 86163 85335 91038 94622 113057 112428 318732 343537 922889 914972 333649 350858 102888 94414 98372 99590 113521 108621 104540 102456 73372 75789 248705 221204 636972 636469 195188 193423 246775 248694 285882 279322 296506 297834 314827 317379 295588 330443 653220 690701 497029 411699 261347 255090 295861 293752 309696 313458 319978 320473 355508 355904 568686 597946 41.05 68.0 1
13:51:08 2023-09-27 306901 306874 77606 76357 114800 115322 112439 112038 86073 85430 91038 94851 112945 112776 318697 342797 926308 911657 333649 350293 102959 94512 98372 99624 113476 108621 104718 105020 73284 75504 249358 220333 640953 637475 194985 194176 245776 249714 285263 279001 298027 297545 314606 317379 296737 328505 653754 685291 505179 410462 260980 255553 294380 296018 308363 313240 321193 323070 356966 355370 575767 597799 41.05 68.0 1
13:51:09 2023-09-27 310100 305590 77640 76357 115045 114785 112581 114973 86163 85335 91071 94524 113247 112401 318474 345680 921776 909647 339094 349800 102959 94512 98405 99666 112081 108938 102373 102430 73469 75614 248705 220022 635589 635567 196046 193082 247672 247962 285775 279394 294807 298174 313210 317132 297581 329436 651348 681654 498382 408004 260800 255258 296636 293732 308363 314439 318514 322387 352320 355120 567042 594421 41.05 68.0 1
13:51:10 2023-09-27 309620 306261 77700 76357 114922 114818 112427 115087 86163 85367 91038 94687 113099 112428 318474 343332 925053 915659 333541 350293 102959 94447 98372 99590 113476 108655 104651 102272 73334 75536 248705 220333 638819 630992 195294 193781 246535 248523 285561 279001 297140 297834 314606 317414 295137 330209 652734 689240 501932 408004 261788 255447 294959 294344 309701 313284 321193 322665 354016 356619 570264 595740 41.05 68.1 1
13:51:11 2023-09-27 309147 306870 77637 76398 114813 114818 112581 114928 86073 85398 91071 94622 113057 112428 318250 345680 926234 906177 339094 349765 102959 92996 98273 99836 111926 108855 104661 102424 73269 75646 249793 220802 632655 639390 195117 193834 246155 248907 285526 279788 294556 299265 314092 316351 296695 327968 649051 683993 498382 411116 260139 256269 294309 295079 308363 314885 318478 322423 354938 354587 572031 594842 41.05 68.0 1
13:51:12 2023-09-27 308928 305586 77585 76340 114774 115293 112483 112127 86073 85430 90913 94720 112945 112428 318215 344642 921122 909067 337657 350540 102818 94414 98372 99590 113476 108621 104685 104841 73367 75453 246512 219710 635466 630956 195294 193563 246500 249292 284752 279788 295536 297444 313871 317062 295137 330480 649051 684103 499734 405637 261536 255236 295030 295480 310882 314300 319343 322279 354016 356583 575291 597165 41.05 68.0 1
13:51:13 2023-09-27 310227 304669 77732 76367 115045 114752 112581 115019 86163 85335 91071 94524 113213 112428 318732 341480 928895 916828 336853 350006 103100 92996 98306 99628 113689 108855 104694 102371 73337 75666 246512 220333 635220 638413 194985 194076 246120 248658 287220 278573 296197 297029 314128 317097 297142 327494 649015 685182 498382 409231 259737 257060 296381 293000 310673 312987 319803 321446 353874 353524 569566 597523 41.05 68.0 1
13:51:14 2023-09-27 309183 306762 77644 76285 114931 114785 112581 114996 86163 85367 91071 94720 113057 112428 317770 345715 926308 907626 337657 349800 102818 94611 98372 99863 113442 108914 104362 104947 73234 75536 248705 220333 643347 638413 195259 194040 246155 248907 285526 278435 294807 297480 313769 316387 297532 328468 649051 685373 503808 411443 260289 256416 295209 294729 310163 315820 319307 322208 355366 354930 573621 595263 41.05 68.0 1
13:51:15 2023-09-27 309178 305338 77616 76300 115010 114785 112581 114894 86163 85430 91071 94720 113023 112428 318732 342762 923656 919485 336340 349657 103241 92773 98779 99628 113847 108671 104941 102522 73467 75472 248705 219555 635092 631064 195599 193588 246880 248907 286400 278181 296888 297834 312010 319304 296744 329975 649015 685182 502439 405601 261383 255518 296011 294216 310166 312516 318630 324176 352284 356690 571220 597983 41.05 68.0 1
13:51:16 2023-09-27 309803 306946 77760 76398 115075 114785 112614 114860 86194 85335 91104 94557 113247 112350 318732 341480 928857 915009 337657 349765 103029 94512 98405 99590 113510 108655 104685 104874 73367 75504 248705 220022 632075 639317 195329 193905 246155 248523 287292 278609 296477 297444 313871 317379 297640 327177 653013 687390 496934 410353 259194 256953 294887 293760 310530 313319 319766 321981 353343 353524 568723 594971 41.05 68.0 1
13:51:17 2023-09-27 303656 306838 77563 76388 114892 115326 112329 115122 86014 85404 90913 94754 113447 112838 321034 346983 918228 908956 337475 349621 103100 92901 98339 99697 113655 108588 104617 104841 73284 75504 265491 220333 637774 630920 195568 193563 246951 249292 285428 279788 295150 299591 313650 317414 295137 330443 649051 681886 501932 408041 261824 255055 294131 295566 308077 314220 319489 322160 353378 356797 571871 593636 41.05 68.0 1
13:51:18 2023-09-27 309061 306906 77648 76429 115010 114785 112504 115122 86163 85361 91071 94720 113057 112428 318250 341978 922430 915696 333577 349765 103029 94447 98438 99590 113701 108621 104718 104879 73367 75504 248705 220333 635684 631028 195329 193870 246708 248872 286199 277238 296888 297444 313841 318797 295538 330223 653220 689095 495766 409700 261608 255341 296040 294037 309590 313493 320885 320473 355009 356726 569823 598985 41.05 68.0 1
13:51:19 2023-09-27 304106 304664 77732 76429 114851 114818 112833 114928 86163 85525 91156 92784 113413 112568 318590 343431 925710 908918 339909 349621 103100 92901 98405 99590 113510 108621 104718 104952 73420 75614 249793 219090 632394 638413 194985 194106 246155 249118 285561 279001 295659 300329 312224 317097 296982 327677 649087 680175 501086 408004 259956 257095 294202 294872 308363 313493 317999 323439 352249 354303 571871 594385 41.05 68.0 1
13:51:20 2023-09-27 311915 306258 77669 76326 114931 114818 112581 115087 86194 85430 91104 94655 113090 112428 318250 345680 919817 909647 338614 349800 102959 94512 98405 99624 113476 108655 104574 104841 73367 75485 248705 220022 631371 631064 195985 192988 247714 248139 285673 279716 295321 300329 313364 317273 296515 329829 653160 681954 499903 408436 260836 255341 297054 293617 308363 316483 319227 323260 353343 356177 568284 596400 41.05 68.0 1
13:51:21 2023-09-27 306901 306874 77648 76326 114851 115377 112756 112103 86335 85441 91005 94882 113391 112393 319109 342906 926124 911582 333541 350257 102959 94414 98405 99624 111926 108779 104651 102304 73367 75569 248705 220333 645228 637475 194985 193952 245433 249785 285401 279001 296787 297834 314163 317379 296737 328505 652795 685291 498382 409557 260980 255518 294670 294793 308363 312550 321523 322997 353909 354587 574446 597983 41.05 68.0 1
13:51:22 2023-09-27 309138 304704 77532 76363 114851 114818 112439 115053 86163 85335 91008 94655 113023 112428 318250 342542 924206 910219 340538 349765 102959 94414 98405 99624 113510 108621 104574 104807 73367 75401 248705 218935 641141 638413 194848 194176 245909 249393 285713 279447 295637 298974 312117 317308 297257 327287 655052 679958 498382 407968 260139 256700 294452 294251 309121 313423 318187 323403 352003 354020 574362 593599 41.05 68.0 1
13:51:23 2023-09-27 309329 306012 77869 76419 112159 115385 112789 112094 86163 85462 91130 94849 113357 112324 321408 343156 922209 915659 333613 350329 102888 92901 98372 99590 113634 108655 104718 104874 73405 75679 248705 219275 637697 631028 195329 193870 246951 248907 286436 279001 297140 297834 314606 317379 294816 329682 653196 688973 498382 408004 261788 255482 296219 294216 309484 313275 318595 320437 354441 356761 570411 595887 41.05 68.0 1
13:51:24 2023-09-27 306424 304669 77595 76326 114851 114785 112504 114973 86341 85398 91104 94720 113057 112428 318732 340458 930717 910026 336357 349800 102959 94545 98405 99795 113476 108655 104540 104874 73316 75536 247627 220022 643440 638158 194394 194852 245702 249536 286552 278642 297032 297509 313984 317273 296767 327323 649051 685291 498382 409231 260980 257349 294024 294836 310664 312550 320885 321446 354051 354587 571907 598985 41.05 68.0 1
13:51:25 2023-09-27 308661 304664 77633 76367 114851 114818 112471 112049 86163 85430 90946 94655 113057 112428 318250 347696 923542 909457 340056 349765 102959 94480 98841 99624 113510 108621 104574 104841 73367 75536 248705 219090 635266 638413 195020 194212 245776 248943 285240 279394 295816 298418 312260 318375 296206 327505 652528 680175 498382 408004 260139 256880 294309 295933 308363 313528 319001 323439 352284 354303 573547 596791 41.05 68.0 1
13:51:26 2023-09-27 309365 306802 77700 76357 114968 114781 112504 115019 86163 85335 91071 94687 113179 112428 318474 341515 922430 915622 333541 349729 102959 92975 98372 99557 113634 108621 104651 104952 73334 74283 248705 220802 633749 635981 195736 193694 246775 248765 286123 279519 297414 297689 314426 318750 295194 330209 653196 685291 499903 408889 261752 255412 295975 293859 309696 313319 319301 320473 353874 357573 571220 599367 41.05 68.0 1
13:51:27 2023-09-27 308447 304669 77736 76330 115045 114752 112581 115019 86163 85367 91071 94687 113179 112428 318732 340934 930292 912304 336321 350257 102959 94577 98339 99590 113634 108771 104651 104952 73334 75556 248705 220022 633921 639769 194641 194212 245741 249257 287279 278181 296261 297834 314128 317026 297371 327164 648979 685146 505179 408906 260139 257060 295073 294180 310202 312952 320885 321410 356697 354268 571847 598500 41.05 68.1 1
13:51:28 2023-09-27 307010 305799 77553 76353 114828 115293 112451 112082 86073 85462 90913 94818 113023 112428 317734 344606 919743 907439 337621 349765 102959 94479 98372 99590 113634 108805 102308 102392 73372 75756 248705 220177 636279 634666 195461 193864 246775 249500 284894 279752 295744 300802 314092 317414 294573 329930 655052 684103 498382 405637 261824 255447 295588 296197 308257 313528 319642 322125 353874 356761 572679 594202 41.05 68.0 1
13:51:29 2023-09-27 309146 306829 77696 76402 114942 114785 112581 115008 86163 85398 91071 94687 113179 112428 318215 341978 922430 918339 333649 349729 103100 94414 98405 99557 113668 108588 104685 104952 73467 75504 258777 219710 637562 630762 195294 193870 246708 248907 286365 278805 297631 298154 313614 318821 295517 329975 653196 685146 501932 405565 261752 255482 294959 293895 309263 314896 322141 322775 355958 356405 571110 596585 41.05 68.0 1
13:51:30 2023-09-27 307505 304630 77648 76357 114976 114785 112581 115087 86163 85398 91071 94687 113213 112428 318215 346408 927584 906413 337107 349765 102818 94577 98372 99768 112004 109122 102351 102521 73236 75750 249793 221786 629075 638195 195117 194000 246532 248872 285744 278340 295293 297581 314833 317344 297820 328432 654403 686187 497029 411552 260541 256234 295767 295079 308292 315389 319489 321898 355508 355085 573658 595190 41.05 68.0 1
13:51:31 2023-09-27 306937 306874 77616 76351 114938 115401 112394 112127 86131 85409 90913 94851 112911 112776 318215 343607 918228 907776 337346 349729 102959 94479 98372 99590 113634 108621 104685 104952 73334 75504 248705 220022 632781 630992 195259 194141 246535 249714 285575 278076 295565 297480 314128 318057 295102 330186 652759 684103 498382 405565 261860 255482 296381 295480 311041 314669 318924 322279 353732 356619 574264 595960 41.05 68.0 1
13:51:32 2023-09-27 305571 304660 77799 76363 112255 114752 112581 115019 86163 85303 91104 94654 113213 112350 318697 341480 930329 912989 336631 349478 103241 92962 98815 99699 113689 108821 104839 102435 73369 75750 248705 220333 639864 639623 195223 194141 246155 248487 287373 278750 297369 297617 314056 317097 297892 326607 653123 684146 499734 410426 259519 256880 295975 293000 312144 312987 320431 322160 354712 354020 569529 598112 41.05 68.0 1
13:51:33 2023-09-27 309401 306572 77732 76357 115045 115293 112581 115087 86163 85398 91071 94687 113179 112428 317770 345680 926271 906413 337382 349765 102748 94577 98372 99761 113409 108880 104400 104986 73284 75608 246512 220333 628565 637926 195122 194176 246500 248907 285526 278340 295221 297480 313912 316422 298000 328505 652759 682150 498382 411406 260437 256741 295481 294793 308151 315284 319081 324333 355330 354907 573621 595502 41.05 68.0 1
13:51:34 2023-09-27 309024 306793 77732 76274 115147 114752 112658 114860 86163 85393 91071 94687 113213 112428 318215 342460 921122 920690 336816 349514 103311 92773 98813 99458 113813 108487 104873 102382 73438 75530 248705 219090 642542 634367 195259 193870 246634 249114 286365 277950 296470 297480 313138 319162 296040 329509 652271 683147 502439 405565 261347 256234 295137 293895 310890 314932 320885 324470 352284 356690 570411 597946 41.05 68.0 1
13:51:35 2023-09-27 310241 304630 77816 76357 115154 114752 112768 115019 86194 85335 91104 94654 113213 112237 318474 342028 930292 915659 337107 349447 102818 94479 98405 99761 113555 108621 104685 104986 73367 75556 267853 220022 631771 638413 195329 194176 246916 248139 287279 279001 296686 299591 314128 316865 297892 327591 650096 687606 503622 412025 259852 256523 295545 293795 312587 313354 320285 322279 354264 354375 568650 595392 41.05 68.0 1
13:51:36 2023-09-27 304165 305551 77648 76416 114896 115405 112427 112094 86163 85409 90975 94754 113023 112776 320770 346347 921569 910106 337511 349621 103029 92901 98339 99765 113779 108855 104839 102398 73334 75504 248373 219710 637048 634666 195741 193834 246916 249467 285054 279037 296333 297515 314092 317414 294887 330150 649051 684103 488938 408617 261824 255055 294751 295982 308292 314474 319978 322351 353909 356761 572447 594056 41.05 68.1 1
13:51:37 2023-09-27 309620 305582 77683 76368 115075 114785 112581 114996 86163 85462 91071 94818 113179 112428 318438 342460 922430 916998 333541 349765 103100 94512 98405 99590 113668 108621 104685 104986 73467 75770 248705 220333 633554 631028 195878 193870 246916 249451 286400 279394 297306 297834 314606 318821 295753 330186 653939 690429 497029 407823 261644 255377 296040 294658 309772 313319 322023 323013 353874 356964 571220 597652 41.05 68.0 1
13:51:38 2023-09-27 309137 304664 77700 76399 115010 114818 112581 115053 86163 85462 91104 92879 113604 112725 320770 345432 927686 904670 340538 350113 102959 93030 98306 99765 113600 108847 104506 105020 73334 75640 246512 220333 631883 639769 195294 194212 246500 249536 286400 279591 294842 300593 312924 317344 297532 328236 649015 682135 498382 410499 260139 256664 295316 295079 309263 314914 318478 323834 354406 354552 567779 594421 41.05 68.0 1
13:51:39 2023-09-27 309329 305551 77616 76316 114842 115372 112504 112050 86131 85398 91071 92425 113179 112428 317770 345402 919128 910360 338824 349729 103100 94611 98405 99761 113476 108621 102017 104807 73367 75536 247627 219866 632138 630920 195850 193393 246986 248907 285094 278305 295536 299120 314054 318057 296659 331109 654123 683993 498382 410071 261608 255271 296493 295351 308292 314879 319525 322423 353874 356619 573177 595227 41.05 68.0 1
13:51:40 2023-09-27 306937 305755 77732 76361 115045 114785 112614 115087 86452 85582 91189 92815 113447 112359 318626 342943 927686 911582 333505 349585 103100 94512 98372 99590 113510 108621 104685 102435 73405 75608 258777 220333 635097 638413 194980 194620 245776 250524 285526 279001 297306 298122 314606 317414 297401 329509 652795 685327 501932 409846 260944 256269 293611 296715 309263 313271 318595 321446 354441 355619 574446 595850 41.05 68.0 1
13:51:41 2023-09-27 308153 304660 77641 76357 115006 114785 112504 115087 86163 85367 91104 94720 113145 112428 317770 343021 922209 908771 339574 349483 102959 94512 98372 99590 113668 108621 104685 104986 73367 75504 246512 219090 636679 638413 195294 194212 246155 249503 286114 279680 296852 301216 312081 318198 296515 328054 655052 681204 498382 407823 259995 257060 294939 295079 310821 313493 319380 323931 352249 354268 572311 594421 41.05 68.0 1
13:51:42 2023-09-27 309183 306874 77795 76388 112049 115348 112866 112257 86100 85398 91130 94849 113391 112359 320807 345759 927027 915321 333613 350221 102959 94545 98372 99870 111926 108847 104651 104986 73316 75640 248373 221587 628887 634634 196260 193599 247714 248943 286441 279001 296686 297029 313293 317122 296170 329609 652734 690214 498382 411699 261788 255447 297054 295365 309732 313528 320431 321184 356578 356440 569295 597946 41.05 68.0 1
13:51:43 2023-09-27 306672 305555 77644 76388 114976 115326 112394 112082 86163 85462 91038 94884 113023 112845 318215 342028 926271 911657 333613 350293 102959 94577 98405 99590 113510 108880 104685 104913 73367 75536 247627 220646 633169 636538 195329 193930 246289 250378 285240 279358 296989 297473 314941 317273 296933 329289 656915 689022 498382 410099 260980 256700 294202 296780 309227 314865 321339 321898 354441 356463 575150 597983 41.05 68.1 1
13:51:44 2023-09-27 311376 306320 78017 76441 112212 115273 112789 112029 86398 85462 91289 94815 113436 112290 321034 344465 922430 909647 339334 349800 103100 92966 98372 99590 113510 108621 104685 104879 73452 75536 248705 219710 635985 635567 195914 194176 246986 248104 287279 279591 295221 298418 312924 318340 297581 329509 651348 681690 498382 408004 261347 256269 297054 293284 309984 314439 319001 323870 353343 356189 567042 595300 41.05 68.0 1
13:51:45 2023-09-27 306020 304669 77866 76347 114885 115326 112581 115008 86194 85430 91104 94720 113213 112428 318250 342542 923542 913026 333613 349765 102959 94545 98372 99761 113476 108989 104685 105020 73334 75588 244356 219960 636582 636469 195975 193759 247573 249114 286660 279752 296578 297437 315865 317203 296767 329609 652734 690250 503622 411407 261644 255482 295653 294180 310202 313493 320395 321791 356614 356726 569566 596732 41.05 68.0 1
13:51:46 2023-09-27 308711 306897 77869 76316 112029 115419 112679 112115 86163 85525 91193 94882 113357 112428 318250 343057 926271 908956 340354 349729 102959 94544 98405 99590 113476 108704 104540 104952 73334 75485 247627 219090 643035 638413 195294 194212 246155 249503 286400 279394 295244 300754 313174 317062 297892 328236 652299 681654 498382 410136 260174 257095 295767 295115 309692 314220 318965 323931 352320 354587 571028 596418 41.05 68.0 1
13:51:47 2023-09-27 310277 306838 77700 76333 114842 114810 112471 115122 86194 85430 91071 94720 113057 112428 317770 345645 919780 909003 338135 350329 103029 94577 98405 99590 113668 108621 104718 104913 73405 75789 248705 220504 638486 634666 196429 193288 247955 248765 285472 279788 295637 300366 313835 318304 296982 331059 652976 682026 493264 409158 261311 255304 296845 293895 308257 315424 319525 323957 353874 356189 569970 596400 41.05 68.0 1
13:51:48 2023-09-27 307657 306942 77852 76388 112147 115227 112789 112062 86366 85398 91071 94557 113247 112428 318250 342943 930329 911621 336084 350575 102959 92996 98339 99590 113668 108621 104685 104841 73367 75536 248705 220177 631307 638413 194677 194756 245433 249750 286956 278805 297667 297272 314827 318340 296659 328541 652759 685291 505179 409231 261383 257131 295292 294793 310673 313021 318630 321934 354406 356534 573598 598832 41.05 68.0 1
13:51:49 2023-09-27 308746 306012 77700 76388 115062 114818 112614 112127 86194 85430 91071 94720 113090 112462 318509 343297 924924 908921 340056 349800 102959 94545 98405 99761 113510 109122 102373 102424 73405 75756 246512 219710 634721 639696 195152 194615 246567 249536 286222 279591 295429 299360 313650 317062 297640 328213 649051 681136 512163 409846 260174 257207 294994 295079 309732 313563 317949 323931 355958 354587 571064 595758 41.05 68.0 1
13:51:50 2023-09-27 309643 306946 77838 76379 112053 115306 112581 112094 86194 85430 91104 92551 113235 112428 318697 342507 920896 914144 336049 350432 103100 94512 98405 99624 113668 108655 104574 104874 73316 75536 248705 220333 634139 631064 195985 193905 246951 249292 286436 279394 297133 297834 314797 318375 294851 331059 649015 689240 498382 408004 261824 255482 296219 294073 309949 313528 319561 321896 354441 356797 571220 598832 41.05 68.0 1
13:51:51 2023-09-27 306647 304669 77958 76326 114915 114818 112614 115087 86194 85430 91137 94720 113213 112428 318509 340458 930329 911657 336631 350293 102959 94480 98848 99732 112081 108971 102438 102468 73452 75646 249793 220333 631371 639623 194808 194958 245741 249678 287077 278805 297631 297442 314462 318304 296946 326956 649051 685255 498382 409122 260796 257420 294238 294872 311180 313021 321377 322387 354441 355120 571064 597417 41.05 68.0 1
13:51:52 2023-09-27 310195 306152 77789 76379 115010 115485 112581 112192 86484 85736 91071 94786 113247 112845 318250 345680 919633 911519 338135 350540 103029 94577 98438 99761 112081 108771 104501 104841 73399 75536 248705 220022 633555 631028 196260 193599 247750 249328 285748 278340 297421 298418 313292 318375 297437 328351 649051 684806 498382 409231 261824 255304 296636 295810 308327 316154 320204 322459 354406 357549 571626 596180 41.05 68.0 1
13:51:53 2023-09-27 306227 304695 77764 76336 115040 115485 112691 112094 86194 85409 91104 94720 113247 112462 318509 340493 923656 917035 333397 349478 103563 93030 98882 99628 113915 108855 104907 102360 73470 75646 267853 220333 641359 630992 195914 194040 246986 249328 286553 279591 297667 297906 314606 319339 296040 330260 654123 688973 501932 405709 261860 255553 295481 295079 309949 313021 319596 321934 354441 356797 572031 597615 41.05 68.0 1
13:51:54 2023-09-27 304843 304630 77732 76388 115045 115419 112581 112094 86194 85377 91104 94754 113213 112707 318286 346201 926183 906450 339574 349800 102959 94644 98405 99965 113432 108880 104574 105053 73399 75536 249358 220022 633041 638413 195329 194212 246743 249328 286436 278111 295293 300790 314163 317122 297892 327908 652759 683136 498382 411407 260174 256880 296011 295566 309732 315424 318514 323439 354476 354623 570797 595300 41.05 68.0 1
13:51:55 2023-09-27 309388 304704 77563 76379 114851 115485 112504 112159 86194 85441 91104 94917 113090 113037 318250 345680 921030 911471 338155 350042 103100 93030 98813 99832 113723 108855 104907 102430 73420 75861 248705 220022 630861 631028 196260 194035 247955 249451 285592 278374 295816 299942 314462 318857 296982 328848 649051 683619 498382 409231 261860 255090 296958 294793 308327 315169 319525 325139 354157 357251 567779 595758 41.05 68.0 1
13:51:56 2023-09-27 306937 306838 77767 76392 112239 115322 112691 115030 86226 85599 91289 94754 113604 112428 318509 340969 930329 910063 336906 350288 103029 94480 98438 99794 113510 108805 104718 104874 73449 75569 248705 218933 635097 639769 194985 194756 245433 249750 286964 278609 296996 297617 314827 318538 297437 328127 652795 689240 499734 409883 261383 257456 294416 294757 311923 313458 319301 322351 355210 355654 572679 599811 41.05 68.0 1
13:51:57 2023-09-27 309793 306901 77736 76339 115045 115293 112614 111996 86194 85409 91230 94851 113179 112725 320997 346592 926183 910249 339872 350113 103241 93030 98813 99765 113892 108821 102470 104952 73467 75556 247627 218935 637836 639769 195223 194756 246673 249714 286400 279680 296708 300718 311974 319304 297820 328432 654180 681136 501086 405601 260944 257672 295066 295530 309914 314404 320431 323906 352249 355619 573562 596144 41.05 68.0 1
13:51:58 2023-09-27 310057 306536 77795 76368 115079 115289 112866 112029 86194 85441 91104 94851 113213 112428 318474 342986 923505 915622 333577 350504 102959 94577 98372 99590 113600 108771 104651 104986 73334 75640 248705 220959 631563 634367 195914 193834 246986 249292 286803 279591 296470 297834 313293 317379 296493 330948 653196 690701 498382 409846 261788 255482 297054 295079 310166 315820 321339 321374 356007 357514 570374 599257 41.05 68.0 1
13:51:59 2023-09-27 303034 304656 77704 76347 115010 115293 112768 112127 86163 85441 91282 92721 113638 112804 321225 342943 928939 912918 333469 350078 103241 93030 98339 99728 113600 108847 104685 104986 73367 75698 251583 220646 638922 636538 195603 194176 246669 250697 285370 279788 297595 297834 315049 317379 297820 329975 654678 690921 499734 409810 260980 256629 294380 295695 309227 313458 321339 321410 354938 356154 574446 599828 41.05 68.0 1
13:52:00 2023-09-27 311376 306577 77954 76451 115086 115293 112691 112094 86194 85462 91104 94687 113213 112428 318215 345645 920263 911657 339094 349765 103029 94577 98405 99590 113668 108621 104685 104913 73467 75556 248373 219710 637419 630992 196536 193393 248097 248662 286164 278305 295536 298383 314092 318340 296803 329376 653196 682135 501932 408906 261347 255447 296594 294800 309227 315389 319489 322877 354370 356404 569258 592341 41.05 68.0 1
13:52:01 2023-09-27 309620 306937 77744 76340 115045 114818 112581 112289 86484 85562 91411 92689 113357 112359 320808 342943 926331 915906 333469 350396 103029 93038 98405 99728 113634 108955 104873 102435 73334 75659 258777 220646 636763 636469 196224 193870 246951 248972 286803 279394 296261 297545 315493 317379 296493 331330 653196 689240 498382 409846 261824 255447 297207 295079 311702 314185 319301 321149 355508 356726 570411 598832 41.05 68.0 1
13:52:02 2023-09-27 306577 304630 77648 76285 115006 114818 112691 114962 86194 85409 91071 94720 113213 112661 318215 343087 926271 911657 333649 349765 103461 94512 98372 99728 113476 108805 104506 104879 73334 75588 248705 220333 637800 637439 195329 194212 246120 250730 285980 279608 297162 299519 314905 318163 297518 329326 656448 688986 499903 409917 261347 256479 294380 295659 309696 313389 320045 321862 354406 355654 574446 599792 41.05 68.0 1
13:52:03 2023-09-27 310496 306802 77669 76277 112061 115352 112711 112224 86452 85504 91130 94818 113313 112359 320353 345467 921030 911657 338577 349483 102959 94512 98372 99799 113813 108738 104651 104952 73367 75504 252911 220333 635589 630920 196398 193528 247714 249257 285526 278270 295744 297931 313769 318340 296946 330948 653196 683136 495266 409195 261788 255055 295445 295530 308292 314914 319489 325174 354122 356761 572031 592341 41.05 68.0 1
13:52:04 2023-09-27 305556 304630 77887 76347 114976 115293 112614 115087 86194 85430 91071 94818 113023 112428 318215 342460 922430 915622 333541 350257 103029 94479 98405 99590 113634 108588 104685 104773 73334 75556 248705 220022 633699 630920 195629 193894 246704 249393 286257 279555 297306 297798 314462 319127 295617 330333 654087 685219 498382 405601 261824 255518 295682 294686 311261 312952 322104 321410 353343 356583 571626 598832 41.05 68.1 1
13:52:05 2023-09-27 318197 306392 77869 76449 112134 115414 112768 112138 86131 85525 91256 92689 113357 112637 320353 345645 928932 904819 336631 350679 102959 94609 98339 99761 113409 108880 104651 102424 73284 75588 248705 220959 630044 637475 195329 194176 246708 249292 285290 278340 295780 297237 315049 317344 297077 329509 654180 684989 505179 411699 261311 256629 296219 295982 309871 315389 320431 321410 356293 355654 574410 596180 41.05 68.0 1
13:52:06 2023-09-27 306174 304664 77732 76368 115010 115452 112581 112192 86368 85525 91071 94754 113023 112428 320503 343537 922158 909067 337657 350293 103382 94414 99014 99557 113859 108513 104825 104773 73601 75504 247627 220177 642008 636469 195046 194650 246394 250309 285419 279428 296542 299228 313692 320130 296004 329939 654715 682172 497101 405421 261788 257024 295037 295982 310411 314439 320321 322423 352249 356726 574446 598832 41.05 68.0 1
13:52:07 2023-09-27 320813 306685 77911 76420 112147 115419 113086 112082 86516 85494 91256 92658 113258 112428 318250 342507 927612 915321 337346 350786 102678 94774 98339 100041 113543 109023 104506 102456 73284 75672 249793 220333 628792 637439 196224 193870 248061 248872 287279 279394 296284 299373 315049 316070 297640 329879 652271 689204 501066 412282 260980 256234 296874 294180 310673 314185 319649 322459 356614 355654 568723 597946 41.05 68.0 1
13:52:08 2023-09-27 306937 305551 77577 76379 114942 115485 112451 112212 86131 85536 91008 94984 113023 115209 320991 343572 928974 909067 333613 349765 103029 93247 98405 99898 113634 108805 104540 102456 73405 75789 248705 221116 636400 636357 195736 194071 246810 250799 285214 279788 297451 297834 315493 318340 297856 329509 656915 689204 499734 410426 260980 256269 295955 296040 308327 314185 319077 321410 355508 354801 575703 598942 41.05 68.0 1
13:52:09 2023-09-27 311817 306942 77816 76383 112203 115419 112866 112138 86194 85430 91104 94654 113489 112428 319907 345261 922430 910329 339094 350593 103241 94611 98372 99761 113634 108621 104718 102380 73500 75588 252911 219710 635589 631064 196398 193894 248306 248139 287279 278305 295744 298418 314128 319042 296946 329509 652734 682135 501932 408581 261594 255518 296803 294180 309732 315169 319489 323403 353874 356189 568284 593216 41.05 68.0 1
13:52:10 2023-09-27 309620 306608 77700 76285 114956 114781 112736 115087 86194 85398 91071 92551 113179 112428 318250 342507 922200 915659 333095 350293 103100 94512 98405 99624 112237 109013 103574 102488 73405 75750 248705 220646 633088 635567 195487 194000 246810 249500 286803 279788 297667 297834 315491 319020 295610 331146 653196 689204 498382 405349 261680 255518 296219 296101 309949 313528 319561 321670 354476 357549 571220 599257 41.05 68.0 1
13:52:11 2023-09-27 308747 306685 77848 76421 112090 115293 112768 112127 86194 85621 91315 92689 113391 112741 318250 345680 928279 906946 339094 349765 102959 94676 98405 99932 113476 108989 104651 105020 73367 75672 248705 220333 628283 638413 195603 194212 246916 249503 286517 278340 295493 298383 314827 317379 297568 328505 649051 684103 499227 411699 260724 256664 296219 294550 309263 316596 319001 322913 355508 355619 567779 597246 41.05 68.0 1
13:52:12 2023-09-27 309133 305547 77732 76379 114847 115485 112504 112224 86400 85504 91071 94917 113179 112776 317770 344606 921776 909067 337621 349800 103029 92996 98848 99807 112081 108938 104873 102360 73470 75646 248705 220333 636355 635567 195771 194176 246916 250276 285526 279644 296470 300366 314128 319304 296744 329079 654678 686041 495766 405601 261860 255518 295767 296470 309688 314914 320431 322423 354406 357836 574004 598407 41.05 68.0 1
13:52:13 2023-09-27 310301 306942 77795 76357 115147 114785 112711 112159 86547 85462 91356 94654 113213 112350 318250 342436 930329 913026 337107 349765 102888 94577 98405 99830 113668 108805 104718 104874 73367 75536 248705 219866 641216 638413 195914 194212 246951 248523 287279 279394 296470 297550 314163 316176 297892 328140 652271 685182 498382 412282 260174 256664 296457 294180 310673 313493 319790 322423 355508 354552 567881 597062 41.05 68.0 1
13:52:14 2023-09-27 308674 306753 77504 76420 114733 115518 112374 112192 86163 85472 91008 94884 112989 112776 317734 344606 928974 907514 333397 351065 103100 92996 98339 99799 113655 109072 104873 102494 73470 75802 267853 221272 629651 637926 195639 194212 246951 249750 285766 279788 297349 297906 315493 317414 297322 329596 654678 689167 501932 410499 261568 256664 295445 295767 308292 316343 319077 321898 356078 356463 576147 595850 41.05 68.0 1
13:52:15 2023-09-27 307205 304660 77767 76304 112337 115385 112789 115122 86226 85430 91359 94687 113638 112290 318250 343572 922430 912989 339574 350293 103100 94611 98438 99761 113668 108655 104718 104947 73467 75536 247627 219090 635589 636053 195914 194212 246986 248139 287148 277882 295780 300293 313328 318375 297401 329975 652271 682135 505179 408004 261383 256664 297054 293696 310166 314949 319489 323834 353378 356189 567042 594056 41.05 68.0 1
13:52:16 2023-09-27 309401 304664 77732 76361 114877 115326 112614 112094 86163 85430 91104 92583 113179 112428 318250 343021 924905 915485 333167 350396 103100 92966 98339 99730 113813 108855 102210 102381 73503 75640 252026 219310 631691 631028 196059 194035 247852 249257 286947 279788 296398 297689 315938 318340 296493 328812 649051 691262 498382 409904 261860 255518 297162 293895 310166 313563 321229 321374 355508 357298 570411 598832 41.05 68.0 1
13:52:17 2023-09-27 308710 306586 77901 76347 115086 115481 112581 115042 86194 85536 91289 94720 113057 112428 318215 345367 926220 906450 339574 350540 102818 94611 98372 99794 113398 108880 104468 105053 73316 75640 267853 220022 633252 638413 195776 194212 246916 249714 286400 278309 294878 300438 315049 317379 297568 329006 649051 682882 501932 411699 260980 256880 294994 295566 310020 315459 319001 323176 355508 355369 571028 593636 41.05 68.0 1
13:52:18 2023-09-27 309133 305338 77648 76403 114851 115485 112504 112180 86194 85472 91071 94884 113570 112917 320543 344877 922342 909956 337511 350679 103100 93030 98745 99799 113847 109039 104685 104986 73500 75536 248705 220333 635466 630992 195949 194176 246986 249750 285526 279249 296477 298174 314163 319304 295266 329079 654941 682667 498382 405673 261860 256269 296011 296054 308327 314949 320431 322459 354122 357836 573598 595947 41.05 68.0 1
13:52:19 2023-09-27 309365 306536 77880 76357 115143 115348 112899 115053 86226 85398 91137 94687 113213 112350 318506 341480 930329 915009 337144 350293 102959 94611 98438 99863 113701 108655 104574 104908 73399 75647 248705 220022 645611 638413 195776 194212 246986 249240 287279 279001 297176 300802 314606 317379 297604 328468 648979 685182 498382 411699 260174 257095 297054 295365 311180 313528 320885 324687 354441 355072 568723 597983 41.05 68.0 1
13:52:21 2023-09-27 306933 304699 77732 76388 114885 115485 112614 112094 86194 85621 91474 92721 113481 113080 318367 346094 928827 907590 335975 350643 103100 93030 98745 99932 113476 108989 104685 104981 73469 75782 247627 219582 631370 637962 195949 194509 247840 249714 285526 279188 296075 297689 313293 317414 297892 329509 654216 685255 498382 411699 261383 256664 296219 296018 308292 315459 320175 321934 356329 356189 574483 597062 41.05 68.0 1
13:52:22 2023-09-27 316149 304669 78464 76379 112114 114752 112821 115019 86258 85335 91422 94557 113314 112116 318732 342507 922430 913062 340056 349765 103100 94676 98438 99761 113623 108805 104752 104947 73532 75569 248488 219090 637219 636502 195949 194212 246986 248907 288088 279394 296053 299325 314128 319339 297791 330209 652271 683136 495766 408004 261788 256664 296845 294180 310860 314474 319912 323931 353874 356726 567881 597523 41.05 68.0 1
13:52:23 2023-09-27 310496 306874 77795 76347 115075 115326 113042 112289 86543 85504 91603 94882 113425 112359 320134 344883 928132 917944 337475 350504 102818 94774 98339 99965 113364 109072 104694 105009 73284 75588 248705 220022 633314 638267 196260 194212 247714 248907 287184 279591 296578 300081 315049 316865 297892 329742 652271 685291 498382 412574 261383 256305 297635 293859 310926 314185 319299 322459 356578 355654 568284 597983 41.05 68.0 1
13:52:24 2023-09-27 306505 304660 77736 76368 114961 115326 112614 112147 86194 85462 91104 94787 113213 112531 318250 343297 924175 909067 338192 349765 103170 94611 98438 99761 113701 108621 104786 104986 73532 75536 263169 218780 640210 637511 195329 194756 246535 250101 286400 277917 297140 300438 313210 320308 297401 328359 654678 681904 501938 405601 261419 257672 294167 295208 309918 314474 320885 323931 352320 356189 574446 594971 41.05 68.0 1
13:52:25 2023-09-27 311156 306608 77880 76410 112103 115348 113054 112062 86547 85462 91322 94849 113470 112324 320953 344430 922319 912709 339574 349765 103100 93030 98915 99870 113668 108771 104752 104908 73500 75789 248705 220063 636602 634671 196260 194212 248097 248175 287279 278305 295780 299115 314163 318857 296659 330209 653013 683136 498382 409231 261824 256880 297718 294216 310237 315459 319525 325384 354406 356761 568723 596217 41.05 68.0 1
13:52:26 2023-09-27 306109 306258 77816 76451 115070 115485 112691 112082 86194 85557 91104 94754 113057 112958 317770 341480 929669 911657 335646 350858 103029 94644 98438 99863 113589 108989 104607 104908 73399 75569 248705 220177 642720 638413 195157 195029 246155 250524 286942 279394 297703 297480 315049 318598 297322 329975 654216 690250 498382 409846 261604 257095 295499 295659 310237 313493 319561 322423 354476 357573 574483 599424 41.05 68.0 1
13:52:27 2023-09-27 309182 306910 78049 76473 112114 115452 112899 112135 86163 85504 91289 92658 113391 112864 318215 343572 927805 910219 340837 350432 103029 94611 98438 99863 113544 108655 104762 102392 73532 75536 246512 219090 637296 638413 195639 194756 246916 249750 286875 277882 295637 299360 313686 317132 297892 328505 653754 682172 501086 410172 260980 257527 296219 296018 310202 314474 318412 324424 355958 355369 572752 595758 41.05 68.0 1
13:52:28 2023-09-27 310008 304699 77711 76388 115045 114851 112614 114996 86194 85430 91104 92425 113090 112462 318250 341242 920896 917687 335342 350329 103100 94447 98878 99624 113701 108621 102103 104986 73500 75536 248705 220022 636204 631028 196023 194212 246986 249503 286875 279394 297739 297029 318603 319375 295717 331059 649087 689240 498382 408638 261860 256305 296636 295566 310202 313275 319596 321934 353909 357550 571847 598999 41.05 68.0 1
13:52:29 2023-09-27 320299 306942 77943 76379 112244 115419 112964 112159 86575 85472 91607 94785 113336 112428 318697 341445 931502 917944 337071 350750 103100 94577 98405 99867 113668 108907 104685 105020 73367 75640 249793 220177 635343 640096 195878 194756 246880 249643 288088 279394 297667 300449 315049 318786 297892 328432 649051 685219 502439 409810 260541 257853 296219 294836 311581 313493 319263 322877 354441 355085 571220 599682 41.05 68.0 1
13:52:30 2023-09-27 306973 305333 77732 76410 115010 115518 112581 112289 86194 85536 91104 94884 113179 112933 317734 344330 920955 910219 337621 350822 103100 94577 98405 99898 113668 108880 104718 104952 73500 75640 258777 220022 636556 630956 196224 194212 247679 250452 285526 278340 296261 299833 314827 319304 296004 329310 653718 684362 498382 405637 261860 256234 296219 296888 309227 315134 320892 323643 355259 358089 573822 596879 41.05 68.0 1
13:52:31 2023-09-27 309693 306946 77911 76441 112082 115419 112789 112094 86194 85409 91104 94884 113213 112829 320624 342460 922430 918339 335573 350113 103311 94577 98845 99590 113780 108655 104825 104986 73550 75608 248705 220333 636942 630992 196087 194212 246986 249678 286942 279522 297703 297480 314827 320272 296702 330480 653939 685219 501086 405601 261824 256664 296636 294757 310637 313458 320531 322423 353343 357836 572031 599792 41.05 68.0 1
13:52:32 2023-09-27 308746 306838 77880 76410 115075 115485 112711 112127 86194 85536 91326 94884 113213 112428 318435 346687 928974 907738 338374 350786 103029 94741 98405 99932 113521 109140 104685 102456 73367 75854 248705 220802 632397 638377 195914 194212 246951 250189 286365 279153 295744 298383 315493 317379 297892 329975 654180 684110 496934 412282 261383 257060 295445 295695 311261 316574 320138 324376 356472 356035 574882 595245 41.05 68.0 1
13:52:33 2023-09-27 308770 306946 77880 76504 115090 115837 112614 112289 86194 85663 91256 92785 113145 115184 318215 343607 922342 908771 337621 349729 103100 94577 98405 99830 113634 108621 104718 105020 73665 75640 248705 220177 633523 631028 195914 194212 247100 250488 285566 278305 296686 298383 315049 320272 295266 331565 654180 684110 505179 405565 261860 256844 295975 297241 309696 315169 320885 322913 355958 358340 574410 597026 41.05 68.0 1
13:52:34 2023-09-27 310057 306608 77911 76347 112236 114814 112866 115053 86226 85430 91389 94687 113213 112428 318697 342232 929556 915659 337621 350786 103100 94545 98405 99830 113634 108805 104685 105020 73367 75588 248705 220022 641827 638413 195914 194212 246951 248907 287683 279591 297631 298139 315049 317379 297725 328104 653196 685182 505179 412282 260437 257207 297293 294757 311474 314300 320973 322996 355330 355156 568540 597726 41.05 68.0 1
13:52:35 2023-09-27 308367 306469 77732 76431 115010 115518 112866 112289 86461 85504 91389 94851 113247 112428 320353 345680 930329 909067 335646 350822 103100 94676 98405 99898 113668 108989 104718 105053 73399 75672 247627 220959 628766 638144 195914 194212 246951 249714 285490 279188 297104 299162 313328 317414 297892 329975 655640 689204 505179 411699 261568 257060 296636 296679 308327 315549 321112 321934 356578 356440 574446 597909 41.05 68.0 1
13:52:36 2023-09-27 306577 304664 77795 76347 115006 115485 112691 112180 86194 85524 91071 94754 113057 112462 318215 343537 922430 910106 337934 349970 103763 92773 98948 99628 112139 108487 102319 102339 73687 75614 248705 219090 638665 635567 195294 194756 246254 250309 286463 279788 297040 298383 313650 320698 296803 329975 654678 682195 503791 405529 261824 257095 295910 295659 309949 314911 320431 323140 352284 356726 574446 597026 41.05 68.0 1
13:52:37 2023-09-27 310277 306838 77795 76441 112147 115368 112768 112256 86226 85472 91263 92721 113179 112428 318438 345590 928279 915696 336780 350540 102748 94741 98604 99932 113442 109140 104473 102488 73284 75672 246512 220333 625441 638413 196536 194040 248061 248907 286956 279788 297140 298139 315938 317344 297892 330209 648749 690214 506207 412574 261347 256269 297473 294737 310890 314404 320885 322913 356650 356154 569249 598942 41.05 68.0 1
13:52:38 2023-09-27 306311 305551 77679 76427 114976 115518 112581 112289 86163 85568 91071 94950 113145 115209 320280 345858 931569 910106 335938 350679 103100 93165 98745 99936 113813 109190 104839 102521 73467 75692 249358 220959 634686 638279 195807 194756 246951 249714 285490 279188 297306 299192 313293 317414 297892 328837 654715 685255 498382 411699 261788 257060 295968 296018 308327 315424 321339 321934 356578 356154 575877 596180 41.05 68.0 1
13:52:39 2023-09-27 310387 306838 77970 76336 112203 114781 112931 115053 86697 85398 91422 94589 113359 112237 318474 342507 922430 912989 339574 350540 103029 94577 98438 99761 113668 108655 104718 104952 73500 75588 248705 219710 644543 635567 196260 194212 246951 248907 288494 279788 296053 299360 314092 318467 297401 330443 653196 683619 501086 408581 261824 257024 297054 294180 311871 314914 319124 324388 356714 356726 567845 597062 41.05 68.0 1
13:52:40 2023-09-27 310671 304664 77860 76392 115113 115485 112768 112194 86226 85462 91263 92784 113672 112691 321262 345614 928827 916850 337475 350679 102888 93165 98306 100107 113666 109140 104506 102427 73367 75705 248705 220333 631305 638377 196536 194495 248061 249393 287279 279788 297385 298383 315493 317344 297892 330209 653196 689204 499903 412866 261347 256664 297473 293859 311144 314439 320885 325754 356614 356154 568686 598942 41.05 68.0 1
13:52:41 2023-09-27 306829 306261 77993 76407 112109 115452 112614 112115 86194 85504 91104 94884 113247 112776 318215 343572 922852 909067 337621 349729 103241 94611 98878 99624 113780 108621 104752 104986 73633 75504 248706 218935 638946 636502 195329 195166 246535 250488 286839 278305 297140 300293 313614 320757 297401 329509 654715 682172 502439 405601 261824 257672 294994 296470 310202 314914 321377 323895 352320 356761 574446 595392 41.05 68.0 1
13:52:42 2023-09-27 311371 306798 77943 76343 112074 114818 112899 112062 86634 85525 91508 92815 113661 112324 318626 343466 922356 915043 339428 350360 103311 94577 98438 99761 113668 108989 104718 102424 73532 75556 258777 219710 636649 636307 196113 194650 247679 248872 287886 278270 296441 301216 314163 319339 296623 330443 648979 683136 501086 408906 261824 257095 297682 295158 311144 315837 320204 324388 353874 356761 567845 596180 41.05 68.0 1
13:52:43 2023-09-27 306397 306942 77858 76441 115040 115485 112691 112135 86194 85536 91104 94884 113213 112776 318250 341207 928974 911621 335609 350822 103029 94611 98405 99932 113668 108989 104685 104986 73500 75588 248705 220802 635220 638413 195329 195029 246155 250876 286718 277625 297703 297480 315049 318375 297856 329975 654941 689204 506721 410136 261788 257672 295280 295487 310673 313458 319561 322423 355508 356726 574446 598300 41.05 68.0 1
13:52:44 2023-09-27 306973 306838 77823 76347 115033 115540 112866 112366 86602 85599 91322 92752 113391 112707 320807 346003 927027 910249 339501 349729 103170 94577 98438 99830 113960 108855 104830 104986 73633 75588 249358 219053 640274 638413 195914 195029 246916 250452 287823 278309 297385 301216 313174 320308 297892 329239 654715 682172 502439 405673 261383 257888 296011 296018 310202 315169 321112 324460 353308 356189 575877 596217 41.05 68.0 1
13:52:45 2023-09-27 309401 304634 77827 76343 115079 115405 112768 112094 86194 85377 91263 94720 113247 112696 318215 343021 922889 916998 333577 350822 103029 94611 98405 99898 113589 108989 104574 104986 73582 75588 248705 220333 632965 630992 196398 194212 247814 249714 287516 278270 297342 297029 313293 319304 296910 328812 649051 691262 498382 409231 261860 256798 297054 295774 310202 314474 320045 321410 355258 357836 572031 599682 41.05 68.0 1
13:52:46 2023-09-27 306937 306644 78017 76508 112212 115385 112931 112180 86516 85504 91289 92689 111995 112637 319608 342906 930292 911657 335573 350799 103382 93030 98813 99796 113634 108955 104685 104986 73438 75750 246512 220177 639512 638413 195329 195029 246191 250912 286951 279591 297703 297515 315049 318723 297892 330209 655177 690214 499734 410462 261463 257853 295073 295695 311144 313528 319596 322459 355246 356761 574483 599792 41.05 68.0 1
13:52:47 2023-09-27 310277 306946 77827 76410 115075 115485 112789 112159 86226 85441 91137 94884 113247 112462 318215 345715 921504 910329 338614 350822 103100 94676 98438 99932 113668 108955 104752 105020 73532 75640 246512 220022 635466 630992 196986 193905 248516 249678 286839 279188 296441 298871 315049 319339 297892 329381 652759 684103 501932 409846 261824 255518 296839 296018 311261 315901 320175 323439 354441 357836 571220 595667 41.05 68.0 1
13:52:48 2023-09-27 309401 306581 78130 76441 112082 115452 112866 112203 86516 85536 91256 92752 113504 112428 318438 341480 922852 919372 333361 351317 103382 94577 98878 99624 113780 108938 104941 104986 73500 75569 252911 220177 636128 630762 196260 194212 247021 249714 287077 279788 297703 297237 315049 320308 295717 331565 649051 685291 498382 405637 261860 256664 297054 296260 310202 315929 320306 324391 354157 357836 572031 598574 41.05 68.0 1
13:52:49 2023-09-27 309351 304656 77760 76451 115079 115485 112768 112082 86194 85525 91104 94884 113213 112428 317992 346443 929011 907776 337657 350858 102959 94774 98405 99965 113476 108989 104540 104976 73367 75672 248705 221315 629519 638413 196260 194756 246986 249714 286503 279188 296233 298383 315715 317414 297892 329975 656841 685182 499058 411699 261788 257095 296636 294757 308363 316378 320431 322423 356578 356440 576072 598942 41.05 68.0 1
13:52:50 2023-09-27 319876 306942 77816 76473 112073 115452 112691 112289 86398 85599 91256 94884 113179 112879 317770 343572 921628 908771 337584 349800 103382 94447 98946 99730 113814 108621 104752 104841 73500 75588 248373 220177 637397 631028 195639 194756 246743 250700 286164 278305 296470 298418 314163 320757 297162 329646 654715 684103 498382 405565 261860 257060 295767 296924 309949 314914 320885 323176 353343 357836 575914 597946 41.05 68.0 1
13:52:51 2023-09-27 310491 304630 77827 76316 115067 115405 112679 112159 86226 85494 91137 94754 113247 114910 318250 343021 926308 917035 337180 351389 102959 94709 98405 99965 113476 109173 104718 102488 73431 75705 246512 219995 632268 636538 196571 194212 248703 249678 287301 278305 297631 298453 314238 317414 297568 328812 649015 692240 505179 412866 261824 256305 297682 296197 310708 314474 320372 323152 360015 356512 568576 597836 41.05 68.0 1
13:52:52 2023-09-27 306311 306946 77848 76508 112044 115803 112756 112289 86226 85541 91104 94950 113213 113056 320280 342507 929011 910329 333685 350535 103241 94644 98405 99932 113510 108989 104718 105053 73500 75672 247627 219275 632140 637511 196260 194756 246986 251089 286400 278111 298027 297689 313293 319080 297892 330443 656177 690250 498382 410535 261824 256880 295352 297378 310202 315820 320045 325559 356078 356797 576183 599682 41.05 68.0 1
13:52:53 2023-09-27 309630 306536 77844 76410 115079 115514 112768 112038 86258 85441 91389 94787 113280 112428 318474 345402 922430 913026 339094 350858 103100 94644 98438 99932 113668 108880 104752 104908 73583 75672 248705 220022 636972 634403 196986 194040 248865 249678 287279 279188 295637 299115 315049 319080 298000 329043 649051 684103 505179 409557 261860 256269 297928 295695 309954 318280 320175 324051 354832 356619 570264 595997 41.05 68.0 1
13:52:54 2023-09-27 305601 306870 77911 76473 115079 115485 112768 112127 86461 85472 91289 92690 113247 112428 318474 342542 924905 918191 333613 350858 103170 94545 98438 99932 113701 108805 104786 104981 73583 75653 248705 218628 634044 631028 196571 194212 247714 249678 287279 278340 297739 297834 318977 320083 296702 329079 652759 690994 503791 408004 261860 256664 295933 296018 311923 314001 320306 323989 354974 357836 571626 597785 41.05 68.0 1
13:52:55 2023-09-27 308746 305863 77813 76420 115079 115485 112614 114962 86226 85441 91263 94754 113090 112462 318250 346236 927575 909067 338614 351353 102959 94774 98405 99965 113476 109173 104574 105015 73399 75672 247627 220646 642545 638413 196260 194756 247714 250276 287279 279188 295659 300366 313293 317062 297892 329916 653718 684664 498382 412282 261536 257604 296486 295767 309626 316272 319051 323332 356507 356261 574474 595997 41.05 68.0 1
13:52:56 2023-09-27 306829 306838 77736 76441 115070 115706 112504 112289 86194 85626 91071 94917 113213 113037 320991 344500 921776 909067 338374 350822 103100 94676 98878 99965 113623 108880 104752 104908 73583 75647 248705 220022 631688 631064 196296 194212 247714 251037 286311 278374 297631 298871 315049 320308 296076 329345 654715 684146 499903 405673 263341 256880 296219 296147 309984 315459 318595 324911 354974 358329 574446 598093 41.05 68.0 1
13:52:57 2023-09-27 310057 304630 77880 76388 115147 114818 112744 115053 86258 85398 91326 94590 113280 112428 317770 341480 930989 915696 337657 350858 102959 94611 98438 99965 113544 108914 104718 104981 73532 75672 248705 220022 641445 638413 196571 194756 248132 249328 287998 279788 297667 298418 315049 317414 303062 329509 649015 688962 498602 412683 260692 257207 297791 294236 311510 316267 321339 325837 355865 355227 568686 595924 41.05 68.0 1
13:52:58 2023-09-27 306577 306608 77791 76535 111975 115866 112504 112224 86226 85525 91263 92753 113425 112462 317770 345680 930329 910219 336120 351353 102959 94741 98438 99965 113544 108989 104607 104908 73532 75672 248705 219617 634929 637962 196122 194212 246986 249750 285526 279188 296679 297834 313328 318375 297892 329216 656641 689240 498382 411407 261788 257095 296219 297169 308363 315424 321907 322423 356614 356761 577000 595887 41.05 68.0 1
13:52:59 2023-09-27 313521 304625 77974 76326 112147 114785 112931 114928 86611 85334 91422 94557 113247 112428 318250 341515 922430 914182 340538 350822 103170 94611 98471 99863 113945 108655 104752 105053 73532 75536 248705 219090 637095 635604 196433 194756 247021 249328 288088 279394 297365 299360 314128 319823 298000 330223 653049 684473 501086 408472 261716 256989 297437 294037 313474 315026 320321 324280 354122 357549 567845 597099 41.05 68.0 1
13:53:00 2023-09-27 310520 306685 77911 76379 115109 114851 112679 112062 86840 85472 91263 94754 113247 112428 320053 343057 927387 917035 337180 351389 102959 94644 98438 100137 113510 108989 104607 105015 73399 75672 250937 219960 629263 635604 196571 194212 248516 249714 287279 279680 297385 297585 314238 317414 297640 329079 649051 692240 501605 412282 261860 255553 296839 295566 311863 314474 318595 321934 357689 357549 570007 598643 41.05 68.0 1
13:53:01 2023-09-27 306649 304664 77764 76347 115006 115326 112581 112127 86194 85472 91104 94754 113179 112428 318250 343057 925748 909067 339574 349765 103170 94545 98438 99761 113623 108655 104752 104947 73615 75569 267853 218780 633034 638413 195812 195029 246951 249750 287279 278340 297421 301289 313364 319255 297640 328924 654605 681990 502439 407859 261239 258144 295302 295874 310530 314914 319161 324496 353343 355690 573894 594971 41.05 68.0 1
13:53:02 2023-09-27 311156 305827 77844 76379 115079 115306 112866 114996 86226 85409 91137 94688 113247 112428 318250 345680 922430 912302 339334 350575 103100 94514 98438 99863 113510 108655 104752 104874 73532 75569 248705 219710 645611 631028 196986 193905 248516 249503 286875 278510 296268 298906 314827 319339 297604 329114 649051 684103 501086 409231 261860 255518 297928 295566 311444 315144 320204 323439 354476 357573 570411 595612 41.05 68.0 1
13:53:03 2023-09-27 306640 304664 77795 76451 115090 115405 112768 112115 86194 85467 91104 94720 110587 112428 318474 342701 928279 913474 335573 351371 103170 94741 98438 99932 113668 108880 104718 102444 73500 75640 248705 220333 635097 638413 195949 195310 246916 251265 286839 279716 297306 300329 315757 319162 297748 330370 655495 690032 498382 410280 261414 257459 295280 297378 310637 313966 320081 322733 356043 356690 576110 599682 41.05 68.0 1
13:53:04 2023-09-27 306937 306361 77958 76414 115070 115405 112691 112115 86194 85409 91104 92646 113213 112428 318215 343261 926234 910360 340800 350293 103170 94676 98438 99932 113668 108805 104718 105053 73500 75672 267853 219555 631371 639317 195949 195029 246951 250488 287279 278270 297176 301289 313576 319375 297892 329472 654216 683136 501932 408867 260980 257888 295653 296018 310673 314914 319307 324230 354122 355654 572715 594056 41.05 68.0 1
13:53:05 2023-09-27 305335 305794 77848 76441 115079 115518 112768 112180 86226 85631 91389 94754 113403 112462 318250 343123 923542 916725 333613 350575 103100 94611 98438 99932 113668 108771 104718 105020 73500 75672 248705 220646 640293 631028 196571 194212 248023 249991 287432 279716 297342 297834 315938 319162 296270 331851 655052 691044 496934 409810 263341 256449 296803 295315 310530 317607 320495 322997 356043 358376 571626 598353 41.05 68.0 1
13:53:06 2023-09-27 305007 304625 77764 76383 115075 115405 112768 112115 86226 85609 91104 94754 113213 112428 318250 341207 930989 913494 336631 350822 103100 94741 98709 99830 113911 108655 104685 105020 73399 75588 248705 220333 636972 639769 195329 195303 246535 250488 288115 279394 297185 297931 315049 318821 296623 328541 653718 689903 498382 410136 261788 258286 295767 296083 311836 314182 319561 323140 355223 356475 572715 599682 41.05 68.0 1
13:53:07 2023-09-27 308746 304664 77764 76445 115010 115518 112581 112289 86194 85504 91326 94917 113213 112845 317770 346983 922430 912709 338854 350293 103170 94577 98438 99898 113701 108805 104607 105020 73532 75672 258777 220022 632587 636469 197223 193894 248965 249571 287135 279508 296542 300645 314905 319610 297387 331851 654374 684103 505179 409810 261860 256381 297676 295659 309914 315109 320431 324159 355366 357801 570411 596180 41.05 68.0 1
13:53:08 2023-09-27 309038 304695 77915 76431 115109 115405 112768 112082 86226 85472 91230 94884 113247 112428 318732 342028 923542 918339 333613 350540 103241 94611 98845 99761 113701 108805 104718 104913 73500 75536 247627 220333 632071 630992 196571 194620 247714 249714 287279 278111 297739 297617 319768 319056 296910 331469 649051 690250 498382 408004 261860 256664 296116 295982 310202 313528 322141 321934 354441 358340 572031 599424 41.05 68.0 1
13:53:09 2023-09-27 314376 306874 77943 76441 112381 115514 112833 112070 86194 85472 91263 94884 113247 112462 318474 345645 928974 908283 339094 350858 102959 94774 98405 100103 113476 108989 104685 105155 73399 75958 248705 220959 632526 638158 196255 194958 246845 250345 287171 281371 296053 299219 315902 317097 297892 329975 652759 683147 498382 411443 261568 257060 296219 295838 312280 316715 319525 323439 357425 355690 570991 594202 41.05 68.0 1
13:53:10 2023-09-27 306748 304664 77700 76423 114851 115518 112581 112224 86194 85509 91071 94917 113213 113037 318250 344606 921122 909067 338374 350822 103100 94644 98438 99965 113701 108989 104752 104981 73583 75672 265491 220022 635343 631028 196571 194756 248097 251053 286365 278958 297176 300651 314797 319787 296493 329381 654715 683664 508778 408617 263341 256664 295897 296147 309949 315459 321112 324194 355259 358593 576519 595667 41.05 68.0 1
13:53:11 2023-09-27 309146 306500 77915 76379 115127 114818 112821 114962 86461 85494 91389 94720 113247 112428 318697 341445 931650 917687 337621 350293 103170 94611 98438 99932 113668 108955 102254 102585 73438 75841 248705 220333 633941 639916 195807 194994 246810 249536 288865 279752 297595 298383 315493 319339 297892 328910 654216 685219 503622 410499 260760 257888 295825 295151 312126 315965 319113 323176 355472 355654 570815 596732 41.05 68.0 1
13:53:12 2023-09-27 304957 304664 77858 76379 115113 115485 112581 112062 86226 85504 91326 94884 113213 112428 317770 346201 930292 906109 337657 349765 102888 94611 98405 99965 113476 108989 104540 105121 73399 75672 258777 219240 632156 638413 196433 194756 246986 249750 286436 279301 296686 300081 313328 317414 297568 330209 653718 684953 498382 412282 261604 257131 296845 296291 310382 316167 320665 323188 357403 356476 575291 596879 41.05 68.0 1
13:53:13 2023-09-27 306469 306942 77884 76452 112017 115770 112866 112212 86226 85536 91104 94917 113213 113056 318661 343537 922430 909067 338374 350679 103382 94480 98878 99932 113735 108839 104752 105020 73500 75672 247627 220375 634614 631064 196260 194756 246951 251265 286839 278340 298027 300293 319804 320983 296493 328387 657849 684664 505179 405637 261860 257060 295137 297378 310202 315424 321339 323667 354157 358628 576147 597946 41.05 68.0 1
13:53:14 2023-09-27 308367 306622 77911 76285 112114 114818 112931 115064 86611 85525 91422 94720 113280 112428 318989 341515 931650 917687 337657 350822 103100 94774 98438 99932 113544 108989 104718 105165 73532 75854 247627 220177 633294 640222 196571 195029 247679 250224 288088 278115 297667 300293 319804 319339 303490 328541 649051 685255 498382 411699 260980 257888 297329 295279 311912 315144 321913 325463 355366 356035 570300 599534 41.05 68.0 1
13:53:15 2023-09-27 309716 306946 78045 76535 112098 115518 112711 112103 86226 85663 91448 94884 113247 112462 317770 345680 932150 909067 337657 351389 103029 94808 98438 99965 113510 108989 104574 105121 73564 75705 248705 219582 630220 638413 196571 195029 247691 250488 286982 279613 296686 298453 313362 318340 297892 330209 654715 685182 505179 412282 261824 257131 297207 295279 309263 316413 320204 323176 356293 356761 572679 597062 41.05 68.0 1
13:53:16 2023-09-27 309146 305799 77827 76390 115105 115405 112789 112192 86461 85525 91326 93002 113247 112462 318509 342219 920896 918339 336584 349800 103621 94512 99047 99761 113769 108621 102394 104913 73633 75536 246512 219555 639273 631064 195940 194756 248097 250452 287386 279394 299496 298174 315047 321208 297646 329310 652795 685291 502439 405349 263124 257423 297293 295896 311510 313423 320495 323786 354299 358484 571958 601498 41.05 68.0 1
13:53:17 2023-09-27 309985 304630 78325 76424 112207 114851 113152 112127 86729 85409 91389 94754 113280 112428 318626 341480 931650 914107 337107 350858 103241 94611 98438 99863 113701 108880 104752 104981 73532 75672 246512 220177 634070 638413 196260 195029 246986 249750 288088 283666 297097 300542 315493 319339 299686 329239 649051 685291 505179 411407 260944 257888 296845 295079 312126 314474 321907 323403 355508 355369 570411 596732 41.05 68.0 1
13:53:18 2023-09-27 306577 304691 77785 76441 115015 115485 112736 112257 86194 85504 91137 94950 113213 114969 317805 343607 922342 910106 337657 350329 103382 94545 98878 99794 113735 108655 104752 104874 73532 75569 248705 220022 636251 634634 196122 194756 246986 251301 286875 278340 296996 298453 315049 320757 295753 328812 655677 686670 505179 405385 261644 257314 296076 297660 311702 315284 321303 323751 354264 358737 575666 597946 41.05 68.0 1
13:53:19 2023-09-27 308746 306550 77943 76441 112309 114818 112821 115053 86226 85377 91474 94818 113280 112462 318732 340969 922430 917035 339574 350293 103170 94611 98471 99863 113780 108805 104752 104947 73633 75569 247627 219907 636081 635604 196571 194756 247714 249750 288494 279394 298027 301257 314163 320308 297892 331095 652976 684103 501086 408004 261860 257095 296845 294216 312162 314439 320885 324460 353874 357836 568320 597983 41.05 68.0 1
13:53:20 2023-09-27 307505 305586 77711 76493 114881 115790 112504 112289 86226 85525 91137 94884 113057 112462 317770 345402 929011 909067 336156 351389 103029 94644 98405 99965 113668 109173 104718 105087 73532 75705 247627 219617 642486 637962 196260 194756 247750 250488 286199 279613 297385 299373 314019 318375 297424 330260 658785 692084 498382 411589 261644 257314 296982 297198 309555 318201 322023 322423 356650 357286 576147 597229 41.05 68.0 1
13:53:21 2023-09-27 316164 306536 77880 76379 112194 115514 112581 112366 86484 85472 91263 94787 113213 112531 317770 343057 922430 909067 337657 350329 103311 94545 98946 99624 113735 108621 104786 104807 73666 75536 248705 219090 637971 635604 195776 195029 246916 251089 286960 278340 297385 298418 314163 320473 297437 329975 655677 682172 498435 405601 261860 257888 296327 295731 310237 314949 318630 323895 355689 357585 576183 597983 41.05 68.0 1
13:53:22 2023-09-27 309388 304664 77911 76424 115134 115405 112711 115064 86258 85472 91422 92488 113247 112428 318250 342507 929011 917035 338824 350858 102818 94743 98372 100103 113364 109207 102054 102596 73399 75705 248705 220333 629068 638413 196785 194212 248516 249714 288201 278305 297703 301216 315636 318057 299892 330406 654588 691080 499734 413514 261608 256918 297892 294650 311581 314914 319077 323895 357689 356619 568613 599792 41.05 68.1 1
13:53:23 2023-09-27 307010 305337 77711 76463 111975 115790 112504 112322 86194 85726 91295 94984 113247 115209 317805 343607 929011 911406 335609 351389 103100 94743 98438 99965 113544 108941 104752 105053 73532 75653 248705 219428 632268 638279 196260 194756 247714 251089 286400 278409 297306 300097 314019 318857 298217 335370 656677 690738 495766 411407 261824 257131 297054 297378 309263 315424 320303 322459 356650 356797 577482 599682 41.05 68.1 1
13:53:24 2023-09-27 311327 304625 77943 76347 112118 115293 112899 114996 86579 85462 91389 94785 113325 112428 318474 343537 923656 912952 340056 350540 103241 94642 98845 99932 113668 108989 104863 105058 73601 75672 248705 219710 637126 636053 196536 195029 248235 249292 288332 279680 296989 302069 314683 320094 297387 330838 654087 683725 492066 409013 261644 257060 297928 295781 311403 316086 320285 324136 355152 357765 568247 594934 41.05 68.0 1
13:53:25 2023-09-27 309803 306933 77880 76379 115113 115485 112789 112094 86461 85441 91389 94851 113291 112428 318474 343021 926234 916347 333649 351317 103100 94741 98405 99932 113589 108989 104685 102564 73467 75776 247627 221944 634235 634634 196571 194212 248516 250029 287279 278305 298027 299373 314932 319045 297892 329345 654905 692240 498382 412574 261860 256629 297892 295946 311144 315134 319301 322387 358192 357801 570374 598574 41.05 68.0 1
13:53:26 2023-09-27 307031 306730 77823 76483 115079 115485 112736 112115 86194 85472 91104 94884 113213 112428 318180 343021 923505 910360 338431 349765 103241 94611 98878 99830 113859 108805 104858 104986 73633 75640 249793 218780 638576 638413 195914 195572 246704 250943 286992 279788 297451 301143 313948 321101 297387 330296 655922 682954 502439 405601 261788 258468 296219 296744 309954 316483 321339 324460 353308 356498 574300 597026 41.05 68.0 1
13:53:27 2023-09-27 307070 311094 78037 76424 112345 115372 112899 112127 86493 85462 91389 94851 113247 112428 318180 343607 922430 911621 339574 350540 103100 94708 98845 99932 113668 108955 104718 104986 73601 75672 248705 219710 632906 634671 196571 194212 248516 248907 287791 279153 297039 301216 315049 319728 297892 329916 648979 683136 501086 409195 261824 257095 298000 293895 311928 315901 320431 324388 355744 356761 568686 595044 41.05 68.0 1
13:53:28 2023-09-27 305966 304699 77795 76441 115079 115518 112614 112212 86226 85509 91293 94917 113213 113264 318215 341480 928974 910292 335573 350822 103100 94676 98438 100103 113668 108955 104718 102424 73583 75672 258777 220333 632909 639187 196113 194953 246810 251511 286987 279788 297595 299651 315902 319127 297748 330443 656104 691226 499734 411080 261716 257456 295731 296528 311923 314439 323130 323607 356436 357549 577000 599792 41.05 68.0 1
13:53:29 2023-09-27 306649 306757 77880 76462 112126 115518 112768 112159 86226 85472 91389 94884 113213 112428 317770 343261 925542 910021 340501 350293 103170 94676 98845 99830 113668 108955 104718 104986 73601 75672 248705 219090 632522 639500 195914 195303 246951 250488 287279 278305 296933 300235 314092 320308 298032 329975 654715 683136 495766 409195 261347 257888 295968 295523 310890 315585 320431 327545 353874 356189 576072 595887 41.05 68.0 1
13:53:30 2023-09-27 309401 306802 77880 76414 115109 115514 112789 112147 86226 85472 91230 94884 113247 112428 318250 341480 923542 918339 333613 350822 103382 94611 98946 99898 113746 108955 104791 105020 73506 75893 248705 220817 636696 635567 196429 194958 248129 250134 287099 279788 297414 299519 315938 320272 295803 329345 654941 690068 497268 407968 263341 257095 297473 296443 311002 314474 320602 322423 355223 358880 572031 599682 41.05 68.0 1
13:53:31 2023-09-27 308883 306726 78018 76420 112183 115485 112899 112159 86579 85472 91389 94754 113247 112428 318474 340969 931650 914972 337584 351317 103100 94676 98438 99932 113668 108955 104718 105020 73550 75672 249358 220177 634070 640222 195914 195166 246951 250452 288088 279788 298027 300293 316118 319304 297892 328140 652759 685291 505179 410462 260980 258685 296845 295774 312162 314439 319561 323439 356079 355905 572830 599424 41.05 68.0 1
13:53:32 2023-09-27 313935 305337 77880 76504 112203 115790 112614 112289 86226 85599 91104 94950 113213 113264 318215 344606 922430 911657 337657 350822 103241 94741 98438 99965 113701 109122 102319 102585 73639 75925 248705 220333 635589 635567 196393 194923 247920 251086 286660 279153 296888 300790 315493 319988 298007 332027 655604 685110 505179 408617 263900 256953 296845 297588 311261 316121 319301 323931 356351 358880 575296 595887 41.05 68.0 1
13:53:33 2023-09-27 308706 306937 77911 76423 115113 115485 112789 112159 86226 85557 91389 94884 113213 112776 318732 342460 922200 918339 333649 350858 103311 94611 98946 99932 113735 108989 104858 105020 73633 75672 258777 220177 636497 631064 196571 195029 248097 250488 287386 278305 299919 299410 314833 320757 297610 329345 653718 689204 501086 407968 263341 257095 297791 295659 311617 315821 323856 325725 355793 358772 573214 600923 41.05 68.0 1
13:53:34 2023-09-27 306901 307014 77876 76379 115079 115485 112744 112224 86670 85536 91389 94884 113247 113037 318697 343537 926271 911008 338436 350575 103100 94709 98882 100041 112237 109156 102319 102488 73535 75867 250937 220022 634456 640822 196393 195232 247711 250452 287386 278340 296722 302069 314797 319304 299577 329975 654715 684103 501086 411552 261788 258286 297054 295695 311144 315840 320431 324496 355508 356726 572715 598093 41.05 68.0 1
13:53:35 2023-09-27 315704 306766 77911 76477 115047 115673 112789 112212 86461 85599 91422 94917 113247 112776 318250 345402 922342 911621 338614 350822 103241 94774 98878 100103 113701 108989 104718 105087 73601 75724 248705 220177 636679 630992 197402 194212 249285 250276 287279 279826 296515 299325 315493 319823 298000 329381 649051 682366 505179 409846 261860 256269 297820 296392 312034 317088 321303 324280 355900 358737 571921 597302 41.05 68.0 1
13:53:36 2023-09-27 308638 304630 77943 76316 112114 114818 112931 112062 86579 85462 91326 94754 113247 112428 318250 341222 931650 915659 337144 350535 103382 93030 98882 100007 113881 108963 104907 102418 73503 75782 250602 220333 637342 640149 196189 195166 247679 249714 288667 279752 297834 298836 315715 320047 297640 329509 655052 689204 501086 410499 261347 258720 297054 296197 312162 314914 319561 323895 356043 356189 571759 599682 41.05 68.0 1
13:53:37 2023-09-27 308746 306008 77884 76441 115052 115518 112711 112159 86226 85478 91389 94884 113247 112462 318506 345680 930329 909067 338135 350822 103029 94774 98438 100103 113668 109173 104718 102558 73633 75920 249793 220646 631370 639769 196571 195029 248061 251001 287279 279843 296362 301003 314238 318340 303026 330443 654216 684664 498382 412683 261536 257966 297293 296600 310060 317194 320811 325866 357475 356571 574474 595960 41.05 68.0 1
13:53:38 2023-09-27 308892 305791 77848 76445 112159 115518 112768 112159 86226 85536 91389 94884 113213 112428 318474 341978 923656 920799 336816 350499 103763 93030 98948 99970 114028 108888 102389 102386 73654 75854 249793 219710 636620 631028 196571 194756 247955 250488 287701 279394 299496 300257 313912 321137 297437 329310 652795 685255 502439 405673 261860 257131 297473 296054 312126 314439 320531 323834 354157 358880 567779 599682 41.05 68.1 1
13:53:39 2023-09-27 305998 304634 78215 76410 112179 114818 112899 112062 86579 85441 91422 94720 113280 112428 318697 341480 931650 915696 337144 350858 103100 94644 98438 99965 113746 108989 104752 105087 73550 75672 252911 220333 636972 638413 196571 195029 248061 249714 288607 278305 297703 300366 315715 318821 297953 328751 654440 689939 505179 412354 261095 257746 298000 294650 312019 315249 322216 324244 356150 356297 570411 597799 41.05 68.0 1
13:53:40 2023-09-27 306708 305759 77884 76445 112142 115790 112691 112257 86226 85736 91389 94950 113247 113037 320807 345858 923656 910785 338026 350396 103241 93165 98915 99936 113960 109039 102362 102424 73601 75672 248705 220022 633489 636469 196571 195029 248061 251089 286947 279188 297162 299184 315493 320757 296982 329381 655640 684182 499903 405673 263341 257095 296636 296600 310202 316315 318595 324123 355472 358880 575703 598942 41.05 68.0 1
13:53:41 2023-09-27 308892 304630 77911 76410 112082 115518 112789 112159 86461 85472 91326 94852 113247 112776 318474 342460 922430 918137 336631 349800 103382 94676 98946 99898 111092 108621 104786 104986 73601 75620 247627 219710 646297 631028 196571 195029 248097 250452 287683 279394 299572 299833 315049 320983 297568 331234 654978 688525 502439 407823 261752 257314 296982 295874 313474 314481 322938 324123 354157 358124 567779 599424 41.05 68.0 1
13:53:42 2023-09-27 309138 305338 77884 76373 115113 115518 112711 112289 86226 85568 91326 92785 113638 112838 320317 348499 928863 908273 338212 350643 103100 93457 98979 100107 113634 109140 104718 105121 73532 75705 249793 220959 628149 639317 196571 195029 248097 250590 286884 279613 295529 301216 313362 318340 303417 330480 654483 684182 498382 412282 261788 257888 297054 297964 310237 316856 320431 323931 356614 356761 573510 596180 41.05 68.0 1
13:53:43 2023-09-27 306973 304664 77736 76473 115036 115518 112768 112289 86194 85568 91230 94950 113213 113037 320090 343572 921776 909067 337657 350822 103170 92996 98438 100103 113701 108914 104752 105020 73583 75620 248705 220177 635466 631028 196571 195029 248306 251301 286543 279188 297667 301216 315757 320733 297113 331829 655495 687013 499734 407823 264050 256953 295789 296874 310166 315424 318595 323439 355258 358808 575150 598942 41.05 68.0 1
13:53:44 2023-09-27 309324 310911 77911 76347 112151 115405 112866 115087 86634 85504 91508 92879 113616 112324 318590 342943 931539 915321 336962 350643 103311 94741 98845 99932 113701 108989 104786 102424 73600 75692 246512 220022 647320 639769 196286 195303 247672 249750 288115 279788 297703 298871 318941 319823 297604 329509 652795 685327 501086 410462 261347 258720 297054 295158 312162 314914 321825 323895 356043 355654 572031 599682 41.05 68.0 1
13:53:45 2023-09-27 308420 304630 77764 76351 114945 115518 112768 112147 86194 85441 91263 94754 113247 112462 317770 345680 929011 908421 337657 350858 103029 94774 98438 100103 113634 108989 104685 105087 73367 75705 247627 220959 630347 638413 196571 195029 247714 250488 287032 282167 296636 300499 315721 318198 297856 330406 654569 687987 498382 412756 261644 257853 297054 295559 309298 317370 321303 326453 357653 356761 572715 597062 41.05 68.0 1
13:53:46 2023-09-27 309183 306766 77915 76371 112500 115381 113152 112212 86634 85541 91640 92721 113459 112785 320061 342906 922356 919335 337071 350540 103557 94611 99014 99939 114129 108621 104897 104913 73633 75620 247627 219555 635930 631064 196571 195029 248097 250452 287886 279394 299460 301216 314606 320473 297892 329079 649087 685219 502439 405673 261860 257095 296874 296715 313111 313528 320339 324159 354157 358376 567743 599682 41.05 68.0 1
13:53:47 2023-09-27 310008 305337 77974 76441 112074 115485 112899 112017 86611 85504 91359 94720 113280 112428 318732 341993 930989 917035 337657 350858 103100 94644 98438 99965 113589 108955 104752 104976 73532 75620 248705 220177 631808 638413 196571 194989 248232 249429 288653 279788 297342 299184 315938 318234 300031 330063 655052 685074 501086 412866 261383 257888 298000 295272 312856 315546 319525 323895 356578 356189 569823 599257 41.05 68.0 1
13:53:48 2023-09-27 308892 304699 77795 76441 114885 115790 112658 112212 86461 85504 91359 94787 113247 112776 317770 345680 931654 909570 335646 351389 103100 94709 98438 100136 113544 109173 104752 102488 73583 75705 248705 219960 633316 638413 196571 195029 248097 250524 286436 280074 297097 298418 314932 319339 302989 331293 656677 689240 498382 412282 261860 257888 297306 297378 309918 316378 321083 323176 357689 356797 576183 599330 41.05 68.0 1
13:53:49 2023-09-27 309935 304595 78006 76336 112248 114818 113140 115087 86670 85462 91455 94590 113393 112428 318732 341480 922430 915733 339574 350575 103241 94644 98946 99932 113735 108989 104752 105053 73633 75653 250602 219090 637512 637826 196736 195196 248165 249607 288901 279788 297523 300129 314941 320615 297460 330150 648979 681191 501086 409231 261752 257568 297473 295079 313076 315424 318595 324352 354441 358376 568489 598832 41.05 68.0 1
13:53:50 2023-09-27 308737 310875 78010 76385 112118 115518 112821 112159 86611 85441 91422 94884 113247 112428 317805 342028 927658 915696 337657 350858 102888 94743 98405 100136 113476 109023 104501 102488 73367 75789 249793 219889 640453 637511 197124 194212 249075 249714 287886 278340 297667 300754 314748 318340 299396 329310 649051 691262 497029 412866 261860 257095 297928 296018 311652 316483 319561 323475 357689 358112 569272 598537 41.05 68.0 1
13:53:51 2023-09-27 306928 305342 77816 76433 115067 115518 112768 112224 86226 85568 91326 94950 113523 113071 318250 343537 924887 911519 338431 350835 103241 94611 98979 99863 113735 108655 104820 104841 73639 75789 248706 219090 639600 637780 196082 195714 247573 251158 287540 279788 297306 299219 314606 321634 297892 330480 656177 683027 497101 405637 261500 258720 296219 297378 313214 315459 319561 324496 354180 357872 576183 599257 41.05 68.0 1
13:53:52 2023-09-27 310960 310951 77974 76433 112151 115405 112899 114996 86611 85515 91422 94623 113280 112428 318697 343572 920860 913062 339354 350822 103241 94644 98878 99965 113701 108914 104786 105020 73583 75705 267853 219710 643704 636611 196571 195029 248306 249503 288494 278374 297631 302257 314833 320308 297892 328848 649015 684103 508863 409846 261860 257708 297748 294073 312162 315901 320885 324050 355259 357586 568430 595777 41.05 68.0 1
13:53:53 2023-09-27 302729 306608 77795 76473 115113 115547 112756 112289 86226 85568 91326 94984 113247 115049 318250 342028 929011 913026 333685 350858 103100 94709 98438 99965 113544 109156 102470 102585 73589 75925 249793 220646 644462 637999 196429 195267 247573 251866 286898 278340 297703 299410 314019 319858 297532 329114 656641 691262 505179 411407 261860 257746 296219 297798 310926 315109 320566 323176 356614 357801 577036 599682 41.05 68.0 1
13:53:54 2023-09-27 304102 304669 77880 76410 115113 115518 112744 112180 86258 85504 91296 94917 113247 112531 318732 343537 926220 909003 339538 349836 103311 94579 98911 99965 113735 108805 104786 105053 73583 75620 248705 218935 638485 638413 196571 198567 247021 251301 287386 279188 297703 299430 314163 320983 297892 329975 655677 683351 502439 405673 261824 258720 296744 295731 311149 315655 322141 324280 355958 356619 574337 597799 41.05 68.0 1
13:53:55 2023-09-27 309620 304669 77939 76441 115147 115518 112711 112180 86670 85504 91389 94884 113370 112428 318474 342507 926234 915659 333685 351317 103241 93417 99154 100041 112237 109156 104941 102553 73503 75919 270258 221587 646848 636469 197294 194923 249004 250417 288088 278958 297378 300651 315223 319268 297892 331630 652723 691423 503622 412574 263341 257024 297466 296434 311617 315865 319525 322423 358480 358628 571759 597578 41.05 68.0 1
13:53:56 2023-09-27 306397 306730 77943 76504 112017 115870 112756 112289 86194 85536 91356 94950 113291 113002 318471 341207 930292 914014 335573 350822 103241 94774 98845 99932 113668 108989 104752 102424 73601 75939 248705 220333 637036 638413 196224 195303 246951 252099 287279 278340 299460 298383 314019 319304 297568 331183 656104 691226 501086 411080 261824 257966 295897 297545 311332 315109 323167 325537 356436 357072 575964 599534 41.05 68.0 1
13:53:57 2023-09-27 311376 304630 77939 76383 112179 115485 112899 112127 86611 85446 91389 94818 113323 112428 321615 343572 922430 912952 339872 350499 103382 92996 99086 99936 113881 109039 104902 102605 73470 75802 248705 220022 635589 634634 196986 194864 248865 249257 288458 279292 296650 299360 315049 320047 297532 331381 649015 684103 501086 409810 261860 257672 297928 296197 311144 316343 320885 324099 355223 357836 568686 597062 41.05 68.0 1
13:53:58 2023-09-27 309583 306536 77970 76441 114931 115514 112789 112050 86226 85472 91389 92583 113291 112776 318215 343021 924887 915659 333384 351600 103241 94676 98845 99932 113634 108989 102210 102392 73633 75776 247627 220959 631052 634634 197276 194756 248480 250452 288088 278374 299713 299373 314968 319787 297892 330344 652759 692729 505179 411115 263682 256811 297784 296291 311729 315284 322946 323260 357510 358737 571921 599682 41.05 68.0 1
13:53:59 2023-09-27 306366 304630 77880 76445 115105 115518 112833 112257 86226 85641 91389 94917 113213 112776 318215 343057 927612 911181 340920 350499 103628 93030 98948 100038 112608 109114 102319 102521 73737 75802 247627 218935 650065 638413 196224 195714 247679 251193 288124 278374 297378 302069 313185 320757 297892 329975 655677 682680 502439 409195 261788 258685 296845 296924 311144 316596 318595 324532 354122 356690 574410 597062 41.05 68.0 1
13:54:00 2023-09-27 311767 306654 77911 76462 115109 115518 112899 112257 86818 85472 91389 94884 113247 112428 318250 345367 920860 912304 339574 350822 103311 94808 98946 99974 113780 108955 104791 105053 73601 75724 248705 220022 637466 631064 197402 194620 249249 249678 288196 281335 297140 299395 315493 320308 297640 329043 654440 683884 501086 409844 261716 256953 299686 295065 311685 316715 321002 324280 355330 357765 569529 598832 41.05 68.0 1
13:54:01 2023-09-27 306145 304669 77880 76500 115040 115518 112768 112212 86194 85536 91293 94917 113213 112917 320770 342870 932982 909956 333541 351209 103241 93198 98915 100107 113892 109190 104873 102532 73633 75776 248373 220959 635649 638279 196571 195166 248271 251265 286593 279898 297739 298174 314238 319339 297568 331183 656641 691226 498382 411699 261860 257853 297054 297798 309914 315424 320531 323140 357689 357836 577584 599682 41.05 68.0 1
13:54:02 2023-09-27 306219 304634 77911 76437 115079 115518 112768 112289 86461 85652 91389 94917 113213 112741 317770 343021 923542 910360 338395 349765 103241 94611 98878 99932 113780 108621 104752 104952 73633 75770 247627 218935 638576 637926 196224 195303 246951 251037 287279 278340 297631 301216 314128 321030 297640 330186 658785 681990 497101 405493 261680 258471 296702 296744 310966 315725 321795 327465 353838 357215 574446 597762 41.05 68.0 1
13:54:03 2023-09-27 310232 304630 77852 76414 112151 115518 112789 112180 86611 85504 91508 92816 113717 112725 320770 345759 927686 916850 336212 350643 103241 93358 98813 100069 113634 109140 104791 102497 73550 75919 247627 219925 629136 635604 197124 195041 249107 250452 288088 278340 298027 300293 314932 318340 297892 329345 649015 692729 498382 412866 261860 256844 297928 296018 311871 315820 319561 326060 358192 358628 570411 599682 41.05 68.0 1
13:54:04 2023-09-27 305966 304669 77840 76473 115079 115677 112691 112322 86194 85599 91293 94950 113213 113002 318250 341445 928974 912304 335573 351317 103170 94774 98438 100136 113701 108955 104718 105015 73550 75705 248705 220333 638437 638413 196398 195303 246951 251655 287368 278340 299170 300790 315793 319728 297820 331381 655531 691080 499734 411188 261680 257711 296004 297228 310793 314474 323626 323368 356436 357658 576963 599792 41.05 68.0 1
13:54:05 2023-09-27 306252 306726 77911 76441 112130 115485 113009 112366 86602 85663 91474 92721 113425 112707 320580 345538 923507 918436 339261 350643 103241 94676 98845 99932 113701 109122 104868 105020 73568 75743 248705 219710 632990 636018 197402 194212 249285 249750 287279 279648 297385 299360 315493 320047 297892 329345 652759 682846 502101 410172 261860 256269 297712 296924 311702 316378 320885 324388 355472 358340 571220 594971 41.05 68.0 1
13:54:06 2023-09-27 308892 304634 77876 76441 112082 115518 112768 112135 86461 85504 91326 94884 113247 112462 318215 340731 923542 918339 333613 350858 103382 94611 99014 99932 113814 108771 104752 105020 73601 75672 246512 220688 635883 631028 196571 194756 248480 250590 287873 279752 299840 300154 315938 320876 296969 332087 654794 689059 501086 407823 263341 257131 297515 297032 311617 314774 323856 325171 355472 358880 572031 599461 41.05 68.0 1
13:54:07 2023-09-27 308746 306802 77915 76511 112216 115733 113042 112399 86547 85568 91448 92721 113425 112942 319294 346266 930145 909067 338614 350858 103100 94873 98813 100141 113634 109140 104718 102515 73500 75991 248705 220333 640188 639769 196571 195303 248271 250678 287791 280052 296686 299325 313984 318786 303098 330443 654678 684664 499903 412866 261824 257888 297473 295695 310673 317113 320885 324388 358192 356405 572275 598093 41.05 68.0 1
13:54:08 2023-09-27 308483 304664 77848 76483 115079 115870 112768 112289 86226 85568 91326 94950 113247 113159 318250 344606 922430 911008 338374 351353 103311 94774 98845 100103 113701 108955 104752 105048 73698 75705 248705 220022 643057 635530 197187 195161 248752 251368 287148 279934 297306 299254 315938 320130 298000 333964 655958 685146 501086 409231 264086 257626 297682 297011 310202 316856 319561 324424 356043 359892 574446 598832 41.05 68.0 1
13:54:09 2023-09-27 309182 306356 78278 76535 112309 115448 112931 112115 86606 85504 91511 92647 113582 112864 320807 341445 931650 914972 337077 350679 103241 94741 98845 100136 113668 108955 102178 102488 73550 75724 248705 220333 632394 639769 196023 195303 247679 250524 288698 278305 297378 299325 313328 320272 297892 329742 654216 689204 505313 411429 261788 259302 297054 295767 313040 314914 320045 323895 356043 356726 567816 603152 41.05 68.0 1
13:54:10 2023-09-27 307068 304625 77915 76441 112130 115518 112866 112224 86611 85472 91422 94917 113247 112462 318215 345680 929011 909067 339334 350786 103029 94808 98405 100205 113476 109249 104685 102488 73500 75705 265491 221272 640878 640713 196736 195577 248303 250733 287981 279969 296506 302142 315938 318903 297501 330443 654678 683147 503791 412829 261500 257853 296558 296715 311144 317053 320321 324424 357653 356761 572311 595850 41.05 68.0 1
13:54:11 2023-09-27 308107 306946 78077 76531 112179 115803 113042 112443 86872 85658 91574 94983 113370 112462 320243 342460 927612 919560 333577 351600 103382 94644 99014 100116 114073 108880 104786 105020 73633 75672 248705 220333 635760 631028 196571 195029 248516 250876 288088 281335 299955 297515 313362 321208 297221 330112 653754 691226 507342 409231 263714 257095 297257 296960 312556 314949 321314 322913 356043 358880 567779 601202 41.05 68.0 1
13:54:12 2023-09-27 306933 310951 77943 76431 112086 115485 113074 112333 86670 85536 91422 94852 113247 112428 318250 342726 931650 912989 336357 351353 103241 94709 98878 100103 113735 109023 104825 102617 73672 75925 258777 220959 633038 639207 196082 195851 246845 251866 287981 279788 298988 300257 314203 320308 297892 331565 658511 692240 498382 411371 261860 258685 295445 297329 311729 314195 320602 323931 356614 358088 576183 594811 41.05 68.0 1
13:54:13 2023-09-27 310935 306329 77970 76463 112179 115770 113009 112289 86611 85504 91422 94917 113280 112845 320353 345503 922430 914856 338614 350575 103382 93198 98438 100103 113701 108989 104752 105020 73583 75672 248705 220022 636972 631028 197541 194212 249671 250276 287279 280126 297595 299360 313293 320272 297676 330344 652759 684103 505179 410462 261860 256700 297928 296470 310673 316318 320885 324460 356043 358616 571220 596034 41.05 68.0 1
13:54:14 2023-09-27 318210 306874 77943 76379 112147 115514 112866 112135 86611 85557 91422 94917 113280 112776 318697 342542 924887 918339 333577 350822 103382 94644 98878 99965 114129 109122 102351 102553 73639 75815 247627 220646 635637 635567 197017 195267 248339 250697 288088 279153 299955 299373 314238 320223 297748 330308 652759 691262 494432 409231 263900 257530 297473 295856 311652 315169 321314 322459 356102 358880 572031 599682 41.05 68.0 1
13:54:15 2023-09-27 320331 306937 78108 76560 112232 115757 112821 112103 86611 85536 91508 92583 113740 112428 318438 345645 928974 909757 340046 351353 103100 94808 98878 100136 113701 108989 102394 102456 73583 75808 248705 220177 631755 638413 196077 195303 248480 250876 288088 279435 296470 300305 315600 319339 297501 330480 654715 682631 501086 411406 261860 258286 297054 296960 311652 317335 320431 324302 356614 356761 572752 597946 41.05 68.0 1
13:54:16 2023-09-27 309183 305368 78240 76473 114995 115790 112711 112289 86226 85536 91326 94917 113280 113037 317770 345125 921776 911406 337657 350540 103666 93030 99051 100041 114174 109039 104941 102456 73535 75815 267853 220333 637219 635116 197053 194756 248865 250912 287279 280080 297378 303403 313293 320094 297640 330379 654216 686527 507342 410499 263900 256700 297293 297378 310202 316856 319299 324424 355543 358880 572715 595850 41.05 68.0 1
13:54:17 2023-09-27 306505 305683 77911 76441 112082 115405 112866 112289 86547 85589 91389 94851 113247 112845 320280 342943 930989 912989 336120 350575 103241 94774 98878 99965 114024 108989 104752 105087 73583 75705 248705 220333 633684 638413 195985 198846 246986 251301 288201 278340 300821 298453 313328 320047 299759 328351 656641 693219 505179 411407 261860 258720 296327 296636 312126 314474 320566 323439 356293 358376 576147 599682 41.05 68.0 1
13:54:18 2023-09-27 306973 304664 77911 76441 115134 115518 112821 112147 86258 85568 91422 94917 113247 112845 317770 343057 926271 910444 340874 350818 103382 93288 98948 99970 113960 109039 104907 102494 73503 75886 246512 220150 633489 640222 196571 195303 247714 250978 287909 279594 296888 300762 315049 320083 299432 330333 656841 683136 499734 411407 261788 258685 297054 296960 311652 316378 320431 324568 355757 356761 573562 597523 41.05 68.0 1
13:54:19 2023-09-27 310227 304699 77943 76452 112216 115551 112821 112212 86461 85504 91422 94950 113459 112531 318509 341550 924887 919646 333613 350858 103311 94644 98946 99932 113735 108955 104786 105087 73633 75705 248705 220333 632607 631064 197124 195029 248516 250524 288088 278510 299919 297966 314238 320983 297604 330112 652795 691262 502439 409195 263341 257095 297473 296506 311180 315169 320602 322949 356078 357688 567779 599682 41.05 68.0 1
13:54:20 2023-09-27 303998 304630 77974 76369 112114 115518 112931 112212 86611 85472 91422 94787 113247 112696 318474 342798 932982 914182 336340 350679 103719 94904 98981 100141 114073 109223 102254 102456 73743 75776 246512 220177 635910 638413 196286 195851 246634 252009 288088 278340 299496 301216 315938 320083 303150 335095 655677 692240 507004 411699 261860 259803 295445 297798 312126 314949 320602 323895 356578 357836 576183 597652 41.05 68.0 1
13:54:21 2023-09-27 306937 306536 77880 76441 112082 115514 112789 112180 86258 85599 91422 94820 113681 112879 318250 343057 927621 910106 340538 350270 103241 94709 98878 99965 113701 108989 104752 105053 73633 75705 248705 219555 642546 639769 196571 195303 247750 251265 288115 279301 297667 301219 315049 320246 297676 330260 658316 683884 501086 410353 261391 258578 297473 297921 311693 315981 321039 324388 355246 356726 574004 597523 41.05 68.0 1
13:54:22 2023-09-27 309183 304630 78293 76441 115139 115518 112768 112147 86226 85536 91422 94917 113582 112760 321262 345370 926088 918095 333541 351209 103241 93165 98915 100141 114005 109223 104791 104976 73500 75737 248705 221587 630225 634634 197124 194756 249285 250524 288350 279083 297703 299942 315223 319823 297604 332175 652795 693219 505179 412574 263341 257095 297928 296506 312162 315459 322895 322459 358516 358880 571220 599072 41.05 68.0 1
13:54:23 2023-09-27 302729 306572 77911 76473 112114 115518 112821 112180 86226 85536 91326 94984 113247 112914 318250 340969 930329 915423 336120 351389 103241 94774 98471 100103 113735 108989 104786 105121 73633 75705 247627 220333 630733 638144 196260 195714 246986 252009 287886 278340 299496 300081 315829 320023 297640 331741 656495 691117 505179 410353 261752 258542 296076 297689 311948 315109 320566 323895 356614 358376 576037 600960 41.05 68.0 1
13:54:24 2023-09-27 310008 304621 77884 76441 115147 115551 112744 112212 86493 85663 91508 92784 113638 112838 318367 345261 922319 915007 338984 350679 103382 93165 98845 100069 113735 108989 104752 104976 73535 75653 248705 220026 636849 631028 197541 194958 249528 250488 287279 279869 296888 299395 319804 320308 297892 330379 654941 681191 501449 410499 261860 256700 297928 296924 310237 316891 324656 324460 355543 358880 571220 595539 41.05 68.0 1
13:54:25 2023-09-27 308746 304625 77884 76379 115143 115518 112744 112321 86226 85599 91422 94984 113247 112879 317805 342568 926271 917035 333685 351425 103170 94644 99112 100136 113701 109023 104752 104976 73532 75705 248705 219310 632847 631100 197124 195029 248900 250912 287873 281371 297487 300790 318174 320165 297820 330737 653341 692620 499903 411516 263863 256953 297892 296335 311907 315936 320566 323787 358516 358880 570926 599574 41.05 68.0 1
13:54:26 2023-09-27 308483 306721 77858 76504 115182 115704 113074 112399 86634 85726 91474 92784 113582 113021 320353 343431 929006 910249 340391 350750 103241 94840 98878 100241 113701 109114 104718 102488 73601 75776 248705 219710 636798 640112 196571 195303 248271 251229 288088 279188 297595 300973 314504 320272 299855 330443 655640 684103 506665 411371 261788 258685 296767 297133 311836 315109 320885 326404 356007 357537 573562 595392 41.05 68.1 1
13:54:27 2023-09-27 308521 306726 78010 76504 112114 115518 112931 112289 86579 85568 91389 94917 113247 112932 318215 345645 922430 913361 338854 350822 103382 94774 98981 100103 113859 109140 104825 102456 73665 75776 250937 220022 647232 630992 197680 194756 249487 250554 287873 282167 297487 300129 315938 320615 297496 333031 655052 685968 498382 410426 261824 257410 297928 297292 312660 317335 321339 324388 356007 358880 571626 597762 41.05 68.0 1
13:54:28 2023-09-27 306865 304630 78286 76498 112390 115544 113152 112313 86665 85599 91448 92753 113548 112672 320807 342906 933636 912952 336321 350822 103241 93030 98915 100138 113825 109173 104752 102424 73633 75886 258777 220333 632138 640222 196224 195851 246951 251301 288088 278305 299460 300293 314203 320272 297568 330948 655141 691262 501086 410462 261860 259120 296219 297588 311586 314914 323167 323895 356614 358340 575703 599682 41.05 68.0 1
13:54:29 2023-09-27 308420 306793 77978 76504 112114 115518 112899 112289 86670 85514 91389 94950 113359 112776 318697 343502 927584 910734 340538 349765 103241 94774 98946 100205 113701 109140 104786 102488 73633 75841 249793 219710 632653 640676 196874 195745 248197 251086 288017 281371 297451 302926 315385 320094 300425 330296 656104 684103 502439 411699 261788 258542 296978 297342 312055 316539 320885 324568 355900 356690 572715 596180 41.05 68.0 1
13:54:30 2023-09-27 310045 306550 78215 76494 112179 115720 112964 112289 86813 85599 91415 92753 113582 112908 318180 342460 926234 918339 333505 351353 103382 94741 98878 99965 113668 109122 102470 104976 73601 75756 247627 220646 640096 634187 197124 195303 248865 250840 288088 281335 299713 299337 314713 321208 297358 330379 653718 692729 502439 409846 263714 257095 297892 296888 312776 315901 321504 323140 356614 359638 572031 599941 41.05 68.0 1
13:54:31 2023-09-27 308479 304669 77970 76504 112118 115518 112854 112422 86579 85536 91389 94884 113247 112462 318215 342726 928974 915472 335609 350822 103241 94774 98878 100172 113701 109140 104752 102564 73633 75705 248705 220959 637095 640096 196429 195851 247920 251937 288017 279788 300197 301003 315541 320983 297604 329310 658268 692240 498382 411552 263341 258251 296636 297315 311871 315981 321540 323403 356614 358340 577000 599682 41.05 68.0 1
13:54:32 2023-09-27 311229 306464 78006 76463 112277 115766 113042 112366 86665 85599 91541 94916 113370 112428 318697 345090 925016 912952 339334 350822 103241 94774 99014 100038 113701 108989 104752 102418 73666 75756 248705 220177 636925 634671 197680 194756 249635 249714 288201 279808 297595 301444 315715 320757 297640 329345 652723 684103 501086 410136 261860 257456 298005 295415 311871 317335 321112 324496 355508 358616 569970 597946 41.05 68.0 1
13:54:33 2023-09-27 309615 304625 77911 76441 112086 115518 112899 112212 86670 85631 91422 94917 113403 112776 318474 343297 926234 918339 333613 350822 103241 94741 98913 100034 113825 108989 102319 102649 73639 76062 248705 220959 634703 635567 197330 195303 249072 250661 288485 281371 297378 298348 315223 320023 297892 332249 656448 692729 502439 410462 263714 257456 297892 296924 312090 316121 323803 323140 357403 359385 572031 599682 41.05 68.0 1
13:54:34 2023-09-27 306829 306685 78282 76494 112309 115803 113152 112289 86729 85536 91389 94917 113247 113056 320017 343502 926234 910329 340501 350679 103241 94741 99014 99932 113814 108880 104786 105053 73633 75724 248705 218780 650194 638413 196571 198810 248061 251301 287683 279188 297342 300270 315049 321208 298217 330443 656604 684103 495766 408581 261824 259302 297054 297378 310793 316343 322370 324532 354370 357836 574446 597946 41.05 68.0 1
13:54:35 2023-09-27 311151 306294 78006 76434 112151 115485 112931 112192 86729 85557 91422 94884 113325 112428 318250 344642 920896 912754 339574 350858 103311 94741 98845 100041 114129 109122 102356 102547 73770 75815 248705 220177 633095 636197 197608 194923 249668 249678 288088 279613 297414 300270 315499 320615 297712 332035 652759 684103 512075 410317 263341 257708 297784 295315 311652 317017 320885 324208 355508 358376 570374 595850 41.05 68.1 1
13:54:36 2023-09-27 306685 306946 78130 76525 112147 115870 112789 112135 86611 85726 91474 92816 113258 112898 318250 343087 931654 912989 335573 350822 103241 94808 98946 100103 113735 108989 104825 102488 73633 75808 267853 221001 638182 638413 197124 195303 248097 252009 287279 279153 299919 300438 314238 320308 297892 329310 658785 693219 495266 411699 261860 258069 295897 297798 311144 315424 320566 323403 356614 358376 577445 598500 41.05 68.0 1
13:54:37 2023-09-27 306937 306334 77880 76441 112114 115547 112854 112212 86579 85536 91422 94917 113247 113037 318474 343297 926234 910106 339982 350575 103892 93288 99188 100041 114197 108888 102356 102424 73770 75782 250602 219090 641083 638267 196536 195851 248097 251265 288088 281335 297451 300691 315049 321208 297604 329609 658785 684103 502439 407968 261860 258756 297054 296960 311617 315901 319561 324568 354406 357549 575841 597523 41.05 68.0 1
13:54:38 2023-09-27 305784 306505 78010 76361 112394 115485 113152 112322 86665 85419 91389 94884 113247 112428 318590 343021 924924 916998 333649 350858 103241 94644 98913 100103 113668 108880 104752 105087 73583 75672 246512 219617 631371 634634 197124 195166 249249 250876 288201 279188 297667 298174 314968 319988 297892 330379 652759 692729 498382 410499 263714 257095 298000 295695 311871 315901 321278 322913 357139 359385 572031 599682 41.05 68.0 1
13:54:39 2023-09-27 306552 306500 77943 76504 112114 115790 112866 112180 86579 85504 91422 94950 113291 112776 318215 340969 931650 918058 336340 351065 103698 93198 98948 100107 113915 109072 102324 102488 73654 75886 248705 220333 632653 639769 196224 199160 247431 251511 288570 278435 297414 299080 315793 320023 297856 330443 656140 691262 501086 410499 261860 259120 295689 297378 313040 314914 320602 323942 356578 357836 574410 599682 41.05 68.0 1
13:54:40 2023-09-27 309365 306865 77862 76567 115075 115837 112821 112289 86226 85631 91422 92816 113247 113037 318250 345680 922430 913887 338614 351353 103241 94709 99014 100103 113701 108989 104752 105048 73633 75808 248705 220177 646679 630799 197402 194756 249285 251053 287279 280170 297631 299395 313328 320757 297604 331346 654715 683183 501086 410499 263900 256880 297748 297162 310202 317053 321339 326464 356543 360035 571028 597486 41.05 68.0 1
13:54:41 2023-09-27 306693 304595 77974 76410 115143 115518 112899 112257 86611 85541 91422 94917 113280 112462 321262 342485 928201 919485 333469 350679 103763 94969 99186 100141 114073 109223 102394 102547 73601 75776 248705 220646 632411 636469 197366 195303 249249 250876 288088 279188 299629 300366 314748 320983 297892 330379 654216 692460 507511 409846 263900 257491 297502 297378 311403 315901 321576 323140 357689 359385 573843 599387 41.05 68.0 1
13:54:42 2023-09-27 308008 306946 77974 76504 112053 115677 112899 112541 86697 85483 91422 94950 113247 112845 318250 343297 926271 910329 340538 350822 103382 94808 98979 99965 113701 108989 104752 105015 73666 75705 267853 218935 637589 638413 196571 195303 247714 251265 288088 279188 297703 302356 315049 320757 299759 329106 655677 683619 501938 409231 261824 258720 295897 297378 311652 316378 318595 324532 354441 356761 575026 595392 41.05 68.0 1
13:54:43 2023-09-27 310496 310838 77915 76445 112114 115518 112899 112180 86611 85509 91422 92816 113706 112760 320807 345396 922356 915321 339501 350643 103731 93392 98948 100107 114039 108989 104752 102424 73633 75705 248705 220333 632391 630992 197680 194756 249671 250166 288052 280135 297631 300270 313293 320757 297604 329345 652759 682150 502439 410462 261860 257491 297928 296054 311144 317113 319077 324496 356043 359121 570411 597946 41.05 68.0 1
13:54:44 2023-09-27 306892 305795 78037 76441 112313 115803 112899 112212 86611 85568 91422 94917 113247 112462 318697 343051 930329 912989 336120 351389 103311 94774 98946 100205 113735 109023 104752 105009 73633 75756 248705 220333 643695 638413 196571 198846 247679 252009 287886 279288 300131 299115 314238 320308 297604 329310 656677 692240 501086 411116 261860 258685 296219 297870 312162 316050 321314 324136 356614 358376 576591 599682 41.05 68.0 1
13:54:45 2023-09-27 306366 304595 77978 76531 112086 115518 112899 112135 86634 85663 91508 92741 113672 112977 320353 342436 926124 911982 340938 351173 103660 93131 99014 99965 113814 108989 102286 102477 73672 75756 249793 219555 632263 638413 196251 195851 248480 251301 288088 279188 298027 301184 315233 320308 297501 330443 655677 684103 501086 410098 261824 258756 297054 297378 311617 316121 320885 326670 355508 356761 573598 597946 41.05 68.0 1
13:54:46 2023-09-27 309396 308411 78250 76504 112107 115870 112854 112289 86611 85694 91422 94917 113247 112462 318474 341515 924887 918339 333613 350858 103382 94709 99047 100103 113735 108989 104752 105053 73633 75705 248705 220333 632000 631028 197124 195303 248516 250912 288088 279188 300161 298139 314273 320983 298000 330344 653718 691262 501086 408906 263714 257888 297928 297378 311871 315837 321576 323403 356078 359385 567779 599682 41.05 68.0 1
13:54:47 2023-09-27 308116 306514 78006 76410 112151 115737 113152 112399 86634 85658 91448 92753 113459 112707 318626 342906 930106 915560 336595 350822 103241 94709 98878 100136 110960 109223 104825 102424 73666 75672 252026 220177 644845 639317 196260 198881 246986 251832 288201 278340 300184 298906 314238 320308 297892 331528 656641 693219 501086 410535 261860 258720 295940 296564 312126 314914 320602 323931 356578 358376 575739 599682 41.05 68.0 1
13:54:48 2023-09-27 308746 306766 77907 76410 114953 115786 112711 112212 86258 85536 91263 94917 113247 112462 317770 345125 919609 910329 337657 350293 103241 94808 98878 99965 113735 108989 104607 105053 73633 75705 267853 220022 635343 630992 197402 194756 249285 250912 287279 280074 297631 301289 313328 319468 297892 333504 654678 683183 507342 410462 263714 256700 297293 296672 310708 316891 320592 324424 356328 356844 572715 594971 41.05 68.0 1
13:54:49 2023-09-27 309133 305361 78165 76494 112313 115930 112964 112212 86547 85631 91322 92627 113548 112829 321217 342352 924850 918339 333613 350858 103311 93165 99188 99932 113825 108955 104752 105087 73639 76030 248705 220177 638839 631028 196986 195166 248900 251037 288088 279188 299170 298174 314238 320983 298000 330344 652795 691751 495766 409231 263900 257888 297682 296960 312126 315204 321540 323403 356043 357653 567779 599682 41.05 68.0 1
13:54:50 2023-09-27 306937 305337 77947 76441 115139 115518 112866 112135 86226 85562 91389 94852 113289 112845 318250 345680 930329 907439 338614 350858 103170 94808 98845 100308 113701 109358 104752 102637 73633 75841 248705 220333 633430 638413 196571 195793 248551 251301 288088 280214 297176 299430 314713 319339 299432 328848 655677 685182 505179 412866 261860 258503 297473 297450 311180 317441 321720 324099 358228 357836 572715 597652 41.05 68.0 1
13:54:51 2023-09-27 306712 306906 78250 76588 112118 115837 112866 112476 86547 85631 91415 92804 113470 113229 317770 343607 922430 912057 338640 350504 103241 94774 98878 99965 113657 109148 102269 105048 73633 75705 247627 220177 636972 631064 197272 195303 248551 251832 287279 279648 299713 301216 313362 321208 297892 330880 656177 685146 501086 409614 264086 257708 297473 297798 310273 316378 319561 324496 356293 356879 575296 597983 41.05 68.0 1
13:54:52 2023-09-27 318877 305975 78006 76441 112309 115518 112964 112127 86761 85492 91422 94754 113393 112428 318250 341515 931650 917687 337657 350858 103241 94644 98911 100136 114014 109023 104786 105009 73666 75685 247627 220177 636478 639769 196848 195303 248516 250524 292677 278374 299170 301216 315721 320308 298440 329975 652832 689377 505179 411990 261824 258756 297928 295955 313111 316596 320306 324424 356365 356476 571404 599461 41.05 68.0 1
13:54:53 2023-09-27 309242 306694 77951 76508 112232 115766 112931 112289 86813 85568 91389 94884 113247 112879 316846 345952 932317 909067 337419 350858 103100 94841 98948 100281 113623 109173 104607 102451 73583 75737 248705 219617 630475 638413 196571 195303 248551 251301 287386 280118 297631 299360 314968 318538 297501 329079 656641 685255 505179 412866 261860 258322 298005 296147 310633 317405 319301 323931 358228 357872 574410 597192 41.05 68.0 1
13:54:54 2023-09-27 304931 306083 78345 76488 112309 114818 113295 114996 86702 85398 91455 94720 113314 112428 318732 341480 920896 917035 339538 350293 103241 94644 98471 99998 113735 108989 104752 105020 73583 75653 267853 219090 637095 635604 196571 195303 248516 250312 292713 278374 297667 302142 319768 320023 297892 332249 649051 681191 508694 409557 263341 257924 297502 295810 313808 316609 320863 326187 356043 358772 568576 596622 41.05 68.0 1
13:54:55 2023-09-27 310460 306397 78201 76467 112309 115803 113042 112289 86611 85536 91422 94820 113740 112873 318697 342507 928316 917687 336413 351245 103100 94808 98438 100205 113544 109173 104718 102629 73583 75841 248705 219960 629136 636538 197402 195029 249671 250560 288494 279314 297775 299395 315258 319339 299892 330344 652759 692729 498382 412866 263341 257527 297928 296715 312162 315585 320081 323931 358768 358616 570411 599682 41.05 68.0 1
13:54:56 2023-09-27 315786 304669 77880 76431 115113 115790 112768 112443 86226 85631 91359 95017 113247 115049 318250 342028 930989 912989 333685 350858 103241 94808 99188 100074 114129 109190 102356 102547 73535 75847 249793 220959 633104 637293 197017 195577 247920 252009 287279 278993 299955 300329 314827 319586 299759 329310 656677 692240 505179 411552 261860 258503 296219 297798 311434 315424 321540 323931 357175 358628 577891 599682 41.05 68.0 1
13:54:57 2023-09-27 311119 306690 78274 76473 112309 115757 113009 112224 86761 85631 91508 94916 113370 112741 318215 344571 925016 912952 339574 350786 103382 94774 99014 100274 113859 108989 104858 102456 73633 75880 250937 220022 637342 634634 197680 195029 249986 250452 288494 280039 297306 300270 316118 320757 297892 331197 652723 684103 501086 410462 263341 257853 297928 296679 312090 317335 321833 324496 356543 358880 570411 597417 41.05 68.0 1
13:54:58 2023-09-27 309583 306802 78037 76400 112277 115753 112931 112289 86670 85568 91674 94950 113325 112820 318697 343021 926234 918792 333613 351596 103795 93288 99188 100179 113994 109402 102286 102553 73737 75990 267853 221272 644801 635760 197541 195303 249249 251229 288939 279934 297563 302521 315188 320757 297892 331077 655052 693219 504975 410499 264086 257456 297712 296464 312090 316378 321764 323368 357689 359385 572031 599350 41.05 68.0 1
13:54:59 2023-09-27 306613 306726 78006 76473 112126 115737 112931 112399 86729 85631 91389 94950 113291 113056 318661 343021 926146 910292 340501 350822 103595 94774 99014 100103 113902 108989 104965 102483 73666 75808 252026 219090 639105 639317 197124 198881 248445 251832 288088 279613 299083 301184 315049 321208 297466 330443 656641 683111 508863 409810 261860 259484 296803 297798 312090 316821 319561 326404 354406 357836 574446 595850 41.05 68.0 1
13:55:00 2023-09-27 311376 305302 78010 76477 112187 115757 112931 112289 86611 85652 91581 94917 113325 112428 318215 344606 924175 915171 339872 350571 103660 93198 98948 100141 113915 109190 102356 102649 73705 75886 252690 220375 636526 634598 197541 195029 249879 250062 288494 280144 297631 300726 315721 321101 297604 329345 654941 684103 501086 410462 263341 257888 297928 297032 312090 317335 321339 324532 356293 358880 570374 597946 41.05 68.0 1
13:55:01 2023-09-27 306203 304664 78250 76556 112237 115870 112964 112289 86729 85631 91511 92753 113325 113115 318697 341445 931650 913026 336559 351353 103311 94808 99014 100136 113780 108989 104825 102521 73633 75808 248705 220333 632522 640222 196536 198881 247679 252009 288201 278374 300379 299289 314713 320757 299396 329043 656641 692729 501086 411699 263341 259266 296845 297264 312162 316199 320602 324388 356650 358616 577000 601498 41.05 68.0 1
13:55:02 2023-09-27 314376 304590 78069 76431 112463 115757 112931 112322 86670 85626 91548 94950 113325 112776 320997 345858 927612 912955 339354 350679 103660 93165 99254 100107 114231 109114 102415 102424 73785 75672 247627 218935 640505 638231 196571 196126 248061 252009 288088 280447 297595 302069 315049 320958 299722 331565 656641 683619 503791 408544 261860 259302 297054 297798 312126 316856 320531 324568 354961 358376 576110 598832 41.05 68.0 1
13:55:03 2023-09-27 311001 304625 78006 76515 112281 115518 113217 112476 86729 85536 91422 94917 113403 112462 318474 343021 926146 916998 333649 351636 103241 94808 99014 100274 113780 109283 104791 102515 73666 75841 248705 219995 630668 634634 197680 195166 249635 251053 288698 279808 297378 298871 315664 319823 297892 330344 652759 693219 498382 412866 263900 257456 297928 296924 312126 316378 322864 323403 358804 359385 571626 599682 41.05 68.0 1
13:55:04 2023-09-27 306397 306294 77974 76629 112268 115870 112931 112399 86729 85694 91508 92848 110760 112952 321262 342943 931539 914256 335464 350643 103382 95067 98948 100141 113825 109249 104863 102521 73633 76114 248705 219889 632075 638144 197124 195303 249075 252256 287359 280039 299460 298836 315223 320308 303454 329310 657607 692240 501086 412282 261860 258468 297682 297509 310237 316539 320566 323403 358192 358376 577817 599792 41.05 68.0 1
13:55:05 2023-09-27 311111 304161 78069 76463 112390 115518 112964 112180 86731 85504 91422 94884 113393 112428 320243 343572 923272 912989 339574 350822 103382 94774 99047 100137 113735 109249 104786 105087 73633 75808 248705 220022 637466 636538 197124 195303 249635 250276 288901 281931 297667 300973 316118 321208 299577 329345 652759 686187 503960 410462 263341 258286 297784 296018 313765 317335 318630 324532 356293 358880 569566 597615 41.05 68.0 1
13:55:06 2023-09-27 309329 304634 78002 76500 112179 115790 112931 112662 86665 85780 91508 92753 113616 112977 318590 344665 928790 918679 338468 351173 103311 94939 98438 100274 113668 109358 102286 102573 73568 75912 248705 219889 629068 638279 197989 195029 249846 250876 288698 279613 297378 299395 315919 319304 298161 330308 654410 693219 497029 413745 263341 257924 297928 297018 312820 315840 320045 324424 358768 358592 570411 599682 41.05 68.0 1
13:55:07 2023-09-27 308292 305516 77974 76504 112151 115757 112821 112212 86461 85568 91389 94950 113247 113037 320727 343021 926234 911406 339501 350540 103382 93232 99047 100103 113893 108955 104786 105020 73666 75705 248706 218935 639352 638413 196571 198881 248097 251722 288088 279705 297739 300726 314827 321208 297604 330443 656641 683619 502439 408869 261860 258756 297417 297378 312090 316378 319596 326404 354406 356405 574446 597946 41.05 68.1 1
13:55:08 2023-09-27 310960 306510 78010 76431 112346 115737 113250 112496 86843 85663 91608 92721 113616 112906 320353 345225 925016 912989 340056 350822 104275 94840 99047 100141 114163 108989 104931 102456 73607 75756 251997 220333 637466 634634 197680 195029 249701 250452 288698 280074 297631 302283 313328 320983 297243 329381 653718 686187 505313 411080 263341 259220 297677 296679 312126 317370 319042 324496 356543 358880 569970 595924 41.05 68.1 1
13:55:09 2023-09-27 306397 306572 78006 76483 112200 115866 112964 112289 86493 85621 91485 94919 113247 113037 318697 342701 930989 912304 335609 351353 103311 94808 98946 100274 113701 108989 104825 102535 73633 75841 249793 220646 630734 637475 197124 198619 248097 252364 287279 279222 300773 300293 314713 320308 298122 329345 656677 692240 505179 411699 263341 258503 296219 297509 311871 316001 321540 324136 357115 358376 577445 599682 41.05 68.0 1
13:55:10 2023-09-27 306388 306861 78254 76598 112390 115803 112931 112399 86606 85663 91541 92721 113582 112942 320807 343537 926271 910292 340538 350571 103795 94806 99047 100103 113814 108955 104786 102547 73770 75705 248705 219090 639308 639317 196848 198846 248306 251655 288404 279843 299423 300865 315493 321208 297536 329843 656641 684103 502773 410136 261860 259484 297054 296564 312126 316378 322364 326441 355223 357549 574483 598961 41.05 68.0 1
13:55:11 2023-09-27 309110 306685 78069 76483 112168 115518 112931 112289 86611 85509 91422 94983 113247 112776 318215 342507 926916 918339 333613 351389 103241 94774 99047 100103 113701 108989 104786 105087 73633 75705 248705 220333 632705 631028 197124 195303 249285 251053 288494 279613 300416 298418 314968 321208 297640 331113 655640 693219 507342 410172 264086 258105 297712 297588 311876 316378 323573 323403 357689 356809 573510 601919 41.05 68.0 1
13:55:12 2023-09-27 306649 306865 78069 76567 112313 115803 113042 112399 86815 85636 91574 92721 113403 112933 318250 342943 931378 915435 336321 351848 103241 94808 98878 100309 114129 109156 104752 105009 73633 75756 261100 220333 635097 638413 196571 198881 247714 252364 288088 279806 299170 300754 314238 320757 303454 329345 657812 692240 489267 411699 263341 258685 296845 297798 312126 315424 321540 324424 357151 358880 577445 597909 41.05 68.0 1
13:55:13 2023-09-27 310496 304630 78006 76504 112168 115710 112821 112257 86670 85599 91422 94917 113359 112776 317770 345645 922430 912989 339094 350786 103382 94774 99047 100205 113735 109173 104820 105126 73666 75841 248705 220177 645313 631064 197680 195029 250021 250876 288088 280602 297667 300726 314238 321208 299396 330379 653718 682631 502439 410462 263341 257708 297226 296924 311180 317370 319337 324280 356329 359447 570962 597726 41.05 68.1 1
13:55:14 2023-09-27 305700 306622 78225 76525 112232 115799 113119 112387 86697 85568 91422 94950 113280 112879 320770 342916 925542 919646 333613 350822 103382 94969 99047 100274 113735 108989 104786 105087 73633 75737 249793 220333 637342 631028 197402 195303 249249 251265 288088 279188 300379 299833 314968 319952 297892 330880 654678 692729 502439 410499 264086 257888 297928 296672 312126 316378 322064 323403 357462 360325 567743 599682 41.05 68.1 1
13:55:15 2023-09-27 306937 304625 78006 76504 112147 115790 112899 112289 86611 85599 91422 92647 113280 113150 318250 343057 927621 909647 341086 350822 103311 94808 99047 100205 113848 108989 102415 102456 73666 75756 247627 219090 644291 638413 196251 198881 248480 251655 288088 279613 298257 301219 315491 321208 298161 330480 656641 684103 495766 409482 261860 259484 297473 297798 311876 316831 322141 327376 355259 357658 574337 597799 41.05 68.0 1
13:55:16 2023-09-27 311376 306685 78543 76494 112309 115803 112899 112322 86702 85599 91422 92753 113538 112741 318215 345367 920896 911396 339297 351105 103311 94808 99047 100205 113893 109173 104786 105087 73666 75808 248705 220022 636849 631064 197680 195029 250021 250488 288201 280109 297667 300936 314238 321208 303134 330844 653718 686187 502439 410462 263341 257888 297892 295695 311871 317405 320007 324532 356543 358880 571220 599367 41.05 68.0 1
13:55:17 2023-09-27 306541 306514 77943 76400 112168 115870 112899 112135 86611 85573 91422 94950 113280 112879 318509 340493 932982 915009 337107 350858 103241 94743 99047 100103 113744 109173 104820 105048 73698 75808 252026 220333 633038 640222 196571 198952 248061 251832 288901 278340 301034 299325 314678 320983 303454 328812 656641 693219 502608 411699 263341 259817 296134 297581 313301 315655 321433 324316 357546 358232 575557 599239 41.05 68.0 1
13:55:18 2023-09-27 306829 306946 78112 76473 112147 115677 112899 112289 86634 85631 91548 94950 113403 112879 318250 343572 928132 910106 341021 351389 103241 94808 98979 100274 113735 109173 104786 102456 73698 75756 248705 220333 631826 640222 197124 198881 248516 251655 288088 279934 297667 301255 313328 320308 300067 328812 656915 682150 509292 412282 261860 258756 297682 297870 312162 316856 321339 326477 356614 357836 574410 596879 41.05 68.0 1
13:55:19 2023-09-27 309356 304630 78037 76535 112183 115518 112964 112212 86761 85568 91422 94917 113280 112879 318506 342542 926271 919646 333649 350858 103382 94808 99047 100205 113848 109023 104786 102418 73666 75920 248705 220333 632894 631064 197402 195303 249496 251744 288408 279222 300379 298418 315223 321208 297892 330880 654216 693219 501086 410171 264350 258001 297856 296457 311983 316715 321956 324763 357510 359809 573214 601925 41.05 68.0 1
13:55:20 2023-09-27 319421 304630 78037 76487 112103 115803 113262 112289 86670 85599 91581 94950 113706 113329 318732 340969 931650 915659 337144 350858 103241 94743 98946 100136 113735 108989 104786 104976 73698 75705 248705 220333 636972 639769 196536 199092 247766 251832 288901 278374 299170 299360 314273 320757 299686 331602 656641 692240 502439 411407 263341 259484 296845 297798 313588 315424 321540 324460 357116 358628 575296 598176 41.05 68.0 1
13:55:21 2023-09-27 309615 304669 77974 76463 112183 115870 112821 112322 86611 85604 91422 94984 113393 113037 317770 345402 922430 912341 339094 350858 103311 94808 99047 100103 113701 109173 104786 104976 73666 75756 248705 220022 648216 631064 197680 194756 250021 251301 287710 280201 297667 300305 314019 320757 297716 333415 657849 686940 501086 410207 263677 256989 297892 297870 311474 317229 322216 324352 356472 359638 572031 595887 41.05 68.0 1
13:55:22 2023-09-27 309133 306581 78282 76504 112183 115551 112931 112212 86611 85663 91608 94950 113314 112879 318732 341004 924924 919251 333685 351353 103382 94808 99081 100136 113769 109023 104820 104976 73666 75737 247627 220333 632800 634403 197402 195303 249321 251301 288494 279222 301199 300081 314273 321208 297712 330844 654678 692240 501086 409231 263900 257888 297928 297378 312162 315837 322064 323895 356578 356879 571028 598176 41.05 68.0 1
13:55:23 2023-09-27 306647 306838 77966 76473 112103 115514 112854 112289 86670 85599 91455 94950 113247 112879 317805 343537 929011 910360 340538 350575 103241 94808 98911 100205 113657 109173 104752 104976 73666 75756 247627 220375 633684 639769 196986 198567 248516 251301 288088 279222 297667 300900 313328 320508 301275 331234 658562 684066 498382 412500 261716 259123 297892 297090 311983 317158 321339 326187 356614 357836 575254 596769 41.05 68.0 1
13:55:24 2023-09-27 309757 306074 77939 76445 112118 115710 112931 112289 86493 85594 91389 94917 113280 112845 316846 345160 921495 912341 338614 350858 103311 94808 98878 100136 113769 109173 104786 105009 73698 75737 248705 220022 635466 631028 197680 195029 249846 251301 287795 280536 297703 299430 314238 319692 303417 333741 655640 684146 502439 410535 263714 257095 298054 296600 311144 317370 321830 324532 356614 356879 571064 597983 41.05 68.0 1
13:55:25 2023-09-27 303233 305337 78061 76504 112419 115551 112931 112212 86611 85631 91455 95017 113280 113071 318250 340423 931650 913062 336869 350822 103241 94677 98979 100274 113735 109098 104786 105087 73666 75705 248705 220177 636156 640222 196571 199092 247714 251655 288611 278374 300125 300997 315902 320709 299577 329769 655995 692130 507921 411516 263641 259742 296982 296600 311841 315459 321540 324460 358396 357550 574446 601090 41.05 68.0 1
13:55:26 2023-09-27 306960 304660 78286 76618 112074 115790 112821 112289 86643 85626 91455 94950 113280 113037 318215 343607 927621 909067 340538 350858 103170 94808 98878 100274 113735 109207 104786 102564 73666 75789 258777 220022 633941 640222 196986 198881 248551 251655 288494 279843 296888 301255 315865 320757 300959 328812 656714 682186 501086 412282 261860 258756 297682 297378 312126 317113 324813 326841 356614 357836 574410 597946 41.05 68.0 1
13:55:27 2023-09-27 308746 306582 78034 76473 112114 115551 112854 112289 86643 85536 91422 94917 113280 112879 317770 341004 924924 920026 333649 350894 103382 94709 99081 100136 113769 109023 104786 105015 73666 75808 248705 220333 632994 634440 197402 198532 249285 251404 288793 282167 300798 300790 315938 321137 297424 331238 656915 692510 502439 410244 264086 257888 297928 297723 312784 316912 322409 325866 356578 359892 572031 601128 41.05 68.0 1
13:55:28 2023-09-27 306505 306766 78002 76421 112212 115514 112931 112180 86579 85536 91389 94917 113325 113002 318697 342943 931617 912989 336084 351317 103382 94774 99047 100274 113859 109140 104752 102488 73633 75808 267853 220333 633184 640222 196986 199160 248097 252364 288494 279153 300379 301289 314932 320983 297466 329345 658072 692950 500270 411699 263341 258685 295861 297798 312090 315901 322028 324388 357653 358880 577817 599350 41.05 68.0 1
13:55:29 2023-09-27 306985 306510 78345 76473 112305 115677 112997 112289 86761 85536 91581 94917 113437 112428 318250 344829 923542 914972 341205 351353 103382 94774 99047 100172 113859 109140 104965 102488 73633 75808 251558 220022 637466 638279 197500 196055 249701 250554 288635 279934 297667 303164 315938 321137 300176 332322 655052 685556 502439 410426 263341 258685 299577 295552 313040 317299 319266 326404 356257 358772 570949 598795 41.05 68.0 1
13:55:30 2023-09-27 309620 305302 78006 76473 112135 115790 112964 112212 86729 85568 91548 94917 113247 112741 318438 342507 926271 917687 333649 350822 103241 94808 98946 100274 113668 109140 104752 102456 73601 75808 248705 219960 628258 635567 197680 195303 249846 251229 288205 279613 299460 299360 315919 320012 299396 330844 652759 693219 505179 413451 263714 257853 298005 295659 312126 316378 320531 324123 358768 357653 571220 599682 41.05 68.0 1
13:55:31 2023-09-27 307151 306874 78286 76619 112313 115996 112976 112573 86547 85726 91478 92848 113548 113056 320353 341958 930989 915510 335573 351209 103563 94905 99014 100172 113701 109140 104752 102585 73633 75808 258777 220333 631882 637926 197402 195851 248480 252542 287886 279188 299133 301003 315188 319692 303490 329345 658574 692729 498382 411699 263341 258685 297054 297798 311581 316121 323587 323895 357403 358880 577891 600960 41.05 68.0 1
13:55:32 2023-09-27 307070 306514 78385 76469 112342 115790 113152 112038 86761 85589 91581 94884 113437 112428 318697 343261 925053 915622 340056 350786 103382 94840 99047 100172 113893 109173 104931 102488 73666 75756 248705 219710 637712 636538 197124 195577 248865 250452 287221 279288 297703 301184 313293 321208 297640 330076 652759 684103 502439 410462 263714 258685 297928 295982 312754 316856 322141 326404 356293 358629 569272 598999 41.05 68.1 1
13:55:33 2023-09-27 309232 306622 78341 76494 112309 115799 113119 112387 86875 85663 91767 94950 113370 112428 318474 343021 930182 919485 337382 351317 103241 94907 98946 100453 113926 109538 104718 102611 73633 75873 249793 219925 628437 638279 197680 195303 250021 251265 288901 279808 299460 300639 315699 319339 298161 330808 652723 693219 495766 414038 263341 257888 297928 296255 313076 316856 320303 324496 359851 358880 571220 599682 41.05 68.1 1
13:55:34 2023-09-27 310750 304630 78073 76515 112183 116063 112931 112322 86818 85631 91548 95017 113247 113037 318474 343537 924887 910411 338135 350786 103892 94774 99081 99974 113927 108655 104998 104986 73901 75672 248705 219555 640590 636538 196986 199021 248480 252009 288088 282167 297414 300270 313328 320664 297892 329381 658072 683147 501086 407968 263714 258720 297054 297798 312812 317078 323167 324244 355259 359676 577262 601387 41.05 68.0 1
13:55:35 2023-09-27 309329 306685 78541 76525 112496 115419 113569 112476 86729 85504 91645 94884 113437 112725 318590 341445 924396 918339 339501 350499 103731 94774 99014 100172 113814 108989 104786 102456 73666 75756 267853 219555 643285 636538 197402 195851 249039 251301 287255 278374 297739 302999 315493 321208 297640 330308 654410 683147 508863 409195 263341 258685 297261 296600 314065 315284 320045 326404 355508 358880 569970 597615 41.05 68.0 1
13:55:36 2023-09-27 308153 305822 77947 76556 112053 116063 112711 112573 86611 85631 91422 94984 113280 113002 317734 345125 931650 911008 336357 350822 103241 94873 98878 100308 113701 109249 104752 102553 73633 75808 249793 219960 631755 638413 197402 198810 249249 251832 287279 280963 297739 301216 315699 320757 300279 329345 658574 690701 505179 413451 263341 258720 297928 297581 310895 319858 323130 324208 359201 358508 575964 598684 41.05 68.0 1
13:55:37 2023-09-27 316389 306942 78314 76640 112496 115870 112899 112387 86611 85663 91508 92816 113325 113194 317770 343643 922430 911619 338374 350822 103795 94774 99047 100274 113893 109173 104858 102521 73666 75808 248705 220333 636810 634634 197402 198846 249075 252364 287993 280074 299460 302069 314678 322422 297892 332957 658574 685219 502439 409231 264834 258685 298000 297545 310851 317370 320306 324496 357964 357911 576963 597840 41.05 68.0 1
13:55:38 2023-09-27 308479 304630 78101 76535 112237 115870 112964 112289 86729 85599 91548 92710 113280 113002 318474 340934 931650 915622 338105 351353 103382 94873 99047 100274 113735 109173 102263 102591 73666 75841 248705 220333 637095 640222 196646 199127 248097 252009 289018 279188 299913 299395 314964 321208 303526 329345 656677 693219 501086 411682 263941 259817 297293 297374 313265 315981 321920 324316 357546 358737 577671 602781 41.05 68.0 1
13:55:39 2023-09-27 308961 306730 78010 76494 112172 115790 112887 112387 86843 85604 91834 94984 113359 113115 321262 343431 928242 911471 340538 350786 103382 94939 99047 100274 113893 109352 104820 102456 73666 75808 248705 219090 633161 638085 197124 198881 248480 251832 288494 280039 297414 302049 316082 319703 300534 331528 656641 684103 501104 410426 261860 259484 297682 297798 312162 316856 320268 326938 355223 358376 575703 598832 41.05 68.0 1
13:55:40 2023-09-27 309360 304625 78006 76535 112237 115790 112964 112289 86702 85568 91581 94917 113280 112776 318250 342542 927612 918339 335646 350858 103382 94841 98946 100308 113701 109173 104752 102547 73666 75873 258777 219960 629548 636538 197680 195303 250021 251301 288933 279731 299496 301216 316176 319787 299396 330844 652795 694730 498382 413928 263718 257820 297892 297660 313920 316972 323167 324280 359418 359531 571036 599682 41.05 68.0 1
13:55:41 2023-09-27 306073 306942 77974 76525 112168 115996 112711 112419 86461 85694 91326 92880 113672 115244 318215 343057 931650 912304 335609 350822 103382 94808 99047 100308 113893 109173 104786 105189 73666 75841 247627 221315 633232 638413 197402 198810 249249 252364 287279 280074 300986 300754 315223 320757 297536 330112 660191 692729 505179 412866 263341 258685 297293 297798 311144 316891 321540 324388 358516 358880 577891 599682 41.05 68.0 1
13:55:42 2023-09-27 307291 305867 78006 76504 112244 115903 112964 112322 86729 85599 91422 94950 113247 112879 319437 342460 923542 918834 336084 350822 103828 94774 99081 100136 113769 108989 104965 105053 73698 75887 248705 219866 636942 634634 197402 195577 249285 251492 288494 279188 301303 299325 314238 320183 297532 333267 656915 690411 503791 409049 264460 258542 297640 297653 312861 315284 322409 324280 356293 359712 571028 599424 41.05 68.1 1
13:55:43 2023-09-27 309279 306942 78296 76400 112313 115518 113074 112212 86729 85509 91645 94917 113393 112853 318697 341445 933636 917035 337621 350822 103311 94841 99047 100136 113814 109023 104752 102521 73883 75841 248705 220333 637095 640222 197124 199196 248581 251655 288901 279288 300379 299395 314713 320983 299360 330480 656140 691262 501086 411699 261860 259986 297892 297450 314029 315459 321314 324460 357151 357836 572715 598176 41.05 68.1 1
13:55:44 2023-09-27 309620 306802 78037 76535 112179 115899 112964 112366 86702 85599 91515 94950 113314 113037 317770 345645 922430 913026 338614 350822 103628 94808 99047 100205 113848 109173 104820 102483 73666 75756 248705 220022 637219 631064 198097 194756 250021 251265 288201 280928 297739 300936 315902 320994 300104 333741 656448 686041 502439 411225 263827 257494 299577 296457 313030 317405 322141 324532 356614 358593 571847 599367 41.05 68.0 1
13:55:45 2023-09-27 309793 306757 78041 76531 112390 115996 112964 112289 86670 85599 91581 94950 113359 112776 318250 342577 926271 920026 333577 350822 103382 94808 99047 100103 113735 108989 104786 105009 73666 75737 248705 220333 632192 634403 197680 195303 249460 251301 288698 279648 299629 298871 315223 321208 298032 330880 653718 693219 502439 410499 264460 258286 297928 296744 312162 317053 322064 325314 357689 357911 567779 598176 41.05 68.0 1
13:55:46 2023-09-27 308479 305337 78006 76535 112147 115790 112931 112399 86968 85604 91581 94984 113280 115049 318250 343572 928279 912170 339464 351353 103628 94808 99081 100215 113961 108989 104926 105087 73901 75705 248706 218780 637680 638413 196571 199092 248516 252009 288757 282384 298988 300936 315757 323019 299577 331851 658428 684030 505144 408436 263863 259706 297682 297798 313288 317335 320566 324352 355508 359385 577854 598213 41.05 68.0 1
13:55:47 2023-09-27 310491 306946 78484 76441 112313 115485 113074 112366 86761 85441 91678 94884 113505 112428 318732 344810 920896 919646 339297 350822 103621 94774 99081 100205 113927 108989 104926 105053 73698 75737 248705 219090 636128 636053 197402 198846 249285 251301 292951 278340 300167 300270 314766 320183 298122 330344 653948 685219 503791 409231 263714 258720 297928 297315 314065 315424 320602 324568 355223 358880 572031 601071 41.05 68.0 1
13:55:48 2023-09-27 306937 305333 78069 76463 112168 115870 112854 112289 86702 85568 91581 94950 113280 112993 318215 345609 930329 909067 338401 350822 103241 94972 98979 100308 113735 109392 104786 102553 73666 75841 248705 220333 632718 640222 197124 196091 248965 251794 288883 282566 297523 302030 315938 320651 302025 331851 656458 686005 499734 412866 261860 259484 298000 297054 312933 317088 319301 327400 357402 358616 576109 597799 41.05 68.0 1
13:55:49 2023-09-27 309615 304664 78101 76535 112216 115870 112854 112289 86643 85631 91581 94984 113314 113071 318215 345645 922430 913026 339094 350858 103382 94841 99047 100308 113769 109249 104820 102521 73698 75841 248705 220022 637095 631064 198237 195166 250021 251301 288494 280732 297378 302512 314273 320994 297501 331113 654715 683183 502439 410499 263900 257924 297712 297169 311042 318331 319596 326441 357964 358880 570411 595887 41.05 68.0 1
13:55:50 2023-09-27 305966 304634 78341 76527 112118 115870 112899 112289 86611 85663 91422 95017 113280 115209 318250 341207 930989 913026 336631 351636 103382 94841 99047 100274 113735 109207 104786 102553 73666 75841 248705 220333 634653 638158 196946 196402 248232 252720 288698 279687 300731 301819 317725 321137 299251 332322 658072 693219 501086 411699 263714 258578 296457 296994 312090 316157 322324 324424 358085 358880 577891 598213 41.05 68.0 1
13:55:51 2023-09-27 303998 306644 77911 76486 112168 115866 112931 112289 86670 85604 91422 94950 113280 113106 318250 343021 926344 911657 340538 350822 103382 94808 99047 100238 113769 109173 104820 105087 73850 75705 249793 218780 636696 639952 197124 198952 248516 252009 288698 280074 299496 302497 319768 320218 297501 329079 658574 681191 497101 408942 263341 259849 297473 297798 312126 316609 320341 326938 355223 358880 577036 599424 41.05 68.0 1
13:55:52 2023-09-27 309839 310879 78037 76535 112196 115551 112964 112289 86611 85483 91422 94917 113314 112879 318250 342542 928316 918339 337180 350858 103170 94841 98911 100308 113701 109392 104786 102541 73633 76147 248705 222417 630220 639187 198097 195303 249914 251122 288919 279986 299024 300585 316513 319787 298196 330344 654941 692474 490584 414038 263714 257924 297226 297378 312790 316750 320602 324496 359887 358880 570411 599682 41.05 68.0 1
13:55:53 2023-09-27 306469 304669 77876 76567 114988 116063 112756 112529 86226 85726 91422 92816 113247 115244 318215 343572 931650 911657 335609 350858 103241 94873 98979 100308 113735 109207 104786 105043 73666 75769 267853 220646 631419 638413 197402 198881 249321 252009 287683 280109 300416 301289 315258 320757 297536 331395 658611 692729 507342 412866 263341 258756 297538 296994 311180 317370 321540 324424 358517 358665 579039 599129 41.05 68.0 1
13:55:54 2023-09-27 309097 304704 78041 76463 112237 115903 112919 112366 86702 85663 91548 94984 113280 115219 318732 341978 925579 918183 333685 351353 103860 94808 99081 100308 113803 109023 102372 102585 73922 76042 248705 220646 636819 630920 197680 195851 249418 251688 289009 280360 301303 299080 314968 320218 297892 331776 656915 693219 502439 410172 264273 258493 298239 297054 313076 316157 322553 323931 357653 357911 571028 599094 41.05 68.0 1
13:55:55 2023-09-27 306937 304664 78037 76467 112313 115870 113074 112289 86761 85663 91581 94950 113591 113037 319759 340969 930012 915696 337382 351690 103453 94808 99047 100238 113769 109207 104786 102637 73698 75789 248705 220333 634199 640222 196571 196955 248132 252009 292713 279218 299877 301444 314748 325688 303490 328848 656677 692240 507921 411699 264191 259885 297054 297798 313808 316132 324547 324244 357942 359423 576037 601814 41.05 68.0 1
13:55:56 2023-09-27 309878 310915 78041 76535 112216 115790 112931 112289 86792 85631 91581 94950 113314 113037 318250 345438 920896 915696 339094 350575 103311 94743 99188 100074 114242 109156 102351 102477 73770 75899 248705 220177 633356 636088 198237 195303 250653 251053 288698 280615 297703 302497 315938 325494 297640 330344 653754 682667 502439 410934 263341 258322 297712 296924 312162 317053 319337 324568 356650 358880 570411 597983 41.05 68.0 1
13:55:57 2023-09-27 305487 304664 78101 76567 112232 115870 112964 112289 86702 85651 91455 94984 113314 112879 317805 343057 926308 917687 333649 351389 103241 94841 99047 100136 114048 109023 104786 105048 73666 75789 247627 219617 630542 631064 197680 195577 249846 251301 288742 279648 301412 300293 318269 320757 302989 331381 654715 691912 498382 412282 264086 257924 297892 297545 312825 317787 324316 324051 358660 359892 572031 602242 41.05 68.0 1
13:55:58 2023-09-27 306937 302771 78041 76431 112216 115903 112964 112322 86670 85599 91548 95017 113403 113037 318697 343021 928242 913474 340538 350786 103892 93417 99188 100281 111322 109223 102383 102553 73904 75899 258777 219441 640132 640112 197124 199160 248865 252009 288494 280083 298988 301853 315715 319960 298370 332072 657547 686151 503791 409810 261860 259885 297682 297581 312126 316539 320117 327169 355223 358628 575703 598832 41.05 68.0 1
13:55:59 2023-09-27 310900 306083 78037 76504 112309 115870 112997 112289 86761 85568 91581 94917 113280 112428 318215 343607 926343 913026 339574 350786 103382 94808 99047 100274 113735 109173 104786 102488 73818 75841 267853 220022 633228 636053 197680 195577 250021 250488 288901 280074 297703 301219 314238 321065 297501 332249 652795 683111 503791 411371 263941 258435 299324 296600 313409 317264 320973 326757 356472 359531 570227 597431 41.05 68.0 1
13:56:00 2023-09-27 315778 306802 78002 76494 112147 116092 112899 112496 86611 85726 91389 92816 113247 115244 318250 342507 931650 916175 335356 351596 103763 93417 99186 100174 113994 109257 102351 102643 73737 75971 249793 220959 642546 638413 197541 198846 249635 252720 288290 280039 300343 301003 315258 320437 300425 330344 658574 693219 501086 412574 263714 258720 297682 297581 311871 316891 322254 324424 358757 358880 578710 598176 41.05 68.0 1
13:56:01 2023-09-27 306676 305361 78179 76463 112216 115903 112931 112322 86670 85631 91581 95017 113280 113185 318215 343537 926234 910292 338192 350575 103795 94774 99319 100136 113961 108955 104998 102456 73901 75705 248706 219090 642450 637926 196986 199092 248516 252364 288815 280039 299496 300270 315571 320922 297892 329381 657607 684888 498435 408290 264350 259416 298000 297401 311983 318810 323167 328354 355330 359820 577817 599682 41.05 68.0 1
13:56:02 2023-09-27 310057 304447 78357 76504 112244 115551 112964 112289 86729 85568 91581 94950 113359 112776 318215 344846 933414 920799 338119 351209 103311 94969 99117 100174 114073 109223 102351 102547 73785 75808 248705 220333 633604 640222 197680 196264 249599 251053 287465 279222 300167 302497 314748 320308 299347 329310 652759 689167 502439 413745 261824 259484 297892 295695 314029 316599 321800 324496 357618 357801 571626 601071 41.05 68.0 1
13:56:03 2023-09-27 308746 305324 78041 76494 112172 115870 112931 112366 86611 85753 91422 94950 113280 113002 317699 345715 931650 909067 337144 351389 103311 94907 99047 100308 113701 109358 104786 102611 73666 75873 261100 219925 634530 638413 197402 198846 249285 252009 288088 281392 299315 301856 315919 320308 301385 332249 658785 691409 505179 414038 263641 258578 297892 297689 311038 318608 322709 324352 359562 358880 574410 598832 41.05 68.0 1
13:56:04 2023-09-27 308674 304634 78097 76567 112309 115870 112964 112399 86702 85631 91548 94918 110760 112952 321262 342485 927686 921574 333505 351209 103892 93490 99254 100141 114231 109140 104965 102445 73666 75841 248705 221199 638023 634634 197680 198846 249846 251832 288901 280691 300052 299115 315223 319925 299795 331381 656375 693219 502439 410499 264647 258503 297928 297798 313076 317113 322553 324388 358192 357911 567779 599058 41.05 68.0 1
13:56:05 2023-09-27 306901 306802 78037 76494 112232 115866 112964 112289 86761 85694 91645 95016 113437 113150 318250 342943 930329 913026 335609 350822 103241 94808 99047 100205 113735 109173 104786 102553 73666 75808 246183 220333 631882 638413 197402 198881 248551 252720 288549 279843 300877 301216 318174 320994 300352 332795 658428 693146 501086 412793 264050 259123 297646 297473 311983 316856 322064 324424 358480 358880 579039 601498 41.05 68.0 1
13:56:06 2023-09-27 306641 306074 78377 76567 112602 115710 113042 112212 86934 85636 91794 92816 110857 112359 318590 343466 926368 915511 341021 351173 103763 95035 99047 100274 113814 109173 104820 102541 73770 75789 252911 220022 637712 636575 197541 195851 249143 250488 287857 280101 297739 302712 314238 321933 297501 331939 652795 683147 508694 410535 263900 258756 297784 296715 312754 317335 319561 326938 357390 358880 569970 597201 41.05 68.0 1
13:56:07 2023-09-27 309620 306608 78069 76504 112156 115786 113042 112443 86761 85568 91548 94950 113280 112845 318732 342507 929011 918339 337657 351353 103241 94907 98946 100341 113701 109392 104858 102714 73698 75873 248705 219995 632591 638413 198097 195577 250021 251301 288829 282566 300125 304227 319074 320130 300170 331238 654533 694618 505179 414920 264050 258542 297677 297870 313808 316901 320602 326502 360286 358880 571220 594775 41.05 68.0 1
13:56:08 2023-09-27 306937 306906 78197 76529 112074 116256 112866 112638 86579 85853 91422 92943 113247 115358 318286 343607 931650 910329 335609 351884 103382 94907 99081 100341 113848 109283 104892 102681 73850 75873 249793 219960 633298 638413 197680 198916 249671 252364 287886 280963 300561 301216 316211 321208 298405 332212 659581 693219 495766 413745 263900 259484 297928 297202 312126 318366 324274 324496 359887 359385 579157 599072 41.05 68.0 2
13:56:09 2023-09-27 309365 304630 78132 76556 112463 115903 113140 112419 86792 85726 91741 92690 113505 115164 318768 340934 926271 918834 339501 351920 103957 94841 99420 100341 113995 109358 105100 102585 74002 75873 248706 218182 641902 636538 197680 196402 249808 252362 290535 281371 300652 301535 315938 323701 300593 331740 656495 691044 498435 410426 264834 259885 297677 297798 315320 317194 323498 327437 357689 358983 576930 602876 41.05 68.0 2
13:56:10 2023-09-27 311376 306946 78718 76713 113152 116315 114445 112989 87395 85880 92417 92911 111037 115439 320740 343607 938204 924942 338401 352209 104866 95502 100309 103180 111860 110840 103065 103988 74513 76328 250937 222576 640795 645629 197604 195258 250541 252132 290767 284144 301618 303164 321065 323153 303132 336559 663537 702335 503791 414651 266523 260178 302832 301781 316592 322413 327532 330558 363304 364507 580427 608135 41.05 68.0 2
13:56:11 2023-09-27 319668 318185 81153 79424 118731 125004 120956 120470 89327 88234 97137 96479 115218 116377 331619 360970 968530 949158 350508 367361 109144 95801 106749 105367 119592 115994 110177 110964 76433 76771 254018 229465 657352 666965 203802 202637 261230 261698 303008 294126 311591 315200 329871 332217 311559 345016 686000 727651 516146 430335 276287 269585 315031 311461 327627 331884 337393 340170 375807 374551 599266 627212 41.05 68.0 2
13:56:12 2023-09-27 323938 324740 82268 80619 123376 123847 121960 121922 89981 89468 95679 98706 117949 119198 336387 363916 983403 966074 358417 372021 112591 97715 106420 107683 120543 119270 114358 111675 76931 78211 262225 230201 664116 672900 206934 204739 261983 263254 305741 297707 315694 316659 333459 336994 314851 348184 695178 729998 525743 430605 279779 273039 316123 315825 332458 336985 340958 342451 379002 380253 607790 639131 41.05 68.0 2
13:56:13 2023-09-27 333726 330786 85455 81657 123589 126923 127126 126165 91272 89968 98288 102575 122087 120909 346306 369648 1001754 986785 362767 381680 114084 99296 109771 112707 125451 124934 115431 116156 78869 79977 267019 234404 692491 678709 208382 206231 265329 267067 311979 302718 321121 323266 334759 341347 315912 353915 705818 738799 524078 435162 283467 278353 324019 318874 334437 340554 342582 347104 380959 385769 619041 645509 41.05 68.0 2
13:56:14 2023-09-27 336653 333520 85693 81866 124644 128227 128461 127877 93040 90157 99064 103237 122561 121977 346327 369977 998832 992519 369524 381721 114310 99841 110926 113446 126766 122601 116436 117235 79277 80234 265831 234621 690745 679994 209501 207660 265727 269662 311648 305035 320575 324610 334794 343233 318387 350364 710223 740673 522456 439088 283868 278335 322547 322572 338687 342861 342402 352227 381993 383036 622591 648539 41.05 68.0 2
13:56:15 2023-09-27 341173 338393 86004 82411 126032 129700 132869 132239 93201 90471 99811 101344 123242 125122 351699 380723 1016398 994482 369258 386416 112066 100637 112268 111808 128989 125331 118721 119505 79972 81215 275310 238163 697884 692891 209794 209649 268979 270366 315720 306613 322383 324514 338309 340633 318896 351569 714290 756496 529855 440234 284898 278396 324969 323781 337772 342434 348349 347140 383281 385240 623693 655001 41.05 68.0 2
13:56:16 2023-09-27 342915 339974 86121 82411 126433 130096 133928 132552 93362 90377 100498 104038 120377 125209 354657 378155 1017912 1005151 368968 387939 112066 100422 114777 111731 131804 125639 119620 119974 80046 81123 275310 237994 690362 689059 210851 209649 269736 270366 315497 306577 320646 324714 337834 342683 316938 354130 717553 747153 533968 440149 286633 281294 324933 324730 337332 343599 346655 351764 383139 387948 632273 654729 41.05 68.0 2
13:56:17 2023-09-27 344642 341463 86121 82647 127232 130732 134301 133534 93395 90504 100877 101701 120935 125768 357606 385402 1026576 1007436 373866 391848 112220 100944 115578 113294 132934 126998 120453 122931 80220 81699 270338 239346 692214 701009 211329 209991 270152 270748 315942 306757 323064 324875 338891 339613 316681 351569 712111 757031 533968 441619 286566 279608 324969 324839 338246 342709 348843 350619 383281 385275 626299 656445 41.05 67.9 2
13:56:18 2023-09-27 348207 343074 86408 82647 127691 133451 130805 133672 93427 90536 101154 101790 121444 125768 356249 383384 1023849 1016170 374048 389711 112663 101009 115693 113392 132883 127351 122773 122982 80647 81699 270338 237114 698755 696824 211583 209065 270152 270748 315053 307224 321584 326712 337550 342436 317525 353839 720271 752658 535339 439728 286741 280748 324897 327138 337630 343458 346764 349732 382136 384293 634527 656864 41.05 67.9 2
13:56:19 2023-09-27 350279 346740 86306 82932 128114 134327 132435 131827 92023 91062 101684 102687 122295 123168 358833 384932 1037507 1019011 379461 393667 112297 101707 115854 114685 133137 128836 121582 120758 80758 82358 272808 239664 692285 702007 212843 210306 270152 270317 315942 306226 324528 324875 337799 343438 317453 351388 718274 754785 532193 442264 286647 281524 326808 324839 341326 343153 345676 351037 384972 387402 630029 657803 41.05 67.9 2
13:56:20 2023-09-27 349706 348613 86586 82940 128960 134021 132772 131679 93684 90819 101921 102579 122825 123035 360677 390315 1027043 1014408 378610 394436 113388 101741 113310 114876 130602 129042 123697 120758 81276 82587 275322 240276 701142 699531 212509 211415 269972 273822 317621 309839 324944 328564 338954 343297 320186 352547 723920 755767 542740 445397 285971 281936 327269 327455 339639 344945 345640 350014 387943 387402 639066 661255 41.05 67.9 2
13:56:21 2023-09-27 353645 350697 87118 83319 130010 131196 134382 132756 94378 91287 102841 103462 123795 123775 365399 389817 1040503 1026576 377365 396736 114176 102476 114010 115516 132548 129970 121430 122532 81799 82734 275322 242217 707376 705213 213177 211662 269864 270694 316145 308191 323052 326678 337799 342922 316832 353521 727507 757220 536710 441403 288793 281746 326877 327405 339543 346855 348349 350790 384431 386389 642902 666110 41.05 67.9 2
13:56:22 2023-09-27 357085 352010 86895 85274 129786 131851 134390 133910 94074 91738 102977 104080 123299 124862 363996 393990 1036743 1021788 386708 399234 114529 104330 114518 115981 132764 130653 121611 122866 82038 83386 274846 241728 717517 710584 213440 211592 271987 273954 318178 308984 326364 327637 340323 343162 316903 351388 726489 767665 545519 448059 287886 285316 326842 329225 342843 344774 348843 351073 391228 385240 634731 665524 41.05 67.9 2
13:56:23 2023-09-27 354266 352337 87119 85298 132728 132099 135271 134162 94205 91771 103401 104452 124079 124981 365967 393400 1047677 1032542 384015 398538 114826 104542 115099 116482 133164 131420 122475 122998 82235 84879 275322 245359 700332 707115 214068 212326 269829 272840 318801 308156 326545 329458 338309 345302 316903 351496 727778 760786 542194 446854 288793 284410 329925 325624 342952 347938 348056 351213 387691 391799 643581 668957 41.05 68.0 2
13:56:24 2023-09-27 357830 355588 87369 85761 133564 133411 135970 135504 94466 92125 105668 104957 124898 126225 369618 395800 1054212 1035822 384583 401841 115506 105454 115835 117761 134314 134590 123623 124871 82462 85563 275953 245835 700991 714764 215088 212809 271101 273812 318801 309812 328432 328564 339880 346307 316868 353521 730810 766147 544935 447559 291457 285316 329889 327401 344892 347658 348843 354062 388015 390978 638185 669486 41.05 67.9 2
13:56:25 2023-09-27 358634 357519 85743 85769 130554 133532 137027 135518 94630 92379 105991 104990 125636 126225 371854 399275 1045416 1033064 387551 405262 115738 105181 116550 117719 134643 134616 124130 124971 83182 85427 279913 245742 711123 714874 214068 213751 271101 274551 319060 311733 324672 329724 340634 344783 319828 351496 736033 771838 532333 451725 291308 286342 330639 330277 342735 350638 351824 354467 392422 389720 652248 674729 41.05 67.9 2
13:56:26 2023-09-27 362432 360763 85774 86290 130535 134881 137737 137113 92560 92634 106423 105697 126414 127272 375553 401533 1055439 1044387 392062 405750 116799 103146 117459 118734 136022 131701 125262 126025 83675 85827 279913 247376 713044 718429 215426 214228 272381 276274 321034 312687 328322 330759 340669 347946 320312 351533 736186 772966 546909 454670 292182 287949 331964 332198 345623 349573 349053 353526 390369 391099 654739 677584 41.05 67.9 2
13:56:27 2023-09-27 363820 361028 85846 86593 130766 136007 137963 138049 94926 94793 106457 106264 126622 127940 374003 402374 1063714 1046776 389852 408299 117461 105779 117987 119369 136734 131883 125844 126664 84071 86071 282516 247837 717891 722499 216518 213927 274210 276274 322045 314404 328458 328693 342798 347661 321321 356280 737995 772820 544935 451453 294038 288211 333297 331547 346411 348980 348808 355748 389822 393784 653045 676552 41.05 68.0 2
13:56:28 2023-09-27 367863 365128 86239 86838 132806 136241 139641 138681 93172 93148 104547 106703 127780 128295 377919 408226 1066773 1056206 393173 410069 118108 103382 118779 119977 137844 133352 126853 127504 85842 84445 285999 247800 734547 724548 216823 213927 274927 277815 322498 315843 330049 331762 342979 347946 318825 357403 744937 772420 550419 449819 294539 288290 333712 333334 344474 350376 349406 357624 393922 392305 657347 682624 41.05 68.0 2
13:56:29 2023-09-27 366563 364444 86361 86913 132847 137160 142349 139152 92982 95155 107178 106835 128305 128859 378668 411240 1072230 1051140 392244 409837 118446 103718 118813 122209 138250 134108 127130 128028 86086 84614 282246 248342 724753 729501 216715 215097 276314 277724 324884 315807 331455 331619 343431 348818 320134 357763 741156 775319 546306 453306 293975 293999 335836 333816 347599 349817 350957 358422 391944 395701 654472 682624 41.05 68.0 2
13:56:30 2023-09-27 369082 367498 86942 85426 134087 137825 143607 140017 93541 95482 104921 107129 131147 129321 383260 410015 1074058 1064718 393949 412291 119399 104288 120046 121211 139713 134988 128610 129057 86431 84731 284504 251106 726399 728488 216823 214001 277929 278047 324956 316934 328919 333888 342951 347947 319863 360167 747325 779405 551079 453219 294766 289642 335872 335220 347111 352518 351560 357593 396326 394732 659984 683720 41.05 68.0 2
13:56:31 2023-09-27 369354 368925 87046 85367 134597 138523 143490 142838 93203 95552 104849 107985 131249 130182 384346 415052 1079169 1057389 395701 414872 119565 105045 120448 123025 141683 136149 128830 129493 85770 85215 284504 250799 725433 736842 216823 214081 278213 279348 327718 316420 330916 333888 345367 349729 321701 358199 745508 786602 553859 455970 298042 290180 336221 334437 349492 351954 353657 358167 394549 397106 656873 685730 41.05 68.0 2
13:56:32 2023-09-27 369925 370038 87783 85498 135063 138833 143900 142908 93456 95651 105157 107985 132006 130216 384065 415170 1069949 1061680 398917 414908 122323 105143 121328 123179 142449 136149 129610 129597 86956 85215 287150 250978 731954 734572 216823 214850 277929 279761 324636 318927 329524 335777 345332 348224 323576 358962 751055 791146 552469 459681 295181 292370 334706 338600 350580 355602 355552 359950 396885 396961 658743 691660 41.05 68.0 2
13:56:33 2023-09-27 373452 371063 88150 85677 135987 139806 140943 143682 93647 95884 105538 108749 132104 131822 386412 418305 1088352 1069182 401079 418954 120900 106403 121886 120732 139116 137183 130117 132884 85416 86012 284848 252432 733925 740892 217120 214850 279390 281868 326864 320335 333036 333888 347488 351422 322714 358199 749265 784297 553859 460007 296883 292129 338838 335481 351965 356850 355844 362242 396362 398166 667456 691881 41.05 68.0 2
13:56:34 2023-09-27 376524 372211 88186 85952 136115 143106 141009 141026 93710 96151 106386 109342 132322 134492 387682 418598 1082237 1068217 406008 417505 122714 106568 124145 120898 139798 137737 132505 132999 87277 86257 288176 252540 732539 742613 217120 215853 278908 281189 325950 319859 333361 335777 347209 350385 324789 358742 751863 796579 551619 463757 296609 293844 338695 336387 353884 356350 357827 360974 396993 398445 664231 694576 41.05 68.0 2
13:56:35 2023-09-27 378265 375319 88763 86347 137199 143646 142218 141974 93964 96285 106810 109957 129923 133566 392194 419911 1097498 1080499 405071 420483 123363 107404 124596 122217 140934 139074 132827 130437 85726 87337 289350 257005 729463 740783 217493 216687 279892 280958 330911 319634 333685 336564 345680 352527 324861 359280 754635 789993 563030 459539 301158 292157 339862 340654 351929 358358 358518 363420 399275 396391 668438 694344 41.05 68.0 2
13:56:36 2023-09-27 376167 376178 89011 86533 137623 143847 142845 142401 94411 96318 107123 111969 130308 135267 393488 424066 1092802 1074133 403141 421326 123431 107355 124908 122586 141558 139171 129520 130503 85758 87222 288176 256278 737811 746640 217493 216257 279923 282938 330661 321589 336584 337167 349729 351822 324681 360330 758622 797730 559592 459575 300872 294755 341924 339661 355962 358143 358011 362554 397427 401218 670444 698549 41.05 68.0 2
13:56:37 2023-09-27 383123 378763 89808 87469 138742 140337 144105 143258 95023 94236 107782 110617 131694 131888 396567 423993 1096830 1085243 410403 423561 120678 108049 125396 123089 142409 140736 131070 132108 86087 87589 290093 256641 744465 745102 219381 217268 278544 283414 331412 323907 337180 338091 349644 355752 325418 359280 761361 793310 561621 468868 300581 296484 342961 341722 353956 359140 361825 360515 399244 398795 673450 702596 41.05 68.0 2
13:56:38 2023-09-27 380561 379056 89746 87533 138984 144566 144275 143759 94957 94256 107882 112635 131347 132249 394253 423695 1105285 1088335 405542 423957 120761 108373 125500 123834 142837 140552 131058 132514 86441 88037 291783 259754 739368 747108 219429 217502 280763 283030 333861 323403 337511 340510 348782 354685 331639 362586 763849 793383 564439 463627 303008 295465 342961 342758 354957 359105 358297 365934 400754 399987 674886 701101 41.05 68.0 2
13:56:39 2023-09-27 386311 382555 90253 88049 140039 142779 145145 144360 95411 94332 108430 111513 132469 132858 396696 431377 1097609 1086751 413501 427671 121947 108881 122779 124480 143833 143571 132278 133072 86559 88230 290708 257551 746035 751794 219381 217641 280759 285280 331951 324857 339684 338410 351992 354685 325681 359859 763522 804316 559418 468516 302152 297356 345913 342516 355477 360889 360501 363139 399244 403659 673450 704014 41.05 68.0 2
13:56:40 2023-09-27 385218 381613 90384 88146 142397 142182 145587 144692 95631 94364 108647 112926 132852 133222 399612 425269 1100422 1088167 413245 428699 122685 109350 123702 124996 144466 144017 132676 133645 87283 88715 291783 259570 747239 750298 219569 218812 281135 284987 333271 326658 339684 341758 349872 354720 327194 360330 767660 802288 564439 468480 302935 297775 342997 343286 354943 359105 360537 365676 404400 403021 672459 706121 41.05 68.0 2
13:56:41 2023-09-27 383969 382220 90732 88299 142938 142501 146948 144794 95768 94364 109014 112959 133102 133004 401456 429756 1109976 1097387 413355 428337 122901 109620 123954 125130 144803 144079 133210 134087 87715 88845 290708 257404 751602 752051 220979 218121 282064 286155 333969 325256 339684 341758 351992 357863 325681 360510 770054 801969 560982 472543 303008 299460 345876 344407 356155 363036 360357 364645 403332 403624 682670 709240 41.05 68.0 2
13:56:42 2023-09-27 384603 385671 90831 88792 143159 143869 147029 145904 95768 94523 109249 110575 133851 134886 403009 438143 1115901 1097560 412112 429433 123018 110152 124893 125924 145712 144658 133864 134576 87932 89550 290708 259834 750993 760680 220979 218319 284175 285958 333687 325221 338365 340690 352033 358115 326440 364823 765924 802252 538470 470200 302888 297720 345591 344806 357658 363503 360573 367082 402008 405689 683729 708198 41.05 68.0 2
13:56:43 2023-09-27 387952 386865 91207 89162 143364 144568 146464 146524 95800 94781 109417 110552 134069 135460 401940 435747 1114429 1088167 416779 431537 123627 110431 124960 126407 145780 145037 134340 135458 88205 89807 293229 261482 763160 759066 220979 220440 282112 286795 338719 328045 342588 342217 353984 357254 329568 364126 768021 815684 556117 473215 304739 297423 346633 344284 359566 361190 362872 368908 404400 403967 680626 710137 41.05 68.1 2
13:56:44 2023-09-27 391032 389939 91611 89370 140682 144556 148040 147371 96194 94845 110024 110919 134749 135768 405421 436145 1114429 1097387 414592 432453 124872 110772 125855 126825 147586 141606 136267 135904 88759 89873 295489 261518 762064 762839 220944 219863 284459 287414 334693 328746 338365 342902 352350 357361 328449 364859 771652 811374 567258 473215 304732 300283 345314 344802 360363 363539 364629 367082 403512 405204 681703 711068 41.05 68.1 2
13:56:45 2023-09-27 393091 389804 91751 89443 140823 144701 148421 147784 96290 94813 110160 110919 134917 135904 405673 433079 1116048 1103788 418262 432971 124681 111113 125889 127244 147190 142436 135437 136159 88999 90236 295794 261301 757244 762298 220873 220334 284516 288247 336102 328073 341616 346306 351155 356859 329248 364896 776649 816189 575319 474165 306468 299373 345591 347336 360979 364084 364371 367863 408340 406376 682149 715288 41.05 68.1 2
13:56:46 2023-09-27 391467 391364 92258 89935 141834 145474 151765 148231 96454 94910 110806 111858 135802 136316 409304 438706 1122333 1117822 419483 436539 125126 113549 126480 127911 147789 143837 136231 136927 89162 90499 311590 261518 758784 762805 223096 219754 285601 288775 335737 329778 340488 343061 351296 358863 329711 364271 775076 811727 577463 478056 305490 300283 348520 348563 359566 365500 366104 367095 406266 403967 682670 717392 41.05 68.1 2
13:56:47 2023-09-27 391096 389902 92553 89667 142327 145643 152047 148438 96845 94910 110866 111111 136352 136384 410572 437768 1127394 1116438 419978 437815 125752 111887 126919 127986 148515 143760 136292 137141 89529 90683 296416 262924 765584 763766 222939 220062 286879 289365 339169 330777 341448 345329 353409 359149 328573 366003 778520 809327 545718 476703 304810 301268 348484 347514 359278 366792 367178 367131 406043 403967 683766 717429 41.05 68.1 2
13:56:48 2023-09-27 392276 391693 92549 90099 141999 146016 151941 151466 96487 95136 110866 111750 136186 137057 411480 438706 1132880 1114645 414628 436241 125866 113809 127143 128190 148721 144279 136957 137358 89505 90815 298263 264296 762054 765387 222399 220895 287688 288775 337803 331278 340967 344319 353374 359149 327724 366821 781547 811759 562198 477275 305598 302467 348657 348911 359676 367789 367849 367095 408340 404886 687831 719541 41.05 68.1 2
13:56:49 2023-09-27 395373 393494 92681 90573 142698 147794 150919 149862 96919 95882 111269 112776 136678 138117 412609 440562 1140142 1119378 418153 438384 126268 114261 127564 129255 151193 145035 137291 138147 90089 91541 298403 266928 772771 767665 222989 221164 287283 288874 340949 330777 342037 346190 354224 359149 328715 366868 781910 813451 573317 474165 306784 303106 349572 349653 360979 366773 366918 367647 406871 407337 692355 720148 41.05 68.1 2
13:56:50 2023-09-27 395966 394674 92689 90756 142623 147654 152330 152346 96487 95881 111011 112971 136761 138579 410878 442093 1140395 1118033 420891 439180 126403 114409 127598 131464 151333 145774 137550 138601 89882 91701 301088 267686 760098 768817 223132 221573 287711 290263 341695 330527 342483 346291 353798 359009 329568 369202 781763 816336 570077 473830 309065 301830 349818 350530 363498 366738 365808 368237 407512 410731 695939 721328 41.05 68.1 2
13:56:51 2023-09-27 399007 396119 93194 90786 143760 147962 148882 148691 97216 95882 111827 112841 137591 138509 413305 444934 1140284 1122836 424485 439892 126369 114840 127987 130290 149798 146253 138049 141651 90129 92241 317612 268257 759483 771555 223759 221785 288093 290842 342428 330741 345649 346119 356729 360190 330710 369239 783575 818381 581351 476396 310414 303035 351407 351771 363021 366703 365468 369348 409589 408195 697950 723321 41.05 68.1 2
13:56:52 2023-09-27 396632 397047 95236 90918 143850 148101 149185 148453 97114 96134 112111 113171 137591 139090 414543 449853 1141389 1120628 424485 441493 126403 115023 128199 132115 151719 146726 137987 139960 90312 92235 299198 267686 765327 774768 224318 221608 288906 291462 341731 331189 346492 345356 353869 360225 330460 368940 783775 816036 570077 477004 310264 302574 351938 351807 363534 366703 366030 369420 409913 408517 699805 723833 41.05 68.1 2
13:56:53 2023-09-27 398767 399252 95429 91360 144585 148584 150139 151373 97483 95979 112458 113547 140705 139166 414434 453085 1143671 1123931 422865 444666 127484 115012 129085 132407 149205 147000 139000 141845 90542 92305 301049 267686 773854 776971 224533 221821 288942 295910 341910 332283 346773 344802 354437 361305 330710 368679 783019 817226 571486 479754 311293 302218 353965 353870 364048 367834 367142 372706 410560 408839 699509 724448 41.05 68.1 2
13:56:54 2023-09-27 399549 399889 95464 91552 144686 148685 150622 150089 97146 95979 112458 113657 140609 139682 418358 453368 1146649 1127425 426223 441768 127859 112234 129230 132702 150030 147069 139353 142271 91134 92496 300718 268257 787217 777900 225058 221821 289027 289920 342947 333834 347829 346796 356645 362389 330710 367414 783019 819574 574657 479754 310414 304030 355739 351807 363791 367869 368743 373306 408692 408804 696925 724419 41.05 68.1 2
13:56:55 2023-09-27 400050 400255 95725 91904 145188 149241 151106 150706 97445 96595 112596 114035 141008 140164 420579 450926 1143671 1120628 423127 445851 128118 115149 129763 132690 150198 147688 141824 142380 91426 94266 303875 268348 769617 781286 223795 222827 289079 289920 342983 333474 346737 347478 358835 361305 330710 367938 782762 820388 575714 479754 311293 305639 354502 351699 363202 370074 366637 372180 406835 410095 702804 724419 41.05 68.1 2
13:56:56 2023-09-27 403467 399929 95733 92031 145526 150626 151491 151056 97582 96538 112790 114316 141494 140407 421172 450890 1146649 1120973 426297 445488 128447 112406 130104 132793 150614 147685 142082 142774 91460 94462 303875 270748 774608 781874 223096 223140 290950 288628 344923 333870 346773 347478 358799 360729 330746 368269 784192 825101 581704 479754 311293 305460 355003 351699 364329 370074 366122 372443 407156 412261 704104 726549 41.05 68.1 2
13:56:57 2023-09-27 406160 401116 95763 92196 145552 152570 151174 151191 97478 96569 113136 114336 141235 140912 421808 453659 1146960 1120628 427316 447113 128576 112593 130229 129509 150889 148410 142091 142752 91779 94496 305873 270006 768854 785867 223509 223625 290540 292073 345899 333762 347683 347372 358045 360014 331570 371343 786451 828678 574305 479754 312103 305279 355003 351771 365424 370109 369005 373160 407477 412587 703604 727697 41.05 68.1 2
13:56:58 2023-09-27 408258 402209 96089 92379 145695 150290 151979 151819 97648 96802 115274 114447 141610 141011 420703 457632 1146960 1123893 431570 448453 128968 113057 130627 129865 151199 149421 142393 139762 91779 94758 303875 270423 771842 781874 224174 223140 288942 290467 345655 333870 348852 347514 357720 360190 332792 368233 787638 829365 572895 477566 313062 305890 355505 354621 366560 370074 366122 373306 409984 414405 704604 730833 41.05 68.1 2
13:56:59 2023-09-27 408512 402962 96167 92382 145993 150219 152148 151921 97711 96668 115308 114447 141878 141000 421070 458893 1143278 1125010 432556 447844 128968 113057 130692 130701 151483 149453 140855 140607 91965 95018 304810 270279 772870 786218 224705 223069 289027 292170 344923 335492 348852 349755 358261 362353 333803 368156 788828 834488 575714 485827 312619 305890 354419 354689 365132 368677 367261 375040 409948 412225 700006 730833 41.05 68.1 2
13:57:00 2023-09-27 405763 404205 96747 92191 146610 150114 153795 151224 97811 96339 113718 114447 138427 141063 423592 458252 1142013 1134830 431827 447442 131642 112980 133745 129954 152174 149246 139291 140447 92421 94726 304810 268536 787176 788452 224533 222984 289079 292206 342983 336040 348312 347514 359919 362389 332756 368156 788828 829401 581036 487588 311734 306789 355485 354871 367671 368970 369551 375040 409625 412587 693826 729031 41.05 68.1 2
13:57:01 2023-09-27 405835 405192 96425 92446 147527 153103 153165 152201 97811 96503 115572 114749 142067 142160 423412 459975 1147466 1134681 432979 450069 129687 113290 131980 130693 152880 148998 139940 140250 92777 94791 303440 268761 789010 788722 224497 223140 288974 291753 342767 339098 348112 349090 359883 362424 332792 368679 791103 829365 581036 487588 311293 306789 355201 354621 365460 370145 369551 374738 409338 413494 694881 731872 41.05 68.1 2
13:57:02 2023-09-27 409130 405398 96691 92702 146852 153422 153165 152618 97843 96700 115607 115018 142299 144170 426170 454508 1149552 1137255 433705 449478 131962 113368 134130 131070 153050 149943 140459 141001 92777 95186 306511 271808 782018 787606 224569 223140 289044 292206 343506 336582 347829 349617 361006 362678 333297 369423 792788 829401 581036 488280 311734 306644 355485 354871 366560 371218 369623 375040 409948 413821 696925 731403 41.05 68.1 2
13:57:03 2023-09-27 408889 406088 96526 92924 147494 150197 153914 153079 98047 96966 116021 115177 138935 141988 427230 456713 1149515 1136446 433705 451568 132437 113368 134625 131075 153650 149662 141447 141468 92970 95283 317494 270531 793066 788722 224569 223140 289009 291957 345655 336618 347301 349653 360462 362389 332792 367126 790960 834093 574305 488627 312176 305759 356556 353087 366560 370109 369623 375608 409948 413821 697950 731403 41.05 68.1 2
13:57:04 2023-09-27 409178 405763 96560 94561 148047 153458 154013 152724 97843 96700 115883 115243 138913 144443 428428 460012 1147886 1136648 432171 450501 132180 113446 134293 131136 153687 150048 140980 141001 93034 95087 304810 270207 793122 790814 225058 223768 289748 292991 345655 337421 348705 349437 360536 362932 332756 368977 793351 834488 577123 488974 312176 305973 356556 355373 366825 371112 369623 375608 409948 413821 697987 731403 41.05 68.1 2
13:57:05 2023-09-27 410300 408935 94895 92958 148737 151666 154652 153079 98145 96733 116033 115276 139320 142347 429982 463377 1147886 1140070 435556 450890 132432 114616 134363 131926 153966 150785 141403 141653 93034 95319 306511 270495 799032 792535 224885 223140 289669 292821 344923 338144 348852 349617 360716 363222 333297 369350 790996 839381 589199 488974 313062 306212 357415 354184 367370 370109 369515 376213 411788 413821 701073 734293 41.05 68.1 2
13:57:06 2023-09-27 410736 407240 96803 94724 148672 149589 154936 153436 98345 96668 116067 115051 140137 144443 430665 464871 1149552 1139147 436797 453347 128944 114583 132535 132440 154077 150749 142132 142546 93292 93366 305395 270351 791808 793276 225202 223140 289044 293850 345826 338619 348291 349617 359629 362389 333947 370741 792151 838446 582466 483318 312714 306789 356056 354219 368844 372366 368332 375076 412403 413333 710293 735844 41.05 68.1 2
13:57:07 2023-09-27 409828 410663 94765 95153 148181 150892 154437 154133 98178 97199 116449 115819 140633 145338 430970 461332 1162148 1134230 433090 454584 132467 114649 134457 132476 153966 153325 141403 142572 93292 95551 309704 274562 782124 795034 225202 223140 290842 292241 345578 336582 348255 348563 358259 364640 332756 368233 793272 832311 581351 483318 313481 305759 356056 356356 367370 372366 367778 375040 414948 413821 712350 737944 41.05 68.1 2
13:57:08 2023-09-27 411275 409422 96803 95029 148672 150822 154686 154240 98210 97031 113678 116005 140650 141452 431850 464689 1167073 1144831 436176 455148 132594 115315 134422 132822 153932 153645 141436 142803 93711 93463 310639 274367 778256 790964 225519 223811 290524 293169 347422 336075 348852 351844 358871 363548 331785 369416 797959 829336 577123 485805 313026 308116 355521 355784 366596 374640 372429 373944 413673 413821 708208 739554 41.05 68.1 2
13:57:09 2023-09-27 411927 411294 96863 95050 148672 151098 155078 154523 98178 97330 116137 116045 140363 145502 432000 462397 1170500 1150114 431223 455585 129360 114715 134879 132731 154712 153645 141895 142871 93421 95651 309686 275145 785645 790961 225202 223140 291854 292206 346655 338655 349347 351807 359376 365736 331785 367679 797995 832311 582466 486616 313507 307150 356592 356070 365496 372331 371787 375040 414292 412587 701961 739258 41.05 68.1 2
13:57:10 2023-09-27 410154 411622 94858 95220 149504 151031 155801 154635 98382 97232 113675 115912 140944 145294 431245 462050 1164560 1156913 434827 455476 132982 115222 135001 132872 154902 152954 142522 142660 93680 95685 308642 273399 793709 793134 225202 222984 291728 293580 345059 338655 347242 351524 358259 364640 333911 367090 799730 839381 581036 488974 311801 307150 355521 357179 369920 372331 369587 375040 415020 413333 704060 740872 41.05 68.1 2
13:57:11 2023-09-27 414777 413040 96997 95124 151527 151094 155255 154523 98413 97031 116368 116078 141044 145263 431394 464796 1164625 1153427 441670 456229 132806 115414 131554 132989 155069 152024 143018 143833 93940 93559 310639 274488 786468 792083 225837 223768 290189 294820 345436 337599 347278 351916 359919 363222 333695 368522 800297 838343 574305 488280 313952 309413 356306 354716 369364 373483 372874 375040 411498 413333 701998 738059 41.05 68.1 2
13:57:12 2023-09-27 416155 412484 94930 95227 151843 151550 156117 154669 98620 96998 116599 116045 141305 145192 433264 468809 1157924 1143413 442113 454365 129360 115607 135148 133507 155315 154072 142849 143532 95404 93655 308642 274072 794201 799021 225519 223611 289888 295414 347615 337054 349379 350993 361006 362968 333911 368269 796793 842791 581351 486898 313738 306935 358206 356391 369993 374640 369219 376213 413709 414845 711114 740079 41.05 68.1 2
13:57:13 2023-09-27 418558 413794 94765 95421 151667 152072 155757 155341 98513 97330 116599 116464 141272 142611 432678 468773 1166116 1146209 442777 458600 129182 116006 131528 134028 155074 150439 142582 144130 93810 93654 310639 276514 785489 797728 225498 224500 289009 294064 347422 337326 348327 351519 361006 363512 331677 369416 795666 835381 583895 487331 312969 310747 358493 354716 367664 374676 372164 376250 410596 414405 712624 737981 41.05 68.1 2
13:57:14 2023-09-27 415034 414701 94829 95518 149434 152662 156226 155341 98378 97362 116599 116498 141605 142627 432714 472454 1171368 1152607 438813 457106 129626 115833 131709 133633 156000 150231 142883 143833 95536 93590 310639 276122 786729 797890 225837 223140 290877 294064 347701 336582 348327 351916 359883 364349 331749 369452 801433 832311 582466 487331 311765 308186 356627 356427 367147 375730 372611 375076 414000 413821 710330 740581 41.05 68.1 2
13:57:15 2023-09-27 412948 414741 94769 95459 149923 152849 156235 155783 98620 97597 113717 116753 141629 142365 435668 465343 1178005 1156716 435139 457106 129715 116026 131982 134211 156501 150335 143279 143833 95569 93622 324103 276710 800586 795634 225202 223140 292618 293580 346620 338405 347278 351844 358835 365772 333875 366610 801855 839039 579237 490898 313952 307865 357702 358544 367664 372366 371750 376213 415056 413821 704957 741106 41.05 68.1 2
13:57:16 2023-09-27 418521 414714 95063 95484 152124 152313 156766 155878 98546 97330 116785 116625 141796 142264 436638 469062 1169633 1159906 441597 458466 129719 116026 131982 134065 156539 151840 143613 144232 95669 93782 311592 276122 791835 797728 225837 223611 290603 295414 346620 338690 348327 354406 359919 362968 333839 367679 800050 845688 582466 486580 312714 309121 356663 355820 369993 374079 372620 374784 412152 414881 708060 745458 41.05 68.1 2
13:57:17 2023-09-27 419706 417191 94961 95754 150444 152815 156990 156065 98546 97362 116866 116772 141820 142852 438312 464796 1167075 1154248 442750 458323 129894 116548 132073 134011 156539 151460 143545 144334 95603 93750 312162 276710 789712 797890 224885 227148 290701 294735 347701 340504 347242 350746 361006 364093 333645 368193 799730 846920 586510 491665 313738 307150 359901 356928 369364 372366 369587 377890 413673 412685 708208 742186 41.05 68.1 2
13:57:18 2023-09-27 417967 415106 94961 95459 152322 152562 157343 155376 98815 97164 113779 116614 142123 145777 437883 471966 1162148 1150114 444147 460448 130476 116406 133008 134213 156653 151670 143676 144498 95933 93877 309586 275731 797443 802392 225202 223140 289924 295901 348847 338405 350153 351488 360462 362424 333839 371190 799164 844350 581351 487588 314658 309288 358781 356356 369993 375730 369515 376783 412475 413982 715297 740872 41.05 68.1 2
13:57:19 2023-09-27 417228 418639 94988 95653 152332 153054 157054 156744 98788 97630 113837 116886 142025 143225 439275 473268 1173865 1150077 439430 463222 130076 116252 132642 134537 157463 152192 144517 144632 95802 93941 307146 277694 792877 803601 225391 222984 293871 293644 347737 338655 349379 350746 358835 365736 332792 367715 801433 837854 581930 487588 315395 307150 357702 358544 368844 373199 368368 376213 415020 414405 718493 742792 41.05 68.0 2
13:57:20 2023-09-27 419035 415810 94929 95653 150238 153054 157308 156744 98579 97698 114047 117008 142684 143155 439014 474462 1180558 1156716 442264 459688 129894 116701 131891 134635 156321 152683 143347 145239 95933 94198 311592 279079 786580 800155 225202 223140 291488 294064 349841 338655 347242 351916 359883 365480 331247 368269 801254 835971 582466 490935 312494 308151 358241 357466 367405 374377 372911 375644 413709 412228 709790 742755 41.05 68.0 2
13:57:21 2023-09-27 417296 416428 94992 95687 148716 153020 157783 156634 98714 97623 113969 116886 142617 142894 439819 473268 1175442 1161927 445448 459904 131454 116252 133603 134449 157230 152226 144241 144564 96002 93941 311592 276710 798592 797890 225678 223140 290806 296224 347178 339451 348327 353906 359954 362968 333297 367162 803364 845724 582466 486652 311801 309807 357702 356391 369993 374640 372874 375076 411823 413368 710648 746483 41.05 68.0 2
13:57:22 2023-09-27 422089 419227 95081 95847 148514 153479 157643 157077 98718 97764 114080 117189 142485 143870 440131 469062 1170500 1159079 441561 461429 130820 116640 133243 135000 157195 152226 144279 145239 95969 94005 312162 276025 797994 801825 224569 222962 290701 294064 347666 340707 348255 350710 360970 364569 333839 368156 800297 848118 589410 492460 314658 307579 359829 357430 369956 373412 369515 377318 413673 413622 713363 741631 41.05 68.0 2
13:57:23 2023-09-27 421078 418910 95049 95989 148547 154009 157783 157326 98749 97829 113969 117633 142584 144058 439314 473366 1173728 1152570 442297 462578 131484 116916 133431 135160 157230 152547 144411 145337 96101 94262 309487 278471 793115 807058 225043 223140 294434 293850 348751 338690 348817 350427 359883 365959 332486 367679 801433 838410 590860 486616 315135 309798 359613 359881 369076 374462 369335 378081 414876 414845 719292 746422 41.05 68.0 2
13:57:24 2023-09-27 420169 418875 95090 95857 148920 153898 157699 156873 98784 97662 114291 117404 142980 144300 442320 477595 1180514 1160762 441417 463996 131652 116882 134175 135075 157280 152717 144513 145576 96101 94198 312545 277262 795323 804170 225519 223140 292137 294100 349242 337599 349343 353906 359883 364604 330746 369344 802424 834129 581351 490364 313189 309555 358206 358508 368772 376788 372874 375874 414912 414697 714718 747127 41.05 68.0 2
13:57:25 2023-09-27 422006 419865 95049 95953 148580 154043 157721 157801 98681 97829 114047 117830 142716 144291 441472 472534 1188149 1166659 441560 463123 131132 116929 133796 135161 158111 152967 144611 145777 96101 94765 314599 278935 797370 802428 224914 223768 293475 293580 348715 341499 350836 351844 359919 366801 331713 368716 802424 841453 579607 493480 313445 308151 358781 359626 368181 373483 372575 376783 415020 414405 710256 747127 41.05 68.1 2
13:57:26 2023-09-27 424669 418946 95309 95882 149734 153902 158225 157843 98883 97662 114179 117438 143212 144023 440890 475396 1176369 1166042 448133 464652 131198 117030 134083 135436 160325 153210 144782 145983 96169 94391 312162 277457 795539 800018 225043 223768 290701 294713 347701 339643 347242 353906 361006 363512 332792 367090 802388 845652 583895 494565 312458 310236 360662 357143 369956 374640 373438 377318 412403 413298 709213 742755 41.05 68.0 2
13:57:27 2023-09-27 423171 421160 95244 96179 149870 154334 158416 157811 98920 97898 114403 117533 143111 144223 441475 475806 1173717 1159312 446210 463959 132005 117152 134725 135041 160808 152717 145670 145712 96336 94582 315561 277688 806284 807058 225202 223140 292137 294999 347142 340193 350153 351447 360462 364313 333839 368679 802571 849993 582466 486616 315654 308081 360408 358508 372086 375145 369479 377318 414292 413982 717873 744937 41.05 68.0 2
13:57:28 2023-09-27 421973 421523 95244 96048 149597 154575 158446 158132 98883 97997 114291 118026 143325 145002 441800 476551 1180514 1156716 442703 465345 131198 117225 134083 135551 160291 153457 145355 146220 96203 94711 312545 279401 801510 809349 224914 222827 292789 294207 349523 340157 350400 350710 358799 365444 331749 367126 801182 841453 583359 486580 317091 308081 359575 359626 369884 375444 372164 376757 417114 414953 723613 747016 41.05 68.0 2
13:57:29 2023-09-27 422905 421901 95474 96183 150148 154652 158668 158132 98883 97829 114436 117954 143772 144291 441548 478111 1182896 1165826 444832 466004 131198 117421 134083 136224 160549 153739 145252 146662 96336 94743 315561 280473 799338 807058 225519 223140 292137 294963 350580 338655 349062 354406 359919 364604 330710 368788 805948 839039 592310 491592 313410 310024 359323 358544 368772 376523 373702 376177 414912 414405 715261 745699 41.05 68.0 2
13:57:30 2023-09-27 424669 422121 95309 95944 149974 154111 161528 158021 99019 97892 114423 117945 143642 144291 441728 477258 1180479 1170359 450471 465345 132204 117387 134150 135590 160619 153739 145488 146491 96370 94711 313499 278543 805328 804133 225202 223140 290771 295865 348435 340479 348327 354907 361006 363477 332756 369055 808019 851051 592310 494382 314845 309883 360264 357251 369812 375551 373821 376747 411788 413912 710330 747311 41.05 68.0 2
13:57:31 2023-09-27 426790 423127 95382 96177 150008 154798 161563 158504 99056 97829 114502 118060 143676 144761 441439 474400 1175392 1162726 446867 466664 132386 117421 134522 135888 160843 153739 145214 146250 94244 94807 313499 279401 806610 808775 224497 223140 292137 293850 347666 341499 349343 351771 360462 364058 333767 367114 801784 851800 590860 491629 315654 307865 360952 358544 372086 374569 369479 377318 413673 413982 716312 746031 41.05 68.0 2
13:57:32 2023-09-27 423827 422383 95441 96048 150207 154575 161563 160835 98990 97865 114871 117791 144172 145103 445447 482822 1174588 1161673 450422 466627 131922 117617 134184 135995 160726 154094 145857 146455 96403 94968 327321 278971 800273 811537 224900 223140 290806 295657 349841 338334 349415 351880 361006 362968 330746 368233 802387 843194 589613 489441 314658 308151 360662 356356 369328 376788 369587 377051 411788 414989 721337 746031 41.05 68.0 2
13:57:33 2023-09-27 424637 424048 95404 96082 150248 154609 161563 160870 99019 97695 114568 118060 143909 144962 445241 480873 1181692 1164995 446127 464617 132386 117732 134776 136029 158998 153773 145996 146731 96403 95129 315065 279509 797767 808775 225202 222827 291516 294963 350580 338619 349379 354406 359629 364313 329711 368233 807163 839075 581351 491629 313666 310060 359575 358580 368772 376788 372874 375910 414948 414444 720506 750132 41.05 68.0 2
13:57:34 2023-09-27 424406 423975 95600 94168 150215 154970 157379 159019 99056 98133 115016 118223 144043 145266 445931 476180 1192393 1170322 441597 465307 132419 117617 134895 136063 160836 153987 145759 146731 96571 95129 315561 281126 804935 806486 224885 223140 293674 294028 349242 342293 348327 351844 358547 365772 332792 367635 807127 845688 587111 495303 316190 312290 360662 360749 369993 374043 371750 375773 417404 413298 713363 750391 41.05 68.0 2
13:57:35 2023-09-27 428931 423534 95437 96149 150731 154858 161746 161164 99052 97929 114970 118257 144176 145232 446963 475881 1180675 1166096 450188 466069 132419 118034 134869 136475 160948 154235 146199 147174 96605 95259 315065 279509 805561 808775 224182 223140 290701 295637 349278 342293 347242 351844 361006 363512 331969 367114 804734 847392 561850 497266 316640 309515 360772 358401 369812 373341 371605 378279 414466 414953 714340 749288 41.05 68.0 2
13:57:36 2023-09-27 423899 424120 95728 94031 151563 154626 162226 157962 99221 97695 115374 117945 144743 145234 447632 481246 1175533 1161890 449734 465343 132818 117732 135030 136218 161053 154201 146471 146696 96638 94839 313363 278347 812194 812694 225043 223140 291728 296562 347701 339441 350966 351614 359954 361375 332522 367126 804734 848191 593760 489405 315618 308151 360698 358004 372086 376788 369515 377051 412475 413982 723650 745736 41.05 68.0 2
13:57:37 2023-09-27 424637 426505 95470 96286 150733 154936 159147 161460 99052 97862 114792 118338 144172 145506 447632 482600 1185449 1165212 447354 466033 132635 117847 134996 136475 161018 154484 146434 147414 96571 95323 313499 281795 819468 814494 225001 222359 292618 294513 349559 339942 351280 351555 358261 364462 331337 369165 805765 843839 583359 491061 315509 309484 358710 359662 369920 375672 372164 375461 414948 414989 723367 749120 41.05 68.0 2
13:57:38 2023-09-27 427427 426446 95372 96290 150490 155177 161746 161460 99052 97862 114759 118454 144176 145266 446999 482212 1194888 1168659 449551 467090 132022 117881 134555 136923 160689 154802 145759 147860 96437 95648 316524 282501 794796 809349 224569 222827 292137 294064 351677 340743 348291 353906 359919 365736 329746 369350 809491 842645 590860 496430 313666 310024 359901 359121 368513 375466 373438 376213 414292 412880 714212 746869 41.05 68.0 2
13:57:39 2023-09-27 422522 427246 95901 94240 151115 155407 157659 159130 99089 97964 115182 118319 144270 145584 448791 477931 1185959 1174477 447159 470043 133335 118106 135439 136475 157810 154518 146468 147169 94515 95323 315065 279509 807856 809349 224885 222253 292334 295414 347737 340779 348781 351880 357470 363512 332792 367635 809491 851800 589410 495106 314658 309086 358746 360169 372086 374640 371229 375040 415020 413947 715297 750257 41.05 68.0 2
13:57:40 2023-09-27 430220 427126 95640 96191 151069 155177 162191 161495 99052 97962 115215 118454 144644 145464 449340 478039 1180588 1168659 451824 467455 132905 118241 135030 136544 157526 154733 146744 147654 96672 95648 316524 281994 806815 811472 223988 223140 292802 294999 349032 342812 348327 351524 360462 364029 332756 367078 804771 852295 568667 496078 317057 308116 360988 358257 369740 373759 369371 377675 413493 414989 717217 746118 41.05 68.0 2
13:57:41 2023-09-27 428749 427725 95994 94301 151111 155108 162261 161312 99221 97695 115640 118184 145455 145180 449611 484820 1177857 1166962 454832 467455 132760 117881 135345 136544 157208 154591 146709 147654 96672 95355 318022 279509 808461 815070 224375 222827 290701 295937 349805 338690 349907 351880 360426 361375 329746 367162 805948 847556 588183 490552 315395 309086 360952 357430 369993 376788 369587 376783 411209 412720 722307 748793 41.05 68.0 2
13:57:42 2023-09-27 427384 426548 95696 96349 151216 155177 162226 161565 99221 97929 115215 118454 144845 145739 447973 486638 1189808 1169258 449551 468881 132981 118275 135545 137081 157877 155242 146434 147377 96672 95648 319607 282665 807048 815113 225043 222515 292137 294470 349805 338655 350436 353906 358799 363264 330496 370178 810382 843839 586754 490753 314514 310824 359396 359447 369776 377850 371714 375076 414912 415133 722951 754672 41.05 68.0 2
13:57:43 2023-09-27 428890 427236 95628 96525 151078 156266 157659 161896 98883 98062 115182 119082 144272 146317 450248 480852 1197254 1171110 445908 468918 132852 118511 135030 137322 157275 154837 146709 147963 96672 95680 318635 284508 813285 809145 224339 222515 293269 293412 349841 342570 348291 351916 359919 365772 332023 367078 809491 848155 582466 496782 314179 309086 360698 360785 369920 374342 371750 376213 415056 413821 713165 751236 41.05 68.0 2
13:57:44 2023-09-27 426406 431765 95825 96316 151732 155143 160231 159130 99397 97865 115772 118760 145012 145636 452278 483578 1190697 1182089 451923 468845 133277 118241 135695 136957 158447 154699 147979 147964 94547 95616 316358 281126 809474 811607 225202 222203 290842 297059 348751 341259 348852 354406 358547 362389 331516 367895 810640 852823 590860 494952 314436 310966 358493 358004 369993 375203 371750 373944 412439 413947 716856 750702 41.05 68.0 2
13:57:45 2023-09-27 430220 426650 95728 96420 151946 155644 158221 161565 99188 97962 115520 118454 144925 146114 449927 482636 1183104 1170359 451923 468954 133536 117914 135951 136544 159020 154553 148701 147654 94579 95648 317486 281632 811529 816226 224053 222515 291560 295414 347737 340779 350189 351807 359883 362713 332558 367635 805948 852259 591766 491665 316640 308186 360988 359373 372086 375730 369219 377051 413421 417264 725084 751273 41.05 68.0 2
13:57:46 2023-09-27 433636 427756 96026 94300 151462 155974 158574 158405 99122 98233 115600 118454 145114 145976 451637 486873 1187315 1165268 456016 468954 132885 118535 135345 137554 158128 155697 146920 148584 96740 95975 319607 283703 810024 817383 224182 223140 290842 296224 351677 340229 349379 351880 361006 363512 329213 366539 805948 845652 593760 492434 315137 309590 360988 358004 369364 376523 369623 377318 411788 413821 723330 746869 41.05 68.0 2
13:57:47 2023-09-27 429916 428801 95888 96454 151736 155930 158389 157835 99254 98260 115633 118782 145148 146007 449258 487125 1194093 1173695 452145 468990 132885 118637 135507 137406 158195 155554 147427 148273 96807 95975 317486 282902 807281 815070 224339 221892 291728 294963 351429 339965 348852 353906 358835 363548 328715 367126 808872 838415 593760 495046 315516 310753 360264 359519 368664 376788 372729 375461 413529 413351 721596 751236 41.05 68.0 2
13:57:48 2023-09-27 428665 430832 95773 94300 151736 156148 158322 157835 99153 98062 115600 119111 145182 146605 451700 481211 1198364 1177931 448878 468557 133415 118472 135985 137306 158953 155303 147150 147892 96808 96007 323622 283703 806226 813305 224182 221537 294697 293850 349595 342812 348817 351916 357756 365736 331785 366003 810640 850595 589410 496525 314658 309086 360734 360821 369993 374640 369659 376213 415056 412720 715297 751923 41.05 68.0 2
13:57:49 2023-09-27 432665 429134 95797 96387 151563 155896 158355 161896 99254 98062 115633 118782 145182 146112 450403 481246 1186327 1172859 450647 471679 133306 118671 135789 137406 158700 155554 147632 148066 96874 96007 317486 283503 812232 816226 223674 222515 292837 294756 348501 342596 351834 351235 360318 363087 330603 365784 807017 855841 587960 498194 316816 308081 360988 358580 369993 373794 369371 377024 412475 415169 716819 751236 41.05 68.0 2
13:57:50 2023-09-27 431795 429268 96479 96320 152220 155212 159325 161756 99287 97728 115885 118454 145620 145300 452057 489917 1180588 1172025 456016 471679 133616 118472 136045 137496 158986 155662 147390 147892 94644 96007 312709 281163 811416 817967 223831 222203 290427 295092 348787 339441 351267 351844 358835 361305 329782 369350 807200 848191 593760 491629 316415 309086 360988 357466 369993 376967 369515 376213 411209 413368 725529 747532 41.05 68.0 2
13:57:51 2023-09-27 443915 430235 96092 94272 152021 156802 160531 158944 99122 98299 115566 119111 144773 146929 451983 486981 1189808 1161890 451960 472795 134030 118671 135917 137666 158481 155840 147286 148305 96774 96295 318635 285315 803018 818542 222435 222203 292172 293580 350899 340229 348852 350463 359412 364349 328946 367114 805984 838451 589613 494602 315137 307185 360988 360205 369364 375466 369255 377318 414984 413530 722818 749723 41.05 68.0 2
13:57:52 2023-09-27 432052 430737 95766 94296 151732 156605 158179 159012 99052 98230 115487 121186 145758 146974 450669 482672 1199922 1177968 450974 474126 133319 118942 135917 137441 158843 155840 147632 150704 96841 96007 321034 285923 803459 815070 223795 221892 292334 293559 350899 342606 347314 351916 358871 365444 331019 365708 810640 850595 587960 497840 314215 309086 360409 360533 369668 374057 371641 375461 414876 413678 717944 755748 41.05 68.0 2
13:57:53 2023-09-27 430037 430991 96386 96483 152259 156004 159469 161931 99466 98168 115986 118692 145654 146011 450741 486043 1193191 1183007 455368 472200 133319 118671 135951 137646 158986 155350 147632 150460 94644 95975 317312 282902 817884 813956 224533 221821 290842 295657 348506 340779 348327 353906 358295 361052 329782 366521 809140 854069 590860 495376 313702 310566 358817 357466 369993 374676 371787 373907 411209 412685 716893 756233 41.05 68.0 2
13:57:54 2023-09-27 432407 430490 96221 96387 152220 156004 159469 158153 99254 97862 116019 118454 145548 146215 453291 489744 1185449 1172025 460031 474462 133319 119034 135823 137857 158953 156310 147788 150949 94643 96007 327202 284306 812217 819392 223602 222515 290329 294963 350863 339954 349379 353639 360174 362141 330958 368719 808161 848009 593760 493683 316640 309378 360808 357789 369148 376524 369515 375874 411173 413534 726558 751458 41.05 68.0 2
13:57:55 2023-09-27 432398 431767 96115 94203 152157 156653 158961 158759 99188 98062 115826 121202 145856 146725 454061 487053 1194962 1168621 451824 474462 133817 118869 136318 137822 159206 156166 147390 148340 94708 96302 318449 285315 811042 820661 223132 221665 294283 293850 350616 340743 349343 350674 357685 364313 329213 367041 809491 845652 590860 492361 315726 308116 360952 360749 369920 375730 368368 376177 414984 413821 728696 753026 41.05 68.0 2
13:57:56 2023-09-27 431220 432836 96282 94231 152220 156653 159469 158902 98990 98029 115792 121202 145755 146964 453328 484103 1202437 1180484 450864 474462 133754 118671 135985 137632 159350 155771 148044 150914 94741 96007 318449 285610 811665 818016 223509 221346 293127 293921 348608 342149 350836 351663 358368 364427 329533 364529 811215 850595 587960 498194 316301 309051 359865 360749 369588 373483 369479 375608 414984 413494 715261 754131 41.05 68.0 2
13:57:57 2023-09-27 431440 431052 96282 96454 152220 156148 159435 157835 99254 97829 116019 118454 145958 146339 454744 487017 1194962 1184693 455552 474193 133826 118951 136371 137952 159494 156166 147836 148825 94676 96007 317494 283703 810898 815070 223795 221906 290074 294677 348751 340743 348291 353906 358513 361017 329675 365930 809140 854742 590860 496511 313445 310495 359865 357968 369993 374640 372279 373652 410923 414772 719993 754672 41.05 68.0 2
13:57:58 2023-09-27 432768 432348 96353 94360 152435 156732 159401 158911 99188 98323 115826 121202 145615 147134 455071 484067 1190586 1174514 455979 475396 133629 119068 135951 137857 159460 156166 147941 150949 94773 96039 320579 284911 813917 818542 222712 221821 290842 294100 349805 342582 348291 350427 358835 362389 330710 363720 809220 857234 590860 497487 315654 308081 360988 358580 369993 373483 368959 376213 412439 414989 721596 750785 41.05 68.0 2
13:57:59 2023-09-27 432398 432471 96221 94304 152225 156345 159435 158767 99221 98029 115986 121202 145548 146929 454683 491303 1193754 1172025 451886 474462 133570 118951 135951 137857 159206 156310 148044 150983 94611 96302 319607 285315 810670 823059 223132 220475 292137 293616 349805 340385 349415 350957 356610 362968 328715 366225 811751 848638 586989 493863 317618 308909 359179 361468 369480 376115 370317 373761 414768 413821 729858 754094 41.05 68.0 2
13:58:00 2023-09-27 431623 433679 96386 94304 152225 156872 159358 158868 99254 98168 115986 121202 146059 146759 455942 489917 1202437 1177931 453873 475133 133708 119267 135695 138280 158953 156851 148046 149505 94611 96533 320579 286126 808241 817383 223096 221475 291876 293331 351961 340779 347242 351880 357720 363476 327158 366521 810321 845652 590860 498194 313473 309772 360408 359121 367700 374640 371750 375374 412439 411971 718419 752342 41.05 68.0 2
13:58:01 2023-09-27 437397 433061 96422 94207 152254 156688 159984 159012 99254 98029 116052 119116 146127 146759 455392 485575 1194039 1177931 458682 475469 133754 119068 136268 137892 159528 156310 148148 150949 94676 96302 318449 285315 811087 817383 222399 221892 293429 294677 349554 342246 349658 351771 359739 361199 329070 366043 811717 855428 589613 498194 314621 309555 360988 358004 369704 375694 372275 375874 410020 414405 717433 751354 41.05 68.0 2
13:58:02 2023-09-27 433025 433133 96612 94207 152254 156653 159502 159045 99254 98029 116019 121202 146127 146964 456115 487053 1189808 1177746 455910 472155 134225 118869 136845 137879 160259 156315 148567 148896 94870 96335 318449 284911 818498 822581 222555 221510 291693 295392 347701 341295 349098 350710 358259 361375 330710 364823 809491 857307 590860 493866 315654 308116 360988 358580 369704 374640 368072 375608 412439 412720 724429 753190 41.05 68.0 2
13:58:03 2023-09-27 432398 433129 96254 94235 152225 156906 159502 159045 99254 98029 116019 121202 146093 147101 456079 493796 1199028 1179431 453196 473187 133872 119267 136508 138165 159528 156870 148109 148823 94933 96501 320579 285720 823604 820932 222953 220952 291551 293850 350719 338655 348291 351916 357469 362141 329554 367078 810285 845018 592310 495009 315516 310024 359865 358580 367700 376259 369623 373907 412439 411971 721249 756347 41.05 68.0 2
13:58:04 2023-09-27 431211 435262 96250 94300 152504 157046 159502 159519 99221 98062 116052 121404 145514 147134 456079 487017 1203381 1183849 451923 473555 134006 119292 136621 138084 160003 156597 148389 151053 94772 96499 321551 286126 826290 818542 222747 220475 292689 293801 348787 342293 347278 351807 356359 362968 330482 363720 811504 847429 590860 498194 315741 311152 359577 360497 369704 373377 369407 374893 414804 414261 718272 755054 41.05 68.0 2
13:58:05 2023-09-27 437298 432876 96258 94175 152558 156688 160098 159384 99221 98029 116052 119206 146568 146791 457499 490956 1194637 1180450 460058 473555 133805 119102 136410 138084 159528 156345 148463 149312 94870 96499 322523 284911 818913 816273 222747 221510 289924 296016 348787 340743 346963 351916 358799 360225 330218 364859 809140 854712 590860 498194 312714 309807 360988 357430 369920 374640 371750 375076 409948 414405 716348 753487 41.05 68.0 2
13:58:06 2023-09-27 449770 433214 96512 94199 152711 156688 160233 159045 99254 98029 116406 121202 146157 146725 457481 493796 1189808 1172025 461093 474293 133754 119501 135985 138276 159494 156851 148166 151369 94740 96367 315566 286126 805482 823059 222399 221821 289924 294064 350899 339679 348046 351267 359089 361852 329554 366375 809344 847410 592310 495119 315741 308909 360880 357968 367700 375180 369219 376213 412693 412225 724429 750785 41.05 68.0 2
13:58:07 2023-09-27 434892 435579 96414 94235 152609 157160 159502 159519 99323 98062 116019 121236 146467 147238 454998 492230 1196165 1177968 455479 474961 133788 119301 136431 138180 159528 156707 148286 151123 94804 96499 321034 286667 812802 823059 223132 220440 290701 293822 349518 338655 350153 351880 356359 361375 327724 366119 810321 843267 595210 492361 314436 309555 358495 359121 369660 376523 369219 372779 412475 412300 726595 755238 41.05 68.0 2
13:58:08 2023-09-27 432159 435147 96615 94171 153097 156688 160455 159012 99254 97895 116052 119082 146568 146759 458129 489400 1196402 1185452 460710 474257 134192 119102 136526 138233 160003 156851 148493 151263 94804 96335 321034 285886 813858 818395 222293 221333 290294 294820 349170 340564 350339 351735 356467 359651 327724 364271 811271 857125 598653 496782 313189 310024 358781 357179 369812 374640 369587 372779 409948 413821 719550 754131 41.05 68.0 2
13:58:09 2023-09-27 439051 435674 96611 94263 152745 157482 159978 159553 99254 98062 116086 121270 146123 147858 458454 487089 1193191 1177968 458295 474961 133821 119301 136397 138276 159528 156707 148493 151158 94804 96499 321551 286126 812119 820625 221705 220158 290806 294064 349313 342534 347242 349688 357756 361305 328715 362622 810640 858521 590860 498009 316190 307650 360988 358544 369956 372937 371107 375920 411537 414261 723613 753599 41.05 68.0 2
13:58:10 2023-09-27 435746 434150 96553 94303 152715 157195 159978 159553 99254 98062 116052 121438 146157 147442 458508 492648 1199028 1177931 456666 478509 134281 119262 137581 138207 160191 156781 148769 149555 95030 96566 321551 286940 814426 825393 223096 220216 290877 293708 350616 338690 349379 351807 355574 362742 327582 366521 810967 846957 590860 492397 314658 309121 358781 359662 369624 376259 367813 372779 412475 413239 728770 755860 41.05 68.0 2
13:58:11 2023-09-27 436389 443332 96127 94463 152259 157739 159325 160318 99085 98297 116019 121555 146467 147719 458454 492180 1208211 1182732 456988 476407 134212 119535 136500 138517 160200 157359 148112 149729 94708 96696 321769 287163 804500 819429 222399 220475 290842 292206 351429 341295 349347 351916 356645 361340 325716 365674 815183 848036 595572 498194 315292 309413 359757 358436 367485 374426 369479 373907 412439 411032 721596 753190 41.05 68.0 2
13:58:12 2023-09-27 435123 433901 96512 94263 152893 157282 160640 159486 99188 98062 116406 121438 146672 147065 459571 491303 1203381 1187241 455310 475701 134537 119301 136879 138184 160404 156851 150996 149311 94965 96499 321034 285923 818162 820625 222364 219565 292653 294064 347773 341812 347242 351560 355040 361305 329213 363427 812725 856023 590860 497840 316640 308222 358781 360205 369993 374043 369219 372152 414000 414405 721596 756384 41.05 68.0 2
13:58:13 2023-09-27 439449 434763 96446 94296 152783 157230 160233 160324 99254 98062 116406 121471 146568 147273 459429 489138 1186033 1180484 458033 474996 134757 119228 136991 138165 160583 156597 148838 148825 94965 96335 323732 284911 829577 825393 221705 220229 292844 295242 347452 340085 349236 350320 356538 359511 331861 364383 810529 854742 590860 493131 314694 308825 360808 358005 369993 375730 367813 373944 410695 414809 728216 753026 41.05 68.0 2
13:58:14 2023-09-27 454222 435059 96446 94359 152745 157739 160012 159587 99254 98095 116052 119108 146157 147545 458778 493796 1199028 1172025 456665 475737 134099 119535 136431 140751 160003 157359 148493 151438 94707 96664 315566 286651 813681 826720 221014 220475 291693 292687 350369 340229 347278 349125 356681 362424 326700 364308 809491 848000 582466 496430 315137 307185 360988 360241 368253 374640 367261 375644 413709 411685 729858 757156 41.05 68.0 2
13:58:15 2023-09-27 436122 435976 96290 94239 152715 157230 160012 159587 99221 98095 116052 121471 146550 147751 458375 491303 1207317 1185443 454610 476407 134192 119466 136845 138488 160824 157334 149185 149939 94965 96731 321551 287756 820537 822618 222030 220264 292405 293062 349206 342293 349594 351771 356396 363335 327088 362550 810321 850595 595572 500246 313410 309051 360118 360459 368477 373150 369515 373871 413673 411935 719476 756384 41.05 68.0 2
13:58:16 2023-09-27 436357 435405 96643 94263 152969 157051 160320 159519 99287 97997 116406 121370 147114 147101 456851 491574 1196128 1188986 462348 476407 134192 119350 136811 138276 160259 156851 148493 151509 94836 96631 321551 286667 819125 820286 222172 220440 291199 294064 348991 340707 347242 351880 357685 359149 327423 365364 811504 855987 590860 499499 314845 309776 362080 357323 369776 374462 369443 373688 411817 412737 717181 753413 41.05 68.0 2
13:58:17 2023-09-27 439636 435553 96611 94263 152926 157269 160489 159553 99188 98029 116373 121404 147114 147796 458174 492839 1192048 1180484 460528 477185 134504 119350 137070 138276 160917 156816 150962 149784 94901 96664 324104 286940 820394 824809 221324 220405 290497 293580 347422 340743 348291 349653 357171 360764 328715 362622 810640 857307 590860 495106 315618 307615 360408 358256 369993 374043 367549 373944 410884 414405 726595 752989 41.05 68.0 2
13:58:18 2023-09-27 437298 436705 96611 94360 152957 157560 160489 159587 99221 98029 116406 121438 146531 147700 458210 498982 1203418 1183007 458622 479869 134411 119501 136750 138379 160293 157359 148908 151544 94869 96696 321551 285739 815065 824809 222364 220123 290771 292884 350616 339119 350762 351519 355789 361164 329088 365488 814099 846234 596660 493714 315741 309736 358206 358580 368808 376259 369038 373306 411788 412189 727663 756384 41.05 68.0 2
13:58:19 2023-09-27 438453 439769 96258 94395 152575 157995 159536 160540 99052 98365 116019 121673 146568 148271 457530 492345 1208248 1185443 455266 477487 134225 119501 136845 138414 160259 157359 148493 151579 94869 96664 323732 288175 818987 820661 221670 220216 291728 292206 349841 341488 348852 351807 356610 362389 325681 363427 813951 849993 590860 495630 313666 308151 360408 359881 368477 373186 369515 373907 413673 411321 720506 756421 41.05 68.0 2
13:58:20 2023-09-27 440608 436192 96643 94295 153131 157705 160489 159620 99221 98029 116406 121438 146874 147581 458892 490088 1193191 1181324 460384 477451 134694 119466 137333 138276 161155 156746 149395 149417 95290 96501 321551 286126 826971 828323 221528 220110 290665 293743 347523 340050 350836 349653 356610 360225 328449 360510 811717 857162 590860 495339 315395 307615 360952 358293 369993 373448 366931 373944 411173 413821 724392 755322 41.05 68.0 2
13:58:21 2023-09-27 443114 436740 96652 94291 153237 157230 160786 160063 99254 98029 116600 121438 147114 147684 461240 496139 1196365 1171110 459588 477859 134406 119867 136655 141015 160259 157905 148493 151719 94869 96895 324104 288576 810975 826564 220290 220475 292223 292241 350899 340193 347242 349688 358547 361340 325681 364235 810640 848155 597747 496782 315741 307650 360988 358797 367377 374319 371371 374564 411030 410853 724282 755748 41.05 68.0 2
13:58:22 2023-09-27 440342 439772 96619 94363 152995 157890 160233 160429 99120 98365 116052 121673 147080 149070 458892 490159 1206461 1190581 456442 477643 135481 119673 137417 138661 160960 157474 149325 147657 95160 96896 324713 286177 821843 823059 221670 219438 292334 293730 348435 341776 349347 350746 355860 362283 329985 360474 811504 852259 600924 495630 313445 307926 358493 359916 369993 372924 368923 372743 414027 413821 721596 758033 41.05 68.0 2
13:58:23 2023-09-27 441955 436803 96647 94336 153241 157230 160523 160029 99254 97962 116406 121576 149490 147719 460991 493102 1198596 1183945 459624 479869 134529 119501 137281 140879 160515 157010 148838 149939 95030 96696 320529 286235 814814 823165 220326 220405 291231 293438 349278 341776 347865 351807 357433 360898 329285 363137 813373 857124 589410 500321 313952 310054 360772 357789 369184 374306 369551 373907 409338 412587 718272 755636 41.05 68.0 2
13:58:24 2023-09-27 440608 438773 96619 94399 153492 157900 160523 160405 99221 98029 116406 121404 149386 147719 459575 495454 1192048 1181324 461365 477859 134732 119384 137554 138276 161062 156851 151276 151298 95095 96598 324104 284866 823515 827736 221324 219719 290294 293580 347178 340229 348291 349653 356074 359149 327688 362586 811215 857307 590860 494602 315137 307615 360408 358544 369993 374640 366673 373606 409984 413821 728733 754131 41.05 68.0 2
13:58:25 2023-09-27 437609 436486 96623 94331 153130 157739 160891 160327 99254 98062 116406 121555 147136 148654 459611 501101 1204714 1183723 458352 477967 134225 119784 137059 141015 160583 157870 151031 151614 94901 96829 321551 286615 826265 826380 221768 219473 292637 293026 350719 338548 349842 351663 355361 360588 328623 365477 813264 845688 595210 493866 315292 309555 358710 358508 368772 375730 368332 371474 410884 411321 726595 756421 41.05 68.0 2
13:58:26 2023-09-27 441274 439064 96615 94399 152995 158105 160455 160574 99153 98297 116406 121707 149513 148581 459611 491574 1208248 1187319 457317 477931 134664 119501 137329 138737 160926 157289 149447 150045 94965 96829 322523 286651 824872 824225 221160 219035 292172 292572 347737 341812 349347 350746 355574 361375 326665 360438 811540 852259 586510 495666 314845 308116 358817 360205 369956 372366 368368 373051 413421 413207 722400 757755 41.05 68.0 2
13:58:27 2023-09-27 441955 439153 96652 94335 153953 157265 161037 159587 99254 98029 116440 121673 149524 147994 459719 496067 1193191 1181324 463627 477931 134774 119828 137608 138854 161373 157624 149219 149889 95225 96896 321336 286126 822235 830088 221147 219530 289044 293850 347737 338655 350836 349653 356061 358007 327194 360546 810994 856665 590860 494602 314658 307900 359901 358040 369993 374640 366673 373342 409984 413821 730842 755673 41.05 68.0 2
13:58:28 2023-09-27 444300 441016 96619 94431 153250 158035 160489 160574 99221 98029 116406 121471 147080 148654 459611 498982 1201231 1171110 459406 477967 134259 119535 136879 139110 160549 157870 150996 151683 94900 96928 323732 288414 812554 829741 220255 219719 290806 292206 349877 339715 349347 349407 357433 361017 327233 363464 810640 851051 590860 496525 315741 307509 360880 358401 366968 374164 370317 374857 409841 409917 725456 754131 41.05 68.0 2
13:58:29 2023-09-27 444516 439413 96545 94427 152961 157995 160489 160608 99221 98392 116406 119773 146839 148718 463357 492158 1210301 1191468 457205 481197 134970 119730 137608 138487 161062 157394 151276 151508 95030 96830 341427 286580 821686 824809 220979 218694 290736 293133 347701 341259 348852 350181 354507 361340 325787 360402 813643 852295 587960 495630 313225 308116 357702 359121 369993 372924 368072 369528 412113 412587 722622 758572 41.05 68.0 2
13:58:30 2023-09-27 441597 438724 96643 94295 153309 157739 161037 160063 99287 98029 116600 121471 149524 147700 459683 495296 1199028 1183760 462261 477679 134660 119901 137393 141025 160805 157409 149185 149939 95030 96729 322523 286727 822712 825393 220255 220123 289686 293850 349272 342005 348065 351380 356538 359009 328623 360402 814099 858043 589410 500602 313952 308186 360952 356427 369480 373483 369479 373871 407512 411971 721020 753450 41.05 68.0 2
13:58:31 2023-09-27 441858 450282 96643 94263 153169 157774 160867 160318 99254 98029 116600 121673 147080 148654 462356 495995 1193191 1183007 462719 477967 134664 119535 137329 138834 161155 157614 151311 151579 95030 96664 322299 286126 823066 829154 220979 219070 289044 294064 347701 338655 347766 349653 355539 358042 325716 363171 809140 852295 598110 494602 313738 307650 359865 356356 369920 374676 366673 372743 407477 412587 732093 755748 41.05 68.0 2
13:58:32 2023-09-27 452933 439418 96839 94360 153275 157739 160746 160318 99254 98062 116661 121471 149524 147959 459719 499036 1206498 1187241 460710 480780 134259 119901 136914 141050 160515 158136 149289 148566 95290 96997 318474 287387 814283 827736 220873 218895 290383 292991 350719 338655 349076 351807 354507 359149 327464 363430 813876 845688 589613 494989 313767 309555 358241 358292 368253 375730 368072 369492 409984 411068 726595 756421 41.05 68.0 2
13:58:33 2023-09-27 441638 440719 96647 94395 153241 158216 160833 160608 99221 98062 116406 121741 149524 148616 459719 493066 1208248 1189009 457312 478003 134698 119535 137363 140785 161208 157649 151346 151614 95095 96922 322523 287531 840653 825393 220944 218354 290560 292241 347701 340815 348852 350181 354507 361305 325716 360148 811540 852295 586510 495630 314882 310273 358495 359411 369668 372260 370317 371510 412295 412372 722511 757755 41.05 68.0 2
13:58:34 2023-09-27 441955 441471 96974 94231 154261 157230 161415 159587 99287 97895 116795 121236 149767 147616 462392 500919 1195814 1182089 465978 480562 134652 119764 137286 139033 161183 157950 149219 150149 95030 96922 323622 285811 827904 831857 220837 219000 287927 293438 348787 338417 350339 349125 355005 356974 325453 362622 811215 852295 592310 493866 313702 307185 358853 356106 369920 374676 366122 372779 407477 412587 730842 753450 41.05 68.0 2
13:58:35 2023-09-27 441962 440728 96454 94387 153241 158216 160523 160608 99052 98062 116086 121673 149524 148271 459719 499687 1201231 1176064 458719 480744 134445 120136 136914 141050 160583 157880 151171 151718 94965 96861 321551 288450 816626 831820 220101 218694 290577 291761 349313 339679 348852 348313 355860 361058 327550 360402 811141 848491 599497 497414 315741 308960 360844 359194 366560 373483 366709 373944 411573 410095 728659 757365 41.05 68.0 2
13:58:36 2023-09-27 442375 441728 96615 94777 153530 158337 160833 161287 99122 98299 116339 121943 146977 148823 462864 494348 1210301 1190623 459713 481459 134732 119818 138263 139456 161319 157835 149797 151683 95160 97195 324104 287567 821118 825393 220326 218354 290701 292241 347737 340779 348605 349858 354472 361340 325716 359859 813337 853536 586510 495666 313225 307685 358529 359698 369660 371857 367261 371655 412439 412261 722622 758033 41.05 68.0 2
13:58:37 2023-09-27 445367 440723 96652 94335 153663 157774 161294 160540 99391 97962 116714 121471 149801 147994 463320 498982 1202164 1187319 464698 480744 134664 119935 137329 140939 161096 157800 149395 150045 95062 96729 322523 289124 818275 825545 220044 219613 289378 292572 350559 340050 348495 351627 354863 357757 325418 360438 813876 857271 586989 498194 314026 309086 359555 356356 369336 373163 368887 369456 407477 411613 721596 756347 41.05 68.0 2
13:58:38 2023-09-27 441593 441029 96883 94463 153393 158216 161003 160574 99221 98029 116681 121606 149802 148201 463700 493796 1196439 1184693 462566 481872 134799 119535 137610 140867 161431 157759 149603 148487 95030 96928 322523 287995 828473 828496 220220 218847 290646 292616 347142 340707 347242 348319 356097 358828 326665 359316 810640 859736 589410 496782 314658 306900 359865 357681 369920 372083 368559 373051 412401 412443 727442 755054 41.05 68.0 2
13:58:40 2023-09-27 440704 442039 96619 94431 153228 158216 161037 160574 99221 98029 116600 121673 149628 148667 463046 500393 1203493 1184693 459763 483597 134576 119911 137608 139033 161217 157985 149184 150149 95225 97062 323622 289399 820171 829741 220979 218426 289748 292206 348501 338346 347975 349653 353374 359079 326228 363134 811504 848155 590135 494567 313225 308116 357667 358508 367664 374640 367963 369420 409948 410095 730324 758572 41.05 68.0 2
13:58:41 2023-09-27 442301 441444 96450 94519 152786 158437 160489 161088 99019 98293 116052 121842 146633 148613 463373 495995 1210869 1190623 457996 482140 134664 119901 137295 141015 160917 157905 151382 151860 94965 96994 324713 288450 819701 825393 220101 218659 290771 291317 347701 341546 348358 349653 354188 360729 326771 362033 816379 852823 590860 500321 313952 308010 358638 360303 366932 371597 370317 371999 411752 408839 721323 758033 41.05 68.0 2
13:58:42 2023-09-27 444453 441683 96652 94367 153173 157995 160891 160429 98990 98168 116661 119773 147905 148301 463591 494384 1199996 1184655 464007 481241 135190 119501 137746 140794 161465 157394 149743 150014 95225 96961 322523 287095 827154 829704 219960 218659 289044 292206 346620 339906 349347 347550 355005 358578 325681 358739 811174 859736 595084 498194 314179 306222 359865 357430 368808 370145 368221 372779 408692 411321 725600 754561 41.05 68.0 2
13:58:43 2023-09-27 445006 441890 96643 94359 153765 157960 161037 160540 99254 97862 116600 121522 149767 147959 464197 500864 1198991 1177931 466087 482140 134453 120102 137233 141148 160549 158417 149399 150676 95225 96994 324713 288450 814900 829741 219569 219473 291362 291957 349590 338548 349310 349228 355931 359944 324717 362441 811717 847392 598026 495376 313437 309433 359613 358658 366524 374270 366122 373038 406266 409019 730324 755860 41.05 68.0 2
13:58:44 2023-09-27 456759 441931 96583 94587 153135 158624 160901 161355 99089 98233 116580 121842 149802 148720 464890 496067 1215132 1190702 457630 482176 134966 119935 137539 139269 161062 158161 151276 148293 95030 96861 315566 288523 822053 826564 220255 218319 291876 290502 348506 340779 347829 349617 353940 360898 324897 359823 813301 851800 586510 498470 313437 307185 358781 359626 367700 371218 367225 372184 411788 410060 721596 757905 41.05 68.0 2
13:58:45 2023-09-27 458362 442251 96942 94299 153770 157635 161406 160429 99254 97862 116634 121438 147695 148654 464465 499687 1202437 1192319 465026 482140 134664 119901 137329 138978 161407 158136 149743 148971 95225 96896 322523 287792 818629 827428 219925 218860 290987 292651 347737 339679 346985 351276 355112 359883 327233 360402 812689 858859 596555 499256 313062 308186 358781 355820 368219 372331 368403 369456 406871 411032 719550 756075 41.05 68.0 2
13:58:46 2023-09-27 441926 442043 96643 94391 153309 158105 161406 160608 99221 98029 116795 121640 149835 148236 465159 495995 1196405 1183857 459624 482140 135326 119501 137849 140794 161611 157729 150023 150046 95225 96922 322523 286656 827881 831576 219569 218354 289044 292875 346620 339441 347207 348563 354437 356974 325716 359859 810640 857307 589410 494659 315741 309360 358530 357825 369776 373341 368147 372561 411526 412082 728586 755958 41.05 68.0 2
13:58:47 2023-09-27 440608 442151 96684 94463 153480 158216 161037 160608 99221 98029 116600 121589 149767 148613 464867 505820 1210943 1188074 461328 482712 134597 120040 137382 139048 161441 158241 151522 148091 95095 96861 322523 289399 820480 829081 220255 217676 289044 292015 348572 337599 348852 349653 352350 358042 326747 360510 811540 846920 603911 493866 312714 308825 357415 357466 367664 374605 368743 369420 409757 409772 730842 758033 41.05 68.0 2
13:58:48 2023-09-27 449818 442147 96418 94455 153131 158659 160489 161122 98883 98197 116086 120207 149732 149206 465082 496031 1217559 1190623 458645 482894 134698 119901 137520 141050 161611 158417 151557 148395 95095 97027 324104 288486 823854 827308 219605 217676 290497 291317 347701 341212 348029 349366 356746 360049 326663 361667 815257 853400 586510 501032 313952 309215 358746 359373 366596 371218 370317 371619 411173 408875 721596 758987 41.05 68.0 2
13:58:49 2023-09-27 445233 441859 96888 94555 154026 158226 161450 160874 99122 97964 116728 119827 147797 148442 465013 495995 1199028 1185480 465278 482944 135416 119901 137732 141161 161611 158306 149952 150570 95095 96994 325695 288491 827265 829741 219748 218319 289044 292206 346655 340504 348852 347514 354472 357757 326771 358199 811791 860345 588647 495666 313738 306222 359611 357430 369328 369863 367699 372180 408406 411357 726558 755810 41.05 68.0 2
13:58:50 2023-09-27 446858 441863 96643 94295 153979 159111 161518 160574 99425 97929 116795 121589 147453 147957 465159 502029 1202437 1177968 467114 483578 134664 120303 137409 141280 160805 158674 151276 149138 95290 97462 323732 291054 818220 832448 219122 218930 291398 291824 350207 338512 348742 348563 355539 357009 324861 359992 811754 852403 599497 496430 313189 307150 359854 355678 366267 374043 366122 371619 405094 408612 730324 755201 41.05 68.0 2
13:58:51 2023-09-27 440323 444385 96652 94528 153624 158216 161037 161088 99221 98062 116600 121673 147815 148685 464065 499036 1206928 1183723 460058 483578 134765 120136 137458 141161 161465 158417 149498 148628 95095 96994 325438 288559 825099 833380 219973 217303 288860 291796 347701 338144 347242 349125 352315 358042 324933 360438 811540 848191 598026 493829 313225 307185 357415 358257 367413 374319 368000 369312 409806 409342 731288 757848 41.05 68.0 2
13:58:52 2023-09-27 444337 442106 96879 94299 154017 158216 161552 160574 99254 97862 116795 121438 149905 148425 465195 499687 1203381 1194875 467974 484667 134902 119965 137547 139048 161509 158276 147535 148564 95290 97062 327231 288378 832593 827150 219227 218685 289027 292474 347666 339679 346810 350782 357144 358871 326771 359316 813913 857271 587960 498046 313062 308186 358241 355820 367700 372331 368368 369420 408917 410095 719550 755748 41.05 68.0 2
13:58:53 2023-09-27 445560 441593 96647 94431 153735 158216 161294 160695 99221 98168 116600 121555 147594 147957 466550 496067 1198991 1184601 462950 483578 135360 119501 137849 140981 161680 157905 151696 151648 95290 96664 325695 286651 834705 832201 219227 218132 289009 292064 345614 339094 348852 347514 353940 360354 328013 359872 813994 860918 595330 497450 313594 308524 359143 359676 369184 371077 367699 372180 408084 410131 728549 755561 41.05 68.0 2
13:58:54 2023-09-27 441507 445328 96652 94367 153305 158216 161381 161175 99023 98168 116661 121791 147936 148615 465049 501810 1209295 1184380 461247 483578 134698 120102 137363 141665 161984 158428 151522 148528 95095 96994 325695 288486 825922 833970 219912 216965 289044 291317 347737 338144 347242 348599 352315 358042 324933 360366 811540 850595 590860 493866 313445 307185 356627 357466 367111 374043 367178 369384 409661 408875 730546 758572 41.05 68.0 2
13:58:55 2023-09-27 441602 444648 96652 94431 153224 158659 160746 161122 99085 98029 116440 121555 149801 148685 466317 499687 1213908 1192319 459401 483578 134873 120136 137658 141161 161465 158674 149498 148528 95030 97027 323732 291596 815969 829425 219666 218075 292745 290573 348644 340600 346664 349473 353763 359511 324645 359280 813876 851197 576748 498470 314572 307509 358493 358580 367111 370145 369156 373090 410884 408839 721596 758572 41.05 68.0 2
13:58:56 2023-09-27 446146 444580 96909 94391 153880 158332 161415 161079 99122 97929 116600 121505 149801 148440 466440 495742 1200070 1185480 462297 483578 135526 119535 137948 140688 162129 157905 149952 149939 95290 96729 321938 287581 848942 832201 218886 217676 287971 292206 345614 338655 348852 346991 353409 356974 326771 357086 810640 859736 587960 496782 313189 305759 358781 356356 368808 370145 367178 369492 407441 410131 725492 755135 41.05 68.0 2
13:58:57 2023-09-27 447792 442151 96619 94368 153663 157995 161294 160642 99085 97862 116600 121471 147953 148201 465195 503162 1202437 1177968 466642 483578 135254 120313 137689 139401 161373 158473 151594 151467 95095 97228 324713 291319 826719 832018 220374 218319 288570 290467 349841 338655 347719 348420 355005 356974 323875 360112 811754 849993 606669 496078 311801 306257 359901 355286 365460 373186 367960 371655 408340 407623 728770 755366 41.05 68.0 2
13:58:58 2023-09-27 443081 443692 96676 94391 153423 158216 161264 160976 99085 98029 116406 121673 149801 148720 466220 501993 1208248 1186397 459552 483578 134698 119901 137329 141148 161354 158452 151557 148428 95095 96994 325695 290639 818760 832201 220101 216965 289009 291317 347737 336653 346963 349371 352069 357009 324897 360438 812725 848638 606669 494659 314621 308010 356485 357323 367226 374164 368670 369240 412000 410513 730324 757905 41.05 68.0 2
13:58:59 2023-09-27 449818 444358 96816 94299 154047 158105 161586 160608 99254 97862 116829 119573 148210 148337 466294 501810 1205860 1194097 467666 483468 134991 119931 137542 141113 161577 158452 149813 148260 95095 97094 321436 288414 822310 827736 218886 217676 289559 291548 347422 338405 346283 349688 353409 357863 324897 358235 813988 857307 587960 498194 312619 308116 357667 355250 367405 371809 367261 369384 408340 409484 719255 757477 41.05 68.0 2
13:59:00 2023-09-27 447863 445591 96812 94427 153804 158216 161518 160865 99254 98029 116714 121673 150044 148720 467345 496139 1196439 1186360 463677 483578 135808 119784 137884 140819 162197 157905 147942 151789 95486 96729 327231 287972 835783 833380 218698 217489 288675 292438 348354 340217 347573 347372 354047 359414 324753 359398 812944 861491 592142 498470 313437 311599 358817 356391 368664 371218 367178 372175 407477 410131 727781 756384 41.05 68.0 2
13:59:01 2023-09-27 444777 445719 96980 94623 153846 158378 161880 161020 99056 98200 116580 119910 147797 148856 465818 501957 1208027 1188863 462756 484948 134732 120067 137632 141131 161743 158609 149603 149071 95160 96994 325438 288577 822582 833970 219877 216931 291242 291388 347666 337326 349347 347478 351260 357723 324825 358992 811467 851800 587960 493829 314845 306650 356556 357430 366524 372366 366586 369312 409302 408517 732922 757868 41.05 68.0 2
13:59:02 2023-09-27 444426 446272 96848 94400 153271 158659 161037 161088 99188 97929 116600 121640 149975 148685 466513 498965 1215631 1191393 459480 482493 134698 120067 137778 141148 161543 158758 149952 151977 95355 97162 323732 291799 817922 830088 219087 217467 291810 292054 348572 340157 345358 348563 352315 358543 324152 358703 811467 851800 568667 499174 313952 309178 357667 358508 368193 370074 366086 369384 409948 407587 721596 759377 41.05 68.0 2
13:59:03 2023-09-27 448145 446646 96941 94391 153761 158146 161518 161020 99056 97997 116762 121640 147901 149278 467285 498801 1198991 1187165 464542 484948 135360 119867 137849 141015 161646 158066 147942 147861 95290 96664 325695 287495 831849 834818 218663 217571 288133 292170 345543 338346 348852 346920 352350 356940 324573 358962 811791 857858 609968 496782 313189 306789 358746 356356 368513 370109 366882 369456 407441 410095 727074 757365 41.05 68.0 2
13:59:04 2023-09-27 450462 445582 96945 94399 154017 158216 161518 161181 99188 98029 116681 121522 150044 148271 466550 506625 1206853 1182052 468403 486323 134567 120166 137417 139770 161441 158791 149813 151099 94997 97127 324345 291012 827330 834818 220218 217606 290576 290286 349242 338346 347683 348563 354437 356905 323276 359823 811791 850595 596555 496782 311765 306222 359829 355250 364841 372366 367960 369492 408340 406981 728733 755860 41.05 68.0 2
13:59:05 2023-09-27 441813 445901 96647 94431 153735 158216 161518 161088 99120 97997 116714 121640 147953 148963 465854 503480 1208575 1187203 459588 482457 134698 120067 137329 141148 161577 158417 151592 149071 95095 96994 327231 288486 825589 833970 220843 216745 288877 290467 347666 336582 348852 349755 354375 360608 324272 361006 813521 850485 596660 494732 315292 306753 357488 358329 365938 371738 366067 369420 412401 410585 732922 757905 41.05 68.0 2
13:59:06 2023-09-27 440503 444039 96808 94327 154056 158302 161830 161175 99023 98066 116728 119861 150324 148842 467763 500991 1209295 1194332 464542 482229 134732 120067 137677 141050 161577 158312 150023 148699 95225 97162 348144 287900 828128 828496 219569 217011 288942 292050 346341 338655 346773 347478 351776 358367 324897 360240 816258 859128 595084 495364 313507 308081 356020 355250 367664 371183 368251 368201 408340 409484 720193 757328 41.05 68.0 2
13:59:07 2023-09-27 449139 445966 96652 94400 153735 158216 161552 160976 99188 98227 116600 121606 150253 148720 467946 498946 1201705 1187166 464333 482457 134698 119901 137900 141050 161611 158744 151732 148495 95095 96994 325695 290847 829104 834818 220218 217467 290576 291176 345472 340264 347646 346777 356099 358799 324789 358708 810321 859736 586510 495594 313154 306789 358206 356093 368217 371077 366067 369384 406266 409772 728733 755748 41.05 68.0 2
13:59:08 2023-09-27 441516 449865 96818 94463 153885 158443 161450 161054 99019 97929 116440 121640 148215 149487 467909 505008 1208248 1188893 464654 482493 134698 120102 137554 141246 161577 158417 151592 148733 95160 96994 325695 288486 824304 833380 218886 216896 288098 290432 346620 339098 348358 348283 350945 356905 323839 359244 811606 848155 595210 493829 311765 307150 356020 357896 365460 373186 366918 368201 407441 407623 732131 758033 41.05 68.0 2
13:59:09 2023-09-27 445127 444293 96282 94455 153241 158659 160857 161491 98782 98062 116052 121909 149767 149450 467676 500040 1212152 1192417 460779 486176 135332 120029 137573 139052 161509 158171 150128 150888 95225 97128 324713 290460 825584 828496 218171 216257 289629 290212 346478 339500 346737 347550 351787 360862 324501 359435 811540 852295 600924 498470 313457 306187 356056 357466 367628 369815 367178 369118 409302 408839 722622 758987 41.05 68.0 2
13:59:10 2023-09-27 448577 445538 96652 94335 154227 157960 162076 160574 99122 97862 116600 121555 150009 148581 467689 503126 1195521 1182961 467666 484948 134926 120067 137424 140917 161611 158382 151592 148495 95095 96696 327657 287531 822027 834561 218171 216594 288797 291965 346620 336547 347829 346433 352033 356824 324789 358199 811215 853499 599497 493866 313952 305973 357667 354219 367111 372331 366622 369348 406043 409162 730842 755238 41.05 68.0 2
13:59:11 2023-09-27 456861 444952 96777 94455 153271 158548 161037 161345 98924 98200 116547 119773 147762 149066 468072 503336 1206741 1182895 463334 486323 134563 120234 137520 141246 161465 158674 151557 149105 95355 96994 327231 291084 824229 836659 218066 216257 289079 290158 347386 338144 347759 345356 352280 357723 322858 357588 810640 849723 587960 496782 312458 306789 358206 357430 367401 370145 365771 369456 408084 406376 731881 757760 41.05 68.0 2
13:59:12 2023-09-27 445639 445018 96652 94271 153735 158216 161518 160976 99052 97862 116681 121438 147453 148405 467946 505080 1213406 1190623 463969 483208 134192 120303 136879 141477 161062 158967 151276 149617 94868 97487 329204 291423 819154 829777 218476 217024 290540 292675 348991 338512 345576 348946 354484 358799 322380 359932 815836 846884 590860 497840 312176 307150 358791 356213 364293 372295 366122 368237 406230 405099 724429 758033 41.05 68.0 2
13:59:13 2023-09-27 449519 447273 96888 94395 153915 158005 161820 160986 99056 97898 116728 121606 147901 149278 468610 500393 1203269 1188893 466417 482493 134698 120143 137539 139048 161319 158417 151557 148461 95030 96961 325695 288486 825474 832165 217458 216931 288946 290432 346620 339679 345966 346433 352350 357863 324559 357946 811791 859128 597938 495630 311765 306753 357702 355784 366818 368970 365771 369420 408340 408195 724392 754131 41.05 68.0 2
13:59:14 2023-09-27 446762 443999 96652 94336 153770 158216 161518 160608 99019 97695 116600 121522 150009 148236 467946 505080 1203493 1178572 467850 483548 134516 120303 137385 139518 161407 158882 149532 150993 95160 97228 329988 291840 819547 834743 219286 217467 288906 290370 347701 337362 346773 346955 354047 357863 321450 358199 809491 851051 589410 495932 313062 306789 358781 354716 364038 371183 367178 369420 406007 405169 728179 755673 41.05 68.0 2
13:59:15 2023-09-27 446908 445719 96414 94459 153233 158881 161192 161603 98749 98062 116052 121825 147450 149554 467946 501955 1213871 1187495 459286 482493 134698 119901 137746 141015 161611 158417 147655 148766 95225 96994 333577 290843 828475 829118 217984 216072 289009 295983 345301 338655 345722 347978 351225 356940 323803 357946 811540 852295 568667 495630 313062 306644 355485 357430 367111 369814 367178 368201 408084 408552 723650 757905 41.05 68.0 2
13:59:16 2023-09-27 450471 447278 96652 94335 153667 158216 161518 160831 99052 97695 116600 121438 147905 148715 469090 503799 1205769 1193981 469104 486323 135003 120014 137875 139048 161846 158498 151732 148733 95095 96829 327231 288486 829533 830088 217458 216965 289027 290432 348847 338002 345722 349090 351225 356824 323803 356858 813301 859128 586510 497840 312030 307185 355485 354184 366560 370109 368221 367095 406007 407658 721596 755673 41.05 68.0 2
13:59:17 2023-09-27 449510 444952 96652 94432 153735 158216 161518 161088 99052 97862 116600 121555 147953 148720 466881 500393 1201584 1187203 465063 482493 135360 119784 137815 140819 162129 157905 147738 147861 95225 96696 325695 288450 831045 834561 219596 216257 288942 290432 344505 337859 347536 347779 354912 357613 323624 357220 811717 859590 592142 500321 313619 306681 358206 355250 365424 368935 366104 372973 408340 407552 722818 755238 41.05 68.0 2
13:59:18 2023-09-27 449139 447383 96848 94523 153987 158998 161347 161389 98920 98166 116533 121993 148142 149643 468832 503300 1208211 1183849 459588 485850 135216 120166 137616 141263 161543 158715 149813 149071 95225 97027 325695 291084 825358 836930 217528 216002 288133 289436 347142 337634 347865 345356 353838 356940 322858 357624 810321 849993 596555 497568 312714 305530 357415 357179 364876 370145 364668 369384 407512 405204 732402 758017 41.05 68.0 2
13:59:19 2023-09-27 445792 446715 96647 94367 153765 158216 161552 161088 99221 97865 116600 121471 150044 148720 468610 505152 1215631 1190623 465063 483924 134445 120303 137199 141477 161062 158967 151276 149650 94933 97395 324104 292553 816388 833632 218031 216153 289023 291848 348328 339237 345260 348385 351717 357863 320905 358163 815102 845543 612791 498194 312176 306257 356592 358387 366113 370145 365829 368237 406230 405134 722548 756421 41.05 68.0 2
13:59:20 2023-09-27 450402 446954 96917 94463 153983 158659 161552 160976 98984 97829 116714 119773 147645 148685 469274 500393 1203493 1190581 467813 483548 134799 120102 137636 141131 161877 158674 149707 149105 95160 96994 325438 290701 837326 833380 217423 216257 288942 290573 345614 338370 345722 345427 352280 357361 323312 357693 811751 859736 599431 498470 313952 306789 357702 355250 366560 368970 364996 369384 408340 407658 726671 755274 41.05 68.0 2
13:59:21 2023-09-27 450781 446350 96647 94335 154017 158216 161851 160608 99085 97862 116795 121555 147658 147957 469756 505116 1203292 1182089 470066 487321 134702 120230 137226 141669 161475 158826 147433 149583 95095 97195 326947 291763 816364 834561 217120 216931 288833 291848 348572 337090 346810 346469 352350 357362 321701 358199 810640 850595 586989 496078 312509 306789 358206 354184 364038 371218 366622 369384 405971 405204 728770 755238 41.05 68.0 2
13:59:22 2023-09-27 448197 449233 96619 94400 153292 158337 161415 161535 98883 97862 116600 121589 147901 149278 468610 500548 1217468 1192122 459624 483959 134698 120178 137554 141280 161611 158967 151592 149138 95030 97027 327938 292845 825704 829777 217528 216223 288535 290819 346377 338690 345197 347478 351225 356940 323083 358454 813913 847392 592142 495666 312176 306789 356592 357430 365424 368970 367178 368237 408119 406127 721084 758572 41.05 68.0 2
13:59:23 2023-09-27 445429 445300 96652 94239 154043 158216 161552 161175 99023 97833 117017 119600 150568 148580 470274 501886 1206928 1193981 470103 487012 134761 120102 137658 141131 161646 158649 149917 150997 95095 96961 326774 290710 824007 830258 217493 216745 288535 290573 346620 338144 342663 348319 351752 356573 322858 358999 811540 857139 595084 495630 312176 306789 357702 354219 365424 369005 368221 369384 406007 406411 719550 755785 41.05 68.0 2
13:59:24 2023-09-27 447858 446711 96808 94231 153919 157739 162035 160924 99052 97695 116440 121471 147590 148405 467163 507639 1197254 1185480 470177 483959 134698 120102 137554 141148 161611 158674 151627 148528 95095 96928 324102 288414 840092 836006 219286 216351 288355 293955 345992 336440 346664 346327 353947 355325 323396 359945 811791 853536 590860 494989 313062 306753 357415 354149 366267 371774 365513 370709 405826 407658 731881 754167 41.05 68.0 2
13:59:25 2023-09-27 446781 448545 96752 94431 154026 158443 161450 161355 99122 97898 116600 121640 147901 149174 467199 507756 1218104 1192319 465063 484677 134225 120431 137191 141481 161096 158967 151311 149650 94965 97027 333820 291949 817387 832201 217493 215887 288942 295910 349049 337599 344674 347550 351992 356859 320834 359872 813913 845688 598026 497487 311955 306222 357758 355286 363237 370145 367699 367131 408340 404980 723879 757365 41.05 68.0 2
13:59:26 2023-09-27 441926 447770 96611 94359 154094 158216 161406 161010 98883 97862 116406 121555 150044 148998 467199 499072 1208248 1194406 463641 483924 134732 119901 137608 139000 162149 158433 150233 150676 95225 96896 324466 288342 832439 833632 218711 215749 288942 290251 344782 337634 345722 346849 349916 356859 324260 357946 813949 857162 592310 498194 312619 306428 354419 355286 366560 369557 366918 366837 406266 407623 723330 759641 41.05 68.0 2
13:59:27 2023-09-27 448821 447273 96652 94527 154124 157895 161518 160976 98883 97695 116600 119773 148211 148667 467893 504617 1199028 1187241 468403 486976 134732 120102 137815 141050 161646 158674 151696 148866 95225 96696 326676 288450 827801 836416 217341 216396 288093 291352 345301 336075 346846 345427 351190 355788 323803 358454 808533 857307 587960 493573 313284 306789 356592 354219 366560 370145 364923 368237 406043 407658 731362 755274 41.05 68.0 2
13:59:28 2023-09-27 450868 449066 96454 94331 153305 158659 161003 161379 98883 97929 116440 121539 148003 149309 469054 504756 1209295 1181212 464054 485216 134572 120014 137634 139339 161475 158932 149813 149171 95030 97027 344753 292736 823012 838118 217120 215587 288098 291605 346513 339098 345722 344837 351260 356407 321844 358999 811751 848191 595084 497487 312841 306357 358241 356356 363783 370109 364996 369420 406871 404850 730900 758017 41.05 68.0 2
13:59:29 2023-09-27 445073 447091 96652 94432 153309 158216 161552 161379 98883 97862 116769 121707 147693 148579 467199 499072 1211683 1200033 459624 483243 135173 119818 137780 141015 162129 158271 147942 148395 95095 96829 327657 288486 830914 832201 217528 214850 288942 290432 344540 337634 345478 346190 351744 356859 323839 357403 813913 856023 590860 498194 312176 306789 354490 356356 366267 368970 366659 367131 407227 407337 720230 758572 41.05 68.0 2
13:59:30 2023-09-27 450611 449491 96844 94488 154056 158106 161973 161020 99089 97764 116728 119442 150568 148580 470312 501640 1206068 1190623 467520 485252 134795 120102 137758 141247 161577 158932 149917 150781 95160 97027 325438 291619 824126 832201 216446 216072 288833 290370 345614 338690 342627 346433 352033 356573 322595 357946 811540 857307 586510 499247 313729 306573 357702 354219 364364 367578 366067 371236 406007 405240 720193 755274 41.05 68.0 2
13:59:31 2023-09-27 448821 447091 96910 94336 154047 157995 161620 160574 99153 97362 116795 121320 147693 147957 467929 508046 1201584 1187241 468530 484677 134571 120219 137329 141148 161354 158932 151415 149517 95225 97162 327938 291241 820327 838441 218976 216489 288057 292054 347487 338619 346322 346084 351225 355182 320834 359835 811504 847392 590860 495303 312619 306536 356449 355373 364067 371183 366030 368165 405291 405134 730842 754094 41.05 68.0 2
13:59:32 2023-09-27 449424 449498 96711 94391 153812 158402 161552 161345 99019 97898 116728 121606 148079 149487 467199 505044 1217468 1193133 464661 485359 134631 120269 137329 141442 161543 159127 151557 149205 95062 97160 329224 293676 817128 832337 217272 215853 288942 290409 347107 338346 342663 346955 351992 357863 320537 357946 811504 850447 600924 495630 312176 306753 356020 356356 363747 367834 366067 367906 407441 404497 721596 760731 41.05 68.0 2
13:59:33 2023-09-27 445511 445649 96776 94336 154017 158216 161586 160574 99120 97362 116795 121404 150253 148201 468223 504351 1210376 1197276 470363 488395 135075 120207 137729 139428 161992 158720 149882 150781 95225 97029 323622 290254 828364 831539 216783 216119 288093 290313 345507 336582 342591 347514 351956 355182 322272 357910 811467 857234 595391 498194 311073 308583 355485 355876 364876 368970 367960 367131 405003 405204 719476 754523 41.05 68.0 2
13:59:34 2023-09-27 452407 448085 96446 94360 153629 158548 161260 161345 98883 97862 116406 121640 150253 148963 467163 507529 1207317 1181324 463641 485395 134664 120033 137565 141246 161577 158932 151557 149717 95095 96994 324345 292845 821082 839308 218512 214919 288942 290409 346341 336582 345685 344284 350945 357863 320834 357946 811215 848155 595084 497487 312176 305890 357415 355784 362948 369521 364960 369384 409206 403967 728696 760311 41.05 68.0 2
13:59:35 2023-09-27 445829 446974 96619 94303 153770 158448 161830 161432 98957 97833 116614 119607 150428 149031 470608 509338 1214629 1192170 466642 486043 134631 120303 137329 139630 161475 158896 150127 149171 95030 96994 327231 291350 818221 833970 219482 214884 288616 295873 347142 336276 344602 347514 351992 356859 320312 357588 811504 845652 587416 496042 310818 306789 354952 354716 363202 370145 367178 369317 406043 403931 725492 756384 41.05 68.0 2
13:59:36 2023-09-27 446273 448321 96652 94207 154120 158216 161586 160608 99019 97395 116600 121404 148037 147957 468589 504225 1206461 1196624 470584 485130 134664 119901 137650 141113 161646 158639 151592 149270 95095 96829 327938 290191 826280 829704 216783 215853 287890 289920 345023 336582 342591 347514 351776 354685 321844 357620 811504 857271 590860 497922 310853 308524 355485 355373 364876 369486 367395 369022 405003 409137 721534 755626 41.05 68.0 2
13:59:37 2023-09-27 451052 447495 96587 94391 153846 158076 161898 161243 98850 97925 116406 121522 150253 148824 471611 501180 1206479 1188893 467078 487703 135317 119501 137866 141088 161982 158126 150022 150149 95160 96631 321724 288504 839244 836930 216783 214919 288499 290573 345899 337337 345649 343321 351992 355752 322272 355456 811519 859736 600924 498194 313062 305890 356592 354703 365424 367799 363820 368237 406007 406376 724392 755878 41.05 68.0 2
13:59:38 2023-09-27 452324 446974 96619 94335 153770 158400 161552 160976 98883 97695 116600 121438 150287 148856 467857 509483 1203343 1181324 470584 486176 134462 120029 137409 139401 161373 158791 149533 149550 94965 97128 327231 292662 821286 836856 218050 216652 288205 290409 346341 338619 344871 345321 351225 356252 319828 357946 810529 848155 595084 496078 312176 306789 356592 353865 364305 368970 364629 368237 405577 405689 726558 754131 41.05 68.0 2
13:59:39 2023-09-27 448101 448080 96554 94367 153237 158659 161260 161525 98546 97862 116339 121673 149905 149241 468395 500512 1212115 1192969 462422 485395 135094 119867 137875 141075 162095 158382 150022 148766 95160 96829 325438 290943 834152 833380 216783 214185 290273 295928 343541 337090 342627 345392 351461 356859 322070 355743 811504 852259 568667 498194 312103 306789 355201 355784 364329 367578 364960 368613 406266 405204 721596 757905 41.05 68.0 2
13:59:40 2023-09-27 451052 446974 96644 94304 153658 158216 161552 160831 98782 97395 116661 119690 148210 148683 470534 504117 1208435 1193981 470437 487703 134563 119931 137642 141211 161577 158674 151627 148766 95030 96896 344753 291496 828364 833700 218050 215679 288499 295910 345578 338346 342073 346433 351225 355218 321320 357367 810321 854474 595084 498433 311955 306321 357667 354149 365161 367286 365771 368756 405935 405169 721596 754131 41.05 68.0 2
13:59:41 2023-09-27 454191 447639 96454 94364 153275 158216 161260 161088 98782 97662 116406 121438 150253 148963 468223 508010 1208650 1178572 465063 485395 134757 120269 137411 141260 161465 158614 149603 149105 94965 96961 329988 293324 827226 837934 216823 214884 288942 288883 345578 336040 342663 343321 350699 357612 322777 357403 809491 848000 595084 496782 311955 305675 356627 355250 362115 368935 364629 368756 408340 405975 727589 758784 41.05 68.0 2
13:59:42 2023-09-27 446603 450349 96687 94323 153880 158367 161484 161595 98887 97865 116614 119607 148927 148928 468552 510670 1211683 1193170 469539 485323 134411 119867 137104 141246 161407 158791 151381 149171 95095 96895 325327 292018 820647 834561 216783 214884 288499 295038 346655 336040 344638 346955 351497 356287 319863 358962 812689 845652 595391 496430 311293 306789 354419 354184 363202 370145 366622 368683 406007 403967 726558 757495 41.05 68.0 2
13:59:43 2023-09-27 449445 449384 96647 94199 153842 158216 161864 160942 98850 97395 116406 121404 150322 148685 468589 505008 1208650 1189476 470584 485395 134786 119901 137649 141229 161611 158932 149707 148935 95095 96829 325438 291384 828364 832165 218050 214953 287688 295933 346842 336040 342627 346955 351992 354117 320869 356825 813876 857307 576748 497487 311073 308415 356980 355227 367151 369902 366439 368573 404256 408272 719366 758017 41.05 68.0 2
13:59:44 2023-09-27 452334 447495 96446 94296 153305 158105 161518 161432 98788 97362 116567 121522 150044 148685 468625 503231 1198994 1189776 467813 485814 135326 119867 137780 140946 162163 158126 147840 148725 95225 96664 330419 288486 833788 837524 218050 214850 288205 295983 345411 337090 344602 343321 351704 355467 321808 354630 810640 859736 599431 498942 312841 305675 355485 354149 365132 367834 363225 367131 405935 405204 727626 755238 41.05 68.0 2
13:59:45 2023-09-27 452334 448764 96446 94328 153624 158216 161518 161122 98850 97858 116406 121438 147693 148405 468589 509229 1207803 1182089 468293 485252 134580 120166 137434 139295 161475 158791 149637 149550 95030 96994 326947 293468 829101 837196 216823 214850 288499 288793 345578 336285 344348 347533 351992 354649 319603 357946 811791 850595 600924 495376 311955 306789 356556 353356 362150 368970 364371 368165 403512 405404 728461 754094 41.05 68.0 2
13:59:46 2023-09-27 448809 450344 96516 94427 153880 158437 161518 160976 98850 97695 116600 121471 150044 148720 468223 505116 1217468 1192319 465099 486115 134749 120219 137398 141345 161577 158967 149603 149617 94933 97059 329224 294156 821242 832165 218050 214666 288942 288883 346134 339579 342555 345427 351992 356824 318896 356861 813951 849392 568667 495594 311293 306789 355201 357353 362658 367251 365513 366801 408340 406119 721534 758572 41.05 68.0 2
13:59:47 2023-09-27 446899 449034 96643 94328 154060 157935 162235 161141 98990 97597 116647 119359 148071 148370 471674 504081 1208435 1196624 471326 486079 135060 120102 138177 139650 161543 158639 151627 148495 95095 96696 328929 291048 826740 832165 218050 214884 287828 295419 344540 336075 342591 346469 351992 354082 320834 356825 811540 856665 591222 498194 310841 306789 354952 354871 364038 367869 366622 367830 403512 404886 719513 755238 41.05 68.0 2
13:59:48 2023-09-27 448809 449067 96875 94264 154261 157739 162382 160574 99188 97330 116795 121286 150356 148201 468625 511108 1199028 1185448 471923 485395 134753 120185 137419 141153 161611 158932 149707 149105 94933 97221 325695 291157 824288 838118 218050 214884 286879 295510 345578 334561 344638 344319 351744 352562 319863 357946 811215 847356 589410 493829 311734 305890 354419 354370 363202 369557 364080 369022 403225 405867 730731 754374 41.05 68.0 2
13:59:49 2023-09-27 450733 451094 96617 94428 153633 158226 161415 161345 98513 97695 116086 121640 148314 149905 468589 505080 1208248 1187165 465223 486837 134664 119901 137329 141050 161611 158904 151627 149138 94965 96928 325695 291981 828018 839160 218050 213853 288499 290409 345023 334561 345722 345573 351992 356859 319863 356825 809491 848601 568667 496782 312176 304958 356020 355250 362658 368677 363271 367647 408340 403367 731881 757905 41.05 68.0 2
13:59:50 2023-09-27 448846 449707 96250 94328 153301 158437 161260 161122 98546 97695 116086 121589 150044 149241 468625 501252 1210436 1189255 463373 485395 134732 119784 137815 140981 162129 158417 148333 148224 95095 96696 328929 291121 837526 833380 218050 213522 288738 290819 343471 336582 342591 346687 351461 356859 319863 354667 813988 852823 584516 500639 311293 306717 357016 355678 365078 368538 364777 369133 408844 405975 721084 758572 41.05 68.0 2
13:59:51 2023-09-27 449186 450664 96583 94235 154017 158216 161586 160608 98883 97532 116694 121202 150322 148271 468697 505044 1209550 1194739 470584 486837 134803 119935 137632 141118 161646 158674 149707 149105 95030 96829 325438 291653 831636 832165 216823 214884 287283 295510 343541 335569 342519 346433 351992 354117 320609 355780 811540 857271 568667 498194 310414 306789 354419 354621 363747 367869 366622 368124 403512 404850 719550 755673 41.05 68.0 2
13:59:52 2023-09-27 450566 449007 96454 94271 153770 157935 161406 161088 98714 97833 116661 119607 148210 148961 468552 501886 1202326 1191468 468366 486427 135190 119730 137815 140981 162388 158161 148338 148825 95355 96664 328929 290155 833788 836416 216823 214746 287890 295837 344923 336582 344638 345573 351704 354685 322772 354667 809140 858521 568667 500995 311293 305675 356306 353122 362948 365681 364044 367166 404721 403931 721084 753450 41.05 68.0 2
13:59:53 2023-09-27 450904 448340 96193 94368 153275 158216 161260 161010 98714 97395 116406 121438 150113 148720 468431 509124 1207317 1181324 467850 486873 134653 120102 137570 141054 161354 158967 151381 149538 94933 96994 330225 293680 820728 838857 216823 214666 288676 288775 345578 335534 342663 344319 350210 355432 319344 356861 809491 848155 586510 496078 311832 304994 356627 353617 363534 367869 363820 370109 405898 404833 726044 755075 41.05 68.0 2
13:59:54 2023-09-27 449212 450507 96840 94327 153598 158111 161245 161020 98887 97831 116500 119607 150533 148928 468697 507949 1213406 1193191 466381 486837 134664 119901 137329 141634 161543 158452 151592 149071 94998 96829 328929 291981 824445 835474 218050 213853 287688 290409 345578 334490 344117 345392 349908 354685 319603 357693 811504 845420 596555 493829 311073 306212 355505 353652 365843 369557 364371 367082 405971 402769 726595 757760 41.05 68.0 2
13:59:55 2023-09-27 452013 449707 96611 94296 153765 157995 161552 160976 98883 97395 116440 119522 147728 148302 468697 505116 1211093 1192319 470584 486151 134677 119901 137559 141015 161611 158674 149707 148733 94965 96696 333820 291945 830344 832411 216823 214850 287283 290427 343541 337126 342001 345356 351992 354401 319863 355743 809140 854069 590860 498470 311147 305387 358537 355766 365854 368602 364556 370220 404577 405939 721411 760558 41.05 68.0 2
13:59:56 2023-09-27 451398 448971 96615 96517 154159 157739 162485 160599 99019 97330 116634 119116 150356 148098 468589 509949 1196439 1185480 472594 486494 134664 120102 137329 141246 161499 158932 151592 148833 94965 96696 324104 291121 827085 836452 216823 214517 285717 295382 345059 334490 342663 344284 350966 352527 318932 357403 810640 847429 589410 493480 311293 305890 354419 353870 362658 369005 362758 368161 402307 403649 730842 754131 41.05 68.0 2
13:59:57 2023-09-27 449864 450979 96286 94368 153275 158548 161518 161345 98546 97728 116052 121589 147453 148926 468661 504864 1212743 1187115 465342 486729 134597 120048 138141 139048 161509 158755 149867 150817 94933 96696 327938 292845 831055 839308 218050 213487 288093 288775 344540 334596 345540 344588 351497 356573 318896 355780 809491 846920 593061 496782 311625 304494 356020 354716 361102 369274 360681 367131 406007 404833 730324 756384 41.05 68.0 2
13:59:58 2023-09-27 449482 449357 96514 94392 153701 158211 160857 161156 98546 97728 116052 121707 150044 149729 468661 502772 1215668 1195626 462297 486837 134786 119784 137762 140935 161982 158452 149952 149404 94965 96928 325695 292702 833358 833380 216823 213339 288738 288883 343471 336582 342555 344319 351231 356323 319899 353594 809177 847465 599431 495594 311073 305890 355505 354219 364073 365681 363564 367082 406043 404249 722109 756421 41.15 68.0 2
13:59:59 2023-09-27 453509 449702 96450 94335 153781 157970 161245 161175 98751 97564 116339 119111 147624 148370 468552 503372 1209295 1190623 470584 486494 135254 119911 138036 139650 161577 158417 151627 148528 94933 96997 328929 292320 823904 834561 216823 214517 287081 290409 345582 336311 341519 346190 351992 353621 319863 355743 809140 854778 568667 495594 310414 305388 356056 354871 362948 365681 364996 367095 403547 405116 719550 754131 41.15 68.0 2
14:00:00 2023-09-27 464250 450111 96380 94199 153305 158105 161406 160865 98546 97623 116440 121438 150113 148720 468661 507985 1205993 1181324 470769 486873 134520 120102 137307 141153 161354 158932 149603 149138 94869 96895 324453 293740 836827 836416 216671 214850 287283 288883 345578 335814 342627 343321 351992 354685 317898 356609 810640 848191 568667 495376 311293 305675 356306 353356 363021 369902 363566 369883 403261 404761 727760 753875 41.05 68.0 2
14:00:01 2023-09-27 448106 452050 96452 94364 153667 158450 161552 161345 98579 97428 116440 119607 148112 149753 468697 507949 1210823 1191468 466717 486873 134698 119935 137554 141050 161611 158674 151415 149105 94933 96861 328929 292431 823785 835789 218050 213522 287688 288775 344540 334291 345197 344319 349626 354720 319344 355743 810321 848191 568667 493161 311514 305890 355003 354184 362150 368970 360645 367082 406043 403332 731881 758033 41.05 68.0 2
14:00:02 2023-09-27 446168 449716 96446 94231 153983 158105 161552 160608 98681 97362 116406 121488 150287 148720 472559 504972 1208211 1199922 467862 486801 135060 119867 137841 141131 161646 158141 149917 148464 95095 96664 327657 290286 833262 833970 216748 213487 286768 295924 345411 336005 342591 344284 349345 355717 320834 354339 815762 857213 568667 499256 310598 305746 355720 356884 366113 368862 363602 367977 406043 406155 722622 758572 41.05 68.0 2
14:00:03 2023-09-27 461222 452269 96608 94268 153765 158211 161552 160608 98887 97362 116600 121404 150322 148720 468733 505152 1206853 1192969 468566 486837 134698 120102 137554 141211 161611 158674 151732 149105 94997 96829 327231 291981 831047 834291 216823 214482 286960 290409 343541 336582 344416 345356 351992 353551 319603 355204 810285 855718 576748 498433 310414 304958 356020 354871 363485 365611 364371 367059 403512 405975 721596 753559 41.05 68.0 2
14:00:04 2023-09-27 451052 449007 96652 96425 154261 157960 162348 160574 98957 97232 116661 119010 148416 148096 471276 512011 1198843 1188074 473229 486656 134529 119833 137329 141182 161611 158679 150023 150887 94965 96922 325695 291496 829347 837635 216823 214150 285566 290431 344505 334490 342663 345817 350647 352562 320834 354630 809491 854138 600924 493829 311734 304958 354100 354871 364293 367834 360573 368124 403547 404497 730324 755238 41.05 68.0 2
14:00:05 2023-09-27 446835 450381 96221 94304 153271 158105 161294 161088 98681 97395 116052 121522 150078 148822 468733 508010 1210823 1189776 465026 486837 134770 119901 137428 141118 161577 158785 149707 149138 94933 96696 325074 292909 843949 837007 216823 218017 287310 288883 343506 335759 344674 344842 349872 355752 318861 355168 810065 848155 568667 495376 312176 303995 354419 354184 364048 367286 360501 368646 406007 404833 732179 759641 41.05 68.0 2
14:00:06 2023-09-27 450746 450795 96484 94336 153629 158076 161450 161243 98618 97564 116339 119442 150253 148720 468697 507985 1218594 1193168 468943 486909 134192 120185 137279 141767 161096 158967 149693 149650 94804 96994 330419 294092 815902 834561 216823 213522 287193 288775 345578 335534 341519 347742 349872 354401 317898 356861 811467 843230 594532 494565 310414 306789 355003 355373 364048 369902 364335 366786 404721 404833 724465 756788 41.05 68.0 2
14:00:07 2023-09-27 450466 450668 96454 94268 154124 157960 161586 160608 98782 97330 116440 121202 147693 148425 468733 505080 1207354 1192710 468602 489505 134664 119901 137329 141113 161611 158785 151732 149038 94965 96696 326676 291981 830228 833380 216823 214263 286204 288775 345411 334561 342555 344837 347447 352245 321321 354093 811504 856023 568667 497266 310891 306572 354894 354402 365595 369382 364165 365752 403296 405975 724680 756162 41.05 68.0 2
14:00:08 2023-09-27 455022 450827 96382 94360 153735 158191 161484 161311 98480 97666 116406 121404 147797 148680 471384 502029 1205003 1189009 469215 486115 134664 119901 137329 140934 161646 158452 151592 149138 94965 96696 328929 292022 838629 836930 216823 213522 287081 289009 342983 339098 341519 345573 351461 352562 318861 354630 810382 852295 576748 495630 310414 304958 355485 353580 364563 367825 363820 368683 403476 405404 721534 754131 41.05 68.0 2
14:00:09 2023-09-27 454204 450863 96030 94292 153241 158437 160891 161345 98446 97395 116414 121438 149940 149206 468661 509483 1208575 1183007 465026 486873 134445 119867 137104 141050 161096 158674 151557 148833 94836 96696 330419 293468 826629 838857 216518 213339 287800 288775 343506 334525 342339 344588 351740 354401 317756 355310 809344 846775 568667 495156 309721 304779 357775 354871 363021 366773 362686 369022 404080 403588 726007 753413 41.05 68.0 2
14:00:10 2023-09-27 449139 452380 96390 94292 153526 158216 161612 161088 98513 97362 116052 121404 147901 149487 473289 510597 1213406 1190623 467078 486837 134445 119867 137329 141015 161577 158674 151592 149138 94868 96889 328929 292214 828364 836930 216823 213157 287081 288775 344469 335759 342555 344284 348782 354117 318379 355780 810321 843230 595084 493131 310414 306105 354752 355373 364048 368419 360609 365934 404721 404833 728733 758572 41.15 68.0 2
14:00:11 2023-09-27 458157 451052 96423 94363 153739 158705 161347 161535 98415 97764 115952 121980 147797 149554 468552 503336 1213871 1189218 463641 489089 135216 119965 137625 140946 161611 158090 149813 148362 95225 96896 324453 292638 829307 834818 216823 217604 288093 288793 344923 336311 341483 343321 349872 355467 317862 351569 810321 850447 600924 495630 310414 305890 353356 354184 364563 365611 363271 367082 406043 405118 720572 760558 41.15 68.0 2
14:00:12 2023-09-27 455298 450386 96250 94296 153309 158105 161294 160976 98513 97362 116086 121404 150241 148755 471421 502029 1203418 1189776 470326 486873 134875 119901 137552 141015 161373 158417 149603 148461 94901 96664 330419 292431 832617 836930 216485 218017 286973 288775 344923 336075 340452 345329 350683 352245 318379 353594 811215 854138 599431 495594 308665 304494 354454 353870 364048 367646 364116 368426 403189 405332 719329 753301 41.05 68.0 2
14:00:13 2023-09-27 452034 450165 96554 94228 153889 157705 161795 160318 98546 97164 116406 119010 148036 148201 468733 507913 1199028 1188074 471289 486873 134537 119535 137329 141015 161577 158452 151592 148428 94933 96664 326676 291421 832830 838264 216823 217946 285094 288775 345790 335759 342627 344842 349908 352562 319863 351496 809491 857271 600924 494989 311293 304030 353887 354621 363237 365646 360501 367863 403512 403649 726558 753987 41.05 68.0 2
14:00:14 2023-09-27 450940 450863 95924 94243 153275 158216 161260 161345 98378 97623 116019 121471 149940 149241 468733 509124 1208627 1183849 464333 486945 134537 119901 137233 141265 161354 158674 151557 148561 94901 96664 327938 293260 825257 840675 216823 217604 287283 289041 345655 337320 342519 342902 351497 353586 316938 355201 810410 848638 586510 495229 311037 304815 357522 351411 362948 369642 360465 368834 402271 403624 727781 753450 41.05 68.0 2
14:00:15 2023-09-27 448138 450805 96185 94264 153203 158211 161294 161398 98415 97395 116052 121404 147901 149487 471855 509450 1210823 1190623 467114 486945 134889 119901 137329 141015 161611 158674 151627 149071 95095 96664 328929 292845 828595 836416 216823 217910 287081 288775 345655 335759 342663 342902 348854 354366 317898 354630 809491 846920 560808 496430 311832 303106 354135 353617 363021 366738 360465 367867 405971 403659 730842 755711 41.05 68.0 2
14:00:16 2023-09-27 449530 451089 96087 96518 153305 157995 161612 161088 98546 97362 116052 121404 150287 148963 472953 504581 1210823 1196142 465026 486873 134698 119535 137554 140785 161680 158417 151696 147989 94965 96852 329204 291121 830081 835744 216823 214795 287054 290263 344778 337662 343488 345817 349447 355076 318237 351352 812907 852403 599431 495594 310414 304851 355971 355876 364563 367825 360645 367045 406007 405296 720572 756421 41.05 68.0 2
14:00:17 2023-09-27 451792 450345 96518 96558 153305 157995 161518 160608 98546 97330 116373 121286 150147 148407 471421 508046 1206928 1195729 468638 486945 134672 119901 137402 140905 161499 158425 149707 148866 94901 96664 326774 292082 829873 834561 216518 213522 285601 288879 344923 334525 340488 344837 348854 351436 318637 351569 810930 857307 592142 496782 309538 306357 354502 351880 363902 366482 363820 365676 401071 405404 719218 759099 41.05 68.0 2
14:00:18 2023-09-27 461419 452297 96185 94199 153629 158111 161415 161243 98550 97297 116339 119359 150253 148720 471421 503516 1203269 1190623 468845 486873 135139 119658 137608 138661 162163 158271 147840 151718 94965 96664 327231 291532 833656 838118 216518 218017 286584 288509 342983 335569 341519 342902 351002 352527 320412 351569 810640 855987 600924 495666 310414 303445 354419 354370 363791 366792 360573 368422 402905 404548 722622 752877 41.05 68.0 2
14:00:19 2023-09-27 450570 451125 95997 94272 153275 158216 161037 160865 98513 97395 116052 121438 149940 148963 468733 508764 1208248 1185554 464041 486909 134571 119784 137225 140819 161465 158709 149713 148833 94901 96664 325327 292845 828480 838893 216823 217533 287283 288775 343471 333520 342699 342902 349872 354685 316973 353594 808917 845688 590860 496078 311625 302857 356980 355803 362985 368862 360393 368051 405147 403444 728586 753947 41.15 68.0 2
14:00:20 2023-09-27 448837 451089 95862 94300 153275 157970 161192 161054 98513 97330 116052 121404 148160 148926 472123 509450 1213406 1190623 467974 486945 134107 120102 136741 141140 160583 158967 149289 149617 94772 96664 328929 293699 823652 835744 216490 217874 286240 288874 344540 334256 340488 344319 348818 352562 316425 355204 811540 843230 600924 496078 309065 305675 354002 353870 360979 366773 363820 365934 403192 403021 722307 755135 41.15 68.0 2
14:00:21 2023-09-27 452334 450827 96127 96391 153309 157774 161552 160608 98546 97196 116052 121202 147728 148667 472493 508046 1206461 1189328 468674 489541 134664 119818 137233 141015 161577 158674 151557 149071 94836 96664 328929 292018 828244 833970 216213 213931 285833 288775 344923 334256 341268 346760 346960 351752 320815 351388 814678 855878 600924 497045 310268 305710 353965 353870 362150 365646 363130 364536 402730 405404 723650 756384 41.05 68.0 2
14:00:22 2023-09-27 454883 450498 96225 96454 153624 158105 161552 160642 98546 97330 116052 121236 147625 148440 472123 503516 1203824 1189776 470251 486909 134445 119784 137329 140819 161577 158452 151592 148461 94901 96664 328929 292431 829482 836930 216061 217946 285601 289005 342983 338619 340177 345573 349908 351436 317898 351569 810419 854778 600924 498194 308592 305675 353356 351880 363791 365681 363857 366526 401036 404548 719480 753026 41.15 68.0 2
14:00:23 2023-09-27 454662 451052 96217 96417 153305 157995 161552 160608 98546 97196 116414 121119 150356 148513 471421 510202 1204147 1180459 471362 486945 134234 119901 136892 141050 161096 158967 149289 149138 94837 96696 330225 293908 821738 839271 215989 213487 285423 288640 346388 335723 342134 344733 348639 350385 318343 353557 808917 851616 593760 493407 309539 303959 355003 351844 365042 369382 359922 366416 401036 405404 728696 751849 41.05 68.0 2
14:00:24 2023-09-27 462723 451016 95834 94207 153097 158216 161096 160942 98313 97362 116019 121438 150218 149171 473252 509483 1208211 1183007 465026 486873 134411 119749 137070 140811 161319 158568 149395 148533 94901 96631 324453 293676 828018 838857 216213 214228 286996 287850 345411 335759 341965 344842 349872 351436 316611 354307 807163 848155 586510 494565 310195 303995 354383 351807 360979 368754 360321 367272 403532 402698 727995 755210 41.05 68.0 2
14:00:25 2023-09-27 449335 450872 96382 94263 153556 158041 161226 161054 98480 97362 116052 121404 148245 149031 471348 510204 1208248 1188863 465575 486873 134445 119867 137295 141113 161577 158614 151734 148969 94933 96664 328929 293260 824252 839234 216823 214228 286441 288739 345411 336471 342555 342830 349836 354117 316868 353557 809491 845451 600924 496078 310195 302218 354419 355122 360979 365611 360537 368124 404364 402419 725970 754561 41.05 68.0 2
14:00:26 2023-09-27 452186 451052 96059 94308 153275 158216 161518 161088 98513 97330 116052 121404 150044 148928 472087 507913 1217468 1192403 469623 486909 134411 120102 136879 141148 161577 158967 149707 149617 94837 96895 328223 295136 818071 835744 216449 217874 286405 287819 344469 334525 340416 345817 347768 352491 316868 355456 813951 846124 591766 495009 308085 305782 354967 354798 362985 369902 362541 365420 403296 403268 724429 756347 41.05 68.0 2
14:00:27 2023-09-27 451630 450836 96185 94296 153241 157935 161003 161122 98480 97666 116226 121488 150044 149206 472754 504972 1213871 1198179 464661 486909 134808 119501 137740 140867 162095 158382 149917 150149 94997 96631 328639 292589 835064 835744 216213 213927 286879 288847 342983 334561 340416 344842 347768 353551 316389 351496 810285 846884 590860 498194 309247 304958 355003 354370 360979 367567 363234 365898 402873 401218 721596 755238 41.05 68.0 2
14:00:28 2023-09-27 450827 450728 96250 96417 153735 157960 161552 160574 98546 97164 116293 119281 150287 148236 473495 509483 1208650 1194665 471289 486909 134630 119535 137385 141075 161842 158030 149707 150149 94868 96664 328639 292702 830923 834561 216213 217946 285098 288604 345302 337112 341749 346551 346544 352069 318719 351316 815257 856642 570429 496635 309939 303995 351974 354370 365005 367753 360537 364167 403476 404833 724819 756162 41.05 68.0 2
14:00:29 2023-09-27 454790 451089 96091 96421 153275 157960 161518 160574 98413 97297 116052 121286 150253 148720 473969 504617 1205993 1190623 470653 486909 134839 119666 137281 141101 161577 158382 149603 148799 94869 96664 325695 292909 826612 836930 215909 217946 285922 288861 344923 334525 339389 345817 348747 350385 316973 351460 809140 854102 590860 496782 306352 305531 353965 351807 363534 367825 362722 364791 400437 404548 718966 754094 41.05 68.0 2
14:00:30 2023-09-27 450796 450899 96221 96525 153731 157705 161518 160738 98546 97164 116406 118782 150287 148166 472420 513026 1199847 1185406 472695 486909 134099 119867 136879 140981 161096 158932 149325 149380 95030 96831 324104 293853 829603 839308 216141 215133 284570 288559 346388 333762 342447 342866 348502 351471 318825 350978 810065 855987 600924 493829 310414 302643 355720 353870 362912 365611 359379 366193 402271 405404 728143 753559 41.05 68.0 2
14:00:31 2023-09-27 455884 451048 95733 94232 153241 158216 161037 160942 98413 97330 116052 121370 150044 148928 472457 509450 1207713 1181324 470030 486945 134225 119867 136879 141015 161319 158932 149707 149105 94772 96664 330419 294509 821890 838857 215054 217839 286293 287616 345655 333870 341448 344842 347768 349826 316903 354630 809491 850595 587960 492361 309975 303532 354857 351483 363389 369310 362872 365788 399698 404084 728586 755322 41.05 68.0 2
14:00:32 2023-09-27 454726 450944 96161 94207 153241 158216 161003 161122 98626 97297 115906 121336 150009 149206 471421 507756 1211752 1184693 465026 486909 134411 119501 136879 140981 161319 158639 151522 148528 94869 96631 330419 294238 825659 838893 216213 213777 286973 288296 345265 335759 343075 342794 349908 352491 315912 353557 807127 845688 576748 495339 309538 304030 354383 351880 360979 365681 360537 367603 401071 401218 726007 751923 41.05 68.0 2
14:00:33 2023-09-27 451052 450723 95956 96450 153275 157960 161260 160831 98345 97330 116019 121236 150287 148720 472087 510956 1213908 1192319 470251 489772 133792 119901 136625 141148 160917 158967 149185 149205 94707 96664 330419 294019 821077 836337 216213 214228 285664 288296 343506 335541 340141 345817 347209 352245 319923 354376 811565 845634 587960 492215 309320 304779 353929 353725 362948 367251 360465 364497 402873 403304 727039 756751 41.05 68.0 2
14:00:34 2023-09-27 451755 451161 95762 94264 152960 158835 161003 161122 98178 97362 115906 121438 147901 149905 473969 505008 1213908 1194702 466053 486909 134932 119466 137295 138834 161611 158271 151627 148091 94901 96664 329920 293053 829228 834561 216213 213627 286804 287855 342983 334561 339902 344842 347453 351963 317707 351533 810894 844422 592142 498194 306388 304494 353965 353870 360943 367308 362686 364828 402271 401183 721596 755636 41.05 68.0 2
[truncated: 175,657 more chars]
