# Supplementary material for: Methods for Estimating the Detection and Quantification Limits of Key Substances in Beer Maturation with Electronic Noses
Source: Sensors (Basel). 2024 May 30;24(11):3520. doi: 10.3390/s24113520 (PMC11175341; doi:10.3390/s24113520)
Supplement: Supplementary file 1 [file sensors-24-03520-s001.zip › Data/2-Phenylethanol/raw data/Day 2/200ppm3.txt]

Time Date R01 R02 R03 R04 R05 R06 R07 R08 R09 R10 R11 R12 R13 R14 R15 R16 R17 R18 R19 R20 R21 R22 R23 R24 R25 R26 R27 R28 R29 R30 R31 R32 R33 R34 R35 R36 R37 R38 R39 R40 R41 R42 R43 R44 R45 R46 R47 R48 R49 R50 R51 R52 R53 R54 R55 R56 R57 R58 R59 R60 R61 R62 T01 H01 Phase
14:07:00 2023-09-27 308479 306083 76902 77315 113943 113348 114535 113974 84507 86557 89624 93612 110337 111178 316810 345680 917594 896530 333577 346544 104611 91655 96938 98206 110384 107427 101758 104071 72109 73372 246512 219710 625966 630956 190317 189200 243400 243452 279779 274562 291120 293284 307387 311857 290330 320468 640001 674987 495266 405529 256442 250683 289053 288715 304209 310503 310709 317412 348429 348899 564894 588863 41.15 68.1 1
14:07:01 2023-09-27 306685 306083 76828 77450 113574 113192 114376 114076 84450 86676 89591 93774 110359 111290 319229 344877 910069 900812 333397 347220 102283 91522 97237 98107 110436 107327 102006 102769 72297 73339 246512 219090 627311 629297 191080 188959 241515 243452 278544 274334 292200 293505 306388 311295 294519 322454 640038 674033 494324 401869 258360 251288 289862 288544 304138 310215 311725 317376 347737 348163 564459 589625 41.15 68.1 1
14:07:02 2023-09-27 312210 306510 76929 77417 113549 113192 114376 114042 84392 86882 89435 93806 112098 111668 316810 342542 917103 896871 331292 346580 104862 91655 97003 98206 110537 107353 101758 104071 72278 73271 248705 219710 626665 630884 190352 189200 240810 244202 278505 273915 292296 291947 307923 312295 289123 320468 645132 676205 494324 404280 254839 250683 288948 289594 303281 309997 315884 315518 349841 349671 568723 590462 41.15 68.1 1
14:07:03 2023-09-27 305643 305863 76862 77348 113612 113037 114410 113929 84565 86709 89591 93645 110236 111359 320280 345614 909757 898257 333469 346960 102246 91678 97237 98310 110589 107508 101898 104037 72229 73239 246512 219290 626423 630811 190283 189200 240844 244202 279887 273773 292186 293078 306458 311082 294237 322454 643695 674987 494324 403412 256088 249916 288711 289735 304209 309245 311725 317412 347773 348893 567005 589625 41.15 68.1 1
14:07:04 2023-09-27 305670 305644 76881 77291 113729 113192 114569 113885 84690 86650 89624 93645 112209 111478 317734 342701 918440 899794 331023 346580 104717 91622 96938 98173 110384 107279 101758 104037 72196 73271 246512 219555 625663 631974 190317 189200 242845 244202 278470 273114 292291 291503 307207 311857 289528 320468 643695 676241 492972 403676 254483 250683 288702 289629 302963 308627 314840 315482 349841 349425 569566 589293 41.15 68.1 1
14:07:05 2023-09-27 314136 305863 76811 77348 113646 113192 114376 113885 84507 85320 89895 92275 110422 111393 320126 342916 911768 897619 333397 346367 102433 91455 97303 98073 110690 107098 103696 103683 72411 73239 246512 218471 631878 631080 190150 190187 242468 244237 279354 273078 292186 293078 305996 312272 294690 320504 645356 672095 495266 402272 255266 250683 288649 291857 304887 308239 312638 317412 346412 348163 568686 589703 41.15 68.1 1
14:07:06 2023-09-27 306649 305657 76996 77291 113808 112882 114569 113817 84565 86557 89685 93580 112287 111178 318215 342460 917067 899461 332027 346580 104862 91781 96971 98173 110537 107131 103629 103927 72278 73401 248705 219090 630919 630956 190317 189269 242504 244767 279354 272661 297192 291947 307172 309752 289862 320504 643731 676277 494324 403072 254874 250683 287836 289787 304637 308592 313626 315158 348787 349437 568723 590462 41.15 68.1 1
14:07:07 2023-09-27 306073 305868 76839 77311 113683 113037 112505 112210 84747 85288 89616 93706 110337 111656 320126 342881 915770 898331 336377 346509 104862 91462 97003 98106 110537 107032 103629 103932 72339 73189 247627 216629 632914 633767 189983 189269 242855 243487 279393 273043 292186 293035 304682 311551 289413 319499 643731 667299 495677 402557 254518 251486 288106 288750 305102 309528 311725 318833 347824 350800 568723 590121 41.15 68.1 1
14:07:08 2023-09-27 308992 305223 76870 77172 113651 112906 114569 113738 84622 86438 89780 92029 112287 110879 317734 341207 919128 903806 335131 345538 104505 91559 96971 98106 110384 107131 103486 104004 72049 73271 265491 218935 628899 630956 190617 189200 240844 242739 280275 272626 292186 292144 309265 311857 290604 319723 642180 674195 494324 404557 255718 251486 288544 294256 306465 308592 312673 317854 348506 347884 561999 590462 41.15 68.1 1
14:07:09 2023-09-27 306649 305648 76870 76224 111886 113192 114887 112210 84716 86696 89681 93771 110337 111119 320126 345503 918249 896493 335336 346544 104539 91781 96906 98275 110274 107427 101758 103927 72147 73271 246512 219400 623184 630992 190583 189235 240844 243487 279389 273915 290996 294216 306529 311420 290511 320208 640038 673081 492972 404316 256261 250683 289808 288514 305138 310468 312947 317897 348751 348934 564495 588335 41.15 68.1 1
14:07:10 2023-09-27 313935 305401 76909 77286 113676 113033 114569 113851 84570 86590 89747 93548 112165 111178 316846 342028 912952 905043 330254 347346 104828 91559 96971 98138 110384 107131 101758 103965 72196 73372 246512 219710 633406 629297 190918 188903 241886 243452 279814 273078 292296 291538 308173 309717 294835 322192 639929 680905 492972 403996 255302 255124 289862 294287 304958 309528 313113 315518 350369 348163 558766 590462 41.15 68.1 1
14:07:11 2023-09-27 305454 305939 77059 76211 111890 113348 114591 114064 84601 86882 89804 93933 110337 111496 320353 343087 917140 899794 331059 346924 104717 91588 96938 98106 110384 107131 102006 104152 72229 73271 248705 220026 626411 632422 190617 189235 240844 244202 278605 273915 292600 291947 307457 312295 289686 320504 645758 675145 498325 404922 254518 250717 288983 288750 304173 310974 311689 315591 349841 349425 565330 589353 41.15 68.1 1
14:07:12 2023-09-27 303656 304972 76933 77291 113646 112882 112505 113851 84622 86590 89624 93548 112132 111178 316846 342845 911744 905043 330023 346580 104645 91622 96938 98038 110384 107098 101476 103894 72278 73271 246512 219710 627359 629297 190918 188903 241550 243452 279814 273043 292296 291503 307887 311537 294762 325092 642180 676313 494212 405529 255088 249951 290338 294215 306034 309528 312638 315554 350935 349175 562318 590204 41.15 68.1 1
14:07:13 2023-09-27 306988 305939 76870 77491 111610 113348 114557 114336 84632 86942 89648 94030 110201 111702 316810 342542 918376 899609 330522 347067 104645 91622 96971 98311 110436 107131 101758 103965 72147 73271 248705 219555 625100 632422 190750 189235 240844 244237 278592 273950 292186 291947 307923 312295 292159 320504 645132 676241 491619 404280 254874 250683 290011 289735 303284 310033 313149 315518 349877 347906 569970 590043 41.15 68.1 1
14:07:14 2023-09-27 306901 305437 76843 77233 113642 113033 114410 113772 84565 86623 89685 93580 112362 110913 316846 341497 913210 904782 330522 346840 104896 91370 97003 98038 110537 107098 101758 102343 72196 73239 246512 219090 634339 629297 190918 189598 240879 243487 279814 273078 297265 291503 307422 311551 294563 322454 640001 676313 494324 403698 256222 250299 289457 288185 305603 309563 314360 315266 349344 351821 565140 592141 41.15 68.1 1
14:07:15 2023-09-27 305987 306079 77017 77478 111925 113192 114751 114109 84543 86650 89780 93949 112165 111478 318109 341690 917067 899822 332302 346301 102240 91681 96971 98173 110384 107131 102038 103927 72196 73271 265491 219090 629068 631974 191055 189235 240810 244648 278964 273078 296771 291734 307663 316225 289686 320504 643731 676277 495266 405704 254909 250683 288246 290193 304637 308627 313590 315554 349313 349917 569603 590559 41.15 68.1 1
14:07:16 2023-09-27 305274 305638 76923 77176 113842 112935 114672 113625 84690 86405 89780 93386 112320 110538 316846 341445 911915 903571 336357 346059 104717 91336 96971 98038 110461 107098 103519 103860 72278 73271 247627 218163 626872 630811 190617 189235 240844 243112 281130 272591 292186 293482 305604 311585 289308 321441 642180 672228 495266 403127 255302 250508 289053 288715 306681 309853 313410 318055 346549 350903 565214 590540 41.15 68.1 1
14:07:17 2023-09-27 305984 305796 76996 77425 114022 112849 114569 113851 84601 86530 89780 93673 112320 110879 316810 340969 921030 904520 333433 347102 104645 91655 96971 98138 110461 107131 103486 103894 72179 73271 246512 218935 641620 630992 190352 189269 240844 243247 280716 272852 296735 292463 306529 309786 290674 319463 639965 675867 494324 403996 255718 251486 289018 294215 305674 308627 313149 317412 348787 348899 558766 590462 41.15 68.1 1
14:07:18 2023-09-27 309183 305602 76902 77344 113680 113033 114444 113919 84565 86623 89780 93678 112320 110947 316846 344606 910623 898858 335573 346544 104751 91559 96971 98073 110461 107098 101758 104004 72214 73239 248373 218780 628191 629297 191521 188606 242293 243247 280010 274299 291980 294144 306458 311516 289862 323066 643546 672534 495677 403698 255266 252671 292196 288653 306681 310038 311582 318687 347559 349809 561993 589441 41.15 68.1 1
14:07:19 2023-09-27 309174 306002 76933 77384 113774 113037 114569 113817 84721 86815 89747 93708 112253 111144 316810 342943 917103 903806 333505 346509 104471 91622 96510 98173 110198 107427 101758 104181 72246 73401 246512 218780 626726 630884 190918 189200 241886 243195 280328 273008 292600 293284 306494 311857 291419 320433 643090 675621 501066 404844 255718 251837 288983 294215 306897 308557 313113 317376 348715 348577 558766 591721 41.15 68.1 1
14:07:20 2023-09-27 306901 305638 76870 77450 113653 113266 114376 114008 84570 86709 89747 93709 110589 111221 316775 343572 909223 899794 333577 347077 104862 91781 97003 98173 110537 107394 103629 104037 72246 73239 248705 218935 626550 629297 191521 188903 242328 243452 279476 274754 291774 293732 306494 313463 289651 322454 644003 672534 494324 404734 257717 252671 293023 288788 304636 310326 311582 318651 348835 350549 561829 589809 41.15 68.1 1
14:07:21 2023-09-27 305015 306079 76965 76101 112046 113389 114751 113974 84632 86709 89780 93774 110499 111307 317734 342232 913034 903769 331023 347067 104828 91685 96971 98206 110537 107427 101898 104109 72246 73472 247627 220333 625775 631080 191521 189166 242258 243417 280205 273078 292807 292214 308142 312295 289721 322418 643546 676169 495266 405529 256806 250683 290471 294558 306034 308239 313113 318055 350616 349389 562013 590545 41.15 68.1 1
14:07:22 2023-09-27 305035 304412 76931 77344 113657 113192 114421 114042 84507 86862 89652 93838 112098 111556 316810 343021 909904 894291 333541 346509 104828 91622 97003 98173 110537 107246 101898 103965 72246 73239 247627 218780 627301 629297 190617 189200 240844 244202 278540 274299 292205 294180 306957 311551 294274 322490 645758 673742 490420 405345 257717 251605 290471 291292 303464 310290 314729 318164 348572 350903 561927 588831 41.15 68.1 1
14:07:23 2023-09-27 306901 305392 76927 77417 113740 113037 114535 113851 84570 85215 89899 93612 112253 111178 316775 341978 913210 903769 330254 346509 104683 91588 96938 98038 110384 107098 101758 103932 72115 73271 248705 219710 625297 630811 191184 189200 241921 243452 279974 273043 292296 291876 308354 310615 289247 322454 639965 680139 494324 403072 255302 255124 289624 294558 305138 308310 313333 315482 349841 348128 562811 591721 41.15 68.1 1
14:07:24 2023-09-27 306278 305822 76870 77315 113661 113192 114342 113974 84725 86709 89747 93676 112098 111255 318264 342232 912938 899266 333541 346023 104963 91462 97303 98237 110690 107065 103662 103827 72377 73139 246512 217855 632822 631527 190283 189797 242504 244578 279814 273597 292291 293284 305996 314941 291715 323562 647632 674914 494324 402447 256736 252707 291165 290335 304836 310255 313077 317824 348751 349206 568686 591253 41.15 68.1 1
14:07:25 2023-09-27 307858 301512 76922 77344 113774 113037 114807 114189 84622 86709 89747 93709 112253 111255 316810 340945 912562 904782 331525 345538 104862 91303 97303 98038 110537 107098 103595 103860 72278 73239 256495 219212 629625 629297 190918 189235 241550 243487 279974 273043 291641 292569 306494 311585 294762 322192 643782 676313 494324 402434 256088 250299 289624 288680 306034 309493 314067 315482 349805 349171 558730 590462 41.15 68.1 1
14:07:26 2023-09-27 305899 305822 76839 77417 113617 113037 114456 113895 84622 86676 89685 93709 112132 111290 317473 341993 913210 899906 333397 345503 104862 91429 97303 98005 110537 107098 103806 103827 72278 73350 246512 217855 632527 631974 190283 190130 242504 244732 279584 273078 292950 293895 308406 315385 292164 323976 645832 674914 494324 402980 256521 252707 291165 290335 305066 309997 312638 317013 347737 351411 568686 590462 41.15 68.1 1
14:07:27 2023-09-27 306856 305223 76965 76255 111925 112882 114456 113851 84632 86709 89747 93676 112253 110913 317734 340981 913210 904782 332027 346544 104896 91559 97335 98106 110537 107098 103629 103860 72339 73239 256495 218780 629019 629297 190883 189235 243571 244202 280240 273078 291846 292979 306529 312237 289457 322418 639965 676169 495677 403412 256053 250683 289624 288715 306034 308557 314617 315554 347452 349171 562793 589148 41.15 68.1 1
14:07:28 2023-09-27 305930 305214 76843 77307 113612 113037 114535 113895 84565 86590 89652 93612 112098 111144 323432 341480 914331 894291 336522 345503 104828 91525 96971 98073 110232 107098 101758 103827 72196 73239 246512 217855 628182 630920 190317 189269 242845 243997 282068 273632 292417 294829 306924 313614 290674 322644 645832 667119 494324 402374 257170 251452 288106 289154 305138 309528 315250 317570 346098 349917 567845 590043 41.15 68.1 1
14:07:29 2023-09-27 308415 304927 76912 77225 113808 112894 114535 113783 84632 86557 89965 93515 112287 110768 316810 342472 911915 902135 336595 345988 104828 91622 96971 98106 110537 107353 101758 103860 72278 73239 265491 218471 632302 631080 190918 189269 240879 243043 281095 273078 292186 294829 306494 312995 289686 321441 643090 674987 497029 403127 255302 250717 288737 288926 306897 308557 313838 318833 347142 348163 562811 590471 41.15 68.1 1
14:07:30 2023-09-27 306289 305223 76902 77315 113729 113037 114569 114008 84690 86743 89780 93709 112176 111178 316810 344606 917613 896530 335609 346509 104505 91622 96938 98206 110384 107427 101476 104071 72049 73422 246512 218935 629141 630956 190750 190020 243494 246300 282466 274157 291180 294109 307316 312295 291313 323103 645832 672631 492972 404844 256442 251872 288702 289431 304851 310179 311689 319393 347422 349671 566421 588752 41.15 68.1 1
14:07:31 2023-09-27 309356 305214 76933 77307 113695 113037 114569 113851 85024 86709 89780 93645 112098 110913 318705 343607 912938 901716 333649 346580 104828 91622 96971 98405 110537 107098 101758 103932 72278 73271 245498 218471 627682 629297 191387 189200 242328 243078 280240 274471 291792 293859 306494 311551 290092 321441 642180 672059 495266 403698 255302 250717 289862 294142 306631 309528 311689 319357 347701 349917 561217 590559 41.15 68.1 1
14:07:32 2023-09-27 303233 305218 76860 77421 113808 113037 112819 114008 84690 86709 89747 93709 112253 111178 316775 344606 917103 897167 333036 346544 104683 91718 96938 98206 110232 107279 101476 104071 72016 73422 246512 219710 625902 633694 191277 189888 243530 244097 279674 275034 291871 293589 308248 312260 291313 323601 643658 677046 490420 405493 257170 252707 291540 288715 304209 311192 311725 317903 350899 349917 564894 588858 41.15 68.1 1
14:07:33 2023-09-27 305070 305652 76902 77376 113608 113266 114456 114156 84622 86776 89685 93806 112176 111478 317473 343021 909223 894254 333541 346580 104862 91588 97003 98173 110461 107279 101758 103860 72246 73401 246512 218780 632701 629297 190953 189235 241550 244697 279124 274299 292186 293320 306529 311334 294762 323471 643695 674510 494324 403698 256483 249916 289018 289515 304601 310468 312638 315230 348751 351519 568439 589330 41.15 68.1 1
14:07:34 2023-09-27 304999 305214 76906 77307 113642 113037 114535 113851 84632 86743 89685 93645 110512 111178 318742 341978 915732 901716 331489 347042 104828 91622 96971 98173 110384 107131 103629 103894 72246 73508 248705 219482 628182 632870 190814 189957 243187 245263 280065 272972 293951 293106 308213 311981 290427 321441 644677 682195 489094 403037 257628 251067 288544 290105 305388 310250 314617 317376 349841 348128 570411 590996 41.15 68.1 1
14:07:35 2023-09-27 305930 305831 76929 77454 113774 113111 114490 114008 84601 86743 89747 94012 112287 111290 316810 342507 913210 899794 337195 345503 104896 91622 97036 98005 110537 107098 103629 103827 72278 73239 246512 216629 633088 632422 190283 190130 242504 244784 279779 273915 296735 293320 308660 312995 289510 320504 644640 671111 501932 402557 255302 251486 288649 290646 305138 309997 313113 319088 346929 350759 568393 590296 41.15 68.1 1
14:07:36 2023-09-27 306793 303963 76965 77291 113859 112882 114524 113738 84779 86590 89780 93612 112287 110913 316810 341978 919091 902135 332261 346266 104828 91622 96971 98206 110461 107098 102006 102523 72315 73375 246512 219090 627868 635746 190213 190326 242468 244850 280135 272902 297302 292837 307457 311082 290674 321334 645551 676205 494324 403072 255266 252707 288915 289392 306034 308310 314067 317152 349559 348128 568723 590162 41.15 68.1 1
14:07:37 2023-09-27 315778 304972 76898 77262 113617 113033 114410 113851 84690 86776 89747 93645 112176 110947 316846 341515 914331 898516 337071 345503 104828 91622 97003 98106 110461 107098 101758 103932 72246 73239 247627 217855 629721 632870 190785 189831 240844 244237 280010 273114 292186 293930 305996 311585 290604 320468 643695 672302 497029 404557 254839 251872 288948 290086 304493 309967 314840 319102 347416 349809 566895 588605 41.15 68.1 1
14:07:38 2023-09-27 309684 305106 76961 77478 111847 113192 114716 114008 84721 86709 89780 93709 110456 111016 316775 343537 911915 899822 335356 346331 104828 91622 97003 98173 110537 107098 103486 103894 72246 73271 248705 218711 629580 629297 191556 189235 242328 242739 280354 273915 291774 294251 306529 311551 290092 321441 641923 672570 495677 403698 255266 250717 289862 294142 306681 309528 311689 319357 347701 348128 561217 589625 41.15 68.1 1
14:07:39 2023-09-27 306685 305638 76965 77291 113634 113033 114490 113851 84632 86683 89780 93709 112320 111255 317473 345160 917103 893620 332297 346544 104683 91655 96807 98206 110384 107131 101758 104071 72229 73552 246512 219710 633303 632870 190918 189269 240844 244487 279389 274825 292186 293320 308354 309717 290674 321441 643731 674159 491619 405529 255266 251102 291989 291651 304387 311635 314840 317267 350755 350333 565148 589441 41.15 68.1 1
14:07:40 2023-09-27 316139 305540 76996 77483 113661 113192 114376 114042 84632 85221 89714 93936 112098 111828 323012 342542 910476 899155 333577 346580 104751 91622 96971 98206 110384 107131 101758 103894 72339 73271 247627 218626 627698 629297 191219 189269 243571 244613 279389 274334 292186 293035 307207 311585 294762 322980 643731 672192 495677 403698 256878 250299 289624 290070 304637 310468 313113 318383 348465 349694 567881 589625 41.15 68.1 1
14:07:41 2023-09-27 304071 305818 76870 77376 113642 113037 114410 113885 84658 86776 89685 93742 112132 111290 316810 341978 917103 899794 331260 346266 104683 91655 97003 98173 110384 107131 101967 103999 72278 73271 249803 219090 625550 631974 191299 189269 240844 244955 278640 273915 297192 292392 308354 311048 290696 321441 645588 676277 494324 406860 257717 252707 291783 292155 304494 309856 316410 315410 349697 350584 569786 590351 41.15 68.1 1
14:07:42 2023-09-27 305677 304391 76843 77339 113695 113115 114591 113885 84690 86862 89747 93742 112287 111393 319339 341515 912562 899794 333541 345538 104929 91462 97303 98005 110537 107065 103629 103827 72278 73139 258777 216629 633016 631704 190317 190130 242504 244784 279389 273915 296895 293803 306031 312559 289044 321441 643731 672606 491763 402557 255302 251452 288509 289629 305138 309679 313369 318121 346691 348198 568760 590462 41.15 68.1 1
14:07:43 2023-09-27 308674 305004 76933 77291 113842 112960 114603 113851 84779 86623 89780 93612 112320 110879 316810 340458 919817 907626 333577 346266 104828 91655 97003 98173 110384 107131 103486 103965 72278 73271 246512 218980 637029 631028 190918 189304 240844 243487 281130 273654 296904 293089 307422 310615 291489 319947 642870 679745 495677 405669 257170 252189 291165 290828 306861 308486 314180 317940 349380 349809 564894 589713 41.15 68.1 1
14:07:44 2023-09-27 305966 304999 76835 77454 113684 113037 114569 113885 84690 86743 89895 92275 112209 111212 322975 343347 915769 895893 336595 346544 104539 91781 96938 98206 110384 107353 101758 103999 72147 73271 248373 218780 624161 630992 190953 189831 240879 244237 280732 273915 291980 295602 307207 311082 291489 320504 643695 673081 494324 404316 254874 251521 289659 289532 305818 310503 311689 319393 348787 349917 565098 588789 41.15 68.1 1
14:07:45 2023-09-27 306937 304999 76801 77237 113646 112960 114490 113772 84690 86683 89780 93580 112209 111140 316810 341445 915769 904782 333541 346301 104539 91655 96740 98206 110122 107460 101476 104104 72109 73472 248702 219710 621326 631974 191387 189235 243571 243452 280297 273114 296771 293767 308389 312295 291898 325092 643782 678265 494324 405385 256442 251733 290639 290418 306825 309820 313482 318346 348429 349425 562811 590462 41.15 68.1 1
14:07:46 2023-09-27 307416 305644 76902 77311 113684 113115 114490 113851 84779 86683 89780 93678 110393 110947 316775 344606 917140 895893 332297 346798 104683 91781 96938 98206 110384 107353 101758 103999 72147 73271 265491 219710 625775 630920 190953 189304 240879 244202 279389 274790 292186 294572 308389 311295 290604 320540 644677 674159 491737 405243 257628 251102 289659 288785 304637 311411 312638 317448 350935 349917 565330 589285 41.15 68.1 1
14:07:47 2023-09-27 306901 305008 76984 77344 113646 113037 114444 113885 84632 86743 89780 93742 112132 111178 316775 341497 911817 903769 329559 346059 104862 91655 96971 98106 110384 107131 101758 103894 72147 73271 246512 219555 628270 629297 191387 189269 242124 243521 280359 273879 296771 292893 309113 313543 292159 324758 643966 679994 491619 405385 257170 252351 290639 290422 304743 309997 313375 317376 351961 350759 562412 590462 41.15 68.1 1
14:07:48 2023-09-27 306468 304958 76953 77372 111614 113356 114376 113919 84622 86809 89624 93775 112098 111590 322784 341207 917140 898511 330522 346580 104645 91622 96971 98206 110384 107131 101758 103894 72147 73271 245498 219090 624539 630174 191219 189304 241550 245026 279124 273915 296845 292214 308389 311117 290533 321929 645624 676313 492972 403712 255302 251102 288781 290202 304637 309967 314581 315194 350405 354357 570007 590462 41.15 68.1 1
14:07:49 2023-09-27 306219 305223 76933 77323 113834 112960 114603 113885 84690 86776 89780 93742 112132 111178 316810 341017 912938 907776 332297 346301 104963 91622 97303 98237 110537 107098 103557 103788 72310 73239 246512 218317 632232 630191 191219 189304 241921 244237 282666 274209 294679 293035 307676 312891 289581 322383 643672 679994 495677 405419 256736 252707 289721 288926 306034 309997 314294 315266 350297 349659 561927 590582 41.15 68.1 1
14:07:50 2023-09-27 305677 305111 76912 77339 113774 113115 114535 113929 84721 86803 89747 93709 112209 111255 316775 342194 917067 901716 331525 346544 104862 91622 97295 98173 110384 107098 101758 103860 72246 73372 247627 219090 624374 631080 190918 189269 240844 244991 282068 273114 297302 292214 308103 311516 290533 321929 644640 676277 494324 403640 255302 251067 288509 290322 305102 309997 314581 317376 349841 348128 569272 591721 41.15 68.1 1
14:07:51 2023-09-27 303151 305218 76975 77262 114000 113115 114603 113738 84779 86623 89780 93709 112253 110913 316775 341978 911915 906450 333270 345538 104963 91525 97303 98005 110537 107065 103700 103860 72278 73239 246512 218163 632354 629297 191219 189269 243837 246474 282866 272831 294471 293383 308406 313109 292077 322311 645832 676061 492597 403698 256447 250683 289721 289532 305890 308310 315283 315518 349278 350030 564264 593103 41.15 68.1 1
14:07:52 2023-09-27 305966 305223 76933 77344 113729 113037 114569 113885 84779 86743 89780 93774 112209 110913 316775 341737 916940 901716 331256 346544 104862 91781 97003 98173 110384 107246 101687 104037 72246 73372 247627 219090 637504 631974 190785 190130 242845 245540 280010 273114 291806 292624 308389 313579 290568 321965 645624 680175 494324 403960 255302 251486 288711 290546 305567 309528 315061 317376 350310 348128 569970 592141 41.15 68.1 1
14:07:53 2023-09-27 316805 304963 77028 77278 114034 112849 114762 113704 84810 86743 89780 93709 112320 110947 316775 341737 911915 906413 333036 346023 104896 91525 97303 98038 110537 107098 103629 103860 72278 73239 246512 218163 633282 629042 191347 190187 243837 244850 280170 272902 292015 293500 307281 313293 289951 324498 640001 675109 496934 403127 256053 252671 290475 289356 306897 308592 315059 318346 347594 349206 563662 588967 41.15 68.1 1
14:07:54 2023-09-27 306816 304896 76948 77311 113842 112960 114649 113704 84810 86709 89812 93612 112243 110913 316810 341978 919780 905043 332531 346023 104828 91655 96971 98206 110384 107098 101758 103894 72196 73271 242237 218780 626503 630726 190317 190430 242504 244784 280864 272817 297306 293284 308103 311551 290568 320504 643731 676277 494324 403072 255302 252259 288509 289392 306681 309210 314581 315230 349559 348128 568284 591993 41.15 68.1 1
14:07:55 2023-09-27 308710 305214 76864 77344 113642 113037 114569 113851 85087 86743 89780 93645 112132 110947 323396 343537 912291 898858 333649 345503 104683 91622 97003 98372 110461 107065 101758 103860 72246 73271 246512 218634 635352 629006 192021 189131 242969 243382 281026 275135 292041 293930 307281 312490 290674 321929 643546 673045 495677 404734 255302 251242 290780 294142 306487 310255 312673 319393 347737 348163 561217 588458 41.15 68.1 1
14:07:56 2023-09-27 306969 304785 76933 77311 113617 112960 114569 113851 84721 86623 89780 93645 112209 110913 323012 341172 913753 903769 332333 346544 104828 91781 96971 98206 110232 107460 101476 103999 72147 73472 246512 220260 624576 631974 191556 189269 242869 243487 280864 274073 296771 293973 309325 312295 290639 322454 641886 675145 489094 405529 254874 251452 290330 294260 306681 309997 313626 318383 349841 349666 562590 591720 41.15 68.1 1
14:07:57 2023-09-27 305035 305223 76891 77376 113572 113192 114410 114042 84632 86929 89780 93839 112098 111556 316515 342472 910586 899155 333613 345503 104862 91718 97003 98206 110537 107279 102006 102594 72315 73573 267853 219090 636905 629151 191451 189992 243873 245347 280065 274613 292941 295193 309570 311585 289651 323963 645758 674510 494324 403037 255337 250264 291419 291742 305138 311411 312673 317983 349559 351483 558766 589625 41.15 68.1 1
14:07:58 2023-09-27 306901 304650 76895 77344 113725 113188 114410 113851 84721 86776 89780 93709 112287 111255 322975 341004 914331 906413 330254 346266 104896 91655 97003 98173 110537 107131 101758 103860 72339 73271 246512 219090 627741 629297 191556 189304 243607 244202 280275 273915 296886 292392 308424 311585 289537 323471 640001 680175 494324 403072 256698 250683 290303 288785 306465 310468 315031 317122 350359 351857 564412 592983 41.15 68.1 1
14:07:59 2023-09-27 305465 305218 76881 77376 113691 113115 114410 114042 84752 86869 89747 94175 112132 111290 316775 341515 911915 899906 335131 346023 105030 91496 97469 98005 110785 106966 102289 102310 72347 73389 246512 218935 635987 630042 191381 190291 243530 245606 279779 274334 296480 294216 307882 313397 292948 322418 645096 674987 501066 401091 256772 251242 288948 290308 305818 310503 313590 318862 347773 349729 568760 590462 41.15 68.1 1
14:08:00 2023-09-27 306397 304672 76984 77348 113842 112845 114603 113851 84779 86809 89812 93806 112287 111290 316810 340981 912562 907776 332567 346509 104963 91525 97270 98038 110537 107098 103662 103860 72278 73239 246512 218317 632476 629297 191521 189304 241956 244237 280773 273078 292157 292901 307457 313248 289686 325033 640074 676277 495677 403698 256483 251277 290303 289532 306717 309245 318318 318055 349170 352073 565214 592983 41.15 68.1 1
14:08:01 2023-09-27 305392 305008 76933 77376 113834 113192 114490 113885 84779 84951 89780 93775 112209 111178 323396 341515 914331 899794 336087 345503 104896 91611 97470 98311 110593 107294 101969 104013 72411 73389 246512 216485 633917 633767 191080 190430 243016 244613 280367 273915 293570 294550 306529 312960 290568 321216 645588 673275 494324 403127 255302 252259 288834 289735 306034 310712 313626 319393 347422 348163 568723 590462 41.15 68.1 1
14:08:02 2023-09-27 309351 305392 76965 77291 113842 112882 114603 113817 85150 86683 89812 93676 112287 110913 318255 341480 912938 905043 336595 346023 104751 91655 97003 98304 110461 107098 101758 103860 72278 73271 246512 217855 629708 630634 191387 189831 241886 243452 281756 273561 293284 295151 306529 312524 290533 322418 643090 674987 497029 403412 256088 252707 292196 291239 308039 308486 314438 319211 347594 351893 562774 590093 41.15 68.1 1
14:08:03 2023-09-27 313913 304718 76902 77344 113617 113037 114569 113963 84721 86776 89780 93742 112287 111290 318997 341769 914400 896982 337293 346817 102304 91708 97371 98275 110469 107360 101969 104047 72379 73440 248373 217782 627944 630920 190918 190297 240879 244613 280766 274334 297155 295566 306458 312524 290639 321334 645132 672095 488773 403698 255266 252294 289457 289664 306034 310503 313626 320108 347701 350800 568452 589703 41.15 68.1 1
14:08:04 2023-09-27 309146 304963 76888 77376 113763 113037 114569 113885 84841 86776 89780 93580 112243 110913 316550 342507 912417 899535 335573 345574 104862 91622 97003 98206 110461 107131 103629 103894 72278 73401 246512 218471 628182 631080 191521 190165 242328 243264 281559 274107 292186 295602 307457 312054 290674 322454 639929 673081 495677 404771 258266 252707 290674 290418 306897 310361 313006 318846 348608 351375 561070 589625 41.15 68.1 1
14:08:05 2023-09-27 304519 305223 76870 77376 113583 113344 114263 114110 84658 86962 89747 93937 112021 111556 318546 342507 920375 900728 332994 346402 102251 91648 96938 98107 110402 107360 101865 104190 72181 73422 246512 219090 626411 631974 191347 190326 243837 244955 279432 274790 296808 292873 311069 311551 290604 322192 645624 676277 494324 404886 255302 251486 289897 290546 304637 311411 313626 317787 351465 348163 569566 590043 41.15 68.1 1
14:08:06 2023-09-27 317935 305218 77028 77487 113729 113115 114410 114042 84632 86809 89780 93839 112098 111478 322975 341515 911915 899155 333541 346059 104963 91336 97469 98038 110690 107098 103557 103788 72278 73271 246512 218471 638804 629297 191219 190263 241585 245026 280010 274562 296899 294216 308138 313248 289326 323675 648590 674804 494324 405706 257203 252707 290639 289999 304958 311741 315699 318912 349805 350253 565367 589625 41.15 68.1 1
14:08:07 2023-09-27 304376 305607 76933 77462 113729 113192 114490 113885 84721 85259 89780 93806 112132 111393 319339 341450 920375 902046 330916 346924 102176 91775 97237 98310 110436 107360 101758 103932 72278 73271 265491 219090 625311 632870 191353 190130 241921 245061 279389 274613 293772 292669 308389 311551 290639 322454 645624 680139 488773 404280 255337 251486 289053 290582 305102 311149 315097 317412 350935 348163 570411 585654 41.15 68.1 1
14:08:08 2023-09-27 306168 304794 76891 77376 113684 113192 114490 113885 84957 86809 89780 93775 112132 111324 322902 341480 913210 894291 333306 345538 104963 91462 97335 98038 110690 107065 103734 103683 72310 73139 248705 216629 634262 630634 190918 190465 240844 245026 280045 274334 296771 293795 307211 315133 292250 323183 648590 676899 495677 403698 257383 251347 289510 290405 305602 311015 314845 319131 349841 350288 568430 591216 41.15 68.1 1
14:08:09 2023-09-27 304815 304794 76933 77376 113646 113037 114410 113851 84747 86809 89895 94061 110422 111428 319375 341641 916957 896723 330880 346159 102240 91711 97237 98173 110384 107098 101758 103894 72278 73440 267853 219090 625156 631974 191556 190165 243837 245536 279990 274754 297091 292144 308424 311585 290639 322192 645624 676277 495266 404316 255337 251486 289862 290582 304030 310974 314617 317412 351465 348163 570949 590559 41.15 68.1 1
14:08:10 2023-09-27 304570 304794 76870 77376 113642 113037 114376 113885 84779 86929 89780 93839 112132 111478 322324 341515 911915 894254 333306 345538 104997 91559 97502 98005 110690 106918 103662 103683 72310 73401 246512 218471 630907 629297 190953 190465 240879 245558 280010 274562 293772 294002 308142 315427 290471 323327 646428 674987 494324 403017 256736 251909 291371 290511 305818 310974 313626 319393 348644 351115 568723 590462 41.15 68.1 1
14:08:11 2023-09-27 306203 305008 77028 77368 114000 113115 115001 112054 85166 85227 90019 93997 112583 111119 319448 341317 920375 905043 332351 346626 104896 91748 97003 98206 110461 107623 101865 102343 72295 73239 246512 218935 624807 634106 191277 190965 243016 245747 280205 273078 292334 293284 308389 312020 290568 322418 645551 680139 494324 403960 256401 251486 289808 290546 305962 309962 315505 318085 349877 348163 570374 589112 41.15 68.1 1
14:08:12 2023-09-27 304999 304794 76933 77446 113691 113037 114456 114008 84836 86896 89780 94108 112176 111255 318997 341445 915157 899794 336657 345503 104929 91748 97303 98173 110537 107098 102109 103793 72278 73239 265491 216629 635615 632422 191055 190465 240844 244780 283066 274471 293491 293788 308683 313362 290463 321786 647669 673851 495677 402724 256412 252189 288948 290546 306034 311015 313626 318796 347666 349729 568686 590462 41.15 68.1 1
14:08:13 2023-09-27 306311 304963 76975 76278 112124 113192 114944 112132 84988 85253 89994 93835 110490 111084 319375 341798 921030 901786 332225 346023 104828 91748 97338 98310 110427 107065 101898 103932 72278 73422 250461 219053 630415 632870 190715 191031 242845 245368 280864 273078 291980 293320 308354 311585 290674 322454 645588 676277 494324 403108 256053 252048 289808 290335 306681 309670 315541 318346 350616 348893 568686 589112 41.15 68.1 1
14:08:14 2023-09-27 305571 305008 76933 77450 113808 113115 114694 113929 84779 86896 89903 93871 112253 111255 318546 341445 917067 899794 336450 345988 104896 91622 97036 98173 110537 107098 101898 103898 72377 73271 247627 216629 639302 632870 191312 190822 243837 245501 280919 274577 293864 294686 307246 314730 291313 322239 648129 674510 496934 402557 256447 251837 291453 290405 306177 310939 315288 319095 347701 352073 569529 588876 41.15 68.1 1
14:08:15 2023-09-27 306116 304722 77017 76215 111886 113356 114751 114189 84961 85332 89961 93964 110337 111273 318505 340945 915659 899461 331525 346266 102246 91674 97003 98173 110384 107098 101758 102594 72315 73271 248373 219090 626503 631974 191387 190130 240879 245540 280413 274299 292121 293284 308389 311585 290674 322418 645588 680175 494324 403960 255337 251662 288983 290414 305998 310503 315541 318085 350899 348893 570949 589112 41.15 68.1 1
14:08:16 2023-09-27 304999 304758 76933 77401 113617 113115 114456 114008 84747 86836 89780 93871 112287 111255 316515 341445 913210 899794 333361 345503 104896 91588 97003 98073 110537 107065 101898 103827 72278 73401 247627 216413 646807 631791 191277 190822 243187 245725 280135 274385 293845 293859 306388 313362 290427 321929 645551 672570 498382 402557 257900 252224 288948 290070 306034 310503 314073 320207 347666 351519 568723 590462 41.15 68.1 1
14:08:17 2023-09-27 306829 303972 76992 77258 113908 112845 114683 113749 84899 86709 90059 93515 112320 110691 318997 342943 911915 904782 333577 345503 104896 91588 97303 98106 110537 107098 103629 103860 72520 73239 246512 217855 632476 629297 191521 190130 243607 244237 281524 273008 291881 294216 306494 313214 290674 322908 639965 674159 497029 403127 256447 251452 289862 289594 306897 308521 314617 319095 347452 349206 565981 591956 41.15 68.1 1
14:08:18 2023-09-27 305679 304794 76965 77454 113808 113192 114569 113929 84810 86836 89780 93806 112287 111255 318546 342232 916287 894254 336559 346266 104862 91781 97003 98206 110461 107098 101758 103898 72315 73508 246512 218289 628182 634666 191416 190892 243873 244885 280972 274577 293429 295874 307352 312272 291898 321441 644640 672900 495677 405419 255231 252259 289862 290008 305458 310503 313375 320335 348787 350410 566968 589629 41.15 68.1 1
14:08:19 2023-09-27 308638 304722 76961 77454 113842 113111 114490 113929 84841 86836 90031 93774 112364 111144 318546 343261 912562 903091 335573 346266 104862 91622 97003 98173 110461 107411 101898 103965 72278 73422 247627 218471 630329 631080 191992 189831 243039 243487 281524 274754 296735 294793 307887 312490 290604 322454 639965 673081 495677 404844 256053 251486 290754 288505 306897 310078 312638 320042 349272 351821 561756 589477 41.15 68.1 1
14:08:20 2023-09-27 306361 304571 76937 77372 113834 113192 114569 114042 84810 86896 89780 93774 112287 111144 318546 343572 917067 894586 333685 345503 104539 91781 96971 98206 110232 107623 101935 102594 72315 73591 246512 218798 626186 634666 191416 190557 243873 244850 281151 275300 292186 296054 308354 311551 292682 322418 645685 672534 482935 403037 255266 254495 289721 289735 306681 310503 313149 320335 348751 351047 567005 590195 41.15 68.1 1
14:08:21 2023-09-27 308710 304686 76940 77454 113808 113188 114603 114042 84988 86896 90059 93709 112287 110913 323012 343277 912562 903112 335573 345538 104896 91781 97003 98173 110537 107098 101758 103894 72377 73372 248373 218317 631008 629297 191823 189831 243039 243452 281496 274719 292710 295566 307422 312524 290604 322454 644003 674510 495677 403698 256303 251486 290303 288479 308597 310184 314073 320042 348501 351893 562466 590351 41.15 68.1 1
14:08:22 2023-09-27 316130 304330 76996 77450 113646 113037 114649 114042 84899 86896 89965 93904 112287 111255 316775 343607 917067 896530 333649 345503 104650 91941 97204 98547 110300 107623 102006 104224 72280 73540 247627 219053 628173 634217 191416 190291 242055 244749 280899 274790 292186 295516 308248 313067 292343 321929 643731 674510 502437 405529 255302 252224 290303 290193 306681 311848 314021 320335 350346 351047 565330 589625 41.15 68.1 1
14:08:23 2023-09-27 306865 305136 76860 77376 113687 113188 114456 114042 84810 86869 89780 93742 112287 111255 318546 343537 909904 902358 333577 345538 104896 91781 97003 98206 110537 107131 101758 103894 72278 73422 244356 218471 630397 629297 192465 189269 243108 244202 280363 275597 296735 295115 308138 312490 290604 323927 640001 674033 489094 403072 256088 252707 291961 291737 306249 311314 313226 319859 349662 351893 562701 589859 41.15 68.1 1
14:08:24 2023-09-27 304815 304967 76929 77380 113646 113201 114456 114042 84721 86929 89780 93969 112287 111444 318997 342460 918440 897346 333852 346295 102336 91708 97204 98410 110436 107360 101865 104190 72297 73540 246512 219710 632150 632599 191521 190430 242293 244784 282068 275878 297192 293732 309360 311551 291898 325092 647525 676241 492972 405207 255337 251872 290303 290343 305138 312072 313626 317050 351961 348893 567845 590462 41.15 68.1 1
14:08:25 2023-09-27 305682 305388 76933 77516 113717 113348 114490 114042 84810 86962 89780 93904 112132 111556 318546 341515 911045 898516 333577 345503 104929 91781 97003 98206 110461 107131 101758 103860 72278 73239 246512 218471 628765 629297 191556 190263 242293 245368 280205 274790 296899 294216 308354 313214 289181 324455 645132 673685 495677 404447 257819 252707 292451 290441 305602 311304 315699 319174 349662 351164 568100 591253 41.15 68.1 1
14:08:26 2023-09-27 304815 305223 76902 77450 113608 113192 114456 114042 84721 86962 89780 93937 112209 111556 318546 341187 919683 902659 332994 346817 102208 91808 97237 98275 110469 107360 101865 104190 72330 73440 247196 219090 623169 631080 191556 190655 243873 245712 280378 274754 291806 293035 309798 313733 291250 322454 646574 680175 494324 404886 256088 251872 289862 290582 305138 311192 315541 318346 351713 348928 571759 589112 41.15 68.1 1
14:08:27 2023-09-27 304106 304794 76923 77429 113729 113192 114490 114008 84899 86843 89812 93904 112287 111478 323163 341207 912562 899155 333541 345467 102261 91588 97335 98005 110690 106885 103734 103683 72409 73401 246512 218163 639649 629297 191219 190465 241886 245902 280337 274754 297265 295115 307923 314194 290092 323435 648590 676238 495677 404771 257564 251382 290197 290441 305424 311706 314180 318773 349697 353616 567881 590462 41.15 68.1 1
14:08:28 2023-09-27 305682 304330 76965 77376 113646 113037 114490 113963 84930 86929 89780 93806 112329 111393 318815 340694 919683 903112 330880 346176 102246 91681 97237 98310 110402 107360 101865 104268 72246 73422 246512 219090 626423 631938 191521 190531 242293 245575 279783 275155 294771 293320 309325 311620 291454 322454 646574 676313 494324 404316 256222 251872 289897 290582 305030 311411 315319 318085 351961 349171 570411 589112 41.15 68.1 1
14:08:29 2023-09-27 304534 304794 76860 77380 113651 113115 114569 114008 84841 86929 89812 93904 112287 111255 318546 341207 910971 898516 333541 345467 102336 91559 97469 98005 110690 106991 103629 103650 72459 73271 265491 217855 637021 630188 191254 190465 241550 245026 280275 274334 297192 295401 307457 314203 292159 323675 648129 676384 495677 404271 257564 251347 290162 290546 304958 311269 316596 319320 349841 350253 567005 589933 41.15 68.1 1
14:08:30 2023-09-27 305682 304963 76965 77516 113804 113192 114490 114042 84810 85311 90175 94158 110422 111428 319302 340837 916957 899076 331417 346402 102272 91775 97270 98410 110461 107131 101758 103860 72278 73540 244356 219090 624539 631080 191591 190430 242328 246259 279818 274754 291980 293320 309325 312020 291489 322490 645624 676241 495677 404280 256053 251872 289422 290414 305138 310829 315097 318121 351465 348198 570411 590462 41.15 68.1 1
14:08:31 2023-09-27 304748 304758 76912 77348 113617 113037 114456 113851 84779 86809 89780 93775 112132 111290 318546 341207 911744 899155 333270 345503 104852 91622 97469 98038 110537 107065 103519 103683 72409 73271 247627 216629 634826 630634 191219 190499 240879 245026 280275 274754 293573 293859 307676 314203 292987 322801 645479 673924 491763 402410 256521 252119 291589 290546 306393 311411 315288 319357 347487 350148 568723 589711 41.15 68.1 1
14:08:32 2023-09-27 306334 304258 76933 77450 113804 113037 114569 112210 85077 85259 90113 94125 110337 111307 318960 341329 918413 903606 331346 346402 102240 91622 96971 98206 110232 107098 101865 104152 72246 73472 248373 218780 624303 630378 191381 190465 241585 245782 280968 274562 292121 293320 308424 312054 291454 322944 646117 680175 495677 403960 256088 251872 288834 290546 306034 310468 315577 318383 350899 349206 571759 589148 41.15 68.1 1
14:08:33 2023-09-27 304815 304785 76933 77376 113721 113115 114410 113885 84810 86929 89812 93904 112287 111444 323163 340969 913210 899906 333433 345503 104963 91655 97335 98106 110537 107098 101758 103860 72409 73401 246549 216629 634408 631974 191219 191066 240879 246034 280884 274927 293896 294829 307281 313432 290498 322347 647669 676899 495677 403017 257132 251837 289422 290582 306034 310974 314216 318621 349032 351627 568760 590462 41.15 68.1 1
14:08:34 2023-09-27 306073 303440 76996 77291 112154 113270 115035 112132 85135 86949 90117 94063 112728 111187 319149 340802 919720 900703 330987 346282 104896 91655 97003 98344 110249 107098 101758 104230 72278 73372 248705 218935 630641 632870 190953 191168 240879 245782 280280 273915 292157 293767 308389 312054 290639 322490 645624 676277 495266 403676 256437 251872 289053 290582 305746 310033 315577 318383 350935 348928 569970 585654 41.15 68.1 1
14:08:35 2023-09-27 304999 304325 76937 77380 113725 113037 114376 113772 84868 86809 89780 94045 112132 110947 318321 340934 913753 896871 336766 345225 104896 91622 96971 98038 110384 107065 102038 103788 72278 73239 244356 216629 627944 632870 191659 190857 243837 245536 281308 274613 293637 295458 307057 313362 291898 322048 647669 672900 498382 402834 256124 252259 289018 290405 307041 311157 314324 319357 347737 349729 569419 590462 41.15 68.1 1
14:08:36 2023-09-27 306613 304030 77080 76255 112232 113192 114819 113951 85051 85035 90150 93835 110414 110743 318924 341834 919743 901811 332297 345467 102240 91708 96971 98173 110384 107025 101476 103860 72280 73389 247627 218471 625663 630920 191219 190765 240879 244784 281765 273114 294225 293035 308389 312272 291454 321216 643695 676241 495677 403072 255302 252857 289624 289629 306897 309923 315097 319131 350405 348163 565367 589112 41.15 68.1 1
14:08:37 2023-09-27 305643 304361 76825 77348 113617 112882 114410 113885 84779 86809 89780 93742 112209 111178 318546 342542 916310 897204 336631 345503 104645 91655 96938 98206 110198 107131 101476 103894 72278 73271 246512 218317 640415 634629 191381 190822 243873 244885 281078 274613 292564 295874 307997 313835 292237 322418 643731 673765 490428 404316 257170 252259 289651 290140 305710 311411 312673 320942 349877 348128 565367 589625 41.15 68.1 1
14:08:38 2023-09-27 308686 304080 77059 77523 111769 113192 114705 114064 84957 85163 89961 93933 110490 110913 318546 342701 917103 904520 332928 345988 104650 91878 96740 98474 110114 107657 101476 104033 72229 73472 248373 218780 624484 629996 192161 190165 243073 244237 281764 274334 297091 294251 308424 311334 292307 322454 639965 676205 495677 405601 255302 251521 291843 288505 306897 310503 314360 319393 351961 354357 558500 585798 41.15 68.1 1
14:08:39 2023-09-27 316897 304330 76870 77516 113504 113192 114184 113929 84721 86809 89780 93742 112132 111255 318097 343057 918440 898516 331561 346023 104896 91655 97003 98206 110232 107131 101476 103999 72278 73739 247627 219948 625592 632870 192021 190759 242224 245382 280100 275913 293637 293859 312465 311551 291933 322454 645624 676061 489094 405529 256053 251837 290541 289999 305890 309709 313626 317758 351961 351519 567005 589629 41.15 68.1 1
14:08:40 2023-09-27 306714 304178 77059 77486 113943 113270 114671 114143 85019 85195 89998 93775 112209 111178 322902 339809 913210 906450 329524 345503 104929 91708 97371 98206 110461 107098 103629 102343 72278 73372 245498 218471 626645 628408 191591 190566 242362 244991 281130 274562 291931 292830 309360 313030 290568 324227 643240 681690 489094 401869 257274 251277 290780 289664 306681 310974 315613 317195 350971 350323 561999 590017 41.15 68.1 1
14:08:41 2023-09-27 304071 304321 76937 77376 113676 113037 114410 113885 84841 86929 89812 94110 112165 111290 322902 341017 917103 898821 332286 345503 104751 91655 97003 98206 110384 107327 101865 102452 72315 73508 246512 219090 628396 631974 191887 190326 243873 246020 280135 274613 292531 293803 309113 312524 291898 323327 647488 680175 495677 403996 256483 252119 292618 291220 306034 311192 315613 319161 351465 349241 570411 589148 41.15 68.1 1
14:08:42 2023-09-27 306568 304533 77143 76441 114293 113115 115070 113827 85077 86803 90027 93709 110575 111153 318997 340909 912562 908458 334142 348313 102336 91748 97303 98173 110690 107246 101898 104004 72426 73472 246512 218780 626492 630364 192430 190430 243039 244991 281524 274719 293155 293284 309325 313214 290533 324419 643658 682135 495677 403037 257274 251452 290745 289392 306897 311563 315577 317013 351429 350743 561963 590814 41.15 68.1 1
14:08:43 2023-09-27 305682 305008 76891 77450 113804 113115 114535 113929 84961 85078 89965 93871 112287 111255 318546 340945 917103 899609 332175 345988 104896 91845 97338 98447 110525 107549 102006 104190 72379 73540 246512 219053 626170 632385 191986 190857 243873 246091 280066 274754 295035 293732 309869 314498 291827 323136 646537 681192 494324 407149 256088 252224 289827 290546 305567 311586 315541 318085 351961 349171 570411 591721 41.15 68.1 1
14:08:44 2023-09-27 306181 303790 77080 77384 113932 112906 114762 111957 85051 85215 90027 93772 110659 110913 318997 340347 912415 907738 333000 345503 102272 91588 97303 98073 110690 106958 101898 103827 72426 73271 246512 217855 632721 629297 191992 190430 242328 244991 281218 273078 292977 294180 309497 313502 290533 323435 644373 676169 491763 403412 256843 251837 290048 292414 306897 309745 315613 319095 349278 350218 563625 589112 41.15 68.1 1
14:08:45 2023-09-27 318966 304290 77007 77450 113917 113037 114603 113817 84961 86869 90059 93806 112442 110913 318771 341713 919780 901098 331992 346295 102369 91708 97505 98480 110436 107327 101865 104190 72280 73440 249358 219017 628055 634217 191184 191367 241515 245747 282385 274157 294713 293653 308389 312524 291454 322454 646392 680175 495677 404244 256447 252259 288948 290511 306897 310432 315577 319095 350899 349206 570949 590397 41.15 68.1 1
14:08:46 2023-09-27 316810 304713 77084 77417 114147 112882 114979 113817 85051 86776 90059 93871 112364 111175 318960 340945 912562 907738 332531 345503 102249 91622 97469 98173 110690 107065 103772 103860 72409 73422 246512 218163 629625 629297 191992 190430 242665 244955 281524 273114 292800 294216 308354 313502 291193 323927 640038 676205 497101 403698 256878 253869 290674 290070 306897 309528 315613 318869 349805 350253 563625 588967 41.15 68.1 1
14:08:47 2023-09-27 306988 303400 76978 77348 114201 113037 114762 113895 85108 86869 90059 93838 110575 111178 318546 340945 919743 902679 334179 348623 102261 91808 97404 98410 110325 107360 101935 104301 72379 73540 247627 219090 624918 631974 192126 190465 242328 246193 282068 274719 291878 293035 309541 314020 291996 323171 646537 680139 501066 404280 256088 251837 289862 290617 304493 311411 315541 318346 351695 349241 570411 590692 41.15 68.1 1
14:08:48 2023-09-27 316139 304321 76891 76250 111925 113192 114614 113974 84899 86836 89998 94125 110609 111444 318546 339916 913210 907701 330487 345503 104963 91622 97303 98173 110537 107098 101758 103860 72377 73271 246512 218471 630603 628853 191992 190430 242869 244955 281489 274719 292772 293284 308424 313467 290533 324191 640038 680139 497101 403698 257274 251486 290674 290035 305679 310503 315361 318346 350899 351059 563589 589799 41.15 68.1 1
14:08:49 2023-09-27 305682 303959 76923 77454 113838 113115 114569 113851 84957 86929 89998 93871 112287 111290 318546 340694 919646 903964 333230 345881 102208 91808 97270 98377 110402 107508 102006 104157 72379 73472 246512 218780 625045 632599 192056 191031 242224 246471 280240 274719 293155 293716 309794 312524 292138 323399 646574 681136 495677 404280 256663 252224 289422 291220 305244 311091 315613 317758 351961 349694 571220 589980 41.15 68.1 1
14:08:50 2023-09-27 306136 303929 76990 77503 113966 113192 114728 113929 85476 85227 90059 93871 112287 111255 317994 339916 915157 907738 330487 345503 102369 91781 97469 98311 110461 107098 103629 103860 72409 73372 245498 218471 630871 628372 192126 190430 242869 244955 281130 274856 293013 293035 309289 313502 290568 324455 640038 681136 495677 402434 257490 251486 290815 290070 306487 310974 315685 318121 351429 351024 563625 592835 41.15 68.1 1
14:08:51 2023-09-27 304498 300883 76979 77450 113883 113192 114603 113851 84930 86876 89965 93904 110533 111393 319040 340694 919720 899349 330880 345881 102272 91775 97404 98377 110402 107360 101758 104004 72246 73472 246512 219331 626919 631080 192091 190465 242293 246126 283066 275084 292737 293973 309758 312524 292103 323435 647292 680175 494324 404280 256447 252048 289827 292144 304743 310113 315613 318833 351961 349206 571220 589112 41.15 68.1 1
14:08:52 2023-09-27 306721 303396 76990 77278 114000 112882 114797 113783 85108 86743 90092 93676 112320 110802 318997 341737 912562 907401 333541 345503 104963 91748 97335 98173 110537 107065 103772 103827 72377 73271 256495 216629 632598 629297 192126 190430 242328 244991 281953 273078 293013 294372 307923 314448 290674 324226 640038 676169 495677 403698 256878 251872 293169 290070 306897 309997 315613 320072 349313 350813 564459 590814 41.15 68.1 1
14:08:53 2023-09-27 306613 304294 76986 77450 114030 113258 114717 113851 85082 85291 90208 94125 110609 111170 318960 341353 919633 904931 333941 346088 102433 91775 97003 98173 110384 107098 103629 103932 72379 73440 246512 218780 626481 630920 191219 191425 243837 245575 281918 273879 292567 294251 310409 312559 292130 322418 645624 680139 495266 403072 256088 253034 289457 290511 306897 309174 315613 319320 351393 349995 568760 588967 41.15 68.1 1
14:08:54 2023-09-27 306901 304008 77143 76207 113842 113111 114603 113851 84930 86869 90059 93742 112320 110913 318546 342472 913210 900460 335573 345467 104818 91815 97303 98206 110537 107098 101898 103860 72278 73372 247627 218163 627682 631080 192126 190499 243039 244202 281989 274790 296808 295487 308107 312995 291454 323435 644003 674987 495266 403698 256663 251872 290674 288505 306362 310468 314581 320753 349278 350253 562412 590559 41.15 68.1 1
14:08:55 2023-09-27 308044 303440 76996 77397 113842 113115 114841 111899 85229 85291 90175 93933 110490 111119 318474 342316 919559 906221 334179 345467 104862 91622 97003 98206 110537 107360 103595 103970 72246 73372 246512 218471 625916 635116 191556 190730 242293 244784 281989 273915 292334 294251 308389 312524 292144 321441 643695 676205 495677 403676 255302 253069 291027 289594 306649 310503 315325 319393 350899 348163 563191 589112 41.15 68.1 1
14:08:56 2023-09-27 322489 304008 77059 77483 113834 113192 114524 113895 84961 86929 90092 93806 112320 110913 318546 342472 914331 903755 335537 345503 104896 91781 97003 98206 110537 107098 101758 103860 72409 73372 246512 218163 639713 630634 192161 190499 243039 244167 281989 274790 296904 296054 308389 313467 291454 323435 639965 674718 497029 402434 256663 252048 292075 288715 306717 311411 313369 320789 350369 350218 561615 590462 41.15 68.1 1
14:08:57 2023-09-27 306676 304116 77007 76246 111890 113348 115001 112210 85140 85221 89994 94030 110337 111273 318437 342870 921030 905732 332567 345503 104650 91941 96906 98206 110164 107427 101476 103894 72278 73508 250461 218598 627179 630440 192161 190465 243039 244202 282059 274528 291881 295115 308389 311551 293271 322418 643819 676205 495677 403072 255266 252857 290541 289392 306897 310468 315097 319357 350899 348128 562793 590582 41.15 68.1 1
14:08:58 2023-09-27 307010 303048 76965 77344 113729 113033 115010 113851 85019 86929 89936 93871 112209 111178 317430 343021 912562 899498 333613 345538 104862 91641 97036 98173 110384 107098 101758 103932 72278 73271 246512 217855 625803 629297 192769 190130 243482 244202 281563 275369 296771 296054 308389 312995 291489 323901 639965 673081 495677 402753 256268 252083 292272 288623 306897 312067 313369 320335 349841 349694 562013 590043 41.15 68.1 1
14:08:59 2023-09-27 306383 304008 77122 76278 111925 113414 114751 114030 85108 85206 90117 94029 110337 111273 318546 342701 915769 903843 333036 346159 102316 91908 96971 98441 110198 107460 101690 102594 72246 73602 246470 219090 617868 631080 192599 190165 243447 244732 281524 274562 291677 295816 309758 311551 292414 323435 640001 681136 495266 405601 256088 251837 291489 289392 306897 311411 315061 320108 351961 349960 562811 590559 41.15 68.1 1
14:09:00 2023-09-27 304570 304357 76878 77516 113578 113279 114376 114235 84810 87116 89780 93904 112098 111444 318097 342028 918440 894217 331023 346023 104862 91781 97203 98341 110308 107098 101476 103965 72278 73472 248705 219637 626157 632760 192389 190927 242969 245470 280135 276301 293845 294073 310122 313548 292307 323435 646574 676241 498325 405385 256627 252259 290780 290546 306034 312144 315289 319131 351515 349729 568686 590462 41.15 68.1 1
14:09:01 2023-09-27 305670 303933 77007 77528 111925 113192 114830 114189 85051 85259 90117 93871 112253 111178 318546 339916 917109 904670 329987 345503 104963 91622 97303 98242 110384 107098 101828 103932 72278 73372 246512 218780 635858 628372 192161 190465 243039 244991 281135 274754 293013 293732 309758 313467 290674 324492 640038 681654 490428 402470 257671 251486 290780 290008 306141 311411 315397 318383 351961 350813 561999 590433 41.15 68.1 1
14:09:02 2023-09-27 312578 303075 76908 77372 113834 113192 114490 113851 84993 86962 89998 93904 112165 111290 318321 340466 917140 901135 330522 345538 104896 91781 97036 98206 110384 107131 101758 102594 72347 73508 265491 218980 624303 632599 192056 190759 242258 246365 280527 275034 292693 295401 310011 312524 291933 323435 647379 681617 496934 404280 256088 251872 289862 291628 306034 310219 315613 318383 351961 349694 570411 588967 41.15 68.1 1
14:09:03 2023-09-27 305983 303298 77017 76183 114067 113192 114751 114030 85360 86929 89812 93806 112132 111255 318183 339880 913210 907776 331525 344983 102304 91781 97303 98279 110537 107065 101758 103827 72409 73271 246512 217855 627907 628853 192161 190465 242328 244991 281214 274243 293049 294216 308389 314448 290568 323963 640038 676277 497029 403412 256913 251486 290705 290202 306631 309563 315649 319095 349841 350288 563625 592177 41.15 68.1 1
14:09:04 2023-09-27 306334 303405 76975 77344 113917 112960 114637 111957 84930 86809 89998 93742 112287 110947 318321 340383 919128 900815 331525 345503 104929 91815 97003 98206 110334 107294 102006 102594 72347 73440 247627 218780 631367 632870 191381 191530 243702 246365 281731 273879 291980 293653 310995 314941 291792 322418 646762 680175 495677 403676 256736 252857 288983 291332 306897 310503 315613 319357 351465 349694 569566 590433 41.15 68.1 1
14:09:05 2023-09-27 318942 302897 77080 77511 114293 112960 114876 113704 85292 86776 90092 93804 110779 110879 318771 341978 911915 908273 333541 345503 104963 91748 97303 98173 110537 107098 103629 103827 72491 73552 258777 216629 636232 629297 192161 190499 243073 245523 281989 273114 292808 295043 307887 314229 290604 323963 640074 675657 495266 403698 256878 251872 290674 290105 305899 310033 315613 320108 349313 351893 564495 588967 41.15 68.1 1
14:09:06 2023-09-27 306577 303440 76996 77344 113872 113037 114637 113704 85019 86809 90059 93742 112320 111415 318546 341497 922714 904398 332027 345503 104896 91741 97204 98344 110334 107294 101865 104047 72505 73440 246512 218780 625493 634666 191416 191669 243571 245368 281989 273950 295203 294865 309325 312995 291454 321965 645624 680030 501066 403996 256518 253411 289862 290511 306897 310503 315649 319393 351429 349241 567881 590017 41.15 68.1 1
14:09:07 2023-09-27 306757 303829 76996 77376 113746 113115 114490 112210 85046 87049 89936 94142 112320 111290 318321 343431 910623 899498 333131 345503 104929 91655 97303 98206 110537 107131 102006 103860 72278 73372 246512 217855 625790 629297 192523 190297 243652 244237 281559 275633 296845 296054 308816 312995 292103 323471 639965 673081 495677 404337 256483 251872 292351 289629 306897 312067 313369 321119 350616 349764 562013 590462 41.15 68.1 1
14:09:08 2023-09-27 304939 303867 77087 77401 113684 113115 114524 113885 84899 86843 89812 93806 112165 111255 318097 343087 916454 903843 332820 346331 102176 91931 96938 98443 110063 107542 101724 104368 72280 73641 246247 219710 618341 631080 192734 190297 243447 244745 281848 274754 291881 295151 310011 311585 293057 324167 640001 681136 495266 405637 256303 251872 291694 289664 306644 311411 315325 319393 350179 349206 558730 585654 41.15 68.1 1
14:09:09 2023-09-27 304815 304208 76940 77413 111769 113385 114569 114042 84872 86996 89812 94099 110337 111633 318097 341480 911731 898516 333541 345538 104963 91815 97003 98238 110461 107098 101758 103894 72441 73422 247627 218471 631573 628853 192161 190765 242362 246091 280275 275633 291602 294622 308460 313537 290568 324564 645624 674915 495677 403698 257742 251486 290780 290617 304779 311848 314617 320108 350935 351339 568723 590462 41.15 68.1 1
14:09:10 2023-09-27 305373 304112 76923 77376 113729 113192 114490 113963 85212 86929 89936 93775 112209 111290 317322 339391 916998 906493 332286 346159 102261 91745 97404 98448 110436 107032 101935 104013 72411 73422 246512 218471 627555 628408 192523 190661 242869 244991 281559 274471 293013 293930 310051 313537 290674 324455 640074 681654 495677 404557 257706 251872 290815 290070 306487 311192 315685 318383 351465 351339 562830 591956 41.15 68.1 1
14:09:11 2023-09-27 304815 304421 77024 77487 113808 113197 114603 114076 84930 85355 89998 93937 112287 111478 317648 341242 911915 899906 333036 345538 102357 91655 97502 98173 110537 106918 103629 103860 72409 73422 248373 218471 628885 629297 192161 191066 242328 246161 280702 275633 292334 295602 309360 314483 290604 324131 647067 674123 495677 403698 257742 251872 290338 290617 306465 311848 314617 320108 350971 351339 570140 590462 41.15 68.1 1
14:09:12 2023-09-27 305035 304112 76965 77516 113763 113192 114444 113885 84988 86843 90092 93904 112320 111316 318103 339391 912989 906302 332050 345917 102336 91775 97470 98242 110623 107179 101898 103860 72377 73602 246512 218471 631498 629297 192465 190898 243073 245241 281647 275034 293013 293767 309360 313537 290604 324528 640074 680212 499058 404557 257706 251872 290780 290140 306897 311192 315685 317086 351465 353616 563227 588962 41.15 68.1 1
14:09:13 2023-09-27 303821 304172 76965 77376 113676 113188 114591 114076 84899 86902 89812 93937 112174 111324 317648 343123 909296 899906 332567 345277 104818 91655 97003 98206 110384 107131 101758 104230 72278 73271 246512 218471 628182 628408 192330 191000 242904 245782 280275 276020 297320 295186 308460 313065 290604 324564 645588 673685 486139 402470 258239 251277 290815 291715 305998 312067 314581 320108 350935 351339 567042 590297 41.15 68.1 1
14:09:14 2023-09-27 305921 303431 76965 77372 113842 113037 114524 113851 84961 86843 90146 94094 110422 111316 318474 339809 915807 906265 330116 345396 102304 91711 97270 98173 110461 107098 101967 103894 72409 73440 249803 218780 637927 628408 192580 190499 243343 244991 281236 274790 292567 293320 310264 312995 290604 324492 640038 681173 489094 403447 257706 251486 290850 290140 306897 311192 315397 318346 351925 351304 562757 585545 41.15 68.1 1
14:09:15 2023-09-27 303182 304208 76954 76215 113766 113188 114535 113974 84930 85030 89965 94000 112287 111255 318321 342943 910549 894254 333270 345503 102433 91622 97469 98206 110606 107065 101758 103970 72278 73472 246512 218471 631502 629297 192126 191031 242293 246126 280667 275597 294397 294002 310409 314194 290674 324455 645624 674695 495677 403698 258068 252013 290303 293132 306681 310784 314581 320298 350899 351304 568686 590462 41.15 68.1 1
14:09:16 2023-09-27 305772 303396 76954 77446 113774 113192 114921 112210 85140 85270 90175 93997 110337 111307 318437 339773 914182 906228 331113 345325 102304 91588 97569 98173 110537 107475 102006 104157 72476 73422 265491 218471 628488 629115 192734 190465 243073 244991 281524 274790 293460 295401 309289 314413 290568 324455 640038 681904 495266 404557 257671 251837 290674 290070 306897 310939 315613 318833 351429 351339 563589 590215 41.15 68.1 1
14:09:17 2023-09-27 304815 304400 76954 77516 113804 113229 114569 114076 85019 87116 89998 94066 112287 111521 318321 341734 911915 899794 333505 345503 102389 91622 97469 98173 110537 107098 101898 103860 72377 73472 248373 218471 631968 629297 192161 191332 243039 246333 281786 275597 292086 295530 308389 314413 290568 324455 645588 674159 495677 403698 258104 252224 290048 291361 306897 312067 314581 320335 351429 351831 570949 590462 41.15 68.1 1
14:09:18 2023-09-27 306352 303396 77030 76345 112158 113389 114921 112210 85318 85238 90117 94128 110490 111384 319179 339773 913099 908384 330451 345503 102369 91781 97537 98310 110537 107098 102040 104004 72508 73602 247627 218789 630505 629297 192465 190765 243073 245862 281953 274754 293318 293447 309794 313502 290604 324492 643695 682172 497029 402753 258068 251872 290815 290511 306897 311411 315649 317914 351961 353616 563191 590851 41.15 68.1 1
14:09:19 2023-09-27 315326 303709 76961 77487 113934 113188 114603 114008 85140 86962 90092 93904 110389 111255 318546 342943 910586 899155 333541 348313 104862 91845 97303 98206 110461 107098 101758 103860 72377 73422 246512 218317 627672 628372 192599 190430 243039 245540 280332 275633 297302 295566 308424 314719 290604 324528 644640 673175 495677 403037 257671 250683 290604 290546 306034 312286 315736 320072 350611 351304 565330 590043 41.15 68.1 1
14:09:20 2023-09-27 306278 303111 77101 76274 112124 113389 114785 114109 85318 85291 89994 94160 110414 111119 318176 339916 915157 904819 329488 345503 102272 91708 97270 98173 110537 107098 101758 102343 72330 73372 245498 218780 624933 628372 192465 191098 243039 244991 281524 274790 292340 293035 310264 313432 291454 324492 640038 682172 495677 403108 257706 251837 291631 290070 306897 311411 315613 317831 351961 351304 561963 590397 41.15 68.1 1
14:09:21 2023-09-27 315326 303972 76974 77487 113808 113188 114490 114008 85051 86962 89998 94033 112209 111255 318097 343087 910586 899155 333036 345503 102369 91815 97303 98206 110384 107065 101758 103827 72377 73372 246512 218471 628578 629297 192161 191066 243039 246506 281060 275633 291881 294936 309325 314413 290568 324131 646080 674159 495266 403698 258104 251872 290674 291432 306897 312286 315059 320335 351429 351339 568430 590310 41.15 68.1 1
14:09:22 2023-09-27 306352 304216 77112 76215 114180 113279 114830 114223 85198 85323 90117 94160 110490 111255 318546 338927 914405 911519 331903 345467 102229 91622 97335 98206 110597 107294 101758 103860 72278 73422 246512 218471 628413 629028 192599 190898 243073 245368 281524 275176 293567 293732 310011 313502 290696 324492 643695 681136 502437 402753 257706 251837 290815 289792 306897 311126 315685 317498 351465 351304 563191 590851 41.15 68.1 1
14:09:23 2023-09-27 305843 303972 76919 77487 113729 113111 114535 113929 85476 86962 89936 93904 112253 111255 318321 342943 913210 899155 332801 345503 102433 91622 97636 98140 110690 106991 103734 103827 72409 73271 247627 217855 639398 629297 191556 191066 242293 246161 281095 275404 292086 294793 308424 316208 290568 324455 647031 672192 495677 403412 257490 252259 289862 290582 306415 311848 315061 320108 349554 353884 569272 592906 41.15 68.1 1
14:09:24 2023-09-27 306203 300256 77112 77556 114214 113192 115024 111899 85318 85323 90059 93904 112287 111255 318546 339773 914094 907401 332531 345467 102336 91708 97537 98173 110537 107098 103629 103827 72508 73472 246512 218094 629989 629297 192465 190898 243073 245368 281559 274527 293702 294251 308460 314448 291489 324455 645722 682135 495677 403037 257706 251837 291666 290070 306897 311411 315685 318383 351961 351304 562793 590851 41.15 68.1 1
14:09:25 2023-09-27 304815 304507 77024 77520 113808 113266 114931 114042 85024 87082 90092 94066 112287 111444 317394 343087 910623 899155 333036 345503 102369 91781 97303 98206 110461 107098 103595 103894 72377 73422 247627 218471 628578 628853 192161 191066 243039 246126 281095 275633 292086 294829 309325 314448 290568 325915 646574 674195 495677 404271 258466 252048 292609 291432 306465 312072 315289 320079 351141 352007 568576 590388 41.15 68.1 1
14:09:26 2023-09-27 306491 304151 77080 76341 111925 113623 114649 114087 85024 86996 90092 93904 110490 111307 318546 339367 913210 906109 331704 348313 104896 91815 97003 98238 110384 107098 101758 103894 72278 73602 246512 219090 624286 628816 192769 190898 243617 245487 281524 274790 292334 294180 310988 312995 291933 324492 640001 682172 499695 405207 257671 251837 291906 290070 306897 311411 315577 317946 351961 353616 558802 590397 41.15 68.1 1
14:09:27 2023-09-27 304815 303972 76888 77487 111983 113229 114410 114042 84993 86996 89998 93904 112132 111444 317648 342701 910586 899155 332567 345503 104929 91781 97036 98206 110461 107098 101758 103932 72278 73472 247627 218471 638643 627485 192599 190898 243073 245782 280864 276285 291881 294833 309289 315829 290604 324203 646574 674159 495677 402470 258285 251486 293023 292073 305458 312144 315289 320189 351587 352007 567698 590554 41.15 68.1 1
14:09:28 2023-09-27 305988 304151 77017 76122 113932 113192 114569 114042 85051 85270 90117 93936 112331 111255 318321 339677 915510 907401 329524 346023 104929 91781 97303 98206 110461 107098 101758 103860 72377 73472 246512 218780 628788 628853 192734 190933 243413 245026 281756 275176 293013 293973 309581 313502 291489 324528 643658 682172 495677 403676 258068 251872 291701 290326 306897 310846 315685 319029 351961 351339 561963 590887 41.15 68.1 1
14:09:29 2023-09-27 303857 304008 76986 77516 113791 113262 114569 114042 84961 87082 89998 93904 112287 111255 318097 342943 910586 899443 333036 345503 102406 91878 97303 98206 110537 107327 101758 103860 72278 73472 246512 218317 628462 629033 192465 191367 243039 246369 281095 275633 292334 295731 309325 316269 290419 324564 646574 675181 497029 404447 258288 254136 293243 292073 306609 312251 315239 320225 351249 351972 568540 590351 41.15 68.1 1
14:09:30 2023-09-27 306568 303963 77059 77516 113808 113348 114785 114042 85140 85323 90059 93937 112287 111393 318292 339677 913210 908147 329559 345503 104997 91781 97303 98206 110537 107065 103629 103860 72409 73422 246512 218471 631620 629297 192769 190898 243073 245575 282050 274790 292800 293767 310046 313502 290357 324528 643695 680175 502437 404557 257706 252224 290705 290546 306897 311336 317507 318869 351713 351339 563625 590851 41.15 68.1 1
14:09:31 2023-09-27 304106 303972 76954 77409 113804 113188 114535 114042 85539 86962 89998 93937 112287 111290 318321 343087 912938 894291 333270 345467 102401 91525 97469 98271 110537 106477 103662 103721 72459 73271 246512 218163 631098 629297 192126 191367 242328 246196 281095 275964 292121 294936 309360 315178 290674 324492 647525 676790 495677 403478 257854 253282 290639 291770 306631 312251 315361 320415 350472 352253 570374 590851 41.15 68.1 1
14:09:32 2023-09-27 302895 303391 77021 76278 114293 113037 114728 112328 84993 86996 90092 94063 112287 111290 318546 339630 913754 908421 331525 345503 102369 91622 97335 98206 110537 107098 103629 103860 72508 73372 246512 217855 629746 628853 192769 191066 243073 245575 281953 274754 293908 294251 311435 314923 291511 324492 645356 680139 495266 403698 257671 252259 290674 290924 306897 310974 317544 319393 351465 351339 564459 590215 41.15 68.1 1
14:09:33 2023-09-27 304784 303937 76954 77520 114000 113344 114524 113963 84961 86996 89998 93904 112165 111255 318278 342701 913210 899155 333036 345190 102401 91655 97502 98173 110767 106918 103662 103683 72540 73401 246512 217855 632456 630634 192027 191669 242328 247007 281656 275597 292121 295566 308389 315433 292095 324239 649512 678265 497029 404557 258431 252154 290674 291939 306825 312215 315397 320789 351393 353884 568723 590462 41.15 68.1 1
14:09:34 2023-09-27 307113 302611 76990 77483 113842 113192 114637 114042 85381 87116 90092 93904 112320 111329 318546 339677 913210 907776 330254 345225 102269 91781 97469 98206 110537 107098 103734 103894 72315 73422 246512 218471 631498 628408 192769 190933 245253 245575 281989 275633 293908 293973 310046 314413 291672 324564 643695 682172 495266 402753 258104 254407 290674 290546 306897 311411 317507 319131 351961 352148 563662 590632 41.15 68.1 1
14:09:35 2023-09-27 303182 303858 76954 76235 113842 113279 114524 114076 85082 87029 90092 94066 112287 111478 317648 340458 911915 899794 333036 345503 102433 91655 97669 98173 110537 107065 103734 103717 72459 73422 246512 218471 629936 629297 192196 191535 242700 246333 281214 275633 292121 295731 311914 315188 291650 324275 646921 677858 499396 403698 258359 252894 290639 292179 306861 312286 315541 321611 350935 353884 570264 590462 41.15 68.1 1
14:09:36 2023-09-27 305521 303400 77032 77569 112236 113344 114683 114042 85171 86969 90092 94066 112320 111556 318546 338962 912347 908421 331292 345503 104997 91815 97469 98206 110537 107098 103662 103860 72441 73422 245498 218317 628401 628372 192634 191066 243073 245575 281953 274754 293702 293930 309829 314923 291454 324528 644677 680175 494324 402470 258104 252259 292252 290582 306897 311192 317217 319393 351713 352148 564495 591759 41.15 68.1 1
14:09:37 2023-09-27 304534 303155 76996 77409 113759 113188 114444 113963 85019 86996 89998 93937 112320 111290 317648 342460 911657 899155 333306 345503 102331 91559 97502 98173 110832 106444 103662 103683 72540 73271 265491 217855 636007 629297 192161 191402 242293 246369 281130 275771 295245 297068 309077 315293 291313 324347 646921 677445 496934 403625 257564 252929 290268 291672 306897 312067 315319 320079 349733 351304 570411 585654 41.15 68.1 1
14:09:38 2023-09-27 305808 302654 77143 77344 114068 112882 114831 113817 85171 86962 90092 93775 112354 111212 318546 340466 914331 908421 333036 345503 102299 91622 97335 98206 110537 106991 103662 103788 72491 73271 246512 217855 633553 629297 192634 191100 243447 245782 281989 273915 293773 295151 308460 314923 290511 324492 644677 676241 498382 403698 257671 252259 291989 290546 308524 311192 315361 320108 349877 351339 564495 591956 41.15 68.1 1
14:09:39 2023-09-27 304815 303119 76919 77511 113834 113188 114524 114042 85140 86996 89998 93937 112132 111290 317648 342460 914335 899794 333469 344983 104997 91815 97469 98173 110537 107065 103591 103860 72441 73372 247627 216629 632598 631080 191591 191704 243873 246294 281742 275771 292420 295136 308283 315328 292201 325869 646885 673888 498382 403412 256878 253457 290338 290599 306897 311599 315505 321243 349595 350288 570140 591956 41.15 68.1 1
14:09:40 2023-09-27 306388 303405 76986 77483 113989 113037 114672 113851 85318 86869 90249 93709 112354 110879 318546 342460 912562 907439 333613 345503 104963 91781 97335 98238 110537 107098 103629 103860 72491 73552 246512 216629 638668 629297 192769 191234 243108 245937 283282 273915 293049 296054 308389 314483 291898 324492 640074 675181 491763 403698 257490 252294 291843 290546 306432 310539 315613 321390 349877 352170 561999 590017 41.15 68.1 1
14:09:41 2023-09-27 305035 303084 76954 77516 113834 113192 114637 113963 85082 87116 90059 93937 112362 111290 317648 341993 914400 894254 336394 345503 104929 91911 97003 98238 110384 107353 101758 104340 72409 74900 246512 218317 628812 634629 192558 191807 243873 246228 281883 275491 293845 297270 309183 313362 293746 323327 646537 674033 495677 405493 256088 253601 290498 290335 306897 312286 313661 321780 351177 351965 567443 590462 41.15 68.1 1
14:09:42 2023-09-27 306708 303440 76986 77552 113842 113234 114637 113963 85082 86996 90092 93872 112243 111290 318097 343297 912562 901135 333649 346023 104963 91815 97335 98374 110537 107427 103662 103965 72409 73472 245498 218163 631008 628408 193414 190465 244403 244955 281791 276443 297055 295731 309325 313502 292378 324492 640074 674510 497029 403108 256913 251872 293037 289664 306177 310606 314330 321463 351465 350288 558730 590204 41.15 68.1 1
14:09:43 2023-09-27 313893 303709 76944 77585 113763 113307 114410 114190 84930 87096 89812 94197 112132 111702 317648 340493 919683 899794 330522 345503 104896 91781 97003 98374 110384 107279 103524 104037 72310 74797 247627 218944 625982 631828 192664 191263 243343 246400 280170 276107 292871 293859 310593 313467 292378 323963 647525 681904 492972 405385 256878 253034 290718 291911 304779 312144 315397 319430 350144 350009 570411 589112 41.15 68.1 1
14:09:44 2023-09-27 302950 303436 76923 77413 113684 113192 114603 114076 85624 87062 90030 93937 112209 111324 315428 343087 911915 896871 333613 345538 104963 91941 97303 98480 110537 107131 103486 103894 72409 73422 246512 218317 636039 628853 192634 191367 243108 246541 280903 275735 292121 296089 309794 314448 290674 324636 647031 675657 497029 404271 258502 252083 290815 291291 306631 316180 315097 320335 351465 352218 568430 592835 41.15 68.1 1
14:09:45 2023-09-27 314354 303679 77049 76211 114092 113356 114910 112234 85350 85238 90117 94000 112331 111221 318321 338570 915770 909030 330487 345503 102261 91845 97536 98377 110699 107098 101969 103932 72476 73472 265491 218471 639556 628335 192769 191031 243413 245747 281953 275404 294957 295401 310011 314888 291454 324528 645320 682099 495266 404557 258068 252224 291489 293098 306897 310113 317471 319320 351961 351831 563625 590632 41.15 68.1 1
14:09:46 2023-09-27 303177 303405 77007 77487 113921 113389 114603 114201 85113 85186 90059 94033 112320 111444 318728 342943 911878 896834 333541 345503 104929 91845 97303 98341 110537 107279 101898 104004 72459 73602 246512 218471 629196 629297 192769 191066 243073 246795 281060 276443 292086 295982 309758 314413 290674 324564 647488 675145 495677 404557 258466 252259 290815 291699 306897 312286 315541 320987 351672 354703 569236 590388 41.15 68.1 1
14:09:47 2023-09-27 313899 303218 77017 76239 111920 113311 114910 114268 85350 87062 90059 94033 112287 111450 318924 339880 915157 908421 329524 345467 102377 91708 97469 98206 110690 107098 103772 104004 72545 73472 265491 218780 629274 629297 193074 191066 245253 245747 281953 275597 295164 295401 310264 314448 291877 324564 644640 682135 495266 403037 258068 254660 291489 290546 306897 311411 317956 319320 351961 351796 564024 590215 41.15 68.1 1
14:09:48 2023-09-27 303137 303867 77059 76094 113921 113270 114569 114122 85082 87116 90059 93937 112287 111444 317648 342943 910549 896197 333270 345467 104896 91845 97303 98408 110537 107353 101758 103970 72409 73472 246512 218317 628017 628372 192769 191332 243073 246541 281095 276443 291873 295810 309113 314413 290674 324564 647488 675145 497029 404557 258466 252259 290780 291149 306897 312514 315289 320766 351636 352289 568540 590351 41.15 68.1 1
14:09:49 2023-09-27 314131 303182 77122 76302 112076 113348 114694 114087 85140 86996 90092 94304 110490 111393 318546 339880 913210 907514 333009 348313 102304 91941 97303 98206 110537 107353 101758 104004 72377 73472 246512 219090 626284 629261 192804 190863 243787 245747 282064 275562 292977 294180 311640 313467 291898 324564 643204 683136 491619 406860 258068 252224 292110 290546 306897 312286 315613 319124 351159 351831 561963 588858 41.15 68.1 1
14:09:50 2023-09-27 303811 303714 76969 77511 113966 113279 114569 114122 85113 87062 90059 94066 112287 111444 318321 342943 910586 898146 333541 345467 102369 91781 97303 98206 110537 107065 101758 103932 72409 73472 246512 218317 628578 629028 192599 191367 243073 246541 281095 276020 292121 296018 309794 314923 290674 324564 647488 675657 501066 403698 258502 252259 293023 292121 306717 312736 315433 319786 351533 352289 569786 592067 41.15 68.1 1
14:09:51 2023-09-27 306515 303186 77080 77536 113996 113348 114569 114008 85171 85196 90274 94098 112364 111410 318546 338927 915770 909067 331256 345467 102374 91781 97469 98238 110764 107098 101898 103860 72459 73472 265491 218163 628082 628372 192769 191100 243617 245747 281989 274790 294579 295816 310046 314483 291454 324492 643695 682680 495266 404557 258068 252294 291489 290511 306897 311411 317544 319393 351961 352113 564858 590632 41.15 68.1 1
14:09:52 2023-09-27 304543 300670 76986 77589 113808 113389 114569 114235 85140 87062 90059 94131 112287 111633 317648 341207 911878 894254 333541 345503 102369 91781 97303 98206 110537 107098 103629 104004 72409 73472 246512 218666 629650 628816 192465 191367 243073 246541 281095 276056 292121 296054 309794 314923 291489 324528 647292 675145 497029 404124 258288 252824 293023 294564 306861 311385 315433 320906 351249 352253 570190 592067 41.15 68.1 1
14:09:53 2023-09-27 314595 303329 77049 77483 114068 113234 113055 114008 85292 85291 90216 94066 112320 111393 318778 338927 912955 908421 331023 345467 102293 91781 97569 98206 110537 107065 103662 103860 72508 73472 265491 218471 628258 629297 192804 191100 243617 245782 281989 274790 293908 295401 310264 315829 291454 324311 643731 680175 501932 404557 258285 252294 291489 290546 306897 311411 315325 320335 351713 351866 563625 590215 41.15 68.1 1
14:09:54 2023-09-27 304815 303405 77059 77516 113962 113270 114569 114076 85140 87029 90092 94066 112287 111562 318097 342701 911915 896197 333270 345503 102511 91622 97636 98173 110690 107065 103700 103894 72513 73472 246512 218471 633366 628816 192599 191367 243837 246541 281095 276020 292531 296054 310264 315178 291229 324564 647525 678709 495677 404410 258288 254910 290639 292046 306897 312251 315397 320906 350719 352253 570337 590462 41.15 68.1 1
14:09:55 2023-09-27 304999 302961 77091 76263 114034 113192 114728 114042 85234 87116 90241 94223 110546 111255 317285 338891 913210 909067 331525 348682 104929 91845 97303 98374 110537 107279 101758 103894 72409 73472 246512 218935 631008 629297 193109 191367 243822 245747 282103 275597 293666 294216 310988 314859 291933 324600 644640 683136 497029 404280 258252 252259 292110 290546 306897 312286 315685 319320 350935 351866 563625 590215 41.15 68.1 1
14:09:56 2023-09-27 304815 303405 76986 77516 113878 113192 114569 114122 85024 87029 90059 93937 112287 111290 318097 342701 910586 896834 333311 345538 102357 91781 97469 98206 110537 107065 102179 103965 72409 73472 246512 218471 631310 629297 192873 191535 243073 246541 281533 276020 292121 296018 309794 314923 291898 324275 649512 677748 489094 406402 258395 252119 292004 292144 306825 313129 315397 321016 351961 352359 567406 590462 41.15 68.1 1
14:09:57 2023-09-27 304855 304958 76986 77536 113917 113348 114603 114042 85376 85249 90460 94033 112287 111255 318321 338927 911780 907439 329524 345503 102336 91941 97436 98374 110537 107442 103629 103894 72409 73472 246512 218780 636457 628587 192804 191367 243482 245782 282077 275633 293460 293966 310299 315607 291898 324564 644677 682135 497029 403037 258285 252259 292110 290546 306897 312067 317985 319095 351961 352113 563625 589799 41.15 68.1 1
14:09:58 2023-09-27 305682 303405 77007 77520 113800 113348 114569 114042 85140 87149 90092 94002 112287 111290 318097 342460 913210 894291 333541 345467 102357 91622 97569 98206 111105 106991 103839 103755 72573 73271 249803 216629 632728 630634 192465 191739 242869 246541 281550 276020 292786 295767 309113 315884 292307 324239 647342 677858 495766 404271 258142 253671 290639 292046 306464 312286 315577 320789 349877 351893 570227 591721 41.15 68.1 1
14:09:59 2023-09-27 306038 303146 77059 77376 112549 113192 114865 113783 85444 86929 90125 93742 112398 110879 318321 340981 911915 907776 333505 345467 102304 91655 97469 98206 110537 107098 103662 103860 72459 73372 265491 217674 631917 629297 192804 191367 243447 245782 282850 274493 293460 296233 308424 315398 292138 324455 645722 680175 491763 404557 258104 252294 292110 290546 306897 311192 317992 319845 351429 352113 564459 594444 41.15 68.1 1
14:10:00 2023-09-27 305682 303405 77028 77516 114025 113192 114569 114042 85108 87116 90092 94066 112243 111255 317648 342460 915157 896234 333433 345225 105030 91781 97303 98206 110537 107098 103662 103860 72459 73552 246512 216629 635961 631974 192161 191739 242665 246352 281953 276194 295517 296636 308213 315293 293129 324047 647379 674400 498382 404234 257528 253742 290745 290335 306789 309709 315577 320693 349877 353616 570411 589112 41.15 68.1 1
14:10:01 2023-09-27 306829 302861 77202 77483 114068 113037 114797 113929 85386 87049 90125 93871 112432 111278 318321 342701 912562 907776 335501 345503 102401 91878 97469 98374 110537 107246 103662 104004 72602 73472 265491 216629 632669 630188 192769 191669 244071 246161 283750 274527 293460 297068 308424 315178 292414 324492 643695 675145 493712 404271 257706 252294 290674 290582 307325 311192 315613 322074 349518 351339 561999 589799 41.15 68.1 1
14:10:02 2023-09-27 313244 304107 77063 76031 113838 113192 114603 114042 85292 87062 90092 94066 112320 111444 318321 342460 914364 896871 333469 345503 104997 91941 97469 98206 110537 107098 103591 103860 72540 73422 246512 216629 632669 632870 192196 191704 245253 246330 281812 276158 295321 296780 310337 315293 293129 323783 647379 673888 498382 403698 256913 253847 290780 291149 306825 311894 315613 321971 349841 350288 570411 591536 41.15 68.1 1
14:10:03 2023-09-27 306901 304534 77021 77483 114030 113192 114717 114008 85413 87082 90249 93904 112320 110913 318546 340969 913210 903732 336595 346023 104963 91941 97335 98238 110537 107098 103662 103965 72508 74900 245498 217855 632179 630634 192804 191501 243482 244991 283516 275597 291602 296428 309325 314448 293065 327265 640001 674987 497029 403072 257706 253034 292591 290035 306432 312286 315023 319432 351429 351059 562412 590692 41.15 68.1 1
14:10:04 2023-09-27 306552 304294 77028 77548 113804 113422 114603 114269 85444 87062 90125 94066 112354 111444 318097 343057 919720 899155 331597 346266 104929 91941 97303 98542 110747 107386 103557 103999 72459 74951 245498 219400 626157 633694 193168 191896 243648 246294 281025 277221 292680 295100 311537 313328 294024 324275 648937 681100 494324 405601 256913 253566 292835 290546 306681 311325 315319 320335 353952 350288 568686 590462 41.15 68.1 1
14:10:05 2023-09-27 303182 303431 77028 77516 113838 113234 114603 114190 84993 85218 90092 94132 112287 111668 317648 341207 911915 899794 333036 345503 102336 91781 97303 98238 110537 107353 103557 103894 72459 74900 246512 218598 628462 629297 192804 191704 243447 246541 281621 276287 293013 296089 310011 315178 291454 324600 648590 674195 489267 403676 258285 251872 292351 290326 306897 311074 315577 321280 351961 352430 565330 589969 41.15 68.0 1
14:10:06 2023-09-27 304543 303440 76986 77516 113842 113270 114603 114156 85171 87149 90187 94099 112320 111478 316550 340430 919128 902358 330522 345503 104896 91878 97303 98474 110461 107353 101758 103965 72409 73602 248705 218980 625733 631828 193168 191564 243752 247452 280990 276071 293979 294936 311064 313397 293057 324455 648973 682172 492972 405385 257671 252999 291027 292356 306897 312108 317254 320108 350144 351857 571626 590397 41.15 68.1 1
14:10:07 2023-09-27 303857 303333 77021 77548 113838 113479 114603 114076 85318 87096 90092 94066 112287 111478 318097 343087 911915 899794 333072 345538 102646 91655 97636 98206 110690 107098 103629 103717 72441 73472 246512 218317 633718 629297 192634 191704 243073 246576 281853 276479 292808 296089 310299 315433 291833 324528 647561 675217 495677 403698 258321 254675 290705 291974 306897 309743 315613 320789 350935 352218 570117 591956 41.15 68.1 1
14:10:08 2023-09-27 305808 302512 77049 77409 114068 113037 114717 113963 85413 86969 90125 93839 112432 111178 317648 340981 921122 902172 332531 346023 104963 91941 97335 98374 110461 107353 103629 102594 72379 73641 246512 218634 625916 634217 192056 192205 242900 246435 282709 274648 293801 295566 310051 313537 292718 323471 647415 683136 497029 404280 257490 253847 292200 291868 306362 311411 317544 320489 351961 350288 569566 590887 41.15 68.1 1
14:10:09 2023-09-27 315009 303405 77038 77569 113951 113348 114603 114042 85171 87029 90125 94066 112320 111478 317648 342701 915732 901075 335537 345503 102261 91815 97469 98406 110537 107098 103662 103860 72540 73422 246512 216629 628445 632870 192465 192041 243073 246541 281989 276056 292808 296996 308424 315178 293306 325495 647561 674033 495266 403698 256913 253847 290674 291432 306897 309709 315131 322045 350082 351893 569676 590526 41.15 68.1 1
14:10:10 2023-09-27 306347 303182 77122 77413 113842 113192 114637 113963 85260 85058 90125 93839 112320 111290 318097 341978 921122 906450 333036 345538 104818 91878 97303 98238 110334 107475 102006 102594 72379 73540 246512 218471 626481 634217 193103 191564 243718 245641 283379 275369 295517 296054 310299 316010 294851 323435 643695 676277 499227 405637 256377 253457 292662 290546 306896 310351 315685 320789 351961 349729 561999 588858 41.15 68.1 1
14:10:11 2023-09-27 306168 303440 77017 77548 113872 113270 114797 114042 85566 87149 90125 94099 112320 111478 315861 343021 921776 898516 332567 346059 104929 92008 97036 98615 110384 107427 101758 104071 72377 75002 246512 219400 625394 632422 192804 191704 243482 246161 281791 276971 297503 296089 311242 313248 293469 324455 647525 676205 492597 405637 257490 253069 291701 291664 306270 314047 315325 321060 353952 351199 567698 590153 41.15 68.1 1
14:10:12 2023-09-27 306604 303467 77032 77442 113955 113201 114637 114156 85318 87062 90125 93970 112320 111324 317648 341017 915769 903843 329559 346544 104963 92028 97537 98648 110597 107657 102040 104258 72476 73674 249358 220022 624777 629151 193579 191367 244368 246161 283056 276056 295540 294686 312188 313502 293065 326472 643731 684030 494324 405601 258502 252259 292627 290582 306183 316553 315649 319430 352003 352148 562959 590887 41.15 68.1 1
14:10:13 2023-09-27 302261 303427 77017 77552 113876 113201 114569 114076 85318 87042 90059 93970 112243 111668 317648 340466 919817 898183 330522 346544 104929 91941 97335 98474 110461 107312 103486 103999 72409 73704 246512 219090 627035 631080 192804 191704 243482 247078 281130 276550 293496 294002 311242 313502 293129 324492 648973 682172 497029 405529 257490 253601 291898 292759 306717 313165 317399 320225 353952 351993 571958 592987 41.15 68.1 1
14:10:14 2023-09-27 305701 303440 77070 77548 113989 113311 114717 114110 85297 87062 90092 94099 110699 111478 319179 339916 913210 910219 333704 346590 102491 91741 97603 98410 110733 107213 102181 102627 72642 73591 246512 218780 632039 629297 193414 191737 243857 245817 283376 275878 293979 295602 310299 315468 291961 326182 645132 682172 498382 402470 259109 253034 292591 290652 306897 311848 318551 320108 351961 352430 565330 592633 41.15 68.1 1
14:10:15 2023-09-27 304534 303431 77080 77442 114064 113270 114831 113919 85381 87062 90125 94274 112354 111324 318546 340466 919817 903769 333467 346023 104963 91975 97335 98474 110461 107386 103591 103961 72491 74900 246512 218780 628753 630920 192500 192345 242904 247374 282160 276056 294428 295602 311203 314448 293754 324528 649469 683619 486304 406890 258036 253601 290639 292589 306897 312031 318108 320863 351925 351199 571921 592820 41.15 68.1 1
14:10:16 2023-09-27 306599 303075 77139 77413 114181 113037 114899 113885 85538 86996 90373 93871 112476 110913 318546 340945 915397 909530 335608 346402 102485 91808 97603 98545 110776 107327 102006 102452 72642 73472 246512 216629 632039 630364 192963 191564 244228 246471 283247 274754 293944 295767 309763 315909 292307 324528 644640 676241 498382 404271 258249 253034 292315 291229 307325 311301 317507 321243 350899 351831 565294 590851 41.15 68.1 1
14:10:17 2023-09-27 306541 303365 77112 77536 114109 113192 114797 114008 85444 87029 90249 93969 112476 111144 318546 341701 922430 903769 332531 345467 102369 91975 97469 98509 110823 107427 103734 104037 72540 73573 265491 218471 628437 630920 192430 192444 243039 246541 283481 275140 294336 296650 310699 314448 293718 324167 649512 685483 499058 408308 257961 253707 290639 292179 308633 312179 318296 320605 353879 351269 571220 590523 41.15 68.1 1
14:10:18 2023-09-27 306239 300256 77143 77483 114226 113115 114911 113974 85655 87082 90406 93871 112587 111016 318778 341690 915397 908584 333397 345361 102421 91808 97603 98512 110776 107327 103844 104004 72508 73472 246512 217867 633404 630375 193209 191634 243822 246161 283715 275084 294664 296715 308424 315398 292307 324564 647595 681136 498382 404557 258466 252822 292351 290582 308633 311848 318478 320562 351961 352394 565330 592596 41.15 68.1 1
14:10:19 2023-09-27 304963 303365 77139 77520 114226 113192 114956 114042 85444 87149 90216 94066 112476 111444 318546 340430 921085 903769 332261 346544 102325 91975 97469 98509 110537 107460 103772 104037 72540 73573 248373 218626 626297 630920 192465 192310 242869 247303 283109 275597 293908 295566 310086 314678 294309 324275 650899 683993 492972 405385 257745 253707 291489 293035 306825 313129 317471 320298 351159 351304 571759 594461 41.15 68.0 1
14:10:20 2023-09-27 305607 302908 77154 77548 114143 113192 114876 114076 85444 87062 90241 94386 110609 111657 318328 340251 913136 910219 334179 346367 102722 91808 97871 98545 110767 107353 103806 103860 72540 73472 244356 218471 629194 629297 193379 191669 243822 246400 282041 275404 294807 295774 310299 315874 293456 326436 645588 680139 498382 404557 258502 253308 292556 291432 306362 311411 318478 320789 351961 352394 565330 592596 41.15 68.1 1
14:10:21 2023-09-27 305392 303356 77129 77573 114274 113192 114990 114042 85655 87116 90373 94033 110575 111255 318546 340705 922430 903732 332063 348313 102336 91941 97469 98474 110537 107460 101898 104037 72459 73472 246512 218935 629385 631974 193209 191704 243447 247685 281756 276056 293944 295587 311430 315721 293953 327428 647415 682991 497029 405349 257926 253671 290639 293071 306572 312904 318478 320335 351743 351726 572031 590669 41.15 68.1 1
14:10:22 2023-09-27 306552 303156 77126 77483 114222 113037 114911 113851 85857 85281 90241 94223 110609 111307 318437 340287 913099 910219 333131 346367 102453 91808 97636 98206 110537 107098 102250 102523 72674 73472 246512 216629 634604 629297 193484 191564 243822 246506 282863 274754 294599 296054 309758 315433 292378 324528 645588 676277 498382 402772 258104 253034 292556 291432 307040 311411 317992 321243 350899 352359 565330 592596 41.15 68.1 1
14:10:23 2023-09-27 306110 303405 77108 77487 114034 113115 114876 114008 85413 87116 90249 93969 112432 110913 318097 340945 922430 905769 332531 346266 102369 91941 97335 98542 110461 107098 101898 104037 72508 73472 246512 218471 631175 630726 192161 192310 243039 246506 283564 275120 293730 295767 310739 314783 294309 324047 647342 681436 499396 407149 257348 254628 290780 291361 307325 311818 317702 321170 351961 351269 568723 590632 41.15 68.0 1
14:10:24 2023-09-27 318857 304147 77049 77548 114000 113311 114797 114235 85507 85244 90249 94066 112432 111478 318097 341445 918265 899794 336833 346023 102272 91941 97303 98542 110461 107460 103629 104109 72540 73573 246512 217855 629465 630920 193074 192141 243617 246541 282815 276020 292334 297834 309794 313537 295910 324191 647525 672910 497029 405493 256878 253847 291871 291397 306644 310606 315061 320401 351961 350253 567406 590462 41.15 68.0 1
14:10:25 2023-09-27 306829 302948 77076 77552 114034 113311 114831 114446 85475 87149 90311 93969 112509 111367 318321 341174 922430 907776 333036 346266 102304 91941 97469 98542 110537 107460 103629 104037 72540 74951 265491 218471 628940 630956 193244 192333 244329 246294 284135 275771 293801 297486 310846 314818 295705 323783 647037 679958 496934 405493 256843 253882 291898 291149 307685 311640 315649 321699 351961 349974 566824 593910 41.15 68.0 1
14:10:26 2023-09-27 304958 303431 77112 77548 114034 113311 114683 114156 85475 85218 90249 94098 112509 111444 317648 343297 919780 894254 333649 346266 104818 91975 97303 98542 110461 107642 101758 104143 72459 75002 246512 218780 624437 630920 193074 191704 243652 246333 282024 277098 291641 297414 310770 314648 293953 324203 646537 675145 497029 405601 257274 253457 291534 291432 305934 311577 315736 322147 351194 350323 567005 590462 41.15 68.0 1
14:10:27 2023-09-27 305930 303440 77091 77659 113955 113578 114637 114156 85355 87036 90311 94131 112476 111444 318321 342460 916417 908921 331525 346266 102304 91975 97303 98542 110384 107460 101758 104143 72409 75002 246512 219710 627644 630861 193780 191425 245118 246193 283140 276336 293979 296399 311689 313328 294672 326255 644604 684103 498325 407968 258068 252894 293297 290582 308633 312072 315649 320789 354953 352134 558766 590397 41.15 68.0 1
14:10:28 2023-09-27 312814 303119 77049 77581 112227 113553 114603 114303 85171 85260 90092 94262 112287 111668 317648 343087 921122 899794 331561 346544 104963 91975 97335 98542 110461 107460 103629 104071 72540 74951 246512 219090 624649 632422 193244 191704 243822 246541 281621 277754 292567 296054 312188 315829 294202 324492 649433 680175 495677 405601 257671 253457 292110 291770 306393 312011 315613 320789 352060 351304 570374 591993 41.15 68.0 1
14:10:29 2023-09-27 304999 303405 77293 77655 114030 113311 114717 114156 85444 87216 90249 94066 112354 111444 318546 339439 911780 909067 331256 346266 102401 91878 97636 98509 110537 107098 103839 104037 72573 73641 246512 218789 629006 629006 193273 191564 244469 246435 283251 276301 294699 294757 311318 315398 292343 326110 645624 683136 497029 405419 258502 252999 293840 291361 306397 311894 318819 320335 350179 352465 565294 592783 41.15 68.0 1
14:10:30 2023-09-27 304815 303972 77167 77552 114068 113262 114672 114076 85507 87069 91171 94099 112476 111478 318321 340430 919780 903457 331525 347067 102369 92262 97569 98710 110537 107657 103700 104071 72540 75053 247627 218780 630163 630788 192839 192310 243108 247721 282024 276285 293730 295838 311715 316492 293718 324564 649469 684103 497029 405529 258068 253457 290533 293043 305934 309743 319257 321016 351780 352148 571810 595057 41.15 68.0 1
14:10:31 2023-09-27 304134 303369 77175 77548 114177 113192 114876 114076 85475 87096 90249 94099 112476 111556 318546 339642 913210 909067 332531 345988 102433 91941 97636 98542 110798 107279 102289 102594 72709 73641 246512 218317 641284 629151 193273 191599 244434 246400 283105 275420 296385 296018 310299 316130 292414 326182 646428 682680 496934 403037 258502 253034 292307 291672 306397 311411 319001 321016 351961 352430 565330 590632 41.15 68.0 1
14:10:32 2023-09-27 305428 303119 77122 77548 114222 113188 114990 114076 85835 85218 90249 94066 112509 111290 318546 340430 922158 905043 332531 346544 102261 91975 97469 98471 110537 107460 103700 104071 72540 74951 248705 218780 629324 630956 192599 192918 243073 246612 283084 275735 293979 295767 311242 314888 293960 324564 649469 683619 498382 405493 258104 253847 290780 292392 307066 312286 318224 321023 353807 355030 571958 593969 41.15 68.0 1
14:10:33 2023-09-27 306757 303396 77206 77548 114290 113270 112103 114042 85744 87062 90406 93937 112577 111290 317879 340945 913210 909067 333577 346023 102491 91975 97669 98648 110972 107623 102289 102594 72707 73540 247627 218163 632843 630488 193544 192135 244469 246435 282850 275369 294878 295731 310299 316211 292986 326569 646574 680139 498382 405345 258395 253422 292272 291467 307290 311848 319001 321390 351713 352430 565330 592669 41.15 68.0 1
14:10:34 2023-09-27 306146 303048 77112 77516 114168 113184 114831 114042 85538 87062 90406 94066 112432 111255 323127 340945 922430 904782 332531 346301 102363 91975 97536 98542 110537 107460 103662 104104 72540 73704 246512 218935 626792 630992 192500 192918 243073 247594 283282 275633 293979 296089 311242 314888 293540 324528 649433 683619 497029 405207 258104 254272 290780 292786 309506 312108 318224 321207 351961 354848 571552 594671 41.15 68.0 1
14:10:35 2023-09-27 306793 303183 77204 77544 114177 113192 115025 113885 85776 87029 90406 93904 111109 110913 318546 341978 913210 909067 333541 346840 102581 92028 97839 98648 110708 107394 102181 102627 72674 73674 246512 217782 631603 630524 193579 192139 243892 246541 283750 275404 294807 296421 309758 316351 292852 326436 647632 682508 497029 402753 259874 253069 292627 291467 306397 312286 319227 320789 352105 352465 565330 592633 41.15 68.0 1
14:10:36 2023-09-27 304748 303084 77122 77548 114139 113344 114831 114076 85444 85186 90249 94339 112388 111556 318546 340981 921122 903457 334179 346301 102261 91975 97569 98542 110537 107642 103696 104071 72573 75002 246512 219090 626492 632870 192804 192613 243108 247721 282059 276479 293837 296054 311684 314483 293540 324528 649469 683619 497029 405529 258252 253636 291419 293559 308597 313165 318819 321884 353952 351972 571958 594671 41.15 68.0 1
14:10:37 2023-09-27 305679 303039 77196 77413 114136 113115 114945 114008 85507 87062 90249 93970 112543 111324 318546 340430 913210 908534 335131 346331 102581 91931 97603 98578 110810 107360 102181 104157 72674 73641 246512 217819 630733 629028 193414 191704 243857 246365 283747 275562 294851 296054 310046 315909 292674 326472 646574 680139 498382 404557 258538 253069 292591 291220 307325 311599 318776 321187 351713 352430 565367 592596 41.15 68.0 1
14:10:38 2023-09-27 306001 303013 77206 77548 114177 113188 114865 114076 85538 87029 90406 93937 112465 111290 318546 340981 922999 903806 332567 346023 102369 91975 97469 98542 110537 107353 103629 103999 72573 74900 246512 218471 628784 630992 192500 192953 243073 246612 283397 275597 294015 296089 311242 314923 293754 324455 647598 683096 497029 407438 258252 254808 290463 292179 308851 312251 317847 321170 353952 352007 570264 592596 41.15 68.0 1
14:10:39 2023-09-27 306865 303396 77147 77544 114173 113192 115025 114367 85713 87149 90439 93904 112577 111101 318097 342510 915397 907861 336304 345917 102345 92128 97603 98443 110810 107360 102040 104190 72476 73472 246512 216629 640329 630634 193609 192036 243857 246541 284618 274790 293944 297372 311289 316165 293129 324600 645392 676169 498382 403072 258502 253457 292591 291811 308257 312067 317507 320401 351429 352430 563662 591759 41.15 68.0 1
14:10:40 2023-09-27 317101 303084 77122 77602 114218 113266 114831 114076 85538 87096 90344 94066 112465 111290 318546 341978 924356 907094 333270 346544 102293 92008 97569 98542 110537 107386 103662 104215 72540 75002 246183 218471 631682 630992 192839 192345 243822 246541 284184 275633 293944 296960 311206 314958 294238 326333 649512 683884 497029 405385 258359 254522 290463 292179 309506 312215 318333 321170 351159 351831 567478 592633 41.15 68.0 1
14:10:41 2023-09-27 306829 303356 77175 77552 114102 113270 114865 114076 85570 87002 90439 93904 110950 111617 318328 342485 914743 908621 335938 346159 102497 92031 97603 98646 110810 107542 103806 104037 72784 74900 246512 216413 633471 631080 193685 191774 244705 246576 284361 275491 293979 297414 310046 316130 293129 324600 645132 676205 498382 402753 258502 253588 292591 291467 308257 311848 317544 320177 351713 352430 563625 590887 41.15 68.0 1
14:10:42 2023-09-27 306219 303396 77112 77561 114068 113311 114865 114076 85507 87182 90344 93970 110776 111290 318321 341737 922430 904931 333036 346331 102336 91975 97536 98542 110537 107460 103662 103927 72573 74900 256495 218471 627301 630992 192804 192345 243652 246196 284184 275633 293944 295874 311211 317349 294851 324203 649051 683027 490428 405385 258178 254522 290463 292179 308815 312286 318442 321390 351462 351375 570117 590669 41.15 68.0 1
14:10:43 2023-09-27 303868 304071 77255 77548 114098 113348 114831 114076 85538 85260 90274 94321 110873 111393 318474 342943 913136 907327 336413 346402 102421 92095 97603 98542 110537 107353 103662 104033 72540 73591 252690 217855 629519 630634 193414 192007 244469 246196 284654 275668 293496 297834 310046 315433 293129 324600 644677 675217 491763 403072 258321 253457 292591 290546 310856 309709 315397 320437 351961 352430 558766 590887 41.15 68.0 1
14:10:44 2023-09-27 306638 302543 77070 77581 114102 113266 114831 114076 85507 87069 90282 94099 112465 111324 318321 341978 922430 909067 333577 346580 102325 92008 97569 98575 110537 107460 103662 104071 72540 74900 256495 218471 636111 634403 193414 192176 243892 245782 284383 276056 293730 296708 310993 314713 295409 324083 646428 680030 490420 405457 257132 254132 292718 290546 307826 312108 317507 319432 351961 350918 563625 590632 41.15 68.0 1
14:10:45 2023-09-27 304570 304330 77101 77667 113955 113631 114990 114768 85650 85303 90241 94292 110702 111565 317988 342401 913099 902283 333469 346402 102331 91975 97502 98542 110537 107623 102040 104224 72540 75002 245498 218711 633580 629188 193755 191739 244438 246612 282024 277790 292906 296219 311024 314958 292449 327968 649512 674195 495266 404922 258321 252294 292994 291467 305934 312080 315649 320401 351961 352430 563625 585654 41.15 68.0 1
14:10:46 2023-09-27 305930 303119 77112 77581 114068 113340 114672 114110 85538 87162 90282 94099 112465 111478 318097 341978 916417 907776 331023 346580 102287 91975 97569 98743 110537 107493 103696 104104 72573 74983 246183 220022 625592 630188 194062 191704 245020 246330 283873 276230 294851 295946 313031 314308 293962 327323 645442 686005 495677 408436 258502 253034 293967 291467 306861 313606 317544 320789 352320 352430 562562 593715 41.15 68.0 1
14:10:47 2023-09-27 304383 303405 77112 76250 112384 113886 112260 114620 85771 85298 90307 94487 110779 111863 318401 342906 913026 899386 333541 346544 102293 91975 97839 98747 110742 107427 102040 104071 72751 75021 247627 218707 626056 628816 193856 192141 244859 247268 281989 277329 293524 296600 311242 315363 292378 328200 648937 676169 498382 403676 259701 253034 293002 293213 306897 311577 315649 319881 351636 353984 570411 589944 41.15 68.0 1
14:10:48 2023-09-27 305643 303084 77135 77655 114218 113373 114876 114348 85686 85281 90373 94131 110665 111444 318546 338891 914364 910069 330487 347327 102421 91975 97636 98542 110690 107427 103806 104408 72540 75034 246512 218935 630871 629297 193780 192707 245083 247056 283374 277150 295114 295630 312046 316176 293129 328018 647306 685071 498382 404280 259838 253245 293789 291725 307290 311256 318965 320789 351194 353347 565294 592633 41.15 68.0 1
14:10:49 2023-09-27 305682 304008 77373 76291 112470 113487 114979 114529 85655 85260 90307 94486 110745 111685 318401 342943 913210 902469 333577 346817 102646 91908 97970 98206 110844 107098 103839 104013 72573 73573 246512 218471 631150 630634 193379 192613 243822 247685 282024 277098 293979 296392 310953 316865 292343 324239 649433 676133 495677 404271 258538 253847 291631 293007 306897 311507 316986 319881 351961 353453 571220 590252 41.15 68.0 1
14:10:50 2023-09-27 304999 303048 77227 77516 114256 113192 114990 114008 85803 85249 90831 94099 112587 111444 318997 340705 913210 910106 333000 346266 102465 91941 97669 98509 110844 107442 103806 103965 72540 73624 246512 218172 632456 630190 193780 192438 244469 246435 283247 275455 295357 297156 310593 318065 293129 326400 646537 680139 493097 405021 258359 253422 293207 291974 307755 312286 318892 321743 351961 352465 566968 595625 41.15 68.0 1
14:10:51 2023-09-27 306951 303111 77206 76260 114244 113598 115013 114529 85771 85234 90307 94356 112553 111521 318546 343087 917613 900666 336413 345988 102421 91975 97636 98542 110861 107542 103806 104037 72573 75002 246512 216629 639204 632870 193379 192918 243822 246612 282863 276479 293908 297834 309325 316351 293953 324455 649433 672910 498382 404844 257887 254628 291871 292219 306717 311290 315685 320437 351429 351866 571220 590814 41.15 68.0 1
14:10:52 2023-09-27 306865 303013 77154 77548 114218 113344 114990 114076 85713 85249 90373 94066 112509 111255 318546 341445 913210 903769 336559 346509 102325 91975 97636 98542 110767 107460 103806 104071 72841 73793 247627 218456 637652 632870 193715 192170 244810 246020 284441 276336 292795 297401 310699 315398 294167 326436 647595 678819 511568 403037 258466 253634 292307 290582 310382 312909 315685 320437 351961 352394 561963 590632 41.15 68.0 1
14:10:53 2023-09-27 305284 304151 77259 76256 114327 113553 115127 114495 85771 85266 90373 94229 112509 111633 318546 343431 922430 901075 335573 347067 104963 92219 97570 98710 110537 107716 103629 104248 72540 75053 246512 218780 627475 630956 193720 192613 243892 246576 283247 277754 292121 297834 310886 314448 295717 324492 649433 676133 495266 407968 257706 253847 292307 291911 306397 313908 315541 320401 351194 351572 567881 591818 41.15 68.0 1
14:10:54 2023-09-27 302388 304008 77143 77688 112197 113578 114797 114348 85538 85345 90249 94262 112509 111633 318321 342507 913210 899498 333577 346544 102395 91975 97669 98542 110537 107657 102289 102808 72677 73844 246512 218780 633336 629115 193956 191530 245223 246435 282713 278181 292977 297834 311242 315153 293953 328054 646501 675621 497029 405493 259083 252929 293932 293132 306897 312481 315649 320141 351515 352465 565294 589112 41.15 68.0 1
14:10:55 2023-09-27 313258 304142 77413 76250 114403 113762 114876 114427 85538 85292 90311 94295 110813 111823 318546 341978 922430 902358 333704 347203 102287 92262 97502 98677 110537 107608 103700 104104 72540 75086 246512 219555 626157 632870 193856 192444 244574 246576 281953 277986 293979 296089 312882 314413 293970 324564 650389 684103 495677 405637 258502 253882 293243 293213 306608 312481 317665 321280 352249 352394 572031 590851 41.15 68.0 1
14:10:56 2023-09-27 303146 303673 77112 77688 114068 113614 114831 114303 85475 85260 90249 94262 112432 111857 318321 341445 913210 902414 333577 347067 102549 91941 98174 98648 111049 107475 102360 104224 72674 73674 246512 218780 633212 631631 193715 192473 244434 247859 282024 277329 293908 297624 311501 317051 292378 327432 650426 676241 496934 404844 259701 253812 291489 293284 306148 313534 317507 319881 350144 354552 571626 590215 41.15 68.0 1
14:10:57 2023-09-27 313690 303218 77315 77725 114380 113389 114831 114190 85570 85260 90439 94229 112587 111556 318546 340466 922319 903806 332297 346580 102401 92008 97636 98710 110690 107460 103806 104071 72573 75034 248705 219445 628437 630920 193244 192918 243447 248104 283181 277065 295995 296506 312188 315178 294202 326436 650899 684103 495766 405601 258502 253847 292591 293696 306897 311542 318442 321016 352249 352394 572031 592327 41.15 68.0 1
14:10:58 2023-09-27 314339 303673 77175 77667 114260 113516 114831 114303 85507 85345 90406 94295 112509 111668 318321 341187 914364 902358 333577 346817 102818 92092 98174 98648 111075 107360 104131 104118 72839 73641 249358 218471 631878 631901 193379 192918 243857 248068 284105 277807 293917 296600 310735 317344 293271 326472 651201 675181 498382 404844 259119 253882 292110 293249 306397 311542 317471 319916 351961 353489 571759 590814 41.15 68.0 1
14:10:59 2023-09-27 314359 303360 77206 77634 114290 113234 112181 114269 85803 85249 90406 94099 112543 111518 318437 340981 922430 905769 332531 346580 102441 92008 97669 98710 110767 107642 103839 104176 72809 75034 265491 218780 627572 630992 192804 193393 245253 247512 283715 276479 295995 297562 311934 315398 294838 324492 649469 684103 495266 405529 258502 255258 290674 292356 307360 309709 318514 319397 351194 352394 571220 591468 41.15 68.0 1
14:11:00 2023-09-27 304963 304744 77157 77663 114173 113598 114945 114303 85538 85281 90406 94262 110853 111668 317294 342460 917067 903494 337436 349451 102888 92095 98072 98578 111152 107360 102323 104190 72674 73641 247627 218780 635203 631080 193414 192648 243857 247962 283247 277719 293979 296636 311242 316837 292986 327432 650886 676205 498382 402717 259415 253847 291534 293696 306397 311577 317507 319916 351695 354268 571626 590887 41.15 68.0 1
14:11:01 2023-09-27 313913 303400 77206 76436 114467 113344 115025 114076 85834 85218 90439 93017 112720 111478 318321 340981 922430 906413 333018 346544 102401 91975 97669 98542 110767 107460 103734 104104 72573 75002 265491 218780 636364 630956 192804 192953 243447 247721 283481 275633 295787 297068 311640 315143 294202 324528 649469 684103 495266 407149 258502 254628 290674 293007 307325 309743 319489 319654 351194 352394 571626 591468 41.15 68.0 1
14:11:02 2023-09-27 304999 304744 77306 77643 114098 113455 114797 114235 85655 85260 90249 94132 112465 111633 318321 342762 918302 901493 336087 346924 102549 92065 97837 98679 110998 107542 102323 104224 72806 73573 246512 216629 634777 632870 193168 193082 243787 247303 282850 277134 293979 297293 310122 317344 293137 324564 650886 673649 503791 402753 258502 254663 292351 293007 306432 311542 317658 320401 351677 352430 571626 590252 41.15 68.0 1
14:11:03 2023-09-27 315627 303222 77416 77577 114256 113422 115059 114110 86037 85254 90406 94132 112621 111556 318546 340981 922430 903806 332567 346544 102433 91975 97636 98710 110687 107608 103696 104104 72573 75034 265491 218935 632880 630992 192839 192953 243447 247930 283715 276479 296564 297068 311969 315398 294202 324600 649966 683884 495266 405529 258502 254628 290674 292802 307075 309743 319227 321882 351159 352113 572031 591468 41.15 68.0 1
14:11:04 2023-09-27 307117 304744 77126 77667 114059 113487 114831 114190 85804 85165 90406 94132 110643 111772 318328 342762 918140 903606 335247 346402 102485 92095 97904 98880 110998 107508 103839 104037 72605 74951 246512 216449 636602 632870 193379 192953 243822 247685 283467 276900 293979 297624 310046 317379 293057 324528 650426 674159 498382 404271 258502 254450 292351 292392 309238 311542 317507 320177 351713 352430 572031 593293 41.15 68.0 1
14:11:05 2023-09-27 313913 303360 77206 77569 114098 113565 115082 114076 85744 85186 90406 94099 112465 111290 318546 340716 922430 905769 332567 347067 102427 92198 97669 98710 110690 107460 103767 104143 72573 75034 265491 218780 625929 630956 192804 192953 243447 247721 284791 276285 295995 297068 312188 315398 294238 324600 649506 684103 501932 405565 258502 254663 290674 293249 307325 309743 319453 319432 351230 352430 567550 591468 41.15 68.0 1
14:11:06 2023-09-27 304999 304958 77198 77614 114093 113487 114831 114303 85538 85356 90274 94518 110873 111582 318692 342629 918413 902321 333289 346402 102549 92095 97904 98677 110844 107279 103873 104037 72791 73805 246512 216629 633088 631974 192839 192977 243718 247594 282885 277364 293979 297414 310299 317122 293057 324600 650426 673211 494432 402753 258502 254450 291666 293043 306397 311542 317507 320401 351465 352183 572031 590851 41.15 68.0 1
14:11:08 2023-09-27 306789 303049 77206 77581 114294 113234 115059 114076 85866 87096 90472 94099 112543 111175 318546 342219 911744 910360 335501 346580 102581 92135 97836 98575 110844 107460 103873 104071 72841 74951 246512 217855 639328 631080 193793 192345 244705 246612 284721 275964 295286 297581 310739 317097 293832 326825 646428 676169 485316 405994 259158 254729 294666 292179 308327 309709 318514 322997 351853 353949 565294 592633 41.15 68.0 1
14:11:09 2023-09-27 305035 304534 77143 76432 114256 113553 112204 114654 85947 85329 90274 94422 112720 111685 318437 342943 919720 900666 337091 346924 102389 92165 97669 98677 110767 107657 102252 104104 72772 73674 246512 216629 640159 635567 193273 192953 243857 247339 283317 277134 293944 297834 309581 316387 293953 324528 650426 672228 491763 403072 258104 255055 292351 292392 306861 311577 317544 323946 351961 352148 571220 589980 41.15 68.0 1
14:11:10 2023-09-27 317549 303400 77206 77688 114215 113487 114945 114156 85718 85197 90439 94132 112543 111556 318546 341480 914437 905769 336595 346544 102421 91975 97669 98575 110537 107493 103839 104104 72573 75034 247627 218471 626999 631080 193720 192613 244985 246330 284370 277078 295517 297482 311100 316281 294131 328658 646392 678338 498382 405994 258502 253882 294416 290582 308292 312124 316841 321374 351961 352430 558802 585509 41.15 68.0 1
14:11:11 2023-09-27 304748 303119 77101 76254 112384 113997 112083 114540 85771 85266 90373 94422 112675 111530 318437 343431 923544 901075 333072 347067 102369 92262 97704 98780 110699 107642 103629 104138 72573 75118 249793 220022 627997 630920 193856 192613 244609 247339 282885 278609 293416 296636 313174 314483 295552 324600 650426 681904 501066 408617 258321 253882 293037 292356 306717 312516 315649 319468 352320 352394 568723 590996 41.15 68.0 1
14:11:12 2023-09-27 303218 303759 77112 77754 113985 113693 114831 114496 85507 85356 90344 94328 112543 112047 318097 341480 913210 901135 333649 346580 102401 92198 97669 98710 110690 107493 103806 104104 72605 75034 246512 218748 628250 629927 194394 192637 245153 247856 282841 278074 293837 297762 311827 316211 293576 328824 652290 676169 491763 405529 259119 253069 294723 292135 308633 312952 315685 320437 351194 353737 564894 589980 41.15 68.0 1
14:11:13 2023-09-27 303820 304498 77311 76313 112236 113951 114979 114632 85623 85367 90340 94651 110745 112256 318212 343123 922430 902469 332603 347376 102421 92326 97469 98879 110537 107493 103806 104436 72707 73838 246512 219400 626157 630920 194026 192648 244609 247495 282059 278805 293979 297414 313174 314518 295796 326472 650426 681654 502437 408041 258538 253917 293484 292392 306897 312987 315685 321578 352320 352698 568723 590996 41.15 68.0 1
14:11:14 2023-09-27 303857 304044 77122 77651 114102 113713 114797 114416 85507 85324 90344 94328 112432 111857 318097 341480 913685 900460 333649 346580 102389 92008 97669 98642 110690 107460 103696 104104 72605 75034 265491 218980 634662 629042 193815 192508 244880 247962 282744 277842 293837 297906 311755 318210 292986 328468 650426 676241 496934 407149 259995 253069 292307 293767 306183 312298 317254 322612 353576 354587 570411 589799 41.15 68.0 1
14:11:15 2023-09-27 304815 303714 77263 76260 114471 113697 115013 114450 85771 85377 90340 92517 112543 111668 318546 340981 921776 904931 334179 346544 102389 92198 97669 98681 110657 107493 103696 104104 72605 75015 246512 219090 626919 630476 194026 192648 244438 248175 282952 277364 294664 296960 311974 315433 293988 327201 650886 682186 491763 405601 258538 253917 291525 293411 306397 311577 319263 319689 352038 352430 567743 592669 41.15 68.0 1
14:11:16 2023-09-27 304815 303922 77240 77618 114136 113516 114672 114179 85655 85260 90439 94165 112465 111702 318097 340458 916417 902469 333469 346301 102447 92008 97701 98710 110844 107460 103873 104071 72874 73641 248705 216449 634507 632870 193309 193252 244128 247962 283573 277186 294807 297228 310264 317414 293469 324311 651348 677858 501086 404844 258573 254663 292146 293447 309287 311577 317919 320401 351961 352500 567743 590669 41.15 68.0 1
14:11:17 2023-09-27 320467 303289 77311 76228 114546 113565 115196 114450 85920 85101 90439 94132 112577 111478 319222 341978 924396 907776 334142 347102 102576 92162 97669 98710 110866 107642 103839 104033 72605 75034 247627 218471 627174 631028 193414 193258 243857 247339 284858 276515 295565 296428 310922 315468 295137 324528 649469 684806 498382 405565 258538 255447 292591 292392 308327 311321 319001 319916 351721 352430 570411 592669 41.15 68.0 1
14:11:18 2023-09-27 305737 304744 77143 77614 114098 113520 114785 114224 85835 85229 90439 94262 112465 111668 318546 341515 920469 899794 337621 347067 104880 92262 97569 98681 110708 107657 102289 104445 72791 73876 246512 218471 631176 635567 193885 192778 244469 247544 283715 277329 293049 297029 310988 315153 295897 324419 650389 674195 495677 405601 258252 254914 294257 292179 309894 311577 315649 321446 350179 351339 569566 591573 41.15 68.0 1
14:11:19 2023-09-27 306433 304151 77364 76260 114516 113664 114831 114269 85744 85281 90439 94518 112598 111633 318546 342460 919817 908809 333469 347138 102191 92262 97602 98879 110537 107749 103662 104316 72573 75150 248373 219400 622566 631974 194097 191739 245433 246576 284499 277364 294015 297624 313210 314448 295588 327468 647488 686187 492972 409195 258502 253847 294416 291974 308006 311542 318217 320401 353838 352394 563357 590523 41.15 68.0 1
14:11:20 2023-09-27 304815 304285 77112 76468 113996 113808 114762 114496 85507 85335 90249 94425 112398 112047 317648 341480 922430 902358 331525 347067 102319 92316 97806 98681 110861 107657 102040 104402 72774 74008 244356 219866 628497 633767 193885 192743 244915 247842 281953 278181 294599 296816 313435 315328 296327 326436 651348 683848 499695 407932 258502 253882 293207 293660 306897 312481 318442 320649 352320 354762 572031 590851 41.15 68.0 1
14:11:21 2023-09-27 306460 304115 77311 76291 114181 113598 114945 114461 85951 85345 90406 94294 111007 111668 318546 339630 916417 912170 331561 347327 102561 92262 97903 98677 110921 107460 103806 104408 72804 75034 242237 218780 634792 629297 194062 192648 244950 246576 283750 277134 295637 296506 312188 316829 293718 328200 647561 685702 498382 404244 259874 253812 293690 292321 307290 311039 319978 321280 351194 354516 566567 593928 41.15 68.0 1
14:11:22 2023-09-27 304498 303360 77210 77667 114410 113377 115025 114427 85834 85292 90406 94534 112543 111668 318546 340669 922430 903769 334031 347340 102479 92219 97839 98747 110810 107723 102181 104402 72724 73793 246512 219090 634846 634217 193414 192918 243822 248139 283463 276230 295708 296924 312588 315398 295066 327055 650886 687269 499227 408017 258538 253882 292110 293680 307075 311290 319489 319878 352249 352430 572031 593239 41.15 68.0 1
14:11:23 2023-09-27 306311 303079 77311 77581 114884 113487 112213 114201 85983 85260 90406 94262 110950 111530 318546 340430 914364 911780 333505 346544 102517 92198 97903 98677 110844 107427 103839 104037 72804 75002 246512 217855 632721 629919 194026 192613 244950 247303 283750 276443 295780 297414 311242 317344 293160 327468 647525 682172 498382 403072 259301 253847 293484 292219 308006 312758 319525 320401 351961 354020 567005 593928 41.15 68.0 1
14:11:24 2023-09-27 306037 303369 77259 77634 114290 113344 115025 114235 85983 85229 90439 94229 112509 111556 318546 340981 922209 908809 335795 347340 102511 92289 97904 98780 110900 107723 102323 104474 72806 73844 265491 218935 636564 631028 193414 193423 243857 248104 284113 276515 295968 297696 312740 315909 295066 326472 650886 684628 495266 405601 259301 255019 291489 293696 307791 311074 319489 319881 352003 352430 567743 592304 41.15 68.0 1
14:11:25 2023-09-27 306714 303119 77311 76219 114260 113598 114831 114269 85803 85356 90373 94262 112543 111633 318546 340681 915696 910106 331525 347067 102453 91975 97964 98575 110998 107460 103839 104071 72573 75034 246512 218780 629693 629297 194062 192578 245328 247303 284076 277364 295744 296506 312224 316865 293540 328468 648478 682150 491763 404886 260103 253847 293896 292219 307791 311108 320204 321846 351721 354587 568686 594385 41.15 68.0 1
14:11:26 2023-09-27 304498 303226 77206 77680 114260 113487 114945 114461 85866 85324 90439 94229 112587 111694 319070 340658 923656 907514 332423 347168 102517 92289 97871 98747 110964 107690 102147 104215 72573 73838 265491 218935 632761 632870 193856 192883 243857 248745 283282 277078 295493 297068 312260 315433 295102 326934 651348 686187 495266 405601 258538 254628 291951 294180 306397 311542 319489 322339 352284 355532 570991 591886 41.15 68.0 1
14:11:27 2023-09-27 318671 303369 77416 77585 114487 113234 112385 114336 86014 85218 90472 94066 113095 111444 322939 341461 913071 911657 333577 347327 102447 92165 97970 98743 111075 107460 103944 104480 72804 75137 246512 217855 633967 631080 194062 192953 244985 247303 284583 276443 295780 297834 311242 317379 294202 328200 649433 682172 495266 403960 259910 253882 292959 292356 308257 310606 320204 320366 351961 354268 567845 592304 41.15 68.0 1
14:11:28 2023-09-27 305822 303396 77368 77630 114479 113487 115059 114110 85834 85281 90806 93017 111104 111660 318778 341594 925016 909570 334543 347168 102479 92256 97871 98780 110844 107642 103839 104248 72772 73945 246512 218935 625929 630992 193414 193563 244364 247997 284383 276515 295637 297414 311903 316130 295102 326472 651348 683147 498382 405565 258573 254663 292110 293696 307791 311290 319489 322193 352249 352465 572031 593928 41.15 68.0 1
14:11:29 2023-09-27 306604 303039 77416 76291 114487 113455 115253 114269 85983 85234 90439 94295 112654 111702 323359 340430 914437 912304 333270 347346 102646 92262 97970 98710 110844 107460 103944 104071 72804 75034 247627 218471 629989 631704 194097 192783 245363 247339 284148 276515 295780 295731 312188 317344 294167 328468 649469 684103 499734 403960 260139 254237 294138 292802 307791 313022 320431 319916 351194 355085 567005 594385 41.15 68.0 1
14:11:30 2023-09-27 314595 303396 77311 77712 114479 113553 115059 114699 86037 85339 90806 94616 112909 111875 318924 340802 922282 904632 332387 347447 102549 92326 97701 98846 110938 107716 102252 104436 72772 75169 246512 219090 631874 634143 193885 193223 244574 248907 283715 277754 296362 297414 311867 316130 294816 327201 652271 683291 498382 405637 258538 254450 292556 295365 306861 312294 319525 319432 352320 352465 570991 593928 41.15 68.0 1
14:11:31 2023-09-27 306383 300465 77255 77754 114181 113684 114865 114337 85834 85266 90472 94295 112543 111857 318546 339916 915732 909610 331561 347067 102549 92008 97701 98575 110844 107460 103873 104176 72804 75086 246512 219021 631481 629297 194677 192918 245363 247721 284383 277754 295637 296506 312260 316865 293057 328200 649512 683183 495677 405637 260103 253634 294380 292356 307826 311577 318965 321846 353343 354516 565294 593964 41.15 68.0 1
14:11:32 2023-09-27 302898 304325 77248 77708 112470 114095 112237 112895 86037 85367 90373 94522 110966 112100 318437 341762 922319 901949 333704 347590 102351 92262 97931 98714 110844 107790 103911 104282 72804 75169 246512 219637 628182 630920 194097 192953 244985 247894 282567 278217 293694 297414 313650 315398 294780 327201 651077 684103 497029 407968 259083 254663 293932 295517 306148 312987 318253 319432 353343 352465 571736 592250 41.15 68.0 1
14:11:33 2023-09-27 306136 302791 77263 77708 114294 113697 114899 114461 85834 85324 90439 94295 112577 111668 318546 339403 916417 910106 331525 347590 102614 92262 97903 98710 110844 107642 103911 104248 72804 73990 246512 219090 633231 630188 194505 192918 245776 247842 284618 277986 295780 296715 313650 317086 293540 328541 648973 684146 498382 405565 260139 253847 294380 292802 308041 312046 320204 320732 352320 354788 566167 594385 41.15 68.0 1
14:11:34 2023-09-27 313893 304039 77522 76241 114686 114207 115082 114597 85920 85329 90373 94552 112876 111794 318437 340802 922430 903769 331561 347590 102722 92450 97970 98846 110844 107749 103873 104316 72926 75253 246512 219090 629068 630920 194097 192953 245083 248139 282850 278573 295536 296996 313871 316130 295812 327432 652271 682631 495266 407968 259301 255222 293164 294180 306148 312550 319453 319432 352320 352465 570991 591468 41.15 68.0 1
14:11:35 2023-09-27 305675 303436 77259 76135 114260 113697 115059 114461 85834 85260 90439 94295 112699 111668 318546 339952 915769 911657 331561 346580 102581 92008 97836 98811 110998 107493 103873 104104 72804 75034 267853 218780 634717 629297 194097 192783 245363 247339 284383 277790 295816 297068 311939 317344 294202 328468 648973 681191 501932 404886 260139 253882 293200 292250 308292 311577 320431 320138 351756 354587 567150 597300 41.15 68.0 1
14:11:36 2023-09-27 313690 304004 77567 76282 114445 113631 115116 114597 86068 85303 90373 94552 112909 111668 318546 340981 922430 906265 332153 347590 102421 92262 97669 98710 110844 107723 103873 104282 72804 75066 246512 219090 625986 632422 194062 192918 244609 248872 283516 277754 295429 296960 313174 315468 296327 327432 651348 682667 497029 405637 259337 254628 292627 294216 306717 311577 319912 319432 352284 353453 571028 593508 41.15 68.0 1
14:11:37 2023-09-27 302832 303400 77368 77614 114408 113422 115093 114224 86041 85255 90439 94165 112654 111668 323359 340945 912989 912822 333541 346580 102581 92198 98003 98710 112882 107460 103873 104104 72836 75169 246512 218317 635173 629297 194677 192918 245398 247721 284659 276550 295637 297624 312224 317414 294202 328505 649469 682402 498382 404280 260174 254450 294416 293249 308041 311290 320431 321743 353843 354836 567991 597855 41.15 68.0 1
14:11:38 2023-09-27 306552 304151 77413 76219 114630 113598 112213 114450 86100 85292 90406 94230 112732 111702 323359 340837 924396 904782 332567 347346 102517 92349 97904 98879 110844 107642 103873 104282 72804 75066 246512 219290 626043 630956 193891 193563 244403 248907 283861 277721 295780 297414 312918 315468 295588 327468 650096 683147 499058 405601 259119 254272 292591 293859 307325 311577 320204 319916 352320 353489 571028 596130 41.15 68.0 1
14:11:39 2023-09-27 306865 303431 77311 77610 114328 113410 115013 114156 85983 85249 90472 94099 112577 111290 319033 342460 914400 911406 335537 346580 102479 92263 97903 98710 110844 107460 103873 104104 72836 75034 258777 217855 636089 631080 194097 192953 245192 247438 285606 276443 295329 297581 311242 317414 294238 328236 647561 680175 498382 403108 259337 254272 295231 292179 309227 313022 319197 323070 351744 353914 566057 593782 41.15 68.0 1
14:11:40 2023-09-27 306505 303226 77416 76260 114550 113631 115219 114235 85866 85281 90472 94132 112865 111484 318546 341978 922852 908421 333361 346960 102581 92262 97669 98879 110844 107642 103839 104138 72605 75066 247627 218780 625998 631064 193414 193563 244232 247721 285107 276515 294731 296636 312260 316165 295812 324528 649506 684103 498382 405565 258502 256049 292591 292837 308327 311074 319227 320401 352249 352430 570411 593964 41.15 68.0 1
14:11:41 2023-09-27 306937 303972 77311 76184 114286 113693 114979 114337 85983 85202 90472 94295 112577 111702 318321 343021 911780 905806 336084 347102 102415 92262 97669 98743 110767 107493 103873 104210 72836 75066 246512 218471 634339 629297 195157 192176 246191 246541 284618 278181 293773 297834 311684 316422 296327 327468 647525 676133 498382 405529 259301 253882 295481 292652 310382 315376 315577 322051 353952 353878 565616 593826 41.15 68.0 1
14:11:42 2023-09-27 308026 303902 77465 76187 114294 113709 114979 114303 86037 85356 90439 94295 112577 111668 318546 340458 918981 909067 331059 347346 102389 92262 97669 98879 110690 107675 103839 104282 72605 75118 246512 220022 623745 630634 194985 192613 245776 247339 284618 277986 294842 296183 314128 315468 295137 327872 647561 684664 495266 409231 259701 253457 293647 292392 308292 311611 318667 319432 353874 354020 564495 591886 41.15 68.0 1
14:11:43 2023-09-27 304815 304208 77206 76219 114181 113758 114865 114337 85655 85240 90406 94328 112388 112047 318321 341515 912989 901135 333613 346580 102576 92262 97903 98710 110998 107460 103873 104138 72836 75169 265491 218471 629766 630188 194097 192953 244644 248139 283516 278181 293979 297906 312918 317379 293186 328359 651348 679908 496934 405994 260692 254808 293133 294073 309360 312847 318333 323255 354702 355192 571958 593910 41.15 68.0 1
14:11:44 2023-09-27 305930 303440 77206 77647 114136 113664 115161 114768 85983 85271 90472 94295 112577 111668 318960 339952 915769 909647 331525 347067 102581 92008 98003 98743 110998 107493 103906 104104 72836 75150 246512 219176 630247 630188 194097 192918 245398 247339 284419 277400 295637 296996 313174 317344 293057 328505 649512 684664 498382 405637 260103 253847 294452 292427 308077 311611 319489 325481 353378 354587 565367 594152 41.15 68.0 1
14:11:45 2023-09-27 304071 303744 77206 76250 114181 113725 114865 114530 85834 85271 90439 94361 112543 111969 322670 341480 913753 901135 333649 347102 102748 92008 98036 98575 112916 107386 103906 104104 72836 73990 245498 218626 641319 630634 194062 193258 244644 249030 283750 278217 294349 297545 312918 317414 293754 328505 651128 679885 498382 405994 260067 254522 293136 294073 309506 313066 318333 322281 353952 355428 572031 591759 41.15 68.0 1
14:11:46 2023-09-27 305675 303440 77437 76230 114419 113697 114979 114337 86014 85303 90406 94328 112577 111969 322902 340430 916417 912057 332297 347102 102544 92262 97936 98710 110844 107460 103906 104104 72999 75066 246512 218780 631847 630188 194132 192953 245650 247721 284618 277329 296477 296996 312260 317379 293953 328505 649469 682186 498382 404316 260174 254307 294416 292837 307826 311325 320431 319432 353843 354623 567881 594842 41.15 68.0 1
14:11:47 2023-09-27 313244 303431 77311 77754 114324 113487 115059 114224 85866 85234 90472 94328 112610 111857 318851 341210 922209 907327 332459 347519 102544 92386 97904 98780 110998 107757 102323 102968 72804 75150 246512 219090 626492 634666 193644 193881 243892 248907 283750 277790 296830 297414 313174 316422 295588 327968 651348 683183 501932 405637 259337 254663 291898 294251 307325 311577 319978 321971 352320 353524 571064 592341 41.15 68.0 1
14:11:48 2023-09-27 306789 303008 77311 77647 114294 113410 115013 114404 85983 85313 90472 94132 112610 111290 322902 341207 914437 908421 337382 347067 102421 92262 97701 98743 110844 107493 103873 104138 72836 75066 247627 218317 628505 632152 194097 192953 245192 246541 285526 277790 293730 297653 311750 316865 295137 327505 647561 676205 498382 405529 259337 254663 295073 291220 308363 314932 317544 323693 350704 353489 561999 591759 41.15 68.0 1
14:11:49 2023-09-27 306383 303440 77206 77647 114215 113586 114899 114337 85866 85176 90776 94616 110950 111772 318815 342665 923656 909994 333505 347483 102389 92450 97603 98813 112667 107790 103729 104282 72836 73945 249803 218898 627145 631028 194677 192953 245776 246471 285290 277364 295308 297834 312224 315178 295789 324600 647561 684103 498382 409231 258321 254698 294309 291911 308363 311577 319001 320437 352249 352183 564495 592669 41.15 68.0 1
14:11:50 2023-09-27 306361 303048 77206 76345 114441 113762 114990 114541 85834 85292 90439 94425 112621 111668 318321 343261 913210 904744 335537 347590 102453 92262 97870 98879 110844 107642 103806 104320 72804 75137 248373 218780 633648 629297 195294 191972 246535 247303 283755 278769 293908 299954 312188 316351 294573 328104 648441 676205 498382 405529 259701 253847 295767 292629 307325 313458 317507 321374 351756 353453 564988 590851 41.15 68.0 1
14:11:51 2023-09-27 306599 303115 77307 76260 114294 113762 115025 111903 86037 85367 90806 94683 112876 111797 318924 342593 919559 910212 332892 347447 102581 92453 97669 98912 110844 107823 103839 104614 72841 74143 267853 220022 633238 631974 195117 192883 246155 247633 285018 277986 294842 297906 314092 314923 296004 328432 648478 685110 495266 409810 259301 253847 294095 292356 308257 312481 318965 320401 354406 354290 564422 591468 41.15 68.0 1
14:11:52 2023-09-27 315326 304029 77202 76323 114181 113980 115025 114496 85803 85356 90406 94458 112543 112047 318546 342943 913210 902451 333613 347590 102453 92262 97970 98879 110767 107716 103873 104320 72804 75220 246512 219090 627555 629297 194677 192953 245398 248104 283715 279001 294599 297834 312882 316865 294238 329509 651348 680139 495266 405529 260724 253634 293611 294180 306861 315299 318478 323722 352249 355619 570411 590632 41.15 68.0 1
14:11:53 2023-09-27 306096 303405 77311 76291 114770 114397 112335 111991 86068 85388 90373 94455 112909 111841 318437 340490 921030 912822 331453 347626 102441 92390 97970 99155 111075 107790 103949 104282 72804 75201 246512 219710 627301 630634 194950 192883 245776 247685 284583 278181 294807 296960 314128 316387 294859 329472 648937 684146 498382 405637 260139 253847 295037 293007 309944 312516 319875 319432 354157 354516 565330 594348 41.15 68.0 1
14:11:54 2023-09-27 317935 303922 77255 76468 114260 113758 115025 114496 85834 85356 90406 94425 112699 112013 318546 341172 916272 901098 333613 347310 102678 92262 98003 98542 112960 107353 104050 104037 72936 75053 246512 217855 633264 631080 194026 193528 244609 248697 283750 278181 294807 297834 312188 318340 293549 327968 651348 676011 498382 403037 260103 255019 292591 294144 308924 312481 318478 320437 350179 354552 567779 592596 41.15 68.0 1
14:11:55 2023-09-27 306297 303111 77525 76219 111928 113742 112311 114450 86187 85292 90747 94389 112876 111530 318146 340766 917030 910292 333541 347031 102678 92390 98003 98681 110998 107608 104016 102808 72939 75034 246512 218163 631847 630188 194097 192918 245363 247721 284698 276123 296441 297834 311934 317414 294202 328468 649433 683136 494432 404244 260174 254663 295292 293000 309435 311290 320431 320437 350914 354552 568247 596180 41.15 68.0 1
14:11:56 2023-09-27 314595 304963 77416 76219 114294 113697 112181 114461 85866 85324 90439 94425 112621 111668 318321 343087 917613 902097 335392 347067 102473 92262 97970 98811 110844 107460 104016 104071 72936 75137 246512 216629 634703 632422 193891 193563 244574 248487 283750 277986 294842 297834 311206 318304 293953 327141 651348 676133 501086 403037 259701 255447 292591 293938 307755 312516 317670 321374 351961 354268 573103 595481 41.15 68.0 1
14:11:57 2023-09-27 318942 302790 77578 76264 114748 113664 112344 114450 86131 85345 90872 94291 112943 111410 318546 342460 914364 912521 336321 347310 102581 92262 97970 98778 111049 107649 104016 104248 72936 73939 246512 217855 635466 631080 194677 192953 245363 247878 285490 276479 295780 297834 311242 317414 295102 327968 649433 682135 495933 404244 259920 254450 293611 293249 309227 311074 319525 322694 350144 354539 567042 592473 41.15 68.0 1
14:11:58 2023-09-27 304999 304035 77206 76260 114256 113697 115025 114461 85866 85240 90439 94295 110853 111668 317358 342507 921776 903186 337657 348412 102421 92453 97669 98879 110537 107823 103767 104476 72804 75169 265491 218471 626574 631028 194026 193212 244985 247894 284383 278181 293460 297906 312153 316127 296385 326436 650886 676169 495266 405637 258787 255055 293182 293249 307791 313205 315649 321898 354880 352183 569676 593377 41.15 68.0 1
14:11:59 2023-09-27 306465 304142 77311 76354 114475 113997 115047 114722 86068 85388 90406 92517 112621 111668 318321 345858 915622 906376 336584 347067 102485 92262 97937 98710 110844 107642 102289 104176 72804 75066 256495 218471 627496 630634 194939 192613 246363 246576 284618 278181 293979 297653 312588 316865 296327 327700 647561 676133 498382 407149 259701 254663 295767 292116 308041 313021 317507 322123 351194 354020 563625 590851 41.15 68.0 1
14:12:00 2023-09-27 304570 303963 77175 76241 114218 114273 114831 114643 85834 85398 90439 94458 112699 112237 318321 342507 922430 904768 332531 347661 102485 92390 97669 98879 110767 107716 103839 104282 72804 75201 246512 219555 629129 630690 194641 192953 245363 248104 282850 279001 294807 297624 314128 315433 296004 327164 652271 684103 497029 408581 258573 254663 293932 293482 306397 315676 318674 321714 356461 353312 571994 593826 41.15 68.0 1
14:12:01 2023-09-27 304741 303829 77311 76282 114437 114063 114876 114461 85803 85271 90439 94426 110813 112047 318546 341445 914249 901098 333505 347590 102678 92262 98003 98710 111075 107460 103944 104138 72804 75169 265491 218626 631499 630188 194062 193393 244985 248872 283516 278181 294635 297906 312882 317414 293718 328286 651348 680868 495266 403072 260541 254450 292307 294180 309506 312516 318965 320437 351230 355369 572031 590632 41.15 68.0 1
14:12:02 2023-09-27 303821 303396 77311 76291 114290 113762 114945 114539 85866 85335 90439 94393 112543 111969 318546 340430 922430 904138 333193 347346 102453 92262 97931 98879 110844 107642 103839 104282 72804 75066 246512 219090 625929 632870 194641 192953 245192 249257 283431 278181 295780 297414 313871 316387 294816 327968 652000 683147 498382 405637 259337 255055 293200 296767 309944 314710 320358 322612 353202 353312 573325 595190 41.15 68.0 1
14:12:03 2023-09-27 304391 303829 77413 76323 114260 113791 112070 114496 85983 85303 90439 94425 112699 111935 317879 341207 920375 902451 335356 347067 102538 92316 98003 98710 110998 107642 103978 104104 72936 75034 247627 216629 633577 632870 194026 193528 244609 248139 283786 278181 294655 297545 311277 318375 295102 327372 652271 676169 495766 403108 259337 255482 292959 294180 307791 312516 319227 321410 351961 354020 567779 592633 41.15 68.0 1
14:12:04 2023-09-27 316880 303400 77416 77680 114487 113619 115173 114303 85983 85292 90472 94165 112610 111553 322902 341978 923542 909067 333577 347626 102581 92262 97836 98879 110844 107716 103944 104282 72991 75201 246512 218935 632320 631064 194026 193599 244876 247930 285490 276939 295780 297834 313174 316865 295776 324564 650886 682150 501763 408308 258869 257126 293129 293340 309590 313606 319343 323218 354953 352289 570227 593581 41.15 68.0 1
14:12:05 2023-09-27 304999 303744 77311 76323 114282 113758 115276 114632 85866 85298 90439 94328 111143 111962 318960 342986 922430 899498 337621 348161 102485 92390 97669 98879 110767 107823 103873 104282 72804 75137 246512 218780 639859 631064 194097 193428 245157 248104 284614 278181 293944 298139 312188 316359 295753 326970 651348 676169 498382 407968 258252 255482 294174 294536 308257 312987 317507 322423 352024 352430 570815 591723 41.15 68.0 1
14:12:06 2023-09-27 306109 304080 77436 76219 114320 113651 115025 114337 85983 85303 90439 94328 112732 111857 318546 343087 921122 910106 333072 347626 102491 92453 97669 98912 110767 107749 103696 104282 72804 75285 246512 220177 625648 632422 195294 192613 246535 247339 285054 278181 295536 297834 314606 315398 295510 328505 649512 683848 498382 409844 258833 255306 295173 292660 309121 312847 318978 323218 353697 352289 564858 593508 41.15 68.0 1
14:12:07 2023-09-27 305500 304958 77315 76290 114426 113919 115025 114496 86014 85271 90839 94619 112654 111857 318546 343572 920933 902451 333577 347626 102459 92390 97669 98912 110767 107823 103839 104316 72804 75201 246512 219710 633475 630762 194641 193393 245363 248104 283750 279394 293979 297834 314128 315433 296076 327468 651348 682172 495266 409231 259301 255055 293611 293284 306432 315965 318253 320401 353909 353489 571220 590215 41.15 68.0 1
14:12:08 2023-09-27 305643 304116 77255 77717 114290 113664 114865 114303 85866 85208 90439 94295 112577 111857 318321 340466 919817 910106 331023 347626 102549 92390 97903 98879 110844 107642 103873 104138 72836 75201 246512 219948 629580 631080 194985 193258 245776 247756 284743 278736 295744 297414 314163 316865 295302 329216 650251 687913 495677 409664 259995 254522 295588 292865 308186 312847 319307 320401 354441 354552 564495 594115 41.15 68.0 1
14:12:09 2023-09-27 314339 304712 77206 76261 114177 114227 114865 114564 85920 85430 90439 94524 112654 112350 318321 341257 920896 903806 332027 347661 102517 92390 97701 98912 110767 107642 103873 104282 72804 75118 247196 219400 629897 630920 194677 193563 245398 248907 283489 278609 295780 296600 314128 316387 296040 327968 648979 684664 498382 408004 259737 255055 293967 294872 306432 312987 320204 320401 353874 353489 573330 594385 41.15 68.0 1
14:12:10 2023-09-27 306073 304076 77255 77712 114290 113729 114979 114337 85983 85329 90472 94328 112799 111967 323396 339952 918440 911621 331561 347626 102792 92262 97970 98912 111075 107749 103906 104282 72836 75169 267853 219090 628039 631080 194985 193258 245983 248104 284658 278181 295565 297906 313584 317132 295489 329180 649323 687500 496934 405421 260800 254835 293953 293554 308151 312263 320885 319432 352284 354304 566895 592304 41.15 68.0 1
14:12:11 2023-09-27 305045 303436 77364 76468 114382 113984 115093 114337 86014 85240 90505 94458 110950 111891 318546 340981 922430 906450 332531 347376 102511 92390 97701 98879 110844 107823 103873 104282 72804 75201 246512 219090 626677 630920 194677 193563 245020 249292 283786 277986 295637 297198 313907 316805 296542 327177 652271 683147 498382 405673 259737 255268 293243 294872 309907 312046 320431 320177 353931 354020 571064 592341 41.15 68.0 1
14:12:12 2023-09-27 306325 303400 77416 77647 114392 113422 115322 114303 86073 85234 90439 94328 112766 111702 322939 340945 915084 910329 333384 347626 102576 92262 98003 98811 111075 107642 102648 104282 72968 75066 247627 218317 632822 630634 195058 192988 245433 248104 285063 277043 296735 297365 311974 318538 294959 328359 649286 684066 498382 405119 259995 254914 294416 293249 309227 311542 320885 323070 353952 355369 568686 595300 41.15 68.0 1
14:12:13 2023-09-27 305894 303405 77553 76468 114408 113553 115093 114145 86073 85345 90472 94165 112766 111702 323048 341737 924887 910106 333577 347626 102549 92390 97836 98912 110844 107790 103906 104282 72836 75169 246512 219090 634466 636270 193926 194212 244438 248523 285490 277364 296477 297834 313174 317122 294851 326509 651348 682667 498602 405637 259920 256305 293037 293732 309227 313129 319525 320473 352284 354020 572031 592414 41.15 68.0 1
14:12:14 2023-09-27 308384 303436 77364 76291 114483 113598 115127 114337 86163 85292 90472 94230 112799 111702 319179 342507 917103 907439 337657 347626 102544 92390 98003 98912 110998 107749 103873 104282 72968 75099 248705 218825 633917 630920 194985 193870 246669 247264 285276 278949 295042 299942 312117 317273 295402 328054 648902 676097 495766 407149 259920 254698 294416 292356 310166 314047 319001 322387 351230 354552 563662 596092 41.15 68.0 1
14:12:15 2023-09-27 306865 304106 77416 77791 114408 113697 115093 114743 86073 85292 90472 94295 112732 111668 318546 341174 923542 910360 333613 347382 102517 92262 97701 98879 110844 107749 103873 104282 72936 75169 246512 218780 637578 631064 194677 193393 245398 247339 285641 277790 295780 299954 311867 316387 296803 324600 650156 683619 493264 408906 258502 255482 295073 293469 309732 312298 319525 321184 352320 352394 565330 595978 41.15 68.0 1
14:12:16 2023-09-27 304984 304366 77311 76241 114215 114161 114979 114564 85866 85398 90439 94491 112577 112237 318546 342542 913107 903806 335609 347661 102549 92390 98003 98912 110998 107749 103873 104277 72836 75343 246512 218780 631432 630861 195355 193282 246461 249130 284042 279358 295185 298059 313614 317203 294994 330333 651201 680103 496934 405601 260980 253882 294024 293895 307325 313493 318514 322767 354630 356070 570411 590632 41.15 68.0 1
14:12:17 2023-09-27 305966 303436 77311 77708 114324 114476 115093 114530 86073 85335 90472 94361 112654 111927 318546 340466 918440 911519 332286 347626 102722 92390 97836 98879 110844 107675 103839 104138 72836 75150 246512 219090 629708 630634 194985 192988 245948 247756 285130 278217 295637 297414 314163 317122 295245 329509 649469 684146 498382 405601 260577 254382 294452 293284 308292 312987 320431 319468 353378 355369 567042 594348 41.15 68.0 1
14:12:18 2023-09-27 305276 303004 77311 77733 114328 113697 115059 114530 85834 85303 90439 94328 112577 111891 318546 340493 919128 903091 336413 347626 102614 92262 97970 98710 112960 107642 103940 104138 72869 75118 246512 216449 646122 634629 193815 193864 245052 248033 284241 278110 295221 299519 312172 318163 296327 326934 651348 676169 497101 405994 259194 255482 293449 293973 307826 312987 319343 325062 351961 353524 573435 592177 41.15 68.0 1
14:12:19 2023-09-27 304505 303436 77469 77704 114483 113664 115093 114337 86073 85240 90505 94263 112766 111668 318546 342267 917103 907776 337657 347661 102511 92390 97936 98912 110844 107749 103873 104138 72968 75118 246512 218471 627437 631974 194848 193428 246191 246612 285526 278217 295164 297515 312260 317414 295796 327068 648973 676241 495266 405565 260174 255090 294787 292356 310382 313240 317738 322423 352003 354339 565981 595592 41.15 68.0 1
14:12:20 2023-09-27 313267 304321 77259 76282 114170 114161 114899 114632 85776 85462 90439 94524 112610 112272 318546 341004 922172 903806 332531 347661 102517 92390 97701 98912 110844 107675 103873 104657 72841 74080 247627 219637 630115 633767 194843 193729 246015 249114 283573 278929 295484 296636 314163 316422 296076 328004 653196 686633 498382 408004 259773 255090 293967 294972 308524 312585 320431 320212 353414 354020 572311 594385 41.15 68.0 1
14:12:21 2023-09-27 305192 304116 77311 77745 114328 114050 114933 114405 85866 85398 90472 94361 112577 112081 318546 341480 917140 902451 333649 347626 102748 92262 98036 98844 112994 107642 104012 104176 72968 75066 246549 218130 636573 632422 194097 193905 244985 248523 284295 278217 295329 297834 312188 318857 295137 328004 651091 676205 489902 403108 260174 255518 293484 293653 308077 313021 319197 323989 351816 355370 574474 592304 41.15 68.0 1
14:12:22 2023-09-27 306793 303048 77368 77712 114483 113697 112178 114427 86131 85292 90472 94262 112732 111633 317734 341978 923505 910069 333577 347590 102581 92453 97970 98912 111049 108021 102573 104657 72874 75414 246512 219555 630220 636469 194465 193965 245223 248310 286320 277719 296197 297834 313614 317097 296026 326837 650813 684103 498382 405565 258395 256269 293611 292219 309914 312011 320431 320473 352320 352430 568686 594348 41.15 68.0 1
14:12:23 2023-09-27 305844 304294 77311 76282 114260 114187 115253 114575 86073 85303 90472 94425 112699 111935 318546 343537 922430 902358 336595 347590 102517 92517 97701 98912 110844 107823 103839 104460 72804 75253 247627 219090 630427 630992 194950 193563 245398 248487 285018 279001 293730 299373 311939 316130 297532 327468 651348 676241 498382 409231 259519 255447 294380 293895 311041 315568 317702 325059 353202 353865 570264 594671 41.15 68.0 1
14:12:24 2023-09-27 306552 304136 77311 76323 114453 113980 115093 114416 85983 85282 90472 94458 112654 111702 318546 340981 919780 910360 331256 347626 102818 92575 98174 99155 111049 107723 104131 103199 72939 75394 247627 220333 630479 630971 195117 193710 246120 247894 285054 278181 295529 296946 315049 316829 295760 329472 649469 689598 498382 408004 260908 254415 295731 293767 308327 312987 320431 322502 354406 355619 566567 595685 41.15 68.0 1
14:12:25 2023-09-27 302923 304285 77315 76178 114453 113984 115219 114530 85983 85451 90439 94458 112732 112047 318546 341497 922430 903420 332770 347626 102581 92453 97701 98912 110844 107823 102321 104282 72836 75220 248705 219555 625803 630920 195058 193528 245398 248872 283313 278805 295780 297834 314128 316387 295266 328200 653196 685146 498382 408927 259633 255200 294095 295230 309944 313319 320285 322841 354016 354375 575291 594202 41.15 68.0 1
14:12:26 2023-09-27 305045 302972 77311 76291 114256 113828 115025 111936 86068 85367 90472 94458 112654 111935 317806 342943 914400 903806 333649 347590 102748 92262 98138 98879 111152 107642 104050 104248 73068 75253 265491 219090 634538 632599 194677 193870 245363 249467 284583 278609 295293 297906 313138 318821 294202 329472 652271 680175 495266 403960 260944 255055 292307 294836 307826 315376 319416 321446 351194 355654 571028 591468 41.15 68.0 1
14:12:27 2023-09-27 306532 303396 77416 77639 114487 113697 115356 114303 86131 85324 90472 94295 112732 111668 319222 341497 924850 909067 333541 347626 102614 92517 97970 98879 110844 107823 103944 104282 72836 75220 246512 219445 626999 631028 194026 194212 244574 248523 285365 277917 296650 297834 313614 316211 296040 326934 650060 683183 498382 409180 259852 256381 292749 293823 309555 314047 320285 323107 355455 354126 571921 595837 41.15 68.0 1
14:12:28 2023-09-27 305682 303405 77311 76250 114555 114240 115184 114575 86014 85303 90472 94458 112943 112013 318546 341973 922430 904398 338614 347626 102581 92517 97903 98879 110844 107823 103944 104354 72936 75220 248373 218780 630153 631028 194641 193870 245398 248139 285227 278805 294599 298383 312663 317122 297401 327201 651348 676169 498382 405637 258538 255482 294416 293938 308292 312987 317544 322459 352249 352465 571759 591723 41.15 68.0 1
14:12:29 2023-09-27 306865 303431 77368 76250 114487 113762 115093 114496 86014 85303 90472 94295 112732 111702 318546 342943 922430 908966 333649 347626 102421 92517 97636 98945 110537 107857 103772 104494 72834 75304 247627 219555 625336 630920 195294 192953 246409 247721 285490 278181 295744 297581 314128 315433 297610 328213 649140 687390 494959 410317 259594 254914 296076 293106 309086 313319 319307 322208 357472 353453 564858 592377 41.15 68.0 1
14:12:30 2023-09-27 303381 304178 77263 76308 114188 114496 114831 114723 86037 85494 90439 94556 112543 112237 318546 341993 922430 902135 332531 347626 102441 92453 97970 98912 110998 107857 103839 104282 72804 75220 246512 219866 629769 630956 194985 193563 245741 248872 283812 279394 295780 297834 314827 316387 296493 328200 653196 684146 498382 409195 260103 255447 295499 293859 306397 314860 319489 322960 353874 354552 571834 593928 41.15 68.0 1
14:12:31 2023-09-27 305675 303115 77311 76323 114328 113873 115219 114496 86014 85303 90472 94458 112732 112013 323396 339916 918404 912989 332063 347626 102678 92390 98003 98912 112960 107749 104050 104282 73018 75169 246512 219090 632598 631704 195122 193563 246155 248139 285490 278217 297140 297834 313841 318092 295194 329646 650096 687013 498382 405385 260800 255092 295102 293966 309051 314531 321339 320401 352284 355654 567552 596034 41.15 68.0 1
14:12:32 2023-09-27 304712 303405 77416 76250 114513 113697 112246 114337 86014 85302 90505 94393 112610 111935 316740 340981 922430 907401 334142 347626 102473 92453 97970 98945 111174 107857 103873 104316 72936 75220 246512 219090 626814 630992 194062 194176 244609 249678 284836 277986 296852 297834 312852 316865 296040 328200 652271 685858 495266 405673 260103 255412 292307 295079 308292 312983 320885 320437 353343 354552 571064 593636 41.15 68.0 1
14:12:33 2023-09-27 306820 300256 77473 76239 114714 113487 115207 114303 86163 85229 90505 94132 112766 111444 323396 342460 914437 911621 336047 347590 102678 92262 98171 98912 110998 107642 104050 104138 73068 75169 256495 218058 634090 631974 195294 193563 246155 248139 285641 277043 296888 299228 311974 319020 295653 328395 652290 686527 498382 407149 260984 255092 295137 293696 308327 311611 318595 320437 354953 356440 568650 595722 41.15 68.0 1
14:12:34 2023-09-27 306334 303405 77553 76313 114513 113906 115127 114416 86163 85356 90472 94458 112688 111702 323396 340981 923542 908771 333577 347626 102581 92390 97970 98912 110998 107823 103944 104316 72936 75253 248373 219090 631562 631028 194097 194176 244985 249503 285227 277986 296722 297834 314092 317344 296493 328505 648979 685146 501932 408004 260174 255447 292307 295079 308327 312516 320885 320437 353626 354552 572484 594056 41.15 68.0 1
14:12:35 2023-09-27 306280 303369 77469 77680 114714 113553 115196 114224 86163 85292 90846 94295 112766 111668 316775 341737 916417 911621 335537 347590 102818 92262 98138 98912 112960 107749 104083 104282 73132 75150 256495 218317 636033 631080 195294 193563 246338 248623 285352 277468 297378 297545 312775 318680 295653 329326 650703 683993 501086 406860 260908 255412 295073 293411 309696 312377 320885 321862 353771 355654 569566 597216 41.15 68.0 1
14:12:36 2023-09-27 308082 303400 77416 76291 114596 113664 115322 114337 86163 85292 90505 94295 112844 111668 323396 341978 924196 909067 333577 347590 102608 92517 98003 98912 110998 107857 104016 104688 72936 75285 247627 219090 629964 634671 194026 194768 244950 248907 285566 277986 296686 297545 314128 317379 296076 327432 652734 684146 498382 405637 260139 256844 293484 294216 309732 312298 320885 323492 353343 355085 571028 596180 41.15 68.0 1
14:12:37 2023-09-27 306901 303400 77420 76291 114521 113697 115127 114416 86163 85292 90973 94360 112766 111668 318546 341480 917103 910106 338374 347626 102678 92517 98003 98912 110998 107823 103978 104282 73018 75201 247627 218626 630162 632870 195010 193723 246289 247856 286754 278501 294971 300645 312775 320373 295897 328322 648295 676241 498382 405529 260174 255268 295725 292250 310166 315592 319220 322459 351194 354836 564459 592669 41.15 68.0 1
14:12:38 2023-09-27 306419 304534 77416 76282 114487 113762 115093 114371 86131 85270 90505 94295 112766 111857 319404 340934 922430 907679 333649 347626 102479 92517 97701 98945 110861 107857 103839 104421 72804 75336 246512 219710 628142 630920 195294 192953 246570 247930 285606 278805 295981 297029 313513 315909 297437 329006 649469 685822 501066 410499 259737 255055 296219 293000 309227 313271 319525 323070 354441 354020 564894 595987 41.15 68.0 1
14:12:39 2023-09-27 303857 303972 77311 76210 114328 114058 115139 111835 86131 85398 90472 94491 112654 112081 319142 342798 914437 903128 335573 347626 102581 92453 98003 98945 110998 107823 103944 104316 72936 75201 246512 219017 633354 630861 195046 193729 246394 249150 284157 279555 295601 299519 312709 317203 295266 330443 648713 682172 498382 405349 261608 254663 295495 295538 307826 313528 319343 322160 352320 356726 572031 592669 41.15 68.0 1
14:12:40 2023-09-27 313268 304321 77469 76313 114521 114305 112388 114564 86163 85335 90505 94458 112766 111969 318546 339952 918886 911621 331525 347661 102608 92453 98003 98912 111075 107823 104012 104316 72936 75201 247627 219090 632232 631080 195294 193563 246155 248139 285490 278805 296284 296672 314606 317273 295552 330186 650426 685219 498382 405601 261383 254698 294202 293696 308327 313205 320175 320401 353909 355690 567588 595887 41.15 68.0 1
14:12:41 2023-09-27 314339 303972 77416 76272 114362 114297 115093 114564 86131 85367 90472 94491 112766 112047 318546 341207 919780 903732 336103 347346 102748 92390 98171 98912 112916 107749 104083 104282 73106 73945 249793 217710 635958 634217 194500 194071 245258 249114 284876 278893 295637 297473 311934 318057 296004 327468 652051 676061 497101 404244 260139 255482 293932 295026 308327 313021 319489 321934 353539 354587 571028 593964 41.15 68.0 1
14:12:42 2023-09-27 308411 302791 77409 76250 114476 113697 115127 114337 86194 85292 90538 94295 112799 111668 323323 341242 916417 909067 337657 347346 102678 92390 98003 98912 112916 107823 103978 104316 72968 75201 246512 218471 631563 630920 195157 193870 246155 247756 287377 278181 295329 298174 311974 318340 296076 328541 649469 676277 505179 405565 260174 255482 295910 292179 310237 314422 319001 325725 354343 355370 566824 592523 41.15 68.0 1
14:12:43 2023-09-27 304106 304748 77373 76231 114132 114338 114865 114825 85866 85462 90439 94491 112543 112350 318546 342267 922163 902172 332567 347661 102441 92618 97836 98945 111083 108021 102502 104691 73024 75375 265491 220022 627174 634217 195117 193864 246015 249114 283573 279394 295744 299990 314827 316035 296803 328322 648979 684182 503622 409231 260289 255341 293853 295079 307110 313493 320615 320437 354476 354303 572311 591886 41.15 68.0 1
14:12:44 2023-09-27 303213 304739 77364 76250 114328 114273 115059 114564 86014 85397 90472 94491 112766 112047 322902 341480 917067 902135 335573 347661 102888 92262 98339 98743 111460 107642 104227 104176 73068 75150 246512 218780 633260 631974 194677 194176 245398 249503 284881 278805 295945 297029 311867 319304 293953 328505 652271 680227 498382 404280 260760 255482 293932 295115 310382 314885 319686 324450 353952 355548 574474 593818 41.15 68.0 1
14:12:45 2023-09-27 306793 303440 77465 76230 114521 113586 115162 114496 86163 85356 90505 94295 112799 111668 323432 341737 924887 909570 333613 347626 102646 92511 98006 99019 111049 108021 104203 104470 72971 75343 250681 219491 630092 635422 193921 194615 244950 248733 285561 277917 296261 297437 314163 317344 296946 326970 651054 687500 490584 405637 260210 256700 293520 294216 309732 312516 320431 321410 353343 354339 567743 595722 41.15 68.0 1
14:12:46 2023-09-27 304999 303119 77416 76282 114517 114190 115093 114530 86131 85303 90472 94361 112610 112047 319142 341515 922430 901135 338614 347626 102473 92453 97936 98945 110998 107823 103906 104349 72968 75233 265491 218780 628916 631064 194712 193905 245398 248907 285526 278805 294635 300438 312918 317379 297646 326643 651348 676277 503622 407968 259337 256237 293953 293930 311041 313354 318108 323296 352179 353383 571722 593910 41.15 68.0 1
14:12:47 2023-09-27 303151 304116 77416 77778 114517 113828 115127 114564 86163 85367 90505 94361 112644 111967 322902 340969 921122 909647 332315 348425 102818 92608 98207 98879 111152 107757 104165 104503 73034 75362 247627 220022 628632 631080 195639 193563 246669 248523 285628 279001 296830 297090 315049 317379 295832 330333 649966 685219 498382 408004 260980 255222 295767 293732 309227 313240 320885 320401 354441 355690 567042 595722 41.15 68.0 1
14:12:48 2023-09-27 303146 304958 77364 76272 114358 114305 115093 114564 86163 85419 90472 94361 112842 111969 322902 341017 920896 904782 332567 348412 102576 92651 98003 98945 110844 107857 103944 104688 72968 75285 246512 219090 626423 630992 195294 193670 246120 249714 283750 279001 296686 297834 314163 317122 295753 328505 648979 685182 498382 408651 260830 256022 294274 296823 308151 313354 320811 323107 354299 354445 575291 595263 41.15 68.0 1
14:12:49 2023-09-27 306541 304116 77553 77712 114665 113729 115425 114371 86194 85303 90913 94328 112833 111891 323469 341017 919646 915246 335356 348043 102818 92484 98240 98846 111152 107723 104381 104436 72971 75169 246512 218471 635268 630618 195046 193729 246394 248662 285530 277400 297631 297653 313031 318821 294816 329509 651348 681191 494432 404922 260980 255482 295109 294180 309949 314011 318595 321898 351230 355690 568760 596180 41.15 68.0 1
14:12:50 2023-09-27 316805 304116 77518 76219 114555 113762 115322 114530 86194 85266 90538 94328 112833 111736 322975 341978 924868 909067 333613 347626 102678 92651 98003 98945 112838 107857 103940 104349 72968 75233 244356 219090 627263 634707 194132 194212 245020 249292 285561 278181 297140 297834 314163 317414 295968 327945 653049 689180 495099 407896 260067 256738 293129 294073 310024 312847 321039 322017 354157 354587 567816 594152 41.15 68.0 1
14:12:51 2023-09-27 306383 303262 77469 76282 114521 114273 115127 111770 86163 85335 90505 94361 112799 111962 318815 346092 920300 908918 338192 347483 102818 92578 98240 99222 111152 108054 104126 104426 72986 75272 267853 218780 644462 633767 195259 193834 246155 247685 287041 279322 295293 300438 313102 318304 296666 329202 651077 680103 507511 405529 260139 255447 294959 292964 310166 314860 318740 323368 352214 355334 563625 591886 41.15 68.0 1
14:12:52 2023-09-27 306865 304040 77465 76241 114521 114273 115287 114530 86163 85398 90472 94458 112810 111935 319630 342943 923505 910292 333613 347626 102421 92779 97701 98945 110844 107857 103983 104605 73036 75304 248373 219090 637014 630992 195294 193834 246708 248068 286365 278769 295637 297444 313805 316805 299686 327848 649140 684998 498382 409954 259158 256057 296004 293071 310024 313319 320431 321898 353803 353453 568569 593983 41.15 68.0 1
14:12:53 2023-09-27 305701 304794 77522 76335 114487 114607 115139 114791 86131 85568 90839 92910 111104 112610 319412 345796 918413 910219 336413 348496 102818 92675 98240 98912 111152 107857 104050 104426 73132 75446 252690 219090 632863 631080 196224 192953 247687 248555 285054 279788 295221 297515 313650 317379 296702 330443 651348 680139 498382 405637 260724 254663 296636 294144 308292 314659 319227 322387 354557 355619 567406 592596 41.15 68.0 1
14:12:54 2023-09-27 306361 303075 77441 76276 114513 114194 115253 114609 86163 85398 90505 94491 112964 111935 318997 340458 919780 910292 331525 348639 102576 92651 98138 98945 111075 107857 104016 102166 73036 75369 265491 219710 628826 631080 195329 193952 246708 248487 285526 278750 297097 297906 314797 318057 295861 330333 650703 690123 496934 405457 261351 255271 294851 294109 309227 315449 320702 322960 354335 356726 568210 594934 41.15 68.0 1
14:12:55 2023-09-27 304703 303928 77420 76349 114487 114305 112311 111945 86100 85525 90839 94717 112909 112065 318924 342943 918413 907514 335428 347447 102959 92390 98339 98912 113150 107988 104381 104282 73068 75304 246512 219090 633445 632599 195157 194176 245948 249678 284725 279394 295780 297444 314128 319304 295102 329975 653196 683136 498382 404280 261752 255447 295292 294757 308292 315820 319525 321898 352320 356726 571834 593471 41.15 68.0 1
14:12:56 2023-09-27 319519 303405 77465 76313 114487 114017 115287 114530 86163 85397 90505 94458 112766 112047 318997 340945 917103 912952 333577 347590 102818 92517 98238 98912 112994 107749 104050 104282 73068 75253 247627 219090 632334 631080 195294 193870 246500 248972 285276 278553 297270 297437 313507 319127 295617 330063 651164 687013 498382 405349 261311 255233 295316 294144 309192 313132 321229 321374 352284 356154 568723 597216 41.15 68.0 1
14:12:57 2023-09-27 304682 310188 77364 76263 114873 114397 112222 112001 86100 85398 90843 94619 113055 111875 318662 342870 919559 903732 337475 347590 102678 92517 98174 98813 111152 107823 104050 104282 73036 75169 246512 217758 635097 630992 194677 194212 245363 248907 285018 279001 295744 298139 312188 318821 296910 327931 652976 676169 500771 404850 259920 256449 293611 294216 308327 313458 319489 323368 351159 354516 567779 591050 41.15 68.0 1
14:12:58 2023-09-27 306901 303369 77416 76178 114517 113951 115127 114496 86194 85271 90505 94295 112877 111702 318546 342691 917103 907439 337621 347626 102614 92517 98003 98912 110998 107823 104016 104282 73018 75201 248373 218471 627564 630861 195629 193723 246704 247820 286432 279322 295995 300366 313031 318127 295610 329020 649250 676205 498382 405565 260139 255447 296737 293040 309661 314404 318514 322423 352284 355477 565061 592633 41.15 68.0 1
14:12:59 2023-09-27 304810 304044 77521 76363 114793 114541 112344 114939 86100 85441 90810 94815 113066 112297 319412 341978 923505 904100 333072 348425 102678 92517 97970 98945 110844 107823 104016 104614 73034 75304 246512 219710 627868 630956 195294 194005 246374 249292 284148 279591 296441 297834 315049 317308 295753 329239 648979 685146 498382 409195 260174 255482 295073 295530 307325 313493 320431 320437 356461 354552 572715 594385 41.15 68.0 1
14:13:00 2023-09-27 305465 304045 77416 76272 114479 114273 115093 114598 86163 85430 90472 94556 111007 112047 318771 341480 918404 903769 335573 347590 102959 92390 98306 98879 113184 107716 104227 104586 73101 75150 247627 218862 634773 633657 194975 195041 245601 249536 284911 279358 296297 297509 312775 319610 295510 328468 648979 676277 498435 406860 260800 256199 294345 295115 308327 313493 319912 324458 351230 356189 571871 593508 41.15 68.0 1
14:13:01 2023-09-27 306613 303999 77557 76376 114816 114273 112288 114756 86100 85367 91128 94552 112844 111668 318771 342460 926916 911406 333577 347590 102678 92651 98003 98945 111152 107857 104083 104421 73018 75336 256495 219090 631370 634671 194985 194212 245398 248697 286602 278181 296686 300826 314128 317026 296910 327201 651348 683147 495266 407644 259737 257060 293853 294180 310202 312550 321069 321898 353378 354020 571220 594092 41.15 68.0 1
14:13:02 2023-09-27 306073 304748 77416 76272 114483 114273 115173 114643 86131 85397 90505 94491 112766 112047 318546 343572 922430 902135 338135 347626 102506 92517 98003 98945 111049 107857 103906 104831 72974 74232 248705 218980 629897 636469 195188 194035 246394 248729 285561 278893 297200 298836 312597 316865 297077 328200 652014 680672 498382 409773 259701 256269 294309 294793 311261 315131 317992 322913 353378 354303 571220 592596 41.15 68.0 1
14:13:03 2023-09-27 306480 304330 77416 76304 114483 114496 115173 114723 86368 85372 90505 94491 112766 112237 318546 343537 917067 907738 336084 347626 102678 92813 98003 99257 111075 107823 104050 104316 73068 75285 247627 218935 630092 630634 196224 193223 246986 248487 285054 279608 295293 299373 313871 317414 296737 330443 651348 680139 498382 405637 260944 254450 296219 294180 308967 314439 319227 325059 355958 355905 567991 595190 41.15 68.0 1
14:13:04 2023-09-27 313445 304330 77465 76304 114521 114496 112344 114598 86073 85494 90472 94524 112732 112237 318546 341737 923833 903806 332567 348395 102608 92517 98003 98945 111083 108021 102573 104725 73106 75394 267853 220022 627996 634666 195390 194000 246739 249500 284823 279788 296441 297906 315271 316583 297257 328960 648979 685182 503622 409231 260692 255412 294131 295982 307791 314185 319875 321374 355223 355085 573562 592341 41.15 68.0 1
14:13:05 2023-09-27 304071 303004 77416 76284 114513 114496 115287 114723 86163 85398 90505 94589 112844 112237 323396 341515 918440 903457 335573 347590 102888 92390 98339 98912 113184 107642 104189 104248 73234 75150 246512 218780 633066 632422 194985 194212 245398 249714 285254 279394 295780 297515 313686 320047 295933 329509 649051 681654 498382 404280 261383 255482 294416 295530 311261 316122 320138 325596 355600 356356 575291 594239 41.15 68.0 1
14:13:06 2023-09-27 306563 303405 77469 76250 114714 113861 115287 114496 86194 85303 90913 94491 113241 111668 322975 341737 926234 910219 333613 348937 102678 92672 98174 99325 111083 108170 104237 102037 73154 75394 246512 219090 632986 636469 194500 194722 244985 249292 286128 278181 296470 297834 314648 317379 297401 327968 648943 687913 498382 407968 260715 257060 293932 293930 310166 312516 320885 321934 353874 355120 571028 596180 41.15 68.0 1
14:13:07 2023-09-27 304999 304076 77416 76272 114517 114529 115127 114609 86194 85398 90505 92424 112766 112047 318546 341445 922430 903769 338358 347661 102678 92651 98003 98945 112960 107890 104083 104455 73018 75233 267853 218780 628887 631064 195157 194212 245948 248907 285526 279001 295995 301364 313064 317414 297892 327968 648979 676241 503622 409471 259737 256811 293953 294829 309484 313389 318819 324014 352179 354410 571958 594755 41.15 68.0 1
14:13:08 2023-09-27 303354 304958 77469 76272 114521 114305 115287 114598 86194 85525 90505 94491 112844 112047 323396 340969 921776 909610 332315 348425 102959 92672 98207 99288 111152 107790 104165 104648 72939 75446 247627 220333 629708 631974 195914 193870 246916 248907 285784 279394 296362 297545 315493 317379 296414 330728 651348 685291 502437 408617 261752 255055 296219 294180 309227 315699 321112 320473 355472 356440 567881 596180 41.15 68.0 1
14:13:09 2023-09-27 304543 303048 77437 76261 114487 114305 115093 114564 86163 85457 90505 94524 112766 112237 318997 341497 922135 906109 333270 348675 102576 92685 98138 98945 111849 107857 103944 104494 72936 75336 246512 219555 629708 630956 195329 194176 246535 249714 284419 279394 297365 297834 315049 317379 296206 329239 649051 687913 498382 408940 260656 256022 294309 296823 308151 314080 321303 323907 354299 355192 576109 595685 41.15 68.0 1
14:13:10 2023-09-27 306865 303972 77469 76250 114626 113820 115322 114337 86194 85240 90913 94295 112877 111556 323323 341172 919683 910138 338395 347519 102818 92484 98240 98846 111152 108088 104347 104580 72971 75304 248373 218471 628893 630440 195319 194071 246708 247894 287386 278805 295536 300790 313031 318821 296493 328104 649469 680139 493097 405565 260944 255518 296219 292179 310237 313528 319227 323176 352284 355369 565061 595978 41.15 68.0 1
14:13:11 2023-09-27 306712 304071 77504 76245 114555 114273 115322 114564 86163 85393 90913 94491 112799 112047 323396 340969 923740 911011 333722 348675 102517 92651 97836 98978 110844 107890 103873 104455 72968 75317 248705 220022 622877 630956 195914 193563 246951 248175 285561 279001 295637 297480 315049 316387 297568 330186 650096 689939 495677 410353 260800 255306 296773 294002 310024 314788 320285 322244 355472 355321 565367 594421 41.15 68.0 1
14:13:12 2023-09-27 304071 304106 77416 76313 114521 114338 115127 114757 86163 85367 90505 94524 111007 112187 319302 342834 918339 906979 335428 348268 102959 92450 98273 98813 111152 107757 104083 102123 73018 75336 246512 218980 633329 631974 195259 194213 246155 249714 284370 279644 295637 297480 313907 319339 295102 329975 649015 682172 498382 404316 261594 255482 294416 295566 308292 313563 320204 322423 352320 356797 571871 593964 41.15 68.0 1
14:13:13 2023-09-27 305675 303440 77522 76241 114635 114050 115287 114564 86131 85367 90505 94491 112799 112081 323396 340705 917790 912989 333384 347626 102818 92453 98271 98945 112949 107749 102782 104316 73133 75285 258777 218780 632334 631080 195997 194040 246570 248907 285659 278217 297667 297617 313841 319056 295789 329719 652051 687013 499734 405385 261423 255377 295588 293823 309772 312952 321119 321934 352320 356726 569676 598139 41.15 68.0 1
14:13:14 2023-09-27 314595 304330 77469 76304 114555 114338 115322 114757 86163 85525 90839 92688 111395 112074 318997 342943 919560 904632 336780 347519 102959 92675 98240 98912 112994 107857 104083 104316 73239 75343 252690 217855 638068 630992 195294 194756 246050 249678 285548 279001 296477 297515 312260 319375 295682 328505 649015 679944 495766 404601 260760 256700 294416 295989 309227 313563 319978 322913 351721 355654 572275 595300 41.15 68.0 1
14:13:15 2023-09-27 308411 303427 77532 76210 114624 114017 115425 114530 86608 85335 90913 94328 112989 111702 318292 341480 919546 911657 337657 347661 102646 92618 98036 99114 112960 107749 103978 104316 73018 75201 247627 218471 630731 632422 195329 194040 246535 248104 287279 278750 295484 300075 313364 318573 296558 329326 649783 679994 498382 405421 261167 255341 296040 293213 310918 313493 319263 323439 352179 355512 564459 595067 41.15 68.0 1
14:13:16 2023-09-27 316897 304294 77311 76345 114354 114496 112178 112066 86100 85499 90872 92751 112977 112100 317770 343502 927027 904931 333469 349058 102576 92800 98003 98978 110844 107890 104059 104682 72986 75336 247627 220022 627927 635567 195329 194212 246535 249082 284618 278305 295744 297617 315493 317122 297682 328910 649015 682186 503808 410499 260174 255553 294994 294251 307826 315169 319978 321446 355508 354587 571028 592669 41.15 68.0 1
14:13:17 2023-09-27 303182 304258 77416 76231 114354 114367 115093 114598 86163 85377 90505 94524 112732 112350 322939 341993 915769 903806 335609 347661 102748 92390 98171 98978 112994 107857 104012 104349 73068 75285 246512 218935 630389 631080 195329 194176 245909 249429 285103 279644 295981 299942 313984 319198 295402 330370 655052 682991 498382 405349 261788 255482 295495 294829 308327 314265 320431 322387 353378 357609 571064 594275 41.15 68.0 1
14:13:18 2023-09-27 305894 302791 77536 76326 112087 114508 112418 111869 86163 85398 90972 94652 113011 112065 319448 341317 927686 909420 333613 348675 102678 92651 98240 99118 111152 107823 104083 104316 73018 75266 246512 219090 628820 634671 194985 194756 245433 249750 285561 278609 297631 297029 313692 317414 296206 329043 649051 685219 498382 408617 260944 256664 294174 295566 309949 314647 318595 323989 353874 355654 572311 596217 41.15 68.0 1
14:13:19 2023-09-27 315233 304136 77469 76304 114555 114367 115127 114564 86194 85367 90538 94524 112799 112081 322939 341480 922430 903843 339094 347626 102678 92651 98036 98978 112916 107857 103940 104388 73051 75233 247627 217855 629085 636469 195046 194544 246289 249429 285428 279358 296125 300645 312775 318644 296515 327458 655052 676205 501086 405601 259956 256880 295173 294722 309696 313528 319642 323439 352249 354445 567779 591504 41.15 68.0 1
14:13:20 2023-09-27 308302 304044 77637 76326 112017 114463 112376 114859 86163 85462 90972 94684 113055 112100 316775 341172 918797 912822 333342 348568 102748 92813 97970 98978 111363 107857 102607 104870 73133 75369 249803 220333 626170 632422 196260 193870 247714 248907 286414 279001 296205 297064 313328 316900 297437 330443 650886 689276 498382 410535 261383 255268 296636 294180 309949 313528 320431 321446 356364 356189 567042 596180 41.15 68.0 1
14:13:21 2023-09-27 303182 304366 77416 76335 114362 114561 115093 114632 86163 85462 90505 94622 112610 112428 318546 340458 923542 908421 332567 348675 102678 92685 98036 98978 110998 107857 103906 104421 73001 75369 267853 220155 627184 635567 195665 194106 246810 250345 284911 279752 297414 299591 315385 318163 296731 329472 653939 685219 496934 409086 260580 255518 294131 296506 308327 315154 321193 321446 354441 355690 574446 594129 41.15 68.0 1
14:13:22 2023-09-27 319581 304115 77753 76272 114999 114240 112581 114870 86634 85335 91223 94490 113112 111823 316775 342460 918908 915321 336522 348639 102888 92517 98306 99255 113150 107823 104227 104426 73201 75549 248705 218471 632909 631974 195878 194176 246880 249415 286768 278181 297595 297480 313614 319787 296457 330209 651348 682631 501938 405493 261752 256234 294994 295043 310855 312481 319042 324450 352284 356177 571220 594934 41.15 68.0 1
14:13:23 2023-09-27 306793 304321 77637 76349 114706 114227 112320 114609 86194 85335 90942 94458 112955 111863 319630 342460 926271 910219 333649 348675 102932 92651 98205 98978 111152 108155 104050 104836 73207 74232 248705 219637 628954 635871 194945 195267 245808 249536 286759 278661 297306 297480 315013 318304 297626 328432 653939 685219 498382 408544 260944 257271 294380 295351 310166 312987 321339 321898 354370 355369 571028 596034 41.15 68.0 1
14:13:24 2023-09-27 309029 304151 77637 76273 114942 114541 112344 114950 86163 85367 90505 94458 112844 112047 319186 343537 917030 908771 337346 348395 102818 92651 98238 98945 111152 107823 104083 104426 73101 75336 248705 219090 635875 631974 196536 193870 247714 248139 286128 279788 295536 298383 313292 318340 295717 329509 651348 680103 498382 405637 260944 255447 297054 293482 309227 314914 319190 324122 352320 355619 565294 592633 41.15 68.0 1
14:13:25 2023-09-27 305937 304285 77573 76308 114592 114496 115287 114689 86163 85398 90913 94491 112799 112203 316775 341445 922430 911406 332495 348675 102748 92517 98138 99217 111083 108278 102607 102372 73106 75478 247627 220333 626561 632833 196046 193965 246810 249079 286293 279394 296650 297581 313328 318163 296659 329728 651348 685255 498382 409810 261500 255233 296636 294180 310166 313493 320849 321374 356007 356726 567005 595044 41.15 68.0 1
14:13:26 2023-09-27 314376 304784 77553 76429 114828 114607 115333 114723 86163 85462 90880 94750 113055 112393 319448 341480 919609 906265 336559 348675 103100 92517 98372 98912 113218 107823 104295 104354 73284 75285 247627 219090 648547 632870 195294 194756 246155 250452 285526 279591 295659 299373 314606 320272 295760 330209 649051 682868 498382 404886 261788 256234 294416 295946 310382 314404 320431 322423 352284 357514 572715 594385 41.15 68.0 1
14:13:27 2023-09-27 305772 303405 77637 76272 114748 114050 115287 114609 86163 85430 90505 94491 112766 112047 316775 340945 918440 912989 333613 347626 103170 92639 98240 99224 111426 107757 104415 104614 73204 75394 250461 219336 639060 632870 195771 194176 246880 249292 286365 278736 297198 299337 314092 320012 295474 330209 651054 687013 495766 405493 261752 255482 295561 294836 309696 312516 319561 321898 352284 356726 569970 596180 41.15 68.0 1
14:13:28 2023-09-27 315490 304293 77563 76335 114701 114524 112442 111955 86398 85494 90846 94621 112955 112237 318997 342943 922430 906979 336377 347626 102888 92517 98339 98912 113106 107823 104261 104426 73101 75304 248705 218163 635316 630956 195122 194756 246120 249714 285490 279394 296053 297931 313138 319020 296702 329143 649051 676241 503791 404886 261347 256844 294202 295738 309227 314404 319129 322877 352249 356154 572715 595263 41.15 68.0 1
14:13:29 2023-09-27 306347 303008 77585 76261 114783 114273 112442 114496 86226 85356 91038 94295 112989 111633 316775 342943 918404 912304 336743 348425 103029 92672 98207 99288 111383 108088 104381 104614 73171 74080 246512 218435 635394 632870 195878 194212 246916 249292 287216 277894 297559 298348 313614 320272 296623 330370 651348 684103 489432 405529 261568 256234 295137 293859 311581 314491 319042 323368 352249 356498 568723 598093 41.15 68.0 1
14:13:30 2023-09-27 305894 303723 77500 76304 114630 114682 112442 114723 86163 85430 90880 94524 111280 112152 316775 342507 922430 903769 339094 348395 102608 92846 98003 98945 111152 107857 104050 104558 73101 75504 246512 219090 628551 634634 195329 194768 246500 249292 285628 279394 295293 299325 313614 317414 297892 328468 648979 680103 498382 409195 260139 257060 295915 293895 309696 313528 318965 325986 353343 354552 572031 592633 41.15 68.0 1
14:13:31 2023-09-27 308447 303075 77441 76308 114521 114496 115322 114723 86194 85430 90913 94524 112877 112047 318997 343537 918062 911519 336816 348425 102818 92611 98240 99356 111152 108088 104381 104759 73204 75446 248705 219090 641159 631974 196571 193388 248306 248836 285490 278305 295429 298418 314683 319304 297401 330443 651348 680139 498382 408004 261347 255447 297473 294144 309696 315389 319161 323403 353874 355904 567005 593964 41.15 68.0 1
14:13:32 2023-09-27 304815 304707 77606 76372 114676 114529 115287 114757 86163 85504 91156 94654 112844 112315 318771 341978 926220 906413 332567 349166 102608 92651 98003 98945 112960 108114 104050 104494 73068 75369 246512 219710 627897 630956 195914 194212 246916 249714 284618 277917 296470 297834 316082 317414 298000 329472 652759 684989 498382 410136 260944 256269 295975 296018 309871 314914 321339 321898 355508 355619 573967 596144 41.15 68.0 1
14:13:33 2023-09-27 304266 304366 77412 76335 114555 114529 115287 114757 86400 85430 90505 94524 112766 112152 318523 342870 921030 907514 336176 349022 102818 92773 98273 99499 111152 108088 104347 104605 73068 75336 246512 219090 628893 631974 195914 194176 246951 249714 285374 279428 296434 297515 314163 319304 296004 329079 649015 683619 505179 405601 261860 255482 296331 295244 309688 314914 320431 322877 354122 357801 570991 594934 41.15 68.0 1
14:13:34 2023-09-27 305682 304498 77473 76272 114630 114338 112353 111857 86163 85462 90880 94524 112844 112159 323432 341017 922172 907439 333541 348395 102678 92517 98171 99387 112960 108114 104050 104494 73068 75285 248373 219090 632193 630956 195329 194212 246155 250488 285490 279394 297631 297834 315049 318340 296623 328177 652759 685255 498382 409195 260980 256269 294416 296018 309192 313493 319525 321898 354974 355654 574177 597062 41.15 68.0 1
14:13:35 2023-09-27 316227 304321 77500 76367 114555 114529 115322 114757 86163 85494 91123 92815 111395 112187 319492 342943 918257 904744 336450 348496 103241 92613 98745 98912 113262 107857 104261 104316 73101 75394 258777 219090 639692 632870 195603 194756 246461 250303 285526 279591 296686 299410 314827 320308 296004 331294 652759 683136 501932 405493 261824 256234 294731 296470 309227 314474 320431 322913 352355 357549 572752 593636 41.15 68.0 1
14:13:36 2023-09-27 305464 304076 77581 76335 111911 114338 112442 114723 86194 85430 91071 94589 111360 112237 316775 341017 925542 910360 333577 348389 102748 94414 98171 99489 113028 108188 104227 104494 73101 75369 246512 219555 633463 634671 195329 194893 246155 250524 285641 279394 297667 297480 315271 318723 297221 329975 652759 685255 499734 409231 261023 256484 294452 295695 309696 313493 319561 321898 355780 356154 574410 598093 41.15 68.0 1
14:13:37 2023-09-27 305677 304785 77536 76253 114555 114496 115287 111922 86543 85652 91123 92752 113133 112290 319448 342943 919560 907514 335902 348496 103311 92517 98372 98945 113218 107823 104636 104542 73301 75304 247627 219090 636457 632723 195629 194756 246535 250488 285526 277882 296722 299410 314318 320532 295510 330480 652759 683136 498382 405529 261824 256269 295073 295982 308363 314439 320431 324786 353343 357514 572715 594421 41.15 68.0 1
14:13:38 2023-09-27 307871 303008 77585 76237 114748 114305 115390 114643 86194 85398 90913 94491 112955 112081 322975 341978 926198 909647 333613 348675 102678 94414 98238 98978 112994 107857 104083 104494 73101 75369 267853 219555 630985 636270 194985 195029 245776 250276 286365 279001 297631 297906 314827 318340 296803 329239 649051 685182 501932 408617 260980 257095 293647 295982 310166 315376 319525 322423 354441 356189 572752 595429 41.15 68.0 1
14:13:39 2023-09-27 315056 304571 77500 76304 112026 114620 112385 111890 86484 85409 90938 94718 113055 112290 319412 342943 920807 906034 336853 348675 102888 92517 98339 98846 113184 107823 104227 104388 73284 75285 258777 218362 634828 630992 195329 195029 246155 249750 285561 279591 296470 299410 313174 320308 297581 329472 649051 680905 497101 404922 261383 257060 295073 296018 309696 314439 320431 323140 352003 356189 572752 595263 41.15 68.0 1
14:13:40 2023-09-27 306649 303440 77602 76282 114778 113951 115390 114530 86226 85298 90946 94328 112989 111633 316775 341207 917140 909684 338301 348675 102678 92517 98171 98945 112960 107857 104083 104349 73101 75472 248705 218789 633722 630956 195665 194509 247431 248658 287873 279486 296542 299184 313471 318903 296767 329792 652253 684103 495766 405529 261383 255553 296578 293823 311474 312952 320885 323140 352284 356475 567735 595947 41.15 68.0 1
14:13:41 2023-09-27 305464 304035 77641 76398 111993 114620 112255 114928 86163 85494 90938 94815 113133 112100 319412 343607 925632 902451 337107 348675 102678 92773 98003 99387 110998 107890 103978 102366 73139 75472 246512 219090 628685 634634 195776 194212 246535 249503 286508 278340 295329 298418 315049 317344 297892 328213 653196 683136 499734 410499 260724 256700 295767 293895 309732 315424 317665 323403 355223 354587 571626 595556 41.15 68.0 1
14:13:42 2023-09-27 305306 303008 77416 76331 114521 114752 115093 114757 86163 85494 90538 94622 112766 112428 322975 342507 915732 903843 336321 348675 102678 94349 98171 98978 112994 107857 104117 104421 73101 75336 246512 219327 628766 631791 196286 193930 247573 249571 285347 279788 296470 300366 314426 318680 296587 329310 649015 683136 498602 408004 261716 255412 296219 295774 308327 314669 320175 323152 353874 358076 572031 592414 41.15 68.0 1
14:13:43 2023-09-27 304630 304721 77553 76294 114805 114649 112288 114848 86131 85525 90938 94782 113188 112203 316775 340945 923542 908956 333433 348656 102678 92685 98036 98978 111426 108121 104083 102123 73068 75369 247627 219555 632618 630992 195329 194556 245983 250488 285526 279001 298027 297581 315049 317414 297646 329509 649087 685219 498382 408617 261154 256269 294416 296054 309263 313458 319301 321934 354441 355654 572715 596180 41.15 68.0 1
14:13:44 2023-09-27 305701 303405 77465 76272 114521 114529 115287 114677 86163 85430 90538 94524 112799 112081 322939 341480 923623 906450 338228 348675 102748 92651 98339 98945 113028 107857 104117 104349 73239 74181 248705 217674 635343 636018 195188 194685 246394 249536 286088 279752 296542 302508 312847 319304 297610 328505 649015 676133 495766 405529 260760 257095 295316 293966 309843 313563 319686 323931 352249 354587 571028 595556 41.15 68.0 1
14:13:45 2023-09-27 316389 304743 77588 76371 114892 114541 112344 114939 86366 85345 90913 94524 112799 112047 318292 342943 923656 911621 333685 348711 102646 92773 98003 99011 110998 107890 103906 104672 72936 75401 246512 220333 626732 630920 196571 193905 248097 248907 286929 279394 296722 297515 313293 316422 297892 330443 650886 688973 497029 411116 260980 255482 297162 293617 310202 313528 320431 321898 356328 355619 567005 595300 41.15 68.0 1
14:13:46 2023-09-27 304543 304357 77413 76308 114362 114719 115093 114712 86250 85441 90505 94687 112610 112428 317285 340934 926001 908921 333036 348675 102748 92685 98003 99454 110998 108054 102607 104764 73139 74181 258777 220022 630347 634666 196046 194615 246775 250661 285584 279572 296888 297703 315049 318340 296933 330209 649015 685291 487399 409231 260980 256022 294452 296054 308967 313493 318630 321410 354938 355654 573598 595690 41.15 68.0 1
14:13:47 2023-09-27 307425 303226 77700 76304 111954 114273 112527 114461 86194 85356 91071 94683 113201 111668 318851 341978 918440 913026 336450 347661 102818 92685 98339 98945 113028 107823 104189 104316 73133 75336 247627 218163 647104 631974 195776 194212 246951 249328 287279 278181 297631 299373 313430 320047 295968 329916 651348 685254 502439 405529 261383 256090 295517 295079 311398 312550 324850 323403 352284 356726 568760 596217 41.15 68.0 1
14:13:48 2023-09-27 306865 304321 77532 76276 114589 114475 115356 114564 86194 85329 90913 94328 112833 111857 322975 342460 926308 912709 333649 348675 102678 92685 98207 99257 111460 108312 102607 104682 73104 75478 258777 219090 629335 635386 195736 194650 246500 248907 287279 278805 297176 299256 313661 318821 297604 327968 652271 684182 498382 408617 259956 257708 295767 295365 311398 315453 320885 322423 354406 354858 568760 596217 41.15 68.0 1
14:13:49 2023-09-27 305320 304142 77469 76294 114392 114529 115127 114791 86335 85472 90505 94687 112799 112272 322939 344883 919710 909457 337144 348675 102678 92685 98238 99420 112949 107857 104050 102005 73101 75401 246512 219090 639302 631974 196571 193952 248097 248907 286164 278340 295780 298418 314163 318857 296623 331528 651348 681173 498602 408004 261383 255268 297054 294216 308363 314854 319525 323643 353874 356225 567881 592414 41.15 68.0 1
14:13:50 2023-09-27 302940 303084 77553 76304 114585 114529 115356 114632 86163 85377 90913 94524 112833 112081 323012 340493 922430 912304 333704 348951 102959 92672 98240 99288 111152 108013 104270 104648 73204 75478 247627 219866 641238 631974 196224 194212 246951 249292 286150 279358 297595 297545 315049 318857 296076 331234 648979 685327 498382 405637 261824 255518 296219 294251 311261 313528 322635 321410 354441 356797 569970 597983 41.15 68.0 1
14:13:51 2023-09-27 304534 304076 77448 76272 114551 114574 112409 114723 86163 85371 90538 94524 112877 112212 323359 340969 922430 910594 338285 348675 102818 94380 98271 98978 111440 107857 104083 104349 73133 75266 247627 218163 629462 634671 195639 194756 246191 249503 286164 279394 296975 300578 313174 318857 297892 328505 649015 679708 501086 405637 260174 257095 295352 295115 309696 314217 319525 324195 352284 354587 571028 592706 41.15 68.0 1
14:13:52 2023-09-27 308915 303744 77504 76535 114585 114334 115196 114598 86431 85367 90538 94394 112799 112047 323432 343572 922342 908844 337366 348425 102888 92773 98273 99533 111152 108088 104381 104648 73204 75498 246512 219090 630475 631974 196571 193930 248339 248487 286494 279680 295816 298906 313841 319198 296731 329975 651348 681173 499734 408004 261383 255553 297054 293411 310664 315424 319525 323439 353378 355690 565367 596400 41.15 68.0 1
14:13:53 2023-09-27 312135 304357 77504 76339 114483 114752 115048 114791 86073 85631 90872 94720 112610 112428 318546 341292 924924 907439 332567 348711 102678 94414 98171 98978 112994 107890 103940 104383 73101 75369 248373 219555 630025 631028 195949 194212 246951 250524 285365 278111 297631 297029 315493 318340 297892 329509 652759 685255 498382 409267 261016 256269 295495 295695 308327 313528 319561 321898 355508 355690 574214 596217 41.15 68.0 1
14:13:54 2023-09-27 304815 304102 77416 76272 114547 114529 115162 114632 86163 85430 90505 94524 112722 112187 319070 342834 921030 903658 336212 348287 103241 92484 98306 98813 111460 107757 104415 104282 73201 75446 247627 219090 644008 632870 195603 194756 246191 250290 285561 279680 296362 299373 314163 320308 296040 329975 649051 681209 498382 404922 261824 256664 294452 296018 309263 314474 320431 322459 352249 356476 572752 594421 41.15 68.0 1
14:13:55 2023-09-27 308961 304009 77588 76276 114740 114338 112483 114825 86194 85367 90975 94458 113076 111935 316775 342460 927621 912812 333613 348902 102818 92877 98238 99456 111152 107857 104227 102187 73101 75440 246512 219400 628705 636502 195603 194829 246500 249678 287683 279001 297631 298139 315049 318786 297892 328200 653196 685146 501932 409158 260679 257853 294751 293966 311617 313458 321339 322877 354406 354587 571626 594934 41.15 68.0 1
14:13:56 2023-09-27 305428 304748 77553 76272 114680 114686 115287 114689 86194 85430 91027 92645 111258 112118 319266 343466 925016 901986 338714 348496 102818 92739 98207 99391 110998 107857 102640 104638 73068 74232 246512 219090 626574 634634 195952 194756 246669 249955 286808 278305 295744 299080 315227 317379 297568 329239 653196 683136 505179 412012 260688 257060 295731 295989 310166 315354 319190 323895 354406 354552 572031 593891 41.15 68.0 1
14:13:57 2023-09-27 307151 304534 77532 76326 114771 114529 115287 114723 86163 85434 90505 94556 112844 112047 323432 341978 922430 912057 332027 348675 102678 92651 98238 98945 111152 107857 104194 104494 73068 75388 246512 220022 626940 631974 196224 194176 246986 249292 286803 279591 297025 297834 313293 318786 296170 331528 651348 685291 498382 409195 261824 255482 295760 295043 310166 314850 319077 321410 355472 356726 568247 597486 41.15 68.0 1
14:13:58 2023-09-27 315617 304294 77532 76367 114630 114607 115322 111890 86335 85536 90997 92720 113021 112256 319186 340837 928276 908198 333126 348496 102818 92843 98138 98945 111075 107857 102607 104720 73068 75440 246512 219710 629480 630956 195771 194212 246916 250452 285018 279788 297414 297834 315715 318340 297856 329975 652759 685219 501932 409810 260980 256269 294100 296888 311261 314185 321679 321862 355437 355654 574410 597216 41.15 68.0 1
14:13:59 2023-09-27 309607 303405 77633 76241 114748 114305 115356 114609 86194 85335 91071 94458 112955 111668 316775 341480 919743 908966 338577 348395 102748 92517 98306 98945 111152 107857 104155 104460 73101 75304 247196 218780 633354 630920 195914 194212 246951 248697 287683 279394 295659 300718 314128 319304 296731 329070 650886 680139 498382 405601 261532 256269 296845 293660 311144 314185 319489 323895 352320 355654 565897 594348 41.15 68.0 1
14:14:00 2023-09-27 306865 304076 77545 76308 112054 114620 112430 112011 86543 85430 90938 94619 113133 112100 319412 342870 927686 914667 335537 348395 102473 94479 97970 99458 111049 108155 104055 104672 73101 75582 248705 219555 626675 634598 196224 194212 247679 249030 287279 279394 297140 298174 315049 317344 297604 329472 651348 684110 498382 411699 260505 256664 297054 294144 310890 313528 320885 322877 355472 355428 566567 596180 41.15 68.0 1
14:14:01 2023-09-27 304097 303030 77469 76367 114521 114719 115127 114757 86163 85494 90880 94687 112799 112428 318997 341515 917067 906413 336321 349166 102959 92877 98238 99387 112994 107890 104155 104638 73101 75369 246512 219090 635494 631974 195949 194212 246916 250452 285601 278340 296686 300366 313877 319823 296040 329310 649051 684103 498382 405565 261860 255518 296123 295659 309227 316267 320431 325986 354441 358376 571834 594385 41.15 68.0 1
14:14:02 2023-09-27 305643 304044 77775 76420 112083 114620 112353 114973 86398 85478 90972 92488 113133 112221 319412 340909 921085 912989 334618 348639 103170 92877 98339 98945 113184 107857 102892 104798 73204 75369 247627 219090 632843 631974 195731 194212 246986 249643 286839 279591 299713 297581 315455 320047 296946 328812 653196 685255 498382 408308 261824 256269 296636 295530 310202 313493 320081 322158 354406 357801 570411 597946 41.15 68.0 1
14:14:03 2023-09-27 315681 304954 77532 76326 114635 114719 115356 114791 86194 85568 90975 94654 112877 112350 322975 341480 922430 907738 338541 348639 102818 92813 98339 98978 113072 107857 104117 104460 73101 75336 247627 217855 637620 631028 195294 195029 246500 249714 286400 279788 296852 300967 313614 319339 297856 328468 649051 676277 495766 405565 260541 257491 295731 295530 309732 314885 320885 324388 352249 355334 575217 596791 41.15 68.0 1
14:14:04 2023-09-27 309567 303759 77669 76335 114930 114574 112320 114905 86398 85494 90938 94749 112922 112013 323396 342986 920300 911582 337329 348639 102678 92813 98171 98945 111426 108245 104083 104421 73101 75388 248705 218935 634435 629996 196571 194212 248271 248139 287377 279788 295780 298871 314163 319304 297856 330209 651348 681904 498382 407968 261568 256664 297791 293411 310237 315389 319525 323895 353874 356189 565330 594385 41.15 68.0 1
14:14:05 2023-09-27 303146 304008 77469 76304 114521 114703 115287 114757 86194 85494 90913 94687 112799 112428 318771 342460 924887 905732 332801 348675 102678 94414 98036 98978 112960 107890 104083 104494 73068 75369 246183 220022 628693 630956 195914 194212 246916 250276 285316 278309 297385 297029 313293 318340 297892 330209 652759 685219 499734 410462 261347 256664 296219 295695 308327 314949 319077 321898 356293 355905 576655 597216 41.15 68.0 1
14:14:06 2023-09-27 306278 304178 77616 76357 114930 114686 112288 111955 86366 85472 90942 94687 112877 112428 322902 342943 918404 906376 336595 348395 102818 92834 98273 99387 113106 107890 104083 104494 73284 75601 247627 219090 628826 631080 196224 194212 246916 250788 285490 278305 296686 300045 315049 320272 296040 329310 652759 684103 505179 405565 261860 256269 296219 296054 309227 315169 320658 325157 354441 357754 572752 595263 41.15 68.0 1
14:14:07 2023-09-27 304999 303972 77606 76304 114831 114524 112385 114643 86226 85409 91071 94557 111326 112081 316775 340981 926234 909067 333577 348389 102818 92813 98171 99387 111152 108114 104083 104494 73133 75369 265491 219400 626804 634634 195294 195303 246155 250700 286400 279001 297703 299654 315049 319020 297856 329829 649051 685255 501932 409520 261383 257095 294060 296470 311707 315598 322864 324948 355816 356440 573416 595704 41.15 68.0 1
14:14:08 2023-09-27 306203 304401 77669 76300 114896 114653 112409 114882 86194 85494 90913 94524 112799 112290 319448 341445 922430 906109 339297 349058 102959 92846 98339 98945 113106 108114 104117 104527 73133 75420 248705 218471 631691 634671 195914 194756 246743 249714 286400 279788 297140 299325 312888 319339 297568 329006 652759 680175 502439 405601 260944 257888 295066 295774 310166 314914 320431 323906 352320 355619 571871 594385 41.15 68.0 1
14:14:09 2023-09-27 306865 304963 77788 76367 114669 114640 115390 114757 86194 85467 91008 94557 112989 112237 316775 341445 920896 912341 333577 349483 102678 92813 98171 99590 112994 108188 104117 104561 73133 75504 248705 220802 627047 632870 196571 194212 248097 249678 287373 279788 297595 299519 314238 317379 297892 331307 652271 689204 498382 411699 261788 255482 298000 295065 310895 315144 321576 322315 357546 356583 567698 594861 41.15 68.0 1
14:14:10 2023-09-27 304700 304788 77637 76451 114601 114752 115322 114860 86194 85663 90938 94818 112810 112428 323396 341207 929006 911242 333541 349483 102818 94447 98271 99420 112994 108080 104194 104527 73234 75472 258777 219710 627369 630762 196260 194756 246986 250840 285490 278435 297306 297617 313328 318821 297113 330209 652795 685255 498382 410462 261788 256844 296219 297378 308327 315326 319525 322387 356043 356189 574446 596180 41.15 68.0 1
14:14:11 2023-09-27 306757 303440 77696 76272 114851 114273 112439 114530 86461 85398 91071 94491 113023 112047 316810 342460 920198 915659 336248 348675 102959 92911 98372 99454 113218 107890 104295 104421 73367 75472 246512 218671 644546 632870 196398 194756 246951 249714 287279 279326 297378 298383 314163 320532 297581 330443 650557 683147 502439 408308 261536 256776 295968 295487 311002 313354 322252 323296 353202 356583 570227 598376 41.15 68.0 1
14:14:12 2023-09-27 306649 303048 77637 76272 114800 114338 112548 114745 86461 85457 91038 94524 112911 112047 319448 341222 928316 911657 335609 348675 102678 94446 98339 99420 113028 107890 104155 104527 73133 75472 248373 219090 627564 636053 196260 194756 246951 249503 288432 279001 297595 298383 315049 319304 303417 328505 648943 685146 501932 409846 260541 257924 295445 294251 311652 313528 319301 322913 354441 354587 570140 595850 41.15 68.0 1
14:14:13 2023-09-27 305500 304076 77416 76398 114517 114752 115127 114791 86194 85441 90505 94655 112799 112504 318546 343297 916417 906450 336321 348639 102932 94349 98339 99011 113028 107890 104117 104421 73289 75401 247627 219090 631626 631080 196571 194212 247431 249714 285526 278374 297837 300293 315049 319339 297626 329381 651128 682845 498382 408904 261608 256441 296982 295874 309121 315284 320775 323751 354264 358161 572031 595263 41.15 68.0 1
14:14:14 2023-09-27 306397 304963 77732 76316 114669 114607 112365 114757 86194 85377 91156 94815 113197 112272 323432 340981 922430 911359 332567 349196 102818 94447 98339 99011 113061 107890 104083 104527 73234 75453 248816 220022 631241 632422 196571 194212 248097 249678 287279 277917 297631 297480 314238 319206 296414 329345 652271 685327 498382 409231 261536 255553 297054 295115 310673 314474 319561 321898 356351 357801 568723 597946 41.15 68.0 1
14:14:15 2023-09-27 313903 304321 77585 76242 114555 114719 115356 114757 86194 85409 90913 94557 112799 112428 319302 341726 927649 910106 333433 349058 102959 92773 98240 99425 111152 108271 104381 104793 73101 75472 246512 219710 627691 635567 196571 194756 246951 250840 285490 278305 297414 299519 315721 318821 297892 330443 653754 685255 503791 409846 261568 256700 294787 296924 309011 314949 319561 324749 356043 356189 574446 595429 41.15 68.0 1
14:14:16 2023-09-27 306649 302977 77665 76241 114817 114305 112329 111848 86547 85303 91295 94361 113057 111935 316810 342460 919780 914182 336321 348675 102959 94414 98339 99387 113218 108139 104117 104349 73284 75336 267853 218471 634703 631791 196260 194212 247021 249714 287279 278805 297703 302275 314163 320757 296803 330480 652271 682150 504975 405565 261824 256305 295689 295774 311617 313458 319818 323403 352355 356761 571220 595850 41.15 68.0 1
14:14:17 2023-09-27 306793 304097 77588 76304 114703 114338 112353 114598 86226 85365 91071 92688 113379 111996 319339 342762 928132 913605 335464 349585 103100 92901 98240 99458 111152 107857 104083 104455 73133 75401 256495 219555 642384 636502 195603 195303 246535 249750 288017 279001 297631 299410 318905 319339 298000 329239 649015 685255 498382 409231 260980 258286 295316 295602 311617 313937 319561 323403 354476 355654 567816 597983 41.15 68.0 1
14:14:18 2023-09-27 306937 304330 77581 76367 114771 114640 115242 114791 86194 85494 90913 94557 112833 112159 323396 343607 918440 910106 337657 349519 102888 94414 98238 99387 113028 107890 104117 104527 73234 75420 246512 219482 633853 631974 197124 194040 248516 249503 286436 279056 296477 298871 315049 319339 296659 329079 651054 682135 498382 408617 261788 255518 297928 296197 309227 315459 320204 323439 354157 356797 568686 594348 41.15 68.0 1
14:14:19 2023-09-27 305966 304044 77700 76335 114589 114744 115356 114632 86452 85599 91189 92721 113334 112212 319448 342677 924359 914256 333433 349550 102818 92877 98238 99420 112994 108114 104083 104715 73133 75472 265491 220646 630600 630920 196915 194106 248480 249714 287621 277882 297385 299591 314238 318340 297892 328812 651348 689204 501932 411699 261824 255518 295933 295115 310708 314474 321112 322160 356650 356797 569736 594971 41.15 68.0 1
14:14:20 2023-09-27 304599 304004 77504 76359 114547 114719 115322 114791 86194 85494 90913 94622 112799 112504 322939 342267 919817 906487 336321 348711 103686 92517 98405 98945 113252 107823 104362 104316 73372 75285 248705 218780 645718 630920 195949 194893 246254 250876 286400 278305 297595 298418 314163 320757 296717 330209 652795 682172 508356 405243 261860 257662 294131 295803 309732 314914 320885 322913 352320 357585 573598 592377 41.15 68.0 1
14:14:21 2023-09-27 306289 303744 77732 76272 114847 114426 112581 112001 86634 85462 91130 94652 111684 111832 319448 341834 918944 915906 336248 349160 102959 94349 98372 98978 111460 108121 104227 104460 73316 75336 246512 218707 632391 632422 196260 194756 246986 249714 287279 278609 297342 300154 314163 320473 296982 329916 651348 683147 502439 405565 261860 256664 296636 295008 310824 313458 319596 323439 353613 357549 570411 595887 41.15 68.0 1
14:14:22 2023-09-27 312398 304330 77739 76294 114589 114529 115356 114791 86226 85462 91008 94720 112989 112272 322939 343537 923542 903806 339094 349237 102678 94447 98036 99420 112916 108188 104012 104455 73133 75369 248705 219090 629452 634707 195985 194756 246986 249750 287077 278305 295637 301216 315049 318375 298000 328678 649051 682135 505179 410499 260980 257131 296219 295810 310237 315424 319679 324424 355258 355085 567816 592341 41.15 68.0 1
14:14:23 2023-09-27 306901 304172 77722 76420 111966 114686 112418 112187 86163 85531 90972 94783 113055 112290 319448 343466 917067 910360 336631 348747 102748 92773 98271 99251 113184 108222 104117 104527 73272 75562 246512 219090 634727 629730 196571 194176 248480 249714 286164 278409 296722 298453 314606 319339 297892 329345 649015 682654 501932 408617 261824 255482 296594 295566 309263 315144 320431 323439 354441 357836 569566 592304 41.15 68.0 1
14:14:24 2023-09-27 304599 304330 77528 76335 114619 114752 115322 114632 86194 85409 90913 94590 112833 112428 316775 341978 926271 907476 333306 349237 102748 94349 98204 99489 112994 108147 104083 104489 73133 75504 246512 220297 626619 631100 196260 194756 246986 250700 285637 278930 297667 297515 313362 319080 297892 330480 654978 685291 499903 410499 261824 257095 296219 295695 308327 314949 319596 322160 356078 356189 574446 598942 41.15 68.0 1
14:14:25 2023-09-27 305571 304743 77806 76357 114801 114719 112320 114882 86131 85536 90972 94818 113167 112428 323359 341515 921067 907514 335464 348675 103029 92685 98405 98978 113252 107790 104328 104277 73367 75285 248373 218471 643397 630920 195949 195029 246951 250912 286400 278305 296470 298453 314163 320983 296542 329609 652759 682172 505179 405529 261860 257131 295352 296506 310202 314949 318595 323439 352320 357549 574177 596180 41.15 68.0 1
14:14:26 2023-09-27 306541 303472 77728 76376 114813 114417 115299 114598 86226 85462 91104 94427 112867 111967 316810 342460 928937 911657 333649 348639 103003 92877 98306 99387 113150 108114 104083 104527 73334 75504 247627 219555 627437 636538 195329 195303 246155 250452 287297 279394 299759 299833 313258 319304 300629 329472 652759 685255 498382 409810 261788 258065 295316 295771 311617 313493 320045 322913 355259 356440 575254 597652 41.15 68.0 1
14:14:27 2023-09-27 305786 304601 77696 76368 111879 114686 112451 111866 86516 85504 91071 94654 111258 112393 316775 342834 922081 907364 337916 348915 102959 92846 98306 99456 113218 108114 104295 104494 73334 75369 248705 217855 642410 634671 195914 195303 246916 250876 287279 278305 297595 300790 314128 320994 296659 328874 653718 680175 502439 405565 261752 257853 295975 296470 311702 315169 319077 324159 353861 356726 574410 595465 41.15 68.0 1
14:14:28 2023-09-27 306419 304294 77616 76335 114714 114607 115390 114757 86194 85377 91071 94524 112955 112047 316775 342943 926878 912989 336047 348711 102748 94414 98171 99420 112994 108188 104117 104527 73234 75453 246512 219400 633845 634671 196398 194756 247714 249292 287908 279788 297667 298418 315493 318340 297640 329509 651348 684146 498382 411699 260724 257095 296594 295781 311836 315144 321354 323871 355259 355334 568137 597339 41.15 68.0 1
14:14:29 2023-09-27 305822 303825 77753 76457 111998 114686 112385 114951 86194 85409 90975 94654 113345 112290 318997 344571 926271 906413 335609 349585 102818 94479 98238 99489 112994 108222 104117 104706 73101 75556 247627 220177 636367 636270 196398 194756 247679 250241 286638 279222 295529 300718 313328 318340 297892 330443 652723 683111 487399 411699 261568 257095 296845 295315 309732 316796 320431 324911 356578 356189 572031 594527 41.15 68.0 1
14:14:30 2023-09-27 306388 304321 77588 76330 114748 114719 115390 114791 86226 85462 91071 94622 112911 112428 323396 341017 922430 913026 332531 349765 102888 94512 98339 99590 113184 108188 104295 104561 73284 75504 247627 220297 638674 632870 196571 194756 248097 249678 287279 278082 297595 297581 314238 319045 297646 329345 651091 689204 498382 409846 261860 256234 296551 295695 310895 315144 322635 322279 356472 358197 569419 597762 41.15 68.0 1
14:14:31 2023-09-27 303004 304142 77732 76326 114865 114752 115310 114791 86194 85504 90972 94785 113078 112428 316775 342194 927686 907439 333072 348675 102818 94414 98339 99420 112994 108222 104083 104672 73284 75472 248373 220022 627682 631028 196571 194756 247714 251089 286584 278340 297667 297480 313984 319045 297532 330443 654216 685291 498382 410499 261788 257060 296219 297032 309227 315389 319561 322387 356043 356726 575877 597062 41.15 68.0 1
14:14:32 2023-09-27 306424 304076 77827 76335 114976 114338 112406 114530 86226 85398 91071 94524 112945 111932 323048 341978 921122 915659 336559 348675 103551 94414 98405 99387 113252 107857 104295 104494 73372 75369 248705 218471 636972 632870 196571 194756 247396 249750 287279 279001 299460 298418 314827 320983 296602 331602 648979 684664 502439 405349 261572 257917 296839 295731 311474 313389 322709 323260 353732 357658 571884 597762 41.15 68.0 1
14:14:33 2023-09-27 305937 304249 77683 76371 114808 114529 112581 114643 86461 85430 91104 94524 113354 112074 318974 341978 928279 910329 333649 348651 102818 94414 98339 99590 113028 108222 104189 104527 73234 75504 248705 219710 628198 636538 195329 198671 246535 250840 287683 279394 297667 298418 313293 319725 297892 329975 652795 685255 501932 409846 261463 258286 294131 296715 311617 313528 320081 322913 355780 356761 572752 596695 41.15 68.0 1
14:14:34 2023-09-27 304527 304321 77806 76263 114748 114719 115390 114791 86194 85430 91071 94687 112955 112272 316810 343537 919817 911008 337657 349201 102959 94479 98372 99522 113150 108188 104295 104561 73367 75504 247627 219090 629968 630920 197124 194212 248900 248907 287279 278374 296284 301216 315049 320308 297892 330150 650593 681881 498382 408940 261536 256989 297892 294693 311256 316237 320739 324316 354335 356583 566968 594202 41.15 68.0 1
14:14:35 2023-09-27 306388 304004 77785 76316 114965 114719 115264 114757 86226 85409 91189 92784 112945 112272 316775 341445 920860 912754 333072 349483 102818 94512 98339 99522 113150 108147 104261 104561 73101 75504 248705 220802 629657 632870 196571 194212 248480 249678 287386 279788 297342 297515 314713 318340 297712 329345 652271 689204 498889 411990 261824 256269 297473 294793 311144 314885 318630 322423 357689 357549 568284 598942 41.15 68.0 1
14:14:36 2023-09-27 304106 304044 77645 76357 114581 114781 115322 114791 86194 85504 90975 94720 112911 112428 318546 341993 919780 907738 336631 349483 103100 94414 98405 98978 113218 107890 104189 104527 73367 75504 246621 219678 634538 630884 196398 195029 246986 251265 286499 279153 297631 299115 319804 320757 296904 332286 656116 685895 498382 405457 263305 256918 297162 296421 310024 315725 321303 325542 354974 358880 574446 597216 41.15 68.0 1
14:14:37 2023-09-27 307151 304754 77669 76429 114669 114719 112353 111964 86602 85409 91071 94622 112989 112350 316810 340705 922430 915696 333541 348675 103100 94414 98372 99420 113218 108147 104295 104383 73284 75369 249358 219090 632944 632422 196571 194756 248061 249750 287279 277495 300137 297653 318905 320757 297401 330150 649015 685255 502439 405637 261860 256664 297054 295774 310926 313528 320602 322423 354441 358376 571354 598832 41.15 68.0 1
14:14:38 2023-09-27 315233 304472 77581 76294 114748 114748 115390 114791 86226 85557 91071 94622 112833 112350 322902 341480 922430 908884 338541 347661 102818 92813 98339 99387 113184 108188 104151 104527 73316 75369 247627 218471 638819 634671 196087 195303 246951 250488 287279 278305 297631 300997 313841 319703 297676 330099 655052 679994 502439 405493 261387 258108 296040 295838 310202 314914 319301 324460 355689 356583 574808 595263 41.15 68.0 1
14:14:39 2023-09-27 309356 302968 77704 76335 114965 114686 112308 114757 86226 85377 91104 94524 113023 112237 316810 343057 921776 909647 338614 348711 102959 94447 98372 99420 113218 108114 104189 104527 73367 75420 246512 219090 633354 630992 196571 194756 248306 248907 287998 278305 296722 299360 313912 320047 297892 331059 652271 681173 501086 408004 261824 257060 297795 293859 311652 316627 320431 324208 354406 357298 566604 595758 41.15 68.0 1
14:14:40 2023-09-27 305930 305607 77841 76294 114589 114785 115390 114791 86226 85472 90975 94622 112833 112350 322939 344642 926308 904931 333685 349483 102818 94512 98339 99590 112994 108222 104117 104706 73133 75536 246512 220177 631324 634671 196433 194756 247021 250276 285989 282167 296888 300748 315938 318198 299541 330406 655052 687500 499734 411516 261608 257060 295653 294793 309263 316413 320922 323296 356578 356440 572275 596400 41.15 68.0 1
14:14:41 2023-09-27 304796 305822 77700 76316 114589 114785 115322 115053 86226 85609 90913 94720 112833 112428 323396 342542 918440 906450 336631 349237 102818 94447 98339 99420 113028 107890 104117 104561 73234 75401 258777 219090 635621 631974 196571 194893 247750 250876 285561 278374 297631 300542 315049 320308 297581 329381 653754 681191 498382 405673 263341 256629 296219 296636 309732 315908 318595 323931 354974 358880 572752 595300 41.15 68.0 1
14:14:42 2023-09-27 304815 304321 77616 76357 114774 114719 115425 114746 86226 85409 91008 94687 112945 112350 316810 341497 926001 911008 333613 349201 102818 94447 98339 99591 113028 108222 104117 104561 73133 75504 247627 219710 644167 634634 196296 195608 246704 251545 286790 281104 300349 299724 315938 319198 297640 330838 654757 689022 494959 410136 261824 257095 295767 297336 310060 314439 320531 322423 356043 356797 574337 596957 41.15 68.0 1
14:14:43 2023-09-27 305035 304107 77616 76326 114669 114752 115390 114746 86194 85467 91008 94590 112989 112350 322939 342008 922430 907776 337438 348711 102959 94382 98372 99420 113140 107890 104256 104455 73399 75369 248373 217855 639481 634671 195949 195303 246743 250524 287122 278305 297631 299325 314128 320983 297892 329975 652795 680175 502439 405565 261824 257924 296011 295695 310708 315424 318630 324424 352320 356797 574177 597246 41.15 68.0 1
14:14:44 2023-09-27 306901 304107 77616 76347 114778 114949 115333 114791 86226 85462 91071 94524 112945 112081 316775 340969 926308 912989 335609 348711 102888 94512 98271 99590 112916 108222 104151 104561 73266 75504 246512 219090 634852 636469 196322 195161 248232 249571 288584 279788 297559 299184 315902 318644 300326 329829 653196 684182 501086 411699 260728 257497 297791 293859 312090 315169 319337 324172 355366 355369 567881 596034 41.15 68.0 1
14:14:45 2023-09-27 305786 304507 77665 76336 112013 114748 115390 114825 86226 85525 91008 94590 112978 112428 322939 344606 927658 906979 335609 349483 102748 94447 98171 99590 112994 108255 104083 104739 73284 75536 246512 220177 627927 635604 196571 195029 247714 250312 286436 279648 296261 298453 314019 318057 299759 330209 652795 683183 498382 411990 261788 257491 296219 295630 310382 316856 320885 323439 357964 356475 572031 597449 41.15 68.0 1
14:14:46 2023-09-27 305082 304366 77837 76398 114699 114752 115425 114825 86226 85441 91071 94655 112867 112350 316810 340981 922430 915696 333036 349201 102959 94317 98372 99420 113173 108147 104295 104561 73266 75705 248705 220333 630110 632870 196915 194994 248339 250345 287135 279788 297306 297617 315938 320272 297581 331197 648979 690919 498382 408004 261860 256700 297054 296018 310895 315064 323583 322423 355543 358628 570411 595887 41.15 68.0 1
14:14:47 2023-09-27 304570 303709 77585 76422 114699 114752 115425 114746 86226 85494 91008 94590 112911 112350 316846 341737 924924 910329 333613 349237 102818 94447 98339 99522 113028 108222 104117 104561 73234 75453 246512 219710 626999 635821 196296 195166 246986 251301 286956 278111 297775 297966 313765 319375 297892 334895 654678 689240 498382 410462 261824 257131 296123 296636 310237 314160 320602 322495 355793 356547 577340 597652 41.15 68.0 1
14:14:48 2023-09-27 305607 303405 77767 76335 114938 114496 112439 114564 86667 85377 91071 94556 112989 112237 316775 341701 921504 914144 336011 349166 103170 92941 98372 99420 113218 107857 103035 102296 73372 74386 248705 219090 633504 632870 196429 195060 247920 250238 287064 279392 299423 300366 315049 321208 296623 331381 654050 685074 502439 405565 261824 257172 296982 295982 312776 313458 320531 323631 353838 357801 571626 599682 41.15 68.0 1
14:14:49 2023-09-27 303998 304748 77764 76285 114942 114607 112418 112066 86611 85430 91071 94621 113145 112047 316775 342460 928937 910255 335537 349201 102959 94479 98339 99557 113184 108188 104261 104672 73334 75524 248705 219555 633917 636502 195741 195714 246708 250840 288088 279394 297739 298418 314725 319787 297892 329975 652492 685182 500104 409195 261788 258649 294751 296335 312090 314889 323130 324099 355758 356440 575291 595740 41.15 68.0 1
14:14:50 2023-09-27 306649 304544 77732 76410 114744 114936 112353 114951 86194 85525 91071 94687 113179 112315 318997 343572 919780 911657 337584 349693 102959 94544 98782 99666 111615 108353 102892 104860 73337 75614 249793 219555 645867 632870 197469 194579 249072 249643 287279 279188 298027 301216 314474 320130 297604 331381 653196 682172 494432 409049 261824 256269 297712 295494 310202 315805 320885 324460 355223 357537 567808 595685 41.15 68.0 1
14:14:51 2023-09-27 315490 304321 77771 76318 112175 114719 112320 114757 86226 85409 91038 94687 113067 112393 316740 341445 922430 912952 332531 349201 102959 94577 98372 99557 113184 108188 104227 104706 73334 75504 246621 220177 628820 632870 196571 194756 248445 249714 287386 278270 297595 297617 314713 319020 297892 331704 653196 691226 499734 410462 261860 256269 297538 295480 312957 315179 322635 322769 358072 358737 569786 598300 41.15 68.0 1
14:14:52 2023-09-27 304704 304757 77781 76336 114874 114748 112353 114951 86226 85599 91071 94785 111538 112428 316775 341978 929006 909067 333541 349464 102888 94544 98339 99557 113184 108188 104261 102241 73284 75504 247627 220022 631305 631028 196571 195310 247714 251265 285526 278344 297667 299351 314238 319304 297892 330948 654678 689167 498382 411080 261594 257060 296219 297378 309227 315389 320270 322459 356578 356726 574483 597909 41.15 68.0 1
14:14:53 2023-09-27 306793 304080 77876 76335 115010 114338 112427 114689 86611 85462 91404 94556 113145 112013 316810 341978 919780 916791 337035 349693 103100 94577 98405 99557 113218 108353 104295 104527 73367 75472 247627 218626 635637 631755 196571 195029 248061 250452 288088 279001 300349 301216 314827 320473 297892 329310 648979 684146 503791 408889 261608 257388 297293 296183 312641 314300 321133 324244 354228 358161 571921 598611 41.15 68.0 1
14:14:54 2023-09-27 306793 304172 77764 76367 114938 114603 112581 111922 86729 85525 91197 94589 113145 112152 319791 342701 930329 912952 335573 349201 102959 94577 98339 99590 113184 108371 104439 104706 73367 75556 248705 219710 630605 638144 195914 198846 246880 250876 288088 279788 297703 298418 313258 320047 297568 329975 652759 685291 498382 409810 261824 258685 295975 295838 312090 315820 320531 323403 355508 356761 572715 598832 41.15 68.0 1
14:14:55 2023-09-27 307226 304321 77704 76353 114972 114752 112374 114951 86611 85504 91071 94687 113145 112237 316810 343572 922430 912709 338614 349201 103029 94577 98372 99557 113140 108222 104333 104706 73467 75504 248705 219523 640092 630992 197124 194893 248480 249257 287993 278340 297140 299395 315493 320272 297892 328777 652014 681845 501086 408940 261572 257314 298000 293823 311948 316202 320511 326496 354264 357335 566932 596144 41.15 68.0 1
14:14:56 2023-09-27 306901 304958 77732 76399 111938 114686 112385 114951 86226 85494 91315 92815 112989 112315 316775 341445 925632 912989 333613 349729 102959 94577 98339 99590 113184 108405 104227 104706 73234 75640 248373 220959 626538 630956 197124 194756 249039 249750 287683 278305 297306 298871 314713 318340 297640 331124 653196 691226 497029 412866 261824 256664 297928 295738 311617 315389 319561 323403 357940 356761 568452 596180 41.15 68.0 1
14:14:57 2023-09-27 304712 305008 77616 76399 114744 114785 115356 114985 86226 85599 90975 94884 112955 112661 316775 343261 919743 909067 336595 349447 103487 94577 98372 99590 113218 108371 104295 104672 73372 75536 246512 219710 631755 632870 197124 195166 248161 251265 286803 279188 297097 299325 316118 320272 297734 333230 656375 685373 498382 409122 263863 257055 296803 297198 310024 316202 321266 324352 355472 358880 572679 597216 41.15 68.0 1
14:14:58 2023-09-27 306253 305402 77732 76336 114778 114752 112385 111964 86602 85472 91071 94818 113422 112428 319266 341737 922200 916998 333036 349705 103029 94512 98372 99590 113184 108222 104333 104706 73367 75588 248705 220177 643148 632870 197124 195029 248480 250452 287386 278340 297703 297931 314713 320174 297892 330308 649015 691226 498382 410136 261536 256664 297791 295451 311363 315424 320531 322423 357390 358628 570411 599257 41.15 68.0 1
14:14:59 2023-09-27 305843 304580 77704 76336 114748 114752 115390 114825 86226 85536 91071 94720 112989 112428 323469 342232 922430 908421 336869 349237 103241 92813 98405 98945 113442 107857 104439 104494 73367 75420 248705 219090 635289 630956 196398 195303 246951 251265 287162 278374 297667 301216 315757 321707 297358 331851 656448 684030 499734 405421 263196 257675 296040 296457 310637 315901 321611 324388 354157 358772 575666 598093 41.15 68.0 1
14:15:00 2023-09-27 306613 303079 77764 76441 112203 114752 112548 114791 86493 85504 91071 94818 112989 112428 316810 341461 921776 918339 335573 349201 103170 94447 98405 99489 113252 107890 104295 104527 73367 75472 247627 219090 632121 630690 196571 195029 248445 250452 287279 279394 299496 299796 315049 321208 297646 329310 649051 685219 501086 405601 261860 257060 296946 295982 311144 315965 321314 323439 354406 358880 571626 598832 41.15 68.0 1
14:15:01 2023-09-27 305808 304330 77732 76340 114783 114785 112439 114905 86226 85472 91071 94720 112989 112428 316810 341480 923542 909067 340019 349201 103029 94544 98372 99557 113218 108222 104295 104706 73367 75504 247627 218634 633555 636538 196398 195714 246986 251053 287028 281465 297198 302351 314683 320876 297856 329829 654831 681954 495766 407787 261608 258649 296219 296679 310890 315424 322252 324568 353308 356726 572715 595722 41.15 68.0 1
14:15:02 2023-09-27 308384 304142 77732 76392 114808 114719 112362 111843 86611 85536 91071 94720 113179 112237 316775 345554 921122 913026 339297 349201 103029 94447 98637 99590 113252 108222 104295 104672 73500 75504 248705 218780 639915 630992 196571 195166 248097 250312 288721 279788 297667 299360 315049 320757 297532 329079 652463 684103 495766 405637 261860 257095 296845 295753 313040 314474 319301 324496 354122 357836 569249 596034 41.15 68.0 1
14:15:03 2023-09-27 306635 304330 77616 76357 114976 115141 112374 115019 86611 85589 91071 94687 112989 112315 322975 344606 926271 904782 337657 349201 103029 94611 98339 99590 112994 108405 104117 104739 73133 75536 246512 219710 636237 636538 196571 195435 247987 250590 287028 280069 296398 300129 315097 318680 299922 330333 655052 683993 498382 412282 261788 257888 297054 297504 311871 316026 320431 324424 356614 356534 573251 595263 41.15 68.0 1
14:15:04 2023-09-27 302388 304794 77679 76379 112115 114785 115299 115019 86226 85568 91071 94754 112877 112428 323469 343537 918440 909067 337346 349447 102959 94512 98372 99624 113218 108222 104295 104739 73367 75536 247627 219400 634727 631974 197124 194756 248865 250488 286803 279222 298257 300754 315715 319503 297892 330344 649051 684103 505179 409231 261860 255553 297473 296054 311261 316378 318595 324388 356316 358628 571626 593179 41.15 68.0 1
14:15:05 2023-09-27 314339 304785 77704 76383 114783 114785 112353 114985 86226 85478 91071 94851 112989 112428 316810 342460 928279 909067 333577 349237 102818 94577 98372 99624 113061 108255 104261 104739 73367 75640 248705 220177 630475 636469 196910 195470 248197 251122 286222 279703 297559 300366 315938 319162 297820 331344 655604 685291 503791 411407 261572 257388 295897 297798 311041 315901 322864 323152 357546 356797 576110 595850 41.15 68.0 1
14:15:06 2023-09-27 305465 304253 77696 76316 114813 114785 115264 114951 86226 85568 91071 94754 112989 112428 316775 342267 922430 909143 336631 349201 103241 92877 98438 99420 113442 107857 104434 104455 73500 75504 246512 219090 635487 630726 196433 195303 246986 251301 287090 278510 297703 299325 319768 321208 296623 329345 654678 684103 498382 405601 261860 257636 296219 297660 310673 316061 319561 324388 354441 358880 576930 596769 41.15 68.0 1
14:15:07 2023-09-27 306568 304321 77785 76326 115010 114719 112483 114791 86699 85409 91104 94622 113057 112272 316810 341978 931650 911621 335537 349483 102959 94512 98372 99590 113218 108222 104189 104739 73367 75808 258777 220141 633231 638279 196082 196264 246810 251158 287981 279752 297306 300147 315938 319198 298000 330480 653754 689939 497101 410426 261788 258468 294202 296960 311841 314300 322891 323439 356043 356797 574004 596732 41.15 68.0 1
14:15:08 2023-09-27 305643 304330 77616 76357 114778 114752 112320 114791 86194 85494 91038 94687 112877 112272 316775 341515 922852 907776 339574 348675 102888 94479 98339 99557 113218 108222 104295 104561 73367 75536 248705 218780 633555 636538 196571 195303 246986 250840 287279 278340 297667 300270 313328 320308 303417 329509 654446 681617 508525 409231 261788 258503 295689 296335 311144 315424 320885 324496 355958 356190 575254 597314 41.15 68.0 1
14:15:09 2023-09-27 306901 303723 77648 76429 114813 114752 112418 114791 86226 85525 91104 94622 113023 112350 317473 341480 923579 913062 335682 349201 102818 94611 98372 99624 112994 108438 104530 102339 73322 74654 267853 220959 625238 630956 197541 194958 249107 250857 288017 279788 297667 301289 314748 318375 297712 332322 652051 690177 490420 412866 261860 257060 297568 295774 311652 315424 319561 324159 358228 356476 567845 595429 41.15 68.0 1
14:15:10 2023-09-27 305490 304794 77585 76431 114748 114851 115287 114996 86194 85631 90913 94884 112833 113080 323396 342507 926271 907439 333613 349765 102959 94577 98339 99624 113218 108255 104261 104706 73398 75536 248705 220333 632397 631064 196571 195303 247975 250876 286400 279705 297667 298418 314713 319339 297640 331330 654678 685327 498382 411699 261824 257672 297054 297378 309263 316609 322672 323188 359759 357264 574300 596916 41.15 68.0 1
14:15:11 2023-09-27 305966 304958 77816 76253 115006 114561 112451 114666 86226 85441 91104 94655 112945 112428 316810 340981 921122 916998 335609 348675 103100 94447 98848 99597 111770 108278 104670 104682 73420 75562 248705 219090 635316 633767 196429 195267 248129 250452 287301 279394 299496 300366 315902 321208 296623 329310 649051 685219 503791 405493 261860 257131 297054 297032 310895 314220 324086 323895 354406 358628 572031 598832 41.15 68.0 1
14:15:12 2023-09-27 306577 303537 77736 76394 114931 114719 112406 114791 86226 85377 91071 94589 113057 112081 316810 342219 930329 913026 335573 349237 102959 94577 98372 99590 113218 108222 104151 104739 73367 75485 265491 219710 628385 638144 195949 198881 246570 250876 287683 279394 297739 300438 313328 320083 297892 330443 653718 685327 495433 410462 261860 258685 294816 296672 311876 315748 323167 323787 355936 357407 573047 596585 41.15 68.0 1
14:15:13 2023-09-27 307338 304534 77732 76357 114851 114752 115459 114905 86667 85409 91104 94622 112989 112272 318255 343607 921504 908966 338374 349478 103241 92932 98273 99801 111460 108379 104554 104894 73369 75666 249793 219400 636836 632870 197680 194756 249285 249678 287920 281514 297241 301216 315493 320308 297640 329079 654588 684103 501086 409267 261860 257095 297928 295774 311863 316891 320885 324460 354441 357801 567881 597946 41.15 68.0 1
14:15:14 2023-09-27 306865 304071 77644 76330 114817 114752 112406 112008 86258 85557 91071 94720 113023 112428 316810 342798 923579 913026 335646 349237 102818 94577 98339 99590 112994 108405 104045 104595 73133 75588 258777 220646 624741 630992 197124 194756 249075 250101 287683 278340 297703 300754 315757 318375 297640 329345 648785 691262 503808 412683 261572 256847 297856 296223 311729 315319 322252 323787 358049 357658 567662 597302 41.15 68.0 1
14:15:15 2023-09-27 304534 304789 77669 76347 114733 114785 115390 114939 86194 85621 91008 94754 112867 112428 322975 342507 919817 907214 336816 349478 103382 92773 98339 99491 111693 108304 104593 104860 73337 75614 246512 219710 634772 632870 196571 195303 247849 251158 287041 279288 297667 299325 313293 320994 297604 329381 654216 683183 498382 405637 263341 257095 296219 297378 310202 315354 318666 324424 355258 359806 574446 596180 41.15 68.0 1
14:15:16 2023-09-27 316218 303795 77648 76326 114817 114752 112374 114860 86461 85472 91071 94687 113023 112428 316810 340981 920923 917035 333649 348675 103100 94447 98372 99420 113252 107890 104328 104455 73532 75401 248705 219090 631635 632870 196571 195029 247935 250488 287279 277495 299955 298418 315493 321208 297892 329345 649087 689939 501594 405421 263160 256953 296695 296535 311474 314335 321397 323715 356893 358737 571626 596732 41.15 68.0 1
14:15:17 2023-09-27 305035 304330 77648 76357 114783 114752 115425 114825 86226 85494 91071 94720 112833 112350 319302 342834 924868 910106 338604 348568 103100 92773 98372 99458 111615 108271 103068 104793 73467 75504 249803 217855 636972 636469 196789 195851 246951 251089 287386 278374 297378 300479 314606 321208 297892 329975 654715 681173 496181 405601 261824 258685 296219 295731 311180 315459 321611 324496 353343 356761 573598 597246 41.15 68.0 1
14:15:18 2023-09-27 308674 304008 77715 76330 114842 114719 112418 114632 86493 85462 91451 94557 113023 112081 318292 342507 921776 911433 339334 349237 102959 94512 98372 99624 113140 108387 104295 104706 73399 75433 248705 219090 631243 633620 196986 195166 248480 249503 288088 278374 296470 300936 315049 319728 299686 331778 653013 682882 501086 409086 261716 257746 297712 294900 311983 316237 321980 324496 354441 357836 567042 595080 41.15 68.0 1
14:15:19 2023-09-27 304815 304330 77616 76384 114585 114785 115356 114894 86194 85672 91008 92784 113222 112952 319339 342870 928132 908921 333505 349585 103029 93030 98306 99697 111478 108371 104117 104739 73367 75569 252911 220646 629263 634598 196571 195303 248097 250202 286360 279648 297631 298418 315757 319339 303203 331059 654751 687877 501086 411699 261860 257888 297054 297378 309263 317145 319561 323176 357438 356761 574446 596180 41.15 68.0 1
14:15:20 2023-09-27 304520 304457 77648 76326 114737 114781 115425 114860 86484 85504 90913 94720 112833 112428 322939 342267 922430 907776 336357 348675 103170 94380 98471 99284 113330 107890 104362 104421 73367 75485 265491 219400 636457 630920 196571 195303 247021 251301 287279 278640 297667 301289 315793 320780 297358 332124 654569 684066 503622 405457 263269 257711 295545 297689 311069 315424 319561 324159 354406 358808 574337 597216 41.15 68.0 1
14:15:21 2023-09-27 305937 303293 77789 76330 115006 114719 112427 114757 86870 85599 91315 92752 113491 112178 319448 342641 928827 914014 335428 349304 103100 94708 98339 99590 113218 108222 104261 104860 73367 75524 250602 219555 634097 637475 195975 196229 246951 250912 288752 279788 297667 298871 313328 320308 297892 329975 652759 689204 498382 410136 261860 258685 296327 295659 312090 314439 320531 323895 356007 356726 573735 598832 41.15 68.0 1
14:15:22 2023-09-27 306116 304963 77732 76388 114748 114785 112385 115019 86194 85504 91071 94720 113145 112428 317473 342507 924196 907626 339574 349447 102959 94577 98372 99590 113184 108222 104261 104706 73367 75751 248705 219090 632912 636988 196571 195303 247714 250754 287670 279752 297306 300971 315902 319905 300001 330099 655052 681954 505179 410280 261608 258251 295933 296470 311144 315424 320628 324388 355187 356369 571028 595263 41.15 68.0 1
14:15:23 2023-09-27 306347 304325 77700 76336 114817 115160 112581 111931 86602 85689 91256 94882 113201 112290 319412 342943 925673 916212 333613 349729 102818 94577 98339 99624 111460 108487 104227 102160 73334 75672 246512 221587 628625 630956 197402 195041 249249 250488 287886 278340 297306 298871 314968 318786 298000 330076 649015 692240 498382 412574 261860 256880 297293 295982 311652 315459 319561 326023 357940 358088 568686 597946 41.15 68.0 1
14:15:24 2023-09-27 303857 304686 77700 76399 114783 114785 115425 115053 86194 85599 90913 94884 112989 112776 316775 341480 927500 910360 333577 349765 102959 94577 98372 99624 113218 108405 104295 104706 73367 75536 246512 220022 631113 631064 196571 195745 248232 251758 286517 281335 299315 298312 315938 320130 299505 331381 655958 691044 503622 411371 261860 257888 295968 297617 310060 315865 323130 323403 356650 357801 576037 595850 41.15 68.0 1
14:15:25 2023-09-27 306604 304203 78049 76411 112053 114620 112768 114859 86697 85434 91415 94749 113357 111875 319448 342870 919743 915696 336962 349201 103382 92901 98405 99557 113409 108114 104328 104672 73503 75614 267853 218780 636450 630920 196986 195303 248480 250524 288494 279591 299133 301289 315049 321208 297568 329310 649015 684664 507511 405637 261860 257672 296803 296924 313076 314850 320531 324460 354406 358376 570815 596732 41.15 68.0 1
14:15:26 2023-09-27 306613 303440 77732 76305 115006 114719 112439 114757 86611 85441 91104 94524 113145 112237 316810 342701 929633 912952 336321 349729 102959 94512 98372 99590 113226 108222 104328 104706 73367 75504 252026 219710 636033 639187 196286 196055 247814 250733 288901 279788 297076 299219 315902 320130 300110 329792 652759 689240 501086 410136 261500 259159 297054 295982 313076 314914 320306 324172 356436 356726 571028 599257 41.15 68.0 1
14:15:27 2023-09-27 306644 304044 77891 76420 114999 114752 112439 111987 86575 85536 91097 94882 113245 112428 316775 343607 919780 909881 337511 349201 102959 94447 98372 99590 113140 108345 104295 104672 73284 75504 248373 219090 632590 631974 197541 194212 249671 250452 287301 279709 296996 301216 313293 320308 297604 331704 649015 683136 506550 409846 261860 256664 297928 297032 310673 317113 321339 324460 356043 358340 570140 596180 41.15 68.0 1
14:15:28 2023-09-27 306541 304330 77732 76388 114888 114785 112439 114860 86611 85509 91104 94851 113179 112428 316846 341515 922852 916347 333306 350293 103100 94611 98405 99624 113252 108255 104295 104595 73467 75789 249793 220802 631563 634217 197366 195303 248897 251086 287575 281371 300561 299899 315685 320272 297640 330379 649087 690971 498382 410499 263341 257060 297682 296018 311983 315820 320566 322913 357689 359121 570411 599257 41.15 68.0 1
14:15:29 2023-09-27 313258 304366 77760 76381 112217 114785 112297 114825 86461 85478 91071 94720 112989 112428 316775 341978 926271 910069 333577 349765 102959 94577 98372 99590 113061 108222 104295 104739 73367 75536 248705 220022 629647 634634 196848 195303 248480 251832 286839 279098 299460 300438 314713 318949 297640 329310 656641 690214 498382 411699 261860 257888 296845 297798 310166 315459 320602 322913 359743 357264 577751 597615 41.15 68.0 1
14:15:30 2023-09-27 306325 304366 77648 76336 114813 114752 112418 114825 86611 85562 91071 94687 113023 112428 316810 340945 922430 917687 333613 348711 103241 94577 98438 99590 113409 108114 104704 102393 73556 75756 246512 219400 634016 632870 197053 195267 248303 250697 287985 279788 299133 298418 315349 321208 297149 332087 652759 685255 495766 405673 263341 257604 297784 296924 312090 314160 321576 324136 355009 358880 571626 599257 41.15 68.0 1
14:15:31 2023-09-27 306397 304366 77791 76336 115010 114752 112394 114791 86611 85478 91104 94590 113179 112428 316810 341978 927500 910329 335609 349483 102959 94611 98372 99590 113140 108222 104295 104739 73500 75588 248705 219710 629396 636538 196260 198846 246951 251655 287386 277917 299496 298383 314238 320308 297640 328848 654715 689204 493097 410499 261860 258286 296219 296392 310989 315144 323864 324136 356365 358232 574337 599792 41.15 68.0 1
14:15:32 2023-09-27 309061 304223 77848 76316 115010 114719 112439 114791 86611 85472 91104 94622 113057 112237 316846 343502 922342 912955 339094 349483 102959 94545 98848 99699 111770 108387 104670 104860 73503 75646 246512 219400 633507 636018 197191 195577 248687 249678 288494 278374 297595 303366 315902 321137 297892 329310 649015 683834 502439 408940 261860 257888 297748 295115 312162 316121 321339 324532 354441 357872 567042 594092 41.15 68.0 1
14:15:33 2023-09-27 306901 304321 77700 76365 114842 114785 112483 114825 86611 85557 91104 94687 113057 112428 316810 341480 924887 913026 335646 349765 102818 94577 98339 99624 113061 108513 104261 104773 73316 75672 252911 221315 630733 631028 197402 194893 249285 250312 288088 278340 297739 299325 315223 318821 297712 329381 652976 691751 497029 412866 261860 257131 297892 297158 311876 316096 322709 324280 358372 357658 568540 597726 41.15 68.0 1
14:15:34 2023-09-27 304066 304357 77732 76379 114783 114818 112385 114973 86493 85536 91104 94851 113023 112428 316810 342507 922430 908421 336595 349478 103795 92996 99018 99528 113689 108121 104694 104682 73535 75614 248705 219710 639263 630992 196571 198846 248097 252009 287386 279508 297378 299360 313328 319960 297322 329381 658316 681191 501086 405637 263341 258286 296219 297054 311144 315585 320045 324460 354476 357369 574483 598171 41.15 68.0 1
14:15:35 2023-09-27 306109 304366 77880 76340 115036 114752 112581 114825 86643 85536 91104 94720 113023 112428 316846 340981 922430 918339 335573 349201 103170 94447 98438 99624 113364 108147 104400 104561 73564 75433 247627 219090 633651 630920 197124 195303 248703 251089 288088 278145 299665 300329 313328 319258 297892 329381 652759 685291 498382 407714 263160 257604 297538 296176 311729 314809 321433 323787 357435 358772 571958 599534 41.15 68.0 1
14:15:36 2023-09-27 305710 304999 77795 76347 114931 114785 112451 114825 86493 85504 91104 94851 113023 112428 316846 342267 924868 911406 339281 349478 103241 93030 98339 99799 113464 108304 104627 104860 73503 75666 247627 218471 632909 636538 196571 198881 247955 251014 287886 279153 299713 302069 315049 321172 302989 331330 655713 682172 503791 405673 261860 258756 296845 297378 310571 316378 322635 324532 353909 357549 574004 596217 41.15 68.0 1
14:15:37 2023-09-27 309061 303754 77764 76326 114851 114752 112439 114825 86493 85409 91137 94557 113213 112081 316810 342232 922430 912717 338614 349201 103029 94512 98405 99590 113218 108222 104295 104739 73500 75536 246512 219090 635220 630799 196986 195303 248516 249714 289018 278374 297667 300762 318977 320983 297892 329310 653013 683848 501086 409555 262938 257746 297892 294650 312968 318651 321339 326766 355081 358880 567005 598093 41.15 68.0 1
14:15:38 2023-09-27 306240 304936 77532 76483 114589 115314 115230 115087 86608 85504 91104 94754 112989 112428 319010 346946 931654 908809 337511 349621 103029 94904 98273 99907 111460 108487 104415 104739 73334 75569 246512 220022 633625 637847 197017 195303 248480 251265 287791 282167 297205 299430 314308 319339 297536 328848 652795 683183 505179 412574 261824 258322 297585 295731 311899 317405 320885 324496 357402 356797 571064 597523 41.15 68.0 1
14:15:39 2023-09-27 306676 304789 77648 76410 114783 114818 115459 112105 86226 85568 91104 94754 113023 112462 323012 346102 921776 910329 338374 349765 103100 94611 98438 99794 113173 108255 104328 104739 73500 75536 247627 219710 631691 630920 197680 194756 249846 250488 288088 279648 298136 302069 313328 320023 299251 332013 656139 683364 501086 410317 261788 257782 297892 296248 311948 318505 321795 324496 355543 358124 568723 595887 41.15 68.0 1
14:15:40 2023-09-27 304815 304636 77732 76410 114733 115322 112385 115042 86226 85636 90946 92816 113379 112986 319339 344883 928827 907627 335464 350149 103241 93030 98339 99799 111460 108554 104223 104807 73367 75835 249793 220802 630857 636502 197124 198567 248516 251492 287028 280113 297703 301216 315223 319410 297501 329079 654715 685146 498382 412866 261860 258503 297473 296255 310708 317405 318630 324136 358228 357287 571064 596180 41.15 68.0 1
14:15:41 2023-09-27 305490 304999 77724 76414 114817 115405 112374 114962 86493 85599 91104 94917 112900 112531 316810 343537 919100 909067 337382 349765 103100 94611 98438 99794 113252 108255 104328 104739 73399 75569 246512 219710 634850 630920 197402 195303 249321 251301 287184 279843 297703 301710 315865 319845 297712 331274 655052 686041 501086 410317 264086 256918 298000 296492 310202 317335 321119 324496 356329 359892 571810 596144 41.15 68.0 1
14:15:42 2023-09-27 304071 304748 77795 76347 114881 114818 112451 114939 86634 85694 91315 92721 113447 112359 319448 342424 928827 911582 333505 349621 103100 94577 98405 99863 113252 108405 104328 104928 73452 75640 248705 220177 631626 634707 197259 195780 248516 252009 286530 279222 299460 298418 315003 320308 303417 329345 656641 690250 499734 411699 261860 257924 297054 297509 311261 316413 323167 323703 357725 357872 577000 599367 41.15 68.0 1
14:15:43 2023-09-27 305446 304645 77732 76379 114942 114785 112540 115019 86579 85599 91230 94851 112989 112428 316810 342472 922430 910360 336595 349166 103241 92941 98913 99557 113566 108188 104651 104638 73633 75504 258777 219090 637065 634295 196986 195851 248061 252009 287634 281968 297306 301636 315793 322112 298000 332322 655458 685483 501086 405421 264014 258215 296845 297798 311109 316096 322635 324352 355437 359892 574446 597449 41.15 68.0 1
14:15:44 2023-09-27 306552 304325 77880 76336 115040 114653 112768 112073 86634 85631 91256 92721 113357 112324 319900 341834 931379 914219 335392 349657 103100 94577 98405 99795 111770 108487 104550 104851 73417 75640 247627 220022 633751 636502 196571 199160 246986 252364 287886 279355 300561 300293 314238 320272 297640 329345 654905 691226 502439 410499 261860 257888 296219 297798 311581 315134 321504 323895 356614 358340 575703 599410 41.15 68.0 1
14:15:45 2023-09-27 304999 304749 77704 76392 114976 114785 112418 115019 86461 85536 91197 94818 113179 112428 316810 342247 923542 910360 338947 349201 103029 94642 98405 99590 113218 108188 104367 104672 73550 75556 248373 218163 633423 636053 196571 196366 247987 250978 288134 281335 297559 300585 314941 322076 297532 330333 655458 682954 502773 405565 261860 258756 296845 296356 311693 316343 320234 324496 353874 357836 577477 599792 41.15 68.0 1
14:15:46 2023-09-27 306865 303969 78017 76555 112082 115160 112768 112041 86665 85483 91256 94817 113324 112256 319448 342906 927500 914972 336595 349765 102959 93030 98372 99557 113375 108371 104295 104739 73532 75731 252911 219555 629462 636538 197124 195303 248703 250488 289018 278340 297739 299360 314203 320047 298405 330443 649051 685219 501086 412282 261752 258503 298000 294757 313076 315424 320045 324424 356293 356475 570411 597726 41.15 68.0 1
14:15:47 2023-09-27 305930 304436 77732 76420 114892 114769 112451 114939 86461 85536 91071 94720 113379 112428 316775 345125 928937 908273 337621 349729 102959 94676 98339 99761 113072 108479 104261 102225 73367 75672 248705 220333 630472 638279 197187 196103 248232 251086 288017 280382 296888 300164 315938 319127 300425 331307 654143 683147 498382 412282 261824 258108 297113 296255 311109 317370 320885 324208 357546 357263 570991 596107 41.15 68.0 1
14:15:48 2023-09-27 315250 304676 78049 76431 112040 114752 112504 112085 86665 85604 91256 92752 113324 112290 316775 341978 920860 915659 333397 349621 103100 94708 98372 99624 113218 108720 104781 104706 73334 75588 248705 220646 628699 630690 197402 195303 249249 250876 288088 278958 297342 298383 315223 320272 298000 330344 649051 692240 505179 411699 263341 257095 297928 296924 312090 316061 320531 323140 358192 358880 570411 599682 41.15 68.0 1
14:15:49 2023-09-27 313258 305388 77704 76410 114972 114752 112483 115053 86226 85599 91071 94754 112989 112428 316810 341978 927575 909067 333577 349765 103029 94611 98372 99761 113184 108405 104295 104739 73367 75841 248705 220959 630427 636469 197366 195577 248374 251866 286759 281769 299242 300790 318319 319304 299577 329310 656604 691971 498382 411369 261860 258251 298000 297054 310166 316972 320531 323403 357653 357836 576110 597946 41.15 68.0 1
14:15:50 2023-09-27 307863 304151 78041 76420 112236 114719 112768 111831 86665 85694 91289 94851 113145 112428 317699 341425 922319 918302 336087 349201 103311 94577 98942 99491 113409 108188 104400 104672 73550 75504 248705 219090 634311 632870 197124 195303 248480 250876 287837 279788 300416 299325 313293 319668 297892 329381 652456 685219 489902 405637 263341 257853 297682 296299 312090 314439 321540 323895 354441 358880 571331 599792 41.15 68.0 1
14:15:51 2023-09-27 306793 304744 77848 76388 114963 114752 112768 114791 86670 85504 91104 94557 113179 112315 319302 342460 930329 912304 335573 349729 103100 94545 98405 99624 113218 108405 104709 102425 73372 75841 249793 220022 629020 637257 196255 196402 247502 251652 288422 279788 300095 300718 314238 320983 303381 330889 654569 690177 492066 410462 261860 258720 296134 297480 312820 314949 321278 324424 356614 358340 574483 597615 41.15 68.0 1
14:15:52 2023-09-27 309265 304147 77911 76473 112138 115227 112658 114951 86670 85557 91230 94654 113179 112290 319040 343537 923763 914127 339094 349585 103382 94611 98405 99624 113330 108371 104439 104706 73500 75536 248705 219090 641317 630956 197124 195303 249249 249714 288901 279188 297097 300726 313293 319952 297892 329310 649015 683619 502439 409846 261860 257888 297748 295530 312820 316821 320102 324532 355223 358340 567005 596180 41.15 68.0 1
14:15:53 2023-09-27 306865 304294 77816 76379 114896 114785 112516 114825 86493 85472 91104 94687 113023 112428 316810 341480 924887 915009 333685 349765 102959 94709 98372 99870 111615 108720 102892 102473 73369 75834 267853 221272 628497 635567 197680 195232 249668 250452 288494 279188 297739 301289 318624 319162 297501 330076 649051 692240 503622 414038 263124 257095 297748 296679 312126 316121 320045 323906 358768 358088 568723 595850 41.15 68.0 1
14:15:54 2023-09-27 316413 304502 77880 76392 114976 114818 112374 114860 86226 85694 91256 94851 113145 112428 316810 342232 922356 910087 337144 349447 103382 94577 98878 99557 113600 107890 104506 104527 73633 75504 247627 219090 636696 630690 196571 195714 248061 252009 287886 279613 297739 301216 313362 320183 296695 329381 656140 681155 501086 405637 263714 257888 296845 297162 311144 316831 319596 326855 354441 358880 574446 597946 41.15 68.0 1
14:15:55 2023-09-27 304581 304321 77876 76336 115036 114719 112768 114905 86579 85582 91104 94720 113023 112428 316810 341978 922430 917035 336087 348389 103666 92962 98848 99666 112036 108304 104661 104860 73535 75698 248705 219090 635684 634217 197402 195303 248480 250876 288115 279788 301996 301216 315715 321208 297532 329381 654440 690489 502439 405637 263341 257888 297682 297032 312090 315131 321576 324159 354441 358880 572031 599682 41.15 68.0 1
14:15:56 2023-09-27 305750 304785 77884 76383 114931 114818 112768 111964 86665 85594 91071 94720 113179 112428 319448 341515 924887 909420 340056 349483 103029 94512 98405 99624 113218 108405 104367 104706 73500 75536 248705 218821 639965 637475 196986 198567 248097 251301 288088 279288 297703 301184 315049 321208 299360 330480 656677 683136 502439 409195 261860 258756 297054 297054 311836 316378 319561 326441 354157 356761 573562 596217 41.15 68.0 1
14:15:57 2023-09-27 308856 304330 77764 76368 114998 114785 112504 114825 86493 85472 91104 94622 113213 112350 316810 343537 922430 914144 339151 349514 103382 93165 98745 99799 113621 108487 104593 102425 73503 75782 251558 219400 636849 631028 197541 198810 249736 250134 288635 279578 297667 302497 313293 320994 297424 329345 649015 684103 501086 409810 261860 258251 297928 295566 313076 316856 321339 324568 355543 358628 568452 596217 41.15 68.0 1
14:15:58 2023-09-27 304599 304436 77740 76504 111975 115448 112288 115087 86226 85668 91071 92784 112989 115184 316775 341550 928974 910219 333577 349800 103029 94611 98405 99898 113218 108405 104328 104739 73564 75640 246512 220333 631241 634598 197402 195577 248774 252009 286839 279856 297378 298871 315223 320308 303454 329310 656604 691226 498382 411699 261860 258286 297473 297798 310166 316856 323271 323895 357942 358376 576591 598832 41.15 68.0 1
14:15:59 2023-09-27 305701 304794 77795 76379 114976 114818 112427 115019 86226 85568 91104 94787 113057 112428 319339 345370 922999 911406 337200 349585 103241 93198 98339 99765 111615 108487 104593 104889 73500 75640 246512 219710 634040 634217 197541 195303 248480 251655 287386 279843 297414 300479 314273 321208 297892 331113 655640 684146 501086 408617 264086 257491 297473 297264 310673 317113 319596 323978 356578 360325 574446 598093 41.15 68.0 1
14:16:00 2023-09-27 306116 304685 77827 76379 114847 114810 112483 115019 86697 85599 91295 94754 113179 112428 316810 341978 926271 914127 333649 349765 103100 94709 98405 99830 113218 108570 104400 104739 73500 75588 248705 220022 631498 634593 197124 195303 248097 252009 287301 279306 300379 301216 314968 320094 297640 329345 656140 691262 501086 411407 261860 258286 296636 297870 311144 315901 321312 323439 356650 358376 576147 599682 41.15 68.0 1
14:16:01 2023-09-27 305701 304958 77760 76379 114976 114785 112483 115053 86461 85646 91038 92721 113525 112568 319827 344846 922356 908956 336962 349621 103892 92966 99152 99628 113779 108155 104468 104561 73633 75536 267853 220022 638942 630920 196986 198846 248097 252009 287634 279613 297378 301289 313328 320183 297892 329381 655677 683147 513576 405673 263900 257924 295933 297798 311180 317110 320306 324460 354974 358880 575703 595429 41.15 68.0 1
14:16:02 2023-09-27 306541 304436 77939 76357 112224 114998 112504 114825 86611 85525 91230 94655 113179 112428 316810 342460 930989 911657 335609 349765 103100 94611 98372 99624 113252 108405 104367 104739 73532 75640 246621 220063 635636 638413 196433 198952 246986 251655 288607 278344 300379 299360 314713 320757 303026 328848 657849 690738 501086 410499 261860 259302 296749 296564 312162 315204 321314 326464 356578 358376 574483 599682 41.15 68.0 1
14:16:03 2023-09-27 306388 304357 77816 76416 114851 114785 112516 115008 86634 85636 91411 92690 113604 112359 319448 342943 926368 910249 338285 349585 103382 93030 98438 99624 113330 108296 104400 102393 73535 75640 249358 218471 639556 635604 196910 196402 248097 252009 288088 279222 299809 301216 315493 320183 297892 330150 656177 683136 498435 407968 261860 258756 297054 297798 312126 316891 320566 324532 354441 358628 575914 597983 41.15 68.0 1
14:16:04 2023-09-27 308710 304421 78045 76316 115010 114781 112581 115019 86611 85562 91389 94754 113090 112428 316810 341480 927612 917035 336595 349765 102818 94808 98339 99965 113061 108621 104261 104879 73615 75672 244356 219710 627531 636538 197402 195303 249509 250524 288901 279188 297414 299395 314273 319375 301254 329310 649051 689204 501086 413451 261860 258685 297928 296054 313111 316378 320531 324460 357403 356761 569566 599257 41.15 68.0 1
14:16:05 2023-09-27 306401 305008 77711 76399 114851 115385 112614 112062 86634 85668 91289 92784 113391 112359 319448 344983 928790 908236 335464 350786 102959 94644 98372 99863 111693 108521 104261 102079 73532 75737 246512 219582 630985 636538 197124 198655 248551 251301 287279 280501 297667 299395 315223 320308 297953 329310 655677 685219 497101 412866 261860 258503 296839 297378 310237 317441 319561 324136 358480 358376 572752 594129 41.15 68.0 1
14:16:06 2023-09-27 304284 304794 77675 76410 114778 115293 115459 115122 86611 85663 91038 92520 113023 112879 316810 343057 921776 909457 337866 349765 103100 94611 98405 99624 113252 108405 102135 104739 73666 75569 249803 219710 631691 630476 197415 195780 249001 251794 287037 282167 297595 300129 315938 321172 297424 331274 655495 687500 499734 409195 264460 257708 297682 297870 312808 317405 322598 324496 356614 357661 576930 598832 41.15 68.0 1
14:16:07 2023-09-27 313707 304357 78017 76431 112053 115352 112768 112073 86697 85599 91289 92721 113391 112672 320126 341870 928932 910329 333613 350329 103100 93198 98405 99761 113330 108438 104328 104773 73438 75893 258777 220333 638771 634671 197124 195577 248865 252364 287279 279648 299170 300329 315188 320308 300110 329381 656677 692950 501086 411699 263341 258322 297054 297653 310926 316413 321576 324195 357976 358376 576183 599257 41.15 68.0 1
14:16:08 2023-09-27 304784 304794 77711 76420 114778 114818 112427 115053 86258 85631 91104 94754 113023 112462 316810 342507 922236 909067 337382 349765 103241 94577 98471 99590 113442 108222 104468 104706 73666 75536 248706 219285 636911 636469 196910 196402 248197 251937 288052 279703 299315 300164 315902 322565 297748 331851 658316 684103 502773 405637 263341 258578 296486 297798 311617 316413 320081 324496 354228 358880 575703 595429 41.15 68.0 1
14:16:09 2023-09-27 308456 304757 78077 76473 112105 115222 112691 111976 86697 85599 91289 94882 113391 112324 317473 341207 928974 917035 337475 350643 102818 94808 98372 99932 113061 108904 104670 104773 73532 75854 247627 219710 639833 637475 197402 195303 249285 251001 288901 279188 300618 301216 314493 319375 298858 328848 652759 685291 494432 412866 261860 258756 297928 295838 313588 316378 320566 324172 357151 357251 570411 599682 41.15 68.0 1
14:16:10 2023-09-27 306640 304789 77884 76410 114885 114818 112483 115053 86493 85568 91230 94787 113057 112428 316810 345160 927575 907776 336631 349800 103029 94808 98405 99863 113252 108621 104328 104807 73432 75958 248705 220959 629836 638279 197541 195851 248723 251158 287940 280788 297487 300129 315118 319091 297953 329310 654715 685219 499734 413415 261860 258720 297928 296356 310424 318083 319301 324496 358253 357836 571871 598093 41.15 68.0 1
14:16:11 2023-09-27 321378 304891 78141 76473 112036 115306 112658 111985 86697 85694 91293 94884 113213 112428 316846 341486 926271 916998 333541 350575 103241 94644 98847 99624 113252 108405 104290 104773 73532 75620 248705 220333 629968 630920 197541 195303 249285 251265 288201 279188 299496 298453 315258 320983 297892 332957 652759 692240 505179 411699 263900 257708 298000 295731 312162 316413 324043 323439 358804 360071 571220 598647 41.15 68.0 1
14:16:12 2023-09-27 304810 304931 77915 76414 114885 115518 112548 114962 86493 85604 91263 94918 113023 112566 316846 340458 929011 912717 333649 349836 103241 94709 98438 99896 113364 108405 104810 102447 73589 75958 258777 220177 636160 636088 197402 195851 248339 252684 287778 281371 299592 300754 315003 320757 297712 332470 658785 692240 501086 411699 263341 258720 296874 297653 311652 316571 321576 324424 357689 358376 577036 599682 41.15 68.0 1
14:16:13 2023-09-27 306721 304115 78034 76375 112200 114719 112821 114916 86761 85472 91389 94524 110847 112100 317699 343087 922158 918339 337438 349442 103311 94708 98405 99795 113453 108479 104473 104706 73633 75640 246512 218825 639813 630920 197402 195714 249039 251265 288901 278895 299160 300235 313293 320148 298000 330308 652939 685146 502439 407968 263341 258251 297892 297378 314029 314914 320602 324496 355223 358880 572031 599410 41.15 68.0 1
14:16:14 2023-09-27 306793 303937 77911 76399 115075 114785 112614 114985 86729 85504 91356 94818 113179 112428 317734 341187 931650 915659 337071 349729 103241 94741 98405 99836 111926 108904 104810 102377 73503 75750 250602 220333 633921 637744 197608 196126 248687 251017 287766 278374 299460 299395 317725 321208 298822 330443 652723 685291 495933 411697 261788 259484 297466 296888 313737 316121 320566 324460 356614 356761 571759 597615 41.15 68.0 1
14:16:15 2023-09-27 306469 305039 77848 76467 114972 115485 112439 112094 86611 85843 91289 94884 113145 112627 316810 344330 920975 910106 337621 349729 103241 94676 98405 99898 113409 108405 104367 104812 73665 75640 247627 219710 637928 632870 197958 195303 249772 251265 288124 280465 298257 302069 314238 321208 303490 331346 652759 683147 501086 410499 263341 257591 297928 297378 311363 317370 319561 324532 356578 358880 571626 597486 41.15 68.0 1
14:16:16 2023-09-27 306865 305388 77880 76441 115028 115293 112581 115053 86670 85599 91293 94884 113379 112428 317734 341480 923542 918339 333541 350216 103698 93030 98848 99974 113621 108487 104661 102283 73503 75886 250937 220802 641452 634666 197680 198759 249635 251265 288607 279934 299881 298836 316105 321208 297892 331381 655052 692729 501086 411699 264086 257636 297928 296111 312162 316061 321504 324136 358732 360543 571626 601498 41.15 68.0 1
14:16:17 2023-09-27 305682 304645 77816 76441 115002 115293 112581 112094 86670 85694 91293 94950 113213 112917 320017 342507 922430 911382 337621 349765 103589 94577 99047 99557 113634 108188 104685 104706 73633 75588 248705 219710 639499 630762 197124 198846 248480 252009 288196 279808 297739 299430 313362 320218 297892 330344 656641 682631 501086 405637 263900 258286 297167 297264 311836 316796 320081 324460 355223 359892 575703 597946 41.15 68.0 1
14:16:18 2023-09-27 313056 304539 77974 76316 112118 114785 112768 114985 86761 85568 91230 94884 113213 112428 317734 341978 922999 919485 336304 349478 103795 93030 98915 99799 113779 108487 104805 102350 73654 75750 249793 219555 639606 630956 197541 198810 249350 251688 288494 278305 301412 301179 314273 323019 297748 330844 653718 689982 502439 408004 263900 258286 297892 297378 312126 315169 322290 324460 356043 359892 567743 599682 41.15 68.0 1
14:16:19 2023-09-27 306109 312651 77974 76535 112082 115452 112614 112017 86761 85663 91474 92816 113247 112428 317734 342507 927584 911657 340538 350540 103241 94774 98878 99932 113409 108479 104506 104739 73666 75672 247627 218821 636725 638413 197124 199021 248480 251832 288088 279843 299496 301853 315715 319703 298370 328812 657803 684103 505179 409231 261860 259849 296803 297581 312126 316096 320531 327400 354974 358340 575703 597946 41.15 68.0 1
14:16:20 2023-09-27 305357 304789 78045 76425 115134 115293 112899 115087 86911 85663 91389 94884 113247 112428 320280 346347 922209 919359 339428 350113 103628 93198 98915 99936 113779 108487 104839 102307 73633 75620 248705 219090 637095 634526 197680 195851 249424 251265 287954 279288 299061 303718 314238 321743 297640 332957 649051 683147 497101 409195 263714 258685 297712 296823 314728 316378 322068 326902 356007 359385 569970 599682 41.15 68.0 2
14:16:21 2023-09-27 306455 306083 78006 76504 115113 115677 112614 112289 87053 85726 91548 95017 113325 113203 317770 345680 931650 910360 337144 351353 103382 94972 99014 100274 113634 108955 104685 105199 73698 75893 248705 219960 631306 638413 197680 199127 250283 252542 289018 281856 300379 301255 317132 321208 299382 331381 660515 692240 506550 413233 264647 260251 297712 297617 313772 321199 322254 327936 360722 358767 577817 602781 41.15 68.0 2
14:16:22 2023-09-27 306865 306266 78682 76943 112911 117101 114445 114115 87427 86464 92417 93480 111198 116454 321916 347554 931502 920918 342477 355953 105330 95996 100658 102080 112014 110917 103277 104507 74513 76550 253133 221995 642907 642038 198293 197132 252176 254395 291511 285392 302821 306847 319550 327142 303044 336248 669683 694196 502429 413269 267379 263381 302797 302736 318030 323179 329573 332595 361098 366481 589634 609031 41.15 68.0 2
14:16:23 2023-09-27 319446 317960 81614 79601 119752 124582 123813 122957 89605 88897 97374 97106 115920 117008 333708 356717 965712 954870 357910 368763 109510 96423 104317 105755 120118 116542 110712 113072 76551 77085 259872 229176 659574 660373 205413 203880 259663 261977 302783 296107 313122 315861 328946 336994 310940 346138 691003 720298 524078 423592 276256 271305 313561 314829 329779 333885 339194 341344 372951 377337 608048 629060 41.15 68.0 2
14:16:24 2023-09-27 327192 323827 82820 80416 124011 123407 123585 121692 90755 89304 96267 98407 118029 118630 338352 362614 977602 970209 361996 373554 112937 97882 106453 108013 120625 119480 111363 111828 77057 78456 262225 230201 668561 667428 207517 204348 260784 264909 306748 298227 315334 318874 333495 338494 315883 348779 699165 727587 528485 432119 278884 275593 317743 316367 333432 338003 339380 347687 377828 377635 614053 636562 41.15 68.0 2
14:16:25 2023-09-27 331533 330759 83607 81769 122973 127050 126673 126374 91305 90314 98052 102925 120500 121569 346306 372198 993330 981813 368009 381680 114050 99296 109703 112741 124971 124899 114830 115551 78579 79746 265831 232725 678187 681436 208161 206979 265727 268292 308323 304534 320605 322346 337514 339544 316646 351352 707111 747387 529855 436791 283868 278961 319781 321786 334627 338520 345676 349241 382065 382819 618131 647158 41.15 67.9 2
14:16:26 2023-09-27 333388 333803 84123 82031 124444 127988 127901 127529 91517 90463 99232 103318 122901 121923 349259 375525 1005409 985136 365068 385204 111348 99876 110517 113379 126039 122441 116015 117034 79029 80399 265831 236485 677165 684962 208847 208780 266135 269120 313107 303146 320611 323853 336782 341621 320339 350858 709364 747623 527114 440994 284270 279354 324476 320811 336720 342596 345713 348152 385585 385769 618131 647292 41.15 67.9 2
14:16:27 2023-09-27 339762 336542 85886 82229 125493 129202 130415 129580 93362 90471 99778 103828 123123 124965 351380 375596 1008744 1001042 374012 386704 111683 100355 112216 114224 128028 124164 117836 118810 79590 81054 268259 236986 681802 685931 210851 209030 267400 270748 313583 306829 321811 324875 336274 343784 319434 350858 715522 745139 529488 440369 284673 279810 324247 323781 337500 342639 344593 352478 385334 384869 626167 650470 41.15 67.9 2
14:16:28 2023-09-27 339025 338260 86041 82487 126162 129923 130741 130485 91643 90786 99983 104143 119985 125453 351483 378791 1014629 998837 377313 389938 111760 100699 112544 111731 128789 125278 118427 119682 79763 81090 268259 237826 680869 693073 210851 209802 267847 270317 313619 306829 323543 324839 338855 341656 316903 351424 716537 752656 532597 441104 283396 280889 324019 323817 339508 341647 347291 351954 384431 384579 622737 655001 41.15 67.9 2
14:16:29 2023-09-27 341311 340719 84601 82618 125915 130368 133123 133025 93395 90786 100498 104205 120147 125541 354907 378791 1023849 1005151 374012 390206 111913 100733 114822 112345 129493 125712 119182 120087 80091 81392 270338 238669 685641 694964 211406 209475 269890 270748 315497 306829 322562 324609 340251 342408 318156 353521 717045 752620 530841 439462 285236 279608 324933 324803 338793 341612 346801 350261 383281 386856 621820 655001 41.15 67.9 2
14:16:30 2023-09-27 345357 343001 86181 82785 127022 133046 130697 130363 93714 91260 101190 101912 121296 126101 356249 385545 1022361 1005151 378501 390877 112630 101255 115429 113360 132342 126715 120320 122812 80615 81699 270338 237481 707450 698051 211548 210376 269357 271713 314132 307224 323088 324875 339880 341656 316938 351496 720417 757292 535339 440948 286101 281817 324933 326676 339818 342674 348349 349240 385621 385733 628688 658341 41.15 67.9 2
14:16:31 2023-09-27 346513 343590 86214 82932 127555 133707 130805 130552 93684 91294 101257 102210 121593 123035 357358 383384 1036007 1016686 379424 393957 113070 101673 115727 114082 133011 127876 120788 122076 80859 82116 272808 238922 693221 699073 213212 210790 270878 271143 315942 306296 324600 324875 338891 343502 316646 351533 719326 756496 538081 441730 286920 281584 327269 324839 341638 343189 346764 354616 385008 385275 627351 658341 41.15 67.8 2
14:16:32 2023-09-27 348820 347675 86732 85062 128823 134254 132739 131960 93978 91638 102306 102917 122796 123504 360785 388726 1035561 1012896 384287 396916 113798 104119 116130 114942 129840 128897 123491 120841 81309 82734 275322 241944 696019 705213 213212 211662 269962 272876 315192 309365 324672 324714 339880 343713 316973 350894 725717 763336 536710 446890 286647 283578 326877 327138 342686 344810 348843 351109 390210 386965 630925 663949 41.15 67.8 2
14:16:33 2023-09-27 347345 348876 86924 85003 129571 134476 133641 132390 94173 91612 102692 103430 123643 123893 364773 389782 1041402 1029090 378393 396808 114694 102520 113853 114909 131079 129325 120407 121007 81831 83043 276956 241728 704298 702226 213583 211733 272411 273444 316623 309126 324071 327702 338891 344783 317898 354667 726301 757364 544130 444540 288942 281817 326948 327172 340332 347938 348843 351393 385621 387388 641047 666110 41.15 67.8 2
14:16:34 2023-09-27 351740 352010 87152 85423 132509 131818 134550 134129 94369 92125 103469 104255 124112 125274 365161 391950 1050763 1032539 385413 399729 114905 104610 114270 116401 132548 130871 121153 122899 82122 84912 274404 245742 714314 707152 214929 212879 270723 272911 318801 308226 328054 327437 339916 346900 318343 354380 727364 765065 539452 446890 290946 285209 329960 325765 342952 347938 349337 354098 388015 389968 640067 667447 41.15 67.8 2
14:16:35 2023-09-27 356076 352117 87398 85855 131241 132531 135895 134399 94793 92152 104012 104223 125123 125087 368068 400117 1041329 1032542 385196 400995 115897 104750 116122 116548 133415 131053 122677 122932 82593 85306 279176 243562 711218 711342 214254 213627 271136 274166 319765 312023 324636 328729 341978 343748 319828 354380 735941 774132 545519 450813 291357 285387 329426 330455 342674 348916 349898 351501 387467 387578 641010 672927 41.15 67.8 2
14:16:36 2023-09-27 360549 356163 87507 86138 133525 134314 136356 135995 94665 94629 105878 105343 125377 126677 371891 399626 1050763 1033041 392171 404644 116157 105283 116356 117719 134137 134428 123722 124355 83215 85460 279913 245395 709631 716180 215454 213927 272381 275886 318578 313705 329116 328963 341172 346864 319863 354093 736046 775263 546909 450592 291357 288355 331462 329689 344992 349720 349898 353562 393534 393195 645038 677167 41.15 67.8 2
14:16:37 2023-09-27 361723 357380 85814 86428 130421 134373 137149 136339 92718 92891 106315 105520 126205 127096 374144 402386 1059208 1049645 387587 405930 116933 105531 117263 118146 135237 134389 124454 124971 83675 85617 282516 245871 721117 712115 216061 213627 274122 276274 320063 314919 328614 330759 342979 347702 318861 357946 738052 766306 548299 448042 293633 288355 331462 332955 345623 349050 350463 357914 391573 391099 650283 673578 41.15 67.8 2
14:16:38 2023-09-27 364934 361024 86026 86566 131704 135800 138293 137727 92951 95123 106708 106541 127074 127974 375198 401174 1060729 1051251 396825 408295 117749 103317 117661 119369 136193 131701 125430 126281 84138 86144 279913 247837 716265 718315 216823 213191 274087 278902 323059 315843 328458 332252 342979 348294 321808 355780 744331 775263 541680 454537 293706 290974 333767 333528 348322 351287 350813 356719 394405 393963 658743 682477 41.15 67.8 2
14:16:39 2023-09-27 364254 361111 86239 86905 132282 136279 139134 138241 93077 95287 106960 106542 127950 128432 376362 409490 1072862 1051251 393465 409549 117945 103576 118382 119837 137087 132247 125844 126698 85783 86395 282516 249246 718180 725245 216823 217946 276265 278083 324727 315397 329488 331260 344571 348259 320869 358999 743293 775355 552469 453342 293562 293435 333983 333545 348475 351462 351487 358930 393369 394004 657807 682661 41.15 67.8 2
14:16:40 2023-09-27 368569 362552 86357 87013 132847 136760 142162 139055 93108 95321 107063 106868 128305 128893 378380 408830 1066392 1053792 397695 414153 118633 104003 118992 120367 137660 133872 126576 127192 86257 84588 284504 248188 723441 727405 216823 214414 276087 279295 324498 316712 329452 332986 345225 347185 324295 358999 745581 784297 526158 457011 293115 290128 335872 333852 349246 351498 354767 357914 395773 394902 654082 683756 41.15 67.8 2
14:16:41 2023-09-27 368198 365571 86954 85275 133931 137905 143150 142371 93393 95719 104718 107804 131033 129966 382989 411890 1082188 1060471 396529 414908 119565 104431 119879 122718 138828 134581 127796 128665 86464 84857 284504 250730 722620 732677 216818 214185 278320 279761 324898 319161 332531 333816 346687 350420 323312 358199 747141 784379 551790 457011 295847 290877 335751 336215 351681 354711 354480 358203 396362 396426 663252 686775 41.15 67.8 2
14:16:42 2023-09-27 372580 368146 87233 85409 134415 138635 143090 142713 93806 96080 105197 108084 129649 130510 384600 414944 1076045 1059978 401884 417182 120029 105143 120281 122906 141382 135081 128192 129044 86770 85041 287150 250131 727233 735688 218667 214953 278124 279872 324956 318445 334290 333888 346722 349826 324825 359146 749993 790588 558802 459611 294766 291481 337781 334437 351398 354676 357504 357090 396133 396461 659356 689847 41.15 67.8 2
14:16:43 2023-09-27 372094 370042 87993 85700 135322 139709 143865 143581 93710 96119 105400 109008 132190 131901 385290 413812 1091218 1072843 402570 417540 122239 106210 120956 123521 142109 136483 128857 132347 86963 85647 284848 255193 725189 732764 217493 215887 279141 279872 328866 317964 333613 336022 345645 351998 324897 360112 755399 788879 553859 459355 300235 291925 338291 338601 350831 356850 358011 360551 396246 396356 665646 691586 41.15 67.8 2
14:16:44 2023-09-27 372517 372552 88541 86089 136065 139869 141332 140699 94347 94204 106165 109217 128877 132134 387574 420142 1088389 1070222 402213 418750 122816 106568 121666 120567 138819 136734 129575 132273 87243 86166 288176 255193 730908 741832 217085 216745 279928 279907 329377 321243 333613 335987 347733 351142 324897 360474 755799 793310 558028 460660 299951 292772 339827 338530 353956 356779 358011 362801 399275 399951 664231 694342 41.15 67.8 2
14:16:45 2023-09-27 378262 372999 89072 86437 136914 143141 142388 142281 94925 96587 106502 109720 129778 134785 391713 421551 1091218 1082858 409172 422513 123397 107141 124388 121653 139828 137823 132728 133085 85577 86861 288750 255193 737109 736095 219534 216931 279928 283144 329377 322328 336120 337545 347768 355717 325716 360100 760174 796871 560211 467137 300447 295543 341407 340403 351713 360599 362098 360334 401538 399547 670395 698784 41.15 67.8 2
14:16:46 2023-09-27 375571 375399 89284 86869 137359 143847 142812 141974 94925 94332 107090 112090 130480 135267 393210 418563 1103863 1084398 402448 423849 123637 107503 124839 122436 140703 138238 132821 129807 85768 87222 289844 257551 738622 741307 218886 217571 279818 281583 331700 322817 336357 339661 349608 354649 325646 363684 763522 793383 564439 462515 301079 296031 340891 342722 353956 357999 359664 364828 401071 399987 673414 699997 41.15 67.8 2
14:16:47 2023-09-27 382233 378198 89697 87505 138332 144694 143752 143359 95119 94364 107518 112568 131067 132070 394980 426465 1100730 1079036 412880 427671 120513 108447 125152 123056 141653 139647 129609 131103 85938 88072 293586 258466 746252 749924 219912 219000 279897 284046 333969 322889 340664 338601 351461 355752 330921 362332 764385 811146 559592 469127 303653 296313 345388 342577 356971 360635 360465 366306 401997 403624 667456 702596 41.15 67.8 2
14:16:48 2023-09-27 382130 378456 90038 87833 139264 144513 144543 143960 95509 94429 107915 112602 131380 132203 396308 425234 1100730 1088335 412744 428881 121849 108631 125675 123598 142736 139699 130520 131621 86323 88106 285999 258466 746466 749924 220008 219000 281792 284800 333969 326694 337657 341205 351992 354685 327653 363684 768204 808719 564439 468868 303008 297007 342961 344806 356512 359105 360307 365898 405291 404833 671432 705011 41.15 67.8 2
14:16:49 2023-09-27 383451 379042 90264 87961 142130 141090 145084 143858 95736 94524 108445 113057 132436 132703 396551 429027 1109508 1099906 408990 430097 122516 108897 122525 124005 143807 140355 131116 131835 87003 88198 291783 258100 752091 751477 220944 218484 283521 285151 333463 325487 339444 341722 351992 357863 325716 364823 772168 800200 567258 469201 302898 297493 344937 345039 355976 362923 359415 365898 404685 404833 684073 708125 41.15 67.8 2
14:16:50 2023-09-27 383967 384175 90637 88606 142492 142698 145686 144863 95768 94620 108647 113272 132669 134104 400213 430468 1112776 1089885 413795 431202 122582 109620 123033 125063 143596 143571 132154 133361 87407 88845 293586 260602 744064 756291 220255 220440 283627 285824 334657 324696 339353 342528 351717 356287 329177 367078 770492 811302 567258 469867 304489 297458 345278 344248 359784 363242 360537 368646 404721 405204 682670 709203 41.15 67.8 2
14:16:51 2023-09-27 389458 383081 90975 89027 140740 143329 146088 145635 96162 94846 109249 110350 133620 134441 401310 433048 1109976 1093664 418226 432001 122985 110143 123531 125509 144166 144605 133026 134414 87715 89092 292767 259433 758608 758493 221324 220062 282890 288499 336431 325484 341448 342239 352350 356905 330478 364235 772168 811374 569601 474202 302888 299351 347399 344248 358701 361296 364629 367095 404685 404497 674613 709240 41.15 67.8 2
14:16:52 2023-09-27 390004 385093 91365 89056 143564 143892 147114 146280 96390 94813 109451 110499 134010 134984 402506 431681 1116048 1103478 418890 433012 123863 110738 124754 125958 145831 144570 133700 134588 88358 89496 295489 261445 754544 756277 222017 221439 284423 288499 334728 327490 339902 343321 352315 358367 330710 367078 776173 816036 567258 473423 306033 300248 345036 348728 360425 363765 364668 368986 409458 407446 680442 716403 41.15 67.8 2
14:16:53 2023-09-27 391115 385563 91711 89468 139862 144368 147385 146481 96422 95233 110024 110767 134718 135392 404352 433910 1122408 1109754 421377 436453 124238 110999 125200 126407 145815 144826 134087 134949 88544 89840 295489 261482 754533 756255 223096 221475 284792 290141 335702 328250 341207 345329 352033 359114 331157 366485 778483 811302 567434 477041 305454 302142 347715 348528 359820 364049 366067 367906 407477 405204 680107 715215 41.15 67.8 2
14:16:54 2023-09-27 387757 388065 92261 89631 140893 145021 148698 147888 96487 95071 110381 111079 134951 135998 405709 435387 1131164 1117822 414592 437997 125092 111422 125855 126947 147209 145073 135216 135424 89129 90153 295794 262779 761185 763380 223132 220475 288093 288879 336715 330777 341483 344319 354437 361017 330460 367601 781062 814645 566367 478660 305562 303511 349112 348385 359640 366649 368670 368720 409495 405169 684612 718409 41.15 67.8 2
14:16:55 2023-09-27 387700 390260 92325 89910 141499 145728 148454 148055 96918 95362 110534 111252 135546 136558 409304 436682 1131201 1117822 416974 436540 125419 111748 126446 127244 147449 142139 135437 135868 89194 90467 298275 263700 762508 763380 223602 221129 288499 288775 337732 331780 342001 345079 355005 361305 330710 368156 783019 814027 563588 478395 306172 302574 349818 349054 360363 367308 368743 369052 407156 406376 683766 718957 41.15 67.8 2
14:16:56 2023-09-27 387916 391255 92557 90160 142435 145777 148869 147988 96952 95686 110738 111967 136051 137209 410389 437661 1134341 1119340 418080 440484 125785 113740 126689 127665 148015 142865 135993 136211 89472 90782 299198 264296 764644 765511 224038 221856 289027 288775 338789 332517 342555 345392 355539 361375 330746 369423 784131 811338 553161 478395 306604 303106 349854 349581 360943 365681 366673 369348 407477 406981 686747 721075 41.15 67.8 2
14:16:57 2023-09-27 392540 392239 92937 90569 142656 146627 152188 151712 96981 95881 111011 112193 136598 137733 412647 439001 1140358 1122836 419519 440490 126369 114227 127143 128547 148515 144091 136394 137053 89816 91256 298275 265984 768960 767725 224533 222827 288942 290409 340363 333328 342591 347235 356645 362353 331247 368269 784192 815425 572895 479073 308556 303637 351443 351204 363021 367869 367225 369420 409302 408875 693599 724522 41.15 67.8 2
14:16:58 2023-09-27 394695 393761 93194 90786 142854 147136 152792 149792 97315 95979 111449 112809 136727 137767 411456 440454 1143278 1125531 422011 441840 126437 114295 127803 129173 148755 144296 137066 137729 90129 91701 298403 266928 763835 768752 224569 222984 288098 290517 341910 333328 342663 347514 356645 361305 331480 372089 786487 817226 574305 477717 309283 305675 351420 351735 363534 368970 367225 369420 409625 411093 692845 723321 41.15 67.8 2
14:16:59 2023-09-27 396227 396137 95130 91360 143621 147788 150299 150316 97114 96339 111921 113314 137468 139113 413341 441886 1146225 1125047 423883 445186 127152 114829 128021 131555 151404 145035 137646 138215 90476 91954 301049 267147 765823 770387 225202 223140 289027 295873 342983 333834 346211 349125 357469 362932 332756 369524 790543 820843 575714 478395 311073 306536 351758 353580 366113 371077 370054 371510 411680 412407 699895 726402 41.15 67.8 2
14:17:00 2023-09-27 396714 397065 95268 91585 143613 148619 148972 149235 97380 96668 111999 113657 138015 139361 417357 446482 1149552 1125010 423606 441696 127274 114863 128199 132223 149555 145442 137857 138902 90476 92241 303966 268797 768853 772573 225519 223140 287923 290193 344923 333599 346810 349371 357720 363512 333568 369524 790543 820315 571486 478395 311293 306105 351974 353870 363747 370145 366931 371619 412403 412587 701110 728724 41.15 67.8 2
14:17:01 2023-09-27 396894 397079 95593 91585 144262 149348 149625 149983 97478 96339 112458 113579 140655 139493 417731 449652 1152891 1129887 428599 444756 127573 115240 129080 132253 151895 146321 138194 141845 90950 94299 301058 269555 767483 775044 225837 223768 288737 291796 345411 333834 348852 349371 357756 364320 333622 374103 790846 827847 574305 479754 313507 306177 354480 355876 364734 370109 366637 373342 413709 414723 705105 730833 41.15 67.8 2
14:17:02 2023-09-27 400413 399329 95767 91904 145030 149312 150622 149776 97510 96503 112596 113690 140872 139660 418394 451034 1152891 1131569 428635 445104 127661 112373 128871 132505 151718 147003 138194 142124 91108 94429 303875 269934 767281 777313 225837 223768 288974 291761 345411 333834 349347 349371 357960 364058 333911 369524 792226 826887 572895 477336 313507 306321 355003 353617 364841 370145 369970 373907 414292 413494 703489 730833 41.15 67.8 2
14:17:03 2023-09-27 401620 398738 95767 92183 144824 150185 150824 151086 97811 96668 114919 114257 141137 140547 420584 450327 1157067 1134830 430873 448143 128453 112593 129368 132793 149650 147277 139000 142345 91619 94529 303761 272062 769296 778629 225765 224873 292016 293026 346878 335723 349805 351380 358656 364974 335655 372629 793272 825065 577123 477638 312176 309397 355756 353617 366231 373483 369515 373051 413565 414405 701961 730369 41.15 67.8 2
14:17:04 2023-09-27 402794 399965 95967 92382 145220 152605 151140 151224 97744 97031 114919 114480 141171 141208 421510 450363 1158782 1137629 428332 450216 128968 112747 130104 132952 150198 148102 141486 142410 91812 94627 306753 272098 769297 779183 225837 222711 289924 291761 345023 335534 348358 351807 360462 365152 333839 369560 795629 827699 581036 486208 312176 306685 354419 354149 364329 371809 372312 375076 414000 413534 701302 735039 41.15 67.8 2
14:17:05 2023-09-27 400907 401053 96332 92569 146164 150290 152047 151678 98014 96933 115274 114414 141436 140617 420703 450782 1159497 1140804 427993 449578 131425 112747 130740 132608 150923 147069 142247 142208 92133 94594 301629 269626 783007 780660 225837 227255 291728 291957 345655 336582 348852 351524 361006 366801 333911 369258 796793 829959 582466 488280 312619 306222 354952 354681 364876 371218 372312 375644 414948 413821 697987 732476 41.15 67.8 2
14:17:06 2023-09-27 408549 402356 96397 92638 146808 152996 152605 151711 98178 96700 115412 114480 141800 141011 422329 451858 1156207 1143315 435103 451568 131642 113135 130971 130590 151165 147996 142295 142761 92488 94923 314515 270495 777260 781838 225837 223434 289924 296016 344505 336547 347242 351916 360014 365188 336786 371614 797394 839075 582466 488826 313507 310273 358791 355876 368369 373044 373857 376867 412295 414989 697803 732540 41.15 67.8 2
14:17:07 2023-09-27 407389 404517 96468 94504 147153 151897 153096 152060 98210 97031 115607 114861 138188 141762 423628 452456 1152928 1139184 432556 450530 132146 113057 133652 129687 151686 148310 142661 142752 92488 95087 306511 272134 782191 786492 225837 225031 290842 293850 344540 338417 347278 350217 359727 365772 335503 369380 795629 838415 579607 488443 313702 306222 357667 355286 369364 371774 369551 376022 414984 415214 702991 733793 41.15 67.8 2
14:17:08 2023-09-27 410606 404847 96632 94827 147570 153528 153419 152478 98378 97031 115676 115051 142171 144342 423700 460120 1152928 1139184 439376 454263 131894 114236 133559 131136 151686 149734 142696 140707 92777 93131 306511 273363 776158 790961 225837 223434 290329 294677 346098 338619 352334 351555 362903 364356 337470 373757 797247 838893 585324 485264 314257 309834 357631 354219 369956 375730 369335 378048 413493 416123 711844 735295 41.15 67.8 2
14:17:09 2023-09-27 411380 405953 96602 94898 147708 149729 153165 153148 98178 97362 115756 115309 138778 144781 426808 460048 1161287 1135158 432620 455585 132146 114616 133815 131169 152174 149802 142929 140934 92970 95386 309311 275145 779363 790814 225837 224507 291445 293850 347737 337090 349098 351844 361164 365655 335836 372774 796829 833897 583895 486604 313702 307185 359865 356391 367700 374676 372312 377190 415056 413333 708208 737097 41.15 67.8 2
14:17:10 2023-09-27 408889 408213 96795 95153 148042 150576 153552 153778 98345 97695 115837 116045 139461 145263 428428 457285 1174699 1151787 436176 454011 132437 114682 134437 131869 152637 150153 139907 141391 93034 93431 307697 276514 788148 788686 228006 223365 292378 293921 348608 339262 350836 354871 359979 367317 335836 373939 801218 836447 582232 486616 312749 309086 358241 357861 368253 375466 375172 378158 417404 413333 705057 740084 41.15 67.8 2
14:17:11 2023-09-27 407389 409136 96934 95092 148251 150580 154235 153318 98546 97395 116102 115342 139527 144918 430055 459688 1171368 1155070 432511 456229 132806 114682 134625 131969 153224 150154 140509 141395 93421 95419 309686 273567 791832 790400 227115 223434 294129 294999 346655 339751 349098 353906 361006 365725 336516 369524 802388 838379 582466 489478 314215 308222 358493 359662 369740 374319 373784 379392 419770 418371 707114 743771 41.15 67.8 2
14:17:12 2023-09-27 411389 409860 94793 95381 148909 150788 154721 153744 98714 97395 116171 115912 140617 144989 430970 462723 1164560 1156716 441670 456164 132713 115222 134625 132390 153224 149977 141350 142075 93486 95584 309686 274367 803990 788722 226139 225400 292137 297297 346655 338690 349943 353157 360790 365772 335503 372774 802424 845688 583895 491024 313225 310748 357702 356356 369993 375730 374843 377318 414984 416521 704023 741229 41.15 67.8 2
14:17:13 2023-09-27 413104 407596 94667 95290 151483 151788 154970 154274 98883 97428 116287 116045 140590 143179 429326 466177 1162148 1146775 442925 455715 132621 115448 134625 132639 153718 153110 140980 142243 93550 95620 309686 275145 782048 796761 227435 224820 291763 295865 349805 338417 351002 353906 362247 367317 336568 374816 802350 841233 585324 488642 315509 309883 360808 357287 369740 377850 373893 377721 415020 415214 713202 741057 41.15 67.8 2
14:17:14 2023-09-27 411098 411863 94760 95450 151351 151550 155014 154527 98546 97395 116368 116238 140850 145502 430074 463421 1171368 1146775 436406 457070 132823 115640 134625 132952 154351 150891 141838 142644 93745 93495 324103 276122 791451 797890 226139 223434 294443 295579 348751 338405 351569 353906 358974 365690 334530 372811 802423 841453 583895 487588 315798 309121 358781 359662 369993 375181 371787 378574 416375 416159 718456 742755 41.15 67.8 2
14:17:15 2023-09-27 410482 411258 94917 95488 151843 151584 155757 154807 98883 97695 116599 116431 141175 145777 431961 462050 1175466 1162465 437060 458108 129715 115686 135054 132856 154996 151798 141928 142375 95503 93463 311592 275731 793965 796595 228402 225666 295543 296519 347630 341632 350858 355158 360970 369391 337390 372330 808881 848601 589613 492397 315690 310718 359757 360785 372875 375730 375209 376094 418095 418678 709286 747164 41.15 67.8 2
14:17:16 2023-09-27 415454 411626 94920 95587 152085 152030 155757 155056 98916 97695 116669 116464 141339 145742 432606 465522 1171368 1162726 441633 458825 129715 116193 135019 133323 154996 153680 141928 142837 95569 93654 311592 276122 792099 793313 225981 224820 293305 297523 348787 340743 349943 353688 362791 367317 336290 373411 805984 848191 583895 494602 314436 311038 360988 358544 372086 374327 377147 377793 415056 417478 709130 744319 41.15 67.8 2
14:17:17 2023-09-27 414813 413436 94984 95881 150124 152880 156260 155532 99052 97695 113713 116739 141997 141929 432714 471462 1167038 1155070 445170 459868 129804 116219 131891 134146 154970 150231 142613 143630 94332 93877 310281 276906 792451 802428 228240 225378 293234 297680 350863 340157 351569 355515 363193 367834 337262 375035 802388 844889 581351 489405 315690 310060 360988 357968 369956 376266 374076 378326 415056 416415 717365 742718 41.15 67.8 2
14:17:18 2023-09-27 412268 413759 94957 95853 152161 152774 156226 155774 99019 97929 116669 117095 141729 142861 435203 468623 1176262 1155070 439705 459940 129983 116219 131800 133725 155384 153965 142871 143632 95735 93877 313637 278088 792520 802392 228779 223434 295758 296699 350333 341499 353666 354907 360553 366747 335468 373638 807127 843194 600417 490290 318751 311154 360156 360641 372013 378916 373292 379466 420959 418171 721448 744569 41.15 67.8 2
14:17:19 2023-09-27 416955 415034 95049 95849 150497 153171 156662 155922 99120 97929 113779 116853 142016 142458 435162 468990 1185721 1161073 442925 459976 129804 116801 131528 134420 155035 151081 142321 144232 95669 94134 312162 279675 781292 799021 226104 224629 294086 296562 351997 342293 350400 354184 362141 367878 336786 373265 809491 838415 582466 495339 315654 311439 360988 360713 369920 376788 376880 377721 416924 415796 710330 747127 41.15 67.8 2
14:17:20 2023-09-27 419779 414845 95179 95886 152655 153054 157020 156312 99120 98160 113969 117242 142255 143092 437897 466177 1177205 1162726 446127 463304 131103 116640 132256 134301 156217 150844 143018 143833 95935 94134 311592 276801 798396 800155 227435 224820 294443 297183 350611 342415 353337 355803 366805 368871 338457 372629 809332 855428 593760 497377 315509 310966 363836 359267 373138 376259 377304 378398 417994 417691 713374 742388 41.15 67.8 2
14:17:21 2023-09-27 417160 414520 95374 95948 149230 153020 157678 156060 99221 97695 113969 116853 142606 142730 439549 474272 1170463 1161899 441435 464032 131917 116801 133176 134196 156757 151115 143545 143799 96135 94134 315065 276906 804776 804739 227757 224820 294550 299473 349523 340779 354202 355409 362177 367355 336480 375035 808881 847356 596660 490515 318324 310966 360988 359662 372065 376634 374039 378168 417404 419008 721596 746031 41.15 67.8 2
14:17:22 2023-09-27 414849 418044 95374 96082 148712 153547 157856 157107 99221 98029 114179 117519 142947 143790 439490 475176 1183945 1164382 441561 465017 131132 116996 133142 134736 156757 151703 143712 144532 96499 94582 314599 280074 796465 805769 228887 224369 295572 297176 351497 340528 354844 355214 361093 367260 335468 375640 811754 838379 592471 490479 317996 312933 360844 360821 373138 378252 376310 377154 417580 417727 722109 750391 41.15 67.8 2
14:17:23 2023-09-27 419907 416388 95240 96253 150338 154077 156781 157801 99120 98365 113969 117911 142586 145103 439819 469062 1193191 1169162 441417 466664 131198 117306 133142 134668 156792 152512 143645 144735 96169 94549 316692 281090 811010 802282 226139 224629 294158 297716 351997 342848 351496 354752 362177 368685 334459 373338 810285 847361 592310 497487 315726 312422 360988 360533 371832 377742 377461 381236 420959 416928 715394 751726 41.15 67.8 2
14:17:24 2023-09-27 417436 419222 95571 96185 149701 153547 158004 156755 99221 97931 114514 117485 143145 143690 446990 472200 1187955 1174440 441525 465345 131989 116996 133864 134668 157230 151703 144245 144735 96370 94327 313141 276837 805105 802429 226876 223469 295794 299473 349805 342848 351605 355001 360805 367834 336516 372774 811504 854778 585324 495339 318069 312897 360952 360785 372884 375705 376310 376888 416304 420223 716819 751569 41.15 67.8 2
14:17:25 2023-09-27 421703 419788 95668 96152 150244 153791 161302 157326 99765 97862 114891 117404 143575 143901 440234 476551 1175533 1162726 447378 463242 132378 117421 134453 135075 157230 152192 144313 144803 96370 94488 314452 276837 808525 809349 226139 224629 294336 299896 351731 341776 354739 353936 362466 367691 338384 377586 810957 852970 589613 491867 318897 311769 364303 360279 374194 378552 375136 378362 417404 419664 723650 749325 41.15 67.8 2
14:17:27 2023-09-27 423471 418656 95478 96290 149969 154471 157783 157801 99188 98197 114212 118060 143488 144761 438718 473734 1186471 1159349 445146 464617 131989 117387 133645 135445 157230 152581 143998 146217 96370 94775 313637 281126 802574 809349 227435 224629 296246 297897 351997 342848 351641 354907 362212 368685 334530 373903 810065 847519 586754 494952 319530 310530 364093 363704 372875 376564 374605 378470 418861 417727 723879 748993 41.15 67.8 2
14:17:28 2023-09-27 419264 418946 95599 96349 150107 154609 158225 160835 99254 98365 114469 118257 143577 144761 441584 471600 1194888 1175367 441561 467190 132419 117732 134116 135551 158000 152717 144747 145674 96437 95129 309903 279509 800135 807000 228725 224896 297775 297644 351533 344787 351496 357426 363820 368803 337425 372293 814452 854138 593760 497922 318410 312933 363030 364476 372884 376003 377190 378290 420111 420259 715261 751923 41.15 67.8 2
14:17:29 2023-09-27 423579 418986 95761 96349 150282 154575 161450 158021 99287 98326 114904 118060 143909 144727 441439 475140 1187302 1177894 452145 466069 132635 117813 134150 135670 158000 153141 144611 145437 96605 95000 320529 279401 800866 805916 226139 224855 295522 297500 351997 342848 351605 356391 363335 365655 335974 373638 811271 857271 593760 498194 315762 313886 364093 360785 372065 376634 376188 380546 418995 419937 716338 752528 41.15 67.8 2
14:17:30 2023-09-27 423863 423554 95794 96450 150589 154962 161450 160870 99287 98197 114792 118257 144009 144996 441656 480852 1183950 1164995 450575 467455 132419 118365 134386 136203 158016 153781 144645 146524 96737 95584 315561 281577 797887 811648 228240 225552 294750 297789 353988 342848 353948 355001 364391 367516 336786 375072 810994 849209 588183 495339 319304 312933 363246 360857 373138 377759 376346 380683 416012 417727 722818 749030 41.15 67.8 2
14:17:31 2023-09-27 421675 422189 95761 94135 150626 155108 161557 161129 99287 98365 114904 118454 143960 145103 445472 480816 1187716 1166924 447792 468149 132727 117881 134555 136029 160549 153457 145117 146220 96638 95616 315065 281795 800507 811545 226489 223469 296376 297789 351997 342848 355853 354255 361093 367843 334530 373338 811540 851616 595210 494567 319960 313486 363543 364440 374194 378747 374989 380583 419932 418830 728143 754131 41.15 67.8 2
14:17:32 2023-09-27 423471 422409 96147 94264 152030 155108 161563 161312 99287 98365 115387 118353 144176 145232 441728 478003 1198991 1176064 450188 468845 132419 118241 134150 136475 160067 154238 144747 146731 96571 95877 316524 283393 793685 809109 226139 224664 296246 297789 354989 344824 351280 355321 362755 368979 336786 373374 815102 852403 593760 495630 318555 313409 364093 364476 374085 376038 377414 378398 420738 418349 717328 755398 41.15 67.8 2
14:17:33 2023-09-27 427723 422751 96030 94175 151111 155143 161859 161312 99287 98297 115215 118454 144410 145266 446259 475104 1188010 1172711 452145 468881 132885 118159 134962 136347 160654 154272 145725 146696 96740 95648 316524 281994 803860 811574 227757 224855 296246 299292 351816 346460 351424 355912 363193 369391 336917 369380 814099 864622 592310 495594 320435 311983 364093 362935 376062 377583 375172 378434 417287 421514 724392 753875 41.15 67.8 2
14:17:34 2023-09-27 427566 423383 96087 94296 151216 155074 161859 161460 99287 98398 115215 118454 145455 145180 444673 481211 1185735 1168659 455479 468881 132760 118579 134869 136514 160619 154021 145488 146597 96706 95909 318022 282865 810021 813881 227757 225552 294778 299206 354488 342848 354489 354255 364391 367843 334270 373976 810321 850595 596660 496782 319304 312933 363246 362935 372875 377723 376880 380647 416304 417727 724429 753487 41.15 67.8 2
14:17:35 2023-09-27 423827 424120 95965 94332 150731 156004 161633 157388 99287 98398 115215 118782 144644 145976 445301 477715 1204147 1177094 452145 468954 132985 118555 134996 137047 160766 154484 145821 147099 94611 96337 316327 285315 796647 811648 228240 224682 296520 297248 355491 345799 351569 355321 362755 368979 337117 371506 815643 852259 598026 498470 318787 312575 364093 363011 372100 376038 377147 378398 420738 418973 719513 756347 41.15 67.8 2
14:17:36 2023-09-27 425771 424088 96446 94264 151275 155177 162191 158978 99662 98197 115633 118454 144675 145266 448303 480852 1193191 1180330 455641 468954 133193 118439 135251 136509 161018 153773 146179 146765 94644 95975 312709 282031 808072 809349 226139 224820 295343 299896 351997 344824 353703 358949 363335 365655 334530 372774 816331 859736 595210 498470 318330 314775 366122 362645 375255 377359 378487 380538 419177 418901 718235 752728 41.15 67.8 2
14:17:37 2023-09-27 430215 424120 96438 94331 151216 156148 161929 161826 99287 98398 115600 119082 145094 146248 448339 484532 1194093 1169295 456666 472904 133218 118932 135337 137235 156742 154665 146061 147515 94611 96302 318635 284911 808079 815648 226897 224890 296246 297789 354989 344824 354239 355912 363880 368428 336548 373338 811577 847429 603911 497840 319530 311983 364373 363961 373402 378322 376880 381258 418202 417727 724429 753910 41.15 67.8 2
14:17:38 2023-09-27 425844 426983 96652 94299 151976 156148 162297 161756 99636 98398 115600 118947 145114 146078 447973 485162 1198140 1177057 451504 472382 133415 118951 135566 137280 161278 154626 145924 147102 94676 96039 317486 283886 809068 816226 226173 223503 296246 297464 353988 342848 355889 358949 364553 369911 337630 374962 817958 850521 601010 495156 319384 314662 363800 363889 372587 378958 376880 377757 421556 420520 727626 756384 41.15 67.8 2
14:17:39 2023-09-27 427346 427122 96446 94427 151279 156653 161964 157835 99254 98566 115600 121320 144572 146725 449611 480852 1204714 1181324 449258 474193 133570 119068 135473 137277 161088 154768 146505 147582 94644 96335 319607 285315 816997 811545 227757 224599 298708 297753 353988 343339 353703 355286 363734 367878 336516 369524 818685 859128 590860 498942 319304 313886 363066 363961 374337 377459 377678 377226 418238 421514 720193 757905 41.15 67.8 2
14:17:40 2023-09-27 431174 426514 96647 94335 152086 156653 158355 161896 99594 98398 116019 119082 145519 146709 448645 485575 1189882 1171110 457312 474206 133536 119068 135579 137544 161123 154837 146196 147582 94643 96335 323622 284288 808381 820212 228240 225681 296145 297428 355743 344751 354594 357426 364796 367516 336311 373939 813913 852897 596660 500246 319530 313886 364921 362935 373402 378782 376016 380683 416304 417727 728696 754131 41.15 67.8 2
14:17:41 2023-09-27 423894 426701 96647 94335 151980 156435 158254 157801 99764 98359 115826 121236 145177 146317 447888 485503 1199028 1175348 450570 473791 133754 119102 135729 137441 157810 154837 146778 147617 94675 96335 320579 284508 805257 819429 226139 223469 297081 297789 353988 345129 356393 354752 361129 367878 334494 373338 818742 854175 598110 495376 320889 313886 364093 364882 372622 379773 374916 381087 422153 418866 733966 758461 41.15 67.8 2
14:17:42 2023-09-27 428931 428863 96875 94359 152254 156435 158961 161896 99935 98398 116052 121202 145992 146283 449258 483387 1198140 1188930 459932 474914 134335 119228 136381 137624 158380 155165 147323 148031 94966 96566 318449 284032 815168 813881 227918 224507 295794 299715 353952 345373 353703 356463 363335 365655 337739 372774 819325 856442 602440 499989 318330 313957 364338 362609 373217 376634 376188 380647 415977 419044 721596 755673 41.15 67.8 2
14:17:43 2023-09-27 430573 426548 96941 94395 152647 156579 159435 158187 99935 98431 116052 121236 146265 146713 450597 484139 1186033 1180484 455804 474462 134225 119034 136397 137406 158986 154768 147632 147654 95117 96039 318022 282902 815617 818235 227435 224161 295472 298233 351997 344824 355853 354219 362247 365398 336044 372520 818160 862065 596660 497414 320889 313265 365641 363889 374195 378747 375026 378434 416340 421218 731362 756384 41.15 67.8 2
14:17:44 2023-09-27 428628 430083 96879 94455 152609 157081 159181 158472 99669 98570 116272 119442 145853 146962 450259 490500 1203269 1183775 454535 475769 134146 119432 135951 137892 158481 155554 147424 148376 94869 96631 318022 285315 807636 818432 228402 223503 296600 299473 352320 342884 354812 356463 361164 368763 333947 373976 820428 847429 589613 495594 318744 314878 364866 362468 373138 377759 375887 381087 417616 417727 721759 758572 41.15 67.8 2
14:17:45 2023-09-27 427346 427899 97142 94463 152460 157086 159300 158506 99935 98566 116052 121236 146162 147053 450669 483387 1203861 1193266 450539 472191 134445 119301 136397 137892 158986 154802 147632 148066 94933 96499 318449 284508 817025 818271 228402 225189 296901 300211 351816 346288 354107 355713 363048 368871 338457 369380 820974 863564 592310 498542 319530 315802 364572 363704 374074 377723 377414 377226 419473 420921 721796 758572 41.15 67.8 2
14:17:46 2023-09-27 444881 427974 96949 94459 152745 157086 159469 158539 99935 98431 116406 121438 145785 146929 453058 481211 1198177 1180367 457242 474293 134229 119575 136307 138084 158809 155632 147390 148273 94900 96664 318449 285315 811915 817658 227115 224507 296246 297536 354488 344890 354776 353936 363045 366747 336044 369452 816331 865775 593760 495630 320889 313665 363282 363961 375163 378888 375777 378470 417616 421263 732737 757680 41.15 67.8 2
14:17:47 2023-09-27 428963 429170 97143 94527 152749 157230 159502 159045 99935 98634 116440 121471 146365 147101 453564 489138 1207171 1185480 455266 474996 134107 119810 136712 138220 158818 156537 147147 148650 95095 96896 323622 286126 806376 820868 228079 224334 297009 299374 354086 344824 353666 358949 362578 367225 336043 373638 821011 855318 595210 500659 319530 314621 365124 362976 373930 377723 376152 378362 418861 417691 721723 760731 41.15 67.8 2
14:17:48 2023-09-27 428931 429094 97277 94559 153203 157160 159978 158759 99901 98566 116567 121404 146568 146725 453291 486223 1201195 1194251 453837 475513 134504 119466 136845 138386 159460 155459 147941 148480 95095 96631 319411 284508 818025 818322 226139 223400 296872 300320 351997 343303 354202 357179 362177 367834 337958 371614 821011 865702 595210 501745 318751 315550 365087 363595 374159 378146 378487 380546 419140 420044 723576 761156 41.15 67.8 2
14:17:49 2023-09-27 430489 430419 96982 94494 153101 157560 159502 159519 99935 98634 116600 121606 146497 147772 454744 491779 1199996 1180404 462639 476862 134310 120097 136544 138795 159105 156324 147632 151194 94965 96994 338164 287144 808599 823091 227115 224820 296210 299111 354370 344824 355277 355286 364391 367260 333911 372475 816331 856568 596660 495594 319530 311983 364921 362976 373930 378817 377147 381221 418861 417691 728696 760070 41.15 67.8 2
14:17:50 2023-09-27 430220 430540 97147 94623 152961 157670 159502 159610 99901 98634 116406 121640 146225 147339 453291 494716 1206424 1186286 456629 474996 134794 119867 136811 138276 159460 156066 147838 150879 95030 96895 321186 286126 814525 823023 226104 223400 297081 297613 355382 342632 355598 358949 364075 369651 336202 373793 823308 855428 596759 498157 320209 314411 364608 362468 373181 380875 377304 377721 418167 418973 731881 761006 41.15 67.8 2
14:17:51 2023-09-27 433586 433016 96974 94647 152957 157960 159469 159519 99833 98768 116406 121842 146432 147719 455503 486259 1214269 1190702 456016 476407 134656 119867 136845 138276 159494 156310 148946 149000 95095 96994 320579 286177 816711 819704 228133 223469 297919 297897 354989 345339 353666 357390 360553 367586 335468 369416 820583 863186 601888 500696 319982 315322 363836 364476 374337 378916 377147 377226 417580 420850 726558 760731 41.15 67.8 2
14:17:52 2023-09-27 437921 431798 97214 94591 153207 157925 160233 159553 99901 98667 116795 121640 146515 147545 455325 490088 1205003 1177894 459763 477451 134871 120269 137042 140981 159292 156816 147871 149520 95290 97195 319607 288576 807687 824079 225391 224525 296973 297608 355994 345763 355241 353900 363299 367843 335836 372447 817305 854742 600417 498470 321344 312611 366158 363556 372065 378880 375136 378434 419745 417727 733004 760070 41.15 67.8 2
14:17:53 2023-09-27 432860 431731 97285 94651 153207 157705 160344 159553 100005 98566 116762 121640 146977 147684 455391 491574 1211844 1189776 459276 477114 134411 120303 136397 141050 158953 156851 147632 151509 94933 97326 321551 288076 808050 820008 227435 223469 296067 297789 357256 343339 353666 355820 361164 368685 336548 372099 819967 856406 600968 503007 319982 314842 366447 367064 376319 378916 377341 378290 420559 421106 725712 763879 41.15 67.8 2
14:17:54 2023-09-27 436093 432689 97613 94591 153761 157450 161003 159519 100141 98398 117071 121438 149594 147203 454998 493030 1197881 1187165 463845 476970 134563 120166 137062 138951 159427 156711 148458 149520 95486 97160 324104 287552 814089 825393 227596 224716 294122 299896 353343 344824 355022 355143 363299 367834 333875 372774 818685 859736 589613 495630 320209 313886 367681 364734 373930 378888 376880 381221 417580 419702 731881 760190 41.15 67.8 2
14:17:55 2023-09-27 433007 433102 97309 94748 153393 158216 160489 160029 99935 98735 116795 121876 146977 147959 457084 494108 1210823 1190623 457960 477629 134791 120102 137393 140986 159970 156816 148077 149470 95225 97160 322523 286940 813311 825393 227757 223400 296872 297464 354989 342884 355853 357215 363994 369283 333622 373757 823345 855428 599560 500047 319384 315622 365087 364992 372848 380589 375887 377757 421556 418242 731881 761054 41.15 67.8 2
14:17:56 2023-09-27 438048 433102 97342 95042 153914 157900 160867 160149 100110 98636 117084 122044 147080 147966 457225 486837 1204947 1190586 459552 477629 134698 120102 137417 141613 159970 156781 148493 149679 95225 97162 324104 285703 819165 822404 225837 223469 295436 299473 354739 345374 354452 353652 363038 365655 334494 368233 819266 868264 599497 500025 321117 313850 363827 364476 375426 378587 375172 378398 417252 420886 731504 760731 41.15 67.8 2
14:17:57 2023-09-27 438857 433133 97309 94784 153556 158216 160489 160284 99935 98702 116795 121876 149698 148201 457408 492301 1208575 1180484 458389 477931 134698 120303 137104 139145 159561 157324 148389 151509 95225 97326 321034 289399 814169 829388 225729 223400 296686 297680 355994 345763 354557 355912 362832 368393 333911 369488 819847 857271 595210 501050 321344 312933 363246 364102 375786 378711 374870 378398 418897 417727 735757 761054 41.15 67.8 2
14:17:58 2023-09-27 432755 433129 97309 94777 153735 158216 160746 160318 99935 98735 116829 121876 149524 148427 458129 494144 1217394 1190837 460058 481119 134774 120638 136965 141149 159970 157724 148077 150149 95095 97391 326774 288428 812918 823023 227115 223214 296980 297356 354406 344302 351641 355321 364837 367878 335836 369380 820583 861323 590860 504200 321233 314842 365124 364138 374373 378916 377457 381087 422153 420080 725860 763985 41.15 67.8 2
14:17:59 2023-09-27 439394 435584 97374 94816 153799 158216 161003 160318 100141 98735 116990 121791 149524 148462 457115 495609 1206928 1181324 463956 481581 135305 120717 137494 139688 160268 157584 148111 150149 95486 97694 318474 289399 810765 827150 225837 224218 296980 297284 355994 345799 354739 354219 366140 369875 333731 371651 819847 857307 595210 500817 321117 312677 364373 363847 372065 378287 375773 378506 418897 417691 735194 760478 41.15 67.8 2
14:18:00 2023-09-27 432615 435588 97613 94784 153983 158216 161037 160574 99935 98735 116829 121909 149732 148201 458778 496031 1217394 1193266 460710 480707 134664 120638 136879 139577 160003 157724 148567 150150 95421 97358 322523 288576 809388 825393 227115 223434 296663 299582 354406 343303 351605 355820 361164 367878 333586 372099 824442 860735 593760 504324 319909 314220 366158 366804 375786 378916 377000 378290 420111 418678 724429 762600 41.15 67.8 2
14:18:01 2023-09-27 437865 435584 97638 94776 154154 158216 161260 160438 100182 99075 117442 120106 147591 148061 459681 495886 1206078 1187227 464516 481964 134698 120805 137303 141280 160259 157764 148988 150150 95486 97391 325695 288342 810944 830088 225837 224161 296038 298122 353838 345311 354739 355001 363264 366421 333839 369524 819575 859128 596660 499989 319982 312933 365469 363556 371769 378587 376346 380647 418825 416486 732922 761054 41.15 67.8 2
14:18:02 2023-09-27 441243 436290 97642 94909 154124 158548 161260 160574 100141 98735 117185 122028 147179 148355 456851 496103 1213011 1187458 461365 483309 135793 120638 137520 141280 160549 157369 150996 150149 95551 97358 322523 287293 824369 829425 227757 225400 296865 299111 355994 345275 354630 357323 364371 368871 333658 372593 823018 857271 605382 501208 319275 315178 365124 364992 373930 378322 376488 378254 417580 416486 728143 762170 41.15 67.8 2
14:18:03 2023-09-27 437938 437438 97581 94973 154159 158588 161415 160986 100077 98735 117185 121943 149801 148271 461277 494789 1203381 1190841 459552 483309 136112 120367 137884 141050 161319 156886 151311 149729 95682 97326 324104 286177 834198 828496 225837 223214 295057 299473 351997 343303 355853 354255 364248 365772 333947 369488 821011 862577 596759 498202 320435 313921 363282 362935 372622 380021 376076 378362 417404 417762 735291 760731 41.15 67.8 2
14:18:04 2023-09-27 436447 435400 97642 94977 154154 158659 161294 161088 99935 98768 117104 122112 149801 148963 457852 493796 1213871 1187203 458815 482176 135360 120836 137573 139589 161081 157624 149220 147759 95617 97593 324104 287995 819415 831857 227115 222522 295959 297789 352284 345311 355707 356921 361006 365690 333911 369416 824516 860954 589613 498194 320889 314399 364093 363047 372622 378923 374039 377190 418238 418349 736833 762747 41.15 67.8 2
14:18:05 2023-09-27 438782 435409 97346 94998 153770 161858 161037 161345 100072 98768 117219 122146 149940 148632 457530 492301 1220930 1189218 459369 481849 135326 120638 137650 141280 160549 157870 150996 151789 95617 97391 325955 290191 816094 824809 225837 225031 297081 296973 354989 344890 353666 355321 359727 366747 336548 368233 824257 867078 592310 506014 319989 314698 365087 364542 374195 378916 375567 380694 419968 418866 727589 763324 41.15 67.8 2
14:18:06 2023-09-27 438084 434501 97813 94877 154549 158548 161552 160574 100210 98566 117476 120106 148318 148301 463084 498801 1205860 1190618 466271 482676 135638 120855 137677 141575 160549 158161 151136 147956 96104 97626 343538 288342 815400 829777 225837 223469 295651 299473 353874 345311 354776 355036 363299 366454 333297 369488 821011 860954 606853 500342 320209 313629 365505 363011 373930 378888 376346 378506 416340 416450 731504 760478 41.15 67.8 2
14:18:07 2023-09-27 436366 437979 97646 94880 154296 158659 161518 160942 99935 98735 117219 122062 147590 148720 458892 500393 1213908 1192969 461365 483236 135326 120638 137815 141477 161326 157905 151276 151683 95874 97391 327231 288378 822344 827289 225837 222556 295708 297572 355994 342379 354485 356284 363048 367798 332648 369380 825773 857052 605382 500696 319079 314842 363246 363707 373666 378711 377682 377757 416375 415832 729634 763324 41.15 67.8 2
14:18:08 2023-09-27 439865 439655 97849 95042 154906 158599 162191 161020 100110 98669 117476 122315 148142 148685 459611 496031 1203493 1191970 465055 483578 135896 120638 137948 139811 161569 157870 149498 150044 95972 97391 325438 286231 821909 832201 225837 222711 295526 300138 354488 344824 355853 354255 361093 365772 333875 369524 820656 863869 606853 498470 319982 313921 364338 363448 372065 378958 375777 378326 415056 417106 737069 759366 41.15 67.8 2
14:18:09 2023-09-27 451621 436736 97642 94969 154296 161710 161518 161122 99935 98735 117381 122095 150044 149067 459381 496031 1212152 1191554 460710 483578 136262 120978 137866 141610 161373 158171 149813 150676 96465 97760 326896 288342 818393 832055 227115 224398 297009 300005 352284 344824 355889 355001 359441 369385 333514 369416 823018 859736 602440 500321 321117 314878 364608 363047 372622 380021 374076 377154 418202 418349 737916 764444 41.15 67.8 2
14:18:10 2023-09-27 434889 436446 97338 95099 154052 162042 161294 161637 100072 98768 117219 122146 150078 149206 459611 493102 1219567 1199647 458389 483578 135615 121062 137849 141511 161155 158306 150476 148293 95617 97724 322523 291092 817569 827150 225837 222711 297081 297753 352284 345410 353417 354255 361006 365655 335836 367162 824954 866423 604830 503757 319763 314590 364499 364846 374230 378146 376163 378390 419770 418830 731906 764426 41.15 67.8 2
14:18:11 2023-09-27 441818 436776 97646 95102 154261 162042 161552 161637 99935 98768 117219 122146 150078 149206 464017 498728 1215021 1189493 460996 484911 135795 120973 138095 142034 161759 158498 149533 148664 95617 97724 324713 290637 824340 833234 225837 222556 297081 297789 353308 346288 353703 354907 360553 366782 333297 368824 819388 859736 599016 501159 321344 313409 365124 363847 372622 378322 374039 377757 418825 417106 740265 764987 41.15 67.8 2
14:18:12 2023-09-27 439069 437728 97813 94904 154686 161745 161957 161379 99935 98768 117415 122011 147762 149102 459489 498982 1221333 1196513 462570 484605 135570 122961 137815 141743 161062 158674 151276 149105 95617 98025 327231 291532 827218 827736 225837 227219 296600 297507 354157 347232 351388 357426 363452 368475 333387 369989 822908 864622 607037 505829 319800 314184 363246 364173 373181 376599 376346 380323 418754 417691 727626 765567 41.15 67.8 2
14:18:13 2023-09-27 443211 440278 97849 95268 154945 159033 162527 161501 100177 98669 117543 122315 150602 149031 463905 501810 1211683 1186360 467151 484262 135577 120973 137884 141916 160917 158674 149289 148771 95875 97858 324713 291148 812826 830951 225202 222745 295508 296519 353874 343063 351677 354907 360049 365690 332792 368269 820040 859736 598110 501513 321455 312968 362738 363047 372065 377759 372911 379968 418238 416521 737990 764444 41.15 67.8 2
14:18:14 2023-09-27 439691 438724 98002 95005 154484 161893 161834 161491 100072 98768 117415 122146 150322 149102 459719 499687 1222199 1199922 462297 482493 135691 122961 137940 141916 161062 158674 149289 149105 96136 98163 325955 291785 814375 829227 225837 224398 297009 296793 356498 346778 353254 355001 360518 366747 333297 367162 824111 863832 606896 505976 319530 313921 365863 366544 373181 376599 375777 377793 418861 417727 728216 765604 41.15 67.8 2
14:18:15 2023-09-27 444374 439906 98174 94969 154729 161745 162089 161379 100141 98669 117530 122112 150495 148998 463082 499072 1210301 1189855 467850 482154 135615 123131 137815 141778 161096 158967 151557 149171 95940 97958 325695 291048 821943 833110 225360 223244 295794 297789 354406 343303 354544 352134 361129 365690 332828 368824 819424 859736 602440 501513 321117 312019 363282 364138 372065 377759 373474 378362 418238 416486 740088 764444 41.15 67.8 2
14:18:16 2023-09-27 454222 439404 97872 95098 154824 161858 162404 161637 100141 98768 117448 122095 150356 149241 462755 500548 1225557 1200913 465978 486250 135674 121483 137746 142138 161217 158826 149533 149790 95973 97960 321436 291629 812035 828532 225837 224398 295959 297789 354938 343374 351569 354290 363048 368763 333568 366832 824878 863869 599497 505976 319042 314399 363282 364138 373776 376599 375777 380164 418897 417762 728733 765604 41.15 67.8 2
14:18:17 2023-09-27 442860 439382 98172 95001 154811 161893 162411 161379 100141 98735 117611 122095 150425 149206 463082 498982 1212152 1199624 468882 483208 135837 122961 138495 141743 161577 158452 151627 148528 95940 97724 326676 288486 828405 827057 225202 222745 295343 297789 354739 344372 351339 353122 364553 366587 333514 369055 823345 873816 598026 505866 321344 312790 366677 364992 374337 376564 374076 378362 418289 418866 733966 761054 41.15 67.8 2
14:18:18 2023-09-27 454222 440728 98176 95070 154807 159550 162245 161984 100182 98669 117543 122383 150671 149449 463555 503944 1224367 1198734 465026 483208 135360 123200 138122 142336 161319 159301 151557 149890 95874 98058 321436 292382 814429 830755 225837 227060 296038 297789 354406 343339 351339 354255 360014 366456 332792 366868 825462 863869 599497 506694 319530 314399 363282 364138 373181 376634 376346 377226 418861 417398 728770 765641 41.15 67.8 2
14:18:19 2023-09-27 442546 440068 98005 95037 155190 162042 162438 161637 100348 98735 117645 122180 150460 149241 464502 499687 1213908 1199624 469917 483243 136301 123080 138530 141812 161646 158856 147738 149138 96201 97757 326676 288270 823896 830051 225693 224398 294950 299473 354989 346533 351460 355678 364332 365594 333261 368233 824184 868878 603911 507413 318933 313593 365177 363961 372884 378916 376880 381321 417994 417398 728696 763251 41.15 67.8 2
14:18:20 2023-09-27 441858 442251 98084 95430 155018 159997 162856 162120 100210 98768 117611 122468 148733 150338 466333 501101 1217468 1196439 464654 483924 136474 123131 138592 141940 161611 158932 151802 149171 96431 97992 326676 291048 842359 836337 225837 223140 295959 297753 354989 344824 355565 354219 361006 367317 333261 368752 824184 860954 598110 498433 319006 315544 364608 364734 372587 378923 375704 378132 416304 417106 735826 765567 41.15 67.8 2
14:18:21 2023-09-27 443003 442003 98114 95231 154764 162531 162069 162154 99901 98801 117496 122417 150356 150184 465122 496031 1223535 1204281 462681 486213 136266 120905 138770 142034 162217 158728 147942 149138 96595 97927 327231 290866 827890 832128 225678 223140 295924 297789 353952 345061 351352 355250 361006 365701 333695 367126 827255 865154 606853 503720 318555 315766 364608 363448 376048 377723 376310 378427 415020 417691 728733 764715 41.15 67.8 2
14:18:22 2023-09-27 444453 441344 97980 95170 155013 162120 162328 161637 100072 98768 117611 122349 150495 149450 465122 495959 1211683 1196476 467078 483888 136505 121111 139295 141713 162354 158417 148044 150832 96201 98223 327231 290196 832554 833970 225202 223768 294158 297789 351997 343339 354739 353617 360014 364604 333767 370667 823782 869544 598110 501032 320399 313450 365899 363852 374159 378747 373556 377685 415020 418349 737953 763873 41.15 67.8 2
14:18:23 2023-09-27 456481 442043 97972 95227 155151 162268 162622 162154 100320 99180 117998 119212 146744 149798 464976 502875 1229642 1197733 464917 487703 135957 123530 138495 142010 161577 159342 150233 149896 96103 98434 321436 293676 817218 833632 225837 223611 296210 297897 353838 344855 351569 354219 361006 365620 333532 368156 825425 866387 600968 505976 319530 313886 364093 363047 374003 376564 375172 378427 417545 418314 730842 765604 41.15 67.8 2
14:18:24 2023-09-27 446122 442079 98143 95163 155298 162120 162657 161671 100141 98735 117645 122180 150740 149555 465159 498982 1215631 1200772 469215 483924 136248 123183 138723 142057 162095 159274 150237 149650 96496 98058 326676 290843 833394 834561 224756 224363 295057 299582 354989 347514 352724 356921 363818 365558 332576 369165 825689 871342 604279 507413 319530 312647 367197 364219 374916 375443 375172 378362 417296 416415 730287 764136 41.15 67.8 2
14:18:25 2023-09-27 441858 441971 97906 95551 155190 159997 162485 162537 100179 98669 117611 122349 150635 149939 466183 506091 1222665 1198296 464333 485359 136471 121618 138688 142010 162129 159353 147840 149857 96562 98025 327231 291702 827200 837196 225837 223140 295021 297789 354989 342884 355277 355286 361006 366801 332486 369047 825462 860954 601010 499952 318592 314842 364866 364476 372393 378888 376346 378537 418289 414018 733560 767818 41.15 67.8 2
14:18:26 2023-09-27 441675 442142 98211 95296 155294 162531 162588 162189 100210 98768 117611 122451 150740 150184 466550 498946 1222665 1209221 464054 486458 136926 121393 139345 138057 162929 159130 150970 150993 96793 97960 326676 290132 848510 834224 225765 222877 296246 297428 353988 343339 351641 355678 361006 365116 333261 369239 827879 872578 598110 504077 318069 315544 365124 362935 373181 377723 377147 376058 415020 417727 728696 765530 41.15 67.8 2
14:18:27 2023-09-27 447309 444390 97905 95584 154768 162531 162554 162448 100072 98768 117801 119276 150600 150219 466550 501993 1220063 1193252 463277 486115 136248 121393 138592 142044 161948 158967 147840 149650 96431 98025 326676 292845 826363 837599 225202 223140 296663 297753 355491 343339 354739 355409 361006 366801 331749 369387 824221 861360 602440 499210 319530 314363 364093 362722 372065 378888 374003 378158 416012 416450 740088 767818 41.15 67.8 2
14:18:28 2023-09-27 449818 444653 97880 95648 154794 162672 162328 162742 99935 98834 117611 119458 146777 150640 466918 500175 1229642 1203008 462116 486656 136335 121480 139006 142336 162354 159413 148574 149890 96661 98193 324453 293869 827547 832337 225519 223140 296520 297572 354739 345374 351605 354184 360462 366544 333803 368156 829054 872167 600968 505259 319530 314842 364093 364476 374266 376599 375172 377853 417404 417727 731417 768363 41.15 67.8 2
14:18:29 2023-09-27 448344 442147 98005 95231 155332 162304 162657 162154 100210 98768 117645 122383 150704 149939 467946 499419 1215631 1196142 469251 486837 136342 121562 138757 142010 162388 159413 148540 149857 96628 98025 326676 291945 824839 834561 224533 223611 295343 299024 354880 347760 351352 355409 360970 365629 333104 366931 825102 875056 600968 506335 320435 312669 363282 364219 376319 377688 372838 377685 418021 418349 739210 765567 41.15 67.8 2
14:18:30 2023-09-27 444374 445695 98319 95560 155225 159997 163006 162667 100282 98669 118066 119276 149148 150325 467946 504792 1226614 1204925 470545 486837 135991 123611 138495 142311 161924 159825 147738 150372 96331 98260 327657 292699 819978 834561 225202 223140 295343 297464 353874 345555 351496 354219 361006 366801 331427 367126 827879 861564 598110 506694 319042 313599 365124 363556 373138 376003 375740 376623 419660 413982 730287 767818 41.15 67.8 2
14:18:31 2023-09-27 442689 442147 98244 95643 155834 162155 163178 162042 100348 98735 117645 122180 150983 149729 467946 500476 1217468 1209221 471650 486837 136505 123371 139180 142044 162648 159424 149051 149997 96893 98298 327231 290903 830923 833234 225447 223105 293773 299401 354702 345799 351605 356164 361006 364604 331641 369202 827219 865478 602440 505976 317439 313015 364082 362935 372029 376599 376346 377190 414984 416123 728179 764417 41.15 67.8 2
14:18:32 2023-09-27 441746 445647 97972 95682 155294 162601 163164 162605 100141 98768 117645 122587 150669 150219 467799 501993 1220930 1192673 464794 486873 136505 123371 138788 142010 162501 159636 148871 150098 96693 98058 333577 292845 827558 838820 225202 222515 295794 297897 354739 344824 354739 353958 359919 365772 331247 368679 825462 856442 602440 499210 319042 314585 364093 364476 371769 378888 374039 377318 418289 415214 735789 766635 41.15 67.8 2
14:18:33 2023-09-27 444462 441822 97972 95489 155264 162601 162622 163003 99935 98801 117611 122570 148624 150393 467946 501148 1231394 1208425 464552 486765 136335 121480 139276 138462 162511 159530 149051 150064 96661 98293 330359 294092 825753 834451 224705 222984 296663 296562 354989 346741 351388 353688 361006 367317 331713 367114 825499 866423 599497 505976 319304 313409 364093 363047 373443 376038 374076 378537 416959 417106 731881 767818 41.15 67.8 2
14:18:34 2023-09-27 449141 441962 98144 95425 155367 162531 163030 162189 100210 98768 117678 122417 151017 149974 468610 500548 1217468 1202215 471724 486909 136505 123371 139180 142044 162422 159413 148805 149994 96661 98058 327231 291945 832216 834561 224182 223140 293674 297789 354488 344855 351316 354740 360826 365451 332612 366375 825102 875056 598110 506584 320853 312718 366158 364476 374003 376340 372611 379931 417296 417691 736921 764987 41.15 67.8 2
14:18:35 2023-09-27 441566 445642 98387 95592 155805 159997 163426 162571 100282 98669 117903 122553 146911 150043 469164 507865 1226614 1202215 468957 486873 136131 123818 138710 142618 162095 162480 148441 150647 96893 98262 327657 293201 821959 835744 225196 222984 295343 296937 354406 343303 350966 355766 361006 367834 330478 367635 826706 863832 615854 507413 319079 313886 365124 363847 372029 377742 374076 376058 417287 415214 730324 767818 41.15 67.8 2
14:18:36 2023-09-27 445999 444644 98316 95230 155830 162304 163178 162335 100210 98735 118004 122383 150807 149939 466834 502029 1220930 1214472 472371 486909 136612 123371 139172 142420 162682 159748 149184 150131 96826 98500 326676 291804 829470 834451 224900 223768 294300 297320 354721 346288 351069 357426 360483 365152 331480 366310 825652 871306 602440 507413 319079 312897 364885 363889 372029 375443 375172 377757 415056 415832 730324 763324 41.15 67.8 2
14:18:37 2023-09-27 444086 447281 98217 95688 155328 162680 163144 162742 100279 98768 117937 122570 148624 149902 467857 505044 1225281 1200243 467445 486981 136539 123406 139214 142242 162648 159636 149117 150165 96661 98326 327657 293260 827572 838857 225519 222515 295343 297716 353082 342884 354239 354184 359919 365736 330710 369868 825499 860954 609795 499989 318555 314878 364339 364476 372875 378888 375474 377890 417404 413982 733633 767818 41.15 67.8 2
14:18:38 2023-09-27 441926 446641 98013 95461 155259 162637 162996 162561 99935 98768 117645 122451 146968 150747 467163 499036 1223102 1213686 466711 486693 136938 121449 139401 142302 163066 159342 149563 149824 96959 98262 327657 291981 847114 836337 225267 221821 295057 297212 351997 343339 351569 355001 360174 363406 331785 367895 827879 870388 600417 504113 317584 314621 364608 362935 372029 378239 376006 378121 414984 416450 728733 764987 41.15 67.8 2
14:18:39 2023-09-27 449139 444293 98005 95652 155367 158373 163006 163116 100072 98801 117611 122655 150738 150994 467163 504617 1222665 1196439 466417 490962 136858 123491 139449 142311 162682 159860 149151 150681 96693 98326 330419 293676 824141 841306 224182 222203 295021 296843 354488 344824 351605 351916 359366 365772 329782 367895 824841 861360 600968 500463 319530 313373 363030 364219 373666 378322 372606 377318 417404 414018 740088 767818 41.15 67.8 2
14:18:40 2023-09-27 445114 444717 97880 95753 155031 162786 162937 163398 100011 99449 117801 119406 146810 150675 470608 501850 1233454 1209362 464881 486945 136603 123526 139306 142415 162963 159860 150869 150580 96693 98326 326774 294161 830417 835744 224533 222515 296354 295579 353988 344337 351533 353157 358835 365736 331785 366818 827879 865528 600968 505259 319079 313921 363030 363448 373181 376301 374039 376783 415056 416450 731449 767818 41.15 67.8 2
14:18:41 2023-09-27 450878 444293 98248 95429 155830 162601 163291 162742 100141 98768 117678 122451 147075 153276 468552 499036 1217468 1201445 470584 491693 136943 123646 139429 142420 163204 162480 149184 150654 96858 98394 326774 293324 832333 839271 223895 223397 296145 297248 354488 346778 351388 354548 360573 365010 332072 365747 823018 872959 598026 506422 320399 311876 363246 363961 373776 376599 372352 379196 415056 416521 737916 765567 41.15 67.8 2
14:18:42 2023-09-27 445332 447638 98217 95526 155696 162881 163415 162831 100141 98768 117923 122451 149179 150378 470608 509374 1231050 1203157 469917 489942 136240 123646 138723 142579 162129 162700 148407 150963 96562 98630 327657 294718 819407 836930 224533 222878 294479 296843 353874 343303 350436 353157 360452 366801 329746 366521 827879 866387 598026 507141 318592 313188 364608 363047 372065 375478 373807 378537 416340 415214 730842 767818 41.15 67.8 2
14:18:43 2023-09-27 454926 446345 98240 95226 156082 162566 163439 162595 100141 98895 118038 122417 149422 149937 468625 504617 1221161 1205785 472731 490883 137555 121649 139394 138653 163224 159647 149151 150546 96991 98295 324453 292699 829947 836893 223652 223140 294201 297789 353988 343303 350328 354657 361006 364604 329746 364896 824731 872959 596555 507413 319530 311948 363282 363961 372919 375443 372312 376888 415056 416159 734678 765567 41.15 67.8 2
14:18:44 2023-09-27 444462 447858 98242 95684 155294 162794 163178 162742 100072 99044 118100 122451 151017 150219 468589 507913 1226687 1203120 469917 491961 136573 123440 139214 138600 162717 162367 149151 150372 96858 98259 330911 293676 845381 837635 224533 222359 294479 297297 352320 342884 351569 354219 359954 364640 327724 369387 827879 860954 598110 504507 317621 313409 364608 363961 372086 376003 375209 377890 417404 412755 729364 765604 41.15 67.8 2
14:18:45 2023-09-27 441962 445649 98168 95198 156086 162374 163439 162448 100072 98768 118230 119406 147475 150623 472617 503336 1223167 1215263 471329 491876 137135 123732 139533 142242 163169 162253 149696 150165 97056 98295 330419 291945 832776 835744 225202 222230 293155 297613 351997 345555 351533 354219 359954 362968 330478 366521 829054 870501 602440 504177 315798 313491 364866 360893 372065 376599 376080 377890 414328 415214 728770 765641 41.15 67.8 2
14:18:46 2023-09-27 452123 450486 98001 95519 155367 158807 162917 163526 99935 98768 117645 122689 150843 150994 468625 505116 1223065 1192673 467886 490883 136539 123646 139214 142311 162943 162253 149184 150647 96858 98394 329920 294509 829706 843729 223795 221892 295830 296598 354989 343028 353703 354907 358835 365736 329746 367114 825535 863869 600968 501745 319982 311627 363579 362722 373138 377723 369623 377318 418767 413982 741445 768650 41.15 67.8 2
14:18:47 2023-09-27 448211 449221 98319 95616 155696 158415 163075 163126 100110 98669 118066 119309 149352 149937 468625 505044 1231386 1209700 468587 490847 136505 123508 139214 142212 163370 162551 149184 150614 96858 98427 336858 295346 833887 836930 223831 221892 295379 295901 352284 346215 350472 352134 360498 366286 329479 365412 828041 867650 605403 507413 318592 312968 364093 364846 372065 375478 373474 377890 416012 415214 731659 768909 41.15 67.8 2
14:18:48 2023-09-27 449776 448545 98311 95356 156121 162601 163588 162482 100210 98768 117678 122383 147080 150325 468431 505044 1219567 1208361 473771 491230 137226 123526 139682 142311 163486 160238 151430 150825 97293 98463 330911 293639 830785 837524 223652 223069 293200 297536 353988 345799 349415 353405 361006 364783 329461 367078 827292 865456 606853 508856 318410 311948 364118 362935 371473 374362 374039 377190 415020 414018 732402 765604 41.15 67.8 2
14:18:49 2023-09-27 445492 447953 98244 95555 155869 160447 163563 163422 100072 98768 117678 122570 151052 150816 468323 509483 1224875 1202252 469251 491961 137299 123474 139539 142614 163238 162551 149663 150647 96926 98427 328639 294369 832565 842535 224533 221510 294929 295614 353988 342884 353703 355409 358835 365473 329213 368156 827292 856478 600968 499989 317621 313921 363579 363961 372875 378287 374039 376783 415056 413693 736870 767818 41.15 67.8 2
14:18:50 2023-09-27 448504 448431 98013 95493 155397 162743 163178 163264 99935 98834 117611 122723 151017 153607 472953 504658 1231394 1210038 467005 491085 137174 123646 139546 138532 163617 159754 151395 150271 96957 98326 327657 293676 854952 839308 223795 221129 295343 297477 351997 346288 351388 352134 358295 364349 330746 364896 828041 865420 599497 505976 318592 313886 360988 362935 372100 375478 372911 375644 415020 415832 734936 767818 41.15 67.8 2
14:18:51 2023-09-27 450674 447531 98343 95458 156052 162900 163553 162969 100210 98735 118196 122502 147143 150641 468661 510565 1222665 1196439 468638 492309 136471 123577 139180 142510 162909 162480 149117 150614 96661 98529 328929 295346 824691 843729 222364 222359 294229 295901 355240 344824 351267 351880 361006 365408 328414 367041 822982 856406 606853 503720 319982 310966 365124 364992 372875 376266 369551 379381 418289 413622 742292 767220 41.15 67.8 2
14:18:52 2023-09-27 448467 450083 98458 95979 156022 160447 164131 163126 100282 98669 118298 119339 147948 150851 473104 512373 1231925 1205731 471923 492309 136582 124025 138916 138844 162648 162779 149117 150929 96959 98529 330419 295346 822755 838820 223759 221630 294300 296807 353308 344824 350400 353652 359629 364569 327158 367078 828466 863544 598110 507054 317735 312897 364608 364734 372086 376788 373438 376379 417404 414989 730842 768909 41.15 67.8 2
14:18:53 2023-09-27 444764 446938 98211 95170 155953 162566 163426 162561 100210 98735 118038 122383 147508 150219 471384 505044 1219530 1214083 475290 491230 137241 123611 139738 142614 163169 162480 149870 150614 96959 98500 331902 293584 835133 837846 223652 221679 293127 297248 353916 345763 351158 354965 360644 362353 329675 365930 827732 870356 600968 505976 315726 312897 365863 360713 373666 375408 374039 378427 413637 413947 728733 765530 41.15 67.8 2
14:18:54 2023-09-27 457964 449519 98178 95688 155765 162865 163405 163230 100072 99180 117903 119371 149631 150815 468697 508010 1227893 1206030 469215 492694 136953 123611 139409 142510 163169 162594 149629 150822 97024 98394 330911 294509 831500 845253 223795 220475 295100 296562 353988 342884 353109 353906 358511 364569 328680 365966 825425 862345 600968 499952 318555 313373 363030 363961 373397 377723 372575 375874 415020 413947 740088 768909 41.15 67.8 2
14:18:55 2023-09-27 458289 450827 97980 95720 155259 158793 163206 163788 99901 98801 117645 119599 149422 151170 472953 504617 1231394 1213686 467593 492402 137265 123904 139499 138653 163589 160309 149906 150963 96991 98732 348144 295339 835874 837599 223096 221537 294671 296318 351997 343303 350436 354907 358080 363512 329746 364823 829642 865460 599497 505976 318228 313886 363030 362935 372029 375443 372312 374674 413709 415143 733040 767818 41.15 67.8 2
14:18:56 2023-09-27 450642 450774 98013 95688 155848 158971 163206 163639 100072 98801 118004 122689 147508 151170 473289 510204 1225744 1199068 469251 493391 136953 123646 139506 142510 163204 162516 149629 150856 96925 98461 330911 295346 834848 844925 222399 221439 294122 295865 353988 344824 350966 351844 358799 365152 328184 365930 824221 861323 598110 503007 319238 311912 363030 364476 372611 376564 369515 376250 417404 413298 738170 768909 41.15 67.8 2
14:18:57 2023-09-27 449776 450760 98240 95587 156082 160672 163495 163512 100149 99180 118264 119406 147574 150922 471239 509374 1237192 1209100 470584 493740 137076 123611 140142 139035 163293 160427 149596 150960 96858 98730 330419 297029 827319 838588 223132 221475 293191 295170 354989 343303 350700 354907 358799 365188 329213 364235 827879 868878 599497 507054 318555 311983 363030 364476 372065 376788 372838 376213 417404 415179 731485 769456 41.15 67.8 2
14:18:58 2023-09-27 450795 448309 98479 95198 156844 162566 164490 162595 100418 98735 118317 122417 148386 150219 472827 509414 1217431 1204281 476196 492694 136953 123611 139638 142311 163431 160425 149596 150856 97024 98394 328639 293676 829948 846495 222904 221475 292377 297897 353988 342848 351533 353906 359919 361305 327724 367078 825425 868878 603911 501440 318330 311983 363282 360821 371832 376599 372058 378169 412768 414772 739941 765184 41.15 67.8 2
14:18:59 2023-09-27 448983 450549 98213 95754 156022 158583 163529 163195 100141 98801 118004 122689 147508 150744 473459 510926 1226651 1203157 470363 494090 136953 123702 139638 142480 163204 162551 149663 150856 97024 98500 330911 294718 849078 843729 223132 220440 293959 295901 353738 342848 351605 354657 357756 363512 328184 367041 826633 856442 600968 499989 315762 313629 363030 363704 372086 377160 372838 375608 414984 412720 736833 768909 41.15 67.8 2
14:19:00 2023-09-27 449776 450791 98013 95526 156082 162935 163405 163491 100072 98801 117645 122689 147311 153787 472457 505008 1230176 1213686 467813 493135 137353 121649 139854 138653 163624 160094 150043 150755 96991 98498 330911 294718 836977 841979 222712 220405 294443 296771 351672 345763 350400 354657 357433 363477 329444 364383 829642 871618 606853 505976 318069 312897 360988 360857 374121 374362 371750 374738 414328 413982 733127 769183 41.15 67.8 2
14:19:01 2023-09-27 455289 449532 97972 95680 155367 162892 163144 163788 100008 98768 117678 122689 147344 153787 472123 507913 1225744 1197314 470584 494090 136824 123646 139541 142510 163056 160461 149184 150856 96991 98394 330419 296186 829588 846495 222364 221129 293638 295414 353988 342884 350436 351807 358259 364349 327688 364859 824257 863832 587290 502971 319530 311693 363030 363961 372393 376266 369515 376177 415056 414989 740554 767664 41.15 67.8 2
14:19:02 2023-09-27 449482 449990 98005 95587 155865 162931 163701 163264 100149 98603 118230 119339 148287 150922 472311 510167 1237192 1209175 470548 494716 137113 124046 139695 142601 163204 162814 149629 151064 96959 98500 331226 295227 825913 838820 222761 221094 294407 293850 354488 343303 349415 354406 357720 364640 329213 363427 827879 869493 606853 507054 317584 311948 360988 363961 371769 376788 369659 375040 415056 413947 731412 768909 41.15 67.8 2
14:19:03 2023-09-27 450795 449702 98344 95171 156334 162601 163770 162742 100210 98398 118235 122383 148284 149657 472827 510920 1217431 1203455 477326 493740 136824 124115 139409 142579 163204 162779 149629 150856 97024 98394 330911 294927 828225 845524 222364 221665 291728 296807 354488 342848 350966 353906 360752 361375 326897 366521 823018 863869 602440 502615 317584 311474 363282 362935 369993 375478 369623 378537 414584 414117 739210 768264 41.15 67.8 2
14:19:04 2023-09-27 448930 452054 98250 95656 156200 158373 163563 163353 100110 98669 118182 122621 147311 150958 472790 512468 1230518 1207728 468566 494090 136953 123611 140157 142381 163579 160461 149870 150856 96925 98394 330911 295136 836340 841694 223096 220475 293511 295901 351997 342812 350966 353122 357756 362424 325787 367078 827879 856442 598110 501477 315690 312677 363030 362935 369300 375443 373739 375644 414620 413785 732053 769501 41.15 67.8 2
14:19:05 2023-09-27 450796 449716 98307 95421 156334 162672 163701 163230 100072 98735 118004 119035 147508 151135 474238 509483 1213908 1203962 475290 493740 137190 123577 139712 142311 163727 162516 150177 150614 97056 98293 329568 293053 838793 844925 222364 220475 291925 297252 351997 342848 351533 351916 358799 360225 327724 365376 825425 869544 603911 503534 318264 312846 364793 360641 374194 378916 369443 376563 412259 414989 742158 764999 41.15 67.8 2
14:19:06 2023-09-27 456207 451089 98207 95818 156096 159292 163553 163546 100072 98768 117678 119599 147508 153930 473903 510743 1226651 1196142 470584 491395 137064 123680 139777 142614 163693 162779 149663 151098 97024 98394 328271 295420 835030 846124 222712 220062 294697 295092 351997 342884 351569 351916 356645 362932 327194 364823 825499 863222 600968 499952 317621 312356 360988 363704 372086 377160 369587 375003 414004 414989 741141 768909 41.15 67.8 2
14:19:07 2023-09-27 449487 451125 98009 95908 155800 159072 163178 163857 99935 98801 117645 119436 149650 151914 473946 504828 1235433 1210038 468976 494789 137231 123990 139499 139068 163624 160167 150144 150687 96957 98394 333228 295351 841370 838820 222427 220475 294229 294570 351997 345555 349379 353906 356645 363512 328449 362622 827879 868878 599497 506694 317996 311474 360988 362935 373666 376788 369623 375040 414984 413982 732485 768909 41.15 67.8 2
14:19:08 2023-09-27 450478 450350 98307 95389 156403 162601 163770 162777 100210 98398 118235 122417 148284 150415 474275 512504 1217468 1200590 477694 492622 136539 123887 139214 142649 163204 162814 149629 151619 96858 98562 327526 296186 833049 844925 221324 221665 292618 294999 354488 342848 350436 351916 360162 363222 325752 364823 823018 861323 606853 504237 318555 309772 364866 363704 369993 375181 369321 377853 415020 413821 741233 767273 41.15 67.8 2
14:19:09 2023-09-27 451315 450764 98446 95779 156200 158373 163632 163388 100008 98636 118264 119275 148320 151028 473867 513226 1231925 1208500 473266 495491 136505 123697 139443 139615 163204 160760 149803 151132 97056 98562 330419 295272 828563 843132 222747 220440 292334 295901 354488 342848 349343 354657 357720 361375 331639 364896 827879 856442 595572 506694 315690 311948 363030 362935 369993 376259 372611 375608 414948 412192 731881 768909 41.15 67.8 2
14:19:10 2023-09-27 452902 450699 98484 95170 156057 162601 164179 162708 100072 98735 118038 122451 148386 150994 475319 510956 1217431 1202252 476908 494090 137297 123646 139804 142610 163727 162551 150144 150889 97056 98394 329620 293674 833661 846124 222052 220440 291693 296519 351636 342848 350966 351916 358259 359903 326700 365966 825499 867650 603911 501477 317584 311698 364796 360497 369740 378880 369443 376067 411680 413354 741556 765382 41.15 67.8 2
14:19:11 2023-09-27 451398 452311 98283 95559 156369 162892 163736 163684 100110 98735 118004 122519 147607 153679 473946 510926 1226687 1203120 470584 491894 137085 123646 139760 142605 163727 162779 150110 150917 97056 98663 330911 295420 835496 843729 222783 220097 292653 294677 351997 342329 351249 354657 356681 361340 326700 365966 827879 856406 608324 501440 315690 312019 363066 362935 369956 375478 372911 374774 414292 413821 735231 768909 41.15 67.8 2
14:19:12 2023-09-27 452487 451161 98172 95357 155848 162821 163426 163526 99935 98735 118038 122655 147607 153679 474275 507720 1233150 1216972 470511 494789 137620 123766 140028 138697 163693 160309 150525 150997 97056 98361 329620 295097 859815 843490 222918 219377 293475 295937 350611 344824 350328 353906 356074 361305 328449 363171 829642 870424 606896 505259 315798 312968 360627 360785 373138 374327 369623 373907 412475 414772 732522 767818 41.15 67.8 2
14:19:13 2023-09-27 457182 451161 98246 95945 156082 158861 163701 163822 99935 98768 118038 122723 147640 150851 474982 510992 1230176 1201743 468638 492158 136987 123680 139708 139390 163613 162850 150040 151132 97056 98763 330911 296818 835030 847337 222017 220062 294443 294999 351997 342884 351002 351807 356717 363512 326700 363757 826706 863905 609882 501513 318592 311510 360988 363448 372086 376003 369183 374774 415020 413462 741640 767970 41.15 67.8 2
14:19:14 2023-09-27 450800 451165 98307 95877 156096 159224 163529 163581 100144 98669 118298 119406 148455 150744 474800 510926 1238542 1212933 468602 492622 137177 123973 140313 142510 163727 162586 150144 150950 97225 98632 330911 296401 834819 841306 221741 220440 294443 294963 351997 343303 349379 351916 356109 361375 328219 360510 829054 865492 599497 505617 315762 312677 360988 360821 373138 376523 369587 373907 412475 412755 733596 767818 41.15 67.8 2
14:19:15 2023-09-27 456857 451125 98013 95624 156151 160969 163588 163822 99935 98768 117678 122604 147574 153930 474311 510597 1226651 1196142 468602 492240 137068 123680 139782 142623 163727 162850 150144 151264 96891 98595 330911 295020 849680 846738 221670 219719 293546 293850 351997 342884 350472 351771 356109 362389 325752 363171 825462 863869 599497 500732 317621 311474 360988 362935 369740 378880 371371 373652 414804 414333 742195 769382 41.15 67.8 2
14:19:16 2023-09-27 456037 450980 97910 95880 155350 159038 163357 163822 99935 98735 118196 119599 149456 153895 474982 509483 1235871 1212670 470251 492851 137418 123646 139838 142420 163762 162551 150177 151064 97056 98394 333228 294342 840490 841939 221670 219070 293657 294470 351708 344580 349379 351916 355574 361375 327724 363065 829054 865465 598026 505976 317317 311948 360699 360893 373138 376523 369551 373342 413091 414809 733596 768909 41.15 67.8 2
14:19:17 2023-09-27 457508 451120 98009 95202 156334 162821 163736 163526 99935 98566 118038 122485 147640 150640 475692 513262 1226651 1200033 475632 492887 136987 123680 139673 138974 163465 162850 150007 151132 96957 98595 329920 297663 830067 847973 220979 220251 293305 294064 351997 342884 349379 350746 357756 363264 328550 363466 827452 864622 599497 503610 318446 309918 362994 363852 369848 376717 368036 375076 414948 412300 744309 768798 41.15 67.8 2
14:19:18 2023-09-27 450741 451165 98005 95292 156338 158516 163770 163264 99935 98667 118038 122570 148251 150781 475692 512540 1235907 1212067 473807 492658 136987 123646 139708 142579 163613 162814 150110 151436 96957 98663 329920 296627 829829 841343 221670 219754 293546 293822 351997 344824 348852 351916 357744 363512 326700 360474 827879 868878 585060 507413 315798 311038 360988 363961 373138 375730 369587 375378 415020 412755 730858 767970 41.15 67.8 2
14:19:19 2023-09-27 455883 450904 98240 95325 155983 162707 164303 163546 100011 98603 118230 119309 148488 150603 476967 512373 1227893 1213799 479124 492887 136953 123560 139708 142579 163658 160499 150144 151132 97056 98427 330911 296334 836195 843729 220979 220440 292172 295414 351636 343303 349379 351560 357756 361305 327688 360438 824257 874884 606896 505976 317222 310095 364499 360893 370953 376788 368368 376213 413055 414809 740088 767818 41.15 67.8 2
14:19:20 2023-09-27 455389 451161 98244 95226 155957 162857 163460 163560 99935 98735 118072 122723 148284 153715 476065 514022 1239422 1210188 474142 493616 137306 123646 139804 142618 163727 162850 150110 151064 97024 98730 329920 296838 830545 842535 221515 219754 293657 293438 353843 344824 348327 351916 356681 363512 325716 362807 827879 868264 605403 507413 317091 311002 363691 363961 372611 375730 369551 374784 414732 414520 732774 770003 41.15 67.8 2
14:19:21 2023-09-27 455633 451016 98549 95526 156641 158516 164386 163388 100072 98702 118235 122485 148317 153429 476556 510166 1225744 1211954 478445 496157 137299 123732 140133 142614 163796 162850 150144 151402 97056 98562 330911 295346 837975 841343 221014 220475 290842 295450 351997 342884 347278 351916 358835 360225 325752 362622 825499 870388 599497 507413 315762 309807 364608 360821 369993 374640 369551 376783 412149 413821 732922 765641 41.15 67.8 2
14:19:22 2023-09-27 451052 453704 98240 95357 156373 162971 163770 163560 99935 98667 118072 122689 148419 150922 477114 517075 1230514 1210338 473436 494119 136539 123801 139478 142649 163238 163114 150007 151436 97056 98595 330911 296190 832142 843729 221705 219719 292618 294999 353988 342848 348852 353906 356454 361305 326771 364859 830009 863287 600968 506473 315545 311368 363030 360749 369480 376151 371641 374857 413202 412587 731449 768909 41.15 67.8 2
14:19:23 2023-09-27 450549 454573 98545 95453 156344 162935 163985 163264 100072 98669 118331 122519 148522 150886 477114 507985 1230176 1218519 475150 492887 137211 123594 139708 142579 163796 162586 150144 150889 97024 98427 331902 295913 838092 841343 221515 219754 290877 295937 351141 342848 349343 354657 357685 359616 325716 362586 827879 870388 598026 507054 315137 311002 363582 360713 372086 375994 371750 376140 409948 413099 731362 765604 41.15 67.8 2
14:19:24 2023-09-27 454874 453713 98307 95559 156552 158617 163770 163526 99935 98570 118394 119436 150294 151097 476967 512373 1220330 1210338 477970 496626 137265 121992 140098 142579 163762 162744 150593 151200 97290 98500 331583 294509 846837 847900 221253 219578 292137 296771 350863 342812 350930 351807 358247 359079 325716 363391 824804 870109 600968 501440 315726 310713 363030 359626 369993 375443 369443 375040 409877 414405 742200 765567 41.15 67.8 2
14:19:25 2023-09-27 453491 455376 98283 95624 156240 159004 163667 163822 99799 98768 117645 119354 147574 151807 477077 509483 1234045 1211461 470584 492887 137402 123577 140133 142510 164253 162594 150593 150856 97056 98293 332893 295346 840545 843729 221635 218319 292547 295414 351393 342848 348817 351807 354472 359651 326665 360438 830231 870393 598026 505617 315654 311983 360988 360169 372086 376259 369515 372706 410849 413498 732774 768067 41.15 67.8 2
14:19:26 2023-09-27 467062 455013 98246 95555 156557 158650 164054 163615 100077 98603 118264 122587 148522 151170 477114 509124 1227019 1206591 476196 493964 137888 123577 140315 138462 164516 162516 150626 150614 97089 98293 334229 294854 843322 847926 220944 219684 291693 295621 350863 342848 350400 351240 356645 359149 327158 360474 824221 870424 599497 501477 315726 310024 360699 359626 372611 375408 368627 374738 409913 413462 741672 765530 41.15 67.8 2
14:19:27 2023-09-27 454911 455702 97980 95819 156047 159182 163357 163857 99287 98768 117611 119599 147640 151914 477114 510204 1235871 1213221 468530 493964 137627 123577 140231 142510 164287 162665 150626 151098 97056 98394 331902 296334 846357 843729 221098 218319 292618 294927 349518 342884 348291 351807 354472 359651 326665 360402 829642 865424 593760 505682 315401 311698 361822 360569 372838 375587 369335 372561 411030 413937 736582 768909 41.15 67.8 2
14:19:28 2023-09-27 464698 453640 98148 95292 156557 160850 163701 163753 99901 98566 118038 119470 148488 151545 477790 509483 1223065 1208500 476233 495584 137627 123406 140462 142311 164253 162445 150593 150748 97024 98394 330911 295346 843012 846124 220290 219684 291693 294927 349841 342848 349343 350710 356133 359149 327158 360438 824804 871690 599497 502701 315762 310024 363030 360205 373138 376788 368102 374774 410020 414989 741145 765567 41.15 67.8 2
14:19:29 2023-09-27 450904 455380 97980 95688 155830 159325 163405 163822 99799 98702 118004 122791 148522 151595 477114 507949 1235907 1213221 468566 494083 137402 123526 139673 142510 163762 162779 150177 150917 97024 98394 330911 294641 838803 843729 220290 218319 292618 294064 350858 342632 350725 351555 356240 362247 328623 360258 826486 868695 599497 507340 315654 310024 360988 362935 372611 374355 369371 373834 414256 414697 731481 769781 41.15 67.8 2
14:19:30 2023-09-27 457396 453717 98307 95385 156364 162900 164227 163526 99901 98634 118202 122451 148488 151205 478468 510956 1226687 1210943 479124 493616 136953 123646 139708 139874 163762 162850 150144 151165 97024 98630 327526 296607 834625 846124 220255 219684 290842 294963 351997 344824 347242 350710 357685 360190 325681 359280 824221 874193 599497 507413 317548 309519 363030 360749 373138 374640 367261 375040 411788 413426 736921 767273 41.15 67.8 2
14:19:31 2023-09-27 459525 454778 98450 95783 156452 158482 164123 163684 100041 98636 118298 119341 148898 151064 478129 517039 1223102 1201631 479317 495584 136919 123818 139673 142649 163727 161212 150077 151619 97024 98730 335591 296901 829470 847936 219912 219719 292137 293616 351997 342812 348852 350710 358535 361340 326771 360510 824221 861287 606853 504471 317621 309051 363543 362935 369956 375730 367261 376177 414292 412551 739738 768909 41.15 67.8 2
14:19:32 2023-09-27 450868 454992 98215 95106 156587 162672 164227 162969 99935 98398 118038 122451 148522 151367 478129 510166 1226651 1218519 477996 497176 137085 123611 139760 142415 163727 162814 150144 150994 97056 98394 333513 295420 840350 842535 221324 219143 290153 294677 351393 342848 348291 353906 356074 358828 326906 360438 827879 870424 598026 504929 313702 311190 362885 359917 369704 375444 373491 373761 409806 413024 730657 765382 41.15 67.8 2
14:19:33 2023-09-27 457471 455698 98148 95292 156373 162935 163736 163684 99939 98733 118004 122451 148386 153679 477872 513099 1217940 1206628 475449 494348 137085 123646 139777 142618 163762 162814 150144 151098 97024 98394 324663 295420 834385 847936 220255 219000 289669 295092 351961 340779 349379 351276 356324 358007 326771 362622 824607 866387 609882 501477 315690 310024 363543 359626 368808 376259 368368 374738 408728 411321 740088 765567 41.15 67.8 2
14:19:34 2023-09-27 454204 455552 97880 95429 155965 159004 163439 163822 99320 98768 117645 122791 147541 154252 477114 507913 1234957 1214120 468566 495080 137402 123526 140231 142311 164594 162516 150385 150647 97056 98091 333577 295346 851147 844925 220979 217641 291693 294100 349841 342487 347278 351483 355990 360898 328550 360258 829737 872578 606896 505792 315215 311769 360518 359014 372086 375730 369443 371619 409806 413642 732700 767818 41.15 67.8 2
14:19:35 2023-09-27 465355 454996 98217 95421 156334 162935 163736 163526 99901 98533 118202 122621 148386 151205 476592 509483 1223065 1209221 476233 494000 138052 123371 140462 142277 164815 162402 150868 150647 97358 98226 334229 295346 848070 847936 220101 219000 290806 294927 349841 342848 349379 350710 355539 358890 325752 360402 824257 865456 603910 501477 315654 310024 360988 359085 372086 376788 367261 373907 408728 413821 742200 765567 41.15 67.8 2
14:19:36 2023-09-27 454204 454307 97813 95559 155363 158971 163439 163891 99731 98735 117678 122740 147574 154217 475886 507949 1235907 1214120 468638 495814 137825 123526 140133 142311 164287 162551 150626 151098 97458 98533 330911 296607 843837 846495 220185 217536 292476 293957 350154 342704 350836 351627 354827 361845 325646 359280 827879 869999 600968 507054 315654 310024 360952 360533 372575 374605 369183 372511 413673 413821 732590 769456 41.15 67.7 2
14:19:37 2023-09-27 458907 454996 98240 95226 156403 162935 164261 163639 99935 98533 118202 122570 148522 153572 478468 509450 1226651 1210943 479804 494348 137177 123646 139708 142485 164559 162964 150177 151165 97056 98562 327526 295299 838793 846124 219605 219000 290842 294064 351465 342559 347242 349653 356074 359149 325681 359244 824405 874230 599497 506694 317584 309086 363030 360135 372993 375444 369980 374747 411355 414588 741247 767670 41.15 67.7 2
14:19:38 2023-09-27 459869 454923 98217 95393 156561 158549 164221 163674 99901 98533 118038 119341 148389 151241 476784 517075 1226614 1201556 479124 495465 136953 123680 139673 138844 163727 163078 150144 151165 97024 98663 333228 297146 831144 850485 219569 218847 291854 292687 351997 342570 348291 349371 355539 361270 324933 360438 823055 861360 599497 504471 315473 308186 360988 360857 369956 375730 366122 373342 413346 411935 739738 768900 41.15 67.7 2
14:19:39 2023-09-27 452407 454996 98316 95170 156497 162637 164282 163264 99935 98566 118038 122451 148522 151241 478468 510956 1226687 1217160 479768 495080 137267 123474 139777 142411 163762 162814 150144 151132 97024 98355 331902 296260 841562 843729 219947 219035 290329 293850 350899 342848 348852 353906 356074 358042 327745 363102 828796 873816 598026 505829 315516 309918 362958 358905 369740 374462 369515 373944 408692 412261 730900 767257 41.15 67.8 2
14:19:40 2023-09-27 457508 454996 97968 95231 155953 159148 164123 163329 99833 98566 118004 122485 148106 150886 476858 512468 1217431 1214176 477812 495850 136953 123646 139673 142579 163613 160948 150144 151132 97024 98562 329620 295765 841597 850485 220255 218319 289448 294135 351925 340743 350440 350710 355290 356974 326771 360474 825462 865384 602440 501086 316677 309555 360988 358544 369076 376259 367261 373306 407512 411321 741668 767545 41.15 67.8 2
14:19:41 2023-09-27 461222 454267 98240 95162 156369 162857 163736 163788 99901 98566 117678 122638 148522 151488 476151 509450 1228735 1220708 473117 495850 137211 123646 140133 142381 164287 162814 150489 150994 97056 98361 332893 295136 843934 845017 221076 218414 292223 294856 350472 342704 350564 351591 353763 360390 327891 362182 829054 870393 599497 505617 316190 312920 360408 358580 369993 374640 371899 371365 408692 412623 729396 767818 41.15 67.8 2
14:19:42 2023-09-27 457211 453211 98005 95194 156369 162707 164256 163526 99935 98398 117678 122485 148522 153679 478211 507949 1222199 1209221 477694 495850 137436 123491 140133 142311 164815 162516 150626 150681 97089 98091 330602 294927 846746 848009 219569 218319 293051 294963 349841 341812 349098 350463 355290 356974 331602 360402 823018 865420 606853 501086 315135 309519 360988 358544 369956 376523 367261 375223 410617 412300 742088 765382 41.15 67.7 2
14:19:43 2023-09-27 458604 456284 98174 95526 156200 159004 163632 163684 99799 98735 118196 122689 148488 154109 479110 514058 1230176 1205748 472361 498309 137162 123680 139673 142579 163762 162885 150177 151165 97024 98562 333668 296448 837975 850485 219605 217641 291516 293133 351997 342329 349115 349617 353657 360190 324933 360112 825425 863869 598026 500378 315654 310024 360444 360785 369956 376523 366966 371619 411823 411321 737575 768909 41.15 67.7 2
14:19:44 2023-09-27 458943 453848 98244 95227 156403 162707 164261 163526 99935 98431 118476 122485 148522 153679 476187 510597 1226687 1211954 479804 495850 137293 123646 139791 142631 163542 162850 149976 151132 97056 98427 331902 295435 839161 847325 219227 218319 290158 293438 350899 342884 349347 349653 356359 358578 326771 358235 826864 876298 609968 507303 315582 308045 360952 360025 369848 373008 369267 373761 409806 412551 735415 767273 41.15 67.7 2
14:19:45 2023-09-27 459468 456216 98414 95138 156591 162786 164362 163526 99935 98603 118038 122417 148555 150640 476187 518574 1223102 1198770 477580 495923 136953 123680 139575 142649 163762 163114 150144 151064 96858 98355 332227 299509 831024 849847 218886 218694 290560 292050 351997 341812 347278 349125 355574 360190 324897 360112 823091 861323 598026 503757 317543 307865 360988 360821 369364 374640 366122 373907 412475 411032 740554 767818 41.15 67.7 2
14:19:46 2023-09-27 450904 454267 98307 95098 156875 162672 164261 163264 99935 98365 118072 122383 148555 150782 477602 513262 1226687 1218519 480486 495465 136987 123560 139708 142579 163796 162850 150144 151132 97056 98322 331902 295335 839512 843729 219227 218847 292223 293815 350611 342559 348742 351735 355967 359883 324753 359968 825315 871306 616597 507413 313738 309086 363030 359483 369812 373448 369479 373907 408692 411685 730842 765641 41.15 67.7 2
14:19:47 2023-09-27 464367 453216 98211 95163 156875 162637 164639 163298 99833 98398 118038 119198 148488 153715 477602 517075 1217468 1206778 479694 495886 136987 123766 139673 142455 163762 161099 150144 151132 96957 98394 331902 295543 836821 850941 219569 218659 289009 293822 351997 340779 347278 350463 356074 357009 324825 360438 823055 865775 606853 502579 314694 308186 363030 359662 367700 374676 367261 373944 409661 409772 737759 769449 41.15 67.7 2
14:19:48 2023-09-27 450832 454343 98005 94969 156875 162672 164261 163298 99764 98398 117678 122248 148555 153572 476858 512468 1226687 1217791 479804 495850 137021 123646 139708 139035 163555 160996 150492 150997 96991 98463 330911 297029 838058 846458 219464 218672 291810 294028 350863 341812 348852 351916 355290 359883 324933 359280 827879 873036 599497 505682 312749 309807 360988 358580 368484 374079 369515 372779 407548 411357 730842 767818 41.15 67.7 2
14:19:49 2023-09-27 457182 453857 97976 95106 156369 162778 163805 163560 99901 98498 118038 122451 148555 153715 477602 513986 1217468 1208361 478188 495465 136987 123702 139673 142579 163762 162850 150144 151165 97024 98500 336982 295092 840602 850485 219416 217676 289079 294100 350935 340504 347314 350217 355539 356940 324861 360474 824294 866423 607405 503175 316640 309524 360772 358401 368628 375623 369267 372035 410037 409953 742121 765567 41.15 67.7 2
14:19:50 2023-09-27 456052 454597 98009 95199 155809 158751 163667 163788 99833 98566 117645 122519 148455 151807 476894 514058 1230176 1208425 472731 495923 137072 123646 139821 142614 163762 162888 150144 151165 96858 98394 330911 295435 857116 847740 220101 217606 290568 293026 350899 339751 351584 350217 353409 358863 324933 359823 825499 862382 598026 500342 314694 310060 360408 360749 369366 376259 367261 369492 410849 410167 740088 767701 41.15 67.7 2
14:19:51 2023-09-27 453877 454593 97941 95199 156369 162743 163770 163788 99935 98599 118038 122485 148522 150922 477602 509450 1223139 1212933 478445 495923 137471 123406 140364 142247 164700 162551 150660 150647 97024 98124 334229 294434 843856 849577 218921 217676 290329 293169 349278 342559 351811 349366 355290 358438 327659 359982 824074 874048 595084 505866 317091 308151 360988 359698 369993 374640 369267 373606 409913 412623 740088 767818 41.15 67.7 2
14:19:52 2023-09-27 461440 456289 97972 95134 156364 162848 163770 163822 99833 98431 117678 122485 148555 151170 476894 518208 1226687 1199922 478445 495995 136987 123646 139673 142579 163727 162885 150144 151132 96957 98355 340451 297428 833062 851690 218851 217641 290842 292206 351465 341812 347207 347550 353940 359184 324825 359316 824878 861396 606896 503007 317354 308151 360444 360821 369400 374342 367960 369528 411823 410131 740591 768909 41.15 67.7 2
14:19:53 2023-09-27 460246 454339 98038 95130 156517 162821 164568 163560 99935 98431 118038 122451 148488 151170 481155 512504 1226687 1211498 480827 495959 137128 123646 139708 142614 163796 162850 150144 150997 97258 98533 334229 297875 839629 848528 218781 218179 292600 293438 350755 342740 348852 349653 355574 357757 324933 359908 825315 872891 608389 507413 315401 310273 362885 359409 369364 372366 366158 372978 409338 411357 733661 765641 41.15 67.7 2
14:19:54 2023-09-27 465360 454557 98240 95066 156661 162672 164296 163298 99935 98398 118235 122248 148588 150782 477602 516826 1223102 1205785 480354 495995 136573 123715 139713 142450 163613 163070 149696 151415 96726 98562 336602 297428 831264 849577 218546 218354 289924 292241 351997 340779 348027 349688 356109 359149 323839 359316 822473 861323 599497 503757 315654 307220 362921 360533 368225 374355 369267 373798 411680 409629 742195 767670 41.15 67.7 2
14:19:55 2023-09-27 455438 457577 97976 95235 156304 158650 164256 163753 99769 98533 117971 122587 148522 153895 479643 520632 1233170 1212669 476981 495923 136505 123852 139409 138939 163579 163342 149903 151618 96661 98697 334229 297248 830664 846124 219381 217606 292223 292001 351997 342257 348358 351771 353338 358543 323803 360402 829054 856406 605403 505581 315516 309086 360952 359662 367040 373186 368332 371583 409913 408839 732922 768909 41.15 67.7 2
14:19:56 2023-09-27 457508 454561 97976 95138 156587 162637 164762 163491 99799 98365 118004 122621 148555 153895 481802 517039 1220930 1209221 481095 495850 137094 123697 139673 142709 163762 162814 150144 151132 97024 98394 336982 295543 841464 850485 219192 217571 291094 293580 351393 340193 347242 349366 355290 358405 323552 363065 825689 866205 600968 501295 316816 311152 362994 358365 367592 374605 366931 373506 410581 409306 739526 765567 41.15 67.7 2
14:19:57 2023-09-27 455613 455876 98207 95458 156304 163006 163736 163788 99731 98533 118038 122655 148522 154146 477566 518574 1231925 1212669 474106 495850 136919 123646 139638 142579 163727 163043 150110 151132 96925 98394 336982 297452 837725 847667 219534 217268 289888 293097 351961 339679 347991 351524 352350 358007 323540 360438 827879 861564 608389 502579 313666 309555 360952 359626 367076 374008 368887 369456 409625 408517 732485 768909 41.15 67.7 2
14:19:58 2023-09-27 459920 455872 98207 95098 156369 162971 163770 163639 99901 98533 118196 122536 148555 153895 477566 510525 1221296 1210151 478408 495850 137375 123577 140101 142618 164287 162779 150287 150856 97056 98058 330180 296251 858179 853362 219394 217502 290153 293850 348608 340050 350836 348385 354011 357723 326771 357624 824221 871196 597203 501477 315359 308116 360952 358256 369848 375167 368221 372144 408084 411935 741899 765567 41.15 67.7 2
14:19:59 2023-09-27 461042 455840 97980 95333 156086 159215 163495 163822 99287 98566 117678 122655 148488 151346 477194 517842 1230176 1203343 474179 495923 136919 123646 139673 142579 163727 162928 150144 151064 96991 98322 334229 296196 840720 852897 218851 216931 290771 292050 350863 341499 348010 348528 352315 358543 324825 358235 825462 863832 605403 499952 316190 309086 359575 360169 368772 375444 368000 372861 412985 409953 743251 769929 41.15 67.7 2
14:20:00 2023-09-27 460246 455653 97972 95102 156334 162751 163770 163526 99833 98365 118004 122417 148522 153752 477602 513226 1226687 1211424 481668 495670 136998 121903 139819 138844 163658 160902 150284 151064 96959 98731 334229 297663 838876 847900 218171 217606 289448 292064 349697 342812 348322 348599 354472 356940 324537 359798 825462 872927 611594 507413 315137 307615 360988 358544 369884 371738 368221 372743 408692 410095 733665 765567 41.15 67.7 2
14:20:01 2023-09-27 466679 455872 97972 95066 156369 162637 164227 163526 99901 98365 118004 122337 148862 151205 477638 517988 1224405 1202300 480354 495923 136505 123852 139541 138844 163727 161212 150110 151165 96661 98562 333228 297428 840481 850867 217984 217676 289888 291796 351961 340743 349347 349617 355254 356974 323540 362033 825615 865130 599497 502825 314036 307940 362701 359447 367485 373865 369267 373570 409302 408517 737356 769449 41.15 67.7 2
14:20:02 2023-09-27 455464 456553 97939 95163 156338 162892 163770 163684 99833 98533 117678 122451 148522 153930 477602 518124 1232259 1211805 476944 495959 136376 124150 139214 142614 163204 163114 149663 151618 96826 98361 336982 296829 837525 846702 218851 216931 289888 292871 351961 340707 348358 350710 352315 356940 323215 360076 827879 860954 604830 502187 312714 309294 359901 359085 365460 373448 368332 369420 409075 407587 731412 767818 41.15 67.7 2
14:20:03 2023-09-27 458943 455836 97939 95066 156195 162865 163736 163782 99731 98398 117678 122536 148522 150886 477638 513753 1220930 1210338 478408 495923 136953 123577 139673 142510 164253 162779 150385 151132 97024 98058 332893 295346 844546 851690 220531 217397 291362 296371 349099 340050 350339 348420 353232 358547 324392 359982 825689 871342 606896 500696 314401 310932 360808 357430 369328 374640 368221 369456 408842 410996 742195 765530 41.15 67.7 2
14:20:04 2023-09-27 460062 456562 97943 95481 155978 158793 163701 163857 99287 98398 117645 122570 147948 151914 477602 514094 1230176 1202178 473874 495959 136953 123526 139541 142579 163727 162850 150385 151132 96858 98394 330911 296483 837492 851690 218886 216257 289888 292001 349805 340193 347278 349424 351752 358007 324296 358199 825462 856442 587960 499210 315105 311152 358781 359373 368253 375730 366637 369384 412401 409775 740265 769224 41.15 67.7 2
14:20:05 2023-09-27 460899 457012 97943 95001 156338 160518 163770 163526 99731 98365 117645 122417 148522 151205 477638 510166 1224838 1210943 479546 495923 137402 123406 140182 138748 164537 160499 151286 151031 96959 98363 333228 297029 861333 850941 218793 217432 289413 292276 347737 341499 347207 350251 355738 356940 324861 357946 823018 876446 603350 505259 314694 307615 360916 358544 369956 373163 367178 371619 408692 411321 740088 765604 41.15 67.7 2
14:20:06 2023-09-27 459615 455876 97913 95042 156369 162971 163736 163788 99732 98365 117678 122417 148522 153679 477602 518574 1229302 1201631 477731 498801 136824 123611 139596 142510 163727 162885 150007 151132 96858 98326 333668 297392 833182 852897 218171 216594 290294 291352 349841 340743 348852 347478 353409 358828 323312 358474 820620 861991 606896 504177 315365 309360 360264 360569 367520 373306 366995 371438 410706 408697 739774 768909 41.15 67.7 2
14:20:07 2023-09-27 456943 455912 97980 94945 156700 162786 164227 163298 99870 98297 118004 119147 150365 150638 482219 513806 1230243 1217865 482538 495778 137101 123818 139533 138661 163727 162814 150177 151031 96858 98432 340451 297875 842031 845524 217528 217268 291362 292778 350598 341776 346773 350710 354188 358367 324296 359835 825462 872761 605403 507413 313154 307650 360722 357968 368477 371218 366931 372743 406871 409832 730842 765604 41.15 67.7 2
14:20:08 2023-09-27 458943 455912 98148 94945 156875 162566 164525 162742 99901 98230 118038 122383 149130 153644 479643 516826 1220930 1207501 482538 495923 136539 123852 139443 142614 163727 162885 150040 151165 96826 98226 334229 297875 836117 851690 220531 217606 287923 292884 351389 339942 348632 348456 353268 357756 323169 361924 825689 864908 606853 501440 315292 308081 360988 357430 367119 374164 368221 372144 408917 407623 740181 766729 41.15 67.7 2
14:20:09 2023-09-27 455682 456589 97976 95106 156334 162971 163736 163788 99561 98533 117611 122502 148555 153930 477674 519307 1231925 1210943 474142 495959 136953 123611 139673 142579 163796 163078 150144 151132 96726 98394 334229 298449 837942 847973 218851 216257 289009 291761 348429 338655 348852 349617 351998 356940 323839 359280 827879 860954 598110 499952 312458 309086 359575 358544 367111 374640 367225 369348 408692 410005 736838 768687 41.15 67.7 2
14:20:10 2023-09-27 461406 458403 97972 95163 155914 162821 163460 163788 99764 98398 117678 122536 148555 153930 477674 510956 1226687 1210151 479804 495959 137548 123406 140465 142321 164780 160499 150976 150963 97225 98533 334229 298449 851153 852150 218371 217129 291398 292616 349838 342534 348322 347550 353409 358367 323660 358344 823018 872923 600924 507413 314514 306935 360988 358544 369884 371218 367178 371619 407512 409739 735194 765567 41.15 67.7 2
14:20:11 2023-09-27 461517 456558 97880 95009 156369 162672 163770 163788 99901 98365 118038 122417 148588 152150 477674 518352 1222031 1198806 481409 495706 136539 123646 139541 142579 163727 162999 150144 151165 96693 98394 335591 299183 832649 852293 217458 217782 289686 291317 350935 340468 348852 348599 354437 356940 322559 358163 820656 861323 599497 503892 313702 310273 360808 358257 366567 373865 368706 372597 410074 407481 737778 764775 41.15 67.7 2
14:20:12 2023-09-27 457380 457339 97976 95102 156230 158967 163770 163788 99287 98431 117645 122655 148522 151736 477674 514920 1233529 1220496 473625 498198 137304 123697 139993 138819 164378 160647 150804 151064 97024 98293 335230 295363 845314 848528 220218 215911 289853 291548 347737 341535 347536 348599 351225 358007 324825 358454 827879 868878 604830 504892 313189 307865 358206 359085 369624 372070 368221 368497 408692 410131 732485 767818 41.15 67.7 2
14:20:13 2023-09-27 461554 459530 97901 95038 156225 162703 163736 163298 99731 98365 117678 122417 148522 153679 477674 512108 1226651 1211531 479546 495959 137177 123440 139673 142381 164133 162850 150144 151132 96891 98394 334229 296901 842757 849209 217528 216594 289009 291827 347737 342329 347536 347300 355990 358728 323552 357800 825689 875056 590860 507377 314514 309033 360808 358472 369920 371774 366918 369492 410654 410060 737069 765604 41.15 67.7 2
14:20:14 2023-09-27 461554 456946 97910 95074 156403 162786 163770 163298 99731 98297 117678 122383 148555 151276 477444 518352 1226651 1198770 477616 498837 136824 123526 139409 142579 163762 162885 150007 151165 97016 98427 333228 297536 834860 852897 217120 216931 289686 290467 350863 340468 348358 348599 353940 360052 322332 358163 821854 856442 596555 503720 313702 306222 360988 359626 366560 372924 367699 372511 409948 407623 740088 767332 41.15 67.7 2
14:20:15 2023-09-27 455720 457263 97976 94973 156626 162821 164533 163298 99731 98264 117678 122332 148588 153715 482561 514058 1230176 1221994 479768 495995 136903 123474 139769 142623 163796 162814 150385 151132 97024 98500 331902 297949 840991 847815 218746 216826 290852 293026 349099 340564 348212 350530 352245 357863 324332 359948 827879 872578 621749 504471 314348 309086 359901 357180 367966 372331 367225 372066 408340 409449 730842 765604 41.15 67.7 2
14:20:16 2023-09-27 460246 459090 98076 95073 155944 162821 163495 163788 99287 98398 117678 122417 148555 150922 480449 512468 1221797 1212260 479804 498837 136987 123406 139575 142311 163796 162700 150177 151027 96925 98058 332893 295346 843324 852023 217528 216257 287260 292927 347737 338655 347015 348283 352069 356859 322858 358163 823055 865775 606896 499989 314845 307185 360408 356070 366310 373759 368000 372368 405898 407517 741067 764297 41.15 67.7 2
14:20:17 2023-09-27 459428 458305 97900 95231 155869 162927 163667 163822 99254 98431 117611 122655 148522 151807 477746 512504 1235907 1221346 475967 498547 137196 123646 139896 142540 164561 163130 150767 151031 96991 98162 330911 295299 848792 847704 218698 215587 292438 292813 347630 340743 348582 348599 350174 358871 324560 357946 827879 870109 599497 505617 314621 308151 358241 358040 369328 371809 368221 368237 407512 410095 733679 767818 41.15 67.7 2
14:20:18 2023-09-27 459877 457299 97939 95098 156373 162707 164290 163674 99320 98398 117678 122417 148522 153679 482561 512108 1226651 1211805 479804 498837 137177 123406 139708 142311 164253 162814 150385 151132 96858 98226 334229 297146 854673 850448 217493 216257 291156 291761 347701 341259 348605 346991 352350 358367 324272 357616 825652 872886 585060 507017 316640 309178 360264 357861 369184 371893 366622 372331 407477 410131 739210 767818 41.15 67.7 2
14:20:19 2023-09-27 457508 457303 97905 94973 156225 162672 164248 163581 99636 98504 117998 122621 148488 151382 477602 521515 1237192 1212632 478600 499931 136612 123680 139319 142420 163520 161904 149870 151165 96562 98355 336607 297212 831024 847325 217528 216223 288658 290573 350652 341259 346773 349407 351752 358619 320869 357121 826706 856406 596555 505976 311801 307650 359323 359626 365460 370145 366122 369384 408728 406411 731881 767818 41.15 67.7 2
14:20:20 2023-09-27 456015 457267 98114 94913 156373 162601 163770 163116 99764 98062 117678 122214 148588 150604 480485 514130 1229302 1219567 481853 495995 136824 123406 139638 142311 163762 162923 150177 151031 96858 98361 335230 296077 839125 848182 219907 217362 290540 292050 348889 340360 346372 350284 354985 356681 323396 359398 825499 870121 605403 505617 313952 310273 360952 356427 367701 371774 369980 369240 408340 408839 728770 767056 41.15 67.7 2
14:20:21 2023-09-27 460246 458444 97943 95070 156369 162672 163770 163333 99320 98297 117645 122451 148522 153679 480522 518208 1220063 1206666 481058 498837 136858 123440 139443 142510 163762 162850 150144 151132 96858 98322 335230 296239 839239 852897 217528 216223 288942 292276 349805 338690 348605 347550 352033 356573 323348 357911 823018 866423 608389 499989 312785 307150 359358 355820 366267 373519 367178 372331 405754 410005 739959 765073 41.15 67.7 2
14:20:22 2023-09-27 459410 458700 97642 95009 155869 162971 163439 164079 99254 98398 117645 122485 147673 154036 480449 515285 1235907 1217653 474179 499578 137196 121564 139888 138844 164537 160902 150559 151031 96991 98195 333668 297029 845314 848528 218558 214919 288877 292064 347178 340229 347400 348420 351992 355876 324332 357693 828943 865420 603910 505617 312749 309981 356663 357466 368808 371774 367960 367942 406871 409772 733596 767818 41.15 67.7 2
14:20:23 2023-09-27 462861 457344 97813 94937 156338 162707 163770 163526 99320 98095 117645 122417 148858 153966 480485 512108 1224875 1210188 478830 499578 137431 123406 139808 142222 164322 162551 150593 150856 96726 98293 334229 295851 852193 850485 219637 216223 289430 291388 347178 340264 348605 346504 352350 357863 323839 356861 820863 873779 596555 505719 315666 308524 359721 357323 368664 371041 365589 369240 409495 409449 737990 765641 41.15 67.7 2
14:20:24 2023-09-27 465360 457308 97813 94937 156156 162707 163770 163526 99320 98297 117998 119261 148963 151807 480785 521515 1239274 1212631 478903 499713 136748 123956 139374 142609 163579 163078 150110 151132 96628 98531 335591 299817 837142 847926 219948 216467 292393 289920 349523 340743 346174 348528 351190 356870 320798 358708 826633 861251 600417 506694 313952 307150 358781 359337 365424 370039 368221 369052 408692 406376 730805 768909 41.15 67.7 2
14:20:25 2023-09-27 457233 456870 97939 94873 156338 162566 163736 163116 99698 97997 117971 122349 148555 150852 480413 517039 1230176 1217653 481749 498801 136789 123577 139506 142440 163727 162814 150110 151098 96693 98260 334229 298449 837809 847325 216783 216559 290540 293712 350260 339906 346101 349509 354484 356359 322678 358270 825242 871232 613334 504397 313062 307615 359829 358658 366932 371183 369005 369348 406043 407623 728512 764987 41.15 67.7 2
14:20:26 2023-09-27 458723 459440 97841 95256 156161 161361 163598 163753 99532 98836 117869 119438 150365 151310 477710 518574 1231282 1209362 475150 500248 136828 123491 139528 138914 164080 162850 150043 151132 96858 98293 334229 297825 838058 852293 218171 214919 288737 290419 348715 338356 348852 346955 351992 358367 321558 358708 826398 862540 605403 499916 313154 308081 357667 358220 366524 374008 366586 368165 407477 407587 741141 768909 41.15 67.7 2
14:20:27 2023-09-27 458687 458592 97642 95134 155328 159359 163178 163857 99254 98533 117577 122621 147640 152078 480449 514058 1238437 1214984 474179 499567 137272 123371 139708 142277 164239 160724 150700 150963 96926 98262 335591 298299 863432 848528 219286 216386 291810 291584 347350 340672 346737 347514 350699 359883 322535 356788 825462 867613 599497 507861 314845 307150 358746 359626 367040 370109 367699 369052 409625 407623 731881 768352 41.15 67.7 2
14:20:28 2023-09-27 459852 459409 97976 94973 156338 162637 163736 163264 99287 98335 117645 122315 148555 151241 481164 518208 1228430 1215021 481069 495959 136919 123577 139638 142609 163727 162814 150144 151098 96693 98193 333668 296901 847832 847926 216748 216257 289027 291317 347737 342269 345161 348563 352315 356824 322296 358454 826669 868878 595572 507413 314621 308888 360373 357669 366932 369898 367849 369312 408808 407410 731733 764426 41.15 67.7 2
14:20:29 2023-09-27 459881 459372 97642 95070 155796 163006 163553 163788 99287 98365 117611 122451 148386 154109 482561 519089 1234909 1206778 475413 499749 136816 123697 139499 138748 163624 161164 150284 151098 96693 98193 334229 297392 839497 854033 217458 214850 288974 290220 348715 341966 348779 345877 350174 356905 321772 358454 824405 856442 603910 501477 313702 306685 357380 359050 366524 372366 364923 368201 408370 407302 744675 768363 41.15 67.7 2
14:20:30 2023-09-27 470878 459488 97638 94937 155826 160411 163553 163753 99254 98197 117645 122383 148522 153715 477674 518208 1241184 1213221 476643 500320 136919 123406 139541 142510 163762 162814 150110 151132 96951 98058 336982 297464 842551 847926 217272 215552 289888 290361 347666 340743 346445 348277 353875 359775 322189 356678 825315 866205 576748 506943 313952 309397 358710 359590 367076 370074 367699 371459 408657 407587 730842 768909 41.15 67.7 2
14:20:31 2023-09-27 460246 460182 98143 95014 156827 160217 164511 163092 99769 97931 118100 122315 149170 150463 482148 522624 1222665 1207501 483222 499578 136411 123611 139166 142579 163579 163149 149803 151798 96951 98293 334229 299509 837868 852897 217120 216257 288942 290167 349805 338655 347301 347478 352280 356596 320834 359509 820620 863869 606896 500696 312458 307114 360408 356320 364329 372034 366882 369420 406007 405204 737953 764408 41.15 67.7 2
14:20:32 2023-09-27 457285 459525 97638 94872 155830 162786 163736 163491 99254 98264 117645 122502 148386 153930 480449 519883 1231925 1210943 476944 499931 136539 123491 139673 142311 164261 162928 150144 151098 96893 98331 336858 298836 843089 850941 219286 215449 288906 292882 349099 339505 347364 348385 351992 357863 321808 360167 828134 860954 606853 499527 313062 308081 357667 357287 365168 373186 368221 367906 406266 405204 737032 767818 41.15 67.7 2
14:20:33 2023-09-27 457316 459315 97679 94945 155830 162637 163701 163526 99254 98264 117611 122417 148419 153966 481613 513986 1232296 1220255 475559 499542 136953 123371 139673 142242 163762 162779 150144 150856 97016 98058 336231 295543 845086 847325 218136 214884 288942 291761 346620 339643 346773 347478 351992 357600 322858 357367 827255 865505 595084 504507 311765 308081 356592 358912 367930 371491 366885 370220 408231 408697 735010 766506 41.15 67.7 2
14:20:34 2023-09-27 462592 459769 97601 94905 155830 162786 163667 163674 99254 98197 117645 122383 148522 154003 481649 518352 1230176 1204361 479620 500029 137012 123697 139603 138627 163624 160504 151430 151031 96828 98262 333228 297104 837418 854712 218667 215679 291192 290613 348715 338655 346773 345356 354484 358969 320834 357946 820656 856442 595084 502971 313666 306789 358746 358544 365460 371738 364923 369154 408406 406092 742195 767818 41.15 67.7 2
14:20:35 2023-09-27 458618 458270 97638 94905 156082 162865 163736 163491 99254 98062 117645 122383 148522 150851 480449 519883 1238542 1213522 480200 500674 136505 123577 139180 142346 163721 162850 149903 151132 96562 98361 330657 300138 835845 848528 217272 214919 288535 295910 349769 340193 345441 348283 350174 358404 320323 358451 828041 862138 596739 506620 313729 309397 358314 358329 365246 370074 367960 368201 407477 405169 731906 772138 41.15 67.7 2
14:20:36 2023-09-27 454542 458305 97908 94941 156086 160447 163985 163546 99567 98504 117577 122621 148898 151488 481735 517624 1222332 1212594 479583 499542 136824 123577 139541 138844 163658 160760 150110 150960 96661 98058 335230 297875 847073 853835 216783 214919 288702 292001 347737 338108 348582 346433 350699 355218 322296 357946 820620 868878 598026 499989 313952 306222 358746 355001 365460 372889 366030 368792 405898 407017 741141 763288 41.15 67.7 2
14:20:37 2023-09-27 459126 459315 97346 94945 155350 162707 163730 163788 99221 98365 117577 122451 148251 153966 481839 518574 1230176 1204855 474179 499931 136505 123491 139541 142311 163579 162814 150110 150994 96594 98226 333668 297392 847787 854577 219286 214712 290395 292054 347594 337492 348705 347779 351920 358799 320727 357620 820656 860954 576748 502323 314808 306789 356627 357968 365424 370145 364226 367683 407441 405204 741141 767273 41.15 67.7 2
14:20:38 2023-09-27 461282 458525 97882 94913 156165 158205 164123 163223 99221 98029 117645 122180 148555 150922 482599 518283 1226687 1215021 481785 499993 136505 123491 139443 142311 163727 162814 150110 150994 96628 98058 334229 296901 839610 847337 218050 215853 288942 292882 347666 340707 344602 347514 351225 356252 320869 357367 824221 868878 595084 506694 313062 308415 359865 356320 365460 368970 367178 369384 405718 406411 730842 764408 41.15 67.7 2
14:20:39 2023-09-27 461226 460835 97809 94655 156731 162299 164525 162595 99287 97862 117645 122062 148759 150676 481917 519518 1220930 1205748 485218 495706 136266 121819 138936 138844 163328 163279 150143 151031 96595 98262 334229 298724 834390 852787 216863 215887 288942 290397 348751 337966 346737 348271 351992 354685 321582 358451 823055 866387 606336 499563 313952 306222 358241 354716 365168 371751 365771 368237 405935 405240 740614 764444 41.15 67.7 2
14:20:40 2023-09-27 460954 459670 97342 94913 155830 162743 163439 163788 99391 98264 117611 122451 147818 153930 480485 519307 1230176 1203157 475559 499578 136642 123406 139394 142420 163727 162814 150010 151098 96463 98058 334229 297144 844957 852897 217458 214850 288942 290573 347474 336618 348358 346155 351497 357612 320573 357056 825652 863899 596555 501032 315292 308524 357798 357861 365282 371597 364189 369957 410364 406115 741668 767818 41.15 67.7 2
14:20:41 2023-09-27 461060 459342 97638 94747 156086 162601 163736 163264 99287 98200 117998 119278 150189 150922 481735 518501 1230065 1216130 483913 500102 136369 121480 139374 142311 163727 162814 150110 150963 96661 98058 337613 299088 842501 847973 218358 215679 288942 290158 348847 338619 342663 348283 350945 355467 320834 356825 824257 869493 603910 505976 312176 306187 358781 355286 365460 369005 367699 369052 405971 408163 728733 764408 41.15 67.7 2
14:20:42 2023-09-27 459117 458660 97638 94747 156338 162339 163770 162777 99254 98062 117611 122383 148386 153715 481540 518316 1217468 1205731 482538 500052 136595 123406 139301 142445 163465 162814 149663 151166 96431 98025 333265 296685 840481 852897 216446 215830 288355 293407 348465 337824 346627 346291 351402 354543 320691 358561 824516 864945 606896 499720 313507 306222 358241 357137 364329 371738 366352 368201 405613 408417 737990 763324 41.15 67.7 2
14:20:43 2023-09-27 461440 459737 97273 95074 155688 158339 163563 163650 99089 98401 117510 119309 148251 151971 481201 514058 1233529 1217160 474106 498547 136824 123371 139541 142336 163796 162630 150144 150647 96661 97858 332893 295543 846052 847973 217306 216386 288942 290467 346098 338690 345685 346433 350930 356323 321844 355456 825499 868878 599497 503427 313284 308307 355521 355286 366560 370074 365771 368124 406007 407587 731531 765641 41.15 67.7 2
14:20:44 2023-09-27 463673 459845 97646 94881 155834 162637 163701 163116 99221 98260 117611 122214 148522 153572 481881 513624 1220634 1209221 479804 500320 137177 123131 139673 138082 164274 160090 150942 150479 96859 97960 334229 296340 850889 853362 218358 214781 288906 290397 345543 339416 346810 345356 351812 356824 322296 354594 820656 865546 595084 502861 311836 306789 357667 356093 367664 370109 363857 368237 406043 407658 739563 764999 41.15 67.7 2
14:20:45 2023-09-27 457609 459377 97638 94873 156221 160376 163598 163491 99221 98062 117611 122265 150189 150991 481164 521456 1232296 1212933 479464 500320 136059 123646 138723 142510 163169 162999 149184 151165 95972 98226 335591 299854 845683 847337 218358 214850 288942 295074 349313 339130 344638 347514 351992 356287 318861 357946 826864 859128 603910 504113 312176 306257 356627 358658 363202 369521 367178 367131 408340 403967 731881 765604 41.15 67.7 2
14:20:46 2023-09-27 455951 459842 97809 94712 156017 159966 163770 163003 99287 98029 117611 122180 148023 151488 483026 516821 1231394 1220181 482501 499433 136816 121480 139499 138462 163624 160647 150110 150889 96685 98025 334229 298512 842224 847325 218358 214884 288093 290432 347000 338144 344674 348319 351992 354459 320869 355780 825462 868878 599497 502971 311111 306900 358241 355250 365460 370109 367960 368201 405935 406376 728733 764444 41.15 67.7 2
14:20:47 2023-09-27 459809 459665 97646 94848 155834 162637 163736 163264 99254 98029 117645 122214 148284 153679 482635 517039 1217468 1209221 480827 499931 136539 123491 139409 142178 163727 162779 150110 150889 96496 97958 332893 296419 860665 852897 218050 214850 287890 290467 347142 339432 346518 348271 351776 355610 322189 355598 823420 871306 595084 502460 314845 306789 357631 356070 367111 370109 363711 370109 406043 407623 739210 764987 41.15 67.7 2
14:20:48 2023-09-27 459594 460646 97682 95006 155805 160222 163598 163126 99122 97964 117543 122553 148422 151064 481019 519117 1239422 1210601 479804 500919 137123 123371 139048 142113 163542 162665 150010 150997 96299 98025 343614 299256 845074 846124 218050 214850 288098 290409 347142 339083 342699 346433 351992 357863 318896 355204 823234 861323 609968 505976 312619 306789 356627 357466 364876 367905 365771 367131 407191 405204 730900 767818 41.15 67.7 2
14:20:49 2023-09-27 460025 458669 97379 94719 156082 162339 163736 162777 99254 97895 117611 122095 148555 150994 482366 518208 1226687 1211498 482539 499931 136505 123371 139180 142242 163727 162516 149903 150963 96886 98063 333228 298724 848870 848528 216823 214815 288906 292054 347000 340014 342483 346433 350210 356596 320348 355780 824516 870109 595084 506694 313062 306789 358638 355286 364876 367869 364960 368237 406007 405169 731881 763324 41.15 67.7 2
14:20:50 2023-09-27 458889 459661 97573 94841 155791 162637 163701 163264 99056 98199 117510 122349 148386 153715 483122 522227 1234118 1210151 478445 500320 136373 123526 138827 142415 163204 162850 149217 151165 96728 97958 334229 297104 832224 849847 218050 214517 288942 295893 348506 337599 344638 347478 351497 356240 318896 357946 825462 857307 596555 501477 312176 306222 356592 355820 362658 369815 367178 366866 406043 403332 731881 765604 41.15 67.7 2
14:20:51 2023-09-27 456316 459706 97370 94647 155830 162374 163701 162777 99221 98029 117530 122180 148386 150851 481953 514166 1231394 1223983 481499 499640 136437 121618 139304 142371 163915 160309 150077 150755 96595 97927 330657 296483 844582 845470 218512 214712 288093 290397 346098 337634 344674 348033 351884 354153 320348 355743 825462 870872 595084 503007 311734 306292 357164 354184 365168 369557 367178 367095 405363 405204 729858 767743 41.15 67.7 2
14:20:52 2023-09-27 461171 459342 97338 94716 155332 162601 163730 163264 99254 98029 117611 122214 148419 151170 482561 514130 1217468 1209221 479804 499967 136505 123200 139214 142242 163762 162437 150144 150647 96628 97824 335230 295579 846365 852897 218050 214666 287675 290502 346655 336582 346773 345356 351776 353869 320620 356569 823345 866241 616597 501032 313952 306644 357524 356884 366968 371183 363820 367131 405363 409426 737695 763288 41.15 67.7 2
14:20:53 2023-09-27 459920 459845 97374 94845 155588 160447 163495 163546 99023 98166 117543 122502 148488 151382 481735 518465 1239311 1213550 477018 501064 136603 123371 139200 142449 163658 162779 149870 150889 96266 98121 333265 299866 840943 847337 216823 214185 287683 290928 346134 338726 344674 345912 351497 356859 319899 354416 824841 863869 608453 505976 312619 306789 356056 357430 365460 367905 364996 366837 406301 405240 730324 767273 41.15 67.7 2
14:20:54 2023-09-27 459798 461955 97338 94518 155397 162374 163598 162777 99221 97862 117577 122201 148522 150745 481917 518940 1226687 1211954 481822 500320 136505 123234 139083 142178 163727 160499 149803 150681 96201 98025 334229 298724 841404 852546 216823 214815 288702 291664 346513 339572 342519 347779 351956 354507 321321 355707 821854 865849 600968 506620 312176 306789 358781 355001 364876 368279 366067 368273 405971 405169 728770 765036 41.15 67.7 2
14:20:55 2023-09-27 458477 459922 97277 94913 155696 162951 163563 163116 99120 98029 117253 122095 148786 151276 482561 521421 1230477 1210943 478151 499640 136539 123234 139249 142277 163762 162665 150010 150889 96266 98025 336982 297464 840174 850485 218398 214185 288824 295910 347737 336582 345161 346991 350966 355752 318932 357946 824257 857307 606336 498506 311955 306222 356056 355820 362693 370145 366918 369391 406043 403649 733077 765641 41.15 67.7 2
14:20:56 2023-09-27 457987 460138 97346 94785 155363 162445 163701 163298 99255 98029 117496 122248 147683 153966 483013 514058 1228735 1217209 476981 500773 136812 121564 139220 138532 163589 160309 150010 150997 96761 97927 335230 297949 846894 848528 218667 214150 288093 290573 348577 338477 344602 345841 349872 355752 323296 357058 825425 865702 610158 505976 313062 306789 357722 356356 366231 368642 364923 368945 406266 407326 731881 765604 41.15 67.7 2
14:20:57 2023-09-27 462955 459171 97613 94720 156017 162531 163701 163230 99433 97931 117611 122197 148522 150852 482599 522227 1225707 1201445 482844 501028 136471 123543 138916 142510 163169 163043 149493 151098 96234 98058 336982 301077 833908 852897 216823 214850 289023 290819 347701 337563 345125 345356 350664 355182 318343 356825 819388 860954 609968 501440 312841 306753 359555 356284 363202 370074 364887 368756 406043 405044 735194 764987 41.15 67.7 2
14:20:58 2023-09-27 458289 460030 97342 94780 155800 162566 163667 163230 99221 98168 117801 119180 148660 151134 482453 522855 1235433 1211729 479657 501358 136180 123749 138775 142614 163135 163078 150583 151971 96595 97992 336607 297104 836933 850448 218667 216347 288942 295928 348470 337326 342663 346920 350907 355432 318602 357910 825425 858521 606896 501208 312176 306222 356306 355784 362658 369521 366908 368945 406007 405689 732402 765604 41.15 67.7 2
14:20:59 2023-09-27 457285 459805 97309 94720 156047 160683 163667 163230 99188 98125 117577 122265 148488 150886 482976 517039 1231357 1221994 479050 500284 136531 123457 139400 142242 163727 162779 150043 150681 96628 98025 335743 296196 843653 847325 218050 216499 288355 292900 348354 338249 344493 346013 349693 355574 322617 354485 827387 870725 599497 504471 313062 306650 357739 355143 366195 368935 364923 367863 405971 406840 732554 765567 41.15 67.7 2
14:21:00 2023-09-27 466478 462370 97564 94974 155696 158238 163563 163581 99089 98204 117510 122281 148488 151205 481881 521385 1230518 1203343 480354 501419 136471 123611 139165 138653 163579 162814 149629 151132 96234 98058 336982 300102 849494 855318 216823 214185 289027 290819 347422 338356 344638 344837 351992 356788 318825 356536 820620 859736 596297 501477 313507 306321 358206 356880 363202 369521 363527 368237 408917 403896 741141 764924 41.15 67.7 2
14:21:01 2023-09-27 458889 459710 97338 94712 155358 158369 163701 163264 99120 98029 117577 122383 148488 151346 482635 523000 1234920 1212782 479804 499920 136243 123543 138827 138913 163451 161904 150970 151659 96266 98397 333228 299666 835241 848528 218050 216616 288906 290517 348435 338108 342591 347199 351564 355752 317862 357367 824841 859128 596555 505939 311955 306257 356556 355784 362115 370074 366586 368646 406007 405975 731412 765567 41.15 67.7 2
14:21:02 2023-09-27 463413 459999 97609 94655 155913 158226 163701 163230 99188 98029 117577 122180 150084 151380 483318 514022 1224838 1209221 479804 498474 136919 123131 139409 142010 163762 159860 150489 150476 96858 97658 334229 295543 850890 852897 216823 216043 288093 290017 344505 336618 346211 343321 351744 354685 320834 353521 821011 871489 576748 502460 313729 306789 357380 355250 365460 368384 362686 367095 405935 406376 736833 763324 41.15 67.7 2
14:21:03 2023-09-27 464985 459706 97346 94837 155367 162601 163553 163116 99120 97997 117577 122146 148522 150957 482685 524107 1230518 1197733 483569 501273 136450 121564 139110 138437 163555 162858 149629 151098 96201 98058 336607 299490 840314 855318 216823 214185 288942 290517 347279 339579 344638 346124 351992 354649 318085 356536 820170 861564 603910 501086 312619 306573 358493 357316 362658 369780 364629 368201 405971 405975 737069 764408 41.15 67.7 2
14:21:04 2023-09-27 461516 463168 97107 94840 155264 162821 163144 163674 98883 98062 117219 122502 147574 154252 482599 514130 1235907 1216013 475253 501810 136930 123166 139636 142053 163984 162480 150144 150510 96299 97858 335230 296268 850709 847973 216823 217981 288942 295914 344540 338144 344602 345356 349872 356824 320312 351533 824841 865090 609968 505259 312619 306789 354419 355784 365460 367869 364923 367603 406043 405204 731622 766728 41.15 67.7 2
14:21:05 2023-09-27 464844 459773 97741 94905 156057 162881 163598 163126 99089 97931 117476 122434 149980 150744 482903 516674 1226687 1212933 481069 500882 137085 123337 139013 142044 163465 162630 150010 150963 96685 98025 330657 297464 844782 852293 216823 214185 288093 295910 345578 339441 342627 344802 351992 355525 319344 353557 820656 865420 596445 506694 313507 306789 357667 354965 365424 367542 362722 367131 405935 405169 733004 763866 41.15 67.7 2
14:21:06 2023-09-27 465236 459674 97338 94720 155982 162531 163736 162742 99254 97829 117611 122112 148455 151064 483318 522631 1223102 1203999 484285 501810 136376 123406 138723 142277 163169 162814 149217 150997 96530 98163 335591 300862 837380 852787 216823 214781 288702 290819 347523 339505 344980 345356 351992 354649 317862 356532 821040 862175 599497 501086 312619 306789 358602 357316 362658 369486 364371 368237 406007 405689 737106 764408 41.15 67.7 2
14:21:07 2023-09-27 459141 462797 97548 94785 155830 162601 163701 163230 99023 98098 117476 122281 148251 154038 483354 514094 1234045 1220255 476269 501028 136953 123200 139180 142044 163727 162516 150144 150614 96266 97724 336982 295995 848027 847973 218358 213522 288210 289955 344505 339579 342627 345356 349063 354649 320573 353557 825652 868878 576748 504113 312619 306222 354383 355730 365424 368419 364371 367082 405327 405204 732737 765567 41.15 67.7 2
14:21:08 2023-09-27 465175 460098 97309 94781 155805 162339 163553 163116 99221 97929 117462 122146 147981 153537 483122 514022 1227781 1209888 482427 501664 136923 120973 139612 142323 164080 160084 151643 150513 96653 97925 331902 296685 850663 852293 216787 214081 288120 291339 343506 337599 345161 346160 351776 354140 318861 351533 820620 865456 605422 505976 313062 306321 356592 354681 364876 367286 362686 367383 405613 405169 732448 763288 41.15 67.7 2
14:21:09 2023-09-27 459594 459746 97309 94776 155943 162632 163553 163264 99188 97929 117415 122180 148488 153930 484907 523036 1232800 1212669 479327 501810 136393 123371 138986 142242 163465 162779 149903 150856 96201 97858 343864 297464 842905 851690 216823 213522 288676 290819 347422 336005 342663 346398 349872 354366 318861 356825 824221 857271 606669 499210 311906 306187 355485 354219 364563 369815 364923 367522 405935 405404 732485 765073 41.15 67.7 2
14:21:10 2023-09-27 458943 460138 97273 94655 155549 159997 163460 163285 98957 97931 117681 122434 148455 151276 484551 516894 1233603 1221994 476944 500284 136505 123166 139394 142371 163693 162708 150007 150614 96431 97724 336982 296901 861605 847337 218050 213522 287800 289955 345023 337599 342663 345356 348818 353586 319863 353594 825462 868878 609968 502971 312176 306222 354135 353617 364585 368384 364629 367045 404116 405134 730842 764987 41.15 67.7 2
14:21:11 2023-09-27 465175 460066 97309 94651 155830 162566 163516 162742 99120 97829 117415 122112 148419 151241 483062 514058 1223102 1207489 480827 500320 136679 123046 139738 141855 163762 159748 150177 150131 96562 97658 336602 297738 849898 855794 216787 215435 288351 291957 346633 338002 342483 346270 351848 353940 318567 351533 820620 870109 599497 506620 313026 306105 357415 354184 364002 368862 363234 367095 405291 403967 732922 763324 41.15 67.7 2
14:21:12 2023-09-27 459459 459999 97211 94849 155195 159997 164048 163082 99052 98029 117381 122146 148422 151064 484626 523000 1231386 1210943 479317 501810 136059 123371 138723 142242 163204 162779 149663 151098 96201 97858 336982 297464 838133 850485 216823 213522 288355 290409 347422 335969 342627 346155 349872 354649 317933 356572 823018 857271 596555 498470 311551 306789 355485 354716 364048 368970 364960 366679 405935 404833 731412 765567 41.15 67.7 2
14:21:13 2023-09-27 458294 460138 97507 94655 155328 162339 163405 163003 99052 97862 117415 122146 148047 153679 483354 517075 1231925 1220708 477694 500737 136386 121445 139243 142319 163589 160309 150077 150755 96563 97927 335230 297949 847236 847667 216823 213487 287283 295688 345194 339098 344370 345286 348818 352562 322417 353304 824257 868878 600924 501513 310561 305973 354383 353122 364329 367869 364923 366786 403512 404850 728770 764987 41.15 67.7 2
14:21:14 2023-09-27 466298 459737 97305 94647 155367 162566 163701 163285 98990 97829 117415 122062 148284 153572 483318 521492 1226687 1200847 481105 501810 136282 123337 138757 142242 163204 160461 149184 150856 95972 97858 335591 300138 836553 855805 216671 213522 288738 288775 346655 336582 342339 343321 351992 355752 316973 354667 821011 860954 604462 501513 313062 305424 356592 355820 365005 368677 360645 367095 406043 405404 739563 765332 41.15 67.7 2
14:21:15 2023-09-27 459594 459746 97313 94651 155328 162632 163212 162777 98990 97865 117476 122519 148422 151064 483172 522891 1237192 1210038 479731 501627 136112 123457 138757 142311 163090 162850 149529 151064 96006 98223 336982 301024 835000 850941 216823 213522 288007 288775 347701 337634 342555 345912 350401 354649 316903 355743 824841 857307 576748 504471 311293 306789 355521 355250 364048 367321 364996 367863 405971 404833 728770 765567 41.15 67.7 2
14:21:16 2023-09-27 464629 460134 97305 94647 155363 162339 163405 163144 99052 97728 117381 121977 148284 151241 482976 513734 1224875 1209221 477616 500320 136573 122961 139409 142010 163796 162288 150144 150198 96234 97724 330657 297464 848693 852897 216823 213522 287890 291095 343506 337599 344638 345329 351497 353586 318343 351533 820583 865420 608517 505976 312619 305602 357415 354184 364293 366738 360681 366801 404433 405831 732737 765036 41.15 67.7 2
14:21:17 2023-09-27 465085 459958 97577 94704 155696 162653 163598 162605 99089 97831 117510 121909 148522 150676 482671 522227 1224405 1201333 484774 501028 136029 121564 139027 142415 163056 162814 150900 150994 95682 98025 333265 299775 834025 854106 216213 214150 287917 288883 347178 336582 342663 346981 351461 352491 316938 355780 819424 861360 596555 499599 311588 306789 356627 353087 364048 369555 363527 366837 402837 404833 735752 761091 41.15 67.7 2
14:21:18 2023-09-27 459975 460179 97281 94623 155298 162374 163178 163003 98747 97862 117219 121977 147607 153679 483354 521456 1230176 1210943 478408 501064 136282 123166 138908 138411 163338 160060 149872 151199 96201 97860 333228 299368 842854 851507 216823 215284 288463 290409 346098 334561 342663 345392 348920 354649 318343 356591 823018 857271 599497 498470 311073 306789 354454 354184 362115 370074 364923 367045 405327 404833 732604 765604 41.15 67.7 2
14:21:19 2023-09-27 465090 460170 97309 94720 155692 162637 163553 163003 99255 97862 117415 122011 148289 153679 484454 514094 1223102 1210943 477652 501455 137177 123012 139394 141812 163796 162218 150144 150165 96463 97657 336982 296973 848986 852897 216671 218017 287800 290409 343246 336582 342699 344842 351002 353586 318379 354419 820620 868878 609968 505976 312176 305890 359283 354149 363237 365681 363527 367095 404721 408186 730842 762747 41.15 67.7 2
14:21:20 2023-09-27 462792 460098 97338 94519 155587 162339 163736 162595 99221 97395 117611 121707 150576 150747 484162 522747 1223498 1206778 484175 501395 135889 121480 138584 142440 163066 162779 149184 151402 95748 98058 333228 299702 839015 854106 216518 214185 287283 290263 347559 336075 342663 344319 351726 352527 316938 355743 821011 856478 599497 499989 311625 306789 357702 353900 364048 368677 363271 367095 404080 404833 735291 761091 41.15 67.7 2
14:21:21 2023-09-27 461480 460170 97273 94647 155332 162339 163212 162742 98916 97728 117219 122146 148080 153464 482671 518352 1239422 1211461 478445 501541 136248 123166 138723 142044 163204 162516 149217 150748 96071 97724 336602 299678 848833 847973 216823 217747 288942 289045 345059 338108 342555 344837 349885 355788 317862 351496 823018 862577 600924 505705 311734 306789 355485 355820 363783 366738 363589 368124 408340 406119 728770 765604 41.15 67.7 2
14:21:22 2023-09-27 463817 459872 97474 94777 155805 162653 163598 162640 99089 97859 117476 122196 148455 150498 482794 520188 1226908 1211498 484602 501273 136248 123131 138757 142044 163204 162516 149596 150614 95682 97691 336602 297428 845477 848046 216213 213522 287283 290409 345059 337634 341483 344319 351497 352527 317898 351533 820387 868878 611863 505976 311734 304994 356592 353617 362948 365611 362722 366543 404116 405689 730842 762786 41.15 67.7 3
14:21:23 2023-09-27 463741 463827 96974 94651 155082 162409 163144 163264 98883 98000 116862 122180 147315 151488 483391 518388 1230176 1203962 476643 501810 136282 123166 138757 142044 163204 162288 149217 150647 95940 97691 336602 297536 839936 854106 216823 214228 288093 288775 344540 335309 345197 344842 349345 354720 316938 353557 820620 858521 600924 500768 312841 305818 356980 358133 365078 369902 360429 366935 405826 405332 739677 765382 41.15 67.7 3
14:21:24 2023-09-27 461431 459990 97240 94611 155332 160072 163178 162742 98990 97764 117185 121943 147541 150994 481917 521479 1239422 1210943 478445 501064 136248 123131 138723 142010 162682 162253 149151 150165 95617 97691 336982 299256 839193 846124 216213 214572 288007 288536 343541 336582 341207 343286 348293 354153 316646 351388 818231 857307 606938 503534 310195 305424 353321 353900 360979 366792 360645 365676 404721 402136 723367 760515 41.15 67.7 3
14:21:25 2023-09-27 454561 458609 96639 94272 154326 158216 162328 161088 99221 97695 116714 121438 148728 148961 477602 513262 1220292 1210226 478866 494240 135058 120166 137451 138951 161363 158241 149395 150255 95095 96696 332227 295136 833334 836930 214678 213927 283755 287616 342983 333510 339424 344624 344983 349861 316425 349236 815102 858521 602230 497487 306820 303070 351479 351844 360979 365727 359126 360479 401071 403056 722400 756421 41.15 67.7 3
14:21:26 2023-09-27 450796 448394 96056 96383 152998 156951 159469 158759 99320 98398 115520 118454 147728 148405 474275 505044 1202437 1189694 468638 490883 134765 119935 135917 137441 158986 156062 147632 148273 94611 96335 327938 292638 822964 832411 212913 212362 282925 286061 339885 333870 339684 341794 346722 348294 315595 349343 809491 851580 597938 496430 307229 301938 351974 348563 360399 365179 360247 363139 398020 401218 714754 750132 41.15 67.7 3
14:21:27 2023-09-27 447063 445724 95896 94171 152220 156916 158827 160438 99909 98570 115374 118353 147624 148682 473423 507529 1196587 1186382 469917 486909 135360 119901 135729 137153 158886 154733 147427 147551 94643 95975 327289 288270 829288 829741 212913 211697 282099 286772 338789 332589 338401 340211 347245 349302 317707 349007 805984 852295 597845 496078 305741 299373 351974 349090 359566 362959 358333 364533 398685 400901 716856 749325 41.15 67.7 3
14:21:28 2023-09-27 446871 439055 96282 94199 151279 156113 161676 161094 100072 98702 114357 117667 147453 147957 468589 510204 1198954 1172025 470251 485359 135080 120470 134150 136363 160878 154235 145557 146696 96874 96007 327222 291629 805703 823059 211548 211697 282028 284720 340914 329778 338365 340725 346372 348224 316903 351424 802119 845688 592142 488974 305706 299338 349854 347443 360363 365143 356897 362300 400259 402097 723465 744495 41.15 67.7 3
14:21:29 2023-09-27 457779 437817 96217 94327 151111 156332 158119 158539 99736 98735 113969 117667 146770 149310 470423 505044 1197180 1172025 459624 485795 135224 120200 134116 135551 160360 153704 144782 145746 96874 95909 321436 290806 811764 823023 211548 209955 283322 284245 339813 330777 338056 340725 347733 349267 317707 351496 801433 841453 590670 486580 304775 299338 350629 346920 357622 364596 357220 363103 400122 399951 719550 744372 41.15 67.7 3
14:21:30 2023-09-27 433783 435661 96446 94300 150110 154936 156384 156709 99320 98533 116634 116658 146531 147751 467676 505008 1193191 1172025 459516 482140 135315 120303 133209 134668 157230 152437 143545 144534 96672 95616 324964 288139 824357 815070 212211 209977 282629 284281 339778 327755 339353 340450 345645 351436 316425 351460 800297 836561 589199 488096 308218 300731 348586 348911 358018 363326 358662 364030 402057 400406 719513 743771 41.15 67.7 3
14:21:31 2023-09-27 434745 433169 96749 94463 150630 155039 156587 156060 99594 98398 116565 116586 146597 147751 464793 502029 1193754 1170926 459516 480744 134732 120470 132073 134668 156252 152329 142717 144500 96470 95648 324964 288414 797155 811508 211548 209977 281796 283449 339849 328711 339684 342239 345609 350875 316938 353557 799693 834451 587728 486898 304525 299338 346669 347443 357622 364596 359027 360443 400754 400022 717365 744718 41.15 67.7 3
14:21:32 2023-09-27 441004 431803 96095 94432 148952 155074 155220 155997 99254 98365 116217 116045 146018 147957 465008 499297 1195700 1169370 459932 477751 134970 120534 131982 134373 155935 151426 142354 143765 96403 95323 320628 290018 793809 808775 211548 209684 281563 284010 339706 328711 339684 342275 345645 350385 316938 354630 797995 832311 568667 486135 305598 299338 346633 346920 357622 364631 357184 360407 400754 400584 714754 738161 41.15 67.7 3
[truncated: 129,817 more chars]
