# Supplementary material for: Methods for Estimating the Detection and Quantification Limits of Key Substances in Beer Maturation with Electronic Noses
Source: Sensors (Basel). 2024 May 30;24(11):3520. doi: 10.3390/s24113520 (PMC11175341; doi:10.3390/s24113520)
Supplement: Supplementary file 1 [file sensors-24-03520-s001.zip › Data/2-Phenylethanol/raw data/Day 2/50ppm1.txt]

Time Date R01 R02 R03 R04 R05 R06 R07 R08 R09 R10 R11 R12 R13 R14 R15 R16 R17 R18 R19 R20 R21 R22 R23 R24 R25 R26 R27 R28 R29 R30 R31 R32 R33 R34 R35 R36 R37 R38 R39 R40 R41 R42 R43 R44 R45 R46 R47 R48 R49 R50 R51 R52 R53 R54 R55 R56 R57 R58 R59 R60 R61 R62 T01 H01 Phase
10:24:00 2023-09-27 347639 347572 87219 85497 127716 133741 133599 133152 94140 91838 100085 104000 121625 123035 354370 379888 1014961 995346 374916 388011 113290 101224 111063 111084 130288 126491 119435 120307 80091 81424 273250 239346 689780 698033 206607 208441 262053 265794 309763 299483 319951 320807 332681 339034 315920 347135 713405 747940 535790 439088 279851 277750 320076 316951 333938 338787 340958 345617 380994 381070 620063 652147 40.55 67.7 1
10:24:01 2023-09-27 350417 347853 87186 85677 127687 133835 133834 133352 94107 92028 99845 104138 121593 123253 354907 378997 1022397 1003217 374879 390206 112773 101460 110811 113863 132106 126681 119172 122319 80046 81378 275310 237994 685138 696551 207225 204739 263663 265830 309502 300815 320440 317911 332716 338292 315367 350689 711373 748242 531226 436125 282720 276225 319792 318732 335827 336879 342161 345960 382224 383286 621404 652888 40.55 67.7 1
10:24:02 2023-09-27 351898 349702 87126 84202 127721 134140 133741 133445 94011 91998 99811 104072 121625 123035 354907 383301 1016186 1000283 378053 387867 113135 101325 111166 114042 129992 126579 119284 120307 80091 81345 268259 238331 691238 694124 206177 204883 262603 267174 308072 301061 319987 318768 333996 339034 315920 348990 715522 753756 535790 437642 282267 278141 317185 318874 333938 338074 341510 345093 381030 382855 627351 654036 40.55 67.7 1
10:24:03 2023-09-27 349179 347532 87024 85761 127266 133997 133378 133348 93914 92061 99811 104105 121625 123205 353870 378791 1020875 1003217 374048 388011 113045 101286 110994 113559 130371 125914 119454 119974 80014 81123 270732 237994 690616 694052 206643 204166 263698 265759 308394 300815 320170 317911 333718 339845 315337 352798 714419 754749 529855 435668 283066 276296 319899 318661 333830 338918 342510 342523 381868 383500 621820 652815 40.55 67.7 1
10:24:04 2023-09-27 351821 347302 87126 85556 127691 132059 133599 133094 94011 91795 100263 101584 122094 123168 354225 382060 1011138 998185 375952 387795 113758 101291 111302 113637 132090 126263 119620 119974 80401 81123 269437 236986 691218 694088 206643 205315 265951 265794 306498 302685 318299 317946 333718 338558 315920 348219 715522 752656 528485 437465 282068 276510 318110 319841 333468 338549 342269 344534 382464 382318 627294 653109 40.55 67.7 1
10:24:05 2023-09-27 348689 347639 87211 85743 127932 133672 133741 133352 94140 91901 99878 103895 121992 123035 354370 381132 1017986 1001791 374641 388011 113310 101286 110960 113637 132381 125914 119289 119974 79937 81155 268259 237826 693224 694088 207117 204596 263698 265546 311073 301024 319243 320126 334115 339952 315739 350750 711191 752161 529855 432232 282666 276439 319144 318392 333938 337754 344176 345264 380390 383500 623251 653072 40.55 67.7 1
10:24:06 2023-09-27 351524 347334 85731 85774 127875 131739 130352 133292 92523 91831 100328 101563 122211 123068 354439 382632 1008744 996005 375181 388011 113388 101190 111475 113637 132308 125914 119620 119974 80188 81280 270338 236718 698165 694124 206643 208077 263259 266389 309538 302650 317711 318427 334256 338796 315920 348990 715522 753756 529488 437774 282068 277129 318110 319876 333468 338549 342064 344534 382171 382855 629142 653072 40.55 67.7 1
10:24:07 2023-09-27 348689 348403 87219 85586 127716 133741 133540 133059 94011 91838 99878 103895 121992 122917 353870 381096 1017949 1001080 373484 388011 113426 101146 111259 113514 132090 126297 119537 119974 80046 81266 270732 238258 692824 700512 206790 205064 264635 265617 309152 301095 319017 318732 334547 337834 315775 350292 713352 754252 528485 436914 283066 276174 320005 318357 333938 339025 342257 342379 385209 383428 621783 653072 40.55 67.7 1
10:24:08 2023-09-27 351455 347124 85770 85589 128312 131188 130305 130758 94397 91731 100259 103938 122193 122799 354334 380990 1011534 1001481 376245 388011 113388 101252 111320 113716 130320 126438 119454 119974 80068 81290 269437 237826 693575 695073 206352 208369 263224 266132 308358 301272 315694 320847 332681 338522 317707 348148 715522 747940 531621 439088 281868 277288 319074 318580 331632 338450 341474 344497 383246 382211 629135 651237 40.55 67.7 1
10:24:09 2023-09-27 347044 347227 87273 85581 127868 133893 133599 133083 94107 91771 99811 104038 121960 122866 353798 382739 1017514 995188 371759 387975 112980 101079 110926 113795 130355 126511 119415 120170 80026 81280 269437 238669 693855 700015 206209 205315 264296 265546 311906 301201 319236 319581 333718 338012 318569 349236 711264 754821 533011 439764 283066 276439 320526 317876 333938 339025 340443 342523 383281 383357 620904 652536 40.55 67.7 1
10:24:10 2023-09-27 350914 347089 85638 85714 127948 133765 133633 132990 94140 91771 100263 101531 121960 122866 354584 378997 1013223 1003931 377046 387975 113278 101252 111302 113637 132205 126229 119255 119974 80014 81234 270338 237658 693972 693073 206030 208441 262786 266389 308358 301272 318749 320847 333699 340405 315920 350735 715522 743592 529855 436469 281471 277750 318591 318839 333938 339025 339380 347687 378654 381105 627351 650156 40.55 67.7 1
10:24:11 2023-09-27 351640 347506 87177 85636 127657 134021 133599 133244 93978 92091 99845 104182 121960 123168 353761 380456 1013154 998564 379276 389916 113323 101190 111252 114008 130182 126545 119401 120307 80091 81359 269437 237958 693388 694088 206643 208334 263628 267397 309975 300989 320170 318580 333683 339034 315920 351908 715522 754858 535790 438034 282267 276475 318556 320290 333432 339025 342233 344534 382404 383393 627257 653035 40.55 67.7 1
10:24:12 2023-09-27 351294 347568 87298 85825 127871 133730 133785 133025 94140 91771 100263 101552 121992 122833 354603 378755 1014629 1005188 375072 387975 113602 101112 111302 113525 132239 125880 119454 119974 80123 81090 270338 236986 692622 695073 207225 204596 264875 266576 307391 301942 318524 319617 332414 339988 315323 350858 715522 745029 528485 432498 282666 277486 318110 319805 333938 339025 340479 346351 378724 383428 627185 651077 40.55 67.7 1
10:24:13 2023-09-27 353416 346740 87242 85577 127864 133672 133819 133210 94140 91675 100121 104005 121992 123068 353544 382490 1011027 998185 376060 387795 113356 101257 111432 113861 130355 126336 119620 119974 80188 81090 272705 236652 699515 698015 206320 208188 263628 266354 310195 302543 319462 318874 334499 339034 315920 348990 715522 754252 528485 438261 282267 277288 318074 320326 333938 339025 342546 344534 382100 382819 627221 653072 40.55 67.7 1
10:24:14 2023-09-27 347943 347190 87302 85519 127973 133663 134114 133352 94140 91805 100121 104038 121992 122866 354334 379141 1020115 1005151 372956 388011 113388 101356 111302 113829 132381 126438 119537 120140 80101 81378 272817 239075 691604 694582 207225 208298 263663 266167 309949 301198 319535 320586 331683 339001 315920 349272 711337 745731 529855 436121 282267 277129 321083 316916 333938 338249 340407 346632 380994 384273 623386 649236 40.55 67.7 1
10:24:15 2023-09-27 349706 346740 87373 85435 128139 133451 130484 130940 94592 91539 100435 104014 122328 122667 354726 382060 1011138 1002462 375796 390170 113803 101252 111337 113525 132342 126390 119518 120140 80155 81378 269437 237826 693835 697008 206643 208405 264247 266389 309042 302650 317553 320622 333683 339034 315877 348709 716537 748278 531621 439746 282068 277360 319109 318839 332963 338520 341992 344534 383540 383393 628144 652536 40.55 67.7 1
10:24:16 2023-09-27 349576 347267 87298 85588 127902 133707 134114 133244 94140 91805 100154 104038 121992 123035 353834 383348 1017876 995931 371506 387975 113356 101356 111191 113671 132381 126472 119454 120140 80046 81290 269437 238331 692990 698015 206428 205603 264260 265883 311698 301131 319090 319734 334115 337870 318083 351797 711155 754640 525743 440723 282267 276510 320787 320317 333938 339025 340407 345581 383317 382247 621542 651114 40.55 67.7 1
10:24:17 2023-09-27 350914 349585 85726 85825 127871 133936 133902 133257 94267 91798 100158 101595 122178 123035 353616 378694 1013191 1005151 377849 387831 113388 101218 111295 113671 132055 125880 119401 120106 80046 81123 270338 237322 694324 693073 207079 208334 262821 266799 309033 301272 319010 319876 331683 339035 315920 348148 714436 745205 529855 437192 281471 277750 319038 318803 333938 339025 338392 347687 380959 381105 626190 647329 40.55 67.7 1
10:24:18 2023-09-27 347639 347262 87144 85581 127653 131665 133506 133025 94074 91771 99811 104038 121625 123035 351771 379853 1016792 995346 375979 388011 112980 101356 110960 113637 131987 126263 119454 120140 80236 81406 270732 239310 686822 699023 207225 205748 262458 266470 309586 300182 320294 319439 333683 339749 315920 347171 712884 752051 529855 437355 279815 278141 319557 317840 336301 338549 341474 345825 384127 381105 621820 653072 40.55 67.7 1
10:24:19 2023-09-27 351182 348861 85812 85689 127943 131555 130220 133222 94107 91771 100121 104005 121992 122866 353544 378925 1014629 1004916 376972 387939 113356 101252 111191 113480 132381 126142 119289 119974 80046 81123 270338 237322 693062 693073 207517 208298 262856 267022 308072 301731 319266 319876 332414 339272 315883 348219 715522 745499 531226 435777 281471 278141 318815 318874 333649 339025 339893 348253 379787 382247 627351 649199 40.55 67.7 1
10:24:20 2023-09-27 349179 347227 87152 85619 127687 133835 133633 133538 94107 91805 99845 104110 121593 123120 353798 378791 1014629 994519 375668 387975 112948 101426 111325 111084 130139 126721 119381 120224 80091 81503 269437 239346 689830 699023 207225 205315 262786 267433 309971 301026 320440 319592 335854 339749 315920 349272 714473 752088 529855 436466 281868 278141 318556 318580 335827 338039 342028 346069 382100 382282 626190 653072 40.55 67.7 1
10:24:21 2023-09-27 351150 346709 87264 84298 127902 133800 133928 131215 94267 91771 100052 104005 121625 122866 354439 378464 1011718 1004645 377093 387975 113388 101356 111225 113637 132198 126263 119454 119974 80046 81234 268259 237322 693693 693073 207409 208405 262821 266612 308358 301731 319498 319876 331683 339544 317707 348184 715522 746858 531226 438777 281471 277945 319592 318874 333938 338249 341570 346387 383281 382282 623693 649236 40.55 67.7 1
10:24:22 2023-09-27 348436 347186 87186 85586 127898 133835 133834 133117 94140 92028 100052 104038 121992 123035 351807 378791 1016910 996578 375493 387686 113323 101291 110858 113851 130267 126545 119284 120307 80091 81448 269437 239007 690195 697044 206934 206182 262821 266576 309945 300323 320170 319617 333613 339749 315920 348148 713426 748084 529855 437811 281471 278177 320076 317840 335827 338787 341474 346106 382100 381675 620026 652573 40.55 67.7 1
10:24:23 2023-09-27 353147 346978 87306 85553 128080 133707 133854 133025 94365 91831 100154 104005 121992 122866 353798 378755 1014629 1005225 373484 387939 113582 101286 111302 113603 132182 125880 119537 119974 80155 81234 270338 236986 693859 695073 207517 204596 264000 266986 308323 302898 319272 320622 333485 338258 315811 351424 716537 745392 536710 432647 282866 278177 318591 319841 333938 340636 341474 346668 382151 384579 627221 651187 40.55 67.7 1
10:24:24 2023-09-27 351862 347242 87148 85736 127687 133924 133378 133352 93978 91805 100194 101509 122062 123371 353544 380919 1011138 998185 376909 387758 113323 101325 111131 114008 132381 126297 119537 119974 80101 81382 270338 237322 693228 694088 206682 208369 264111 267397 307391 303146 319535 318874 334499 339034 315920 349272 716537 754288 534401 438539 282666 277750 318556 320586 333938 339025 342582 345581 382708 383428 628144 653072 40.55 67.7 1
10:24:25 2023-09-27 352914 346598 87177 85581 128109 133707 133928 132990 94140 91805 100154 103933 121992 122799 354334 378791 1014629 1005225 371759 387939 113421 101112 111454 113480 132473 125880 119537 119890 80101 81234 269437 237154 696367 695073 207225 204739 264507 266576 308107 302898 318524 320361 332716 337517 315403 353877 715522 749418 529855 432642 283667 276475 319109 320065 333703 339979 340958 346668 381832 385191 628242 650653 40.55 67.7 1
10:24:26 2023-09-27 349630 346218 87186 85833 127875 131800 130319 131215 94267 91672 100054 104081 121927 122866 351627 382025 1011138 995931 375145 387903 113421 101286 111329 113783 132273 125880 119454 119890 80324 81090 271898 236318 693357 697044 206643 208441 264027 266576 308323 303182 318299 319876 334220 339034 322050 349272 716537 752620 531621 439088 282267 277750 320041 320290 333468 338249 342582 345581 383054 383428 627257 653072 40.55 67.7 1
10:24:27 2023-09-27 350914 346451 87182 85527 127898 133672 134114 133260 94173 91741 100154 103933 121992 122818 353834 378791 1014629 1007848 372357 387975 113453 101112 111525 113525 130355 125880 119620 119890 80188 81123 274514 236652 696250 695073 206934 204739 264507 266389 308107 302933 319047 320622 333217 338022 315847 351424 715522 745536 528485 432570 283066 277750 318591 319841 333649 339025 340958 346632 379822 384579 629881 653102 40.55 67.7 1
10:24:28 2023-09-27 351880 346451 87333 85604 128011 131188 133902 133037 94430 91861 100364 104014 122193 126118 353834 382202 1009554 1000996 375145 387975 113765 101112 111603 113838 130719 125847 119620 119641 80188 81090 270338 237154 699238 697044 206643 208405 263663 266389 310584 303146 318299 319876 334220 339034 317707 349236 716537 748350 528485 438777 282267 277360 319557 320326 333432 339740 341510 344534 382977 382890 628873 652110 40.55 67.7 1
10:24:29 2023-09-27 348930 347171 87186 85514 127860 133702 133447 133352 93978 91805 99845 104005 121909 122866 353834 383079 1016472 995968 371759 388011 113426 101356 111225 113671 132055 126297 119298 120204 80278 81382 270732 238500 689607 698528 206607 206182 266190 265581 311955 301095 319987 319876 333485 339034 316425 350689 713426 749888 526783 439746 281471 278088 320798 316987 335827 339025 341510 346632 382404 381711 619990 653035 40.55 67.7 1
10:24:30 2023-09-27 350804 348367 85696 85747 127973 133765 133785 133059 94140 91805 100154 101627 121992 122866 351735 378464 1013191 1007123 377849 387939 113388 101146 110994 113559 132055 125880 119454 119890 80101 81266 267912 237154 693693 693109 207517 208551 263259 267433 308394 302225 319462 320361 332716 339578 315920 348745 715522 747915 532597 437388 281471 278177 319557 319357 333938 339740 339416 348500 380692 382282 627351 649236 40.55 67.7 1
10:24:31 2023-09-27 349514 347578 87182 85610 127725 133835 133928 133352 93968 91838 99878 104038 121992 123035 353834 378826 1014629 993073 375104 387686 113258 101224 111063 111084 129992 126579 119352 120224 80091 81424 270732 238855 688671 699023 207225 208476 262638 267433 309329 302834 320894 318910 334185 337551 317707 348184 713912 750346 529855 439088 281471 278177 320076 318354 335827 339025 341510 346668 382100 381711 623424 653072 40.55 67.7 1
10:24:32 2023-09-27 350666 346497 87219 85547 127875 133950 133599 132990 94107 91708 100052 104005 121927 126188 351771 378197 1011755 1001520 376558 387975 113310 101286 110994 113514 132021 125914 119454 119890 80046 81322 270338 237322 693224 693109 207081 203748 262856 266612 308394 301731 319535 320883 331958 339307 322087 348184 715522 747915 529855 438854 281868 277750 319592 318839 333938 338554 342578 346387 383353 382819 627351 650156 40.55 67.7 1
10:24:33 2023-09-27 346518 346982 87211 85493 127725 133741 133540 133059 94140 91964 100154 104038 121625 122866 353508 382794 1018813 998185 369524 387795 113245 101325 110824 113974 130176 126162 119318 119974 80014 81234 269437 237994 690681 698417 206352 203748 264067 265759 310233 301024 320097 319876 333485 339034 315982 348219 711301 755693 533011 440369 282267 277129 321048 317911 333938 339025 341234 346387 384431 382819 618604 651187 40.55 67.7 1
10:24:34 2023-09-27 350481 346492 87186 85527 127721 133941 133867 133059 94011 91805 99845 103895 121593 122799 351807 377859 1011718 1002267 377313 387939 113426 101146 111225 113480 132055 125880 119454 119641 80014 81155 270338 237154 693341 692583 207225 208441 263013 266612 310414 301308 319309 319876 331683 339578 317707 348184 715016 747330 528485 437911 281471 277945 319592 318874 333938 338485 339929 346668 383067 382282 625537 650156 40.55 67.7 1
10:24:35 2023-09-27 346539 346775 87177 85681 127691 133707 133633 133408 94396 91858 100263 101552 121927 123035 351663 382060 1017440 996690 373388 387831 112948 101252 110960 113559 132198 125880 119381 119974 79981 81290 268259 238331 692755 700015 206830 208476 264507 265759 310015 301272 319535 319912 333753 338558 316425 349272 711337 755962 525743 440099 282666 276475 320822 318357 333938 339025 342822 345581 384467 384309 619990 653072 40.55 67.7 1
10:24:36 2023-09-27 348653 346218 87253 85427 128173 133451 133889 132771 94044 91486 100154 103861 121992 126083 353834 379853 1011718 1001080 375181 387939 113200 101286 111188 113559 132055 125914 119289 119974 80046 81266 270338 237322 693107 695073 206643 203748 263663 266612 309502 302190 317553 321631 333252 339034 316425 348990 715522 748278 534401 439851 282267 277750 320076 318874 333468 338790 342028 345581 384125 383428 627257 651187 40.55 67.7 1
10:24:37 2023-09-27 349365 347013 85759 85825 127875 131963 133681 133257 94171 91831 100054 101520 121927 122950 353653 381595 1016435 995931 372393 387722 113290 101322 110960 113637 131929 126263 119289 120224 80414 81322 268259 237994 692755 694124 206643 208441 264507 265759 310015 301272 319535 319876 334256 337728 316425 350328 711337 754858 533011 439225 282866 276281 321048 318357 333938 339025 341510 345057 385357 384579 619515 653072 40.55 67.7 1
10:24:38 2023-09-27 348689 347076 87219 85519 127898 133521 133633 132840 94044 91772 99845 103790 121992 126083 351807 382202 1008030 996005 374879 387939 113421 101112 111525 113402 132308 125880 119620 119641 80188 81123 270338 236485 697498 694088 206934 208476 264032 266612 307426 303182 318785 319652 334724 339034 321705 349308 715522 752693 535790 437934 282267 277360 319074 320361 333420 337508 342582 345815 383032 383214 629471 655033 40.55 67.7 1
10:24:39 2023-09-27 349736 346638 87258 85710 127939 133999 133646 131323 94107 91771 99878 103895 121625 122866 351519 385115 1017912 998165 371796 388011 113168 101325 111188 113480 132198 125880 119289 119974 80046 81266 268714 237658 693224 694088 206643 208077 264542 265794 309329 301766 319535 319652 334794 338796 318373 352761 711337 755962 536710 439435 282666 276475 321083 318357 333938 339025 341474 345337 384467 384039 619990 653072 40.55 67.7 1
10:24:40 2023-09-27 347639 346522 87151 85747 127936 133579 133540 132805 94044 91645 100154 103718 121992 126083 351807 381631 1007280 996005 374889 387975 113421 101112 111337 113446 132124 125880 119815 119641 80188 81035 269437 236485 698585 697044 207325 208441 263663 266576 307892 303182 319047 319652 334724 339034 322087 349272 716537 752693 535790 437578 282267 277695 319603 320562 333180 339979 344287 345472 383174 383321 630925 652888 40.55 67.7 1
10:24:41 2023-09-27 348673 346602 87177 85577 127864 133637 134021 131215 94428 91865 100087 104005 121960 122866 351735 382597 1017839 995659 369668 387939 113388 101218 111302 113603 130320 126263 119454 119974 80068 81378 275310 237994 689486 694088 206643 203748 264472 265723 310233 301272 320170 320326 333683 338796 316868 349272 711301 756762 530231 440058 282666 276475 321048 318544 333938 339740 341474 345825 384431 383428 619515 652074 40.55 67.7 1
10:24:42 2023-09-27 347678 345698 87269 85490 127868 133637 133692 132736 94107 91708 100121 103899 121960 122833 351771 378997 1019392 1005890 371542 387686 113290 101257 111269 113817 129992 126336 119250 120072 80026 81359 270732 238500 690830 693073 207225 208441 264260 265316 310878 301907 318451 320883 332681 340705 315920 350010 712848 745767 529855 435244 282466 276245 321083 318544 333938 338485 340407 346596 381797 385120 625266 649199 40.55 67.7 1
10:24:43 2023-09-27 348436 346451 85731 85607 127834 133707 133564 132990 94428 91825 99845 103971 121593 122866 351771 382167 1017514 994445 369344 387939 112980 101079 110926 113603 132381 125880 119255 119974 80014 81378 270338 237994 699535 698033 206428 208369 264472 265759 309727 301272 319498 320326 334220 338558 315947 350328 711301 754821 534401 439476 283066 276439 320787 318580 333938 339025 343309 345020 384431 384849 619990 653072 40.55 67.7 1
10:24:44 2023-09-27 348253 347624 87238 85577 127987 133672 133928 132956 94107 91771 99845 101478 122062 123220 353508 378745 1022590 1007235 373638 387758 113290 101257 111097 113906 129631 126229 119255 119974 79904 81345 270732 239103 692638 693073 207225 208441 264190 266070 310704 301272 319266 321821 332681 338494 317707 350328 713389 747646 529855 436429 283066 276439 321083 319322 333108 338520 340958 346668 382100 385733 627351 651237 40.55 67.7 1
10:24:45 2023-09-27 348930 346724 87318 85581 127868 133579 133564 132990 94140 91771 99845 104005 121960 122866 351771 382202 1017155 995968 369632 387903 113393 101252 110960 113603 132021 126263 119255 119974 80014 81378 269437 237994 693107 694052 207225 208369 265037 265794 311293 300989 319535 319841 334759 339034 317707 351105 711337 754288 535790 437119 283066 276475 320562 318839 333938 339740 342546 345300 386486 385462 621820 653999 40.55 67.7 1
10:24:46 2023-09-27 348820 346223 87238 85423 128137 131555 131748 130849 94461 91575 100192 103981 122127 122733 353616 381141 1018924 1006002 369560 387903 113388 101112 111302 113906 130355 125847 119420 119641 80046 81123 270732 237921 692184 693109 207081 208441 265284 265759 309258 303111 318524 320847 333459 338459 315920 351424 715522 749504 537180 434858 283868 277094 319109 320551 333938 337979 343553 346668 379822 385155 628688 651150 40.55 67.7 1
10:24:47 2023-09-27 347044 347207 87273 85540 127648 133668 133834 133352 94107 91738 99811 104005 121593 122799 351735 381061 1017912 999584 371759 387939 113200 101079 110995 113637 131895 125847 119172 119974 80014 81290 268259 237322 693855 697044 207517 208188 264507 266167 312119 301731 319535 318392 334759 339988 315883 351424 713426 748314 523740 432606 283066 276475 320526 318839 333938 338787 342582 345544 380994 385155 624927 653704 40.55 67.7 1
10:24:48 2023-09-27 351912 346495 85642 85677 127939 133950 133832 133222 94299 91638 100158 101499 121894 122667 351771 378120 1014629 1009666 371759 387867 113770 101112 111302 113570 130264 125813 119454 119641 80155 81090 270338 236652 693835 695073 207225 204739 264812 266576 308072 302294 319010 320586 333217 338528 315847 351424 716537 745205 529855 432534 283066 277945 318591 319841 333938 339025 341198 346351 380093 384273 626742 651114 40.55 67.7 1
10:24:49 2023-09-27 347563 346415 87273 85586 127691 133672 133599 132990 93978 91771 100052 104005 121593 122818 351735 381061 1017912 1000331 372357 387939 112980 101322 110960 113559 130099 125880 119138 119807 79904 81123 270732 237322 693224 697044 207517 208334 264472 266167 309294 301272 319987 318615 334794 338022 315883 351141 711337 747413 532597 432656 283066 277324 320041 318839 336450 338229 342330 347395 383269 384436 620794 653019 40.65 67.7 1
10:24:50 2023-09-27 351912 347070 85698 85630 127939 133637 133750 132990 94140 91708 100121 101595 121927 122751 353512 378420 1014629 1009666 369632 387903 113421 101079 111295 113525 132055 125847 119255 119641 80155 81123 270338 236652 695028 695073 207225 204739 264507 266986 309033 302898 318560 320361 333718 338258 315847 351424 715522 745213 528136 432642 283066 278141 318850 319841 333938 337508 341474 348500 379787 382855 627351 649199 40.65 67.7 1
10:24:51 2023-09-27 347380 346704 87148 85795 127569 133893 133343 132990 94140 91805 100154 104005 121593 122833 351735 378455 1017912 1001791 373187 387939 113135 101356 110960 113637 129631 125880 119164 119890 80014 81123 268259 237322 693107 697044 207544 208369 264472 266541 309294 301731 318604 318839 334220 339272 315920 351141 711264 748927 526783 436746 282920 277464 319934 318438 336777 338644 344258 348033 383035 384400 621211 652037 40.55 67.7 1
10:24:52 2023-09-27 349742 346648 87177 85523 127841 133672 133692 132956 94140 91708 100052 101489 122062 122866 351771 376797 1011681 1004645 376779 387939 113200 101112 110960 113603 130099 125880 119255 119890 80014 81234 268259 237322 693341 692057 207517 204348 262856 267022 308394 301731 319535 320847 332182 339613 316354 349236 714473 746947 528485 438740 282267 278141 319816 318874 333758 338554 342578 346632 385008 383393 627351 651274 40.55 67.7 1
10:24:53 2023-09-27 347934 346775 87144 85614 127691 131665 133471 133025 93978 91931 99845 104038 121593 123035 351735 377895 1020912 1003931 374012 387939 113213 101426 110772 113829 129631 126263 118857 120224 79994 81522 268259 238500 685342 695073 207663 208405 265059 266576 309294 300780 318639 319357 335818 341906 315631 353915 713243 751629 531226 432502 283066 277145 320384 319403 335827 338513 342582 346351 383269 385155 625202 652888 40.55 67.7 1
10:24:54 2023-09-27 350728 346460 87182 85586 127691 131184 133834 133352 93978 91708 100052 103861 121625 126153 351735 378464 1013910 1005151 375347 387867 113278 101112 110994 113603 132381 125880 119289 119641 80101 81155 275310 237154 693810 692583 207810 208405 263663 267468 308394 302225 319535 320361 333252 339578 315920 349272 715522 744642 531226 435777 281868 278764 319109 319581 333938 339979 343065 348747 380390 383124 627351 649199 40.55 67.7 1
10:24:55 2023-09-27 348653 346420 87177 85610 127687 133741 133471 133352 94265 91825 100161 101552 121894 123120 351591 381141 1014519 995272 377276 387758 113135 101426 110960 113671 129884 126263 118983 120204 80014 81345 269437 238331 689344 696898 207663 203714 262856 267468 309294 301272 320894 319393 334220 338494 318598 348184 712884 748084 537180 439088 281471 278177 320562 317876 336193 339025 341992 346668 382136 382282 619990 653169 40.55 67.7 1
10:24:56 2023-09-27 349706 346218 87186 85619 127691 131739 133506 132990 93978 91675 99878 103828 121625 122733 351771 377627 1013910 1005225 375072 387903 113745 101252 111337 113637 132055 125914 119454 119890 80246 81322 270338 236986 696700 694582 207810 208369 264247 267433 308358 303146 319535 320883 333718 339578 315883 350364 717045 745029 533968 432606 282267 278568 319074 319805 333938 338013 339965 348747 381570 382819 627351 650156 40.55 67.7 1
10:24:57 2023-09-27 347603 346455 85731 84304 127841 131831 133704 133350 94267 91895 100192 101627 121894 123120 351591 381323 1016792 994482 377162 387686 113103 101426 110926 113829 131804 126263 119164 120224 80014 81522 270369 238500 691117 697044 207544 208733 262856 267468 309763 301272 318604 319841 334220 338528 322050 348709 712884 748314 529513 439124 281868 278568 321012 318357 334627 339025 342294 346668 382708 382247 619990 653072 40.55 67.7 1
10:24:58 2023-09-27 350539 345693 87148 85527 127691 133672 133413 132990 94011 91645 99845 104005 121593 122866 351735 377895 1013191 1005151 377313 387939 113388 101286 111183 113480 132021 125880 119289 119641 80046 81123 270338 237154 693224 692583 207810 208512 263443 267468 309971 302225 319535 320397 332716 339613 315920 348990 715522 745029 531226 437738 281868 278177 319109 318874 333938 339740 339929 347431 384392 382570 626376 650009 40.55 67.7 1
10:24:59 2023-09-27 348930 347150 87289 85806 127517 131853 133577 133222 94136 91771 99811 103928 121625 123035 351411 381141 1014592 994519 375404 387939 113050 101325 110926 113637 131804 125880 118891 119890 79994 81322 268259 237994 695709 697044 207517 203714 263807 268068 308394 301272 324666 319617 334454 338258 321859 348709 713389 748350 529855 437879 281471 278961 320076 318321 334123 339025 342269 346668 384936 382282 620904 653072 40.55 67.7 1
10:25:00 2023-09-27 352390 346887 87186 85464 127864 133486 133928 132771 94043 91645 99845 103828 121625 126083 351771 378190 1014629 1006380 369668 387903 113421 101112 111337 113412 132381 125847 119454 119641 80155 81123 270338 236652 694068 694582 207517 208042 264542 267022 308323 303146 319266 320847 333485 338528 315920 351496 716537 746063 531226 432534 283066 278177 319568 320562 333433 340314 341884 347541 380550 385012 629098 650930 40.55 67.7 1
10:25:01 2023-09-27 350652 346054 87326 85636 127304 133928 133648 133352 94428 91825 99778 103971 121593 122866 351699 378791 1011064 995968 377276 387594 112980 101356 110960 113559 132198 125880 119255 119890 80014 81290 270338 237322 693670 697044 207225 203748 264472 267468 310414 302898 319170 319393 334794 338022 315947 350364 715522 753792 529855 437774 282866 278764 318815 319841 333656 339025 342582 346632 382708 383464 625416 654036 40.55 67.7 1
10:25:02 2023-09-27 350914 345702 87211 85519 127898 133579 133599 132771 94044 91708 99845 103861 121625 126171 351735 378155 1014629 1005225 373388 387903 113278 101182 111225 113559 132381 125847 119454 119641 80188 81123 270338 236652 692461 695073 207810 208334 264507 267022 308358 303111 319535 320883 333753 338563 315883 351460 717332 744808 530841 436125 283066 278497 318967 320669 333938 340696 344532 348033 382764 384273 626778 651150 40.55 67.7 1
10:25:03 2023-09-27 351326 346455 85601 85921 127535 133765 133378 133059 93978 91858 100020 104038 121560 122950 351699 378755 1011718 995968 378385 387903 112980 101216 110960 113559 129918 125880 119289 119890 79904 81266 268259 237322 691848 694052 207225 203748 264472 267468 307892 302650 320440 318945 334759 338022 318562 350364 714473 752425 537180 437083 282267 278764 318850 318874 336704 339025 342546 346668 382708 382855 625574 653169 40.55 67.7 1
10:25:04 2023-09-27 350517 345733 87182 85614 127814 131555 133540 132805 94140 91805 99845 103895 121625 122799 351699 377629 1013191 1004438 376245 387903 113589 101252 111337 113559 131872 125880 119289 119641 80246 81155 270338 237154 693575 692620 207810 203748 263807 268104 308394 302685 319622 320633 335818 342870 315775 351280 716971 746275 535339 435506 282829 278889 318967 319841 333938 337508 340443 348747 382769 382570 627351 649199 40.55 67.7 1
10:25:05 2023-09-27 348389 345698 85694 85755 127691 133707 133413 133025 94011 91838 99811 101370 121560 122866 351699 378490 1014629 995346 373753 387939 112948 101356 110926 113637 131678 125914 119090 119974 79904 81378 268259 238500 700573 697044 207225 203748 262856 267468 310233 301272 318604 320041 334256 338563 316425 348990 712884 748278 537180 439746 281471 278177 321083 318357 334159 339025 342316 347478 382977 382282 619990 652110 40.55 67.7 1
10:25:06 2023-09-27 347639 345733 87057 85581 127721 133486 133506 131097 93978 91805 99845 103861 121593 126153 351771 378781 1010248 1000368 375181 387939 112980 101112 111496 113603 131838 125880 119289 119641 80046 81266 268714 237322 693341 694742 207117 206472 264225 267147 309657 301728 318414 322465 333613 340466 319507 351575 714832 747334 531226 437929 281868 278177 319828 319841 333938 338520 340407 346668 384467 383286 625537 649199 40.55 67.7 1
10:25:07 2023-09-27 347697 345698 87144 85468 127603 131665 133413 132990 93978 91771 99811 103861 121560 126065 351735 378190 1014629 994639 373520 387939 112838 101216 110926 113559 131838 125914 119172 119974 80072 81355 268259 238331 685949 696058 207225 204700 263403 266647 310268 300815 320440 319876 334256 338528 316938 348990 711337 753756 535790 440163 282267 277324 321119 318392 333656 337508 342028 346106 385357 384614 619990 652815 40.55 67.7 1
10:25:08 2023-09-27 347551 347282 85702 84082 128007 133719 133809 133003 94332 91638 100158 101574 121927 126048 351735 378997 1017949 1005890 369380 387867 113168 101286 110994 113559 130173 126269 119172 119641 79904 81266 268259 237994 688691 692583 207774 203748 264507 265386 310268 302225 317335 321857 332751 338563 322050 351424 714473 747219 529855 436466 283667 276245 320822 319841 333938 338554 341776 346668 382136 385769 625416 650653 40.55 67.7 1
10:25:09 2023-09-27 346264 345729 87219 85468 127691 133707 133506 132805 94011 91741 99845 103933 121593 126153 351771 381631 1016435 996005 369632 387939 112948 101112 111188 113559 131838 125880 119255 119641 79937 81266 268259 237322 688935 694052 206643 204382 264542 265794 310984 301308 319535 320847 334759 339034 316938 350364 711373 755962 534401 439142 283066 276510 321119 318839 333938 340314 342294 345851 385064 384471 619611 652925 40.55 67.7 1
10:25:10 2023-09-27 347697 348372 87322 85714 127762 133936 133928 133167 93914 91678 99845 103861 121894 122799 351506 377895 1020152 1002267 373602 387939 113258 101252 110883 113514 131712 125880 119172 119974 79937 81410 272817 238669 685468 693109 207517 208547 264225 266647 310739 300780 324786 320918 332751 339578 317707 350894 711337 745804 530884 436466 283066 277945 322320 318357 335827 338520 340994 347760 384392 384614 621820 649273 40.55 67.7 1
10:25:11 2023-09-27 348549 347875 87273 85611 127653 133672 133436 133352 94172 91805 100121 103971 121593 122799 351663 379853 1014629 996490 371796 387867 113278 101356 111191 113603 130104 125880 119221 119974 80014 81345 275310 238331 692638 698033 206934 204348 264507 266132 310922 301695 320440 320847 334185 339749 316938 349763 711337 756762 533011 440149 282957 277002 322225 318732 333613 340457 342402 346486 385406 384400 622538 651853 40.65 67.7 1
10:25:12 2023-09-27 346951 345667 87298 85544 127868 133637 131748 133222 94204 91738 100121 104005 121625 123135 353616 378997 1020875 1004438 372956 387939 113168 101392 110960 113637 129631 125880 119221 119974 80068 81378 268259 238669 691031 693037 207517 204348 264472 265794 311573 302154 319535 321857 332716 339544 318156 350858 713931 747915 530884 437083 283066 276439 322022 319546 333938 339263 341474 347687 382941 385769 627079 650616 40.65 67.7 1
10:25:13 2023-09-27 348783 345658 87306 85799 127687 133765 133928 133167 94140 91771 100052 103971 121625 122866 351663 381025 1017912 995931 371238 387903 113168 101252 111225 113795 132381 125880 119412 119974 80155 81378 275310 237826 695876 698528 207508 203748 265692 266576 310233 302225 320440 320847 336239 339773 319172 351208 715436 754676 529855 437628 284069 277110 320905 319628 336301 340421 342330 346069 385621 386312 623387 654205 40.55 67.7 1
10:25:14 2023-09-27 348925 348372 87331 85523 127991 133637 133867 132956 94140 91771 99845 103971 121593 122766 351735 378730 1019392 1006076 369668 387903 113168 101252 110960 113682 130099 125847 119255 119890 80014 81322 270732 238669 690481 692547 207810 203748 264472 265759 310957 302437 319498 321857 333718 339544 315912 351388 715522 747219 529855 437083 283868 276475 322270 320290 333685 339298 341992 347687 382977 386312 627351 652202 40.55 67.7 1
10:25:15 2023-09-27 347943 346457 87186 85586 127687 131665 133564 132990 94107 91771 99811 104005 121625 122799 351699 378720 1016792 995346 372920 387903 113557 101356 111302 113637 131987 125880 119255 119974 79994 81378 270338 238331 687881 696551 207517 205019 264838 267147 310926 301447 320938 320669 334618 340945 319281 351871 714253 754296 529855 437246 282267 279354 320041 318839 334627 339525 342582 347368 385482 383124 623656 655033 40.55 67.7 1
10:25:16 2023-09-27 349884 345662 87264 85577 127691 133765 133599 133025 94107 91771 100052 103971 121560 122818 351663 378455 1017876 1001791 372584 387903 113135 101252 110960 113603 129631 125847 119138 119641 80101 81290 270732 237322 694090 697044 207738 208441 265284 267022 310233 302190 321349 318910 334569 339544 315920 351424 711264 749381 526783 434858 283066 277945 320562 318839 334662 339025 344681 348747 380959 385462 619041 653072 40.55 67.7 1
10:25:17 2023-09-27 348653 347004 87273 85736 127682 133858 133436 131215 94074 91771 99811 104005 121560 122866 351699 378745 1014629 995346 376779 387903 112695 101322 110965 113716 129631 126263 118891 119974 80014 81345 268259 238559 686968 698417 207810 206182 263487 267925 310300 301800 321312 320219 334618 340945 316611 350822 715485 752620 531226 437569 282466 279354 320005 319322 334627 339025 342438 346668 383281 383428 625057 654036 40.55 67.7 1
10:25:18 2023-09-27 348930 345698 87059 85614 127266 132209 133343 133210 93945 92091 99778 104076 121560 123035 351663 378997 1017912 1001791 373447 387867 112915 101112 110960 113603 131987 125880 119221 119890 80324 81202 270732 237322 694444 697044 207810 208441 265059 266612 309763 302190 320894 318874 334759 339272 315920 351460 711337 748206 539960 432629 283066 278141 320787 319581 334662 338787 342582 348216 384122 385447 623424 655033 40.55 67.7 1
10:25:19 2023-09-27 349210 345698 87186 85677 127691 133893 133378 133025 94107 92025 99811 104038 121625 122950 351699 378720 1014629 995188 377313 387939 112948 101426 110926 113637 129528 126477 118983 120170 80026 81392 270732 237958 687552 698033 207810 206182 263891 268491 309692 301695 318639 319876 334759 341353 318460 351105 715485 753117 528485 437083 283066 279354 319074 319805 335410 339025 342582 347159 383281 383428 626906 655001 40.55 67.7 1
10:25:20 2023-09-27 348930 346208 87177 85636 127687 133893 133343 131463 94043 91708 99845 104038 121625 122833 351663 378781 1017876 1001791 372920 387867 113135 101252 111496 113637 131987 125880 119454 119641 80188 81378 275310 237322 694605 696551 207810 203748 264507 266986 309980 302650 318639 319357 334759 339578 315920 353915 712884 748242 532193 432642 283667 277750 322233 320266 337492 338775 344375 347504 381422 385626 623068 653815 40.55 67.7 1
10:25:21 2023-09-27 350804 345520 87389 85553 127864 131665 133928 132956 94107 91761 99983 103938 121960 122784 351699 377627 1014482 1005188 373976 387867 113200 101079 111302 113446 132289 125847 119255 119641 80324 81123 270732 236652 698875 694090 207810 203714 264507 267468 308358 303146 319987 320883 334220 341317 315920 351533 716537 746123 529855 432570 283868 278177 319592 320847 333938 338249 342269 348747 380733 383464 627351 650156 40.55 67.7 1
10:25:22 2023-09-27 348930 347610 87238 85460 127476 133707 133471 132990 94107 91771 99845 103861 121625 122766 351699 377627 1017876 1001791 372584 387903 112838 101079 110960 113637 130099 125880 119289 119641 80014 81378 270732 237322 700140 696551 207810 208476 264507 267022 310197 302650 319346 318910 334759 339578 315920 351424 714419 748627 528136 436746 283795 278033 321777 318732 337584 338882 342366 348600 380817 385697 619041 653169 40.55 67.7 1
10:25:23 2023-09-27 350235 346887 85710 85774 127687 133637 133564 132956 94140 91708 100020 103899 121593 126048 351699 378997 1013910 1005151 373976 387867 113168 101112 111153 113603 131838 125847 119255 119641 80101 81123 268259 236318 694395 693109 207810 203748 264472 267468 309033 303146 319987 320883 334759 339613 315920 352761 717045 745767 529855 432606 283066 278177 319109 320776 333938 338520 342028 348747 380923 384309 626953 650653 40.55 67.7 1
10:25:24 2023-09-27 348930 346389 87111 85924 127270 133516 133343 133352 93945 92125 99778 104072 121495 123168 351699 377859 1020152 1001791 372924 387867 112297 101389 110738 113795 129541 125880 119130 119974 80046 81266 270732 237322 687646 696058 208718 203748 265284 267209 310233 302225 321922 320076 337758 342388 317489 351388 713279 752161 526783 432462 283868 277997 320869 319663 336777 339025 342402 347724 380994 386169 623656 654036 40.55 67.7 1
10:25:25 2023-09-27 349742 348053 87306 85829 127770 133672 133928 132771 94107 91708 99845 103971 121593 126118 351735 377592 1014629 1007811 373638 387903 113388 101112 111491 113603 130229 125813 119289 119641 80155 81234 270338 236318 696936 695073 207810 208405 264507 267468 308358 303146 320170 320883 334220 339578 315920 351424 716537 745463 535339 432606 282866 278961 319592 319841 333685 338485 340479 349489 381529 383428 627351 649350 40.55 67.7 1
10:25:26 2023-09-27 348930 345662 87115 85769 127236 132108 133216 133352 93816 92091 99778 104072 121328 123083 351663 378464 1020152 1001791 372883 387594 113050 101112 110960 113603 131712 125880 119056 119641 80046 81234 268259 237322 686988 696551 207810 206182 265377 267147 310020 303552 321349 319475 334688 341906 315775 351352 713206 748242 535339 432606 283066 277750 320798 320183 334591 339025 344629 347687 384392 385482 623693 654036 40.55 67.7 1
10:25:27 2023-09-27 349742 346482 87186 84086 127687 133672 133471 132956 94107 91771 100085 104005 121625 122700 351699 378197 1014629 1005151 375952 387903 113200 101112 111337 113559 132381 125847 119255 119641 80155 81234 270338 236652 693810 693109 208985 204348 264067 268257 308394 302650 319535 320918 334256 340633 318337 350364 716537 745205 532193 435777 282267 278961 320076 319841 333938 338013 343065 348747 383246 383428 626461 653169 40.55 67.7 1
10:25:28 2023-09-27 347380 345698 87148 85677 127446 133928 133343 133186 94010 92028 99778 104143 121361 123168 351663 378464 1020912 1003217 373484 387939 112220 101426 110965 113671 129541 126263 118925 119974 80059 81350 270732 237680 687117 697044 207810 204280 265178 267254 310771 302507 322032 319699 334724 339578 317707 351460 714419 749469 526783 432606 283066 278141 320787 318732 334697 339025 341992 348747 380994 385191 618167 652110 40.55 67.7 1
10:25:29 2023-09-27 349179 346482 87152 85619 127674 131555 133378 132771 94011 91708 99811 103861 121593 122799 351699 376761 1010211 1003931 376779 387594 113393 101112 110994 113480 131987 125880 119172 119641 80068 81266 268259 236986 693341 692057 207810 204666 264247 267468 309294 302650 320440 321857 332681 340598 316903 349308 715522 747915 529513 439746 282267 278568 320562 319841 335827 340864 343309 348527 385070 383717 626314 650009 40.55 67.7 1
10:25:30 2023-09-27 345981 345955 87152 85519 127657 133544 133378 133167 94011 91805 99811 103828 121593 126048 351735 378464 1020912 1007697 373484 387939 112915 101190 110952 114030 129891 126302 119036 119939 80091 81336 270732 239007 698036 692401 207810 204598 264472 266389 311683 301978 319535 322656 334185 339509 315947 351388 714436 747769 534825 437083 283066 276510 322547 319357 333528 339298 341992 347760 383246 386584 627351 652704 40.55 67.7 1
10:25:31 2023-09-27 348930 346518 87340 85560 128097 133486 133599 130849 94011 91675 99845 103861 121625 126153 351699 378781 1010248 998874 375145 387939 112980 101286 111153 113525 131895 125880 119255 119641 80046 81322 268259 237322 693341 693109 207517 204985 264472 267433 309763 302650 319047 322871 334256 338528 316973 353263 715522 748242 529855 439746 282957 278549 320798 320301 333938 340211 342438 346486 385171 384400 630477 650967 40.55 67.7 1
10:25:32 2023-09-27 347123 345385 87177 85551 127721 131665 131564 131123 94107 91835 99811 103861 121593 126082 351591 380421 1014961 994482 369668 387939 113200 101356 110960 113637 131838 125880 119255 119890 80182 81378 268259 237994 692638 694088 207225 204700 265320 266612 310268 302190 320440 320918 334794 339534 317898 350894 713426 757031 525743 440369 283066 277360 322022 318874 335827 338520 342618 346387 385393 386584 621856 655001 40.55 67.7 1
10:25:33 2023-09-27 350728 345405 87148 85619 127687 133928 133413 133025 94011 91965 99845 104005 121593 122833 351699 378755 1008744 996005 374999 387594 113200 101286 111302 113637 132021 125880 119289 119641 80078 81410 269437 236485 695831 694052 207810 204382 264507 268741 308358 302684 318604 319876 335768 339070 319209 351208 715229 755903 531226 437628 283066 279712 319899 319699 337461 339907 342510 347687 383317 384309 627351 653778 40.55 67.7 1
10:25:34 2023-09-27 349736 345698 87177 85610 127564 133928 133741 133257 94140 91805 99845 104005 121625 122833 351699 378195 1017912 1001791 372956 387903 113278 101286 110960 113593 132014 125880 119255 119890 80101 81378 267019 237322 691168 694088 207810 203748 265355 267022 310268 302685 320440 321793 336310 338528 315920 353326 714473 748314 524826 432642 283667 278141 321794 319841 334393 339025 344665 347724 381832 385104 623730 654537 40.55 67.7 1
10:25:35 2023-09-27 346001 345178 85505 85614 127682 133486 133378 132805 94011 91805 99811 104005 121560 122799 351663 377627 1014629 995346 374085 387939 112948 101426 110960 113671 131804 126269 118891 119890 80046 81378 270732 238331 687245 694781 207810 205019 263663 267468 310926 301694 321202 321307 334688 341425 319056 349938 714290 753762 531226 438941 282194 278961 321083 318615 334662 337508 342330 348107 385585 383428 619078 653072 40.55 67.7 1
10:25:36 2023-09-27 346559 346076 87211 85556 127687 133672 133741 132990 94011 91805 99811 103895 121444 122869 351699 377859 1022553 1003689 373484 387939 112915 101356 110926 113637 129631 125914 118891 119890 79904 81410 268259 238669 686672 694090 207810 204348 264507 267433 310739 300953 318675 320491 333718 340633 322050 351424 712921 750107 531226 436466 283066 278177 322547 318357 334393 339027 341510 348500 383012 385155 620026 649922 40.55 67.7 1
10:25:37 2023-09-27 347478 345183 87177 85519 127653 133614 133506 132805 94140 91771 99811 103933 121560 126118 351699 381061 1017192 995931 369632 387745 113013 101286 111225 113603 131804 125880 119172 119951 80046 81266 268259 237884 690903 697923 207445 207300 265143 266470 311069 302083 320594 320740 334618 339988 317756 350328 712884 755962 531621 440149 283594 277750 322058 318910 333656 338520 342474 345962 385657 385769 621820 654537 40.55 67.7 1
10:25:38 2023-09-27 348290 345178 87215 85527 127898 133579 133540 132771 94173 91708 100085 103861 121658 126048 351735 378997 1017949 1004438 369596 387939 113388 101286 111259 113559 131929 125847 119206 119641 80188 81378 270732 237826 699860 693109 207810 204382 265763 266167 310739 303182 319535 323097 334256 339578 316425 351569 715522 746065 538570 436597 284471 277324 321083 320847 333938 339535 342510 348253 382136 386949 629918 653169 40.55 67.7 1
10:25:39 2023-09-27 348500 345481 87215 85619 127725 133707 130043 132840 94011 91805 99845 103861 121593 122766 351699 380794 1017912 1000331 369632 387903 112980 101252 111225 113559 130173 126302 119216 119837 80059 81579 270732 237994 694605 699023 207810 204280 265958 267254 310597 302543 320440 320397 336817 338563 318205 353449 715522 748386 532597 435126 284673 277782 321119 320326 334123 339025 345225 347724 382171 386856 625537 655001 40.55 67.7 1
10:25:40 2023-09-27 350804 344655 87313 85586 128354 133521 133668 132990 94206 91805 100188 103861 122229 126118 351735 377627 1014629 1007405 371759 387903 113421 101286 111337 113480 132381 125880 119454 119971 80188 81355 267912 236318 694349 694582 207810 208476 265949 267504 308429 303004 319206 321857 337903 339578 317707 351605 717553 746160 529855 435815 283667 278764 319828 321309 335754 340900 342330 348107 380888 385662 631887 651004 40.55 67.7 1
10:25:41 2023-09-27 348683 345481 87024 85656 127266 134327 133158 133445 93849 92125 99811 104105 121361 123035 351380 378464 1019429 1001791 372965 387650 113070 101224 110858 113738 129631 126162 119119 119905 80091 81248 270732 237724 690536 696058 207810 204348 265320 267219 312176 302578 319570 319876 335768 339613 318235 351388 712921 747153 533968 432642 283667 278177 321048 319841 334697 339025 342618 348747 381529 385769 621416 652610 40.55 67.7 1
10:25:42 2023-09-27 350666 345178 87211 85493 127932 133707 133413 132805 94140 91708 99845 103828 121625 126153 351469 377931 1014629 1005225 375374 387630 113290 101112 110994 113480 131929 125880 119206 119641 80046 81322 270338 236652 693810 693109 206866 204382 264260 268328 310414 303182 320440 321595 334759 341109 321705 351177 717332 745865 526783 435830 283066 279551 320419 320219 335827 340936 341884 349700 383123 384309 627351 650192 40.55 67.7 1
10:25:43 2023-09-27 346470 346198 87173 85614 127725 133335 133741 133167 93978 91805 99845 103966 121861 123035 351447 377608 1022250 1006076 373903 387795 113135 101325 110824 113861 129961 125880 118857 119974 80046 81499 268259 239310 686672 695073 207810 204417 265320 267504 311069 301308 319605 320918 333753 341144 315982 351460 711373 746417 531226 436466 283066 278177 322547 318357 337253 339062 341510 348747 383281 385498 619990 652239 40.55 67.7 1
10:25:44 2023-09-27 348820 345178 87211 85551 127725 133707 133506 133074 94044 91805 99845 103861 121593 126065 351735 376761 1011755 1002267 374016 387975 113388 101319 111222 113514 131838 125880 119289 119641 80133 81355 270338 237322 694207 693109 207810 205019 264472 268328 310007 303182 320975 322095 335854 341445 319959 352112 716971 745622 532597 437046 282829 279712 320644 320326 335827 338520 340515 349920 384181 385191 626461 650689 40.55 67.7 1
10:25:45 2023-09-27 346960 345733 85759 85788 127691 131665 133343 133025 94044 91838 99845 104038 121593 122866 351699 378190 1014629 994519 374016 387939 113213 101389 110994 113671 131838 125914 118891 119974 80026 81410 268259 237994 688186 694052 207810 204700 264318 268706 310304 301978 319381 320847 334829 339342 316868 350117 714473 748386 531226 439540 282267 278961 321119 318874 334662 338013 342618 348253 386551 384344 619990 653109 40.55 67.7 1
10:25:46 2023-09-27 348783 346892 87306 85553 127864 133672 133529 132956 94107 91771 99845 103971 121593 122833 351627 376690 1010928 1003657 376245 387867 113388 101322 111268 113603 130104 125847 119221 119641 80101 81410 279527 236986 689884 691008 207810 206763 264225 268572 310091 302968 321042 321678 336712 341480 319507 350714 716353 747646 531226 437811 282267 278961 320762 320183 333685 339465 340443 348500 385279 384400 625500 650699 40.55 67.7 1
10:25:47 2023-09-27 346782 345143 87242 85669 127691 133765 133564 132990 94140 91898 100018 104038 121593 122866 351663 379141 1017514 993036 375145 387903 113200 101426 111217 113637 129631 125880 119255 119974 80046 81522 268259 238669 688308 697044 207810 205019 264032 268068 311355 301272 319534 320847 334759 339544 317862 350046 714436 754785 531226 440369 282666 278764 322511 318839 334627 338485 342546 347724 385621 385697 619721 655033 40.55 67.6 1
10:25:48 2023-09-27 348653 345143 87269 85695 127691 133858 133436 133352 94107 91771 100052 103899 121593 122766 351663 376725 1011718 1004645 375989 387867 113278 101322 111302 113637 132381 125880 119255 119641 80278 81438 273250 237103 691533 691875 208876 204916 264366 268715 310055 302968 321048 321821 334464 341621 316646 350822 717296 745976 532193 437505 282866 279354 320526 320633 336301 339027 343553 349241 385008 384003 626461 651114 40.55 67.7 1
10:25:49 2023-09-27 347232 346887 87186 85673 127648 133800 133529 133083 94074 91771 99811 104148 121560 123035 351627 378155 1013910 995696 376779 387903 113013 101426 110960 113795 129528 125880 118891 119974 80046 81410 268259 237322 691762 697044 207810 204985 264437 268895 309258 302650 319343 320586 334794 339001 316646 350328 714473 752353 531226 437392 282267 279551 320526 318839 336704 339800 342366 348170 384181 383179 623068 653852 40.55 67.7 1
10:25:50 2023-09-27 350417 346627 87331 85577 127687 133668 133564 132771 94140 91612 99845 103899 121593 126190 351433 378997 1014629 1005188 373976 387867 113634 101156 111217 113817 130104 126060 119318 119539 80091 81280 269437 236543 694630 692927 208985 204314 265002 268257 310414 303146 320674 321417 334724 340598 317707 351424 717045 745622 538570 432638 283066 279354 320041 320586 335827 338520 341198 350417 385209 384273 627351 649199 40.55 67.7 1
10:25:51 2023-09-27 348683 345420 87152 84318 127476 133893 133343 133117 93945 91771 99778 104005 121593 122866 351132 379141 1014629 995931 376862 387867 112838 101356 110849 113637 129631 125847 118891 119974 79904 81378 270732 237322 685138 697044 207738 204843 263698 268895 309727 302225 319086 320326 335743 339272 316868 350328 713426 748350 531226 438507 282284 279603 320798 321225 337492 340457 345023 348070 383139 383250 621673 652888 40.55 67.7 1
10:25:52 2023-09-27 348648 344624 87242 85519 127691 133672 133436 132956 94140 91771 99983 104005 121560 126083 351627 376124 1013981 1006764 375989 387413 113323 101187 111166 113895 130083 126128 119085 119871 80091 81345 269437 236986 693224 691044 207810 205624 264437 268221 310629 303111 320894 322656 333683 341109 317862 350328 715522 748206 531226 440383 283066 278961 321048 320326 335827 339605 342269 348216 385621 385155 627839 652110 40.65 67.7 1
10:25:53 2023-09-27 346960 345178 87302 85640 127691 133707 133343 132956 94107 91805 99845 104005 121593 122799 351663 378685 1014961 993036 372883 387939 113426 101322 110960 113603 129631 125847 118891 119641 80046 81410 268259 237994 688243 696058 207810 205658 264776 267433 311902 302154 318604 320883 334759 341317 320412 352761 714686 755229 531226 437592 282630 279748 320869 319403 337730 340421 342474 348180 383032 383428 623178 654205 40.55 67.7 1
10:25:54 2023-09-27 350216 346892 87331 85581 127691 133672 133506 132956 94076 91825 100263 101489 121861 123035 351519 377184 1014519 1007235 376062 387377 113356 101117 111302 113727 130229 125847 119255 119641 80278 81322 270338 236652 693693 692620 207810 204916 264507 268670 309727 303182 320440 321857 334759 341109 316389 350894 716537 745814 526783 436429 282666 278961 320301 320326 336193 338554 341234 349241 384467 384273 626906 651237 40.55 67.7 1
10:25:55 2023-09-27 347080 345157 87186 85619 127687 133796 133741 133352 94140 91964 99845 104038 121593 123035 351699 378155 1014629 994445 376245 387903 112980 101460 111042 113671 129631 126229 119056 119974 79904 81578 268259 238331 688308 697044 207810 204985 264067 268608 311136 304272 322187 320597 335627 339474 319507 351575 715339 752439 531226 437364 283029 279748 320562 319581 334697 338811 342402 348500 383281 383464 624786 654036 40.55 67.7 1
10:25:56 2023-09-27 350878 344624 87315 84401 127837 131555 131564 130849 94267 91798 100192 104081 121927 122866 351483 378284 1014482 1005151 374779 387867 113356 101190 111252 113761 129631 125880 119172 119641 80101 81248 269437 236652 693693 692057 209428 204382 264507 268706 309727 303146 320440 321560 334759 341621 316389 351141 717045 746858 532597 436429 282866 279354 320562 320811 335827 339027 341740 349884 384125 384579 627351 650156 40.55 67.7 1
10:25:58 2023-09-27 347451 345410 87173 85614 127569 133928 133378 133025 93978 91964 100018 104038 121593 122950 351627 377592 1014629 993073 376779 387903 112948 101426 110926 113795 129884 125880 119090 119974 80014 81410 268259 238185 687094 697923 207810 207054 264111 268976 310597 302047 322447 320704 335627 341906 319507 351388 715522 754590 538570 437519 283066 279748 320076 319841 334697 339979 342402 347824 384431 383464 625537 654500 40.55 67.7 1
10:25:59 2023-09-27 348930 346127 87152 85706 127274 134323 133309 133445 93978 92028 99811 104177 121560 123120 351380 378464 1019392 1003217 372883 387903 113388 101356 111295 113559 131804 125847 119255 119641 80101 81378 270732 237322 693152 697044 207810 204348 265727 267468 310664 303111 319570 319876 336546 339613 317707 351533 712884 748242 532193 435126 283667 278177 321083 319841 335671 339025 342654 348747 382100 386641 624482 652778 40.55 67.7 1
10:26:00 2023-09-27 346696 345420 87306 85619 127691 133672 133471 132990 94140 91805 99845 101434 121593 122833 351663 379177 1014629 994482 374121 387903 113013 101460 110994 113671 129631 126443 119182 119969 80246 81438 269437 238669 689830 697044 207810 205555 264296 268114 311724 300953 319346 321571 334794 339613 318719 350328 714436 755962 532083 440369 283066 278568 322774 318874 334662 338520 342618 347724 386816 385769 619990 654537 40.55 67.6 1
10:26:01 2023-09-27 345981 345122 87340 85586 128109 133668 133633 132771 94173 91805 100121 103861 121625 126048 351735 378464 1020262 1004438 369668 387939 113168 101426 111337 113637 131804 125880 119255 119974 80046 81378 269437 238331 694209 693073 207810 204843 265727 266612 312157 302897 320213 322477 334489 340360 316903 351533 715522 746065 531226 437465 284471 277324 321772 320597 333794 342379 342294 348637 383983 387366 626277 651656 40.55 67.7 1
10:26:02 2023-09-27 346822 344901 87302 85677 127902 133707 133564 132990 94173 91931 99983 104038 121593 122866 351627 378755 1020152 1001791 372629 387398 113323 101190 111200 113851 129992 126162 119153 120072 80091 81448 270732 237658 693972 694016 207810 206472 266135 268006 311211 303004 319570 320361 336546 339613 318605 351569 714436 748278 528136 435126 283868 278764 322022 320776 336177 337508 342582 350049 382404 386584 619515 653072 40.55 67.7 1
10:26:03 2023-09-27 350343 345445 85545 85610 127864 133741 133834 133352 94173 91901 100154 104005 121625 122866 351663 376761 1014629 1006764 376245 387903 113421 101460 111337 113705 132381 126235 119289 119641 80188 81410 270338 236986 694559 693264 207154 204985 264507 269155 310015 303182 320894 321857 334724 341656 316903 351388 717332 747660 518241 437519 283066 279712 320905 320704 336539 341441 342366 350730 383103 385155 627351 651114 40.55 67.6 1
10:26:04 2023-09-27 345507 345420 87246 85651 127902 133707 133741 133352 94140 91964 99845 104038 121894 123068 351411 377608 1022213 1007510 373338 387795 113323 101501 111131 114008 129631 126263 119138 119974 80014 81555 275310 239140 685348 695073 207810 204985 265355 267904 311541 301942 320090 321857 334489 341656 316903 351533 714473 747915 538223 437119 283667 278961 323037 318839 334732 339535 342510 349884 383891 386591 620904 651150 40.55 67.7 1
10:26:05 2023-09-27 348930 345410 87211 85577 128008 133741 133741 133167 94109 91964 100154 103895 121625 122833 351735 377895 1011718 1001791 375713 387673 113388 101286 111259 113671 132289 125847 119289 119917 80188 81410 275310 237322 694370 693109 207810 205944 264542 268292 310704 303182 320975 324057 336002 342870 318496 351280 717479 749998 531226 439911 283066 279515 321618 320811 334123 340589 341992 349612 386492 384293 627351 651150 40.55 67.7 1
10:26:06 2023-09-27 346191 344624 87369 85468 128114 131555 130253 130849 93044 91858 100192 104005 121927 122833 351555 378284 1023317 1006756 369488 387867 113388 101356 111302 110758 130139 126195 119138 119974 80046 81443 272817 237848 693855 693109 207810 205019 265727 266612 311683 303146 320440 322871 334724 340598 318387 351569 716774 748974 537180 437774 284270 277324 322058 320597 333938 339605 342582 348747 383353 384971 627093 652610 40.55 67.6 1
10:26:07 2023-09-27 350417 343625 87336 85468 128021 133486 129996 132771 94173 91741 100154 103899 121625 126048 350808 379888 1006567 998128 374048 387285 113453 101112 111560 113446 132055 125726 119454 119475 80220 81230 267019 236318 696872 697044 207810 205486 265072 268006 309515 304427 320330 320776 336675 340945 320266 351352 719044 755925 537180 439124 283066 278764 320834 321678 333938 339263 345188 347760 384467 385482 628144 655001 40.55 67.7 1
10:26:08 2023-09-27 350647 346896 85738 85858 128011 133950 133902 132852 94464 91798 100225 101531 121927 122799 351699 378997 1014206 1007368 372062 387722 113421 101218 111337 113480 132381 126094 119518 119641 80188 81322 272029 236652 694747 693756 207810 204382 266206 267468 309763 304570 320213 323097 334794 339578 322050 354416 712111 747915 531226 432642 284471 278961 320597 321857 335827 340828 342654 348747 382708 384971 628181 652110 40.55 67.7 1
10:26:09 2023-09-27 350804 345476 87253 85614 127716 133614 133741 133167 94140 91805 100052 103933 121593 126083 351663 379924 1010964 996005 374048 387594 113421 101182 111525 113847 132289 125847 119371 119558 80453 81294 274627 235731 697525 698033 207810 205555 265178 267890 309586 304605 321349 321821 336782 339307 316938 351460 717369 757031 531226 437774 283868 279551 319852 323740 337253 338013 344665 348500 384467 384614 626461 655001 40.55 67.7 1
10:26:10 2023-09-27 349690 345036 85702 85773 128094 133999 133739 132956 94140 91805 99878 104005 121894 123035 351663 376725 1013910 1005225 376558 387276 113278 101286 111302 113671 131838 125880 119289 119641 80188 81322 269437 236986 693341 692057 206866 205553 264542 269155 310268 303857 318639 322346 334489 341691 316938 351424 717045 747387 531226 438467 283066 277456 321048 320811 334159 339062 341474 349814 385621 384614 626461 651150 40.55 67.7 1
10:26:11 2023-09-27 346960 345441 85565 85619 127687 133707 133413 133025 94011 91838 99845 104038 121560 122866 351416 379141 1014629 995936 375181 387903 113013 101224 111063 111259 129562 126509 118954 120140 80091 81569 270732 238669 690995 698707 207810 205304 264032 268706 311683 302190 322224 321607 335733 340325 318379 350364 714509 753574 531226 440369 282666 278961 322547 319357 334697 340828 342690 348747 385621 384650 620026 654073 40.55 67.6 1
10:26:12 2023-09-27 346215 345178 87244 85643 127721 133707 133413 132990 94107 91964 99845 103928 121625 122950 351699 376761 1021788 1002978 373748 387975 112980 101460 110960 113739 129631 126263 118891 119974 80014 81643 269437 238669 684831 695073 207154 204985 265727 268257 310739 302400 320125 320562 334794 341656 316903 351533 713462 747915 528485 436828 284673 278781 322523 319592 336342 339430 342402 350233 383174 386749 622981 652155 40.55 67.7 1
10:26:13 2023-09-27 346215 345199 87219 85639 127974 133741 133413 133025 94173 91964 100154 104038 121625 122833 351663 381032 1018850 996615 372402 387601 113356 101358 111200 113885 129631 126162 119201 120099 80091 81378 268259 237994 688518 696058 207810 206735 264507 267468 312193 302225 319346 321714 335768 339648 318861 351424 713426 756513 531621 440369 283066 278177 323073 319841 334662 339062 342618 347983 386816 386856 621820 655001 40.55 67.7 1
10:26:14 2023-09-27 347797 344659 87365 85497 128143 133579 133819 132679 94206 91805 100393 103828 121625 126083 351735 378730 1017986 1005225 369560 387939 113453 101389 111337 113593 131838 125847 119289 119641 80101 81410 268259 237658 702107 692841 207810 205019 266171 267022 311246 303857 319279 322907 334794 342870 320186 351316 715265 749307 531226 437628 284270 277838 323384 320669 335827 341248 342582 349241 384467 385275 627351 653169 40.55 67.6 1
10:26:15 2023-09-27 347943 345441 87219 85643 127898 133963 133516 133025 94173 91858 100297 101552 122062 123035 351303 380919 1020410 998185 369524 387722 113356 101291 110960 113637 131838 125880 119289 119969 80091 81533 268259 237658 689056 698033 207517 205555 266171 267433 312157 302933 318675 322346 335804 339070 321161 353594 715522 757031 535790 439746 284270 277926 322810 319521 334662 339535 346519 347724 385079 385275 623693 655001 40.55 67.7 1
10:26:16 2023-09-27 349314 344659 87369 85556 128109 133521 133668 132805 94173 91741 100154 103861 122053 126048 351735 378997 1014997 1005225 369560 387321 113765 101286 111371 113559 132055 125847 119454 119641 80220 81299 270338 236652 702362 693109 207810 204985 266802 267971 310491 304712 320711 322656 338445 340458 319281 355022 719008 751593 529855 437990 285279 278961 320787 321786 335827 341861 342474 349241 383281 385240 628588 655033 40.55 67.7 1
10:26:17 2023-09-27 348290 345930 85681 86035 127837 131739 131564 133188 94267 91861 100192 101627 121927 122950 351483 380884 1020078 995931 369524 387903 113323 101291 110892 110910 131987 125880 119138 119890 80123 81522 269437 237103 696706 698528 207810 204985 266544 267397 311175 303111 321349 321821 336782 338528 316903 354057 715252 754288 538570 436121 284471 278532 322022 320299 334357 338520 345713 348747 382672 386856 625202 654500 40.55 67.6 1
10:26:18 2023-09-27 350878 343625 87302 85577 127987 133672 133761 132956 94270 91771 100154 103971 121625 126083 351375 378997 1014629 1008083 373111 387903 113421 101426 111302 113603 132021 125847 119255 119641 80188 81453 270338 236434 693952 695731 209576 204740 265993 268527 309621 303713 321275 322656 336133 340458 316608 353557 717553 747334 518896 436746 283868 278043 320076 320847 336301 341861 342474 349773 382100 386312 628913 651150 40.55 67.7 1
10:26:19 2023-09-27 347943 345303 87322 85873 127585 134093 133728 133315 94234 91925 99778 104072 121296 123035 351096 376475 1023086 1005802 373711 387903 112663 101639 110815 113829 129451 126263 118857 120140 79904 81490 270732 237322 682928 696058 207333 204985 265727 268257 311175 302650 322904 320847 335733 341621 316646 353557 713426 750034 533968 436180 283868 278961 321796 319581 336177 338520 342510 350417 383281 386584 619041 651150 40.55 67.6 1
10:26:20 2023-09-27 349241 344624 87306 85619 127864 133672 133599 132956 94107 91805 99811 103933 121560 122733 351627 375632 1011681 1004645 376245 387903 113421 101322 111217 113637 130139 126269 119216 119768 80278 81392 270732 237322 693458 691875 208985 205841 265108 268904 311385 303182 320894 322835 334220 342267 318790 351352 717553 750618 531226 440259 283066 278961 321083 320776 334627 340589 342546 348747 386780 385697 628688 651114 40.55 67.7 1
10:26:21 2023-09-27 346324 346309 85670 84256 127864 133707 133506 132771 94331 91895 100087 104148 121625 122833 351663 377572 1023849 1004401 373921 387867 112980 101252 110926 113671 129631 125880 118857 119974 80068 81410 268259 238669 685768 693109 207810 204985 265692 268257 312157 301942 319605 322572 334534 341621 316903 351533 713931 747330 532597 437569 283868 278961 323528 318839 334662 339570 342221 349773 384431 386584 622700 651114 40.55 67.6 1
10:26:22 2023-09-27 348747 346892 87306 85619 127898 133707 133599 132990 94107 91771 100121 104005 121593 122784 351663 376725 1011718 1005615 376025 387614 113634 101190 111354 113851 130216 125779 119119 119871 80091 81392 270732 237285 689971 692021 207333 205019 264260 268976 310233 303786 318860 322572 334724 342436 319507 351388 717553 747646 532597 439092 283066 279748 321083 320847 336193 339535 341992 350417 385657 385769 627351 652202 40.55 67.6 1
10:26:23 2023-09-27 346279 345919 85710 85814 127860 134076 133599 133352 94205 91891 100158 104038 121625 122866 351663 377859 1023123 1004401 373976 387939 113582 101460 110926 113671 129631 126263 118857 119974 80046 81522 270732 238669 685555 695073 207478 205019 265998 268257 311175 302154 320090 321857 334759 341656 316903 351533 713931 747915 533968 436470 283868 278961 322774 319322 335706 339500 342546 350417 384181 386312 619990 651150 40.55 67.7 1
10:26:24 2023-09-27 348930 345143 87340 85921 127894 133741 133599 132990 94140 91931 100154 104038 122062 123035 351411 377306 1013007 1004571 375842 387758 113323 101291 111166 113817 129631 125847 119172 119641 80155 81378 270732 237322 690126 691008 208985 205624 264507 268976 310957 303146 320894 321857 334464 342408 316938 351388 717045 747915 531226 439801 283066 279551 321083 320847 334357 339570 344042 349525 386472 385462 626906 652074 40.55 67.7 1
10:26:25 2023-09-27 347432 346892 87267 85669 127691 133800 133378 133025 94107 91964 99811 104105 121593 123035 351380 379141 1014629 995733 377046 387939 113278 101426 110960 113671 129889 125880 118857 119974 80046 81522 269437 237994 688153 697044 207810 205304 264507 269950 310268 303146 322904 321571 336569 342870 318237 351424 717479 756653 531226 437628 284270 279748 320384 320847 334697 338249 344629 348747 385299 385426 624577 655001 40.55 67.6 1
10:26:26 2023-09-27 349671 344624 87340 85677 127898 131923 131748 131215 94526 91858 100225 101659 121927 122950 351483 376582 1014445 1008947 376135 387867 113692 101356 111302 111052 130139 125847 119221 119890 80188 81378 275310 237285 694559 692583 207478 205019 265874 269120 310233 304071 318639 322346 334759 341656 316938 351460 717553 747915 525431 437774 283066 277843 321083 320847 334627 339535 341992 347140 386515 385769 628688 653035 40.55 67.6 1
10:26:27 2023-09-27 347678 345143 87340 85677 127691 133893 133506 133025 94140 91931 99845 101466 121593 122833 351663 377627 1014961 994482 373780 387939 113278 101426 110994 113671 129631 125880 119138 119890 80101 81410 268259 238331 691640 695838 208985 206128 264260 268608 312014 302507 322261 321916 336133 340458 319202 351244 715449 755889 524826 441012 283066 279174 323240 319805 334697 339027 342654 348500 387799 386856 621343 655001 40.55 67.6 1
10:26:28 2023-09-27 349562 345414 85717 85751 127977 134034 133774 129613 94397 91958 100330 101584 121927 122866 351663 377328 1012436 1004422 376669 387867 113421 101426 111302 113671 129992 125880 119289 119890 80188 81410 269437 237322 694605 692583 207810 205658 264542 268348 310957 303821 318639 323853 334256 341656 318861 351424 717045 748206 531226 440369 283467 279354 321796 320811 334428 340624 342618 348500 386816 385447 627221 652110 40.55 67.7 1
10:26:29 2023-09-27 346472 344659 87211 85669 127902 133800 133471 132990 94140 91931 100052 104038 121593 122887 351627 379141 1016398 994482 371796 387650 113200 101460 110994 113750 129631 125880 119289 119969 80278 81438 266917 238427 692006 697008 207810 207638 264366 268114 312489 302968 320054 321821 335768 340598 318896 353877 715375 752584 531226 440369 282866 279354 322404 319805 335671 339027 342654 348453 387361 385769 619990 654036 40.55 67.7 1
10:26:30 2023-09-27 348673 345263 85731 85840 127939 131555 133529 133352 94205 91805 100154 101691 122062 122833 351627 376160 1014629 1006764 376172 387903 113356 101356 110994 110942 131987 125880 119255 119641 80155 81378 272817 237154 707156 691080 207810 205979 264542 269084 310704 302790 318639 322835 334489 342133 318343 351388 716176 748974 531226 440369 283066 279748 321760 320562 334627 340589 342510 349278 386780 385769 627351 652573 40.55 67.7 1
10:26:31 2023-09-27 346705 344659 87302 85581 127721 133893 133378 132990 94140 91964 99845 104005 121560 122833 351663 378997 1017514 995225 373484 387939 113634 101574 111217 111084 129958 126162 119119 120106 80091 81480 269437 238669 689311 697008 208985 206265 264507 268568 312157 302153 322681 321821 336239 340563 318861 351388 714290 757031 537180 440369 283066 278961 323073 319841 334697 339027 342654 348500 387397 386889 621343 655001 40.55 67.7 1
10:26:32 2023-09-27 348930 344403 85666 85586 128247 131739 133785 132794 94303 91645 100154 103794 122127 125944 351663 379853 1008744 1000959 373711 387594 113453 101112 111491 113525 132090 126106 119454 119641 80155 81410 268259 237322 696073 695838 207810 205658 265727 268292 310304 305035 320213 322835 336817 339307 318120 351533 716176 756496 529855 439847 283868 278961 320562 322167 333938 341897 345676 348253 385657 386584 629106 655001 40.55 67.7 1
10:26:33 2023-09-27 348290 344624 87331 85614 127898 133835 133506 132990 94173 91964 99845 104072 121992 122833 351375 383301 1022651 1000246 369488 387795 113356 101325 111200 114042 129992 126128 119119 119905 80155 81522 268259 237826 700553 699978 208985 205019 266954 267468 311683 304770 321804 322608 337562 338563 316903 354667 716455 755367 534401 437206 285077 278764 322511 320811 334662 339027 346238 348747 383281 384971 625537 655001 40.55 67.7 1
10:26:34 2023-09-27 346960 344659 87253 85710 127871 133976 133471 133025 94140 91964 100085 104038 121936 122866 351380 378997 1014924 994482 375181 387975 113168 101460 110960 113863 129631 125914 118891 122068 80046 81611 269437 238331 687791 697044 206866 205624 264472 268930 311211 302685 320315 321893 336262 340598 320288 351141 715522 751978 532597 440113 283066 277456 323037 320290 335706 339027 344629 349241 387397 385733 620548 654036 40.55 67.6 1
10:26:35 2023-09-27 346472 345178 87331 85732 127902 133521 133599 131032 94461 91858 100469 101552 121927 122866 351555 377450 1022939 1008947 373302 387722 113245 101426 110960 113671 129631 125880 119017 119974 80155 81434 267019 238669 690473 695457 208985 205019 266135 268328 311617 302190 322681 322871 336804 341656 316938 351569 714979 749455 532597 437360 283868 278961 323791 319322 334662 339605 342582 347104 384467 385275 627351 651150 40.55 67.7 1
10:26:36 2023-09-27 346960 344624 87309 85769 127898 133707 133599 133025 94140 91964 100052 103966 121593 122866 351416 378720 1014961 995931 371832 387903 113582 101356 110994 113829 129631 125880 119172 119807 80155 81522 269437 237994 688123 696058 207810 206300 265002 268292 312193 302685 319605 322346 336274 340563 318896 351460 714473 757031 530231 440994 283868 278177 323073 319876 334697 339062 344386 347687 386492 386856 621820 655001 40.55 67.7 1
10:26:37 2023-09-27 347441 346892 85742 85892 127905 131739 133774 133037 94301 91831 100054 101531 121528 122833 351483 377328 1022397 1005151 372956 387650 113290 101322 110960 113637 129631 125847 119090 119837 80091 81410 268259 238331 686550 693109 207154 205338 265949 268292 312228 302190 319605 322871 334534 341656 316938 351569 714473 747915 532193 437542 283868 278961 323528 319581 334662 340589 342330 347104 385008 385275 627351 651187 40.55 67.7 1
10:26:38 2023-09-27 348441 346397 87340 85556 128114 133451 133928 132679 94140 91805 99845 103966 121593 126118 351699 378997 1011718 1001518 375145 387903 113388 101356 111525 113671 130104 125880 119255 119641 80155 81322 270732 237176 693224 695731 207810 206197 265585 268562 311069 303892 320551 324165 335592 339578 318825 351496 716176 754590 529855 440952 283868 279354 321796 321560 333685 341233 345713 348253 386508 385769 629142 654566 40.55 67.7 1
10:26:39 2023-09-27 347159 344522 85734 85747 127973 131542 133902 132977 94365 91708 100121 103861 121625 126013 351735 378889 1017912 1005151 369596 387903 113803 101325 111525 113559 132381 125847 119289 119641 80278 81378 270732 237322 690629 693109 206257 205338 267361 267468 311211 304534 320440 323625 335533 340668 316973 355204 712147 748242 531226 437119 283352 278177 322058 322274 335827 340589 342654 348783 383898 385275 628144 653072 40.55 67.7 1
10:26:40 2023-09-27 349420 343625 87275 85651 127691 133707 133599 133025 94140 91805 99845 101381 121593 122799 351663 378755 1010248 997420 374395 387903 113356 101460 111225 111019 130173 126302 119333 119803 80123 81280 270338 236209 697861 699023 208985 205555 265993 269914 309763 304570 319605 321759 337585 340969 317862 351533 717553 755962 533454 439042 284270 278300 320822 320883 335671 338520 344665 349278 385314 385191 623693 655001 40.55 67.6 1
10:26:41 2023-09-27 351302 345001 87327 85673 127932 133741 133540 133025 94461 91838 100154 104038 121992 126118 351663 378623 1014961 1009591 374578 387939 113421 101319 111337 113637 131872 125847 119289 119641 80220 81378 267912 236485 694395 694582 207547 205019 265949 268761 310233 304820 318639 322835 335804 341621 315947 353557 712147 746858 528136 435257 283868 277878 321083 321821 334662 339605 342582 348188 385657 385684 627351 652074 40.55 67.7 1
10:26:42 2023-09-27 346951 344655 87211 85702 127725 133928 133741 133352 94140 91964 99845 104072 121593 122950 351380 377592 1014206 998110 377166 387398 113290 101358 111088 113919 129631 126370 119002 120224 80091 81536 270732 237994 688186 697044 206866 207054 264296 269662 311175 303039 320575 321857 336546 341257 317898 351460 715522 752693 531226 439746 282866 277878 322547 319841 336213 339062 342690 349021 386780 385733 620026 654036 40.55 67.6 1
10:26:43 2023-09-27 348783 346883 85834 85732 128105 133707 133447 132990 94173 91991 100154 104038 121625 122784 351663 376196 1013981 1005225 376779 387903 113388 101286 111337 113671 131838 125880 119289 119641 80220 81410 270732 236986 693694 692583 207333 205658 265320 269760 310739 304284 319346 322512 334794 342718 317898 351496 717553 747293 532597 439088 283066 277878 321119 320847 334662 339570 342269 347140 387397 386312 627257 653072 40.55 67.7 1
10:26:44 2023-09-27 346710 344659 87313 85647 127725 133707 133741 133167 94011 91805 99878 101520 121861 123035 351411 378997 1018961 996764 371687 387722 113323 101501 111166 113963 131987 125880 119289 119641 80133 81438 277847 238258 704124 697044 207810 206300 265887 268012 312193 303182 319346 322381 336310 339578 318896 353630 715016 757031 528485 440369 284471 278177 323109 320361 334697 339333 346274 348253 385657 386200 623693 655001 40.55 67.7 1
10:26:45 2023-09-27 351640 345036 85734 85702 127902 133741 133633 133025 94173 91805 100154 103966 121625 122766 351416 378791 1008781 996042 374048 387939 113453 101356 111371 113593 131964 125880 119371 119641 80220 81322 269292 235984 694278 696898 207810 205658 266135 269155 309763 304820 319605 322082 337834 339613 317898 351569 712111 756496 531226 437911 283868 278300 320562 321595 335671 339800 345749 348747 385621 387582 626336 655001 40.55 67.7 1
10:26:46 2023-09-27 347432 344624 87253 85651 127909 131739 130154 131032 94396 91831 100225 101595 121927 122866 351483 380872 1022213 1003217 372357 387939 113278 101389 111252 110920 129631 125880 119255 119641 80188 81410 270732 237322 689331 694016 207154 205019 266990 268068 311683 304770 319157 320954 337834 339578 316938 355241 715265 752693 532597 435162 284673 278961 322810 320847 334662 338520 344701 347140 383317 387582 619990 653109 40.55 67.7 1
10:26:47 2023-09-27 349141 343660 87331 85614 127624 133707 133741 133167 94011 91805 99845 103895 121495 122799 351416 378720 1016435 994482 371832 387384 113310 101460 110994 113705 131804 125880 119090 119969 80133 81410 268259 237994 692287 697044 207810 205839 266171 267504 312228 303182 319346 322871 336310 339578 318896 354130 715522 759322 529855 440369 284673 278177 323073 320847 334697 339570 346519 348476 385621 387840 623436 654780 40.55 67.7 1
10:26:48 2023-09-27 349351 346518 85609 85747 128045 133754 133867 132977 94397 91798 100261 104048 121625 126048 351699 378730 1021825 1005890 369560 387939 113421 101286 111148 111106 129992 126227 119289 119641 80133 81410 268259 237322 704225 693756 207154 205658 266990 267245 311683 304570 320440 323853 335804 341144 317898 355204 716176 748314 531226 437847 283396 278177 322810 321500 335827 342861 342654 347140 384467 386424 628181 653109 40.55 67.7 1
10:26:49 2023-09-27 350532 343625 87398 85647 128178 133707 133668 132840 94527 91838 100154 103895 121658 126083 351699 379924 1011755 1000368 374048 387903 113798 101146 111637 113523 132090 125712 119698 119437 80540 81438 269437 236397 701233 698033 207810 205876 265993 268715 310091 305500 320894 322381 337834 339613 320866 353594 717499 756496 531226 439124 284673 279748 320597 323264 334159 339298 345785 348747 385350 386584 628950 655001 40.55 67.6 1
10:26:50 2023-09-27 350417 345263 85674 85832 127952 133824 133564 132956 94205 91858 100297 101552 121987 122866 351591 376425 1016910 1008083 376742 387903 113421 101426 111302 113761 131987 125847 119255 119641 80188 81522 270338 236986 695876 692583 207512 205658 265284 269914 310268 303928 320901 322799 336027 342683 317862 351460 718571 747182 533968 438102 283066 278344 321083 320847 334627 339535 341992 348152 387634 386312 628688 652074 40.55 67.7 1
10:26:51 2023-09-27 346705 345143 87306 85769 127987 133987 133928 133445 94237 91931 99845 104038 121593 122866 351096 378997 1015679 994879 373757 387614 113323 101504 111252 113963 129992 126336 119119 119905 80091 81536 272817 238669 691482 697044 207154 206300 264507 268797 311872 302258 321285 322572 336510 341109 320323 351280 715522 758370 532597 441306 283667 278961 323528 320290 334697 339535 344629 348747 387943 386856 621783 654566 40.55 67.7 1
10:26:52 2023-09-27 347603 345441 85774 85840 128075 133952 133928 132956 94270 91931 100192 101489 121593 122833 351627 376425 1013154 1004645 376779 387903 113770 101426 111302 113795 131895 125880 119255 119641 80188 81410 268259 237322 694207 693073 207810 206265 266282 269084 311175 304035 319570 324309 334724 341691 319344 351460 718062 748278 529855 440994 283667 279354 321987 320811 334159 341373 342618 348747 387713 386856 628144 653035 40.55 67.6 1
10:26:53 2023-09-27 346668 344624 87340 85924 127987 133893 133928 133352 94205 91931 100052 104038 121593 123035 351411 381571 1018776 998185 373113 387758 113356 101291 111131 114008 129631 126128 119096 119974 80155 81410 272817 238016 688781 696058 209160 206300 265913 268257 312964 303111 319605 321857 336274 340598 319828 351496 714979 757031 531100 441306 283868 278764 323528 320290 334697 339535 345117 347970 387361 388128 621856 655001 40.55 67.6 1
10:26:54 2023-09-27 348930 346627 87331 85939 127939 133702 133564 132956 94140 91931 100052 104005 121960 122799 351627 376160 1013910 1005151 376779 387903 113388 101426 111376 113671 131895 125847 119255 119890 80188 81410 272705 237154 690889 693073 208126 205481 265727 269724 311421 304534 319086 322835 336274 342647 316938 351569 716176 747915 533968 436429 283667 278265 321048 321786 334627 339570 342510 348678 386744 385769 627351 651150 40.55 67.7 1
10:26:55 2023-09-27 346715 344624 87327 85736 127569 131849 131564 131215 94428 91858 100263 101627 121560 122950 351235 378961 1018163 998147 374432 387831 113168 101426 110994 113795 129923 126162 119085 119890 80324 81522 268259 238331 687423 697044 207810 206265 265059 268895 312157 302898 320090 322310 336782 340598 319344 351388 715522 755925 532597 441417 283066 279354 323528 320326 336142 339263 344629 348747 387713 386856 621343 654036 40.55 67.6 1
10:26:56 2023-09-27 348930 346382 87365 85577 128139 133633 133819 132644 94140 91932 100018 104005 121593 126030 351627 379141 1013910 1001791 374843 387867 113388 101426 111302 113637 129631 125847 119056 119641 80188 81490 268259 237322 692290 693073 207810 206300 265284 268895 311211 304035 318639 324309 334724 341109 319344 351496 718571 748350 535790 440475 283868 279551 322547 320847 334367 341373 344593 348747 386780 386312 629069 652507 40.55 67.6 1
10:26:57 2023-09-27 346705 346896 85738 85943 127973 134034 133798 133326 94267 91958 100158 101584 121811 123035 351060 377896 1017514 995346 373192 387758 113135 101426 110994 113671 129631 126269 119085 119974 80155 81522 268828 238331 690195 696551 207333 206300 265284 268895 312157 302650 320090 322310 336274 341109 319379 354181 715522 752656 532597 440369 283066 277878 322714 319841 336177 339263 344629 349884 387670 386312 621343 655001 40.55 67.6 1
10:26:58 2023-09-27 348925 344589 87340 85647 127902 133800 133599 132990 94140 91771 100052 101551 121593 122851 351663 377292 1013191 1003217 375181 387903 113388 101356 111191 113603 131804 125847 119255 119890 80188 81378 269437 237322 705395 692547 207810 206157 265284 269084 311211 302794 320894 324514 334759 341109 318896 351496 716176 748350 523571 440994 283868 279551 322058 320847 333938 341100 345385 348453 387109 386605 631823 653889 40.55 67.7 1
10:26:59 2023-09-27 346887 345299 85710 85932 127939 134128 133798 132990 94107 91858 100052 104005 121560 123035 351627 380421 1017912 995968 369416 387758 113388 101426 111302 113671 132054 125847 119255 119641 80220 81410 268714 237826 688969 697044 207810 206300 266135 267880 312193 303146 319570 322799 336239 339578 318896 354343 715522 757031 534401 440369 284673 278764 323791 320811 337939 339535 346483 348253 386780 386084 623693 654706 40.55 67.7 1
10:27:00 2023-09-27 349697 344589 87306 85828 127691 133707 133741 133352 94140 91931 100052 104072 121593 122890 351132 378720 1011681 996005 374925 387867 113388 101356 111337 113637 132198 125880 119289 119641 80188 81410 267912 236318 690178 698033 207810 205658 266135 269120 309980 305715 319570 321607 337834 342629 318379 353557 717224 757031 537180 439897 284416 279640 320834 323230 336777 339465 346092 348637 385442 386749 630477 654854 40.55 67.6 1
10:27:01 2023-09-27 348436 345410 87336 85920 128025 131923 133867 133281 94205 91771 100154 104005 121593 123035 351380 378791 1020912 1003217 373388 387903 113388 101460 111302 113671 132381 125880 119172 119641 80188 81410 268259 237322 689211 694088 208985 205624 267177 268257 312121 304071 319570 322608 338592 339578 317862 355456 715522 754858 532597 436951 285279 278961 322547 320847 334697 338520 345947 350132 383281 385240 625094 655001 40.55 67.6 1
10:27:02 2023-09-27 350270 346397 87369 85610 128143 133672 133599 132771 94173 91805 100154 103861 121625 126136 351380 378997 1017329 1011514 372062 387722 113921 101291 111543 113817 130182 125746 119483 119539 80453 81378 267912 236485 703296 695073 209576 205019 267776 268670 310704 305715 318639 323409 336546 341382 316681 355780 716176 746887 536367 435221 285077 279551 321083 322799 336704 340554 344629 348117 383281 386312 627221 653169 40.55 67.7 1
10:27:03 2023-09-27 347797 347364 87365 85794 128109 133924 133834 133164 94140 91931 100154 104072 121625 122866 351380 380456 1020875 995968 369596 387867 113582 101460 111225 113671 129631 125880 119255 119890 80155 81522 269437 237658 692638 694088 207810 205944 267080 268068 311363 304071 319605 322835 337834 339578 317933 355492 716537 757031 534401 437774 283427 278961 323037 320847 334697 340554 346801 348747 384757 385814 625537 655001 40.55 67.6 1
10:27:04 2023-09-27 349143 344664 87365 85979 128021 133707 133928 132990 94140 91858 100263 101520 122062 122866 351235 378925 1016755 1010386 376329 387686 113700 101291 111491 113795 132381 125847 119347 119803 80508 81536 270338 236652 696818 695073 210346 205555 266171 269950 310268 305500 319381 323326 336782 342408 316938 354667 718274 747219 533968 436085 284270 278300 321083 322537 334662 340316 344071 349240 385621 386312 627351 651150 40.55 67.7 1
10:27:05 2023-09-27 348930 345961 87340 85953 127594 134515 133741 131581 94107 92315 99811 104210 121560 123168 351096 376439 1022397 1004645 373711 387939 113388 101426 111531 113705 131804 125847 119289 119890 80188 81555 268259 237322 689850 697044 207512 205338 266990 268706 312879 304106 320090 321369 338309 341382 316938 355204 715522 748350 531226 436429 284673 279354 322774 320883 336720 339027 344665 348678 384431 387402 619990 653072 40.55 67.6 1
10:27:06 2023-09-27 349562 344589 85806 85984 128171 131963 131564 133072 94267 91895 100225 101563 121927 123035 351519 376017 1014592 1005188 377313 387867 113667 101325 111457 113795 131804 125847 119289 119641 80733 81536 272817 237154 693458 692583 207512 206300 265727 269986 311648 304784 319605 323589 334794 342401 318861 351533 716176 750144 532597 440058 283667 278300 322547 321821 335671 340589 342582 348152 387979 386856 629069 654036 40.55 67.6 1
10:27:07 2023-09-27 345944 345441 87373 85769 128143 133741 133633 132990 94206 91825 100154 104038 121992 122833 351663 377895 1022397 1005188 371832 387939 113388 101460 111302 113671 130697 125880 119289 119807 80188 81555 266281 238331 701548 693109 207478 205979 266171 267468 313143 303857 318639 324610 334794 341656 317898 354380 716537 750015 532597 438540 284673 278177 324019 321821 336509 341647 342654 347140 384181 387912 631786 654706 40.55 67.7 1
10:27:08 2023-09-27 351644 344483 85706 85839 128367 133999 133867 133188 94365 91931 100121 103933 121625 122751 351096 382491 1010211 998837 374012 387594 113421 101291 111578 113525 132055 125813 119537 119558 80252 81266 270338 236318 701749 697044 207299 206300 266135 268797 310268 305715 318639 322871 337799 339578 318379 353594 717260 757031 532597 439435 284270 279551 321048 322835 334662 339535 346238 349278 385657 387186 627221 655001 40.55 67.7 1
10:27:09 2023-09-27 349489 343590 85496 85677 128101 133707 133741 132586 94140 91805 100121 104005 121625 126048 351132 378997 1014629 1009591 374012 387903 113388 101356 111337 113559 131621 125847 119255 119641 80188 81410 270338 236485 694115 695236 208126 205019 266171 269760 310268 305035 319122 323588 336546 341656 316646 354667 716212 747915 530841 435126 284270 279712 321510 322512 337730 341814 344520 350730 383139 387366 631823 652888 40.55 67.6 1
10:27:10 2023-09-27 351501 345006 87331 85783 127936 133741 133741 133352 94461 91891 100121 104005 121625 122866 351416 381069 1013043 998128 373793 387903 113453 101460 111337 111052 132198 125880 119454 119641 80220 81410 270338 235984 692262 694052 207154 206122 266171 269155 310268 306563 319086 322608 338344 339613 318861 354093 719444 757031 530884 439755 284270 277456 320787 322835 334662 339298 346519 349525 385657 386856 626778 655001 40.55 67.6 1
10:27:11 2023-09-27 349920 343590 87407 85677 128029 133672 133633 132805 94173 91708 100085 103861 121625 126083 351663 378997 1014997 1008120 369596 387578 113765 101286 111525 113559 132055 125847 119289 119558 80220 81410 267912 236652 700080 694090 207478 205486 267847 268706 311175 305715 318675 323589 336310 341656 316903 355780 719481 749888 532193 435523 285481 279748 321427 322692 336777 340722 344520 350398 383139 388128 629069 654073 40.55 67.7 1
10:27:12 2023-09-27 351677 346887 85802 85761 128114 133893 133540 132990 94238 91831 100259 104038 121658 126118 351627 379924 1010248 1000331 374048 387903 113732 101286 111371 113593 132055 125813 119537 119641 80472 81123 270338 235984 713429 696861 207154 206300 266206 269155 310268 305930 318639 323588 337834 340325 318861 353630 716212 757031 530884 439760 284471 277456 321048 323589 334662 339570 346519 349525 386780 384971 627257 655001 40.55 67.7 1
10:27:13 2023-09-27 347639 343665 87369 85743 128021 133707 130109 132805 94173 91964 100016 104038 121593 122799 351096 375596 1013910 1005151 376245 387903 113278 101460 111302 113637 131838 125847 119289 119641 80188 81519 267912 236986 689815 692094 207871 205693 265763 269986 310739 304748 322224 323302 336533 343226 320266 351424 719592 748280 526783 437592 284270 279748 322022 321821 334697 340589 342582 351727 386164 385769 627351 651187 40.55 67.7 1
10:27:14 2023-09-27 347674 346896 85674 85802 127624 133963 133378 133025 94011 92125 99878 104105 121560 122866 351416 378155 1014629 998911 377313 387420 113278 101460 110994 113705 131838 125880 119289 119641 80220 81410 269437 236986 693670 694052 207189 206093 266171 269986 310233 305035 320090 322346 338344 340598 318414 353630 715670 757031 531226 438786 284270 278475 321048 321821 336177 339027 345713 349516 385657 385769 624614 655001 40.55 67.6 1
10:27:15 2023-09-27 348536 348062 85791 85643 127905 131923 130154 131032 94429 91958 100225 101520 121927 123035 351235 378997 1022590 1004534 372285 387903 113388 101460 111337 111116 129992 126443 119138 119641 80188 81522 268259 237285 692458 696898 207512 205624 267400 268706 311719 304071 319605 322380 338891 339613 316973 355780 717553 754325 539452 436121 284673 278961 322810 320883 334732 339764 346837 348747 385044 386119 625574 655001 40.55 67.6 1
10:27:16 2023-09-27 348425 345143 87211 85702 127902 133835 130000 133059 94011 91998 100052 104143 121593 123035 350279 378997 1014629 995968 375104 387975 113200 101460 110960 113705 129631 126263 118891 119974 80046 81631 268259 237826 688026 697044 207333 206157 265320 270366 311211 303857 320646 322381 337325 341109 320866 351533 717045 754858 531226 439088 283066 278601 322547 320847 336720 339535 344701 347140 388015 387582 624312 654242 40.55 67.6 1
10:27:17 2023-09-27 345690 345193 85760 85780 127973 133941 133739 133188 94301 91958 100192 101627 121987 122799 351699 377629 1023849 1007510 373711 387975 113310 101460 110994 111084 129631 125914 118891 119890 80188 81587 268259 238669 695127 693109 207512 205979 266171 268328 313143 303075 321202 324381 337758 341691 317898 354130 717045 749455 532597 437446 284471 278177 324247 320847 334662 341408 342690 347140 385657 386424 628625 653072 40.55 67.6 1
10:27:18 2023-09-27 347934 343665 87373 85676 127936 133741 133447 132898 94044 91838 99878 103961 121560 126153 351132 378755 1020912 1001791 371832 387903 113278 101319 111225 113671 129631 125880 119206 119641 80188 81555 269437 237322 693855 694052 207512 205053 267025 268670 311609 304570 320350 320918 338344 341144 316973 355241 715522 748422 535339 435836 284673 277456 322810 320597 339167 340864 346472 350371 383210 387948 625192 654891 40.55 67.7 1
10:27:19 2023-09-27 350914 343489 85657 85814 127973 133672 133506 132805 94173 91805 100263 104115 121593 126118 351168 378997 1016792 1009443 374012 387903 114038 101460 111337 113626 132055 125847 119289 119641 80220 81410 269437 236318 694512 695073 208196 205019 267584 269950 310304 305070 319605 323625 336817 341691 316938 355204 716212 747915 532193 435176 284471 278300 321119 322310 334662 340114 342690 349204 386551 385769 627351 652110 40.55 67.7 1
10:27:20 2023-09-27 345736 346627 87211 85651 127725 133737 133378 133025 94044 92059 99845 103928 121593 122833 351132 376496 1023123 1004438 373484 387975 112980 101460 110960 113739 129631 126263 118891 120140 80101 81699 268259 238331 686036 695565 207836 205693 266580 269120 311938 303182 320646 322346 336310 342718 317933 354667 715522 751593 533968 437264 285077 279676 323384 319734 337877 340484 342474 350730 385171 387948 621783 653764 40.55 67.6 1
10:27:21 2023-09-27 348683 343660 87373 85958 127905 133707 133564 132840 94173 91838 100085 101627 121625 126153 351168 376196 1013910 1003689 376245 387939 113388 101460 111259 113705 131838 125880 119172 119641 80220 81443 265831 236986 690768 692583 207547 206013 265727 269662 311211 304570 319605 323625 335804 343233 318637 351533 712147 749492 526783 439225 283868 278300 322058 321821 334697 339605 342582 348152 388015 386340 628181 653109 40.55 67.6 1
10:27:22 2023-09-27 345799 346162 85734 85647 127902 133737 133447 132805 94044 91838 100085 103966 121560 122766 351168 377665 1022397 1005188 373520 387939 113013 101460 110994 113671 131804 125880 118891 119974 80220 81555 268259 238669 691238 693109 207512 205979 266580 269155 312887 302685 320611 323792 336062 342986 320866 354950 715412 749455 531226 437747 284673 279748 324332 320183 336142 340554 342618 348117 385585 387840 626574 652037 40.55 67.6 1
10:27:23 2023-09-27 348536 343590 87494 85540 128397 133475 134114 132702 94303 91612 100154 103761 121992 125944 351627 378685 1013154 1001791 374048 387867 113356 101392 111268 110910 129631 125847 119221 119641 80188 81490 268259 237322 694085 695565 207810 206300 266135 269084 311902 305035 320440 324309 336746 339578 321489 353557 717969 757031 531226 440369 284270 279748 322511 323421 335827 340589 346728 349241 386780 387402 630777 655001 40.55 67.6 1
10:27:24 2023-09-27 348930 344368 87400 85736 128071 133765 133564 132956 94172 91771 100121 103971 121987 122700 351627 375560 1014629 1005188 376779 387867 113388 101426 111191 113637 131987 125847 119138 119641 80188 81378 268259 236819 690455 693073 208161 206093 265852 269662 310926 304605 320982 322692 339435 343332 320559 353412 719555 749344 533968 437100 283868 279180 322022 322584 335636 340519 342546 348959 387634 386641 627351 652074 40.55 67.7 1
10:27:25 2023-09-27 346179 344589 87336 85710 127864 133893 133529 133083 94140 91931 99845 104038 121625 122866 351096 378997 1016398 995696 374085 387903 113278 101426 111302 113829 129631 125847 119056 119974 80188 81667 270732 238500 689311 697044 207478 206334 265284 269120 313071 303111 322904 322835 336817 341347 319828 351460 715522 759176 532597 441730 283667 279551 324019 320326 335671 339570 344665 348747 387979 388128 621820 653704 40.55 67.7 1
10:27:26 2023-09-27 345942 346651 85770 85984 127977 134128 133798 133188 92587 91925 100158 101552 121894 123035 351060 376725 1023577 1005151 373720 387578 113323 101426 110960 113863 129631 126477 119085 119974 80155 81667 268259 239038 690629 695073 207981 206122 266171 269120 312157 303111 321323 322871 336239 342683 318343 354380 715252 747219 541350 437738 284471 279551 324019 320263 336413 340589 342618 348152 385585 386389 628068 652573 40.55 67.7 1
10:27:27 2023-09-27 346423 343630 87331 85728 127898 133765 133599 132990 94140 91805 100121 104005 122020 122766 351627 379888 1017912 995968 369632 387867 113388 101426 110960 113795 129631 125847 119056 119974 80188 81522 268259 237994 688146 696551 207810 206334 266544 268292 313107 303821 321621 322871 337514 340563 320573 354380 715522 759176 533011 441435 285077 278961 324019 320847 335671 340554 346509 348490 387346 387876 625015 656287 40.55 67.6 1
10:27:28 2023-09-27 347941 344483 85770 85840 127977 131555 130608 132921 94270 91805 100326 103971 121829 122733 351627 378997 1017514 1011064 372857 387758 113421 101356 111491 113637 132381 125813 119255 119641 80188 81378 270338 236318 699971 694804 207478 205019 266990 269120 310704 305464 321165 323589 336746 341382 316903 355743 716176 747219 530463 435126 284673 278396 321083 322799 334662 340842 344629 349204 385279 386312 628688 652074 40.55 67.6 1
10:27:29 2023-09-27 346533 344624 87396 85883 128021 133928 133928 133117 94140 92125 99845 104105 121593 123035 351380 376761 1023849 1004401 373447 387903 113426 101460 110926 113829 129541 126263 118857 120140 80155 81667 269437 238500 689775 696058 208126 205944 266817 269120 312157 303182 321549 322572 336274 342683 317898 354667 715522 752242 533968 437446 285279 279640 322750 320526 337322 340449 342510 350730 385704 387912 623424 652888 40.55 67.6 1
10:27:30 2023-09-27 348930 344624 87407 85979 128080 131831 131564 133373 94270 91898 100154 104005 121960 123205 351699 376160 1014629 1003689 376558 387867 113388 101460 111491 113829 132021 125880 119148 119974 80188 81555 269437 237322 694090 692547 209752 206334 266135 269950 312121 304784 320090 324839 334794 342683 320312 351496 717553 748350 537567 441329 284270 278300 322774 321786 334697 341647 344594 349525 387943 386856 629033 653999 40.55 67.6 1
10:27:31 2023-09-27 346705 343590 87485 85669 128109 133672 133928 130957 94238 91771 100052 103861 121960 122700 351663 378140 1020912 1005188 369632 387903 113421 101426 111454 113637 132381 125880 119255 119641 80252 81410 268714 237994 695451 693109 207512 206265 267776 268221 312887 304999 318639 324839 336546 342436 321321 358449 717296 749998 532597 437678 284673 278889 323516 321607 336777 341507 344629 350878 385621 386965 630214 655033 40.55 67.6 1
10:27:32 2023-09-27 347751 344589 87452 85732 128114 131665 131748 133130 94173 91931 100154 104038 121625 122833 351132 378997 1013910 1003217 374048 387903 113823 101286 111302 113637 131987 125847 119255 119641 80388 81555 267019 237322 693972 693109 207810 206369 266692 269120 311902 304570 320440 324875 336274 340598 319863 353557 717767 754858 535790 440392 284270 277843 322774 322537 335827 341612 346728 348747 387713 384667 630479 655001 40.55 67.6 1
10:27:33 2023-09-27 350642 346623 87340 85619 128109 133707 133928 132990 94011 91771 100052 103971 121560 126013 351132 378730 1014629 1008120 374012 387903 113388 101322 111302 113637 130099 125847 119255 119641 80220 81410 267912 236485 693296 693109 208486 205658 266171 270078 310926 304748 322187 323182 337183 342577 320106 354485 719592 747072 529488 436247 284270 278335 320762 322274 337730 342861 346165 349204 384972 386312 626299 654100 40.55 67.7 1
10:27:34 2023-09-27 350164 346438 87340 85757 127902 133893 133599 133352 94140 91868 100052 104038 121625 122851 350602 378720 1008781 998128 374012 387867 113421 101460 111376 113637 131987 125847 119172 119641 80188 81410 270338 235984 695075 697044 207478 206265 266135 270176 309971 305035 320575 321857 337834 341109 318825 353231 712111 756496 531226 439184 284270 278370 321083 321821 336684 339263 345713 350417 385621 385733 622737 655001 40.55 67.6 1
10:27:35 2023-09-27 348710 343625 87369 85769 127987 133835 133928 133025 94173 91964 100121 101445 121593 122733 351663 378464 1013910 1003931 375713 387903 113388 101460 111302 113637 131987 125847 119138 119641 80220 81522 270338 237139 693341 694742 209280 206265 266029 269391 311795 304819 321349 324212 336133 341515 319828 351569 717224 754288 532083 442111 284673 278270 323037 322310 335827 342861 344520 349525 388015 386856 629069 653072 40.55 67.7 1
10:27:36 2023-09-27 346960 344659 87369 85769 127902 133741 133599 132990 94140 91931 99845 104038 121560 122833 351096 378685 1019086 995931 371796 387903 113278 101460 111302 113671 131804 125880 119255 119890 80220 81555 268259 237994 689906 696551 207154 206403 266135 268895 313363 303322 320575 323589 337325 341656 320834 353557 715522 756650 533011 441619 284673 279354 324476 321298 336423 340079 346201 348747 387727 387876 625202 657340 40.55 67.7 1
10:27:37 2023-09-27 347378 345268 85717 85776 128397 133999 130352 133003 94430 91638 100292 103861 121625 126083 351132 378176 1020875 1005114 369560 387903 113421 101369 111491 113637 129631 125813 119289 119641 80220 81555 268259 237322 691166 693109 207512 206300 267811 267971 312193 304426 318639 324839 336782 341691 318602 356572 716212 748278 532193 437811 284227 278961 323037 322799 334627 341135 344665 347872 383317 387538 629069 654036 40.55 67.7 1
10:27:38 2023-09-27 346778 346651 85812 85802 127476 133963 133123 133152 94107 91931 99845 104038 121528 122866 350566 378464 1020875 1003931 372321 387867 113388 101426 111302 113795 131804 125847 119172 119641 80188 81555 269437 237322 699248 694289 208126 205693 266767 269120 311938 303857 321549 322571 336817 342683 317862 354667 715016 746101 535339 437083 284673 279676 322786 320562 339648 341573 344520 351875 384324 387948 621653 653852 40.55 67.7 1
10:27:39 2023-09-27 348637 343484 87331 85795 128021 133835 133633 132990 94461 91858 100121 103971 121593 126083 350602 375310 1016755 1005225 376779 387903 113388 101460 111225 111052 131895 125847 119255 119641 80188 81522 269437 236819 693855 692057 207547 206334 265727 269986 311648 305235 319605 323817 335768 343233 318896 351533 718274 747153 532597 440369 283868 278300 322547 321238 335636 341373 342582 348152 387943 386856 629106 654036 40.55 67.7 1
10:27:40 2023-09-27 346470 346406 87275 85677 128012 133707 133506 132990 94140 91931 100085 104072 121560 122700 351132 376761 1023123 1005225 374048 387420 113356 101460 111337 113705 131987 125880 119056 119641 80188 81611 269437 238669 690195 693109 207836 206128 266767 269120 313583 303146 320611 324345 335768 342718 318379 354667 715265 749851 533968 437519 284673 279748 324897 320704 337730 341507 342510 350472 385442 386354 624577 652573 40.55 67.7 1
10:27:41 2023-09-27 347728 346397 85664 85732 127987 133893 133741 133260 94173 91831 100192 104038 121625 126083 351132 376160 1013191 1004645 376245 387903 113388 101460 111302 113795 131804 125847 119255 119641 80188 81410 270732 237154 693224 691789 207299 206403 266135 269760 311902 304784 319122 324609 334794 341656 319863 351569 717767 752620 529855 440994 284270 278265 322547 321821 333656 342861 342654 347140 387979 387402 630479 654537 40.55 67.7 1
10:27:42 2023-09-27 348925 343590 87407 85651 128025 133579 133633 132736 94140 91645 100154 103861 121876 126225 351132 378730 1014924 1008083 369560 387867 113421 101190 111337 113480 132021 125726 119289 119641 80220 81410 269437 236485 692765 694090 207512 205053 267623 269211 310957 304890 322187 324057 337313 342162 319690 356174 719592 747842 532597 434981 285481 279748 321760 322799 334697 340624 345188 351727 383174 387193 628108 653072 40.55 67.6 1
10:27:43 2023-09-27 348653 343625 85734 85828 127803 133869 133378 133152 94107 92028 99845 104105 121560 123035 350602 378997 1014629 998874 377313 387384 113013 101460 110960 113863 129631 126297 118891 119974 80188 81611 268259 237322 690983 697044 207478 206128 265727 270557 311902 304534 321584 322608 337834 341621 318861 351569 717553 754894 537180 439216 283066 279450 323037 320811 337228 339570 345676 350334 387361 385769 622737 655001 40.55 67.7 1
10:27:44 2023-09-27 348244 343585 87463 85519 128483 133544 133928 132518 94173 91771 100154 103756 121625 125803 351380 378155 1013910 1001791 374048 387594 113388 101460 111302 110942 131987 125847 119172 119641 80188 81410 268259 236986 693387 695838 209280 206197 266483 269012 312014 305822 321349 323709 337692 340458 319237 353948 719326 757031 525125 439746 284471 279676 322511 323002 336301 339639 346801 349268 386636 385240 629106 655001 40.55 67.7 1
10:27:45 2023-09-27 347943 343625 87331 85706 127987 133741 129930 133352 94173 91805 100085 104038 121625 122869 349750 378755 1020912 1003217 371796 387867 113388 101389 111337 113829 131804 125880 119289 119641 80220 81519 275310 237322 688332 694088 207547 205693 267811 268930 312193 304570 320090 322608 338891 340360 320412 356861 717553 754894 532193 436711 283396 279354 323073 321857 335706 339062 346519 348152 384737 385275 623424 653741 40.55 67.6 1
10:27:46 2023-09-27 346133 344659 85783 85761 127691 133835 133506 133025 94109 91838 99845 104105 121593 122866 350602 378997 1014961 995968 376779 387975 113200 101460 110994 113705 129631 125880 119017 120003 80278 81503 269437 238669 697520 698033 209576 206197 265585 270413 311836 303892 320611 324080 337834 341656 319603 351316 717553 754858 532597 440994 283467 279712 323612 320811 336755 339605 345676 347140 388015 386119 622774 655001 40.55 67.7 1
10:27:47 2023-09-27 346741 343625 87402 85769 128148 133614 133555 132805 94206 91805 100188 103895 121992 126171 351132 377895 1023849 1005188 369596 387975 113421 101389 111337 110910 131804 125880 119172 119641 80220 81555 268259 237994 696204 693109 207547 206334 267847 268257 313143 305035 319122 324875 336853 342718 320866 356320 717499 748278 531226 439216 284227 278764 323563 322548 337253 342428 344934 350656 385514 386930 629733 653889 40.55 67.7 1
10:27:48 2023-09-27 347943 345348 87215 85835 127691 134323 133158 133445 93946 92125 99845 104138 121787 123168 350638 377629 1023123 1006263 372920 387650 113323 101468 111286 113929 129631 126370 119153 119905 80155 81536 270732 237994 691050 697044 208161 205979 267212 269155 311907 304176 323066 321857 338570 342443 317933 355671 715522 748386 532193 437679 282928 278217 323073 321857 337737 339062 344665 349240 385621 385240 621380 653109 40.55 67.6 1
10:27:49 2023-09-27 348436 343625 87398 85739 127932 133741 133599 132840 94206 91964 100154 103928 121593 122799 351132 375596 1013910 1003454 375979 387903 113421 101460 111337 113671 131838 125880 119289 119641 80220 81443 269437 237154 694090 692094 207333 206369 265949 269570 312193 305035 320384 324875 334829 342683 319863 353594 716176 755095 529855 441472 285077 279748 322893 321714 337253 342533 345531 349452 387835 387330 629106 655001 40.55 67.7 1
10:27:50 2023-09-27 346691 343630 87373 85950 127936 133707 133529 132840 94140 91805 100263 101520 121625 122833 350602 378791 1017949 996005 369668 387939 113388 101460 111252 113705 131838 125880 118891 119641 80188 81410 268259 237994 689002 696058 206257 206403 266954 268930 313545 303857 320611 323361 337597 341109 320384 354416 715522 757256 533011 441619 283021 278961 324019 320883 336213 340589 347328 348747 387979 386459 624786 656398 40.55 67.7 1
10:27:51 2023-09-27 349179 343660 87244 85932 127932 134327 133741 133352 94011 91964 99845 104072 121444 122950 350602 377627 1013910 998911 376748 387939 113278 101460 111259 113671 131621 125880 119198 119641 80220 81410 267912 236986 694322 694052 209604 206300 266990 270366 310304 305070 320611 322584 338641 341888 319614 354557 719081 756922 532597 439563 284673 279503 321392 322167 336720 339570 345959 347140 387979 386821 621820 655001 40.55 67.6 1
10:27:52 2023-09-27 345492 345441 87373 86077 127889 133741 133741 133352 94140 91932 100085 103928 121560 122833 351416 376196 1023849 1005225 373484 387903 113013 101460 110960 113671 131945 125914 119090 120140 80220 81643 272817 238669 697380 695073 208161 206157 267025 269155 312193 303146 321584 322907 336581 343233 318379 355204 715522 747153 532193 437811 284673 278008 324019 320326 339137 340589 342654 348188 385657 386424 626461 655001 40.55 67.6 1
10:27:53 2023-09-27 348093 343660 87244 85794 128025 133776 133413 132990 94044 91838 99878 103966 121593 122993 351132 379924 1020949 1001791 371759 387939 113388 101460 111371 113705 131929 125880 119172 119890 80252 81443 269292 237322 690404 694124 207512 206162 267562 268833 312857 304641 320468 322895 338748 342798 320206 355634 717479 760251 537180 440369 285481 278961 324019 321571 336578 340589 347856 348747 386816 387912 625390 656398 40.55 67.6 1
10:27:54 2023-09-27 349425 343625 87440 85684 128148 133707 133928 132805 94206 91741 100221 101381 121625 126048 351132 378730 1016435 1008120 369560 387594 113765 101286 111525 113514 132381 125760 119289 119641 80220 81410 269437 236652 695332 694582 207547 205693 267847 269155 311246 304676 319122 324550 337325 342204 317009 356898 718310 746627 534825 435836 283458 278265 322058 322871 334697 340624 345713 349204 384431 391937 627221 653169 40.55 67.7 1
10:27:55 2023-09-27 348216 343630 87238 85971 127653 134150 133216 129669 94140 92091 100052 104138 121560 123168 350813 377500 1022324 1004645 372847 387903 113388 101460 111454 113795 131987 125880 119454 119890 80531 81438 271191 237643 699815 698528 208673 206162 267633 268940 311979 304819 321894 322167 338784 342169 316973 355452 716455 752439 529488 436397 285279 279748 322451 322477 337594 339500 344665 349240 385621 385814 621783 653072 40.55 67.7 1
10:27:56 2023-09-27 348678 343625 87460 85724 128114 133963 133633 132990 94140 92091 100154 104072 121625 123238 351380 376124 1014629 1002230 376779 387867 113388 101426 111337 113716 131987 125880 119221 119641 80522 81522 268259 237322 690697 692547 208126 206300 265913 270366 311902 305035 320090 323817 336274 343466 319828 353557 716176 749520 537180 440470 284233 278335 322774 322274 335671 341065 342366 350619 387655 386641 627277 652888 40.55 67.6 1
10:27:57 2023-09-27 346142 346887 87373 85769 127894 133893 133564 132990 94205 91931 100121 104072 121593 122866 351591 376725 1023849 1005188 373711 387903 113388 101538 111252 111181 130163 126477 119085 120072 80123 81769 270732 239686 687549 695948 208673 206231 267329 269914 313071 303146 321584 323985 336640 343678 318602 355204 716537 751203 533968 437792 284673 278265 324476 320551 339407 341338 344629 348959 386744 386424 626461 655033 40.55 67.7 1
10:27:58 2023-09-27 348925 346443 87369 85761 127991 133893 133599 133352 94205 91931 100292 104143 121593 122799 351380 375632 1014629 1005188 376779 387939 113421 101460 111531 113795 132021 125847 119255 119641 80220 81555 269437 237322 694324 693073 208161 206369 265913 269986 311902 304999 319605 324309 335733 343713 319828 351244 716176 748242 532597 441017 284673 279712 324105 322250 337730 342019 344484 350481 387871 387912 629955 653815 40.55 67.7 1
10:27:59 2023-09-27 345653 343630 87519 85894 128143 133800 133785 133352 94303 91931 100154 104005 121992 122766 351663 377859 1024775 1010311 373113 387686 113700 101358 111432 114008 129992 126128 119275 120072 80375 81536 270732 238500 690490 695073 210346 206197 267410 269120 314538 304035 320090 324839 336569 343297 318861 355204 717045 747117 533968 438795 285077 279354 324933 321560 335671 341647 345117 348152 386780 387542 629069 654036 40.55 67.7 1
10:28:00 2023-09-27 349911 344403 87485 85610 128114 133672 133633 132921 94303 91898 100188 103971 121992 126048 351380 378755 1010928 1001791 374048 387939 113954 101356 111749 113570 132341 125639 119620 119441 80472 81378 266281 236652 700831 697044 207478 206300 266918 269724 311211 306361 319570 323817 338855 340598 321321 355164 721564 758957 533968 440259 285279 279748 321653 323637 338178 340414 347109 348117 386744 386856 626906 656591 40.55 67.7 1
10:28:01 2023-09-27 348536 346400 87329 85920 127564 134421 133343 129669 94234 92125 99811 104205 121296 123120 350566 377572 1023849 1006076 373748 387939 113421 101460 111337 113795 131987 125914 119255 119974 80220 81667 271305 237322 692179 694088 208452 206122 267776 269155 312851 304999 321549 322310 338855 342408 317898 356243 716537 752620 539452 437083 283360 278265 322714 322537 337737 339535 345432 349240 385621 385814 621820 654036 40.55 67.7 1
10:28:02 2023-09-27 346470 346406 87336 85765 127902 133924 133564 133117 94140 92028 100154 101498 121593 122866 350602 378997 1016398 995931 375709 387867 113356 101460 111302 113863 129631 125914 119056 119974 80155 81667 269437 238331 688065 697044 207512 206334 265692 269986 312821 303785 323865 323242 338060 342267 320691 351388 716426 756277 536881 442209 284270 278265 323983 320811 336720 340554 346228 350730 388015 387948 621820 655001 40.55 67.7 1
10:28:03 2023-09-27 344642 346967 85766 85761 127894 133928 133834 133352 94076 92125 100121 104215 121625 122866 351096 376160 1023849 1005151 373447 387939 112980 101460 111191 113863 129884 126263 118823 120140 80155 81699 268259 238669 686853 695565 208632 206300 267364 269534 312193 303146 321620 323326 336817 343713 318602 355456 715522 747940 537180 437774 283360 278265 324019 320811 339648 341100 344629 349240 386472 386965 625500 654566 40.55 67.7 1
10:28:04 2023-09-27 346470 343625 87365 85798 128114 133997 133599 133152 94205 92125 100121 104072 121625 123305 351096 378685 1017876 995968 372620 387903 113388 101460 111337 113829 131987 125914 119172 119974 80499 81611 269437 238331 690803 696898 209873 207886 266402 269806 313696 304355 321216 323637 338166 342798 320655 351533 717553 757031 531398 442246 284471 279748 323983 320811 337464 340316 346201 350730 387749 385240 621820 655001 40.55 67.7 1
10:28:05 2023-09-27 344932 345405 87369 86035 128109 133800 133928 133352 94140 91805 100121 104038 121593 122733 351627 377328 1023849 1005188 373388 387939 113388 101460 111302 113829 131987 125914 119056 119890 80220 81611 268259 238669 700065 693073 210021 206334 266990 268706 314096 304534 319605 324875 336274 342683 318896 354667 717553 748242 532597 439088 285077 278961 324476 321821 334662 341647 345385 348152 385008 390142 632723 654205 40.55 67.7 1
10:28:06 2023-09-27 347943 345908 87373 85710 128114 133835 133564 133352 94173 91931 100154 104038 121593 122866 350849 379888 1020875 1001042 369632 387903 113388 101460 111376 113671 131987 126269 119182 119886 80476 81471 269437 237789 690768 700015 209428 206231 267633 268940 313652 304748 320575 323853 338891 340598 319614 355488 717045 755054 532597 438777 284823 279712 323755 321821 336177 340624 348349 347104 384467 386389 622737 655001 40.55 67.6 1
10:28:07 2023-09-27 348617 343361 87365 85728 128105 132244 133506 133025 94140 91805 100154 104038 121625 126153 350566 375596 1014629 1005225 377046 387903 113388 101426 111225 113671 131929 125880 119255 119641 80554 81522 267912 236986 694207 692057 208161 206334 266100 270557 311938 305500 320315 323853 336039 343191 319344 353557 717767 750520 531226 440369 284270 278335 322774 322512 337076 341879 342402 350730 387569 386785 627277 652852 40.55 67.7 1
10:28:08 2023-09-27 345447 343594 87425 85643 128114 133300 134114 132771 94205 91771 100121 104005 121960 126153 351627 377593 1023317 1008120 372103 387686 113667 101538 111406 114008 129992 126162 119119 120106 80343 81569 270732 238669 706669 693109 207981 206334 267177 268833 313953 304447 319570 324875 336817 342683 319721 355743 716787 748242 536927 439124 283793 278961 324476 322572 334627 341647 345188 348188 384467 387271 629142 654537 40.55 67.7 1
10:28:09 2023-09-27 349179 343621 87407 85828 128021 133928 131564 133025 94140 91931 100121 104072 121625 126294 350602 378455 1013154 998911 375493 387867 113453 101533 111337 113829 132055 125880 119289 119641 80252 81522 282058 236485 691375 694052 207802 206369 266990 270482 311211 306613 320350 322871 338891 341382 319639 355168 719444 758993 532597 440113 285481 281330 321653 323182 336578 342379 347637 350233 387181 387434 629069 656864 40.55 67.7 1
10:28:10 2023-09-27 348820 345917 85819 85706 128114 133796 133506 132990 94140 91805 100154 104038 122062 122950 351127 378745 1019685 1009405 374697 387758 113700 101291 111397 113974 129992 125847 119221 119641 80220 81611 269437 236804 694278 693756 208812 206265 266990 270557 311434 305464 319641 324344 336853 343473 317898 354667 718274 747915 535339 436429 284471 279148 322058 322346 335671 342343 345432 349768 385621 386856 627351 652110 40.55 67.6 1
10:28:11 2023-09-27 346741 343630 87271 85761 127898 133963 133343 133025 94011 91964 100052 104072 121560 122866 350566 378997 1017912 996005 377313 388011 113200 101460 111148 111007 129631 126263 118891 119974 80188 81667 268259 237994 686462 697044 207547 206334 265913 270748 312157 304106 324095 322584 338095 342401 319614 351424 719592 754676 532597 440259 284471 281330 323348 321464 337701 339605 345713 348152 387763 385849 623424 655001 40.55 67.7 1
10:28:12 2023-09-27 348930 345917 87398 85619 128784 131459 130305 130849 94592 91825 100397 101563 122080 122715 351519 378889 1014445 1001606 374578 387557 113421 101460 111337 113705 130139 125880 119221 120054 80220 81699 268259 237921 706791 694582 207189 206369 266544 269155 312157 305070 320184 324875 337550 341109 320312 354130 718274 757031 529488 441086 284673 278605 323073 323781 334123 341612 347328 350169 387943 385275 630925 655001 40.55 67.7 1
10:28:13 2023-09-27 346960 343590 87373 85610 127991 133707 133540 132990 94173 91805 100190 104038 121593 122818 351096 379888 1020875 1001791 369632 387903 113200 101460 111302 113671 131804 125880 118891 119641 80188 81410 268259 237322 689452 693858 209576 206162 267562 268833 311729 304641 323029 323709 339499 340934 319685 356678 717443 759780 529855 438034 283829 279551 323504 322131 336177 339605 347574 347140 384181 387948 621380 655001 40.55 67.7 1
10:28:14 2023-09-27 348951 343590 87313 85639 127902 133707 133506 132990 94140 91805 99845 103861 121560 126047 350566 374507 1014629 1005188 376779 387903 113388 101460 111337 113593 131838 125847 119172 119641 80220 81522 269437 237154 707278 692057 208126 206369 265949 270176 311680 305070 320575 324309 335804 343784 319863 353594 716176 748242 539960 441306 284270 278335 322774 322310 335706 341647 342654 347140 388015 385240 631962 653741 40.55 67.7 1
10:28:15 2023-09-27 345129 343630 87402 85950 128143 133579 133726 132771 94173 91805 100154 103861 121625 126048 351096 377895 1020949 1005225 369344 387939 113421 101460 111525 113671 132381 125880 119255 119803 80476 81471 270732 238331 702558 692927 210170 206231 267633 268114 312964 305320 322032 324839 336817 342683 318896 356572 718897 748278 532597 439220 284227 278961 323875 322835 334627 341647 345385 348152 384431 386154 629142 655001 40.55 67.6 1
10:28:16 2023-09-27 349702 344886 87327 85916 127902 134327 133741 133352 94107 92059 99845 104143 121625 122950 350566 377592 1013191 998837 376705 387903 113388 101460 110994 113671 132128 125880 119172 119974 80220 81555 275310 236986 695466 693980 207836 206369 267212 270557 310957 305930 320611 322871 338855 341656 319603 355241 716212 757031 532193 439124 284673 279183 322022 322310 339137 342379 347281 350619 386528 387675 629135 656904 40.55 67.7 1
10:28:17 2023-09-27 349884 343625 87402 85710 128109 131989 133834 133167 94173 91805 100016 104038 121593 126118 350566 375632 1014629 1008120 375566 387903 113667 101257 111440 111019 130173 126162 119318 119539 80544 81424 270732 236579 694559 692891 208632 206300 266171 270557 311683 304497 322040 324345 336782 343396 318932 354380 719592 746065 532193 439124 284270 279170 322774 322799 336177 341135 342654 349276 388015 384936 627221 654073 40.55 67.6 1
10:28:18 2023-09-27 345972 343625 87373 85761 128025 133928 133413 133025 94173 91901 100121 101540 121593 122833 350602 378997 1016398 995968 372920 387903 113388 101460 111337 113863 131804 125880 119090 119974 80220 81555 267019 238331 689830 696551 207981 207336 266171 269191 313840 302790 320646 323565 337834 342408 320869 351569 716537 756154 527629 442800 284673 279712 324861 321417 336613 340995 346092 349700 387907 387948 622591 656398 40.55 67.6 1
10:28:19 2023-09-27 350006 343590 87253 85798 127691 133963 133378 133025 94140 91964 99845 104105 121560 122866 351127 378853 1016186 1000996 376025 387758 113388 101358 111354 113974 129992 126128 119284 119641 80220 81555 270338 236652 689971 698528 207802 206369 267400 270366 310957 305714 320504 322286 338891 341656 319603 355511 717260 756476 519787 439746 284673 279183 321830 322572 336720 339535 346764 348152 387397 386641 623215 655001 40.55 67.7 1
10:28:20 2023-09-27 346470 344921 87279 85798 127898 134234 133741 133352 94173 92061 99845 104072 121528 122866 350602 376196 1023849 1004438 372920 387650 112948 101670 110926 113897 129451 126297 118857 120140 80078 81732 270732 237994 682552 696058 208486 206162 267400 269570 312193 304106 322073 322871 337550 343502 321094 355488 716426 751097 525125 437665 285481 279748 322893 320704 338377 340554 344665 351727 385657 385849 621234 653072 40.55 67.6 1
10:28:21 2023-09-27 347232 343625 87365 85706 127902 133741 133741 131032 94461 91858 100263 101595 121560 122833 350988 380350 1022976 1001034 369452 387758 113421 101460 111337 110812 131804 126094 119017 119807 80188 81611 270732 237322 690803 699023 207189 206369 267811 268930 313619 304806 320611 323889 337834 340633 320384 356320 716212 755090 531226 440369 284104 279354 324019 321500 336213 340624 348349 347104 385008 386459 626461 655001 40.55 67.7 1
10:28:22 2023-09-27 348653 343590 87373 85743 128105 133741 133859 133167 94206 91838 100188 104038 121625 122799 350844 376232 1014961 1009591 375676 387867 113421 101460 111337 113705 132381 125880 119289 119641 80252 81552 267912 236652 690975 695073 208667 206128 267526 270305 311434 305607 322261 324201 337965 342577 320266 355634 720614 748664 533546 436393 284673 279676 322058 323493 336213 341373 344629 349768 387397 387546 629135 653109 40.55 67.6 1
10:28:23 2023-09-27 345763 346750 85560 86069 127871 134258 133611 133326 94267 92025 100020 101573 121528 123201 351096 376725 1023849 1006046 373229 387831 113013 101741 110926 113930 129541 126477 118789 119974 80220 81555 268259 237322 695811 694817 208521 206300 267623 269950 312193 304963 322108 322642 338380 343197 320412 355816 715522 748314 539960 437119 283360 278300 323563 321595 337772 341344 345749 349240 385621 385310 620026 653572 40.55 67.7 1
10:28:24 2023-09-27 348783 343590 87407 85643 128025 134327 133741 133167 94173 91805 99845 103895 121560 122748 350602 374542 1014629 1003689 376245 387939 113388 101460 111259 110855 131804 125880 119172 119641 80220 81471 270732 236972 690611 692964 208743 206300 266625 270711 312014 305213 320468 324201 336817 343784 318896 354416 718310 749196 529488 439088 284270 278953 322547 322512 336071 340659 342654 349276 388015 385240 627093 654036 40.55 67.6 1
10:28:25 2023-09-27 346361 346860 85734 85898 128295 133874 133902 133222 94140 91931 100154 104000 121560 122866 351375 376725 1023849 1005225 373784 387457 113323 101460 110994 113863 131804 126263 118925 119986 80188 81643 268259 238669 690263 694582 208196 206149 267400 269986 313840 303075 321620 324381 336853 343748 318896 355528 715522 747153 533968 438079 283360 278335 324933 320526 337228 341647 344665 349012 386852 387578 627758 653109 40.55 67.6 1
10:28:26 2023-09-27 348436 343630 87465 85610 128479 133521 133928 132586 94206 91741 100393 103790 122025 125926 351416 378190 1013910 1002978 374048 387939 113388 101460 111440 111139 130173 126128 119182 119939 80375 81569 275310 237322 707399 695985 209576 207163 266954 269950 312228 305213 321688 324622 338618 341109 319863 354703 719399 756812 518896 440994 284673 278300 323073 323853 334159 341682 347856 347140 387706 385884 627257 653486 40.55 67.6 1
10:28:27 2023-09-27 348166 343625 87369 85706 127936 133741 133506 132898 94206 91805 100154 104000 121593 122833 350602 377627 1020949 1003931 372620 387939 113421 101460 111411 113671 131838 125880 119289 119641 80188 81555 268259 237322 694370 694052 208521 206300 267811 269191 312915 305070 321584 322346 338891 342718 318379 355488 715522 748422 535339 436538 285886 279712 323768 322548 338140 339465 345043 349906 386092 387948 621673 652888 40.55 67.7 1
10:28:28 2023-09-27 347527 343590 87311 85794 128114 133776 133447 133025 94206 91901 100188 101477 121625 126118 350602 378826 1021825 1000283 369380 387578 113356 101325 111354 114042 129992 126128 119250 119871 80343 81536 269437 237826 692755 694052 207802 206162 268601 269084 313071 304999 320575 324212 339737 341074 318861 356825 717553 757031 533454 437774 284689 279748 324019 322274 336177 340554 348349 348152 385550 386389 621820 655001 40.55 67.6 1
10:28:29 2023-09-27 348128 346382 87425 85728 128075 133889 133750 132990 94237 91931 100154 104038 121593 122833 350566 376761 1017118 1009554 375072 387867 113421 101426 111457 110888 129631 125847 119255 119890 80220 81522 268259 236819 694911 693109 208812 206334 266954 270748 312121 305607 320575 324803 337799 343748 321321 354913 721564 749122 529488 437592 284673 279894 322858 322823 338448 341437 342474 350261 388015 387402 626093 655033 40.55 67.7 1
10:28:30 2023-09-27 346201 343630 87523 85820 128279 133893 133928 132956 94270 91805 100263 101547 121861 123035 351483 376618 1022213 1007510 372774 387493 113667 101605 111320 113795 129631 126263 119255 119917 80476 81695 275310 238669 699537 693073 208126 207059 267222 269120 314574 304999 320090 324875 338897 342683 318896 355204 717553 748242 532597 439668 283360 278961 324933 321916 334697 342399 345676 348940 385314 387306 630777 654036 40.55 67.6 1
10:28:31 2023-09-27 350417 343370 87373 85736 128105 133765 133599 132736 94140 91868 100326 103966 121625 122766 351380 378755 1011644 1001791 374048 387285 113765 101426 111680 113761 132205 125847 119454 119641 80472 81378 267912 235984 698232 698252 207836 206369 267364 269950 311363 306613 322646 323529 339737 341480 320170 355310 719592 761329 532597 440319 285481 278300 321083 323781 336649 339605 347391 348117 387016 386584 623693 656398 40.55 67.7 1
10:28:32 2023-09-27 348436 345917 85723 86069 128260 131923 131748 133350 94365 91861 100295 101520 121927 122950 350916 375382 1014629 1005188 376779 387867 113421 101434 111491 113795 129631 125847 119221 119641 80434 81569 267912 236986 693972 692057 208452 206944 266135 270557 312121 305464 320540 324309 336274 343431 320348 353594 716212 748242 532193 440994 284270 278335 323037 322799 337730 341647 344629 348152 388015 385814 630925 655001 40.55 67.6 1
10:28:33 2023-09-27 346470 343590 87373 85828 128109 133800 133564 132990 94140 91964 100052 101508 121876 122799 350566 379853 1017949 998800 371528 387939 113421 101460 111337 113829 129631 125880 119172 119974 80220 81667 269437 238596 691848 696861 209873 207417 267222 268976 313917 304391 321180 323841 337657 341515 320691 355168 716537 757256 531621 442449 285481 279748 324933 321786 336684 341065 347527 349415 388015 387542 624577 656864 40.55 67.7 1
10:28:34 2023-09-27 350629 346261 85738 85865 127973 134158 133832 133246 94364 91861 100158 104115 121593 126083 350602 378720 1014019 1000294 374012 387903 113453 101470 111543 113671 132055 125813 119255 119641 80220 81378 270338 235984 693721 697044 207512 206369 267364 270006 311429 305571 319570 323853 338820 340598 319603 354667 717730 757031 532597 439746 284673 278265 321083 323817 335671 339605 347291 348117 386780 384982 625537 655001 40.55 67.6 1
10:28:35 2023-09-27 346705 343590 87302 85861 127594 134150 133216 133244 94010 92091 99811 104138 121263 123168 350284 376761 1023849 1003931 372584 387952 113045 101460 110960 113795 129631 126269 119017 119768 80531 81471 270732 237285 691845 697044 208708 207638 267597 269544 312014 304963 321584 322572 338380 343197 318719 356788 715522 748314 539960 437178 285886 279748 323037 321560 337737 339535 344629 352227 385585 386389 620904 654036 40.55 67.7 1
10:28:36 2023-09-27 346033 346297 85770 86021 127957 133924 133378 133025 94140 92082 100263 104105 121625 122950 350284 378997 1020410 996005 377313 387903 113278 101460 110960 110920 129541 125880 118857 119890 80188 81611 282058 237994 688582 697044 207836 206334 266100 270748 312157 305450 321584 323553 338309 342169 319828 353557 717296 755962 532597 441104 284270 279183 324019 320847 337737 340589 346483 348959 388015 386119 622737 655001 40.55 67.7 1
10:28:37 2023-09-27 345420 343625 87465 85732 128143 133707 131840 132956 94140 91771 100052 104005 121593 122766 351380 376761 1023849 1005188 371542 387650 113634 101715 111200 114042 129992 125779 119085 119871 80343 81536 270732 238669 692360 693037 208126 206334 267400 268604 313809 304963 319605 324875 336817 343162 321667 355634 716176 748278 532193 439088 283993 278961 324704 322799 334662 342160 345676 348714 385079 387542 630033 654537 40.65 67.7 1
10:28:38 2023-09-27 349446 343590 87331 85761 128286 133963 133599 133083 94173 91931 100154 104038 121861 122866 350566 379141 1013154 1000294 375530 387903 113421 101460 111302 113671 131987 125847 119255 120054 80188 81555 270338 236652 706547 697044 207836 206369 266990 270748 311211 305035 323103 322835 338606 341691 319828 355204 719444 759669 533968 441123 284673 280157 322858 322393 337594 340449 346582 350730 387181 386856 623693 656398 40.55 67.7 1
10:28:39 2023-09-27 348463 343590 87369 85706 128109 133893 133834 132990 94140 91931 100154 104038 122062 123035 351375 376475 1013762 1004571 375603 387758 113700 101535 111583 113974 129992 125847 119187 119641 80220 81522 271879 237176 691654 692510 208196 206979 266171 270495 312700 305070 320575 324875 336274 343784 320348 351244 716176 748314 532597 441619 284471 278335 323037 322763 336177 342639 345152 348152 388015 385240 630888 655001 40.55 67.7 1
10:28:40 2023-09-27 346956 343590 87373 85724 127991 134258 133928 133352 94140 92028 99845 104072 121593 123035 350284 378755 1019392 998128 369596 387903 113388 101426 111337 113795 131804 125880 119138 119641 80389 81522 268259 237658 688211 697044 207154 206403 267588 269120 314060 304999 323176 324286 338095 342654 321665 353984 716426 760790 526783 442874 285077 279748 324861 321750 336755 340624 346201 349884 389762 387948 622700 656398 40.55 67.7 1
10:28:41 2023-09-27 351390 344368 87365 85761 128114 131923 131564 131215 94461 92018 100192 101520 121560 122766 350422 381141 1014019 1001034 373757 387557 113388 101356 111337 110964 132537 126128 119255 119641 80252 81410 269437 235731 697407 694052 207981 206403 267400 270748 311175 305715 320646 322835 338891 341656 319603 355456 716176 757031 532597 440058 282999 279999 322774 322310 339377 339605 346764 348152 388015 386856 622296 656398 40.55 67.7 1
10:28:42 2023-09-27 345492 346370 87267 85857 127657 134086 133436 133093 94107 92125 99811 104172 121328 123168 350320 376533 1023849 1004645 372920 387939 112374 101460 110926 113863 129451 126263 118857 119974 80188 81522 268828 237322 685957 696368 210616 206197 267526 269698 312708 304891 322418 322656 338713 343572 318719 356079 715375 748242 539960 437738 283436 278998 323972 321643 339648 340281 344665 349768 385334 387948 623178 653109 40.55 67.7 1
10:28:43 2023-09-27 347532 346397 85664 86016 127977 134163 133832 132945 94397 91958 100020 101503 121528 122733 350530 378997 1017876 998073 372366 387867 113356 101460 111302 113829 129923 126162 119138 119974 80220 81699 270732 238331 687881 697044 208161 207625 266767 269950 314096 302830 321323 324021 338344 342683 320869 353594 715522 756686 527629 441730 284673 278265 324704 321298 336720 340862 346238 347104 388015 387578 625537 656398 40.65 67.7 1
10:28:44 2023-09-27 347943 345917 87530 85669 128148 133702 133819 132771 94173 91645 100154 104005 121625 125960 351096 377895 1020912 1005188 369560 387939 113421 101426 111337 113671 132021 125880 119172 119768 80420 81471 279527 237848 688879 692927 208382 206265 267669 268715 313404 305714 319570 324875 336817 342683 318896 356569 718274 748278 532597 439124 284662 278961 323839 323290 334472 341682 345713 348678 384161 386424 629106 654729 40.55 67.7 1
10:28:45 2023-09-27 348664 343484 85738 86016 127943 133835 133529 133445 94238 91964 100154 101616 121625 122766 350284 378464 1020875 1006764 372738 387614 113421 101460 111337 113829 131804 125880 119289 119890 80252 81699 275310 237322 694605 697044 208812 206983 267811 269986 313107 305930 322073 322835 338855 343713 318861 356861 717553 748350 535339 437565 283396 278300 324019 321821 338246 339605 345432 352455 385657 386424 621380 654073 40.55 67.6 1
10:28:46 2023-09-27 348930 346138 85503 85761 128109 133919 133834 133167 94173 91805 100154 104038 121625 122766 350602 376196 1014961 1009554 375640 387650 113823 101538 111440 111149 129992 126060 119318 119822 80408 81536 275310 236914 694794 694705 208812 206369 266767 270748 311902 305679 320468 324309 337799 343748 318896 354667 719592 747915 535339 437811 284471 279292 323037 322835 336177 342861 344665 349768 386816 387819 627351 652610 40.65 67.7 1
10:28:47 2023-09-27 345717 343621 87373 85769 128175 133741 133657 132956 94140 91964 100154 101659 121927 122799 351132 376461 1023849 1005188 373447 387939 113356 101603 111225 113829 131769 125880 118891 119890 80188 81611 269437 238669 688276 693109 208196 206369 267400 270482 314096 303182 321323 324839 336782 343748 318896 355780 717045 748864 533968 438485 283360 278479 324933 320811 336213 341647 344665 349204 386780 387578 626742 654036 40.55 67.6 1
10:28:48 2023-09-27 347943 345649 87394 85735 128343 133698 133633 132805 94173 91964 100085 104038 121625 126083 351375 378478 1016910 1006046 374999 387565 113356 101325 111354 114008 129631 125779 119085 120064 80188 81611 269437 237322 690925 694742 209576 207369 266731 270366 312193 305500 320504 324875 336546 343233 320869 354380 718274 752693 537180 441863 284673 279054 323563 321535 335671 342674 346238 347924 388015 386119 632236 655001 40.55 67.7 1
10:28:49 2023-09-27 346960 343625 87407 85769 128143 133835 133599 132990 94140 91838 100221 104005 121625 122715 350602 379888 1022397 1001791 369596 387939 113421 101460 111302 113671 131895 125880 118891 119641 80220 81555 268259 237322 689365 693822 207299 206403 267811 269120 312785 304784 323176 324345 338570 342870 321593 355201 717479 760786 534401 442560 285481 279748 324861 321678 336542 341353 347574 349884 388015 387578 624320 656864 40.65 67.6 1
10:28:50 2023-09-27 348689 346138 87331 85769 127902 133958 133378 131215 94331 91858 100263 101547 121560 123035 350965 378961 1012252 1001034 375952 387722 113388 101426 111337 113705 129631 125847 119216 119822 80188 81522 270338 236652 691908 699023 208016 206369 267623 270748 311175 306397 322114 322871 339642 341656 320085 355492 716212 757031 532597 439851 283325 279776 321760 322835 336720 339605 346801 348152 386457 386856 623693 655001 40.55 67.7 1
10:28:51 2023-09-27 346470 343621 87340 85802 127932 133963 133471 133352 94140 91964 99845 104105 121593 123035 350566 376196 1023849 1005151 373156 387975 112948 101460 110960 113897 129451 126263 118857 120224 80188 81699 268259 237994 685830 696058 210170 207094 267562 270078 312857 304390 322490 323218 338212 343643 319426 356389 716390 751477 536710 438124 283396 278300 324019 321274 338377 340589 344339 349312 386816 386119 623546 653109 40.55 67.7 1
10:28:52 2023-09-27 347305 345232 85696 86102 127905 134104 133774 131180 94301 91958 100330 101659 121861 122866 350916 380960 1020152 998911 369416 387758 113421 101426 111454 113705 131804 125880 119036 119641 80188 81643 269437 237994 698445 694088 208016 206369 267847 269155 313868 305070 320611 324345 339880 341109 319863 356495 712147 756154 535790 439069 284551 277843 324019 322346 336720 341135 348596 348188 385314 387036 623693 655001 40.55 67.7 1
10:28:53 2023-09-27 350666 343590 87398 85765 128021 131941 133834 132990 94173 91771 100154 104038 121625 126153 350849 377931 1014961 1009628 375072 387939 113453 101460 111525 113671 131804 125847 119289 119641 80499 81471 270338 236673 695146 695000 209215 206265 267258 270675 311979 305822 320504 324658 338309 343431 318637 355492 718818 749159 536478 437046 284673 279613 322774 323553 337621 341408 342690 350297 388015 385240 627351 653109 40.55 67.6 1
10:28:54 2023-09-27 345908 346550 87389 86050 127728 134420 133542 133512 94074 92125 99811 104138 121296 123371 350458 376761 1023849 1003689 372920 387831 113323 101460 111028 113705 129918 125880 119090 119641 80220 81555 268259 237322 690936 694052 208812 206334 267811 269760 312887 305035 322073 322346 338891 343473 318896 356861 716537 752389 539960 436606 283396 278300 324019 322310 338235 339605 345713 349804 386816 386424 621856 652741 40.55 67.7 1
10:28:55 2023-09-27 348783 343660 87407 85684 128109 133928 133741 131097 94173 92091 100188 104038 121593 122833 351132 375046 1013910 1003726 376245 387975 113421 101538 111790 110997 130355 126302 119435 119822 80550 81601 268714 237285 694090 692437 208057 207486 266731 270366 312193 305930 320646 324658 336640 343713 320869 354339 716212 752475 535510 441619 284471 279161 322750 322835 335742 342709 345713 347908 388015 386119 630961 655001 40.55 67.7 1
10:28:56 2023-09-27 346960 343370 87467 85780 128355 133555 130253 133074 94238 91805 100188 103966 121876 122866 351519 377931 1022397 1005188 369114 387975 113421 101460 111371 113705 132198 125880 119164 119641 80220 81643 275310 237826 691762 693109 210495 206403 268601 268706 313619 305966 319676 324875 337834 343233 319863 357656 717260 748386 533968 439746 284933 279551 324476 323817 335671 342674 347341 349240 385044 387036 629142 655001 40.55 67.6 1
10:28:57 2023-09-27 349482 343625 87407 85798 127902 133963 133413 133025 94076 91995 100154 104105 121593 122866 350602 377592 1015463 1002462 377019 387795 113421 101358 111388 114042 129631 126336 119119 119905 80375 81578 270338 236652 691001 694088 210170 207198 267776 270748 311211 306397 320646 323302 339737 341656 319899 355780 717803 759277 532597 439851 283560 279472 322058 322835 338019 339605 346801 348188 387397 384667 622774 656591 40.55 67.7 1
10:28:58 2023-09-27 348180 343555 87494 85743 127932 133928 133741 133037 94173 91838 100085 104038 121593 122799 350602 377895 1014629 1003931 375181 387650 113388 101460 111337 113671 131804 125847 118891 119641 80220 81555 268259 237322 691812 693109 208161 207336 266767 270366 312887 305930 320611 324875 336546 344317 320905 354416 717224 752656 530884 439543 284673 278953 323791 322835 336248 342744 346238 350583 388015 385275 629142 654537 40.55 67.6 1
10:28:59 2023-09-27 345981 343660 85766 85802 128025 134327 133741 133352 94173 91891 100297 101573 121778 123035 351235 378925 1020410 999608 372774 387758 113356 101325 111302 113863 131712 125914 118925 120003 80476 81667 268259 237994 689554 696058 209576 207845 266990 269986 314574 304570 320646 324609 338380 342683 321618 354380 717553 757292 540481 440157 283360 277912 324933 321821 336755 341135 346764 347140 387979 387578 625537 654483 40.55 67.6 1
10:29:00 2023-09-27 348808 343590 87373 85827 127936 134327 130707 133352 94011 91998 99845 104138 121560 122950 349258 378997 1014997 1000368 375104 387939 113168 101460 111225 113705 129631 125914 118891 119641 80220 81776 268259 237322 690133 694088 208161 206403 266580 270748 312193 304963 321846 322907 338891 342204 320063 354130 716212 756476 533968 440058 284471 280062 323791 322346 337772 340589 346801 348714 388015 385849 622774 655001 40.55 67.7 1
10:29:01 2023-09-27 344969 346387 85717 86110 128386 134350 133774 133292 94334 91991 100123 101541 121963 123035 350705 376017 1023849 1005225 372920 387975 113290 101707 110960 113863 129451 126297 118857 122136 80123 81764 268259 238500 682069 695565 208847 206369 267811 270366 313143 304035 322598 323853 337313 343819 318896 355816 716537 748278 535339 438061 283396 278335 324019 320562 338520 341135 344701 350067 386852 387000 625087 654073 40.55 67.7 1
10:29:02 2023-09-27 347760 343630 87398 85676 128148 133741 133834 133167 94173 91838 100492 104072 121625 126153 351168 378464 1014629 1003726 375181 387939 113453 101460 111337 113705 131804 125847 119172 119641 80220 81587 277847 237511 694840 695236 210021 207521 267258 270258 313000 305535 322226 324803 337692 342542 320869 355204 719907 759322 537180 443140 284673 278470 323563 322835 334662 343358 347856 347140 388015 386424 629142 655001 40.55 67.6 1
10:29:03 2023-09-27 348930 343484 85717 86058 127969 131853 133832 133188 94332 91931 100154 104005 121593 122799 350566 375346 1014629 1008083 376742 387903 113836 101639 111603 113829 132021 125880 119289 119641 80531 81667 268259 237154 707521 693109 208667 206979 267102 270748 312157 305930 320611 324839 336817 344783 320348 354667 717224 748278 532193 440644 284673 279183 323528 322835 336684 341612 344629 349240 388015 385814 629069 655001 40.55 67.7 1
10:29:04 2023-09-27 346696 343590 87373 85861 128080 133963 133564 132990 94205 92028 100154 101466 121560 122664 350566 378997 1017912 996005 372920 387939 113421 101460 111225 111052 129923 126269 118983 119969 80375 81601 269437 238500 689399 697008 210021 207990 267186 269950 314060 303428 321549 324250 338570 343057 321772 354630 717553 757256 513949 442874 283564 278300 324933 321821 337228 341373 346764 347140 388015 387613 626017 654909 40.55 67.7 1
10:29:05 2023-09-27 350693 343449 87392 85883 127987 134327 133741 130143 94494 91958 100154 104110 121593 122866 350530 378961 1014629 1000331 376099 387939 113388 101637 111337 113829 129631 125880 119138 119641 80220 81611 267912 236652 695382 694088 208161 206979 267588 270482 311175 305607 320611 323589 339952 341691 320348 355780 718310 761231 532597 440058 283360 279573 322022 323781 337228 340351 347574 348923 387943 386856 623693 655001 40.55 67.7 1
10:29:06 2023-09-27 346715 343625 87373 85790 128320 133741 133834 133352 94140 92028 100052 104105 121829 122950 350037 375596 1023849 1007398 373757 387650 113147 101743 110824 114110 129631 126491 118687 120472 80123 81769 277847 238163 684456 697044 208812 206369 267562 269806 312157 304963 322562 323361 338060 343643 321715 356861 717045 748645 525125 437137 283396 278300 324019 321821 338757 341100 344665 350297 386816 386424 623656 654073 40.55 67.6 1
10:29:07 2023-09-27 346215 346647 85721 85887 128101 134327 133741 133352 94363 91991 100154 104072 121560 122866 350566 378997 1016435 995968 376245 387939 113388 101460 111217 113863 129631 126176 118891 119974 80188 81699 272817 237994 686672 697044 208306 206944 266171 270748 313033 304534 322073 323853 338618 342683 320348 353594 717553 756496 532193 441933 284270 279205 324019 321786 337772 340624 346801 348959 388015 386965 623656 656864 40.55 67.6 1
10:29:08 2023-09-27 345696 343625 87407 85802 128114 131665 133599 132956 94140 91838 100154 101627 121861 122866 351375 377184 1022976 1009666 369524 387722 113700 101325 111354 114042 131987 125880 119289 119890 80466 81727 269437 238331 707399 693109 208486 206369 267562 268976 314132 305500 319605 324875 337562 342916 319863 356572 717224 748314 533968 439138 284973 279354 324476 322835 335671 342709 346201 348959 385621 387613 630479 655001 40.55 67.6 1
10:29:09 2023-09-27 348303 345908 85770 85849 128109 133928 133834 132990 94140 91932 100085 104038 121593 126153 350037 378190 1022361 1003931 371759 387939 113421 101460 111225 113671 131804 125880 119056 119807 80220 81611 268259 237322 692168 698087 208161 206369 268601 269760 313583 305500 320646 323853 340430 341109 318896 357440 718062 757031 532597 437228 284263 278300 324476 322799 339137 339605 347856 349204 385657 386424 620940 656398 40.55 67.6 1
10:29:10 2023-09-27 347594 343555 87365 85769 128264 131923 130220 131032 94461 91895 100295 101563 121560 122833 350422 375453 1014482 1005151 376779 387975 113421 101460 111440 113997 129992 125847 119221 119641 80220 81555 270732 237285 693972 692583 208486 207302 266990 270531 313107 304640 320646 324875 336546 344783 320869 354667 718310 748350 532597 441619 284673 279271 323755 322835 336720 342674 345676 348959 388015 386741 630961 655001 40.55 67.6 1
10:29:11 2023-09-27 348664 343314 85887 85606 128114 133707 133668 132771 94173 91645 100154 103828 121625 126013 350602 377895 1017949 1005188 369264 387975 113421 101356 111525 113637 131929 125726 119289 119641 80220 81522 267912 236986 695215 694742 208196 206403 268979 269950 312228 306613 320090 324609 338344 343233 318896 357946 719362 748386 533968 436570 285133 278300 323037 324309 335671 342861 346519 348995 385044 386424 632723 654743 40.55 67.7 1
10:29:12 2023-09-27 350656 346200 85668 85839 128007 133967 133902 133188 94365 91798 100330 101595 121876 126048 350602 378791 1014629 1001680 373976 387867 113798 101460 111715 114064 130264 125726 119620 119558 80472 81322 270338 236318 696504 697044 208196 207123 267811 270366 311683 306563 320575 324610 339916 341691 320384 355780 720453 756154 532597 440479 283360 278953 322285 323493 336684 340624 347856 348714 387979 384936 626461 656864 40.55 67.7 1
10:29:13 2023-09-27 347943 343559 87249 85886 127687 134515 131306 133352 93978 92125 99811 104172 121394 123068 349222 376797 1023849 1003652 372920 387939 113310 101460 111182 113784 129631 125880 119017 119768 80476 81780 282058 237658 694254 698033 208743 206231 267633 269806 312964 305679 322526 322835 338891 343748 321094 357110 717553 748314 533968 437428 283396 278597 323875 321857 338757 340351 345432 350050 386780 386424 622774 653109 40.55 67.6 1
10:29:14 2023-09-27 346887 344713 85632 85961 127977 133928 133564 132990 94173 91964 100085 101584 121560 122766 350566 378720 1017949 1000720 371796 387975 113388 101460 111337 113829 131804 125880 118891 119641 80220 81667 269437 237994 688485 696551 207512 207660 267623 269570 314574 304784 322333 324345 338855 342169 321844 355780 717553 757098 539071 438920 283829 278071 324933 322310 336720 341647 347856 347140 386816 387578 626461 656139 40.55 67.6 1
10:29:15 2023-09-27 349810 344932 87561 85769 128178 133707 133668 132679 94206 91645 100188 103933 121625 125891 350638 377895 1017949 1005225 369596 387614 113823 101224 111626 113974 130173 125779 119318 119539 80518 81536 269437 237322 694068 692964 208777 207013 268979 269534 313355 306649 321694 324875 337799 343197 318932 357074 721638 748386 539960 436520 284791 278300 323073 324309 334697 341647 346764 348959 385044 385310 629106 654036 40.55 67.7 1
10:29:16 2023-09-27 345492 343625 87369 85991 128171 134197 133564 133352 94140 91964 100154 104072 121927 123120 350602 375632 1023849 1005225 373488 387975 113168 101460 110994 113705 129541 125914 118965 120140 80133 81699 268259 238500 685584 696058 209360 206403 267847 269986 313143 304534 322562 324345 337834 343784 319379 356861 717045 748242 532597 437811 283396 278335 324704 320847 338282 341373 345154 349276 386852 387306 626461 653109 40.55 67.7 1
10:29:17 2023-09-27 348664 344403 87398 85765 128449 133707 133928 133074 94173 91932 100085 104072 121593 122733 351375 378745 1016910 1006046 375603 387795 113700 101392 111354 114008 132468 126162 119318 119890 80220 81643 268714 237322 694958 694854 207981 207481 267623 270557 313107 305714 322261 324875 338344 342204 320905 355780 719907 757031 531226 441619 283360 278470 324019 323817 337461 342674 348349 347175 387979 386424 630479 656408 40.55 67.7 1
10:29:18 2023-09-27 348747 343590 87402 85710 128007 131941 133633 132990 94173 91805 99878 104038 121625 126083 350320 375332 1014629 1008157 376779 387939 113421 101460 111371 113863 132021 125847 119172 119641 80609 81643 267912 237154 695710 693109 208847 207013 267025 270748 312887 305428 320646 324875 337597 343502 320348 355241 718310 748242 533968 440369 284673 279608 323563 322871 336720 341612 344665 349276 388015 385849 629106 655001 40.55 67.6 1
10:29:19 2023-09-27 345976 343625 87407 85798 128025 134140 133741 131032 94461 91858 100263 101625 121593 123035 350458 378925 1020410 998185 372774 387795 113388 101460 111337 113705 129631 126269 119051 119890 80220 81587 272817 238163 694409 698528 207512 207481 267847 269570 314132 304140 321584 324550 338855 341656 320905 356861 712147 757328 532083 438925 284263 277878 324933 322799 336720 341408 348843 347104 385657 387613 626906 654446 40.55 67.7 1
10:29:20 2023-09-27 345976 343630 87398 85827 128025 134234 133741 133352 94140 91998 99878 104072 121593 122866 350320 378997 1017949 996005 374085 387939 113278 101504 111259 113863 132106 125880 119090 119974 80220 81699 268259 238331 687639 697044 208486 207660 266767 270233 314096 304570 322073 324381 338891 342718 321844 354380 717553 756154 532193 440198 284673 278370 324933 321821 337228 341135 346801 348188 388015 390426 625094 656176 40.55 67.7 1
10:29:21 2023-09-27 347760 346382 85696 85946 128041 133950 133902 132945 94301 91958 100054 101563 121894 122866 350602 376797 1023849 1007368 369452 387614 113421 101460 111337 113705 131804 125880 119153 119641 80252 81699 270338 237994 691732 693109 208521 206771 267847 268930 314168 305930 319641 324875 337325 343524 319899 356861 717260 748350 533968 439746 284698 282993 324476 323817 334697 342434 346274 350656 387397 387648 629106 655001 40.55 67.7 1
10:29:22 2023-09-27 348280 343660 87253 85978 127691 134032 133251 133221 94011 92125 99811 104172 121361 123135 349545 376496 1023849 1003726 373484 387975 113013 101460 110994 111039 129541 125880 118925 119974 80252 81699 268259 237322 692001 697044 208847 206369 267847 269986 313178 305916 322598 322871 338927 343784 318932 356861 716212 752125 536710 437265 284028 278335 324019 321238 338793 341861 346545 352728 385370 390142 621673 654928 40.55 67.6 1
10:29:23 2023-09-27 349672 344262 85668 85939 128041 134163 131932 132956 94140 91838 100085 104005 121894 123035 351096 376160 1016472 1009628 375915 387758 113421 101603 111371 113705 132021 125880 119289 119641 80252 81587 267912 236986 695193 693109 208847 206403 267436 270748 312193 305930 320611 324875 337870 344854 319614 354703 719362 747715 536710 439536 284673 280062 323109 322871 336448 341647 344665 349804 388015 385275 628144 654073 40.55 67.6 1
10:29:24 2023-09-27 345910 343625 87436 85798 127909 134234 133741 133352 94173 91838 100154 104038 121593 122866 350602 378997 1019429 996005 372920 387727 113421 101538 111252 111149 129562 126094 119119 119939 80375 81601 269292 238500 699777 698033 209576 207774 267811 269796 314132 305070 324095 324875 338618 341656 321879 355816 712147 761329 534401 439888 284263 277878 324933 322835 336790 341647 348596 350085 388015 387613 625537 654483 40.55 67.6 1
10:29:25 2023-09-27 347405 343519 87469 85736 128109 131647 130608 132887 94270 91675 100292 103938 121960 122603 350566 378420 1013910 1001791 374012 387867 113921 101426 111715 114064 132473 125606 119454 119524 80440 81434 268259 237154 699351 697044 208161 207302 267811 270557 312121 306563 320054 324803 339916 341656 320798 355743 721564 757220 547239 440369 283360 278300 322475 324538 335636 341100 348349 348678 387979 387675 627351 656864 40.55 67.7 1
10:29:26 2023-09-27 348664 343555 87340 85953 127657 134184 131197 133279 94074 92125 99845 101611 121560 123168 349509 377040 1026235 1007324 373720 387758 113388 101642 111543 114042 129992 126128 119284 119988 80485 81667 269437 237322 691944 697044 211064 206840 268565 270482 313547 305930 324095 323182 339880 343713 318896 357367 717553 752656 536710 437405 284196 278479 324476 322799 338757 339570 345713 350297 386744 386965 621783 653999 40.55 67.6 1
10:29:27 2023-09-27 345908 343590 87407 85769 127987 133555 133739 133083 94107 91805 100326 104182 121593 122866 350566 378392 1017876 998837 374048 387939 113388 101460 111268 113795 129631 125880 119056 119641 80188 81667 268259 238331 690838 696774 208452 207625 266509 270557 312749 304284 324095 324309 338820 342957 321808 354343 717553 759494 533968 440045 285077 278335 324933 322274 337464 341338 346764 347140 388015 387613 625463 656864 40.55 67.7 1
10:29:28 2023-09-27 348664 343279 87463 85736 128148 133672 133819 132829 94479 91825 100263 101531 122062 122851 350952 377715 1021589 1010386 369416 387722 113856 101291 111646 113637 132021 125813 119289 119651 80573 81490 270338 237279 693859 695073 210616 207342 269168 269760 313107 306289 320315 324875 338309 343162 318896 358454 718274 750804 522456 436466 285133 278335 323037 324537 335671 341682 346764 349204 385550 385240 630209 654036 40.55 67.6 1
10:29:29 2023-09-27 345508 343590 87398 86069 127987 133928 133741 132990 94140 91931 100154 104215 121593 122799 350566 376160 1023849 1007368 373720 387939 113388 101460 111191 113863 129631 126229 118857 119974 80188 81699 269437 238669 689465 695073 210765 206979 267811 270366 314060 304106 322562 324839 338082 344783 319863 356572 717553 748206 529488 439476 283396 278470 324933 321524 337737 342125 345349 349240 387634 387613 627351 654537 40.55 67.6 1
10:29:30 2023-09-27 347939 346147 85664 86128 128264 131923 133832 133222 94332 91895 100295 101552 121894 122917 350952 377679 1014629 1001959 375145 387939 113901 101358 111302 113795 129889 125847 119221 119803 80375 81611 269437 237322 690854 693073 208486 207625 267364 270748 313107 305930 321321 324875 336746 343784 321808 355204 718274 754553 531226 442246 284673 279253 324019 322835 337730 343464 346728 348152 388015 386424 631892 654743 40.55 67.6 1
10:29:31 2023-09-27 349810 343555 87552 85761 128143 131665 133928 132956 94303 91771 100154 104005 121625 126048 351132 378428 1017912 1011064 369632 387939 113765 101460 111569 113637 132381 125813 119255 119641 80609 81522 270338 236652 703063 695073 208777 206334 268979 270366 312157 306829 320575 324875 338582 342916 318861 358454 719871 747587 539960 436534 284423 279148 322774 324273 336413 341647 346764 352728 385106 387876 632686 653889 40.55 67.6 1
10:29:32 2023-09-27 350412 343449 85742 85999 127943 134385 133728 133408 94299 92058 99845 101498 121593 122866 350315 378997 1014629 1000331 376932 387903 113323 101325 111337 113829 132021 125847 119172 119641 80220 81667 270338 237154 691046 694088 208486 206979 267811 270748 311648 306361 321549 323038 339916 342683 320609 355780 717767 759176 524826 440163 283396 280034 322547 323290 338246 340589 347537 348678 388015 388128 623178 655001 40.55 67.6 1
10:29:33 2023-09-27 348664 343555 87449 85673 128538 133672 134114 132736 94206 91612 100326 103933 121625 125979 350602 378997 1014629 1003931 374879 387939 113453 101460 111491 113829 131895 125847 119172 119641 80220 81611 275310 237322 697532 696058 208126 207446 267811 270459 313107 305571 319605 324875 338855 341656 320834 355743 720453 758639 532597 441306 283396 281294 323732 324514 337730 342019 348486 350730 387799 387502 630332 656753 40.55 67.7 1
10:29:34 2023-09-27 347342 346518 87519 85853 128109 134319 133928 131123 94526 91931 100121 104005 121625 122799 350566 382219 1022361 1000294 369596 387650 113421 101426 111491 113829 129631 125847 119255 119641 80220 81611 275310 237322 703881 694088 208196 207161 268601 269950 313583 305464 321323 324839 339916 341586 319863 357946 716176 757031 533968 438740 284698 278479 324704 322799 336720 340589 348349 351690 385621 387578 626461 656864 40.55 67.7 1
10:29:35 2023-09-27 347454 343590 87373 85945 127991 134150 133506 133152 94205 92125 99845 104105 121560 123035 350073 378997 1017912 1000368 377313 387939 113388 101460 111225 111061 129631 126263 119056 119974 80220 81699 270732 237994 690541 694052 208486 207302 266954 270748 312851 305500 322562 323853 338891 342683 320348 354913 719518 756776 528136 440259 284673 279929 323875 322823 338341 341198 346618 351764 388015 385240 623215 656398 40.55 67.7 1
10:29:36 2023-09-27 345971 346627 87331 85912 127653 134180 131306 133059 94105 92028 99811 104177 121296 123035 350037 376160 1023849 1004401 372920 387975 112948 101460 110960 113863 129451 126263 118857 119974 80220 81776 269437 237322 690159 697044 209320 206403 267847 270557 313619 305715 322562 323589 338891 343784 322189 357150 717553 748386 529488 437774 284227 278470 324476 321821 338793 341065 345676 350332 387361 386424 623656 654036 40.55 67.7 1
10:29:37 2023-09-27 347943 343555 87527 85828 128105 133963 133599 132990 94173 91805 100263 101648 122290 123035 351091 375717 1014519 1006039 375566 387758 113700 101325 111354 113829 129631 125847 119255 119641 80252 81727 274408 237322 695640 693109 208161 207660 267633 270748 313143 305930 320575 326712 337797 343233 321808 355204 720417 755925 537180 442763 283604 279148 324019 322835 334697 343464 347856 348152 388015 386389 631892 656864 40.55 67.7 1
10:29:38 2023-09-27 349884 344231 87463 85820 128143 134327 133834 133352 94173 91964 100121 104038 121593 122733 350320 376761 1017155 1011064 375832 387867 113421 101460 111531 113671 131804 125847 119138 119641 80252 81555 267912 236652 703036 693109 209501 206403 267364 270748 312193 305930 320611 324839 338344 345302 319899 355452 718310 747679 533968 439435 285077 280126 322451 323553 336720 341647 345152 350332 388015 385849 629135 654500 40.55 67.6 1
10:29:39 2023-09-27 345947 343594 87398 86128 128264 130591 130220 129747 94334 91991 100192 101547 121560 123338 350422 378853 1020410 995931 373484 388011 113421 101538 111329 113986 129631 126229 119255 119890 80554 81872 269292 238500 691081 697044 208812 207984 266990 270748 315053 305500 322108 324839 338927 343431 322332 354667 717553 757256 537180 440854 285886 278335 324933 322346 338246 341612 346801 348152 388015 387613 625537 654483 40.55 67.6 1
10:29:40 2023-09-27 348653 343590 87373 85941 127898 134327 133741 133445 94011 92125 99845 104072 121560 122950 350566 378997 1015463 1000331 376705 387903 113388 101460 111337 113897 129631 125880 119090 119890 80252 81699 275310 237322 692617 694088 208632 207302 267847 270748 312121 306325 322073 323002 340394 342683 320573 355816 718310 756154 532193 440369 283396 280069 323037 323553 338757 340624 347537 349204 388015 387804 625202 656642 40.55 67.6 1
10:29:41 2023-09-27 346264 344483 85734 86058 128011 134197 133832 133315 94267 91958 100158 104182 121593 122866 350566 375596 1026724 1008046 374048 388011 113356 101848 111200 113897 129631 126263 119056 120140 80220 81732 269437 238669 686672 695073 208847 207302 267847 270482 314060 304570 322598 324839 337834 344819 319863 356572 717045 748278 535339 439124 284028 278479 324933 321560 338282 341647 346238 350297 387979 387648 626461 654537 40.55 67.6 1
10:29:42 2023-09-27 347687 343590 87425 85798 128143 133776 133834 133025 94173 91931 100085 104072 121593 122905 350355 379141 1023123 1003454 372620 387939 113453 101460 111337 113705 131804 125880 119172 119890 80252 81699 270732 237322 693855 694052 208847 206403 268601 270366 313619 305930 322823 322871 339916 343713 318896 357403 717553 754111 525125 437774 284263 278383 324260 323038 340538 342861 347527 350189 386636 387437 621673 655425 40.55 67.6 1
10:29:43 2023-09-27 349672 345664 85717 85824 128114 133800 133599 132990 94479 91858 100263 104043 121625 126048 350602 378464 1020137 1011064 373147 387903 113798 101460 111525 113671 132055 125847 119289 119641 80472 81611 270338 236703 693718 695073 209320 206334 268412 270748 311470 306613 320575 324875 338855 343473 318861 357440 719907 749344 530463 437083 284028 279839 323073 324573 336720 341682 345713 350862 387979 385275 627912 655001 40.55 67.6 1
10:29:44 2023-09-27 345385 343590 87432 86002 128148 133707 133854 132805 94206 91805 100188 103895 121625 126048 350602 376761 1023849 1008120 369416 387939 113453 101460 111337 113739 132381 125880 119255 119974 80252 81667 267019 237994 690597 693109 210765 207481 268601 269534 315053 306397 320090 324875 337870 343748 320384 357440 719481 754296 533968 439801 285098 279748 324897 323673 337730 343288 346363 351764 387217 387648 630033 655001 40.55 67.7 1
10:29:45 2023-09-27 349425 345917 85707 85810 128538 133633 133889 132610 94336 91645 100608 104009 121992 125979 351132 378155 1013910 1003689 374085 387903 113765 101460 111525 113705 132021 125847 119056 119641 80220 81667 269437 237322 694502 696058 208161 207625 267847 270557 313619 306829 322447 324875 339403 341691 320869 355780 720453 757292 532597 441306 283493 279113 323073 324839 334697 341647 348596 348188 388015 386154 627257 654446 40.55 67.7 1
10:29:46 2023-09-27 347340 343563 87402 85794 127991 134258 133834 133352 94173 91964 100016 104072 121625 122950 350885 375596 1014629 1003689 375979 387903 113421 101460 111525 113705 132198 125880 119289 119974 80499 81643 272817 237322 693190 693073 208847 207625 266990 270748 313143 306397 324095 324586 337585 346274 319756 355598 719217 750409 536710 439257 285481 280321 323612 323781 336755 342195 344665 350826 389798 388056 629135 654500 40.55 67.7 1
10:29:47 2023-09-27 345736 346138 85749 86217 128109 134319 133741 133352 94011 91964 100154 104072 121593 122866 350320 378997 1017912 998874 377734 388011 113388 101460 111182 113863 129631 125914 119047 119974 80220 81699 268259 237994 687071 694088 209068 207481 266990 270748 313619 305500 322598 324381 339677 343473 320834 354703 716212 757031 526783 441619 284673 279643 324476 322310 338793 341373 346999 349240 387467 387000 623693 656398 40.55 67.7 1
10:29:48 2023-09-27 344969 346382 87402 85861 128182 131923 130608 131215 94461 91891 100225 101611 121560 123035 350458 376017 1025958 1009666 374012 388011 113421 101460 111302 113863 129891 126511 118857 119974 80188 81732 268259 239310 690263 695073 209466 206979 267847 270557 314096 304570 322633 324875 337870 344819 319863 356572 717553 748242 529657 439124 284263 278370 324645 321821 338508 342195 345713 350050 387979 387648 627351 653741 40.55 67.7 1
10:29:49 2023-09-27 347697 343374 87279 85949 127657 134126 133251 133094 94011 92028 99845 104138 121560 122950 350073 377629 1023849 1003726 372920 387650 113421 101460 111337 113671 131872 125880 119172 119641 80252 81699 268259 237322 692072 694052 208882 206197 268412 270557 313875 306397 322562 322871 339952 343524 318896 357693 712111 754406 530841 437551 284227 278953 324476 322871 338793 340624 346274 352728 386780 387578 624757 654780 40.55 67.7 1
10:29:50 2023-09-27 349342 345908 85745 85872 128431 134104 133902 133257 94430 91925 100192 101466 121927 122799 350602 377364 1016435 1013272 375493 387867 113421 101460 111525 113705 130083 125880 119289 119641 80252 81643 270338 236652 693810 693109 209536 206403 267847 270748 312228 306829 320646 324609 338891 344819 321924 355816 719907 747153 536710 437883 283360 280034 323563 323589 336720 341682 345432 351109 388015 385310 626778 654537 40.55 67.7 1
10:29:51 2023-09-27 345653 343074 87440 85710 128212 133707 130278 133167 94206 91805 100326 103861 121593 126048 351168 377895 1021673 1008157 369560 387939 113732 101460 111525 113705 132289 125880 119289 119641 80252 81720 268259 237322 693530 693109 208812 207336 268979 269570 314096 306613 320611 324875 338344 343784 320323 357946 718347 752693 535339 439174 285169 278300 324476 324803 337730 343217 346509 352227 386672 388629 630369 654891 40.55 67.7 1
10:29:52 2023-09-27 350458 345913 85647 85906 128397 134043 134114 132771 94239 91645 100429 101569 122211 122670 351132 378755 1013910 1003894 374505 387650 113954 101389 111749 113593 132381 125760 119537 119558 80252 81699 267912 237322 698387 696551 208161 207774 267847 270748 313178 306829 320090 324875 339880 342169 320869 356320 719907 757256 526783 441306 283793 279257 323073 324839 335706 343006 348349 350656 388015 387000 631928 653984 40.55 67.7 1
10:29:53 2023-09-27 350380 343314 87459 85743 128143 133835 133928 132840 94173 91805 100188 104038 121593 126083 350320 378464 1017912 1011064 375072 387903 113453 101460 111371 110855 132055 125880 119289 119641 80252 81699 269437 236652 697054 694582 209536 206403 267847 270748 312228 306829 320682 324875 338891 344819 319379 356861 722056 747696 532193 437519 286089 282525 323647 323877 336613 342329 345567 351285 387907 387948 626945 654036 40.55 67.7 1
10:29:54 2023-09-27 346691 343590 87278 85853 128299 134421 130142 133210 94173 91964 100085 101541 121560 122833 350602 378730 1017949 998165 375979 387975 113421 101460 111337 113739 131804 125914 118925 120057 80252 81841 268259 238331 688793 694088 208847 207660 267025 270748 314132 305035 324095 324875 338927 343748 321558 354667 716176 757031 533968 440126 284673 280040 324933 322310 338793 341682 347820 349276 387503 387613 624651 654483 40.55 67.7 1
10:29:55 2023-09-27 349425 343074 87432 85827 128212 134140 133928 133352 94206 91838 100188 104072 121992 126083 351168 378791 1013910 1003657 374048 387939 113798 101286 111749 113593 132381 125639 119537 119558 80537 81555 272817 236485 707715 694088 208486 207660 267847 270748 312923 305372 321357 324057 340694 342951 320655 356605 719762 760520 538570 441306 286089 279664 322893 324694 337464 341373 348596 348995 388015 387840 627351 656139 40.55 67.7 1
10:29:56 2023-09-27 347934 345953 87436 85835 128011 134327 133633 133352 94142 91998 100188 104072 121625 122630 350355 377328 1022397 1003726 372620 387975 113453 101460 111488 113739 131838 125880 119289 119890 80285 81699 269437 237322 694090 694052 209501 206438 268601 270748 314345 306397 322598 323625 340430 343748 319863 357074 712111 754858 536710 437829 284347 279148 324476 323326 338829 340589 346801 350368 387397 387306 622774 654537 40.55 67.7 1
10:29:57 2023-09-27 347245 343590 87485 85883 128114 133928 133928 133445 94205 91931 100121 101466 121593 122818 350566 378791 1020875 1000294 369632 387903 113421 101460 111491 113829 129631 125847 119255 119890 80220 81667 266917 237994 694370 698015 208777 207417 269178 270078 313809 304961 321929 324442 340766 342267 320691 358270 719555 759103 534825 439088 285316 278479 324704 323493 337559 341577 348843 349240 386472 390694 623693 656864 40.55 67.7 1
10:29:58 2023-09-27 348336 346138 87465 85912 128143 134017 133785 133083 94303 91931 100154 104038 121593 126153 350566 376160 1019086 1011064 375796 387903 113421 101460 111491 113671 131987 125847 119255 119641 80220 81611 270338 236819 694559 693109 209501 207267 267364 270748 312851 306311 321549 324875 338855 345544 319863 355707 719407 747643 531798 439188 285279 280034 324019 323781 336720 341647 344629 350826 388015 386389 628108 656117 40.55 67.6 1
10:29:59 2023-09-27 346496 346406 85753 86136 127977 134420 133832 133443 94267 91958 100297 101642 121560 123135 350530 378731 1014961 1001791 377628 387578 113388 101741 111302 113897 129631 126477 119119 119974 80220 81699 268259 237322 686647 694088 208812 207446 267811 270748 312157 305930 322562 322967 339880 343197 320798 356303 717260 757031 526783 440369 284673 280069 323754 322799 338757 341100 347820 349240 391183 387804 622737 655001 40.55 67.6 1
10:30:00 2023-09-27 347943 346406 87523 85949 128148 133958 133599 132990 94205 91931 100154 104038 121593 122799 350320 375560 1014629 1005151 375979 387939 113732 101460 111491 113829 132021 125880 119221 119641 80220 81667 268259 237322 695075 693756 208632 207949 267364 270748 313363 306146 321549 326445 337290 343748 321844 355204 719835 754821 531226 442357 283360 279183 324019 323517 336177 343147 347245 350656 389993 387912 630815 654854 40.55 67.7 1
10:30:01 2023-09-27 346559 344447 85749 86084 128003 134350 130253 133083 94237 91931 100121 104072 121625 123120 350422 378685 1020262 998128 369632 387795 113388 101460 111491 113863 129631 125847 119221 119974 80220 81699 268259 237994 700132 694088 208126 207336 268979 270140 314132 305808 321584 324875 339880 341656 320834 357910 716751 757256 524826 440369 284898 278300 324933 322799 337464 342160 348843 348678 385585 387613 625500 656864 40.55 67.7 1
10:30:02 2023-09-27 345981 343581 87459 85794 128109 134115 133564 133025 94205 91931 100154 104143 122020 122866 350602 378997 1020875 998874 372920 387939 113388 101741 111337 113863 129631 125880 119138 119974 80220 81699 268259 238331 692755 696551 208486 208129 267776 270557 315053 305035 324429 324839 338641 343473 322559 355707 712147 757292 541890 443485 286292 279712 324825 322656 338104 342259 347674 350730 390689 388594 625316 658191 40.55 67.7 1
10:30:03 2023-09-27 346705 343555 87465 85794 128534 131923 130272 132921 94270 91805 100292 104038 121960 122718 350566 377593 1022397 1010035 369560 387939 113798 101460 111525 113829 132198 125847 119255 119641 80440 81611 270338 237826 693530 693109 208847 207625 269357 269724 314132 306829 321285 324875 338855 343748 320834 358962 719362 754553 533968 439746 285169 278270 324019 324273 337730 343189 347291 349240 385621 387000 630961 654205 40.55 67.7 1
10:30:04 2023-09-27 346715 343621 87400 85920 128143 130605 133564 133059 94140 92125 100052 104172 121593 123120 350320 375596 1023849 1005188 374012 387939 113524 101741 110960 113897 129631 126297 118857 120224 80531 81699 269437 237994 686083 697044 209501 207302 268428 270748 314060 305500 323088 323853 338891 345019 320584 357110 717332 752161 532597 438594 286292 281330 324861 322620 339639 341984 346201 350826 387979 387578 626539 654891 40.55 67.6 1
10:30:05 2023-09-27 348664 343555 87527 85916 128148 131923 133937 132990 94140 91964 100154 101508 121625 122833 350602 377292 1014629 1003689 375979 388011 113421 101460 111337 113739 132021 125880 119454 119974 80472 81699 267912 237322 690939 693109 208847 207694 267811 270748 313840 305539 322073 326495 337799 345579 321844 355743 719362 752656 527629 441106 283449 279999 324476 323817 337464 343740 346764 349204 390943 387000 632376 656864 40.55 67.6 1
10:30:06 2023-09-27 349672 343590 87467 85861 128355 133928 134021 133352 94173 91805 100154 104110 121992 126083 350566 378464 1017912 1012503 371723 387903 113765 101460 111525 113671 132381 125847 119454 119641 80472 81611 270338 236485 693276 695073 208847 206334 268989 270315 312601 306252 323865 324766 338748 343607 319237 358344 722664 751060 530463 437046 284627 279999 323528 324574 339167 342533 346764 351357 387670 386741 628950 653889 40.55 67.7 1
10:30:07 2023-09-27 346170 343590 87436 85953 128141 134184 133564 133117 94140 92091 100154 104105 121593 123035 350320 378997 1016398 1000368 375668 389648 113388 101741 111225 113863 129631 125880 118857 119974 80220 81699 269437 237994 690107 694052 208847 207996 267400 270748 313583 305715 322598 324081 339642 343473 320869 354954 717224 757031 533968 441306 284673 280544 324704 322799 338793 341647 347856 352190 388015 385849 623693 656864 40.55 67.7 1
10:30:08 2023-09-27 348253 343314 87563 85647 128568 133672 133889 132771 94336 91805 100326 103861 121625 126013 350602 378997 1016910 1004645 374879 387903 113453 101460 111337 113863 129631 125847 119172 119890 80220 81611 270732 237176 693275 695875 208382 207845 267669 270675 313000 306527 322261 326604 338713 342133 320834 356572 722664 757883 518896 442357 284192 279183 324019 324839 337492 342533 348596 348923 388015 386424 628144 655408 40.55 67.7 1
10:30:09 2023-09-27 346951 343590 87515 85765 128114 134115 131564 132990 94140 91805 100085 104038 121560 126188 350037 378730 1023849 1004401 372920 387903 113388 101637 111337 113671 129631 125847 119056 119641 80220 81578 268259 237322 690646 694088 208847 207302 268601 270265 314096 306397 321549 323853 340945 343197 319568 357946 712111 755428 530841 437774 284898 278953 324933 323781 338757 340589 347574 353593 386221 390978 624757 656324 40.55 67.7 1
10:30:10 2023-09-27 345983 343590 87402 85861 127936 134421 133741 133352 94140 91964 100360 104105 121625 122866 350602 378997 1017949 1000331 375979 388011 113388 101670 111329 111061 129562 126356 119017 119939 80375 81826 269292 238669 695652 698752 209180 208135 266812 270748 314096 304999 324556 324574 339737 343713 322296 354954 712111 757810 525125 442874 284673 279573 324933 322310 338520 342140 347291 348714 387467 387613 625057 654446 40.65 67.7 1
10:30:11 2023-09-27 346960 345393 87519 85761 128355 134225 133928 132771 94173 91805 100154 104038 121593 126118 351132 376761 1023849 1008837 371832 387939 113388 101460 111337 113829 131804 125880 119172 119890 80220 81699 268259 238331 690525 693109 208847 207446 267847 270748 315245 304999 323665 324875 337834 344783 320609 356861 716212 748314 525125 439746 284832 279712 326468 322548 339167 343083 346618 349906 387799 388629 630509 654817 40.55 67.7 1
10:30:12 2023-09-27 349847 343519 85632 85761 128143 133800 133540 130849 94173 91771 100121 103861 121593 126013 350315 381141 1010928 1001791 374012 387594 114038 101286 111715 113637 132055 125639 119454 119641 80472 81522 269437 235984 699108 697044 208812 207625 268087 270748 312193 306829 320611 324610 340394 342443 320834 356572 719362 756686 533968 440369 283869 279573 322547 324345 337701 341100 348349 348959 387425 385240 625537 656398 40.55 67.7 1
10:30:13 2023-09-27 347943 345649 87369 85765 128148 133835 134021 133074 94140 91964 100052 104038 121593 122766 350566 378464 1014629 1001959 374048 387939 113388 101460 111337 113671 129631 125880 119138 119641 80220 81555 268259 237322 703153 695073 208161 207660 267811 270748 313840 306613 320348 326712 338927 342683 322082 356569 723692 760373 525125 442560 286089 279760 324368 324622 337548 343563 348696 348678 388015 387000 629179 656642 40.55 67.7 1
10:30:14 2023-09-27 348325 345583 87527 85820 128109 134234 133741 131215 94464 91964 100154 104038 121593 122818 350320 378826 1022397 1001791 371759 387939 113421 101460 111488 113705 132106 125880 119172 119807 80220 81699 275310 237322 694723 694124 208847 206369 268601 270557 313840 305966 321584 324345 340945 342683 319379 358197 716212 757031 535339 437774 285133 279058 323696 323553 337737 340589 347856 350332 386744 387578 622737 655001 40.55 67.7 1
10:30:15 2023-09-27 345981 343590 87373 85839 128143 134327 133599 133352 94173 91901 100085 104038 121560 122818 350566 378720 1020152 998874 369114 387939 113421 101460 111337 113671 129631 125847 119130 119974 80220 81732 268259 237826 689520 697044 209901 207984 268412 269986 314802 305643 324741 324550 338784 342542 322189 356715 719044 761329 525431 442874 286292 278300 324933 322835 337737 341682 349120 350730 388015 388770 626461 655908 40.55 67.7 1
10:30:16 2023-09-27 348796 346060 87440 85765 128178 133835 133928 132771 94206 91771 100188 104005 121992 126048 350602 377895 1022397 1008120 369596 387975 113453 101460 111337 113671 130099 125880 119454 119641 80472 81699 268259 237826 692900 693109 208812 207481 269357 269534 314096 306829 320575 324875 338855 343784 320834 358999 719362 752656 535339 439124 285169 278305 324019 324538 338417 342709 347574 349276 385657 387306 630925 653984 40.55 67.6 1
10:30:17 2023-09-27 345981 343625 87407 85835 127894 133869 133378 133117 94173 92125 100188 104177 121593 123159 350602 376160 1023849 1005188 373447 387939 113168 101460 110960 113897 129451 125914 118857 120140 80356 81732 269437 238897 684635 696368 209912 207452 268493 270675 313953 304891 323435 324658 338404 345361 320206 357367 717553 748314 529488 438795 286902 279262 324933 321821 338793 342399 345458 350718 387979 387613 626906 655001 40.65 67.7 1
10:30:18 2023-09-27 348171 343555 87440 85639 128449 133707 133854 132552 94303 91805 100154 101402 121593 126048 351132 378997 1014629 1002978 375713 387939 113421 101460 111491 113829 131804 125847 119289 119641 80472 81699 267912 237322 694958 695073 208486 208019 267847 270748 314096 306829 320090 327259 339642 342683 321844 356572 720453 756686 533454 441730 284028 279183 324704 324839 335671 342709 348843 348678 387763 390142 632273 658117 40.55 67.7 1
10:30:19 2023-09-27 348326 343590 87398 85790 128143 133963 133834 132840 94173 91838 100121 104038 121593 126136 350602 375332 1014629 1004438 375979 387903 113421 101637 111525 113705 129958 126128 119298 119803 80563 81601 269437 237285 692702 692401 209180 208170 267222 272396 313583 306397 321620 324875 337834 345574 321558 355168 718274 748386 533968 442246 285481 279904 324019 323553 337228 343704 346274 349240 387432 387000 631892 655001 40.65 67.7 1
10:30:20 2023-09-27 346470 343590 87440 85835 128532 133963 133633 132990 94173 91964 100154 104072 122029 126153 350602 378826 1022397 1000368 369632 387939 113421 101460 111337 113705 131804 125880 119289 122068 80252 81732 268259 237994 693738 698087 208521 207481 268979 270366 314132 305930 323139 324875 340694 341691 320834 357946 717224 760471 535339 438832 285133 279185 324789 323529 337523 341949 349833 349906 386636 387507 623510 656790 40.55 67.7 1
10:30:21 2023-09-27 346451 343590 87561 85953 128148 134327 133506 133352 94173 91964 100188 104105 121593 122866 350602 378997 1020152 1000996 373793 387686 113667 101673 111463 114110 129992 126195 119119 119905 80485 81826 269437 238669 687455 697044 208882 208309 267562 270567 315676 305035 322562 324875 339642 344401 322822 355204 716176 757292 533968 441201 283396 279054 324969 322572 338246 341682 347820 348188 390355 387648 626461 655908 40.55 67.7 1
10:30:22 2023-09-27 348436 344921 87500 85835 128178 131923 133668 132805 94206 91805 100326 103895 121625 126013 351132 377895 1020188 1009591 369560 387903 113934 101460 111715 113637 132090 125847 119454 119641 80563 81643 270338 236986 697878 695073 208847 207013 269697 270366 313143 306829 320611 324875 338891 343748 319639 358779 722664 753762 535339 437724 285267 279468 323911 324694 337050 342568 347145 350682 385621 386424 629106 655001 40.55 67.6 1
10:30:23 2023-09-27 349562 346642 85781 85920 128105 134091 133447 133059 94494 91991 100154 101428 121593 126188 350566 377627 1013910 1001791 375260 387867 113453 101460 111525 113705 132021 125880 119289 119641 80252 81699 270338 236652 703206 694124 208812 207481 267847 275783 312157 305710 322598 324057 340430 343473 320869 355853 718310 761231 534825 440369 283573 280104 324019 323326 338829 341135 347856 349276 387503 386389 623693 657983 40.55 67.6 1
10:30:24 2023-09-27 347697 343039 87526 85702 128568 133614 133796 132679 94271 91645 100359 103756 121992 125856 350602 378190 1013191 1004831 374048 387903 113798 101429 111715 113637 132055 125847 119454 119641 80252 81699 269437 237322 698898 696551 208667 207660 267847 270482 313655 306721 323176 324658 340179 342577 320477 356715 720344 761329 533968 441619 286292 279859 323791 324839 336177 341682 348843 351727 387727 387000 630961 654483 40.55 67.7 1
10:30:25 2023-09-27 347491 345917 85721 85802 128109 133928 133741 133059 94173 91838 100188 104072 121625 122833 350602 378826 1022397 1003217 369632 387614 113421 101460 111337 113705 132106 125880 119172 119641 80252 81699 269437 237658 690404 694124 208521 207417 268979 270366 314132 305966 321620 324875 340430 342184 320609 357946 716248 756723 533968 439746 285169 278470 324933 323817 337263 341682 346224 352728 386200 387613 623730 654446 40.65 67.7 1
10:30:26 2023-09-27 345690 343590 87342 85894 128055 133997 133447 133059 94011 92061 100154 104072 121593 122866 350320 378997 1020912 998874 376245 387975 113421 101460 111337 110985 129631 125880 118891 119974 80220 81732 268259 238500 687791 697959 209291 208066 267115 270748 313989 304891 322490 324694 339737 343607 322153 355022 718274 758103 533968 440126 285481 281927 324933 322214 338282 341647 347856 352227 391314 387306 623656 655001 40.55 67.7 1
10:30:27 2023-09-27 345166 343625 87432 85794 128178 133869 133834 133025 94173 91838 100154 103928 121593 126118 350602 376797 1023849 1009628 371832 388011 113453 101671 111337 113705 129631 125880 119090 119641 80252 81699 268259 238669 700541 693109 208882 207660 268601 270482 315720 306397 320646 324679 338618 343819 320869 357403 718310 748422 536710 440369 285133 278305 324969 323853 336213 343464 346801 349804 386236 390694 633624 656176 40.55 67.6 1
10:30:28 2023-09-27 347943 343590 87373 86020 127919 134254 133285 133221 94076 92125 100184 104138 121477 123035 350073 376761 1023849 1005225 372883 387903 113388 101460 111560 113705 131746 126390 119298 120003 80563 81760 269437 237826 689119 698752 209724 207486 268907 270675 313445 306397 323291 323889 340741 344783 320359 357690 717553 755367 530841 438075 284698 280030 324704 323361 339341 340624 346801 351181 387979 387613 623693 655001 40.55 67.7 1
10:30:29 2023-09-27 347345 343590 87492 85831 128449 133741 133854 132840 94270 92091 100292 104143 121593 122833 351096 378997 1014629 1003689 375979 387903 113765 101460 111406 113829 129631 125847 119420 119974 80220 81667 268259 237322 694207 695073 208632 208274 268412 270748 314788 306829 320575 325168 338855 343438 322296 356536 720417 758103 548299 442874 284227 279573 324704 324478 338448 343493 348586 350767 390102 390324 632641 657687 40.55 67.7 1
10:30:30 2023-09-27 349773 343279 87440 86017 128410 133928 134021 133352 94270 91771 100154 104005 121593 122766 350566 377895 1016398 1011064 375003 387650 114012 101678 111440 114008 129992 126162 119427 119905 80628 81793 277847 236914 696015 695073 210310 207302 267847 270748 312821 307118 321549 324875 338855 345544 319863 356678 720380 753848 535339 438740 283360 280161 324019 324309 337464 342364 346214 351357 390210 386389 627185 655001 40.55 67.6 1
10:30:31 2023-09-27 345981 343625 87373 85980 128080 133893 133599 132990 94140 92059 100154 104177 121560 122799 350602 378997 1020115 998874 374578 387903 113421 101460 111491 113897 129631 126229 119255 119974 80252 81732 270732 238669 699006 698528 208882 208309 267588 270748 315053 305035 322598 324875 339880 343748 322822 355707 716176 760643 535968 444463 286292 279894 324933 322692 339137 342498 347637 351727 391314 387472 623620 655140 40.55 67.7 1
10:30:32 2023-09-27 349442 343559 87429 86004 128080 134515 133834 133352 94140 92028 100154 104215 121778 123377 350315 378817 1017440 1000894 377129 387434 113700 101639 111432 111073 129992 125847 119221 119974 80472 81699 271803 237176 690253 699023 208812 207660 268601 270748 312050 306037 322073 324309 339916 343524 320869 357114 719362 756686 539452 440369 284400 280692 323037 323817 338757 341100 348103 351367 388015 385275 626461 656864 40.55 67.7 1
10:30:33 2023-09-27 347943 346627 87398 85912 128021 134176 133471 133210 94140 91868 100121 104038 121593 122799 349509 377895 1023849 1005151 373447 387939 113453 101460 111337 113863 129631 125847 119454 119974 80472 81699 268259 237322 691544 694088 209501 207267 268979 270748 314096 306397 324556 324284 341174 343502 320063 358307 719592 755780 538081 437592 286902 281330 324825 324237 338793 340589 346801 351073 387619 387507 622700 655001 40.55 67.6 1
10:30:34 2023-09-27 348783 343555 87440 86091 128114 134234 134114 133352 94140 91931 100188 104072 121593 122972 350566 375297 1016186 1005188 376245 387939 113765 101460 111525 113829 129631 125847 119255 119641 80252 81667 270338 237322 693022 693073 209501 207949 267776 270748 313143 306073 321584 324875 337834 345857 320869 355780 719326 748314 532193 441306 283758 280034 324476 323817 337984 343189 345676 350332 387503 386965 630925 654729 40.55 67.6 1
10:30:35 2023-09-27 349672 343334 87440 85861 128165 133707 133633 132990 94238 91931 100326 104038 121876 122700 351096 378997 1017949 1012503 371759 387686 113954 101460 111715 113829 132147 125847 119620 119641 80703 81699 270338 236652 696602 695565 209619 209404 269593 270567 313000 306793 321894 324803 339499 343607 319685 359398 721290 748278 541350 437865 285098 280034 323732 324658 337157 343189 347856 354060 385370 387472 630961 655001 40.55 67.7 1
10:30:36 2023-09-27 350592 343594 87463 85953 128109 134184 133599 133244 94173 92125 100292 104138 121625 123035 350566 378155 1014629 1001791 376669 387903 113421 101460 111525 113829 132021 125880 119454 119890 80472 81699 270338 236986 693350 694088 208812 207660 268601 270748 312193 306829 322037 324609 340945 343233 320905 357656 719871 757256 533968 440479 284627 280461 323037 324309 338246 341373 348349 349240 388015 385814 624577 656642 40.55 67.7 1
10:30:37 2023-09-27 347687 343374 87519 85916 128143 134327 130707 133352 94205 91931 100154 104143 121625 122766 350566 375596 1014629 1005151 376245 387939 113453 101460 111491 113829 131987 125847 119255 120087 80563 81869 270732 237680 695310 694435 209361 208495 267669 270711 313917 306721 322383 327174 337834 344783 322571 355816 723692 755925 538570 440854 283793 282126 324717 323673 336720 343775 347820 349204 389935 387271 632824 656864 40.55 67.7 1
10:30:38 2023-09-27 347527 343590 87449 85886 128148 134150 133819 133025 94173 92028 100154 104072 122020 126118 350566 378791 1023849 1001791 371759 387939 113765 101460 111491 113829 131838 125847 119255 119890 80472 81732 269437 237826 694723 698051 208847 207481 269357 270748 314574 306829 322073 324875 341389 342683 320348 358962 718274 755054 532597 438768 285223 279573 324933 323817 339648 342861 349686 351690 387691 389209 627277 658734 40.55 67.6 1
10:30:39 2023-09-27 346960 343555 87398 86008 128109 134184 133506 133244 94140 92091 100121 104072 121593 123035 350037 378997 1017876 1001791 376233 387975 113634 101712 111359 111213 129562 126404 119119 120140 80573 81826 268259 238331 703744 700015 209466 207625 267776 270317 313832 305679 323171 324803 340394 343748 320869 354877 721638 758103 535339 441417 285077 280496 324704 322835 338829 341647 348103 350261 387503 387578 623693 656864 40.55 67.7 1
10:30:40 2023-09-27 345717 343585 87436 85802 128182 133997 133819 133025 94238 92125 100154 104072 121593 123105 351096 376761 1023849 1009591 372620 387939 113421 101460 111337 113863 129631 125847 119255 119890 80642 81699 270732 238669 706246 693109 209320 207660 268601 269950 315497 306613 320646 324550 338618 345019 320869 357946 718274 752620 532193 441123 287923 279712 324681 324622 336542 343634 347145 350646 386600 389139 630779 655001 40.55 67.6 1
10:30:41 2023-09-27 346778 343625 87432 85945 128021 134150 133928 133152 94205 92125 100154 104138 121593 123035 350315 375910 1028587 1009591 373602 387867 113323 101814 111131 111126 129631 126579 119002 120307 80188 82134 270732 238500 698010 698528 210122 207625 268979 270748 314574 305643 323471 324250 338927 345857 320384 357946 716176 748350 541350 439225 284662 279823 324933 322310 339543 342399 346238 350826 388015 387613 625537 655001 40.55 67.6 1
10:30:42 2023-09-27 347934 343555 87436 85945 128538 133835 134114 133167 94173 91901 100121 104072 121625 122799 351096 378464 1014629 1003689 375713 387939 113453 101603 111525 113863 132198 125880 119255 119890 80252 81699 270338 237322 696347 695073 208486 208309 267847 270743 314132 306829 320611 325204 339356 343502 322571 356569 720307 759139 532193 442874 286292 279894 324861 324658 338208 343704 348843 348959 388015 387578 630852 656335 40.55 67.7 1
10:30:43 2023-09-27 348394 343590 87523 85949 128148 133963 133633 131215 94494 91858 100297 101573 121927 122950 350458 374926 1017440 1010110 377240 387758 113421 101460 111603 113863 132021 125880 119381 119905 80472 81699 270732 237322 694324 692964 208882 208309 267847 270748 314060 306613 322333 326712 337799 345579 322332 355816 719362 755657 539960 440818 283396 279804 324704 323817 339167 343775 346801 349240 387467 387271 632376 654706 40.55 67.6 1
10:30:44 2023-09-27 346960 346174 87440 85920 128178 134327 133599 133352 94303 92091 100188 104072 121960 122851 350566 378997 1020912 998874 372657 387939 113453 101460 111488 113863 129631 125880 119255 119974 80252 81732 268259 238500 700675 694088 208486 208716 269178 270531 315245 306577 322490 324803 339773 342542 322416 357470 719592 762408 532193 440162 285169 279148 324681 323565 338140 342639 349833 348714 387361 388735 628614 656372 40.55 67.7 1
10:30:45 2023-09-27 346778 346678 85692 86220 128294 134481 133926 133547 94365 92025 100261 101608 121894 123153 350422 378997 1017514 1001791 377849 387831 113356 101741 111302 113897 131838 125914 119298 120204 80440 81699 270338 237322 692568 694124 208847 207660 268601 269528 312193 306829 322598 324320 340945 343748 320869 356898 718310 756154 528981 440994 284086 280924 324019 323553 338829 341612 348349 350014 387467 386119 623693 656398 40.55 67.7 1
10:30:46 2023-09-27 345005 343625 87436 85953 128143 133997 133726 133059 94173 92092 100154 104072 121593 122799 350566 376160 1023849 1008120 374048 387975 113765 101741 111337 113897 131804 125914 119056 119974 80252 81905 270732 239310 688440 697044 209724 207556 268907 270711 314910 304855 323399 324766 338855 345822 320834 357946 718571 754259 517312 440158 284854 279608 324969 322572 339924 343464 346483 350862 388015 389659 627221 654729 40.55 67.7 1
10:30:47 2023-09-27 348513 343590 85707 85706 128785 133800 134114 132771 94336 91741 100498 103861 122025 125979 350602 377592 1014629 1002230 374048 388011 113765 101645 111525 113863 132381 125880 119255 119641 80472 81732 271709 237322 699466 696058 208667 208164 268412 270337 314096 305799 320611 326712 340394 342718 322106 356861 722567 757256 539452 441619 284698 279804 324476 324839 336177 342709 349686 352227 387799 390687 630852 658734 40.55 67.6 1
10:30:48 2023-09-27 349810 343590 85535 85916 128148 134327 133834 133352 94173 91964 100188 104038 121658 126118 350566 378464 1017192 1011790 375145 387939 113453 101460 111630 111105 130264 126342 119415 119939 80660 81769 277847 236950 695497 696721 210052 207486 268601 275783 313143 306829 321620 324694 338606 345786 319863 357693 720453 753082 533546 437811 284263 280793 324019 324803 337737 342392 345713 351429 388015 386424 627221 655001 40.55 67.7 1
10:30:49 2023-09-27 346191 343625 87467 85894 128148 134091 133633 133059 94140 92028 100154 104072 121625 122866 350566 378997 1022397 998874 375979 387975 113388 101460 111337 110865 131804 125880 119138 119974 80220 81732 268259 238500 694199 698033 208882 208274 266990 270748 315053 305665 322598 324875 339880 343748 322822 355204 718310 757220 538570 442314 286089 282126 324825 322262 338650 342533 347710 349624 391038 388629 625353 658696 40.55 67.6 1
10:30:50 2023-09-27 349425 343279 87440 85857 128568 133928 133668 132990 94206 91805 100154 103861 122053 126048 350320 378755 1015463 1005328 374624 387831 114078 101358 111767 113851 130355 125746 119518 119539 80693 81522 270338 236318 697273 694052 211064 208066 268601 270748 312228 306829 321584 324550 341317 342718 321844 357403 720453 757256 526783 441435 284698 280034 323073 324839 338282 341647 348596 349768 388015 385849 625574 655408 40.55 67.6 1
10:30:51 2023-09-27 347697 343625 87398 85978 128025 134140 133834 133445 94011 92125 99845 104205 121361 123168 350320 375632 1024203 1007058 374012 387975 112980 101741 110994 113930 129631 126263 118891 120057 80252 81732 268259 237322 690287 697044 209501 207481 268601 270748 314610 305966 324334 324345 338927 345579 320620 357690 718934 754954 532193 438978 286292 279699 324861 322393 339675 341984 346092 350826 388015 387613 625537 654883 40.55 67.6 1
10:30:52 2023-09-27 346741 343590 87432 85794 128178 134468 133928 133059 94173 91891 100297 101579 121861 123035 350458 379747 1023702 1001643 369488 387795 113732 101639 111491 113863 132198 125880 119090 119890 80765 81732 270732 237826 690126 694124 208196 208205 269697 270557 315053 306397 322073 324875 340430 342683 321879 357946 717260 757328 533968 440994 285263 278335 324969 323817 338282 342674 347233 350297 387397 387648 623693 656864 40.55 67.7 1
10:30:53 2023-09-27 347603 345917 87402 85886 128178 134323 133834 132982 94206 91964 100154 101359 121625 122766 350602 375632 1016435 1011064 376172 387939 113421 101460 111525 113705 132381 125847 119255 119807 80505 81699 270732 237154 691218 695073 210157 207302 268601 272207 313333 306613 322311 326046 339773 345715 320206 357800 720271 751477 531686 437628 284227 280692 324019 324574 337500 342942 345604 351393 389935 386424 627221 653778 40.65 67.6 1
10:30:54 2023-09-27 347678 343555 85824 86110 128600 131923 130444 133072 94432 91958 100397 101595 122211 122833 350952 377715 1023849 1010345 369632 388011 114045 101650 111680 113829 132055 125847 119289 119641 80518 81601 269437 237322 696016 694090 208882 207660 269357 270229 314132 306829 320611 324875 338891 343819 320869 359619 720453 754858 533968 439088 286101 279148 324476 324839 336720 343464 347856 350297 386472 387318 630961 655001 40.55 67.7 1
10:30:55 2023-09-27 348653 343374 87432 85978 128567 134219 133633 133094 94173 92061 100188 104138 122029 123035 350602 378997 1017192 1001791 377849 387975 113388 101460 111337 113930 131804 125914 118925 120264 80252 81989 270732 238221 691482 701009 209584 207880 267704 272279 313917 306505 323435 324658 340275 343607 320620 355816 718310 756439 536710 441753 285279 280692 324933 323589 338864 342428 348093 350014 388625 387578 625094 654483 40.55 67.7 1
10:30:56 2023-09-27 348664 343515 85760 85902 128614 134136 130305 133003 92556 91805 100326 103895 121625 126048 350032 378817 1015409 1003726 375181 388011 113421 101358 111525 113897 132381 125880 119289 119974 80505 81699 270338 237585 695075 696058 208847 208309 268601 270748 313333 306829 320611 325239 339916 343233 322822 357403 723394 757256 539960 440198 284263 280157 324933 324356 336213 343740 346954 349804 388015 386424 628503 655944 40.55 67.7 1
10:30:57 2023-09-27 347697 343625 87402 85987 127902 134289 133378 133313 94011 92125 100052 104172 121560 123083 351114 377364 1023849 1005225 373748 387939 113453 101460 111525 111181 130173 126302 119216 120204 80550 81802 270732 237994 690815 699023 209724 207486 269132 270748 314132 306397 324556 324345 340694 345302 320571 357946 716176 755962 532193 437788 285133 279811 324933 323853 339853 341135 346837 351429 387691 387648 623693 655001 40.55 67.6 1
10:30:58 2023-09-27 347340 343625 87461 86135 128572 134234 133928 133352 94206 92125 100326 104105 121625 122833 351132 378464 1014924 1005188 375154 387975 113453 101460 111715 113897 132198 125880 119289 119641 80505 81732 275310 237322 693190 693109 210765 208669 267847 270748 314132 306829 322073 325204 338628 345337 322858 356609 720453 756496 525125 441282 284263 282126 324753 324286 337251 344668 347454 349906 390762 387542 633611 658734 40.55 67.7 1
10:30:59 2023-09-27 350666 343665 87461 85886 128178 133997 133928 133524 94173 91998 100188 104072 121992 122781 350885 375910 1018850 1013272 376715 387686 113732 101392 111867 114076 130173 126128 119518 119905 80660 81569 271191 236986 694794 693109 210010 208066 268350 269528 313619 306829 322073 324875 339773 346900 320869 356532 720453 748314 536710 440369 283396 280732 324224 324574 338282 342744 346238 351429 387538 387000 629106 655001 40.55 67.7 1
10:31:00 2023-09-27 345981 345917 87432 85827 128143 130332 133575 133094 94173 92125 100154 104138 121593 122950 350073 378730 1020152 1000368 375140 388011 113453 101460 111337 113930 131804 126297 119056 119974 80609 81732 268259 238500 691360 694088 208917 207694 267584 275747 314610 305715 323579 324875 340466 343784 321879 355488 719481 757883 535339 442874 285481 279964 324933 322656 339675 342533 348166 350189 388625 387683 625574 655908 40.55 67.7 1
10:31:01 2023-09-27 348893 346133 87494 85890 128173 133904 133854 132874 94206 91838 100297 101573 121894 123035 351375 378320 1017514 1007510 376172 387795 113889 101673 111543 113863 130099 125880 119172 119890 80505 81872 271803 237322 694207 695073 208812 208344 268529 270748 314610 305607 320646 325204 338927 343784 322858 356898 721509 755054 539452 440854 284698 280034 324933 324839 338417 343810 348843 348995 388160 387613 632413 658341 40.55 67.6 1
10:31:02 2023-09-27 346951 343594 87469 85923 128182 134184 133575 133094 94206 91998 100154 104072 121625 122833 350602 378566 1023849 1002978 371796 387939 113453 101460 111603 113739 131872 125880 119289 119641 80505 81699 269437 237322 694207 698087 209536 207336 269168 270495 314730 306577 323291 324514 341690 344606 320241 358852 719592 756314 538081 437592 287106 279769 324933 323817 339782 341065 347527 351357 387907 391160 623178 655001 40.55 67.7 1
10:31:03 2023-09-27 347551 343590 87496 86220 128260 132200 130319 131215 94267 92182 100330 101573 121811 123135 350386 378853 1020410 999547 377313 387975 113278 101853 111354 111082 129631 126229 119221 119974 80220 81872 270732 238331 689344 699023 209285 207984 267776 270317 314096 305930 323543 324609 340669 343748 321582 355743 717767 757031 535339 442246 285077 280461 324933 322799 339543 342639 348349 350297 389170 387613 625500 655372 40.55 67.6 1
10:31:04 2023-09-27 345120 343555 87503 85853 128538 133893 134114 132990 94303 91931 100292 104110 121960 122733 351096 377292 1024828 1011064 371759 387975 113421 101460 111603 110985 131987 125880 119255 119974 80472 81868 268259 238331 691879 695731 209912 208391 269285 270222 315612 306649 321441 327637 338748 345125 321665 358962 721983 753683 535339 440994 287923 279748 324933 324406 336684 343740 346963 350965 387361 388770 632648 656864 40.55 67.6 1
10:31:05 2023-09-27 346545 344487 85749 86083 128547 134559 130253 133477 94397 92182 100154 101509 121593 123035 350849 376160 1029683 1009517 374048 389938 113388 101741 111200 113930 129631 126263 118857 120320 80220 81989 268259 238669 689897 697044 209975 208052 268979 270748 314574 305715 323579 324875 338855 345857 320869 357946 716176 748314 535968 439746 285182 279804 324933 321500 339818 342674 346483 351127 387979 389316 627547 655001 40.55 67.7 1
10:31:06 2023-09-27 347943 344368 85716 85912 128746 133928 133947 132990 94205 91931 100503 104110 121960 122799 351096 378997 1014961 1005151 375108 388011 113765 101460 111603 113829 130139 126356 119381 119803 80706 81826 270732 237994 691824 694694 209180 208786 268233 270711 313445 306829 324326 325624 338344 344500 323288 356788 720417 756439 531226 441367 286292 280034 324933 324538 336720 344810 348596 349240 387503 387613 632861 655908 40.55 67.7 1
10:31:07 2023-09-27 350417 345908 85720 85857 128470 132033 133819 132990 94303 91858 100326 104110 121593 126260 350566 378464 1021863 1012503 372883 387903 114281 101460 111982 113863 132273 125847 119620 119641 80817 81699 270338 236652 694255 696058 209794 207302 269507 270748 313583 306829 322037 324875 339916 343819 319863 358708 721983 748278 537603 437774 285321 280069 324019 324839 337737 343189 348349 351393 387979 387000 629033 655001 40.55 67.7 1
10:31:08 2023-09-27 346960 344328 87467 86288 128143 134219 133633 133279 94140 92125 100154 104172 121560 123035 350566 378997 1017912 1002462 378053 387686 113823 101853 111543 111191 129992 126579 119245 120273 80573 81826 269437 238632 699386 698051 209912 208129 267811 273013 313881 306361 323507 324875 340705 343784 321665 355780 718310 757031 533968 441619 283396 281007 324933 322835 339543 341647 348303 350297 389205 387648 625500 657798 40.55 67.7 1
10:31:09 2023-09-27 345910 346623 87500 85953 128143 133997 133928 133025 94140 92028 100154 104172 121625 123035 350566 376160 1024828 1009591 374012 388011 113421 101741 111491 114054 130009 126263 119138 120140 80220 81956 267019 239007 689465 696058 209829 207984 268979 270748 315053 305715 324298 324875 338891 345857 320869 357946 719444 755095 536710 440149 284991 280034 326771 322656 340612 343528 346618 351213 387871 389316 629135 654205 40.55 67.7 1
10:31:10 2023-09-27 347697 343555 87515 85894 128148 131272 133928 133445 94238 92125 100154 104143 122062 123120 350844 378817 1023738 1007510 372774 387795 113856 101639 111543 114076 129992 125880 119255 119974 80642 81699 273250 237994 696867 699023 209975 207625 268979 270711 315053 306829 323543 324574 341497 344500 320609 358708 717224 755962 539452 439046 287106 279821 324933 324538 339818 341338 346801 351429 388015 388463 623656 655001 40.55 67.7 1
10:31:11 2023-09-27 348664 343590 87594 85953 128182 134184 133726 133025 94270 92091 100326 101604 121960 122866 350566 375560 1017514 1008120 377313 387975 113765 101741 111715 113897 132021 125880 119454 119974 80615 81732 269437 237322 695310 694582 209501 208634 268601 270748 314574 306649 323064 328295 338606 346094 323169 356678 720271 755780 533968 443818 286292 280748 324933 324273 337772 344739 347820 352728 391314 387578 630888 656398 40.55 67.7 1
10:31:12 2023-09-27 348747 343590 87534 85861 128473 131923 130272 131123 94559 91831 100364 101595 121894 122866 350952 378284 1022590 1010915 369560 387975 113954 101603 111715 110997 132381 125813 119503 119641 80615 81699 270338 237322 694653 695073 209320 207481 269357 270024 313583 305764 321549 326712 339916 344783 320312 357086 721983 753909 536710 437774 285771 280034 324019 324839 337737 343224 348103 351393 387361 386459 629069 655001 40.55 67.6 1
10:31:13 2023-09-27 348436 343625 87594 86105 128354 134515 133834 133538 94173 92091 100154 104177 121894 123035 350320 378997 1017876 1003217 377849 388011 113388 101741 111337 114054 129631 126297 119056 122152 80252 81989 268259 237994 687347 701009 209765 208682 268350 272279 313476 306757 323471 324730 340515 344606 323149 356642 719835 759669 525125 440737 283793 281535 324861 323781 339508 341647 348349 350297 391867 387271 623693 654446 40.55 67.6 1
10:31:14 2023-09-27 348293 346406 85647 86091 128610 134232 133995 133384 94464 91958 100330 101616 121625 122866 351380 377895 1017514 1007510 376245 387903 113798 101460 111715 111115 130173 125880 119454 119974 80505 81699 269437 237826 693190 694582 209320 208634 268601 270748 314287 306829 324881 325431 338855 345822 323348 356825 720453 756496 539960 441511 284227 280161 324933 324766 337772 344774 347856 349276 387503 387613 634423 655408 40.55 67.7 1
10:31:15 2023-09-27 346956 343625 87500 85949 128182 134056 133668 133059 94173 91964 100154 104072 121992 122833 351433 378791 1023849 1003217 371796 388011 113453 101460 111603 113897 131838 125880 119381 120087 80596 81872 273250 238331 692702 700015 208743 208495 269321 270603 315575 306469 324659 324875 340430 342922 322629 358742 718274 761685 539960 440162 285873 281460 324933 323853 338757 342709 347233 350297 387655 388735 624614 654446 40.55 67.7 1
10:31:16 2023-09-27 346586 346554 85664 86113 128401 134515 133928 133352 94140 92028 100297 101669 121927 123035 350566 378730 1020875 1000894 375104 388011 113453 101670 111525 113930 130009 126263 119172 120140 80252 81989 275310 238669 688671 694088 209501 208129 267811 270282 315017 305571 323579 324875 340430 343819 322332 355816 718310 758103 539452 441728 283396 280492 325159 322835 339532 342674 348843 350332 388660 388770 625094 658548 40.55 67.7 1
10:31:17 2023-09-27 345981 346138 87526 85978 128445 134319 133928 133352 94173 92125 100154 104105 121560 122866 351132 376461 1024203 1011064 374879 389641 113934 101712 111704 111158 129992 126370 119318 120224 80605 81938 275310 239346 691482 696058 209794 207660 268601 270748 315460 305643 323507 324875 338891 345857 320905 357396 721126 748350 532193 440369 284933 280030 324969 322799 338793 343740 347820 351109 388015 389933 628588 655001 40.55 67.7 1
10:31:18 2023-09-27 347697 343590 87432 86225 128299 134278 133564 133094 94173 92061 100188 101723 121625 122833 350320 378997 1023849 1005188 373976 387975 113765 101460 111715 113897 131872 125914 119289 119974 80505 81732 268259 237994 706669 696861 210045 207660 269168 270748 314832 306829 324071 324609 340430 345302 320834 358708 717224 754821 538081 439124 285133 279804 324933 323817 340367 342861 348596 351393 387979 387648 623656 655001 40.55 67.7 1
10:31:19 2023-09-27 348783 344372 87526 85971 128534 134091 133633 133025 94271 91964 100188 104072 121593 122950 350844 375046 1018813 1010386 377276 387831 113700 101639 111509 111114 129992 125779 119255 119890 80472 81699 270338 237322 695545 693000 209647 208309 267847 270748 314132 306793 322335 324875 337870 345857 321558 355816 721750 754858 530884 440818 284028 280284 324933 324213 338246 344774 347856 349768 387503 387578 634075 654483 40.55 67.6 1
10:31:20 2023-09-27 348930 346138 87526 86220 128542 134086 133668 133059 94238 92028 100154 104072 121593 122784 350602 375632 1017912 1011064 376172 389938 113765 101460 111637 113863 131872 125847 119289 119951 80505 81699 270338 236986 695428 693109 210157 208378 267847 270317 314096 306829 322335 324875 339677 346657 320869 357150 720453 748314 536710 440612 284028 280692 324476 323985 338246 343464 346519 351199 388625 387578 630292 655001 40.55 67.7 1
10:31:21 2023-09-27 345981 343625 87532 85827 128445 134421 130319 129846 94494 92018 100570 101616 122127 123035 350952 378853 1023317 1001606 373338 387975 113421 101670 111603 113897 130264 126511 119381 119974 80472 81844 275310 238669 689211 698752 209501 208815 267847 270748 314694 305930 323819 324875 340945 344783 323839 355816 717767 761182 539452 441403 284263 279630 324969 323817 338829 342709 348596 349240 387467 389933 627351 656408 40.65 67.7 1
10:31:22 2023-09-27 348655 343559 85639 85827 128572 133928 133889 132990 94545 91805 100429 104038 121992 126083 351132 378997 1022851 1011064 369596 387975 114065 101460 111749 113705 132055 125880 119620 119641 80615 81699 269437 237651 696201 695073 209912 208066 270044 270567 313845 306829 321929 326712 339809 344642 320727 359982 722348 753081 535339 438476 286101 279804 324260 326228 337464 343704 348349 351109 387361 387507 632590 655001 40.55 67.6 1
10:31:23 2023-09-27 345947 346402 85764 85180 128435 134420 133902 133292 94365 91991 100364 101680 121927 123153 350566 376196 1025590 1011064 376051 390206 113421 101741 111337 113897 131804 126370 119062 120140 80252 81877 268259 239007 697149 696058 210199 207694 269357 270748 315053 305500 324071 324875 338927 345893 320905 357946 717224 748386 533968 440369 285098 280034 324969 322799 339818 343224 347258 351393 388015 389968 628688 655001 40.55 67.7 1
10:31:24 2023-09-27 347943 346138 87432 85949 128534 134082 133761 133025 94238 91964 100326 104072 121876 126153 350602 376761 1014961 1004953 375713 387939 113765 101670 111749 113897 132198 125880 119289 120087 80596 81727 270732 237921 695075 695000 208777 208821 268493 270748 314395 306757 322118 325694 338855 343819 323312 356861 723692 759432 532193 441165 284263 280034 324933 324165 337730 343810 348843 349240 387161 387613 632824 656679 40.55 67.6 1
10:31:25 2023-09-27 349465 343449 85679 86054 128614 134163 134114 133352 94271 91964 100188 104038 122062 126048 351096 378997 1020152 1012503 372857 388011 114182 101460 111749 113705 132381 125847 119289 119641 80505 81699 269292 236652 698688 695073 209501 207302 269593 270748 311907 306829 321584 324875 339952 344783 319863 356835 722567 748350 544130 437774 285169 280584 324019 324839 337263 343189 348349 351429 387497 387036 628625 655001 40.55 67.7 1
10:31:26 2023-09-27 346960 346406 87492 85978 128143 134245 133633 133221 94140 92125 100154 104138 122151 123035 350037 378997 1014924 1001791 377544 388011 113934 101817 111440 111213 129958 126195 119352 120140 80605 81802 271898 237826 692739 700015 209689 208274 268979 270352 311907 306829 323819 324875 342471 343748 321879 357946 721052 761329 533968 439932 284263 281034 324247 323853 339818 341647 348056 350332 387503 387036 624614 654483 40.55 67.7 1
10:31:27 2023-09-27 348290 343555 87465 85982 128178 131923 133902 132956 94140 91998 100188 104072 121960 122866 350602 375596 1014206 1005188 376245 387975 113798 101460 111630 113897 132198 125880 119255 119974 80252 81732 269437 237322 694207 693109 208882 208669 268412 270748 314788 306829 321620 325431 338344 343819 322893 356861 722056 757031 532597 441201 284330 280039 324933 324345 336720 344774 348843 349240 387432 387613 632376 655445 40.55 67.7 1
10:31:28 2023-09-27 346960 345673 87526 85945 128445 134385 133633 133059 94238 91838 100188 104072 121593 122833 350602 381877 1024775 1003178 371687 387867 113902 101673 111612 114145 130173 126162 119401 119939 80563 81699 268259 237994 707399 700512 209619 207984 269887 270748 315053 306829 322980 326712 342014 342957 321618 357121 718310 757292 533968 439851 286235 279608 324933 324574 338793 342434 347269 351393 388015 388770 623693 655001 40.55 67.6 1
10:31:29 2023-09-27 346451 343625 87594 85927 128182 134455 133668 133059 94206 92125 100154 104105 121593 122917 350320 378730 1020336 998911 372956 388011 113453 101460 111525 113897 131804 125914 119289 119974 80505 81732 269437 238669 689177 697044 208882 208850 267847 270748 315942 305679 322633 324622 340466 344783 323612 356898 718310 761685 535790 441548 284698 279262 324969 323553 338793 342709 348843 349240 388015 389933 627351 656408 40.55 67.7 1
10:31:30 2023-09-27 348930 344403 87507 85823 128602 134327 133889 133025 94658 91858 100330 101584 122262 122766 350988 377751 1020005 1013112 369488 387795 114078 101637 111749 113705 132090 125880 119449 119803 80615 81667 270338 237154 700782 694854 209724 207481 269962 270482 313655 305799 321620 326712 339952 344819 322115 357660 722567 748386 535339 437915 286043 280034 324476 324839 337500 343775 348349 351429 387979 387306 629142 655001 40.55 67.6 1
10:31:31 2023-09-27 345000 343590 87507 85945 128449 134327 133928 133352 94206 92061 100393 103961 121625 122833 351168 376761 1024230 1011064 374651 388011 113421 101670 111525 113930 132198 126263 119289 120140 80505 81764 268259 239346 690438 695788 209536 208019 269168 270748 315942 305070 322311 326712 338891 345893 321618 357946 718310 752014 539452 440369 285133 279897 326808 323326 338555 345067 347610 351145 388015 389968 629142 655001 40.55 67.7 1
10:31:32 2023-09-27 347760 346402 85711 86110 128754 134163 130305 133072 92651 91991 100364 101584 121927 122866 350952 378730 1014727 1004438 375181 387722 113798 101460 111715 113739 132289 125914 119415 119974 80285 81732 270338 237951 695075 696058 208882 208669 268601 275552 313881 306829 320646 325466 339952 343748 323348 357693 722567 760320 533968 441201 284933 280179 324933 324573 336213 343775 347233 349804 388015 386459 627912 656408 40.55 67.7 1
10:31:33 2023-09-27 346817 343625 87440 86011 128148 132433 133928 133352 94173 92125 100154 104172 121593 123035 350602 376196 1024864 1008157 374048 388011 113582 101946 111225 113930 129541 126297 118857 120140 80252 81961 270732 238559 687519 697959 210087 208170 269599 270748 314910 305822 324155 324730 339737 346378 320869 357946 716212 754691 523173 440058 285133 280069 324969 322835 340260 343224 346801 351145 387207 388806 627351 655001 40.55 67.6 1
10:31:34 2023-09-27 347295 346569 85643 86139 128363 134420 129994 133350 94400 92058 100188 104182 121593 123035 351055 378755 1023849 1001754 371759 390061 113967 101741 111680 113941 130371 126229 119221 119974 80472 81699 275310 238331 691460 694088 208777 208309 269357 270748 315720 306613 323278 324875 340669 343197 322822 358708 718274 761381 537180 442246 285971 279166 324933 324009 339648 343153 349833 349204 387943 389351 627351 657576 40.55 67.7 1
10:31:35 2023-09-27 349911 345632 85755 85920 128661 134515 134114 133352 94336 91964 100498 104005 121992 122833 351096 378464 1020115 1013944 369632 387939 113954 101460 111738 111181 130355 126269 119415 119788 80660 81793 277847 237322 702654 696478 209982 207486 269736 270748 314060 306829 321584 326531 340909 344748 320312 359798 722494 752051 535339 437774 285133 280950 323660 324839 337737 343704 348843 351429 387979 387542 629106 655001 40.55 67.6 1
10:31:36 2023-09-27 345544 343630 85728 86064 128410 134515 130418 133350 94270 92058 100292 101396 121992 122866 350952 376725 1025553 1011064 374048 390206 113765 101882 111680 113975 132381 126263 119420 120140 80582 81956 270732 239177 689177 696058 209975 208129 268979 270748 315942 305607 323543 327491 338891 346343 321844 358454 718238 748314 536196 440479 285312 279608 327269 323781 338246 343775 347820 351357 388015 389933 630925 655001 40.55 67.6 1
10:31:37 2023-09-27 348427 343559 85830 85912 128751 133928 134076 133083 94336 91771 100498 104005 122160 126190 351132 378755 1018426 1005853 374889 387867 114425 101325 111922 114008 130355 125746 119518 119754 80660 81667 270732 237322 701635 698033 209730 208786 268979 270748 313840 308661 321323 326531 341654 343678 322559 357946 723655 757328 543956 442527 285133 280461 324019 324839 337701 342674 349833 350261 388015 386965 625379 656372 40.55 67.6 1
10:31:38 2023-09-27 347345 343555 85760 85899 128538 133707 130484 133003 94270 91995 100154 104110 121960 122950 351096 378997 1017514 1004401 375145 387650 113798 101741 111525 113941 132021 125880 119255 119974 80472 81699 270338 237322 694958 696551 208847 208682 268979 270748 314538 306829 320575 325659 340394 343713 322822 357403 723591 757256 532597 440818 284898 280034 324933 324839 336720 343740 349585 352190 387432 387613 632824 656335 40.55 67.6 1
10:31:39 2023-09-27 346778 344403 85577 85953 128398 134515 134114 133538 94303 91891 100297 101541 122262 123168 350422 382635 1023775 1005956 372176 387795 113934 101639 111569 114054 132289 126477 119255 120170 80628 81826 270732 237994 695758 699904 209877 208135 269357 270748 315053 306829 322562 324839 342496 343713 320798 358999 719326 757031 532193 439088 285771 280034 324933 324803 338793 342861 347269 351429 387979 388770 623656 656398 40.55 67.6 1
10:31:40 2023-09-27 346361 343590 87594 85953 128415 134150 130286 133152 94303 91995 100154 104177 121876 122833 350566 378997 1022361 1001042 373484 390206 113765 101919 111680 113863 132055 125880 119221 119974 80472 81732 270732 238669 690803 697044 208847 208960 268979 270482 315942 305930 323052 324875 340669 345060 323025 357367 718274 761685 535790 441259 285169 279183 324969 323817 338757 342674 348843 348959 388015 389897 627351 656372 40.55 67.7 1
10:31:41 2023-09-27 348930 343555 85775 86195 128596 131923 130354 133222 94464 91958 100397 101595 122356 122833 350952 378284 1019356 1013223 369632 387939 114280 101538 111715 113795 132147 125813 119454 119641 80660 81667 270338 236652 702537 696058 209501 207481 269357 270748 313619 306829 322335 324875 340119 344783 320348 357086 722531 748314 526460 437482 285169 280889 324476 324839 337737 343224 348349 351429 388015 387000 629069 655001 40.55 67.7 1
10:31:42 2023-09-27 345700 346627 85692 86037 128410 134506 134114 133352 94238 92091 100292 101648 121625 123035 350602 376160 1025681 1011064 374578 388011 113765 101882 111566 114088 129631 126263 119255 120224 80472 81989 270732 239346 687549 696551 210192 208274 269168 275941 315676 305930 324071 324875 338891 346621 321844 358454 718274 752584 539452 440369 285133 280069 324969 322835 339853 343704 347856 351429 389993 390541 629881 656139 40.55 67.6 1
10:31:43 2023-09-27 348930 344487 85767 86016 128822 132033 130305 133162 94594 91805 100464 104110 121992 126083 350602 378889 1017514 1005151 375713 387975 114012 101853 111680 113863 132021 125880 119454 119974 80785 81989 269437 237994 691776 695073 209501 208995 269093 270748 315053 306685 322073 325694 338891 345544 323312 357403 723079 757031 538570 441548 285325 280575 324933 324803 336755 344774 348843 349768 387467 387648 633795 656372 40.55 67.6 1
10:31:44 2023-09-27 347674 343594 87499 86037 128572 134184 133819 133152 94206 92091 100292 101561 121960 122950 351132 379888 1023849 1004645 372620 388011 113765 101741 111680 111191 130355 126511 119381 120170 80660 81971 270732 238669 693434 701009 209689 208786 270116 270748 315942 306037 323543 326993 342208 343502 322296 359472 719326 757328 534825 441619 286544 279608 324969 324766 338793 343704 347269 351393 387979 389316 624614 654446 40.55 67.7 1
10:31:45 2023-09-27 346327 344447 85723 85978 128148 134184 133928 129846 94399 91991 100464 101648 121992 122950 350602 378889 1022361 1001791 374085 390206 113798 101987 111680 113964 132021 126263 119454 120140 80615 81989 269437 238669 689607 694088 209829 209468 268601 270436 315942 306397 323543 324875 340669 345302 323839 356572 718310 757364 535339 441584 284698 280118 326808 323817 338829 343189 348596 349240 390210 389933 627351 656408 40.55 67.6 1
10:31:46 2023-09-27 348436 345637 85696 85920 128863 133958 133889 132990 94303 91964 100395 104072 121992 126118 350602 377859 1023849 1013272 369416 389685 114045 101673 111543 114076 130173 126195 119483 120182 80660 81858 269437 238500 697172 695073 209864 208309 270425 270495 315720 306829 321584 325204 338606 345715 321844 357624 722531 756496 535339 441306 286983 279148 324969 324514 337701 343775 348349 351163 387943 388770 632648 656864 40.55 67.6 1
10:31:47 2023-09-27 346232 346896 87532 86093 128148 134254 133599 133313 94461 92312 100154 101637 121625 123253 350566 376461 1026316 1008120 374614 390206 113421 101882 111406 114009 131895 126297 119255 120140 80647 81900 270338 237994 690924 694124 210486 208129 269357 270748 315460 306829 324564 324839 340981 345822 320869 358962 717730 755962 538081 439088 285169 280034 324933 323817 340607 341612 347574 351429 388015 387648 625057 655001 40.55 67.7 1
10:31:48 2023-09-27 348436 346382 87532 85945 128534 133989 133668 133059 94238 92028 100326 101680 122145 123120 350808 375046 1018961 1009443 377849 387758 114240 101780 111543 111181 131987 125880 119454 119974 80505 81699 270732 237585 692505 695073 210192 208274 268764 272857 313230 306829 322598 326712 339916 346900 321844 357403 722531 748350 530841 441306 284263 280924 324933 324839 338793 343740 346764 351429 391766 387613 629106 655001 40.55 67.7 1
10:31:49 2023-09-27 346696 345908 85675 85945 128538 134184 134114 133186 94303 92028 100326 104105 121625 122866 350602 376461 1024102 1010790 374879 390206 113798 101741 111715 114088 130104 126297 119420 120140 80505 81989 270732 239346 689002 696058 210192 208129 269357 270748 315942 305930 324298 326712 338927 346657 322296 358999 718310 753452 536710 440994 285169 280034 326808 322799 338472 343775 347291 351393 388015 389968 629069 654706 40.55 67.7 1
10:31:50 2023-09-27 348190 345917 87469 85978 128534 130591 130272 129821 94494 91858 100364 101547 122127 122950 351447 378284 1017440 1007510 375713 387975 113798 101670 111630 111246 130139 125880 119420 119974 80560 81900 269364 237884 692946 694582 209320 208815 268601 270748 314465 306073 322562 325659 338820 345337 323803 357403 722531 757031 539960 441548 284933 280496 324933 324803 337263 345293 348843 349768 387503 387648 633973 656408 40.55 67.7 1
10:31:51 2023-09-27 348930 343590 87499 85949 128538 134184 133668 133059 94173 91931 100326 101455 121658 122866 350037 374507 1014961 1009591 377313 387975 113798 101741 111715 113897 132055 126263 119454 119974 80647 81933 270338 237322 693434 693109 210192 208309 268601 270729 314132 305799 322598 327223 339916 347702 322332 357403 722531 752656 534825 441730 284662 281352 324933 324839 338757 343704 346801 351429 388660 387613 633624 656642 40.55 67.7 1
10:31:52 2023-09-27 346496 346632 85679 86091 128431 134455 133937 133547 94430 91991 100364 101573 122211 122950 350566 378997 1021788 1003894 375069 387975 113453 101741 111525 114009 129958 126370 119289 120140 80472 81989 270732 238669 692128 698087 209864 208309 267847 270282 315497 306577 324335 324586 340981 345579 323312 356572 718310 757220 542740 441367 284267 280496 324969 323553 339818 342709 348596 350862 389205 389386 626461 656408 40.55 67.7 1
10:31:53 2023-09-27 349420 343585 87469 86046 128114 134254 133668 133279 94206 92125 100154 104172 121820 123035 350320 378997 1016435 1003931 378385 388011 113453 101741 111525 114009 131838 126297 119289 119974 80505 81900 270338 237658 694160 698087 209536 208344 269168 270729 313583 306829 323291 324875 341726 343819 322595 358454 720453 757328 535339 442099 284769 281993 324476 324803 340045 342667 349154 351140 392072 387437 625390 658734 40.55 67.7 1
10:31:54 2023-09-27 345799 344966 85760 86091 128358 134150 133819 133025 94173 92091 100188 101637 121625 123035 351096 376196 1026353 1012837 375145 388011 113421 102051 111525 113930 131804 126263 119172 120224 80505 82022 270732 239346 692214 695073 210192 208309 269357 270748 315942 305966 324117 326712 339952 346657 321808 358454 717767 754325 522456 440479 285169 280034 326808 322835 339818 343775 346801 351393 388015 389968 626742 656398 40.55 67.7 1
10:31:55 2023-09-27 347943 344403 87440 86079 128008 130771 133413 133348 94173 92125 100188 101594 121593 123253 350602 376797 1024102 1007405 374012 388011 113967 101741 111715 113897 131906 126229 119537 120140 80817 81989 270338 237994 708006 698051 210521 207694 270267 270748 315053 306829 324335 324875 341737 345857 320869 359619 718310 758199 532193 439732 287719 282126 324933 324658 340703 342533 347674 351321 389907 389174 624394 656864 40.55 67.7 1
10:31:56 2023-09-27 348820 343585 87499 86227 128685 134455 134114 133352 94303 92061 100359 101637 121927 122866 351096 374507 1016792 1008120 377698 388011 113798 101741 111637 113897 132381 125880 119495 119974 80647 81732 270338 237658 691423 695073 210381 208309 268601 270317 314610 306829 322633 326712 338891 346935 322822 357403 722020 752656 535339 440126 284263 280924 324933 324839 338793 343775 346204 351393 389205 387613 632376 656864 40.55 67.7 1
10:31:57 2023-09-27 346461 344886 87436 85886 128182 134327 133928 133352 94173 92092 100326 104105 121593 122833 350350 381032 1024775 1001643 372774 387867 113700 101673 111543 111116 129992 126370 119284 119974 80505 81989 270732 238500 693992 699023 208847 208995 268979 270748 315942 306613 323327 324875 340466 343819 323839 357946 718274 761685 534401 441548 285370 279432 324969 324273 339590 343189 347269 350014 387979 389624 626906 656176 40.55 67.7 1
10:31:58 2023-09-27 346470 343621 87594 85953 128312 134361 133633 133059 94206 92061 100188 104138 121625 122851 350073 378997 1022397 1001080 372956 387722 113765 101741 111525 113897 131929 125880 119172 119974 80505 81732 270732 238669 692983 697044 208882 209030 268601 270748 315942 306613 323315 324875 340705 345596 323839 357946 717767 761685 529488 441584 285169 279218 324969 323853 338829 343224 347233 352190 386890 390825 627351 656481 40.55 67.7 1
10:31:59 2023-09-27 348710 344372 85605 85886 128602 134327 130484 131215 94658 92082 100641 101659 122328 122799 350988 378889 1020728 1013833 371614 387975 114144 101460 111715 113863 132473 126269 119518 119890 80670 81732 270338 236986 702770 697713 209864 207660 270152 270748 314096 306296 322073 324909 340430 345302 320609 357660 722567 748422 535339 438777 286043 280597 324247 324839 337737 342942 348596 351465 388015 387578 630961 655001 40.55 67.6 1
10:32:00 2023-09-27 342596 346406 87536 85978 128445 134063 130220 133186 94173 92125 100154 104172 121593 123168 350602 376160 1027080 1009591 374085 388011 113356 102021 111302 114077 129541 126506 118857 120224 80252 82018 270732 238669 691617 694016 210192 208129 269357 270059 315053 306397 324600 324875 340669 346378 320584 358745 717260 752656 536710 440058 285258 280069 324933 323553 340882 343464 347856 351465 388015 389351 627351 654743 40.55 67.7 1
10:32:01 2023-09-27 348536 346152 85734 86254 128666 134267 133937 133326 94399 91958 100397 101509 121927 122950 351096 375596 1014997 1008157 377701 390489 113765 101741 111715 113897 132055 126390 119352 120152 80505 81732 270338 237322 691739 694582 210192 208931 268601 270352 315053 306829 322633 324875 338927 347702 322858 357403 722020 753756 533968 440198 284352 280959 324933 324839 338793 343775 346801 351235 388660 387683 632824 656864 40.55 67.7 1
10:32:02 2023-09-27 348653 346406 87499 85978 128602 134323 133928 133352 94206 91964 100188 104072 121625 126083 350885 378464 1017949 1013223 374012 387939 113798 101460 111707 113897 132381 125880 119454 119807 80647 81732 275310 236819 694981 696058 210704 207625 269357 270317 314567 305799 322371 324875 340466 345579 320348 359110 722056 748314 533546 438777 284933 281462 324476 324839 338282 343458 347281 351249 390616 390142 630925 654854 40.55 67.7 1
10:32:03 2023-09-27 346924 344514 85764 86210 128363 132403 133867 133244 94173 92061 100154 104105 122062 122950 350566 378730 1020912 1001080 377166 387722 113453 101741 111371 113930 131804 125914 118891 119974 80609 81764 270732 238669 693058 694088 209536 208634 267847 270317 315053 305966 323615 324875 340981 343502 322858 355816 718310 756686 535339 441385 284090 280496 324969 323853 339853 342709 348843 350862 389513 389659 626461 656408 40.55 67.7 1
10:32:04 2023-09-27 349179 343370 87436 86046 128182 134289 133633 133221 94206 92253 100188 101573 121625 123035 350638 377627 1016435 1003931 377849 387975 113453 101741 111525 113930 132021 126263 119289 119974 80647 81732 269437 237322 695583 694124 209829 208344 269168 270764 313363 305372 323615 324875 342014 344819 322368 357946 720489 757328 533968 442136 286902 281685 326033 324658 339938 342294 349337 350965 391314 390287 624910 657465 40.55 67.6 1
10:32:05 2023-09-27 345458 343660 87499 85945 128182 130637 133928 129679 94173 92125 100188 104205 122094 123035 350602 375910 1027080 1011064 374614 388011 113421 101741 111560 113964 131712 126331 119172 122115 80505 82022 268739 239177 690141 697044 210192 208309 269357 275747 315497 305930 324600 324875 339642 346900 321808 358742 717767 752656 530841 440369 285258 280074 326663 323326 340332 343740 347856 351429 388015 389968 626742 655001 40.55 67.6 1
10:32:06 2023-09-27 346960 343590 87567 85982 128576 134327 134114 133352 94239 92125 100326 101529 121992 122866 350602 379888 1023849 1003931 372389 388011 113798 101741 111749 113930 132289 126263 119454 120140 80537 81989 268259 238163 692029 699110 208882 208850 269393 270748 315942 306829 323088 324658 340981 343537 323588 359580 721601 761576 532597 442874 286338 279894 326771 324622 338650 343599 347269 350862 387979 389351 625243 658734 40.55 67.7 1
10:32:07 2023-09-27 348884 343625 87586 85923 128216 134361 133668 133094 94206 91998 100188 104033 121625 122766 350638 374507 1017949 1011064 377313 387975 113798 101876 111749 111181 132055 126263 119454 119974 80537 81764 270338 237322 696936 693109 210192 208850 268601 270352 314832 305789 322633 326712 338927 347702 322858 357403 724690 753756 535339 440126 284698 280959 324933 324478 338793 343775 346801 351429 388932 387683 632861 654446 40.55 67.7 1
10:32:09 2023-09-27 345373 343625 87574 85987 128602 134160 130352 129714 94592 92179 100469 101637 121960 122950 350422 378997 1023317 1000146 372774 387867 113765 101916 111560 113930 131872 126297 119216 120224 80505 81900 270732 238669 693239 698986 209835 209065 268979 270094 315942 306613 323615 324875 340981 345337 323875 357440 719362 761721 529488 441620 285414 279839 326808 323853 338864 343740 348843 349276 387503 390003 627351 657876 40.55 67.6 1
10:32:10 2023-09-27 349143 346896 85599 86064 128143 134141 133785 133210 94270 92028 100154 104105 121992 122866 350530 378720 1014629 1003103 375145 387939 113921 101670 111715 114020 132147 126443 119420 119974 80670 81699 269437 236485 697407 699904 209829 208309 269357 270729 313583 306829 323279 324839 341942 344783 322296 358454 720417 757328 535339 441619 285245 281746 324476 324839 339782 342970 347198 351073 388554 387000 625537 655372 40.55 67.6 1
10:32:11 2023-09-27 345666 346896 85781 86377 127875 130918 133832 129790 94332 92279 100158 101764 121560 123608 350386 376654 1027080 1008046 374012 387686 113356 101741 111457 111135 129631 126438 119255 120189 80615 81956 267912 237994 688854 694052 210192 208274 269357 270748 315497 306563 324564 324839 341978 346343 321808 359254 720380 755925 538081 439124 285231 280034 324933 323421 340811 342399 347856 351465 388015 388770 625500 656398 40.55 67.6 1
10:32:12 2023-09-27 346960 345128 85688 86072 128534 134140 134114 133445 94303 92091 100326 104072 121987 122799 350566 378791 1023849 1003931 371723 387939 113732 101670 111603 114020 132381 125880 119255 120057 80505 81900 272817 238331 693068 698087 208847 208600 269357 270748 315942 306829 325195 326712 341414 343713 322822 358999 719362 761685 532193 442062 286450 279769 324969 324766 338757 343704 350753 352728 387763 390231 629098 659671 40.55 67.6 1
10:32:13 2023-09-27 349168 345668 85796 86143 128788 133976 130428 133373 94433 91898 100633 104076 121992 122866 351091 377859 1023812 1011064 369560 387650 114078 101741 111715 113863 132565 125847 119454 119641 80615 81699 270338 237322 709339 695073 209829 208309 270152 270748 315053 306829 322823 327174 339916 345302 321808 357911 722567 756762 532193 439746 286920 280026 324933 324839 337228 343740 348843 351073 387634 387613 631892 654669 40.55 67.6 1
10:32:14 2023-09-27 345981 344372 85692 86004 128564 130549 133819 133244 94303 92091 100395 104172 121992 122866 350566 376725 1025553 1011064 375181 390206 113765 101741 111569 113975 131987 126263 119221 120140 80752 81989 279527 239346 688606 696058 210157 208309 269357 270748 315942 305930 324035 326712 339916 346023 321808 358962 718274 752620 536710 440475 287514 282725 327696 323493 339400 344598 347674 351285 390174 390373 630925 656753 40.55 67.7 1
10:32:15 2023-09-27 348897 343519 85707 85857 128964 133893 130607 133095 94466 91738 100498 101413 122193 126013 351235 378155 1016792 1005114 376245 390206 114032 101741 111680 113897 132055 125880 119537 120140 80615 81732 269292 237994 706817 697044 209501 208780 268979 270748 315053 306261 321323 327722 340981 343748 322858 357946 723628 757328 531686 441165 285169 280461 324933 324839 336684 343775 347233 350297 390210 387578 628688 656372 40.55 67.7 1
10:32:16 2023-09-27 348930 343585 85700 86013 128534 134184 133819 133059 94206 92028 100326 104105 121960 122799 350566 374471 1016398 1011027 377313 387975 113765 101741 111680 113897 132021 125880 119454 119974 80615 81900 270338 237322 695310 695073 210157 208815 268412 272940 314574 306505 322598 326712 338855 347423 323516 357074 723692 755780 535339 442985 286292 281211 324897 324658 338615 344598 347109 351357 389205 391214 633758 657576 40.55 67.7 1
10:32:17 2023-09-27 346960 343585 85753 86072 128449 134515 130428 133477 94303 92091 100326 104072 121593 122833 350284 378720 1023849 1001791 372883 387686 113765 101741 111680 113975 132289 126297 119454 120140 80505 81989 268259 238331 694488 699604 208882 209077 269962 270748 315942 306829 323279 326712 341461 343713 323348 359874 719871 761721 539452 440198 286683 280034 324969 324803 339543 343740 348282 351199 388015 389897 625057 655872 40.55 67.7 1
10:32:18 2023-09-27 346696 343590 85817 85953 128538 134515 134114 133445 94479 92091 100292 104072 121625 122833 350566 378720 1023577 1001791 371796 390206 113765 101741 111603 113975 132381 126263 119255 119974 80505 81900 270732 238700 694605 698087 209466 208960 269736 270567 315726 306649 323783 326712 341798 343572 322714 359398 721638 765353 535790 443519 286647 279887 324969 324573 338508 343634 348246 351357 387979 389624 625266 658734 40.55 67.7 1
10:32:19 2023-09-27 347603 343590 87534 86042 128581 132292 134021 133352 94303 92125 100326 104177 121625 122866 351096 375297 1016398 1011064 375668 387975 114202 101741 111749 114020 132381 125880 119454 119974 80817 81956 270338 237322 695310 695073 210157 208995 268904 270352 315017 306829 323088 327174 338891 347387 323312 357403 721983 755925 539452 441511 284902 280933 324933 324839 338793 345016 347856 351357 389205 388735 634207 655408 40.55 67.7 1
10:32:20 2023-09-27 346696 346651 85739 86262 128600 130736 134208 133817 94399 91991 100397 101677 121927 123238 350422 378997 1023086 1001791 375443 389916 114012 101882 111569 114009 132381 126263 119454 120307 80660 81989 275310 238669 693021 694052 210010 208995 268601 269528 315942 306613 324071 326495 340945 345337 323875 356825 718274 757328 536927 441728 284698 280065 326808 323817 339782 343429 348843 349768 388625 389933 627351 657803 40.55 67.7 1
10:32:21 2023-09-27 349143 343625 87474 86105 128135 134219 133599 133465 94140 92091 100188 101509 121593 123035 350566 378997 1016398 1003931 377276 387975 113765 101812 111715 113897 131929 126263 119255 119974 80505 81699 270338 237322 693632 698087 209864 208634 269357 273167 313619 306261 323579 324875 342014 344783 322559 358708 720417 757328 535339 441730 285169 281549 323696 324839 339818 342674 349337 353882 389993 390702 627093 658734 40.55 67.7 1
10:32:22 2023-09-27 347678 343519 85802 86239 128334 130769 133798 129766 94299 92315 100121 101637 121528 123371 351091 375346 1027007 1008120 374578 389938 113700 101882 111525 114088 129631 126263 119221 120354 80615 81989 267912 237994 690924 694088 210851 208424 269357 270748 315275 306829 324600 324875 341497 346378 321582 357086 718274 756496 530841 440158 285771 280104 324933 324309 340882 342674 347820 353295 388015 389351 625537 656398 40.55 67.7 1
10:32:23 2023-09-27 347527 343594 85728 85978 128572 134313 133668 133244 94336 92125 100326 104249 121876 122866 350602 378791 1026032 1004645 371796 388011 113798 101741 111715 113930 132055 125914 119255 119974 80703 81989 269437 237994 694958 700098 210010 208309 270152 270748 315460 306829 323579 324875 342496 343748 321844 357911 720417 757292 536710 440058 286750 282525 326735 324550 339293 342568 350329 351249 387871 389755 625119 658734 40.55 67.7 1
10:32:24 2023-09-27 350169 346333 85760 86097 128568 134180 133854 131215 94658 91995 100395 104177 121992 122833 351109 378853 1020875 1014666 373939 387975 114012 101741 111982 113930 132147 126263 119620 119974 80647 81732 270732 236652 696015 697044 210851 207984 269783 270729 313261 306261 322633 326712 340981 346343 320834 359656 722567 748350 540823 439188 285169 281352 324933 324839 338793 343740 347856 351501 390580 387578 629069 655001 40.55 67.7 1
10:32:25 2023-09-27 346206 346402 87499 86004 128538 134327 134114 133538 94271 92125 100326 104172 121625 122866 350602 376160 1025590 1011064 375145 390206 113765 101741 111603 114009 130099 126263 119371 120140 80505 81989 270732 239346 688639 696551 210192 208634 269357 269528 315942 305930 324299 326712 339642 346900 322332 359251 721564 755491 533968 441274 285663 280783 327464 323601 341579 343599 347674 351285 390210 390825 629069 655673 40.55 67.7 1
10:32:26 2023-09-27 348783 346627 85692 86097 128534 134506 134114 133352 94592 91991 100326 104095 121992 122866 351380 377593 1014961 1005225 376245 388011 113765 101670 111867 113897 132381 126263 119454 119974 80647 81989 270338 237994 695075 696058 209829 208995 268979 270748 315232 306829 322108 325730 339880 345302 323875 356495 723628 759249 532193 441548 285133 280496 324933 324839 337228 345813 347233 350332 387467 388770 630961 657839 40.55 67.7 1
10:32:27 2023-09-27 348921 343590 87619 85982 128538 134219 133854 133025 94303 91964 100326 104072 121593 122866 350566 374507 1017912 1011064 377849 389931 113798 101741 111715 113897 132055 125914 119454 119974 80505 81699 270338 237322 692225 695073 210851 208309 268979 271143 313845 306721 323327 327758 340658 346758 321701 357800 723445 754266 536710 441003 286292 281746 324933 324839 338757 343704 346509 351357 389170 387613 629069 655001 40.55 67.7 1
10:32:28 2023-09-27 346179 344749 87526 85978 128178 134091 133928 133186 94206 92125 100188 104210 121625 122833 350566 378730 1023849 1001042 374048 388011 113421 101460 111525 111093 131838 126263 119289 120140 80505 81989 270732 238669 691411 694052 209864 209030 268601 270748 315942 306397 324071 324875 340945 345337 324332 356861 720417 761685 544130 441620 285133 280069 326808 323457 339818 343464 348843 349768 388625 389968 626130 657839 40.55 67.7 1
10:32:29 2023-09-27 347603 346896 87432 86037 128224 134250 133599 133279 94140 92125 100154 104105 121593 123035 350320 378997 1014961 1003217 377849 389938 113421 101741 111525 113930 131838 126263 119255 120152 80505 81933 270732 237322 692739 701009 210275 209340 269357 273049 313696 306829 324191 324730 341798 345160 322678 358454 722531 757328 535339 441619 287106 282284 324933 324803 340846 343189 349337 351091 389786 387613 625094 655445 40.55 67.7 1
10:32:30 2023-09-27 345492 343625 87507 85953 128568 134219 133668 133244 94206 92125 100532 104138 121625 122950 350602 376160 1027080 1013223 375181 388011 113765 101741 111337 114088 132021 126263 119172 120140 80505 82022 270732 239346 688550 696774 210192 208344 269357 270748 315942 305966 324347 326712 339916 346935 321879 358999 718274 753688 536710 440479 285806 280692 326808 323553 339818 345032 347856 351429 388015 390886 629881 656176 40.55 67.6 1
10:32:31 2023-09-27 349580 343484 85909 86058 128861 134163 130608 133188 92589 91798 100536 104005 122193 126083 351380 378997 1019301 1005114 375942 388011 113765 101460 111630 111126 132381 125880 119289 119974 80615 81844 270338 237921 695719 696551 209501 208960 269357 269563 315275 306261 321584 325694 340981 343784 323576 357946 724419 757364 532193 440912 285133 280710 324933 324909 336755 343810 347269 350332 387467 387613 626989 656372 40.55 67.6 1
10:32:32 2023-09-27 348500 343625 87532 86198 128568 134327 133928 133059 94271 92061 100188 104143 121992 122866 350602 375596 1016398 1005225 377093 388011 113798 101460 111715 113897 132381 125880 119298 119974 80505 81732 270338 237658 690697 694582 210570 208995 268601 270729 315053 305337 323088 326712 338962 347458 323312 357403 722567 754858 535339 440746 284898 280924 324825 324586 338543 345045 347308 351285 392568 389174 633611 658228 40.55 67.6 1
10:32:33 2023-09-27 346842 346554 85739 86064 128415 134126 133928 133094 94238 92179 100364 101648 121960 122950 350602 378730 1022213 1001791 375713 388011 113765 101741 111603 113930 130099 126263 119289 120140 80505 81989 268259 238669 688243 694088 210192 208995 268601 270317 315942 306613 324335 326482 340981 345857 324596 356861 719362 761454 535339 441367 284698 280069 324969 323781 339532 343464 348843 349768 389240 389968 627351 658659 40.55 67.6 1
10:32:34 2023-09-27 349478 343638 87440 85982 128182 134160 133447 133279 94173 92125 100188 104205 121593 123074 350073 378997 1019429 1004645 378385 388011 113421 101741 111337 113930 131804 126472 119255 120140 80674 81989 270338 237994 693548 698123 210010 208669 268601 271178 314610 306829 324107 324875 342014 345054 322822 357693 723692 761219 535339 442449 286902 281711 324933 324430 340703 343323 349796 351213 392422 387613 625574 656372 40.55 67.7 1
10:32:35 2023-09-27 345736 346387 85792 86134 128410 134278 133668 133313 94206 92179 100435 101683 121560 123035 350073 376160 1025590 1010345 374879 390206 113388 102051 111259 114156 129631 126627 118891 120307 80285 82134 268259 238669 701330 697044 210227 208344 269357 275466 315275 305356 324600 324658 340705 347423 321844 359619 718310 753756 530333 440369 285294 280104 324969 323589 340846 343464 347856 351501 390210 389968 627351 655001 40.55 67.7 1
10:32:36 2023-09-27 347934 343590 87540 86011 128483 134441 133633 133244 94239 92125 100359 104105 121992 122833 350320 378464 1023849 1008120 374048 390206 113765 101916 111637 113930 132055 126263 119289 119974 80537 81764 269437 237994 690854 699604 210192 208164 269962 271903 315497 306829 323327 324622 342762 345019 320762 359982 719217 758602 533546 439252 286307 280840 324933 324839 340092 341682 348843 351213 387763 389707 624577 656398 40.55 67.6 1
10:32:37 2023-09-27 348930 343590 85675 86128 128467 133997 133854 133152 94336 92125 100359 104105 121625 122799 350320 374471 1017192 1010345 377849 389938 113798 101460 111715 113897 132021 125880 119454 119986 80537 81764 270338 237322 694442 694090 210192 208995 268601 270729 315053 306829 322598 325431 338570 347458 323803 357403 722567 755962 535339 441367 284698 280924 324933 324442 338757 345329 347856 351127 389240 388770 634527 655408 40.55 67.7 1
10:32:38 2023-09-27 348683 343405 87628 85987 128568 134327 133854 133352 94271 92061 100326 104072 121625 122833 350073 374471 1016435 1011064 375704 388011 113798 101460 111755 113897 131964 125914 119289 119974 80647 81764 270338 237322 691982 694854 211118 208716 269214 272857 315160 306829 323207 327174 340802 347280 322153 358344 722567 752656 530841 440369 284991 281570 324933 324839 338793 343740 347574 351501 391867 387648 629069 656398 40.55 67.7 1
10:32:39 2023-09-27 346496 343660 87499 86011 128479 130672 133741 133152 94206 92125 100188 104072 121625 122866 350602 378464 1022397 1001791 375181 388011 113798 101741 111525 113930 132381 126297 119289 119974 80674 81933 268259 238669 687937 694088 209864 209065 268337 269563 315942 306397 323843 324875 340981 345337 324368 356898 718274 761685 535339 441367 285338 280069 326808 324309 339853 343704 348843 350050 388660 390003 627130 660103 40.55 67.6 1
10:32:40 2023-09-27 348653 343330 87440 85987 128143 134254 133540 133221 94173 92253 100154 104172 121593 123120 350073 379141 1017912 1003931 378385 389931 113421 101741 111525 113930 131872 126297 119216 120204 80628 82018 269437 237994 693097 700015 210087 208821 269357 273049 313917 306793 324071 324875 342014 344819 322082 358488 720417 757256 535339 441619 284698 281768 324933 324839 340331 342709 346711 351393 389822 389386 625574 658072 40.55 67.7 1
10:32:41 2023-09-27 345713 343625 87566 85949 128572 133963 133889 132840 94206 91964 100359 103928 121960 126118 350602 376797 1023588 1011064 369668 388011 113765 101460 111715 113964 131872 125914 119289 119974 80537 81844 270732 238669 694044 695073 210192 208669 270152 270495 315942 306829 322073 325730 339916 345893 322858 357660 720489 755962 529488 441619 286956 279183 324969 324622 337997 344527 348659 351177 387835 392084 632714 658265 40.55 67.7 1
10:32:42 2023-09-27 346206 343625 85578 85949 128606 133997 133703 133059 94336 91964 100359 104105 121625 126065 350602 376761 1024102 1010348 373265 389952 114012 101887 111475 114110 130173 126443 119352 120140 80573 81826 270732 239007 693062 695236 209899 208634 269357 270748 315798 306829 322335 325694 340430 345893 322607 359982 721509 755939 535339 441306 286920 279218 324969 324839 337772 344492 348596 351429 388015 389933 632897 655445 40.55 67.7 1
10:32:43 2023-09-27 351390 344403 87574 85987 128776 134421 133834 133352 94429 92028 100326 104067 121593 122833 350073 377627 1014629 1003217 374879 388011 113798 101460 111715 110994 132381 125914 119289 119974 80647 81764 274514 235731 697693 698123 209864 208344 269357 270764 313655 305799 323615 324875 342014 344819 322858 358745 723418 762372 535339 442486 287106 281821 324861 324212 340188 343048 349548 351249 391867 387472 625202 655408 40.55 67.7 1
10:32:44 2023-09-27 345726 343660 85715 86116 128143 134219 133834 133094 94173 91964 100295 104105 121625 122799 350615 376196 1025626 1011064 374916 388011 113453 101741 111371 113964 132198 126297 119289 120140 80252 82022 270732 239346 690515 696058 210227 208344 269393 275661 315942 305966 323783 326712 339952 347458 322593 359364 718347 753756 536710 440392 285272 280665 326808 323326 339818 343810 347856 351465 389993 391135 628625 653948 40.55 67.7 1
10:32:45 2023-09-27 347943 346157 87532 85978 128568 134219 133668 133059 94206 92125 100188 104105 121960 122866 350530 378755 1026761 1005114 372847 390206 113798 101741 111715 114054 130281 126263 119454 119974 80703 81956 270732 237994 695193 699073 210816 208274 270152 270748 315720 306829 323555 324622 342726 345019 321593 359982 720234 759981 512877 439874 286504 280748 324933 324803 340249 342639 348843 351501 387763 389933 623656 656605 40.55 67.6 1
10:32:46 2023-09-27 347340 343594 85746 86201 128538 134278 133819 131323 94433 92091 100395 104210 121625 122833 351096 376102 1016398 1007368 377313 390206 113954 101460 111715 114054 132113 126263 119454 119974 80703 81989 282058 237994 694855 695073 210192 208960 268979 270317 315017 306829 323052 325624 339606 347946 323803 357580 722531 755925 535339 441511 284973 280924 324753 324839 338793 345535 348349 351357 389751 389316 634694 657798 40.55 67.7 1
10:32:47 2023-09-27 350914 343590 85792 85949 128534 134515 133928 133352 94336 92091 100395 101498 121960 122799 351096 378428 1020115 1013944 375975 387975 114065 101741 111715 113941 132473 126263 119454 119974 80758 81956 272817 237322 697289 695875 211265 208716 269629 273435 314395 308565 323399 326847 340766 346722 321665 359398 724653 748314 531798 439746 285133 281663 324897 324839 338757 343740 347856 353526 391867 387613 629069 656398 40.55 67.7 1
10:32:48 2023-09-27 346715 346406 85728 86219 128538 134437 133668 133499 94303 92253 100326 101568 121625 123168 350566 378997 1020838 1004645 378385 390206 113453 101882 111569 114054 131987 126297 119138 120140 80615 81989 269437 238500 691716 698087 210192 208780 268979 271557 315053 306829 324600 324875 342496 345822 322822 357946 720417 757292 542740 442246 284902 281905 324933 324803 341373 343189 349585 351393 389822 388770 625243 659323 40.55 67.7 1
10:32:49 2023-09-27 348783 343625 85760 86097 128746 134219 134114 133117 94336 92091 100498 104210 121992 123159 351380 376725 1017155 1008083 377313 390206 113798 101741 111715 113897 132381 125880 119454 120170 80849 82018 270732 238221 695310 695985 210052 209510 269285 272857 315575 306793 323016 326643 339880 346039 324560 357653 723445 759176 531798 441367 287445 280937 324933 324839 337737 345884 347198 350297 387467 389351 631892 657839 40.55 67.6 1
10:32:50 2023-09-27 347697 346406 85724 86097 128746 134210 133889 133210 94336 92125 100326 104249 121992 122866 350566 378791 1026032 1006076 372321 390206 113765 101741 111715 114054 132055 126263 119454 120140 80703 81989 270732 237994 704477 699604 210157 208309 270533 270748 315720 306829 323543 324909 342979 343748 321879 358199 720417 757256 539452 440113 286920 280069 324969 324839 339567 343182 350716 351249 387871 389791 624910 658734 40.55 67.6 1
10:32:51 2023-09-27 346225 343625 87545 86101 128538 134219 134114 133279 94238 92125 100395 101648 121992 123168 350602 378997 1023849 1001791 375713 389952 114012 102100 111819 111255 130173 126579 119483 120307 80693 82116 270732 239346 688969 700512 210486 209649 268601 273130 315467 306613 324528 326712 341978 345822 324789 357403 721638 757364 535339 441367 284898 280924 327269 324538 340571 343775 349337 351393 389822 390872 627351 658341 40.55 67.6 1
10:32:52 2023-09-27 346960 344408 85735 86064 129038 134421 134208 133352 94336 92125 100498 104105 121992 122766 351096 377593 1023849 1011064 371759 389938 114111 101741 111715 113930 132381 126263 119454 119951 80790 81956 270338 238669 693205 696058 210192 208960 270533 270748 315942 306261 322335 325730 340108 346864 322822 358199 723628 756776 532193 442384 287796 282126 326771 324370 338104 345152 349227 351055 387799 389791 634038 657798 40.55 67.7 1
10:32:53 2023-09-27 346715 346896 87521 86171 128148 134507 133599 133348 94238 92379 100154 101732 121593 123371 350844 377040 1028803 1009405 374999 390133 113889 101918 111733 111191 130355 126545 119483 120140 80758 82022 270338 237994 695905 700475 210851 208274 270152 270317 315726 306793 324239 324875 342979 346378 321844 357911 719871 760468 539452 440071 286517 280889 324969 324839 340882 342674 348843 351537 388015 389624 625266 655372 40.55 67.7 1
10:32:54 2023-09-27 347568 343625 85764 86046 128559 130771 133854 133152 94206 92125 100498 104210 121992 122866 351380 376761 1017876 1008120 377046 390206 113987 101741 111749 113897 132090 126297 119454 119974 80896 81989 270338 237994 695193 696551 210010 209468 269357 270352 315497 306829 322598 329029 340108 347255 324272 357653 722385 756885 539960 444133 285427 281640 324933 324694 339782 345813 348596 351357 389822 392499 636082 656335 40.55 67.7 1
10:32:55 2023-09-27 347432 343625 85647 86381 128690 134515 133928 133538 94336 92125 100429 101587 121992 122950 351096 378755 1023849 1003931 372920 390206 113798 101741 111715 114088 132473 126472 119620 120140 80703 82022 270732 238669 697522 699604 209536 208995 270152 270748 315942 306541 324071 327455 341978 343784 323576 357624 720417 763372 530333 440854 287126 280126 326808 324839 339543 343775 348808 351393 388015 389933 625537 656408 40.55 67.7 1
10:32:56 2023-09-27 346696 343625 85760 85982 128572 134219 130274 133059 94238 92061 100326 104095 121960 123035 350243 378720 1023849 1001791 373447 390206 113954 101741 111715 113930 132055 126263 119255 120224 80647 82067 269437 238669 690733 694052 209619 209879 269593 272207 315834 306793 324191 326712 341353 345680 324392 358852 722151 763875 537180 441584 286012 280148 327696 324514 339782 343704 347269 350297 388015 390957 626778 656408 40.55 67.6 1
10:32:57 2023-09-27 348653 343594 87563 85987 128781 134219 133854 133186 94336 92125 100326 104138 122151 122833 350602 375632 1020152 1013944 377849 390206 113954 101741 111715 114009 132147 126263 119454 119974 80615 81732 270338 237154 697054 694582 210605 208634 268979 271143 315053 306829 323052 324679 340681 347946 322822 357946 723628 752620 554703 441974 285133 281781 324933 324839 338829 343775 346472 351501 389786 388735 630925 657613 40.55 67.7 1
10:32:58 2023-09-27 345981 346162 85692 85978 128568 134506 134114 133352 94173 92125 100326 104172 121625 122866 351096 376160 1027204 1013223 375181 390206 113798 101882 111673 113964 132381 126472 119255 120140 80761 82018 270732 239856 690803 697044 210710 208821 270116 272279 315654 306469 326906 327637 340358 347423 322822 359619 721564 754821 532193 441306 286043 280692 327501 323985 340188 344810 348349 351501 387503 391135 628837 654483 40.55 67.7 1
10:32:59 2023-09-27 348436 343585 85780 85894 129242 134327 134145 132990 94499 91931 100498 104038 122393 126118 351132 379177 1016435 1005225 376245 390206 114149 101741 111715 113975 132055 126263 119454 119974 80703 81989 269437 237994 691729 697044 209829 208995 269707 270317 315497 306261 321620 325694 341701 344783 323839 358454 724690 757364 533968 441511 285258 280889 324969 326676 337464 344810 350753 352728 391825 389684 634097 660140 40.55 67.7 1
10:33:00 2023-09-27 347603 346138 85679 86042 128900 134515 134021 133352 94336 92125 100498 104105 121960 122866 350566 374542 1019392 1013670 377812 390206 113954 101887 111819 111234 130510 126477 119518 120106 80660 81858 270338 237658 695780 694964 210710 208780 268979 270919 315053 306829 323327 327065 339916 347911 322858 357946 723628 753948 539452 442246 284698 281374 324933 324839 339258 343775 347820 351501 389786 388770 631892 656642 40.55 67.7 1
10:33:01 2023-09-27 346423 344629 87536 86011 128568 134219 134114 129847 94173 92125 100429 104172 121960 123035 351132 378709 1023849 1001080 374916 390757 113765 102088 111799 113964 132381 126263 119454 120224 80790 82078 269437 239007 690490 698087 210486 209684 269168 270352 315726 306829 324564 326712 341978 345857 324861 357074 719871 761721 535339 445397 287106 281211 327137 324658 340188 343634 349833 350718 392422 390957 627240 660610 40.55 67.7 1
10:33:02 2023-09-27 349425 343660 87586 86138 128479 134609 133928 133538 94173 92125 100188 101619 121625 123035 351132 378817 1020299 1005890 379188 390097 114078 102023 111612 111191 130173 126458 119401 120307 80670 81956 270338 237322 702903 700512 210381 208995 269357 271143 314096 306296 324347 324514 342979 345579 323348 359619 722567 757400 532193 440198 286007 281817 324933 324839 340607 343224 347269 351429 390440 389351 626461 656408 40.55 67.6 1
10:33:03 2023-09-27 345976 343625 85728 85978 128785 134219 133889 133152 94271 92125 100429 104205 122025 122950 351663 376761 1028035 1012503 375145 390206 113798 102051 111749 113964 132055 126472 119454 120224 80615 82134 270732 239346 688727 696551 210521 208960 269357 270317 315942 306577 324600 326459 340430 347661 322607 359872 722664 754107 535339 441619 285998 281176 327696 323637 340703 345394 348596 351501 387467 391135 630814 658734 40.55 67.7 1
10:33:04 2023-09-27 348303 343625 87474 86138 128471 134476 133633 133406 94494 92082 100608 101599 122062 123035 350458 377751 1026724 1010386 373866 390969 114000 101741 111749 113930 132239 126297 119415 120216 80758 81956 269437 237994 691218 699978 210900 208459 269962 269528 315720 305799 323579 324875 342737 345579 321582 357660 720417 756154 539452 439755 286481 280593 324969 324839 340607 342674 348843 353005 388015 389659 625057 656864 40.55 67.7 1
10:33:05 2023-09-27 348930 346627 85599 86011 128568 134210 133854 133094 94304 92125 100429 104138 121960 122866 350566 376196 1020875 1014720 377046 390206 113954 101741 111749 113897 132090 126524 119537 119974 80647 81989 269437 237322 695663 694817 210886 208669 269214 273629 314802 308493 323471 327405 340837 347804 322225 358344 723957 748206 538081 440994 285205 281584 324933 324514 339567 344385 347820 353526 389822 387613 629106 656827 40.55 67.7 1
10:33:06 2023-09-27 346691 343665 85728 86011 128568 134254 133668 133348 94512 92125 100326 101611 121992 123035 350602 378997 1023577 1001791 375979 390206 113987 102051 111715 114122 132055 126297 119289 120307 80615 82022 279527 239686 689721 698087 210192 209322 268601 270729 315942 306829 324600 324875 342014 345857 324789 357403 720184 757364 535339 441367 284662 280924 326808 324248 340607 343740 348843 351429 389857 389968 626130 657839 40.55 67.6 1
10:33:07 2023-09-27 349179 343590 87499 86134 128182 134254 133668 133313 94271 92125 100188 101536 121625 122950 350566 377627 1016398 1004645 377517 388011 113987 101811 111749 114009 132473 126297 119537 120140 80790 82051 270732 237753 693478 701009 211963 208926 270116 272857 314395 309438 323927 326676 342677 345544 323348 359656 724690 764573 529861 441246 286101 281781 324933 326676 340081 343493 350753 351393 387538 387613 627351 657374 40.55 67.7 1
10:33:08 2023-09-27 348549 346892 87540 86138 128568 134511 133928 133313 94369 92125 100326 104138 121992 122866 350355 378730 1024828 1009318 374085 388011 114144 101741 111904 113930 130355 126297 119454 119974 80647 81989 270338 237994 696583 698087 211181 208634 270152 270317 315942 305799 324442 324875 342014 346621 321879 357121 719362 755888 536710 440163 286481 280928 324969 324839 340560 342709 348623 353308 390065 389720 626314 657843 40.55 67.7 1
10:33:09 2023-09-27 345981 343660 87512 86071 128781 130850 133928 133352 94239 92125 100326 104138 121992 123035 350602 378997 1023849 1001791 374916 390206 114157 101882 112009 111308 130355 126511 119449 120307 80895 82036 277847 239346 690178 699023 210710 209984 269472 270317 315942 306829 324636 327527 342014 345893 324825 357693 719362 764573 554703 441656 285169 280531 325402 324574 340607 343740 347198 349804 387467 391135 626778 658378 40.55 67.6 1
10:33:10 2023-09-27 348848 343590 85792 85987 128606 134219 133924 133094 94304 91964 100359 101604 121992 122799 350602 378730 1020912 1012896 374012 387975 114065 101741 111749 113930 132090 125880 119537 119974 80703 81877 282058 237154 695849 697044 210851 208164 269772 270729 314574 306296 323088 327527 340981 346378 320869 357121 724177 752620 508365 439746 286231 281605 324825 326495 338686 344668 348769 353417 391314 388629 632273 656790 40.55 67.6 1
10:33:11 2023-09-27 346696 343660 85792 85978 128998 134219 133772 133094 94369 92061 100532 104138 121992 122866 351416 377593 1029609 1016170 373793 390133 114111 101926 111612 111126 130264 126613 119483 120307 80660 82045 270732 239177 696229 695073 210640 209030 269357 270337 315942 305799 323088 326572 340945 346935 322858 357086 722020 755962 536710 441730 286683 279643 324947 324839 338520 345884 348843 351465 388015 391492 632897 655908 40.55 67.7 1
10:33:12 2023-09-27 349143 344372 87539 86011 128993 134515 133928 133352 94369 92125 100532 104172 122113 122866 350320 378455 1014924 1001520 375713 388011 113987 101741 111904 113930 132381 125914 119620 122102 80823 82022 272479 236652 697761 699640 210192 209030 269962 271178 314132 306760 323327 324875 342762 345574 323588 359580 723335 761540 536710 442653 285936 281830 324861 326640 340428 343563 347757 351429 390714 388770 626461 660066 40.55 67.6 1
10:33:13 2023-09-27 348436 346627 87532 86134 128785 134250 133703 133152 94592 92115 100608 101637 122295 123035 350988 375489 1019685 1009405 377812 387831 114078 101741 111785 114009 132124 126263 119454 120204 80725 82102 270338 237994 698333 695073 210745 209649 268979 270764 315676 306261 323615 325765 339952 347458 324825 357946 723628 757031 541350 441584 285133 281352 324969 324839 339579 345848 348596 351429 389822 389386 634767 655445 40.55 67.7 1
10:33:14 2023-09-27 346715 343625 85756 86011 128568 134071 133928 133445 94206 92125 100326 104205 121992 123238 350602 378791 1023849 1001791 371832 388011 113798 101741 111749 113964 132381 126297 119454 120140 80808 82022 279527 238500 693999 694088 209682 209684 269772 272207 315870 306721 324347 327405 341594 345432 324717 358889 721638 763766 538570 441223 287923 280034 324947 324839 339567 344527 348002 350297 388015 391135 627257 658232 40.55 67.6 1
10:33:15 2023-09-27 346460 346887 85707 86355 128626 130992 133902 133910 94334 92312 100397 101732 121894 123371 350422 378889 1022361 1002978 377365 390206 113856 103798 111525 111123 132198 126297 119289 120406 80794 82022 270732 238331 692251 699110 210192 208995 269357 271592 314832 306829 324600 324875 342014 345857 322858 357946 724690 757364 535339 440198 284933 281852 324969 324478 340918 343464 347233 351465 389857 389968 625243 657839 40.55 67.7 1
10:33:16 2023-09-27 346191 343625 85771 86011 128909 134032 130484 133094 94337 91998 100429 104028 121992 122766 351168 377364 1026353 1012503 373520 390206 113954 101987 111749 113964 132090 126472 119454 120140 80647 82134 269437 239856 693434 696898 210935 208926 270116 271643 317729 306757 324419 328100 340287 347524 322822 357121 720453 754894 518896 439749 286012 280999 325928 324345 339853 345707 348596 351501 387503 391755 630961 654945 40.55 67.7 1
10:33:17 2023-09-27 348436 344483 85712 86290 128784 130817 130305 133477 94368 92058 100671 104177 121960 122866 351091 382219 1026761 1005151 372584 389931 113967 101741 111715 113975 132113 126229 119454 120140 80725 81989 270732 238331 696818 699866 210192 208634 270533 270748 314951 306829 323819 326712 342979 344506 322332 358163 720417 761219 538081 440608 286920 280461 324969 324839 339543 342709 348282 351501 388015 389933 625057 654909 40.55 67.6 1
10:33:18 2023-09-27 348655 343559 85820 86064 128964 134278 133889 133244 92525 92091 100498 104138 121992 122866 350566 375297 1017876 1011064 378385 390206 113954 101741 111785 111255 130355 126477 119381 120189 80660 82060 271898 238179 697525 694927 210675 209475 269168 271108 314766 306012 323543 327527 339976 347911 323768 357910 723591 755293 536710 441511 285200 281746 324933 324573 339782 345293 348103 351429 389822 389316 635848 655408 40.55 67.7 1
10:33:19 2023-09-27 346715 343594 85830 86097 128534 134348 133854 133279 94336 92125 100326 104249 121960 122866 350566 381323 1023849 1001791 373748 390206 114116 101882 111715 114088 132021 126297 119255 120224 80615 82102 270732 238669 690525 698033 210010 209684 269178 270748 315618 306829 324299 326712 341737 345822 324825 357910 719290 763336 534401 441367 287923 282525 327696 324514 340045 343599 350081 350189 391971 391506 629061 660610 40.55 67.6 1
10:33:20 2023-09-27 347639 346627 85756 86130 128499 134433 133819 133534 94238 92125 100429 101605 121876 123050 350566 377592 1018776 1006487 377517 387686 114078 101918 111922 111094 130251 126545 119449 120273 80771 81938 269437 237322 708983 699073 210192 209370 269926 271143 315017 306829 324334 324875 342316 345822 322858 357946 720453 757098 535339 441642 285196 281817 324933 324803 340249 343189 349585 351393 390369 387613 626425 658080 40.55 67.7 1
10:33:21 2023-09-27 345700 345876 87540 86105 128445 134703 133633 133538 94270 92125 100154 101605 121593 123153 350566 375596 1027080 1009591 374843 390206 113388 102158 111419 114122 129631 126472 118891 120307 80505 82134 270338 238331 687094 694052 210886 208344 270152 270317 315676 306793 324636 324875 341461 347387 322535 359835 721564 758738 530841 440296 286396 281176 326771 324586 341459 343528 348696 351501 390210 389933 626906 656642 40.55 67.6 1
10:33:22 2023-09-27 346960 344408 85675 86350 128781 134515 134114 133538 94238 92145 100608 101669 122262 123120 350988 382365 1026724 1004571 374187 387831 113967 101989 111680 114054 132473 126229 119255 119974 80849 81956 270732 238669 700482 699567 210570 208856 270533 270748 315942 306685 323579 325168 342979 343784 322858 358199 720453 761721 536710 441619 286920 280562 326808 324839 339543 343740 351787 351357 388015 389968 626906 656408 40.55 67.7 1
10:33:23 2023-09-27 350320 346133 85716 85987 128870 134184 134114 133025 94303 92028 100359 104177 121992 122799 351096 378997 1022361 1014371 372847 389931 114144 101741 111982 113975 130644 126263 119620 119974 80790 81844 269437 237154 699226 697044 210668 208274 270533 273013 315245 309401 323327 328295 341558 346201 321439 361667 724470 753270 536710 439563 286952 281527 324933 326676 338472 345045 350329 353526 388015 387648 631892 656642 40.55 67.7 1
10:33:24 2023-09-27 345456 343625 85750 86377 128894 130951 130607 133512 94497 92279 100397 101669 122094 123371 351199 376582 1027126 1012503 374121 390206 114045 101887 111680 114122 132381 126297 119289 120224 80987 82149 275310 239516 704544 696058 210816 208995 269962 270748 315942 306829 323579 327954 340945 347102 322858 357086 722020 755391 536710 441619 286633 280135 327623 324839 338793 345813 348843 351501 387467 391684 632824 654909 40.55 67.6 1
10:33:25 2023-09-27 349911 343594 85730 85978 128874 134219 133958 133175 94401 91931 100532 104038 122193 126083 350602 378755 1014629 1005151 375713 388011 114176 101460 112060 113829 132492 125880 119869 119641 80758 81900 270338 237994 701626 699702 210605 209475 270116 273049 314910 309438 322418 327831 342870 345125 323768 359619 724690 761685 532597 442985 286007 280924 324933 324644 338246 345740 350827 350826 388625 389624 632897 658305 40.55 67.6 1
10:33:26 2023-09-27 349998 344483 85686 86234 128792 134891 132301 133477 94561 92091 100395 104138 121992 123035 351096 375453 1017876 1013223 377849 390206 114045 102026 111715 113897 132381 125880 119537 119974 80758 81989 271709 237322 693639 697044 211329 208634 269772 272129 315053 306296 323579 325431 341978 347387 321808 357086 724140 752620 537603 440058 286007 281781 324933 324839 338793 343775 348349 353598 388625 387648 629106 656864 40.55 67.7 1
10:33:27 2023-09-27 346715 346651 85728 86142 128467 134604 133928 133538 94173 92125 100188 101611 121593 123168 350602 378997 1019392 1003689 378385 390489 113765 102017 111680 111212 130264 126511 119381 120482 80693 82003 270338 237994 695998 701009 210675 209544 270116 271937 314538 306261 324564 324875 342449 345680 323312 358962 722531 757328 532193 442874 286231 281852 324933 324442 340846 343224 347269 351393 390369 389659 626461 656335 40.55 67.7 1
10:33:28 2023-09-27 349158 343484 85803 85975 129032 133963 130517 131123 94724 91858 100532 104005 122193 125979 351663 378997 1015716 1005188 375145 388011 113765 101741 111715 113930 132021 125880 119537 120140 80647 81989 270338 237994 697750 697044 209975 209030 269357 270317 315460 306725 322299 325730 341978 343784 323839 358708 724653 757364 533968 441511 286007 280924 324969 326676 337464 344810 348282 351393 387503 387613 627221 656445 40.55 67.7 1
10:33:29 2023-09-27 347943 344890 87469 86226 128114 131051 133599 133441 94140 92315 100188 101712 121593 123168 350320 376761 1027043 1011828 374889 389952 114012 101848 111845 111246 130173 126458 119483 120189 80863 82027 271898 237994 708983 698033 210851 208716 270116 272279 315942 306829 324636 324875 341726 346438 322332 357086 719362 755962 538081 440388 286512 280889 324969 324309 341879 343704 347856 351537 387432 389968 627351 656864 40.55 67.7 1
10:33:30 2023-09-27 348513 343594 85756 85974 128572 134219 133854 133279 94369 92125 100429 101529 121992 122866 351132 376725 1017876 1008120 377046 389931 113987 101741 111749 113897 132055 125914 119454 119974 80703 81989 269292 237994 695946 695073 210157 209649 269357 270729 315497 306047 323543 329225 339916 346900 324825 358197 725237 758957 534825 441475 285864 281443 324933 324694 338377 345671 349796 351177 389478 389659 634731 657839 40.55 67.7 1
10:33:31 2023-09-27 348653 343585 85796 85987 128568 134184 133889 133152 94206 92091 100538 101642 122262 123135 351091 376317 1020728 1016112 377129 390061 114045 101718 111733 114020 132113 125880 119537 119974 80670 82018 271803 237322 699094 695073 211364 208815 269357 273553 315053 306261 323315 325168 341737 347946 322332 358454 723591 748350 532193 440479 285133 281781 324933 324839 339543 344774 347856 353562 389205 389707 629106 656864 40.55 67.7 1
10:33:32 2023-09-27 345863 343665 87570 86130 128437 134515 133928 133538 94206 92125 100326 104172 121960 123035 351096 378997 1023849 1001791 376245 389938 113765 101882 111680 113964 132381 126297 119289 120354 80703 82078 270732 239007 694567 698051 210227 209767 268601 271143 315762 306541 324347 326567 341870 345715 324416 357257 721638 762949 536710 445397 286292 281317 327269 324309 340882 343775 349686 354467 390643 389280 626461 656408 40.55 67.7 1
10:33:33 2023-09-27 349428 343555 85707 86220 128933 130670 130484 129714 94497 91958 100431 101552 122211 122766 350952 381141 1017440 1005114 375713 390206 114176 101712 112200 111181 132750 125880 119620 119641 80790 81858 269437 237322 701977 698051 210157 209030 269962 270729 315053 307465 322335 325204 342979 343819 323839 358999 726747 761685 535339 440638 285878 280928 324933 326422 338520 343740 348282 351393 387467 387578 624763 656445 40.55 67.7 1
10:33:34 2023-09-27 345481 346627 87503 86071 128178 134245 130142 133313 94044 92125 100154 101605 121593 123153 349258 375632 1027117 1009591 375181 390206 113356 102226 111302 114032 129631 126472 119172 120307 80615 82067 270338 238596 686899 699978 211265 208751 270116 272279 315870 306793 324492 324766 341798 347209 322391 360167 719326 755962 539452 440149 287923 281113 324933 324309 341398 343189 348239 353526 388015 389351 626461 656398 40.55 67.7 1
10:33:35 2023-09-27 347651 343519 85671 86120 128648 134420 130319 133292 94430 91958 100360 104138 121992 122833 350602 380764 1028220 1009554 373183 388011 113798 101817 111612 113930 132021 126263 119454 119974 80647 81989 270338 238331 696700 699866 210851 208309 270152 276100 315720 306829 324275 324875 342979 345857 321844 357911 719326 756776 539452 440058 286683 280889 324969 324839 340882 342964 348843 351501 388015 389968 624614 654483 40.55 67.6 1
10:33:36 2023-09-27 348436 343590 87574 85987 128781 134140 134114 133445 94336 91964 100359 104105 121625 122799 350602 374507 1017912 1011064 377849 388011 113954 101741 111715 114009 130355 126477 119381 120087 80849 81971 277847 237994 697289 694927 210675 209475 269285 273049 315424 305834 323579 325694 339916 347661 324152 357946 722567 757031 535339 444095 285026 281453 324969 324839 338829 345848 348596 351393 389822 389351 634694 655908 40.55 67.7 1
10:33:37 2023-09-27 349672 344231 85675 86064 128602 134515 133834 133352 94494 91964 100395 101561 121625 122833 350602 375453 1019392 1013223 377313 388011 113798 101741 111715 113930 132473 125914 119454 119974 80703 81933 270338 237322 696299 695073 211181 208850 268979 271178 315053 306261 323315 327758 340945 347946 322858 357946 724177 752656 537567 442246 285133 281923 324969 324839 338829 343810 347856 351501 389822 389351 630925 654446 40.55 67.7 1
10:33:38 2023-09-27 346191 343625 87499 86134 128572 134254 133819 133244 94173 92061 100326 104210 121625 122866 350602 378464 1023849 1003894 374925 387722 114012 102023 111578 111308 129992 126370 119284 120307 80660 82116 269292 239007 688606 694088 210192 209649 268989 270729 315942 306563 324335 326482 342014 345715 324861 357403 721564 761685 535339 441620 285227 280928 327269 324345 339853 343740 349337 350862 389478 391135 627351 656445 40.55 67.7 1
10:33:39 2023-09-27 350343 345917 85782 86059 128897 134091 133958 133025 94691 91795 100532 104038 122193 126013 351132 378455 1014629 1005225 375979 387168 114176 101460 112060 113897 132124 125880 119537 119951 80647 82022 267912 237658 697708 694052 209829 209427 269357 270317 315497 307189 322073 325239 342496 343819 323839 358999 724690 761721 535339 440602 286043 280959 324933 326495 338045 343810 348318 351393 387503 387613 627351 656445 40.55 67.7 1
10:33:40 2023-09-27 348417 343660 87474 86167 128182 134511 133599 133348 94140 92125 100154 101785 121861 123438 350844 376618 1029683 1010642 374770 390061 113732 101918 111543 111191 131987 126506 119289 120140 80647 82018 269437 237826 689701 694124 210886 208669 270461 272664 315942 305799 326314 324875 342014 346900 321844 357121 719362 756762 538081 440058 286481 281012 324969 324839 341674 342674 348596 351537 387432 389386 625574 654669 40.55 67.6 1
10:33:41 2023-09-27 348436 344403 87567 85987 128772 134515 133854 133352 94206 92125 100326 104177 121992 122833 350602 374507 1016435 1008157 377313 390206 113765 101741 111755 113773 131838 125914 119289 119974 80735 82022 270338 237826 694958 694582 210192 209503 269168 270954 314766 306757 323819 328564 339666 346758 324452 357543 722421 758529 541350 444876 285828 282253 324681 324839 338555 345848 348659 351140 389478 389316 634731 656408 40.55 67.6 1
10:33:42 2023-09-27 348683 346406 87561 86291 128720 130661 130272 131215 94497 91991 100397 101518 121927 123035 350458 376582 1021863 1013944 377046 388011 113798 101460 111819 111147 132113 126229 119371 119890 80647 82018 269437 237322 695898 695073 211216 208669 269168 271143 315053 306261 323543 325470 341497 347946 322332 358454 723591 752088 539960 440369 285218 281817 324933 324839 339579 343810 347820 353562 389786 387648 629069 655001 40.55 67.6 1
10:33:43 2023-09-27 345690 343625 87503 86079 128568 134254 133668 133094 94206 92061 100188 104138 121625 122866 350073 378464 1023317 1001791 375713 390206 113421 101741 111603 113964 132055 126297 119172 119974 80505 81989 268259 238669 695589 701009 210640 209879 268907 272664 315942 306505 324492 326314 341834 345680 324681 357367 720417 761685 537910 441367 287514 281872 327269 324273 340882 343775 348659 351177 389857 390825 627351 657839 40.55 67.6 1
10:33:44 2023-09-27 350914 344266 85764 86179 128435 134583 133902 133477 94430 91991 100397 104172 121853 122866 350037 377627 1018961 1004645 376062 387975 113987 101670 111612 113930 132055 125914 119454 119890 80647 81956 269437 236986 693803 698087 210192 209030 269357 270352 314132 307259 325732 324875 342726 344819 323348 359619 723664 762833 535339 442800 286012 281664 324704 326676 339853 343224 347269 351429 389786 387648 626461 656408 40.55 67.6 1
10:33:45 2023-09-27 346019 343660 87532 86011 128572 134327 133633 133094 94173 91998 100188 104138 121593 122866 350602 376160 1027117 1012229 375181 390206 113687 102121 111525 113930 129923 126511 119099 120239 80596 82083 268895 239346 697810 697044 210710 208856 270116 272664 315870 306829 324442 326712 340981 347946 322607 359982 719871 754590 544130 440479 286432 281251 327269 323853 339532 343845 348103 351501 387503 391135 626778 654743 40.55 67.6 1
10:33:46 2023-09-27 346606 344483 85760 86126 128529 130864 133703 133094 94206 91891 100326 104105 121625 122866 350320 378755 1023738 1001791 372357 388011 113967 101741 111715 113930 131964 125914 119289 119974 80596 81764 270338 238500 690854 694124 209536 209649 270494 275747 315942 306829 323843 324714 341773 345337 324861 356084 719362 763984 524078 441620 286481 280069 326808 324803 339853 343775 348318 350862 388015 390551 627351 656408 40.55 67.7 1
10:33:47 2023-09-27 348955 343555 87536 86015 128572 134032 133668 133025 94206 92061 100359 101455 121625 122833 350073 374542 1017949 1013272 377896 387758 114045 101887 111801 114110 130083 126162 119552 120106 80693 81971 270338 237658 704705 694582 210886 208850 268979 273435 314945 306829 323315 325470 340466 347702 322714 357946 722567 752656 536710 440126 284933 281620 324969 324839 338829 343810 347328 351501 389822 388770 630998 656398 40.55 67.7 1
10:33:48 2023-09-27 350288 345908 85772 85945 128751 133954 133928 133352 94239 91831 100532 103928 121992 126048 350602 377895 1023123 1012503 369668 388011 114176 101671 111904 113930 132381 125880 119620 119890 80735 81732 272817 237322 696720 696551 210227 208704 270914 270094 315497 307009 322598 325694 341017 346657 320655 358235 724690 756496 535339 439760 287837 281007 324969 326676 338555 345051 346711 353562 387467 387683 630515 656398 40.55 67.7 1
10:33:49 2023-09-27 346960 344921 87494 86015 128207 134289 133668 133221 94173 92125 100154 101764 122173 123338 350315 378781 1020410 1004645 378385 387867 113700 101814 111543 111158 131804 126263 119090 120224 80505 81989 271879 238669 688914 699073 210227 208960 268979 273822 315053 306829 324239 324875 342208 345822 323576 357946 720453 757328 542740 442412 284667 281817 324933 324766 340846 343189 349585 351429 390678 389351 626461 655872 40.55 67.7 1
10:33:50 2023-09-27 347943 345668 85780 85916 128538 133963 133854 132990 94140 91805 100154 104072 121593 126065 350566 378428 1016435 1005188 375979 390206 113765 101460 111603 113863 131987 125880 119255 119974 80615 81732 270338 237994 702598 696058 209794 209030 269357 270317 315424 306226 322073 325765 340981 344783 324789 358962 724653 757364 532193 441548 286007 280924 324969 326676 337737 345329 348282 351357 387503 387613 629069 658341 40.55 67.7 1
10:33:51 2023-09-27 347943 343625 87526 86156 128294 132774 131656 129963 94527 91991 100364 101573 121560 123120 350422 377679 1026687 1010386 373976 390206 113967 101741 111749 111158 130264 126229 119420 119974 80784 81900 273250 238221 707336 694088 210851 208634 270267 270282 315942 306829 324636 324875 340981 346900 321879 357086 719326 755925 532193 440475 286231 280692 324969 324273 341638 343464 348596 351537 387467 389659 626906 656864 40.55 67.7 1
10:33:52 2023-09-27 347340 343594 85703 85945 128964 133928 134208 132771 94303 91964 100395 101391 121992 122733 351380 378997 1016435 1005188 375713 387975 113798 101741 111715 113897 132381 125914 119255 119890 80505 81989 275310 237826 696936 696898 209982 209697 269593 272664 315870 306433 322192 328382 340802 344606 324152 358852 724653 757328 534825 441511 285169 281623 326808 324839 337701 345329 348282 351140 391038 387613 627221 656408 40.55 67.7 1
10:33:53 2023-09-27 348293 343484 85724 86087 128614 134385 130319 133315 94430 91925 100364 104182 121927 126118 350530 374471 1019537 1009554 377313 388011 113798 101819 111707 114065 132021 125847 119289 119890 80615 81900 271709 237322 695193 694090 210010 209649 268979 273167 315053 306829 323543 325730 339916 346900 324560 357946 722567 757031 539452 441584 285133 280924 324933 324839 338282 345848 348843 350332 388625 389090 634244 656408 40.55 67.6 1
10:33:54 2023-09-27 346960 346406 87586 86004 128432 134506 133928 133352 94173 91931 100154 104072 121593 122799 350320 378720 1023849 1001791 371832 389685 113421 101741 111525 113897 131804 126477 119264 119964 80563 82018 270732 238669 690576 698528 209689 209662 269926 270748 315942 306829 323543 326712 340981 344783 324537 358889 719326 763912 532193 441584 286651 279929 326808 324839 338793 343740 348282 351163 388015 389968 626461 656408 40.55 67.7 1
10:33:55 2023-09-27 346324 344447 85760 86142 128504 134515 134021 133352 94173 91891 100297 104215 121593 122799 350320 378155 1024775 1001791 372883 387975 113453 101460 111525 113897 131804 125880 119255 119974 80472 81989 275310 238669 691289 694088 209536 209977 269357 270748 315798 306829 326092 326712 340981 344819 324861 358454 719362 763948 538223 441620 286007 280065 326808 324803 339818 343775 348282 350332 388015 389968 625379 656408 40.55 67.7 1
10:33:56 2023-09-27 348653 343625 87540 85953 128572 130672 133633 133025 94173 91964 100326 104215 121593 126118 350602 375332 1020152 1013944 377056 387722 114012 101712 111612 114031 130173 126162 119318 119905 80831 81971 270338 237658 695663 695073 211146 208815 269168 273822 315497 306226 323543 324714 340945 347382 322607 358962 723079 752620 538081 441900 286292 281817 324969 324839 338829 343810 347574 351537 389786 388770 630961 654446 40.65 67.7 1
10:33:57 2023-09-27 349847 343334 85807 85987 128734 134278 134114 133025 94206 91858 100608 104072 121992 126136 350566 378730 1023123 1013944 371759 388011 113987 101670 111749 110985 132055 125880 119454 119641 80703 81732 270338 236986 696035 697044 210192 208164 270152 270317 314832 306331 323088 325694 341497 345857 320869 358199 725717 752656 535339 439216 286445 280924 324933 324622 338757 343775 348843 351501 388015 387613 630814 655001 40.55 67.7 1
10:33:58 2023-09-27 347491 343585 85728 86105 128360 134515 131564 133352 94011 92028 100154 104282 121861 123253 350315 378781 1020410 1004608 378348 387831 113700 101992 111432 111246 129631 126263 119255 120224 80615 81985 269292 238390 693021 698051 210192 208995 268979 273553 314910 306829 324636 324875 342014 345822 322499 357946 721509 757292 535339 441619 284662 281852 324933 324803 340882 343224 346954 351429 389857 390825 626906 656445 40.55 67.7 1
10:33:59 2023-09-27 347943 343590 85818 86058 129028 133928 133924 132805 94369 91805 100602 104038 121992 126013 350602 379141 1014961 1008120 375181 387975 113798 101460 111637 113897 132021 125880 119289 119974 80703 81933 269437 237994 696431 697044 209829 209030 269357 270352 315720 306296 324930 325765 341737 344783 323839 358708 724690 761757 539960 441385 285873 280727 324969 326676 337500 344774 348282 351109 387503 387613 626778 657576 40.55 67.7 1
10:34:00 2023-09-27 347688 343585 87467 86171 128114 130992 131472 129963 94298 92179 100087 101669 121560 123253 350386 376618 1028183 1010386 374048 388011 113798 101741 111600 111191 130139 125880 119255 119890 80615 81764 270732 238295 696859 694160 210851 208344 270152 270282 315676 305372 324600 324875 342737 345893 321844 357660 719871 759322 520875 440058 286718 280924 324969 324839 340882 342674 348843 351537 387161 389933 625537 654410 40.55 67.7 1
10:34:01 2023-09-27 346509 343590 87532 86011 128572 134184 133668 133025 94173 91998 100188 101535 121593 122766 350320 378720 1023849 1001791 371832 388011 113421 101741 111637 113930 131838 126297 119289 119974 80505 81989 271709 238500 695357 699640 209536 208995 270152 270748 315942 306541 323615 327260 341978 343784 323839 357660 719871 761685 534825 440126 287144 280034 326808 324839 339818 343810 348318 351429 388015 389933 624320 658622 40.55 67.7 1
10:34:02 2023-09-27 349599 346445 85767 86083 128427 134411 133902 133257 94397 91895 100364 101627 121811 126048 350073 377895 1020299 1015202 373903 387939 113798 101741 111637 113739 130264 125779 119289 119641 80615 81699 270338 236986 694864 696551 211216 208309 269393 271143 314574 308915 323088 325431 341497 346900 320905 357121 723692 748350 536969 439746 285205 281781 324933 324839 338793 343810 348349 353526 388625 387648 629106 655001 40.55 67.7 1
10:34:03 2023-09-27 346470 343630 87499 86037 128178 134254 133633 133094 94173 91964 99878 104105 121560 122866 350320 378464 1021636 1001791 375140 389931 113388 101783 111371 113930 129631 125914 118891 120204 80596 82018 269437 239103 690838 699023 210381 208891 268458 273713 315834 306145 324419 324875 342014 345857 323839 357440 722664 760398 535339 441548 284263 281462 326771 324165 340607 343224 346711 350332 388625 391457 627351 656445 40.55 67.6 1
10:34:04 2023-09-27 349920 343449 85732 86243 128397 134489 133834 133445 94044 92061 100490 101605 121927 122950 350566 378997 1014961 1004422 377129 388011 113687 101741 111715 113930 132198 125914 119289 119974 80647 81732 270338 237322 701625 698123 210192 208995 269168 271213 314832 305372 324117 324875 342496 345857 323348 357946 720453 757400 529488 439852 284698 281945 324969 324839 340882 343224 347233 351393 389822 389968 626461 656605 40.55 67.7 1
10:34:05 2023-09-27 345717 343555 85675 85890 128606 134327 133924 133352 94238 91805 100326 103928 121876 126048 351132 376761 1023849 1010345 371796 387686 114012 101608 111738 111094 130173 126162 119352 119573 80605 81858 270732 238669 691995 694964 210486 208995 270152 270748 315676 306757 322454 325730 340909 345857 322822 359506 720307 755962 535339 441306 286920 279218 324969 324839 337772 344810 348843 351393 387979 389351 631928 656864 40.55 67.7 1
10:34:06 2023-09-27 345178 343594 85639 85974 128511 134515 133564 133025 94011 91838 100154 101503 121528 126153 350073 374542 1025590 1011064 374048 388011 113421 101460 111337 113897 129631 125914 119056 119974 80472 82022 269292 239177 688429 696058 210704 208815 269393 269528 315942 306397 324600 326531 339916 347458 322368 357086 717260 752656 531798 440392 285285 280496 327269 323553 339853 344774 348349 351465 387503 391135 628625 655001 40.55 67.7 1
10:34:07 2023-09-27 347697 345917 87499 85919 128390 134121 133668 133025 94140 91965 100188 104105 121560 122700 350844 377040 1018813 1008872 376209 387867 113921 101707 111578 114122 130173 126162 119401 120072 80615 81989 270338 237658 693876 694854 210423 209614 269357 271178 315497 305834 323963 325765 339916 347946 324332 357946 722567 757031 543956 441385 285245 281352 324969 324839 340068 345848 348596 351393 389822 389351 634767 656176 40.55 67.7 1
10:34:08 2023-09-27 348879 343590 87601 86020 128572 134420 134301 133059 94173 91998 100326 104105 121625 126153 350566 374507 1017912 1011064 377313 387686 113798 101460 111525 113897 131895 125914 119289 119974 80647 81933 269437 237322 697103 693109 210704 209697 268979 270954 315053 305834 323579 325694 339952 347946 324368 357946 722567 755962 535339 441548 285245 281781 324969 324839 339543 345848 348103 351177 389822 388806 634281 654945 40.55 67.7 2
10:34:09 2023-09-27 346470 343374 85514 86015 128572 134219 133668 129780 94494 92082 100538 101648 121927 122950 350494 381680 1023775 1004516 372475 390061 113798 101882 111715 113964 132090 126511 119415 120140 80758 82102 268259 238669 691375 699702 210052 210194 270152 270317 315192 305799 324600 325505 342496 345893 324933 357660 722020 765606 531226 441367 287801 280959 325963 324839 341398 345010 349406 351501 387467 392030 627257 659814 40.55 67.7 2
10:34:10 2023-09-27 351898 351753 86361 87058 133555 133969 134078 133474 92761 94925 102692 103417 124726 125876 359186 388011 1042031 1025847 380824 399271 116544 105351 113220 114830 133344 133364 122074 122932 83068 85555 275322 242769 706857 715380 215606 213029 275842 277194 324042 315843 330558 333852 350966 353657 328453 367114 740473 775283 541660 449537 293527 288540 335872 333852 350903 354179 357504 360515 402267 402454 648291 677130 40.55 67.6 2
10:34:11 2023-09-27 363218 357483 88021 85821 133181 137358 138086 137460 93203 95648 106331 105873 127325 128474 364476 393400 1051509 1039849 391764 404572 118783 103718 116550 117604 137633 133134 125844 126543 84371 86295 279913 244976 717591 724548 216823 214666 278908 280726 325616 321016 337657 339117 352033 357863 333803 367126 749920 791146 545211 460333 297626 293056 340855 337238 353277 356931 360609 364828 402271 404567 654045 685576 40.55 67.6 2
10:34:12 2023-09-27 367265 366712 89447 87088 137849 143756 141661 140571 93488 95785 104993 107952 132036 131119 374144 398716 1081247 1069737 394087 413597 121254 106210 120046 122923 140934 138259 132252 132687 87076 85537 285438 250131 731016 731641 220220 218319 282778 283378 333969 324857 338401 344842 355503 361305 334494 376209 764606 793347 559418 460007 303942 297595 342961 345599 357372 363255 364668 372633 409806 408697 668801 697309 40.55 67.6 2
10:34:13 2023-09-27 369695 369961 89907 87593 138756 144592 142845 142401 93583 95951 105993 108716 129040 134774 374003 406038 1089923 1071261 396529 414944 123038 106601 121328 120369 142145 139664 129431 130225 87304 86225 291319 250907 730510 738289 220290 218694 283790 285254 335859 325221 341207 344574 359340 362424 334494 375072 764606 802611 565849 459611 304516 297250 345556 344806 359531 365950 367178 369384 408917 410131 672422 693817 40.55 67.6 2
10:34:14 2023-09-27 376549 371059 89976 87725 139264 141418 143943 143761 93700 95851 106191 109418 129435 135541 376291 406038 1088117 1066699 405897 419583 119959 107378 121971 121588 143073 141244 130336 132166 85491 86765 284504 253539 732916 740490 221479 220370 281993 286723 337010 326694 342519 344842 357720 362389 338481 373338 764537 811117 559418 466110 304275 296593 346633 344767 360653 363503 366882 369528 408692 411935 667456 696916 40.55 67.7 2
10:34:15 2023-09-27 380731 374244 90005 87677 142323 142241 145012 144394 93456 95849 107288 109855 130463 135397 378704 406002 1088389 1078911 405221 418091 123363 107108 124665 122184 144568 144079 132278 132764 85566 86952 285544 252076 741393 742723 221670 220440 282064 286938 334189 325782 343563 345817 354472 361305 336516 371651 769328 806984 559418 467174 304732 297944 345556 346398 360363 363213 367178 369348 409984 410131 665497 700806 40.55 67.7 2
10:34:16 2023-09-27 377621 376519 89882 87689 142393 142143 145484 144590 93266 95813 107352 109923 130969 133480 380774 410140 1094590 1085058 402314 420955 120120 107083 123462 122553 144803 144043 132527 132764 85705 86856 286454 250907 742431 744574 222017 219438 284091 286499 335591 327225 340452 344842 355539 362389 335836 373612 768204 800237 563100 465086 303832 298396 346855 344767 358197 365727 367178 368201 407512 410585 673450 701101 40.55 67.6 2
10:34:17 2023-09-27 378605 376416 89758 87537 142596 142702 145755 145098 93330 95618 107411 112113 130887 135597 382682 413776 1099948 1078675 403749 418785 123431 107289 125186 123023 145472 144588 132743 133666 85726 86984 285544 252540 743475 747403 222712 220251 283790 286097 334657 325747 342325 342830 355574 361340 335836 369524 764842 802342 559418 464721 304732 297493 347679 345321 358472 364631 366067 369456 407512 407623 673450 701064 40.55 67.7 2
10:34:18 2023-09-27 380313 378799 90187 87865 143059 142702 146326 145703 93488 95815 107782 112555 131248 132203 384346 415052 1099948 1080427 403492 420662 120120 107654 125396 123089 145472 141273 133641 134200 85737 87396 288176 254041 741038 751365 222017 219754 284694 286061 334693 326731 340488 342902 357720 360764 333586 372774 767081 802396 555903 464933 304275 301157 346633 343286 358701 365763 366622 369348 408050 408875 676082 701101 40.55 67.7 2
10:34:19 2023-09-27 386548 379871 90108 88178 143364 144164 147010 147304 93678 96051 108247 112858 131413 133063 384983 417400 1100422 1079458 410476 423885 120513 108082 122375 124850 146731 142831 134082 135680 86029 87893 288176 256058 742681 752439 223096 222203 283888 288296 337495 327225 342591 345329 356645 360764 336009 369524 771350 816036 558644 469201 306640 300804 348765 348481 360654 364347 367442 372189 408586 411178 673303 706602 40.55 67.7 2
10:34:20 2023-09-27 386148 382934 90633 88267 140559 144394 148628 147304 94315 96051 109181 110310 132818 133063 387646 418964 1100839 1088130 409823 423921 122255 108082 123598 124447 148411 142865 135471 135492 86783 88045 288229 255554 760879 755743 223096 222203 286195 288874 336244 331045 341483 344319 358835 361023 334494 371687 772779 811410 558644 468589 306468 301126 349818 346433 360979 366792 367813 372861 408119 412551 673450 707158 40.55 67.7 2
10:34:21 2023-09-27 386645 384163 91047 88638 141009 145133 149043 149377 94155 96184 109048 113306 133318 134070 387790 416371 1104402 1094689 412294 427416 122082 108872 123987 125442 148515 144718 135557 136662 86788 88407 290207 257005 755422 758479 223132 222827 287062 288559 338789 330741 342001 346433 358799 361270 336862 372774 775040 818542 563588 470534 306468 301970 348765 347199 363021 367308 367296 369384 408728 413530 674136 710638 40.55 67.7 2
10:34:22 2023-09-27 391948 387303 91365 88950 142402 145878 149704 149058 94893 96352 109485 110575 133951 134984 392932 418964 1112776 1102109 413865 429313 122582 109250 124874 126165 151298 144833 136807 137720 87563 88877 290093 257734 758927 759066 224569 226885 286991 290409 338824 330813 344674 347235 356360 361340 336280 372811 781356 823169 562198 473215 308338 302218 349291 349653 362150 365611 367225 369456 412113 414989 682149 713156 40.55 67.7 2
10:34:23 2023-09-27 393945 387804 91617 89410 142426 146355 152541 152028 94991 94223 110109 111047 134428 135580 394604 420107 1115901 1106270 418523 430074 122952 109510 125373 126441 151683 145339 137325 137974 87747 89153 293685 258466 769848 760142 225447 223768 287081 295873 339849 331852 345161 346469 356645 361411 336551 372811 782660 823169 564978 472754 309283 302857 350383 351771 362948 365681 367261 371619 414948 413333 682611 715288 40.55 67.7 2
10:34:24 2023-09-27 395332 389866 92037 89598 143385 147379 149388 148453 95087 94204 110491 111187 134883 135870 395400 424066 1118758 1108966 418262 432312 123051 110211 125889 127577 149205 147381 138302 139003 88358 89529 305900 258235 763842 764352 225202 222058 288093 289436 340914 333364 345758 348599 358835 362389 336516 373374 783602 825137 564978 474165 309975 303637 350948 351807 364038 367286 368368 371619 413382 413368 684913 719209 40.55 67.7 2
10:34:25 2023-09-27 399007 393584 92158 89955 143782 147824 150555 149782 95379 94364 110841 111794 135538 136350 396623 423741 1123636 1114809 419519 432863 123745 110397 126305 127911 149994 147003 138807 141613 88512 89807 295177 259433 762176 765965 225519 222711 288738 290397 341946 333834 346247 349125 359629 362968 336551 374272 784192 827544 557274 475245 310414 305890 351708 351844 364876 367869 368923 372479 413709 413982 686784 719541 40.55 67.7 2
10:34:26 2023-09-27 400113 394361 92481 89979 144251 148167 151140 150257 95443 94364 111354 112161 136058 136832 400250 425269 1128468 1114645 422084 436453 124238 110806 127143 128782 150580 148589 141605 142380 88974 90186 295551 261041 767007 770675 225837 223400 288942 290467 342983 333870 346283 349688 360462 363222 336551 373939 788557 829959 572895 475326 311293 306320 351794 353349 367671 369902 369371 372634 413565 417481 689147 722539 40.55 67.8 2
10:34:27 2023-09-27 401173 395679 92629 90259 144786 148983 151626 151090 95704 94427 111543 112565 136386 137491 401492 428845 1130073 1116232 422683 437688 124271 110959 127475 128849 151165 148275 141893 142414 89007 90467 292876 261445 766262 772026 225678 223400 289027 290467 342983 333870 345758 349688 360498 363222 336551 373976 788828 829959 572895 477041 311293 306789 351974 351880 365424 369005 369515 372779 412475 414018 689893 720148 40.55 67.8 2
10:34:28 2023-09-27 402525 396799 92681 90288 144854 149035 152009 151224 95605 94427 111766 112906 136537 137316 402630 427841 1132037 1119353 423062 439330 124581 111045 127795 129297 151869 148305 142465 138951 89341 90686 296416 261554 768653 773913 225693 223365 288942 291282 342983 333870 346259 350566 361006 363512 336280 373939 788791 831722 574305 478056 311073 306789 353965 351880 365233 369005 369623 373342 412475 414018 687831 721240 40.55 67.8 2
10:34:29 2023-09-27 404243 397551 92937 90590 145523 150375 152918 152098 95800 94492 112146 113449 137209 137836 401905 430432 1131164 1115827 423282 437875 125092 111593 128267 131681 152208 149734 142427 139603 89505 90847 295794 263070 775323 778076 225837 223434 288133 292001 342983 334561 346528 351294 361006 363583 336009 373939 789983 829365 573317 479754 311073 306222 355505 351880 365424 369920 371787 375076 413382 414018 688843 722298 40.55 67.9 2
10:34:30 2023-09-27 404812 399328 93272 90760 145731 150115 153419 152554 96097 94781 112286 113592 137331 138309 403924 432393 1134904 1122610 424485 439144 125332 113392 129080 131624 152986 149454 139324 139994 89755 90880 309441 263632 776283 779554 225837 223434 288570 291796 342983 335569 346773 349688 361006 364640 336280 374839 790543 829401 566367 477602 311293 306222 354157 353870 365460 370145 372348 375076 413673 414053 687831 723907 40.55 67.9 2
10:34:31 2023-09-27 404931 401187 95067 90951 146341 152854 153624 153003 95997 94555 112665 113690 137762 138710 405673 436634 1137057 1123931 423498 438965 125779 113583 129368 130536 153718 149942 141058 141370 89882 91448 308719 265044 783147 781910 225837 223469 289044 292050 342983 336075 346810 349653 361006 364640 336044 373675 793263 829437 557274 481128 311293 306257 354454 354871 366302 370180 372911 375910 413457 417300 690578 727772 40.55 67.9 2
10:34:32 2023-09-27 405497 403138 93452 90885 146714 153391 154051 153607 96227 94846 113136 113723 140315 139124 405745 438025 1139332 1125531 423534 440274 125987 111869 129798 132035 154214 152863 140947 140968 90129 91448 298275 264670 786557 783053 225837 223469 289044 292001 342983 336582 346810 349653 361006 364384 335539 372847 792226 834166 574305 481808 311734 306257 354952 354871 365496 370180 372312 375910 413709 413982 691363 725520 40.55 67.9 2
10:34:33 2023-09-27 408013 405485 95269 90984 146886 153173 154725 153778 96127 94716 115182 114336 140544 139201 409304 438018 1137093 1127134 426038 442165 126195 113617 130229 132223 154746 150892 141466 141005 90381 91641 298275 265232 790578 786492 225837 223469 289044 292241 342983 336618 347865 348599 361006 364640 336019 371687 790960 837225 572969 484088 313507 306681 359045 355876 366417 369933 369551 377208 414768 414989 693784 726586 40.55 67.9 2
10:34:34 2023-09-27 408050 405766 95559 90984 148014 153354 155220 153710 96454 94555 115377 114068 141097 138744 410282 441660 1134488 1125531 427134 441985 125953 114000 130264 132540 154746 151740 141436 141882 90509 91827 301049 264670 781154 788466 226954 223469 289686 293169 342983 335569 348852 347550 360752 364640 336044 369488 792226 837781 575319 483318 313062 306789 356627 353652 365496 369005 369551 376783 414948 413982 692845 726586 40.55 67.9 2
10:34:35 2023-09-27 412807 406088 95294 91393 147811 149759 155009 154841 96290 94813 115412 114670 139013 139695 411772 441840 1142860 1123931 431252 445851 125866 114261 130139 129420 154746 154002 141436 142837 90476 91987 301058 267686 775815 788722 227078 224473 288465 292616 345094 337387 349163 349366 360754 362684 336750 373830 793351 836447 577123 480776 313952 306753 355485 354871 367405 372924 368959 375351 413346 415214 701961 728724 40.55 67.9 2
10:34:36 2023-09-27 412953 409540 95294 91552 146645 149963 154910 155341 96127 95007 115377 114893 140774 140351 412355 441840 1146298 1123931 427051 445209 125987 114261 130264 129513 155246 152061 142132 143039 90509 91987 298275 269211 779688 791001 225837 223469 290806 291796 344540 334596 348605 347550 360752 365736 335836 372548 792226 829959 572895 477638 313062 306008 356663 353652 364329 371774 369515 376783 414620 414697 701110 728761 40.55 67.9 2
10:34:37 2023-09-27 408267 407561 93841 91638 148014 150204 155840 155238 96358 94974 115710 114953 141195 140415 413525 447113 1149588 1128283 423642 446895 126201 114442 130697 129513 155281 149920 142230 143039 90814 92335 311590 266292 796262 791001 227757 225400 289748 292206 343541 334022 347278 350217 358835 364604 340940 373976 795066 829959 586754 479606 313507 307185 353887 354752 365496 373483 371371 373907 415056 413658 701465 730373 40.55 67.9 2
10:34:38 2023-09-27 408349 409204 95601 91585 148005 149997 156798 155341 96487 94845 115837 114893 141333 140238 415288 444594 1152928 1143315 426075 445452 126471 114261 131062 129687 156321 150127 142849 143334 91046 92241 301049 265475 791587 788697 226173 223089 292223 293616 342991 336346 348852 349653 357756 364640 335503 369452 798032 839075 583895 483318 313729 306292 354171 355856 367449 370971 369335 373688 417187 415143 697877 735001 40.55 68.0 2
10:34:39 2023-09-27 415454 409886 94181 91642 148637 150513 156731 155410 96487 94974 115871 115111 137781 140484 413341 445040 1151257 1141701 433705 445524 126437 114295 131201 130043 156321 151561 142849 143566 91108 93974 301049 266737 787044 790253 227435 224161 289044 293616 343541 336075 348358 351560 358871 362459 334459 369524 798032 843150 575714 483862 313062 308151 354490 353900 367700 371253 369623 373342 413418 414053 699087 732207 40.55 68.0 2
10:34:40 2023-09-27 412376 411940 95796 91585 151315 150305 157343 155410 96519 94846 116137 114893 141731 140022 414651 449658 1143708 1134022 433336 449725 126767 114374 133628 130538 156479 151737 143511 143693 91142 94038 303875 266256 792591 797890 227489 223469 288605 294786 343541 334525 346999 349125 358907 361375 333947 372556 797871 841953 578004 482144 314845 308524 356485 356632 368110 372747 368224 375040 412475 414053 705593 731130 40.55 68.0 2
10:34:41 2023-09-27 419894 412273 95634 91900 148078 151550 156836 157007 96390 95232 115906 115375 141534 141314 414687 447971 1152928 1128283 432476 449578 126437 114522 133373 131103 156683 152192 143018 144432 91079 94169 303875 271328 801512 797890 225837 223503 290365 291796 345578 335605 348605 349125 360752 364384 333839 369524 792748 829365 575714 482185 311765 306043 357738 354219 364364 371845 368959 376250 414364 413821 701998 729410 40.55 68.0 2
10:34:42 2023-09-27 413529 413830 95659 91841 148741 150963 157343 156674 96589 95330 116380 115733 138302 140976 414579 450926 1157813 1136372 429436 449738 126895 114522 133628 131136 157011 152087 143574 144795 91267 94266 303761 268797 789567 797707 228079 223249 290294 292237 345059 334525 347314 350217 357434 363548 333947 371687 796829 829959 581351 480860 311801 307220 354454 355321 365531 373483 371625 373079 414948 412432 705094 733624 40.55 67.9 2
10:34:43 2023-09-27 411720 415074 95767 91656 151527 151166 157783 156778 96487 94974 116217 115342 141800 141046 417767 447040 1157104 1143487 429886 448215 127186 114363 134071 131103 157560 151948 143846 144300 91555 94169 304810 267183 792944 796761 227757 222745 289924 293858 343231 336582 347865 349161 356681 362459 335836 368269 799164 839075 574305 484760 313507 306257 354419 355570 367700 370180 368439 372779 415020 414953 700852 737097 40.55 67.9 2
10:34:44 2023-09-27 420206 414642 95893 91738 149287 151474 157974 157186 96819 95265 116519 115626 142126 141011 418394 446992 1156791 1145483 435067 451962 127030 114647 132350 131827 157715 152615 143799 144658 91426 94299 303875 269365 797814 795634 225837 224126 290240 291957 344505 337054 346211 349653 359340 361305 333839 369083 796793 839075 574305 487588 312619 307150 356592 354113 365460 370145 369551 375040 411788 414989 696925 730863 40.55 67.9 2
10:34:45 2023-09-27 417341 415106 94433 91871 151729 151098 158004 157326 96487 95039 116298 115342 141998 141011 419651 454620 1148700 1137629 437024 451888 126821 114681 134036 131926 157560 153246 144211 145034 91460 94364 314515 268797 789539 802317 225837 223434 287884 292821 345301 334525 348358 347550 357720 360190 332792 369416 795629 837524 578533 483862 313952 308452 358029 355191 365317 372189 370317 373725 409806 414552 707987 735077 40.55 67.9 2
10:34:46 2023-09-27 419186 418040 95795 92128 151492 152358 158004 157878 96454 95200 116298 116238 138506 141803 419651 450782 1158709 1134830 432170 450890 127152 114795 134258 131960 157890 153210 144279 145441 91460 94397 303761 270495 790364 803565 225837 222745 290497 291655 345023 335569 348358 346433 357720 363512 332792 368269 795030 832311 574305 483965 312458 306789 356627 355784 364364 370145 366673 375040 414620 413203 707131 733551 40.55 67.9 2
10:34:47 2023-09-27 419597 417341 95799 92187 149186 152283 158225 160835 96487 95491 116333 116351 141603 144443 421510 450289 1169633 1145924 432476 450998 127152 114715 134422 132410 160325 153457 144647 145475 91460 94431 306753 272098 795474 799021 225837 223089 290806 291317 343541 337326 346482 348803 357434 363774 332612 369165 799312 839603 574305 488900 313507 308960 355485 356320 364038 368970 368368 373015 414732 412225 700006 736824 40.55 68.0 2
10:34:48 2023-09-27 418188 419227 95933 91871 152267 151794 161302 157801 96784 95136 116565 116045 138558 141436 422107 453659 1160427 1152607 435103 450602 127308 114715 134363 132175 160360 153244 144782 145475 91619 94431 304810 269590 799675 797890 225837 224291 288098 293057 343506 335534 346773 349090 355290 360190 333026 366574 800297 842645 574305 485242 313470 307615 353852 353900 366524 370109 367261 369456 410596 414989 704104 734664 40.55 68.0 2
10:34:49 2023-09-27 423471 420373 96125 91958 149678 152358 158819 158207 96851 95297 113585 116298 139104 141803 422034 450855 1157850 1144128 436406 450962 127335 114931 134813 132357 160544 153598 144912 145472 91679 94529 303875 270495 798061 800055 225678 223055 288737 292206 343506 339098 346211 347235 357720 360225 331749 367895 795459 839075 582466 488280 311955 306222 356592 353122 365424 369521 369479 373871 409948 413530 697987 731967 40.55 68.0 2
10:34:50 2023-09-27 423356 418946 96254 92031 152089 152283 161528 160575 96784 95071 116634 116045 139203 144105 421034 456571 1152928 1140885 439687 450602 127152 114829 134625 132697 160619 154203 145013 145911 91779 94659 317612 270495 799421 807000 225837 223244 288942 292206 345059 334525 346810 347514 356610 358578 330746 367162 795666 838155 577123 482903 313507 306789 355485 354871 364912 372083 369156 372488 411817 413060 710109 734591 40.55 68.0 2
10:34:51 2023-09-27 423471 422426 96084 92058 152375 152740 161528 161164 96519 95362 116530 116619 142266 144680 420998 454245 1162148 1138066 432171 454942 127240 112159 134551 132606 160619 154235 144782 146255 91779 94562 306511 273363 797485 807058 225837 222058 289888 291944 344540 335534 346810 345427 356359 361340 330728 369088 793308 829365 582466 485447 313729 306306 356663 355784 363818 370074 365095 373907 413095 411357 708171 733587 40.55 68.0 2
10:34:52 2023-09-27 422871 420854 95763 92191 152015 152914 161380 161199 96454 95588 116565 116853 142334 144918 421070 453659 1169633 1148443 432511 455585 127274 114909 134656 132639 160724 153773 145252 146458 91812 94562 321062 273786 792984 801222 225837 227219 289888 290397 343506 336618 345685 347478 355005 361340 329711 366784 800144 832055 574305 487515 312619 308524 357016 356632 365078 369381 370317 369420 409948 409772 701110 735837 40.55 68.0 2
10:34:53 2023-09-27 419597 421420 96028 92031 152120 152038 161746 158463 96950 95103 116634 116464 139283 144241 422960 451858 1165453 1153427 433483 454584 127573 114715 134879 132423 160906 153773 145725 146220 92036 94464 308642 270495 813944 802465 227078 223140 288325 292241 344923 336075 345722 346991 353940 361052 330746 365966 797959 839039 581036 487588 312619 306789 355485 355820 364876 368419 366673 369492 413055 412623 701110 737944 40.55 68.0 2
10:34:54 2023-09-27 427094 421554 95862 91968 149918 152528 161746 161129 96519 95264 116669 116464 138984 144658 423628 453659 1157924 1145758 437760 455616 127484 114943 134655 132731 160948 154235 145725 146594 91812 94692 307697 272940 805682 807058 225202 224514 290540 293712 345302 336476 344493 346813 356217 360644 329568 365784 797174 842645 582466 488789 312176 306789 358791 355876 364293 367542 366709 371655 408728 411214 700043 733256 40.55 67.9 2
10:34:55 2023-09-27 425881 423786 95992 91745 152407 152038 162105 160870 96949 95266 113837 116271 139494 144069 423628 458646 1152928 1144128 437532 455907 127484 114795 135001 132822 161088 154021 146513 146938 91972 94529 306681 270459 808187 809349 225519 223768 288942 291957 344923 336636 346810 345115 354472 358578 330710 364823 795496 838415 571486 487588 313507 306357 355521 353617 364364 367321 367178 371655 409338 411357 704700 736535 40.55 68.0 2
10:34:56 2023-09-27 426191 422495 96089 91995 148312 152460 159971 158685 97017 95265 113969 116492 139461 144342 423628 460048 1156791 1143758 442611 456229 127308 114943 134690 132789 160871 154518 145759 146731 91812 94967 307697 272711 809543 809349 225360 227184 288942 291352 343541 333987 346247 345427 353905 356656 328715 367635 795629 837817 581351 482599 313062 306789 354490 353870 364038 370145 367178 369456 406871 411032 710330 733551 40.55 68.0 2
10:34:57 2023-09-27 421267 424084 95792 92031 152337 152774 161929 159315 96784 95264 113804 116772 139461 144680 423700 459832 1165453 1143450 436406 456229 127695 114898 135001 132985 157000 154518 145721 146455 91812 94692 307343 273786 799098 808202 225678 223140 288098 290573 343471 333870 345722 346469 352315 358042 327724 367041 797995 833673 579061 481808 313507 306717 355971 356595 365078 369968 367032 368648 409770 409953 710109 737819 40.55 68.0 2
10:34:58 2023-09-27 423858 424124 95763 92191 149574 153376 159488 161826 96487 95654 116599 116886 139160 145121 423700 454544 1171368 1150114 437108 454401 127274 114978 135001 132889 161018 154660 145759 146597 91812 94726 306511 275340 801525 804776 225037 223140 289079 295910 343506 335805 342627 346433 353374 359184 326736 364859 799164 829437 570077 488280 311734 306789 354383 354184 363791 367286 368221 369384 409948 408266 701110 737388 40.55 68.0 2
10:34:59 2023-09-27 428592 423863 95929 92128 150124 152562 162261 161495 96882 95296 113824 116772 139296 144671 426206 458323 1162148 1152607 442389 457376 127695 114978 134984 132889 157242 154768 146471 147209 92099 94692 307697 273592 803406 805916 224569 224098 288942 290467 344923 334525 344384 347265 355487 358475 328573 364162 799017 842608 581036 487669 312176 308379 355468 354370 363818 367869 367960 370146 409495 410095 703104 735743 40.55 68.0 2
10:35:00 2023-09-27 428968 426075 96093 92125 150334 152914 162226 161565 96949 95784 113870 116853 140054 144548 426845 454544 1160427 1145924 440475 454330 127607 114978 134914 132922 157408 154802 146471 147209 92036 94726 307697 273786 803252 808775 224533 223140 288942 290432 344923 337625 342555 345427 354472 356656 327194 364308 796664 841453 572895 487588 311073 305759 354419 353870 363237 367869 366122 368828 408340 409808 700043 734779 40.55 68.0 2
10:35:01 2023-09-27 427684 426523 96262 91904 148474 152528 158389 161234 97080 95071 113969 116464 139527 144241 428428 464177 1156207 1144537 441486 455715 127729 115012 134984 133231 158195 154561 146709 147449 92293 94726 309311 272686 808049 815085 224282 223140 288611 292064 344923 336471 345540 346551 353268 358871 327688 360510 795066 845588 578178 488826 312619 304564 354490 354871 363202 368790 366104 369384 407191 409484 701961 734890 40.55 68.0 2
10:35:02 2023-09-27 428071 426519 95800 92056 152366 152914 158221 159576 96949 95232 113812 116772 139527 144478 428125 463850 1155429 1144128 444184 454365 127518 115012 135001 133381 157308 154802 146196 146932 92133 94759 306262 273786 802862 811545 224217 222827 288124 290573 345411 333870 345197 344319 352069 356859 327688 364003 793345 841453 581036 483281 312176 306357 353887 354370 364364 368970 364668 371273 408735 409846 710146 733477 40.55 68.0 2
10:35:03 2023-09-27 432015 427725 95927 92091 148070 153411 157911 158363 96784 95523 116773 116886 139461 143508 428428 460084 1162148 1139184 440126 457950 127308 114978 134907 133390 158998 154837 145924 147274 91972 94759 309686 275731 803388 811508 223245 222827 288942 295301 343506 333520 342663 344837 353409 356940 327464 364271 793308 829329 580500 484724 311038 305926 355272 354621 363021 367869 366104 369420 406266 406411 706130 733702 40.55 68.0 2
10:35:04 2023-09-27 423899 425327 95800 92064 152361 153054 157793 161896 96816 95394 113936 117161 139527 142881 428804 462735 1164597 1143450 437405 458746 127573 114978 135001 133545 158162 154837 146470 147449 92069 94759 307697 274950 807807 813305 224533 221502 288942 295910 342983 334022 344674 344842 352280 357009 325190 362622 793308 832091 581036 485534 312582 304851 357016 355876 364048 369642 364814 369276 410654 407587 708134 735780 40.55 68.0 2
10:35:05 2023-09-27 426369 428519 96154 92187 148243 153054 158221 161670 96848 95882 114126 116886 139527 144954 428804 463456 1167976 1149296 440035 457106 127729 115012 135019 133758 158604 154871 146571 147654 92133 94791 307697 275340 804843 811545 224569 221892 288942 295565 342983 333870 345441 345573 350245 356940 325190 360546 793345 829365 579607 485520 312619 304744 353356 353652 363534 366773 363857 368273 408406 407017 710330 736824 40.55 68.0 2
10:35:06 2023-09-27 428640 427863 95867 92120 150338 153616 158288 158363 96816 95783 113746 117276 139390 145294 430055 458646 1174699 1152233 437101 458144 127695 115046 135054 133541 158414 155493 146778 147654 92133 94792 310639 276122 806185 809201 223167 221892 287295 291157 342839 337387 341785 346760 351956 357756 324753 363575 797812 830051 581036 486025 310414 305997 354752 354621 360979 369902 367178 369354 408340 405204 704060 736911 40.55 68.0 2
10:35:07 2023-09-27 427019 427966 95867 92132 150479 152853 160379 158086 96816 95394 113969 117276 140633 145126 430360 458000 1171368 1155070 437842 458144 127940 114978 131619 133323 158481 154837 147222 147654 92166 94759 308288 275340 806211 809145 223167 221129 288942 295492 342983 334596 342001 344319 350210 356974 326771 360148 797995 834166 560808 488627 310853 305926 355003 353122 360979 365646 366104 367095 407548 405169 701110 737944 40.55 68.0 2
10:35:08 2023-09-27 435040 427961 95896 92064 148614 153054 158961 158220 97080 95491 114047 117276 140827 144927 428754 462723 1166285 1152707 441417 458144 127940 115012 131619 133981 158481 155697 146813 148168 92220 95247 308642 274937 805853 810497 222989 222444 288057 292054 342947 335723 342591 345356 351992 355788 325226 362844 800297 842645 579607 486898 311293 306789 353857 351880 362693 366738 364996 368124 406043 408266 704060 737981 40.55 68.0 2
10:35:09 2023-09-27 432574 428603 95925 92191 148647 153122 159215 158506 97114 95555 114101 117276 140827 145179 428718 459688 1164560 1151787 441417 460775 127940 115046 131619 133541 158481 155554 146813 147860 92327 94858 308642 275340 805853 811545 222399 222351 287890 295455 342983 334022 340488 345115 351015 355788 326771 359895 796829 839075 579607 488023 309975 306357 355181 351591 364526 368790 366625 369170 405826 406910 700429 734728 40.55 68.0 2
10:35:10 2023-09-27 433274 430114 96127 92191 150343 153122 158961 158506 96981 96112 114047 117438 140827 145236 429357 460120 1162000 1150151 443022 458502 128186 115012 131891 133323 159350 155303 147530 147654 92293 94792 308642 275926 811890 813917 222747 221701 288332 295419 342500 336636 341760 344842 351296 356323 326771 360148 796829 839075 578178 488974 309975 305890 353392 351880 363534 365646 366104 367166 405971 406127 699805 733748 40.55 68.0 2
10:35:11 2023-09-27 432353 429805 96311 91841 149221 152562 159502 161635 97146 95199 114258 116886 140396 144715 430096 464832 1157924 1147279 442925 458502 128152 115012 131891 133628 158986 155593 146945 147411 92488 94759 314515 273786 812624 817962 222783 221164 287283 290370 342983 333870 342591 342902 350210 356038 324681 359908 796664 841768 564978 488974 310341 304851 356008 351735 363791 367495 364960 367166 405971 405240 700778 735825 40.55 68.0 2
10:35:12 2023-09-27 432665 429778 96062 91904 149188 152637 159944 158091 97146 95296 114179 116919 140396 144751 430033 467987 1158819 1150151 442925 459508 128152 115012 131800 133323 158986 155303 147530 147654 92488 94726 308201 274367 811969 816226 222435 221164 287688 289814 342018 333870 342555 342902 350174 355788 324933 357660 793345 838451 590670 488627 310414 304066 353356 351880 363021 366792 363307 367166 406007 405169 703104 733624 40.55 68.0 2
10:35:13 2023-09-27 432975 430143 95992 92069 149019 153020 159469 158220 97146 95556 114101 117276 140417 144879 430033 467634 1162148 1146775 447159 459904 127729 115080 131709 133759 158986 156057 147427 148273 92488 94923 312162 275657 807308 818432 222690 221072 286723 292054 342983 333798 342483 344769 351920 356145 327392 359982 793345 838451 560808 486208 311734 304243 355468 353870 362150 367308 360645 369059 405754 406447 705094 735789 40.55 68.0 2
10:35:14 2023-09-27 435123 430481 95925 92069 148783 153547 159469 158539 97080 95523 114179 117309 140623 141122 431403 468329 1162148 1145961 446831 459579 127729 115206 134992 133876 158843 155840 146502 148134 92390 94956 308642 276122 805241 817383 222052 221346 286476 295297 342983 333870 342314 342902 351497 355788 326771 357660 793308 838415 582466 484381 311293 304566 355003 353870 362693 365646 360645 366543 406043 410151 708992 738148 40.55 68.0 2
10:35:15 2023-09-27 436734 431735 95933 92191 148478 153795 159560 159265 97047 95783 114204 117633 140590 145396 433273 466869 1165453 1145758 446831 459940 127695 115206 131748 134399 159292 156537 147390 148442 92287 93036 310639 277496 800431 818469 221493 221643 287140 288775 342983 333834 341483 342902 351704 353268 326504 358956 793308 839075 577123 483281 311293 304494 354502 351880 364048 366447 360573 368124 405327 406411 711844 735780 40.55 68.0 2
10:35:16 2023-09-27 437319 432483 95899 92191 150343 153795 158961 159375 97015 95783 114101 118008 140827 145644 431281 466213 1167939 1144128 441417 461429 127729 115240 131800 134284 158953 155997 147427 150879 92293 95054 310639 278088 801286 818016 221289 221129 287283 288775 342983 333834 341483 344842 350966 352562 324825 359280 795030 837817 589410 484896 311111 304672 354894 351627 364048 369382 360501 368014 403936 406235 712202 735268 40.55 68.0 2
10:35:17 2023-09-27 436089 433025 95899 92191 151047 154334 160907 159519 97081 95979 114126 117700 140717 141918 432265 466213 1167939 1144128 441345 459940 127695 115240 132164 134103 158953 156166 147530 148480 92260 95087 309311 276801 822435 818542 220944 220440 287800 288775 342717 333834 340488 342902 350966 352562 323803 361996 795030 834202 581036 482526 309138 304708 354607 351488 360979 366703 360573 367603 403156 405795 710330 733587 40.55 68.0 2
10:35:18 2023-09-27 432267 433088 95895 92191 148849 153795 159502 159553 97114 96167 114212 117667 140396 145502 432570 466213 1170322 1143450 441357 459976 127995 115309 131916 133792 159240 156345 147741 148584 92454 95087 312674 275989 809710 820625 221670 220062 288093 288793 342983 333604 343319 342650 351776 354401 322678 361299 795483 834671 581036 484541 310268 303494 355505 351217 360943 365646 360609 367867 402622 405689 710058 734664 40.55 68.0 2
10:35:19 2023-09-27 430881 432958 95929 92196 148952 153582 159502 159299 97114 95979 114179 117667 140817 145502 432376 466213 1171368 1148443 442297 462651 128229 115240 131982 134070 159494 156310 147632 150914 92454 95087 311592 275953 811492 819429 221670 219530 288472 288775 342983 333834 340931 342794 351992 354082 321844 358163 792115 829365 579607 484724 310159 304494 355756 351807 360943 365611 360609 367793 404364 404833 709249 735185 40.55 68.0 2
10:35:20 2023-09-27 432665 433133 95867 92187 150835 153833 159536 159299 97146 95913 114291 117667 140804 145400 432678 469098 1171368 1153427 442620 463304 128152 112352 131982 134070 159350 156310 147632 150914 92454 95054 312162 278088 824174 820794 222222 219613 287279 290105 342839 333726 342339 342095 350750 355717 322463 357624 793308 833891 577123 486627 310414 302821 355003 354370 360690 367825 360573 368683 405682 405118 709213 736824 40.55 68.0 2
10:35:21 2023-09-27 432154 435588 95967 92227 149288 153829 159978 159299 97146 95881 114324 117667 140817 145400 432777 471788 1173865 1154248 441367 463996 128118 115240 131982 134069 159494 156310 148131 148375 92454 95087 311592 275953 807888 818542 221705 219565 287283 288879 342983 333364 342001 341398 349872 355752 322822 360204 793308 834227 575186 486172 311073 302858 354002 354370 360979 367093 363279 367903 405754 405296 711697 737199 40.55 68.0 2
10:35:22 2023-09-27 432872 433133 96099 92128 149255 153795 159978 159299 97146 95913 114324 117667 140817 145502 432750 471788 1173728 1152670 441633 464858 127757 112593 132073 135048 159283 156711 147804 149241 92609 95216 314599 278088 806184 818542 221253 219802 287081 289415 344815 332823 340452 342902 347768 354685 321522 359398 795629 829437 578178 484551 311293 304030 351974 353870 360979 365611 361547 365934 406007 405404 713363 737981 40.55 68.0 2
10:35:23 2023-09-27 432912 436031 95924 92191 149321 154077 160233 159553 97179 96134 114357 117667 141410 145644 432750 469026 1177096 1155164 441417 463996 127695 112438 131800 134542 158986 157359 147632 151263 92421 95252 311592 278484 799445 817383 220979 219070 286879 288775 342983 332500 339902 342902 347768 354153 322332 358962 797637 834524 579607 484896 311184 302963 351974 353761 360799 366685 359235 366306 405971 404833 713363 737944 40.65 68.0 2
10:35:24 2023-09-27 432939 435978 96123 92191 149255 153936 160606 159553 97416 95914 114390 117667 141044 145502 434945 469134 1173769 1152670 441597 464032 127729 115309 131619 134520 159240 156886 147390 149207 92488 95087 312418 277694 806719 817383 220979 219070 286795 288874 342983 332589 340452 342902 347768 354153 322332 358454 795629 829401 582466 482526 311073 304030 351974 353870 360979 367567 358838 364828 405935 404833 713363 737981 40.65 68.0 2
10:35:25 2023-09-27 436394 434154 95796 92450 148647 154575 159469 160438 97114 96043 114212 118290 140817 141966 435886 467987 1180588 1156022 441669 465017 128118 112397 131982 134229 159494 156816 147838 151229 92454 95154 312313 278971 803070 816226 220326 219035 286996 288008 342803 333582 341616 344769 348395 353728 322189 360477 797775 832201 583895 483208 309720 304994 351974 351844 360726 367646 360537 364828 404721 404833 711586 740079 40.55 68.0 2
10:35:26 2023-09-27 436738 434763 95962 92386 149221 154575 160012 160318 96981 96075 114324 118454 141360 142230 436502 466248 1180588 1159386 444742 465345 128152 115309 132164 134415 159561 156851 148044 151018 92582 95285 313637 279007 813284 816226 221160 219070 287283 288296 342983 333870 338401 344842 348537 353586 320905 357624 797995 829959 582466 483281 309501 304994 351974 351844 360979 365646 360573 364828 404757 405404 710293 737746 40.55 68.0 2
10:35:27 2023-09-27 436770 435409 95967 92187 149734 154326 160489 160096 97146 96043 114324 118257 141044 142476 436620 466213 1180588 1159386 440867 464397 128186 115309 132347 134309 159561 156707 148109 149066 92670 93461 317494 279277 813130 818542 220185 219332 287616 288211 342525 335450 338330 342902 347804 352562 320099 359835 797959 829959 582466 486208 308556 304851 351974 351844 359856 367567 360645 364828 403547 403659 707168 737981 40.55 68.0 2
10:35:28 2023-09-27 433030 437938 96095 92187 149767 154077 160489 159620 97146 96043 114324 118060 141044 145573 437192 466905 1179714 1159423 441489 465345 128576 115217 132642 134229 160333 156563 148286 150983 92777 95121 327202 277226 813786 817962 220290 218354 287283 288775 341946 333870 338365 342902 348573 352562 319828 358962 799164 832311 579607 487588 306784 304530 351794 351555 359279 367129 360537 364718 403404 403197 707114 737796 40.55 68.0 2
10:35:29 2023-09-27 432912 435985 96162 92191 150215 154111 160489 159620 97312 96011 114502 118093 141605 141733 437883 467634 1181361 1163815 444166 465127 128652 112352 133142 134314 160413 156936 148665 149103 92771 95315 313499 276837 815867 818395 220044 218075 287283 288739 340914 333870 338365 342866 347519 352562 321712 357946 797995 833891 578178 488627 306784 304494 351974 351771 359314 365763 360609 364828 403476 402454 701961 739201 40.55 68.0 2
10:35:30 2023-09-27 432908 436096 96067 92191 150008 153936 160523 159899 97146 96011 114502 117863 141272 145573 437883 468737 1177280 1163554 441525 465345 128611 115240 133243 134196 160182 156310 148493 150949 92777 95087 312162 275989 816960 818542 220290 217641 286557 288775 340914 333870 338365 342830 347768 354117 320099 356840 800144 832201 582466 488590 306640 304315 351902 351591 358629 366535 360573 364828 403512 402454 706611 737944 40.55 68.0 2
10:35:31 2023-09-27 435742 436092 96129 92196 150111 154077 161235 159927 97582 96242 115016 117925 141531 141602 439014 468881 1179719 1165967 445448 465345 128789 115240 133176 134847 160824 156781 148493 150983 92777 95087 313499 278286 817734 818272 220326 217606 285601 288775 340914 333870 338365 342588 347768 354117 319863 355780 797995 829437 590670 488974 306784 303142 351974 351880 359314 364631 360537 364533 404400 402419 703104 737981 40.55 68.0 2
10:35:32 2023-09-27 435434 435985 96092 92128 150248 153829 161037 159553 97179 95620 114647 117667 141605 145387 438887 469134 1174699 1161890 444855 465127 128186 115206 132608 134229 160037 156707 148493 150983 92777 95121 313499 276906 820289 820212 221076 218286 285280 288739 340734 333726 341132 342650 347590 353976 320727 355059 797959 836634 587728 488059 309539 303318 351974 353870 360653 364340 360247 364682 405327 403056 703104 739632 40.55 68.0 2
10:35:33 2023-09-27 438006 439293 96133 92128 150181 154077 161037 159620 97179 95979 114713 117700 141268 145298 439197 471788 1173865 1161927 450974 463278 128186 115240 132675 134229 160333 156851 148493 151018 92906 95121 312162 275989 817815 817962 220290 218167 284783 288775 340949 333834 338401 342034 345680 352597 321808 354667 798032 839075 583610 488627 308592 303106 351974 351880 360979 364631 359958 364828 404469 404261 703695 739820 40.55 68.0 2
10:35:34 2023-09-27 442896 436807 96021 92191 150008 154043 161037 159620 97344 95913 114825 117978 141339 145573 439819 471455 1173865 1159906 451504 463278 128453 112406 133142 134517 160379 157269 148563 149417 92805 95283 312545 278484 820099 820932 219464 218895 285588 288779 341706 333599 338401 342902 346301 351436 320869 355492 800297 841805 546732 487588 308592 302289 351443 351807 360979 365214 359415 362627 403512 406119 705094 740256 40.55 68.0 2
10:35:35 2023-09-27 442813 438076 96067 92191 150008 154111 160780 160096 97344 96011 114634 117978 141305 145675 440131 469062 1171368 1159423 450680 463278 128487 115275 133296 134482 160404 156886 148493 151298 92777 95154 315561 277688 811654 818235 218921 218389 284694 288775 341670 333364 337345 342902 345645 350140 320609 355415 799730 838379 560808 487368 308774 304208 352571 351699 360907 364489 359814 363287 404220 404972 706611 740158 40.55 68.0 2
10:35:36 2023-09-27 442400 439117 96067 92128 150248 154077 161003 160096 97179 96233 114713 118060 141339 145706 439911 473646 1175442 1164345 452108 467325 128652 112406 133603 134534 160447 157110 148563 149417 92777 95154 312545 277457 821587 820286 219381 218354 284694 288775 340627 333438 338365 342866 345609 350945 320834 354380 799575 839075 583610 488280 306820 303106 351974 351880 360943 364340 359415 364239 404721 403659 702309 740079 40.55 68.0 2
10:35:37 2023-09-27 441854 437817 96030 92191 150248 154111 161037 160096 97377 96043 114792 117978 141605 145653 438696 470903 1174699 1161890 450889 464291 128515 115343 133051 134449 160549 156921 150962 151263 92777 95154 313499 277262 821074 817044 219569 218015 284147 288775 340949 333364 341021 341987 345396 351752 320762 354021 797849 840153 583610 488207 309097 302680 350804 351807 360979 363574 359162 363434 404151 403659 701961 739632 40.55 68.0 2
10:35:38 2023-09-27 441850 439064 95992 92279 150148 154368 161347 160787 97380 95979 114937 118122 141662 142196 440434 468701 1171220 1159386 451824 465343 128611 112593 133142 134744 160259 156886 148388 149311 92777 95382 312064 277724 826913 819429 218206 218167 284486 287985 340914 332859 339203 342866 345367 349337 319863 354667 799730 838379 582466 486898 308592 304030 350383 349653 360979 364631 358333 360479 399876 403659 705057 737981 40.55 68.0 2
10:35:39 2023-09-27 441593 439064 96025 92191 150248 154467 161037 160352 97179 96011 114825 118093 141773 145644 440443 469098 1171368 1156880 450864 464689 128611 112264 132709 134449 160515 157140 150717 151298 92777 95154 314599 279675 817963 823202 220531 217536 284770 287747 341562 333726 339094 342650 347031 349302 319379 354416 798032 840638 560808 487588 306640 304066 351974 349617 360400 364858 359958 360515 399560 403659 703104 737944 40.55 68.0 2
10:35:40 2023-09-27 443035 439382 96025 92196 150248 154467 161037 160352 97211 96043 114825 118093 141339 142297 447160 469098 1171368 1156059 449551 465343 128453 112296 132800 134894 160293 157394 150962 151298 92777 95187 312545 279675 822121 823059 218206 217641 285129 287891 339885 333870 339444 341794 347768 349372 318896 354667 797431 840858 568667 488974 306712 303142 351974 349617 360399 364347 360321 363434 402106 403053 702531 736713 40.55 68.0 2
10:35:41 2023-09-27 440530 441476 96067 92187 150282 154111 161552 160352 97411 96075 114792 118093 141665 142365 438996 474352 1168013 1156022 450225 467951 128941 112406 133981 134466 161535 157110 149325 151512 93000 95283 315065 277350 827373 825393 218851 217303 285018 288536 339599 333762 338330 340139 347768 350140 318896 353340 796829 838379 583610 486580 306640 302150 351974 350674 359892 363249 359415 364864 399876 402454 703104 736861 40.55 68.0 2
10:35:42 2023-09-27 441854 439418 96200 92060 150627 153829 161885 159620 97510 95979 115215 117734 141829 145644 442560 475176 1164633 1156022 450188 466033 128789 112352 133247 134554 160839 157394 149081 149311 92906 95154 309487 276025 821725 826564 218546 217303 284414 288874 339575 332859 338401 339661 347488 349861 318637 351496 797871 841805 578178 491024 306568 302503 353965 350037 359676 363362 359850 364645 399698 402454 702605 735817 40.55 68.0 2
10:35:43 2023-09-27 441160 439059 96230 92191 151007 154077 161586 160188 97510 95913 115500 118102 142389 142028 442874 477758 1167939 1159191 448439 465890 128865 112438 133486 134415 160839 156921 151136 151333 92865 93333 312064 276607 821800 827150 218206 217397 284410 288775 338860 332859 338365 339423 346722 349372 317933 351267 795066 838451 584786 486580 306820 301268 351974 350427 359856 362705 358046 364570 399876 401290 701998 735885 40.55 68.0 2
10:35:44 2023-09-27 440526 441637 96200 92128 150664 154111 161552 160096 97510 95815 115249 117700 142260 145298 439960 477330 1164597 1152670 451813 466069 128789 112341 133051 134449 160549 157249 150786 151333 92906 95154 315065 276837 822939 826564 218723 216931 283644 288486 340627 331565 341337 339518 346059 349721 319461 351316 796172 843802 583610 488974 306712 301268 351974 349653 359315 361120 358010 364276 399560 402136 704957 735817 40.55 68.0 2
10:35:45 2023-09-27 444820 441097 96363 92279 150664 154471 161484 160540 97546 95979 115182 118122 142087 142707 440234 478039 1167976 1153953 454398 468946 128576 112373 133051 134668 160583 157764 150752 151368 92777 95187 313499 278347 813506 827150 218206 217327 282925 288133 341430 330849 338365 339697 345680 349372 319415 351460 793381 838415 583610 485484 309065 301232 351974 350674 360979 363539 356182 362627 400473 403376 710330 737944 40.55 68.0 2
10:35:46 2023-09-27 445127 441859 96100 92191 150282 154643 161037 160608 97510 96043 115004 118290 141997 142028 439960 477330 1170500 1152670 453604 467126 128186 112438 132642 134702 160366 157794 148873 147759 92704 93302 330359 279329 810642 827736 218406 217536 283414 287270 342320 331404 337855 340211 345645 348329 319379 353304 795030 841453 592142 483354 306496 301584 351974 350427 360979 364923 356182 363175 399876 403376 709998 738036 40.55 68.0 2
10:35:47 2023-09-27 445819 441737 96004 92191 150248 154858 161037 160898 97211 96075 114904 118290 141796 142432 441354 475916 1171368 1150151 450575 467491 128426 112438 132709 134736 160293 157940 150752 151648 92713 95221 315065 279545 829345 825393 217493 217454 284147 286535 342500 331583 337345 340211 345645 347254 317933 354166 794504 838482 579607 483318 306856 301268 351722 348839 360654 365478 359536 362482 400971 402311 713289 735596 40.55 68.0 2
10:35:48 2023-09-27 441593 442115 96091 92446 150248 154824 161260 161088 97312 96503 114858 118454 141763 143092 440270 474875 1177894 1155602 447914 470649 128529 112825 133142 134567 160926 157694 148873 147759 92835 93366 315561 279473 818970 828323 217528 216687 285735 286387 340842 331816 339684 339697 346544 348259 316389 354093 793308 829401 560808 484724 306712 300842 351974 348528 357622 364596 357184 362554 397427 399671 710330 735706 40.55 68.0 2
10:35:49 2023-09-27 441536 442070 96058 92191 150248 154824 161037 160976 97312 96043 114904 118338 142199 142861 440270 475140 1177096 1155893 446831 467455 128576 112438 133243 134668 160583 157614 151067 151473 92906 95285 315561 279437 814002 828911 219907 216038 284623 286499 340878 331816 339684 338364 347226 351884 319209 354089 795533 835855 578178 485300 308218 301972 351866 348349 357479 365108 357184 363103 397427 399987 712091 737393 40.55 68.0 2
10:35:50 2023-09-27 441223 442070 96125 92191 150282 154575 161381 161432 97582 96538 115500 118353 141891 143137 443049 477895 1180558 1156642 446721 470649 128789 112438 133247 134782 161227 157764 149046 149729 92906 95319 315561 279437 820847 828911 218511 216015 284423 286177 340914 331816 337819 338328 346687 350105 316389 351533 792675 832311 574305 486172 306748 300740 351974 350674 357371 364340 357220 363689 400437 398831 708171 737384 40.55 68.0 2
10:35:51 2023-09-27 441329 441746 96125 92382 150282 154824 161552 160976 97478 96339 115182 118454 141763 142861 440813 478111 1178840 1159386 448878 468149 128755 112438 133603 134668 161087 157800 149186 150045 93034 95319 315561 279473 816136 828837 220531 216049 284410 286831 340734 331709 341132 338494 345467 350770 319056 351352 793272 832311 560808 486898 306784 302224 351974 351699 358161 363539 356146 364094 401071 399671 712350 737944 40.55 68.0 2
10:35:52 2023-09-27 443114 441647 96364 92417 150664 154936 161898 161355 97680 96504 115215 119031 142389 143801 441620 480599 1183104 1162726 448512 470525 128968 112593 133427 134917 160950 157519 151207 151719 92906 95319 315561 279473 820198 827308 218171 216223 284224 286736 340878 330777 338330 339387 343572 349861 316868 351496 795666 829365 590670 484724 309283 300283 351443 351771 358197 363539 358011 360515 401107 399987 714378 738059 40.55 68.0 2
10:35:53 2023-09-27 441584 442260 96167 92187 150422 154858 161552 161122 97510 96339 115407 118454 142054 142631 441620 478111 1180675 1161899 451614 468845 128611 112593 133754 135187 160892 158136 149289 148025 92967 95449 315065 279365 824819 827699 218371 216119 283861 286463 342199 329813 337819 340439 343396 349791 316903 354671 793308 832055 582466 486208 308556 299408 351650 351735 357658 363539 358011 362590 401071 401579 713870 739554 40.55 68.0 2
10:35:54 2023-09-27 440971 442142 96162 92196 150322 154609 161552 161122 97510 96339 115116 118454 141894 142894 441620 480852 1180588 1161899 450864 468652 128789 112438 133243 134668 160950 157905 151067 148150 92906 95319 315561 279473 816974 826564 217493 215887 283790 286499 340914 329813 337819 339387 344810 350385 315947 351424 793308 832311 592142 488017 309097 302010 351722 351308 357515 363362 357937 363250 400893 399493 713252 737944 40.55 68.0 2
10:35:55 2023-09-27 441759 442142 96229 92191 150627 154858 161552 161122 97478 96371 115182 118454 141796 142920 444296 481994 1183044 1161673 450078 468701 128770 112670 133616 135075 161183 157729 149046 149939 92906 95287 315405 279509 836573 828911 218136 215887 284112 286173 340352 329564 337855 338601 343537 349826 315912 351424 793308 834227 582466 486172 306388 299373 351726 351204 357658 363503 357504 360515 401071 398795 713870 737944 40.55 68.0 2
10:35:56 2023-09-27 441593 444644 96421 92191 150594 154716 161552 161088 97478 96371 115182 118454 142123 142861 441620 480852 1180588 1161598 450864 468881 128789 112438 133243 134702 160616 157877 151242 151648 93034 95352 315561 279509 816683 827516 217528 215853 283556 286097 340914 329546 340019 339889 345894 351884 318605 351316 795607 832827 560808 486025 308218 301796 351902 350355 356583 363468 359027 363398 400437 398760 709753 737022 40.55 68.0 2
10:35:57 2023-09-27 442033 444639 96129 92440 150839 154902 161415 161535 97646 96438 115341 118353 142559 143058 441439 482103 1183924 1161862 450864 468845 128879 112902 133986 134791 161028 157905 149185 150149 92906 95417 315405 279509 820510 827736 219286 214953 283755 286177 340878 329813 337855 338637 343312 349337 315912 351424 795593 829329 582466 484760 308556 299408 351195 351240 357658 363503 357504 360479 400754 398795 712084 739554 40.55 68.0 2
10:35:58 2023-09-27 444291 444644 96162 92382 150731 154858 161552 160976 97510 96075 115149 118454 142025 142861 441656 480852 1183945 1162726 451824 468918 128700 112593 133243 134702 160583 157905 151242 151648 92906 95319 315561 282481 819079 828800 219286 215783 283414 285954 340770 329599 339648 339483 345406 350070 317707 351424 793076 829365 583610 486025 306748 299338 351443 350710 357372 363220 357504 360479 400437 398201 713870 737944 40.55 68.0 2
10:35:59 2023-09-27 444354 445259 96322 92379 150597 154970 161932 161088 97478 96339 115182 118454 142443 142377 441692 478111 1180675 1162726 452255 468954 128186 112747 132642 135330 160864 158452 150996 148461 92906 95352 315065 281487 810434 826564 217120 214919 283014 285860 340949 329279 338484 340175 342472 348224 318156 351388 795666 829365 589199 482526 306748 301232 348765 349617 357658 364049 357504 359285 399244 398831 711041 737981 40.55 68.0 2
10:36:00 2023-09-27 450908 445586 95958 92446 150248 155143 161130 161671 97411 96339 114924 118454 141796 143324 441439 475176 1186290 1162726 451504 468665 128728 112902 133511 135407 160703 158276 148733 150149 92869 93260 316692 282719 818457 825393 216783 214919 283322 284401 340663 331171 337382 340654 342986 347981 316165 351388 796793 829959 582466 483245 305706 301162 349291 349581 357371 364631 358772 359249 398614 398795 710330 739554 40.55 68.0 2
10:36:01 2023-09-27 441593 445586 96091 92382 150627 155108 161294 161379 97411 96668 114904 121189 141796 143392 445290 474436 1185486 1161890 448170 470649 128968 112593 133603 134702 161062 157870 149295 150255 92906 95352 317664 282230 824103 825545 216783 214953 284459 284760 339849 331888 337180 339661 342986 347739 315920 351496 800144 829704 589410 485242 307341 302007 349429 349473 357515 364453 358990 359683 401538 398795 710330 739766 40.55 68.0 2
10:36:02 2023-09-27 445819 443639 96029 92446 150114 155143 161518 161671 97312 96668 115308 118893 142054 144121 445569 474662 1187315 1166004 448732 471230 128742 112825 133616 135079 160616 157905 149081 148792 92832 93399 331819 282865 817517 825393 216818 215679 284374 284813 339849 331852 337180 339661 344774 347739 315920 351460 797394 831722 589410 484551 307123 300842 349291 349617 357658 364596 358518 359285 398649 398795 712350 740079 40.55 68.0 2
10:36:03 2023-09-27 446359 445354 96029 92446 150248 155143 161406 161671 97344 96926 114937 119116 141796 143790 441728 475140 1186364 1164382 449588 468990 128789 112593 133209 134736 160950 158452 151276 148260 92906 95386 314599 282902 819230 825393 216783 214919 283826 284889 340112 332320 337402 340307 345406 349908 317634 351316 796479 835855 583610 483099 306640 302010 349572 349653 356298 363107 356384 359791 399244 398201 713648 737649 40.55 68.0 2
10:36:04 2023-09-27 447006 447091 94625 92634 150181 155506 161450 161940 97380 96603 115116 118714 142121 143722 444227 475176 1187205 1163332 451776 471679 128755 112593 133243 135143 160950 158425 149325 148293 92777 95386 316692 283503 817017 827897 216783 214919 283123 284281 340914 331314 336668 340211 342472 347219 315595 351460 797995 830198 579607 483281 305454 301691 348765 349371 357371 364596 358518 358996 398614 398481 711844 740256 40.55 68.0 2
10:36:05 2023-09-27 446495 444952 95996 92574 150282 155143 161406 161915 97510 96668 115149 119116 141992 143858 444927 477155 1188084 1165231 450225 468990 128789 112593 133553 135109 161062 157940 151242 148799 92865 93335 314238 283047 820399 827736 218667 214815 284281 284538 339742 331673 337657 339661 342472 347704 315883 351014 800297 829959 578178 485791 304810 300984 349429 349581 356583 364631 356933 359321 398334 397609 709790 740079 40.55 68.0 2
10:36:06 2023-09-27 444217 447168 96397 92382 150731 154858 161620 161413 97510 96570 115533 118454 142221 143392 445629 476216 1189111 1165268 448878 468990 129147 112593 133864 134736 161611 157905 151557 151754 93034 95221 318022 281541 825717 826564 218050 214185 283689 284951 337768 331852 336668 338637 342507 347462 315367 350328 798032 832311 582160 488974 306325 301232 349608 349090 355441 361366 357184 359791 397427 396426 701998 737981 40.55 68.0 2
10:36:07 2023-09-27 441850 444328 96167 92191 150731 154609 162069 161122 97677 96339 115600 118454 142485 143602 443973 476623 1183104 1170964 449931 471839 129369 112747 134049 135075 161543 157729 149672 150009 92967 95416 320529 279473 825396 827150 216818 216043 283096 286468 337732 331816 337419 338399 342472 350401 315883 349272 797995 829401 583610 488974 304810 300319 349854 349617 355512 361296 356111 359321 398020 396391 701961 739554 40.55 68.0 2
10:36:08 2023-09-27 441588 447059 96196 92191 150973 154609 162103 160976 97677 96075 115633 118372 142289 142894 445629 478039 1180588 1170359 452145 468990 129147 112438 133897 134736 161428 157905 151592 151683 93034 95221 324103 279473 844600 827150 217493 214219 282064 286097 337803 331314 337694 338126 342472 350575 315667 350689 800144 831649 590670 487515 306250 301126 349393 348911 355334 362817 356647 359249 397463 396391 706130 739498 40.55 68.0 2
10:36:09 2023-09-27 441886 444957 96329 92191 150765 154858 162103 161432 97648 96570 115693 118613 142615 143291 445192 477523 1183876 1171039 449368 471987 129147 112516 133897 134803 161611 157634 149707 150153 93034 95319 320529 279509 825618 829076 216783 213556 282925 285338 337803 331816 336906 338364 342472 348224 315847 348745 797995 829437 583610 488974 304775 299930 349854 349090 354943 360791 358518 359285 398020 396391 701925 739201 40.55 68.0 2
10:36:10 2023-09-27 441593 444988 96192 92191 151111 154609 162103 161398 97709 96075 115600 118454 142289 142500 446611 477751 1180588 1171192 452145 468990 128968 112516 133897 134702 161465 157905 151592 151648 93034 95187 317125 279473 825518 827736 219131 216043 281817 285811 337661 331171 337273 338494 344919 349908 315187 349955 797812 834818 590670 488974 306033 300949 349567 348528 354907 361331 356146 359285 400122 396391 703525 737981 40.55 68.0 2
10:36:11 2023-09-27 445407 447273 96357 92349 151216 154867 162451 161020 97713 96274 115759 118454 142552 142758 446647 478111 1180592 1171192 454186 468990 128968 112516 133923 134702 161499 157940 151592 151718 93034 95221 318022 279293 824731 826564 216783 213853 281306 285659 337294 330813 337180 337617 341993 348016 315920 347171 795666 836634 587728 488974 304810 301157 349854 350427 356547 360216 358011 359321 399244 396426 703604 739554 40.55 68.0 2
10:36:12 2023-09-27 445788 444992 96192 92191 150973 154609 162137 161122 97843 96043 115633 118454 142485 142939 445338 478148 1179135 1170359 454551 468665 128968 112438 133864 135314 161407 158136 149567 150114 93000 95449 317486 279401 822041 826490 218512 216652 281458 285918 338278 330545 337180 337617 342798 350401 315883 350412 797995 829365 590670 488863 304310 300283 349327 348563 354410 360791 358011 358744 396281 395801 701998 737981 40.55 68.0 2
10:36:13 2023-09-27 444458 447282 96234 92183 150906 154902 162999 161501 97744 96043 115633 118454 142552 143149 448973 480852 1178988 1172025 454832 469026 128968 112438 133897 134702 161354 157940 151592 147887 93034 93100 318022 279545 827045 826564 216632 214185 281271 285223 337803 329849 337180 338091 341480 347774 315654 349953 796829 834166 592142 486580 306033 299444 349572 349617 355192 360216 358011 358744 398055 395801 703104 740079 40.55 68.0 2
10:36:14 2023-09-27 441669 445684 96234 92191 151250 154609 162363 161122 97744 96371 115633 118454 142519 142861 446671 477859 1183081 1172711 454324 472573 129203 112593 134028 135189 161509 157925 147636 150184 93034 95221 314452 279509 833952 828412 218667 213556 281170 285896 337531 329813 336522 337617 341480 347739 315920 349310 796829 829401 580710 488974 305598 299444 349327 349090 354445 360216 358011 358744 397463 395801 701961 739766 40.55 68.0 2
10:36:15 2023-09-27 444177 459833 96230 92191 151250 154626 162328 160952 97776 96075 115633 118454 142586 143702 447669 477679 1180588 1172025 451776 471715 128968 112593 134340 134736 161611 157975 151627 151718 93034 95253 324103 279545 824820 826158 216632 213556 281599 285659 337803 330813 336704 338114 342870 349800 314599 350306 797812 829850 582466 487478 306033 302725 350573 349054 356547 363249 357757 357628 399094 400118 710293 740079 40.55 68.0 2
10:36:16 2023-09-27 449505 449556 96000 92446 150872 155550 162157 162018 97648 96926 115182 119111 142451 144130 446817 477186 1189943 1165231 450974 472418 128968 112670 133843 135642 161319 158417 151522 148293 92906 95386 318022 283922 828520 827150 216823 214036 283027 283378 338313 330764 335646 338399 340934 347946 313930 350081 799007 829959 582466 483318 304810 300319 347750 347550 356047 363249 356998 357126 396316 396461 710072 739554 40.55 68.0 2
10:36:17 2023-09-27 447868 447050 96034 92446 150282 155177 161905 161739 97411 96733 115215 121035 142289 144058 446004 478039 1189808 1165268 448847 473122 128968 112593 133679 135177 161388 158452 151311 148124 92906 93164 318635 284361 818507 828837 217896 214081 282784 283307 338717 330670 335464 338459 342979 348328 315185 349272 797431 831134 593155 484551 306468 300971 347679 348283 356047 362168 356633 357090 397202 396461 710575 740079 40.55 68.0 2
10:36:18 2023-09-27 448832 449821 96231 92574 150597 155541 162001 162052 97510 96602 115249 121001 142213 143807 448047 479676 1182602 1166962 450974 472977 128900 112670 133901 135143 161354 158306 151381 148224 93034 95419 318022 283703 819386 826741 216823 214036 283022 283180 338313 330849 333722 338126 340934 347946 313674 350628 797431 829959 592142 486208 304732 300319 347786 347550 354445 362415 358011 357916 397029 395213 708208 737981 40.55 68.0 2
10:36:19 2023-09-27 444986 447045 96038 92191 150627 154893 161957 161447 97510 96602 115441 118454 142694 143392 446004 478003 1186364 1166962 450225 473122 129190 112747 134015 135390 161855 158206 149637 150149 92967 93335 317664 282719 826793 828911 216571 213157 283322 284339 337259 331547 335319 338423 341664 347946 313638 348954 800144 829959 560808 485410 305381 300951 347715 347478 355192 362959 357757 357844 397029 395178 708171 737981 40.55 68.0 2
10:36:20 2023-09-27 445783 449029 96626 92504 150973 155074 162328 161637 97811 96668 115839 118782 142783 143870 448974 478039 1185449 1166924 449184 472055 129430 112593 134083 135075 161611 157905 151663 147759 93034 95450 316524 282429 828020 828911 216823 214759 282064 284281 336751 331278 335609 337581 341410 347946 313382 348184 799164 832311 590670 488974 305381 300248 348765 347478 354091 360720 358011 358167 397029 395143 703987 739628 40.55 68.0 2
10:36:21 2023-09-27 445783 449707 96291 92191 151078 154966 162328 161379 97778 96503 115600 118777 142908 143688 447973 477823 1183982 1171039 451393 472904 129348 112670 134049 135195 162155 158090 151696 147887 93034 95319 318022 281650 833925 827910 216823 217874 281905 284866 336751 331278 335609 337581 342979 347946 313382 348745 797959 829923 583610 488280 304732 302083 348765 347478 353843 361296 358011 358132 397029 394867 706093 740079 40.55 68.0 2
10:36:22 2023-09-27 449922 449826 96167 92569 150731 155506 161586 162448 97677 96700 115215 119082 142441 144210 448974 478111 1185996 1166962 452255 472352 128968 112747 133645 135567 161319 158287 151522 148866 92906 95517 318022 284508 821732 828764 216823 213522 282174 283180 338551 329813 333685 338601 342979 347946 315331 349236 796793 832311 582466 483245 304775 300248 347435 348528 355976 362415 355556 357557 399275 396356 711041 740297 40.55 68.0 2
10:36:23 2023-09-27 449175 450983 96292 92601 150805 155974 161484 162492 97613 96933 115566 119077 142581 144189 448437 477751 1189808 1164367 450611 474206 128968 112825 133901 135458 161465 158932 149952 149517 93034 95584 330359 284911 821074 828496 216823 213522 281563 282946 339849 329742 333685 338601 342979 347946 314851 350081 795030 829365 590670 483318 307346 298431 349005 349054 355477 360756 354229 358203 397427 396889 713128 739632 40.55 68.0 2
10:36:24 2023-09-27 449505 448376 96200 92446 151047 155143 162103 161637 97677 96569 115600 118782 142716 143690 448303 484103 1179148 1161890 453232 474193 128879 112747 133645 135330 161096 158785 151557 149510 92899 93367 318022 282574 827286 832448 216823 215284 281563 284538 339670 328108 337475 337439 341618 348925 314630 350698 795496 829401 590670 485242 304739 299373 350912 347336 354410 361331 355844 359827 396921 394867 711844 735743 40.55 68.0 2
10:36:25 2023-09-27 448182 451089 96427 92413 151047 155143 162834 161671 97811 96602 115885 118893 142749 143811 448974 484103 1180675 1163294 452255 474126 128968 112670 133645 135109 161611 158452 151557 148766 93034 93291 318022 282902 822507 834561 216823 217874 281669 283414 338313 329511 337419 334543 342232 347946 314108 348148 792711 832311 590670 486172 304775 300022 350912 347514 354410 361296 355880 359827 397029 394867 710293 737944 40.55 68.0 2
10:36:26 2023-09-27 446872 448340 96158 92446 150973 155108 162363 161671 97811 96535 115633 118700 142716 143690 447973 485539 1180588 1162726 454324 474342 129065 112902 133986 135317 161509 158181 149707 150588 92967 93303 318635 282719 822278 834224 216823 212861 281367 284125 338789 329244 337657 334508 341410 347946 313787 349805 790960 831722 590670 485827 304310 298466 350629 347478 354375 360756 355844 359249 396957 394039 710293 737586 40.55 68.0 2
10:36:27 2023-09-27 453324 450696 96091 92450 151001 155177 162103 162468 97916 96668 115633 119116 142908 143824 449721 481282 1180514 1155070 453232 474462 128968 112747 133679 135479 161354 158568 149604 149071 92906 95517 320788 284508 818156 834561 215909 213522 281563 282977 338789 328746 336156 336529 342532 345544 315589 349916 792711 838343 590670 485938 306658 298396 349327 347478 357658 359929 354439 358167 396993 396461 710330 738008 40.55 68.0 2
10:36:28 2023-09-27 450940 450827 96154 92446 151003 155074 162328 162042 97677 96903 115885 118777 142837 143930 449501 483995 1178005 1160018 460045 474316 128831 112902 133427 135551 161096 158932 149638 151028 92865 95484 318022 283703 838891 834561 216823 214185 280354 284046 338860 329943 336668 336258 342979 346900 315847 347719 793308 838379 576360 488974 304525 297944 349854 346955 355441 358569 354803 359249 396957 395766 705020 737384 40.55 68.0 2
10:36:29 2023-09-27 453372 450796 96167 92446 150969 155143 162363 161671 97811 96602 115633 118726 142584 143824 449292 478039 1177170 1164382 455983 474126 129147 112747 133897 135330 161577 158417 151627 148833 92970 95386 318635 282665 821380 830051 216213 213339 280707 283449 337259 329778 333577 337344 342979 345579 314851 348532 797995 840858 589199 487588 303847 300695 346669 347514 356583 359957 355880 358676 397029 396426 705057 739820 40.55 68.0 2
10:36:30 2023-09-27 454911 451838 96456 92315 151144 155035 162520 161603 97713 96603 115839 118714 143010 143358 448645 481532 1179718 1169258 459314 474462 128968 112747 134171 135215 161889 158533 149707 148866 92970 95352 319607 282665 824367 828911 216213 213522 280245 283538 337259 329279 335646 338091 340981 347423 315367 347919 795629 836598 587728 488627 304732 299338 348479 349054 355477 358854 355880 357593 397427 396817 701961 740605 40.55 68.0 2
10:36:31 2023-09-27 450733 449711 96329 92191 151567 155108 162622 161637 97876 96339 115906 118454 142980 143901 450248 481211 1180588 1172025 457857 473857 128968 112593 134116 135109 161465 158271 150162 150943 92865 93430 316524 281885 825052 830088 216823 215133 282108 284573 336644 329564 335573 336293 340622 347946 313894 347427 797959 833490 583610 488406 304783 301230 347750 346920 352289 359140 356962 357054 396993 395845 701998 738193 40.55 68.0 2
10:36:32 2023-09-27 452066 450872 96256 92574 150627 155861 162164 162482 97615 97033 115407 121370 142289 144291 448681 477823 1193265 1166962 450575 474462 128968 112747 133679 135653 161465 158674 149498 149138 93034 93232 323622 285315 819065 829741 216518 217910 281563 281777 338789 329546 333613 337617 342496 346935 313666 349521 795066 829401 589199 482903 305741 298187 347679 347514 354410 359929 353657 357054 399275 395178 713165 740079 40.55 68.0 2
10:36:33 2023-09-27 450217 450979 96192 92382 151216 155143 162475 161930 97843 96668 115826 119000 142980 144300 449611 485575 1182676 1165893 455395 476513 128742 113057 133612 135696 161397 158438 147636 149550 93000 93430 334962 283703 818513 833632 216671 215133 281658 283414 338824 327260 336668 336564 341870 347946 313418 348779 792748 832311 583610 486208 303847 297528 350383 347514 354126 360783 355305 359249 397029 394004 709790 737944 40.55 68.0 2
10:36:34 2023-09-27 454837 451016 96125 92578 150761 155679 162373 162223 97776 96668 115633 121169 142749 144509 449611 484139 1180588 1155164 458033 475623 128879 112902 133679 135585 161096 158967 151557 149205 92970 95551 317664 284508 820083 834561 215909 216081 280707 283180 338824 327790 336394 336022 342979 346657 315625 347756 793345 838451 587728 487588 306223 297528 349291 346955 356297 358569 354480 358203 396641 396356 707669 738027 40.55 68.0 2
10:36:35 2023-09-27 453620 449352 96192 92191 151245 155108 162657 161949 98116 96570 115919 118811 143111 143291 450887 486530 1174551 1162502 459837 474352 129147 112825 134024 135364 162136 158392 150162 150817 93034 95450 318022 282429 826856 837524 216213 217604 279515 284716 337768 327790 336668 334543 342979 345893 313418 346700 795666 839075 589199 486616 302888 298884 349572 346398 354943 359105 357504 358167 395768 395213 703104 737907 40.55 68.0 2
10:36:36 2023-09-27 454117 450827 96162 92319 151241 155143 162510 161705 97843 96668 115666 118924 142783 143824 450997 480852 1180588 1165268 458719 472191 128968 112747 134344 135143 161611 158709 149817 149138 93034 95418 316524 282902 829922 830014 215606 213191 280049 283431 336786 329048 333613 337617 340981 345857 314630 347473 797995 838446 587728 488627 305381 298466 347715 349054 355512 358882 355592 357054 396246 395213 704994 740993 40.55 68.0 2
10:36:37 2023-09-27 452186 453393 96427 92349 151115 155039 163006 162018 98014 96603 115986 118913 143001 143333 449222 483395 1183044 1171876 460045 474462 129375 112670 134340 135356 162129 158452 147840 148561 93034 95386 321034 282902 825752 829741 216518 217569 279528 284046 336244 328782 333685 336022 340981 347946 313638 346630 797995 829365 589199 486544 302923 298884 348215 347199 352289 358854 355917 359587 396921 395328 701998 737981 40.55 68.0 2
10:36:38 2023-09-27 448641 450415 96158 92191 151733 154854 162622 161637 97843 96503 115826 118454 142947 143392 448554 481211 1181948 1174530 450611 472191 131391 112593 134150 135109 162330 158539 148474 149510 93157 93335 317486 282756 830634 832018 216823 213891 280999 283904 335702 329742 333649 336022 342208 346094 311814 348779 797959 829959 583610 485842 304732 301157 346669 346920 353843 361331 355013 358422 396993 394004 709286 739554 40.55 68.0 2
10:36:39 2023-09-27 460637 450908 96266 92382 151111 155177 162945 162208 97746 96668 115826 119082 142749 143824 449427 486187 1180892 1165268 455625 473555 128789 112902 133645 135551 161096 158967 151592 149171 93034 93068 318022 283703 819569 833380 216213 214228 280394 282946 338313 326767 335646 336022 340945 347179 312867 348285 793272 831722 589199 486208 303385 300038 349818 347514 353347 359175 354516 358203 396668 396547 710330 737981 40.55 68.0 2
10:36:40 2023-09-27 450781 451125 96200 92519 151216 155177 162397 161739 97843 96700 115666 121035 142980 143824 447923 487125 1186456 1166659 456716 476480 129293 112902 134049 135450 161509 158755 148566 149105 93000 95352 333334 283703 826888 834561 216715 214228 280280 282946 336751 327826 336668 336290 342244 346900 311992 348779 793308 829437 580166 484760 304847 300270 349291 345079 352324 360251 354516 357593 393958 395845 711844 736824 40.55 68.0 2
10:36:41 2023-09-27 456857 450980 96162 92446 150942 156014 162363 162223 97677 96535 115826 118883 143636 143901 447923 486295 1177229 1156059 458389 473591 128789 112902 133679 135551 161130 158967 151346 149205 92906 95517 321034 284911 824322 834561 215606 212895 279941 282550 338313 327525 333722 335481 342014 346152 314887 346664 793308 838415 591774 488974 307229 297493 348800 346155 354410 356966 353693 357628 395768 394902 706130 737944 40.55 68.0 2
10:36:42 2023-09-27 460111 449352 96200 92191 151279 155143 162972 162208 98116 96570 115919 118386 143111 143291 450629 486873 1174588 1162303 461247 476663 129105 112670 133897 135605 162278 158679 149917 149002 93034 95386 317486 282665 824546 835199 216061 214228 278579 284321 336751 327490 336120 334508 342496 345337 312942 346138 795666 839075 589199 486616 304300 300058 349327 345392 354943 358569 356998 357628 395176 394867 703104 737393 40.55 68.0 2
10:36:43 2023-09-27 454919 449557 96226 92519 151245 155177 162657 161739 97876 96700 115826 118917 142980 143824 449258 479790 1180680 1166962 459786 473223 128968 112747 133897 135364 161646 158709 151520 149002 92970 95320 318022 283703 822712 832201 215303 217604 279550 283215 336786 328516 333541 339327 340430 345337 313930 346664 797394 837854 578716 488280 302923 297979 347435 347550 354410 359513 354552 358967 397029 396853 705031 741473 40.55 68.0 2
10:36:44 2023-09-27 455284 450723 96424 92446 151149 155039 163006 162052 98178 96635 116019 118782 143113 143392 449891 484911 1178154 1173695 461037 473591 129285 112980 134049 135364 161680 158563 151554 149002 93034 95254 319607 283835 827612 829741 215909 214077 278810 283414 338479 328516 333649 334578 340466 347458 312466 345649 797995 829401 586257 486544 304589 300270 347191 346433 352253 358033 355844 358422 396641 394732 701961 740079 40.55 68.0 2
10:36:45 2023-09-27 449776 450539 96130 92446 151245 155177 162657 162189 97776 96700 115633 121152 142980 144500 449927 480500 1189808 1170917 452961 474293 129499 112670 134116 135143 162190 158487 151731 149002 93034 95320 316524 284306 828452 831613 215606 213627 281170 281689 336008 329546 333072 335552 340981 345337 311992 349310 795666 829329 583610 482562 306033 300944 348614 347265 355108 359035 351451 358348 396885 396331 716413 740494 40.65 68.0 2
10:36:46 2023-09-27 453400 451165 96196 92442 151216 155177 163253 161739 97843 96700 115826 118951 142980 144155 451773 485611 1188927 1165305 455266 473591 128611 112902 133209 135594 161096 158967 151346 149684 92906 93227 319607 284435 816862 833380 215606 213627 279888 282550 337839 325818 333685 335552 339952 346657 312678 346737 793308 829365 589199 486208 303811 297401 349327 347235 352324 359175 353730 357664 396763 395566 711844 737981 40.65 68.0 2
10:36:47 2023-09-27 451048 451161 96192 92382 151111 155177 162622 161739 97876 96700 115826 119089 143014 144058 451041 489663 1187166 1165893 454478 475550 129237 112902 134049 135535 161992 158473 150127 150781 93034 95288 319607 284105 825752 837121 216034 213627 280049 282638 336751 327755 336248 335777 342014 346378 311265 347756 793308 829437 590670 484760 302959 297979 348520 345079 352289 359992 353693 359587 393369 395566 710575 737944 40.55 68.0 2
10:36:48 2023-09-27 458028 451161 96226 92537 151642 155644 162657 162482 97876 96700 116052 121035 143079 144092 449963 487125 1178877 1161073 461037 474768 128968 112902 133679 135492 161388 158967 151381 149783 92970 95419 318635 284508 818511 836930 215454 217604 278579 281759 337531 326802 333722 334508 341174 344854 312624 345088 795066 838415 591966 488863 304898 297595 348800 345392 353878 356966 353730 357090 394620 394004 704060 737944 40.65 68.0 2
10:36:49 2023-09-27 453620 453450 96359 92191 151916 154936 163460 162208 98216 96563 116019 118386 143178 143324 451873 486981 1174625 1164382 459910 474293 131243 112670 134116 135450 162286 158709 150162 148899 93034 95386 323622 281921 835114 836416 215454 213627 278592 283551 334728 327934 333722 333969 341737 343784 311483 345613 794931 841453 589199 486208 303653 298919 346147 344837 354410 358569 355341 357661 393405 394004 701961 738059 40.65 68.0 2
10:36:50 2023-09-27 456931 453713 96295 92446 151245 155143 162588 161705 97843 96668 116019 118890 143178 143824 450561 481282 1180809 1168659 460710 474257 129147 112670 134083 135330 161611 158674 147738 149138 93034 95418 319607 283703 834530 829977 215267 214228 278544 282910 335702 327755 333541 336775 338891 345544 312942 345576 796793 836598 586257 488974 304300 299387 347156 347478 353807 358311 354480 357584 396741 395593 704920 741020 40.65 68.0 2
10:36:51 2023-09-27 453620 451016 96390 92379 151841 155005 163006 162277 98182 96635 116019 118454 142980 143358 451808 485503 1183945 1174530 460021 474257 129369 112980 134357 135410 162129 158785 150057 149138 93034 95352 319607 282902 834833 829777 216061 213627 278579 283471 335702 328480 333541 334508 340669 346900 311011 345249 797959 832311 589199 488627 303869 298396 348578 346084 354957 359929 354767 357371 395418 394025 709753 740158 40.65 68.0 2
10:36:52 2023-09-27 450940 462970 96095 92446 150761 155896 162363 162595 97843 96700 116019 119198 143178 143824 449891 483727 1192344 1168385 457317 475032 128879 112980 133645 135585 161672 159413 151557 149650 92777 95617 318635 285923 815343 833380 215606 213627 279428 281618 337803 326731 333541 335987 338927 345579 311448 346382 793272 832311 580710 485878 306366 297342 349851 346777 355191 359000 353512 359950 396146 394553 710109 737944 40.55 68.0 2
10:36:53 2023-09-27 463824 453717 96125 92191 151115 155108 163023 162414 97843 96668 115792 118976 143010 143824 452297 490609 1185628 1164367 455230 474996 128968 112825 134083 135428 161646 158392 150023 149038 93034 93164 319607 284508 824509 836930 215606 213029 279393 281658 336208 327755 333685 333888 341978 344783 311185 347191 793308 834166 590670 484724 304732 298137 347156 346270 353843 360181 351596 358422 393105 397142 711041 737384 40.55 68.0 2
10:36:54 2023-09-27 455921 453708 96062 92446 150973 155644 162475 162708 97744 96998 115633 119157 142947 144624 451762 486386 1184767 1160018 455837 478170 129079 112980 134015 135526 161846 158791 149707 149171 93034 95484 323622 285923 838353 839308 214219 213627 279836 281496 339439 327648 333613 335256 340945 342647 311957 346664 793272 841453 590670 483281 303811 297007 347156 345321 354943 360623 351487 358422 394549 394591 712350 737944 40.65 68.0 2
10:36:55 2023-09-27 456044 454551 96589 92191 151736 155108 163030 161671 97811 96503 115792 118782 143046 144074 450633 487053 1174699 1165212 458321 477758 131517 112593 134116 134736 162129 158417 148236 148260 93034 95220 320374 282466 836112 838118 214742 213415 278579 282946 334154 327755 333613 333888 340981 343197 310975 345613 797357 841453 587728 487588 303008 300270 346633 344284 354091 358033 355305 357371 393057 396403 701925 737981 40.65 68.0 2
10:36:56 2023-09-27 457182 453418 96158 92406 151115 155836 162937 162502 97980 96768 115952 119029 143111 144189 452873 484605 1181398 1165231 460058 474996 129237 113135 134015 135410 162361 158932 150162 149171 93034 93367 333577 284306 826295 834561 214742 213627 278579 281781 335737 328782 332027 334543 340945 342718 311957 345576 797995 838343 587728 487243 302852 297493 345036 345392 354410 357749 351668 355784 395732 394039 706093 740079 40.65 68.0 2
10:36:57 2023-09-27 453113 453713 96158 92358 151279 155108 162917 161705 97843 96503 116019 118782 143212 143690 453564 485575 1183104 1173695 461093 474961 129465 112670 134344 135109 162129 158820 148466 148566 93034 95352 319607 283703 831791 831576 215454 213477 279928 282946 334763 327755 333306 336034 338891 345857 310504 344529 797995 829329 587728 488974 303649 297979 346633 345356 353956 356966 354512 357621 394298 393819 706109 737916 40.65 68.0 2
10:36:58 2023-09-27 451435 454639 96465 92375 151529 155039 163006 161671 98050 96668 115986 118454 142946 144210 453269 484067 1182602 1171110 457103 476263 131460 112670 134150 135109 162163 158417 147840 148528 93034 95221 318022 283652 830825 833970 215454 212362 279915 281689 336462 328286 333036 334472 340394 343784 309095 346700 797725 829959 585422 483281 303438 298396 345072 345356 352289 359140 353693 356288 394549 395288 710330 740079 40.65 68.0 2
10:36:59 2023-09-27 453527 454737 96287 92446 151216 155610 162657 162223 97843 96700 115939 119082 143212 144058 452057 487053 1189808 1168385 457969 476371 128789 113057 133277 135991 161637 158967 149498 149650 93034 95517 319607 285315 819310 834561 215454 213029 279393 281751 337531 325747 333577 334543 338855 345337 310539 346101 793272 833307 589199 485915 304732 297378 348622 346777 355191 358464 351487 359658 396146 394517 710256 737944 40.65 68.0 2
10:37:00 2023-09-27 461222 454733 96497 92440 151250 155143 163137 162189 97843 96700 115952 119164 143178 144500 453132 491303 1184610 1165268 456666 475032 128968 112747 133897 135330 161611 158932 147738 149171 93034 93164 319607 284508 826085 836930 215606 212730 279163 281618 335737 326767 333685 333888 340669 345267 310429 346138 792151 829401 592142 484724 304300 301149 347679 343286 354456 359140 351596 357914 394650 394383 712350 736829 40.65 68.0 2
10:37:01 2023-09-27 458160 454819 96062 92446 151003 155783 162363 162708 97677 96932 115666 121202 142835 144377 450633 487089 1184037 1156022 458394 476072 128968 112825 133645 135364 161646 158967 151627 149205 92970 95551 318022 286940 826167 836416 213583 213328 279480 280761 338959 329477 333325 336581 340287 342542 311850 345431 795334 843839 583315 488937 304732 297775 347191 345079 353277 356399 351415 358676 393887 395288 705556 737464 40.65 68.0 2
10:37:02 2023-09-27 454660 456431 96295 92191 151283 155143 162972 162042 97876 96503 116052 118454 143178 144006 450705 490956 1176369 1162726 462676 477008 128968 112670 133897 135330 161611 158932 151766 149138 93034 95352 321769 283302 830967 837599 214290 212710 279731 282946 334728 325818 333613 333888 340430 343524 310722 342519 795629 839075 592142 488974 303008 297042 347191 343286 353277 356931 354767 358422 392194 394732 703104 737384 40.65 68.0 2
10:37:03 2023-09-27 455933 454837 96493 92279 151777 155402 163041 162086 97778 96768 115952 118995 143077 144189 450561 486981 1175466 1164131 458719 478473 129687 112593 134184 134736 162408 158271 148338 148362 93034 95187 321769 283703 833471 836930 214290 213029 278544 281654 335859 328286 333036 333888 340981 342647 310539 345052 797394 838077 587728 486208 302935 298431 345314 345781 356701 356966 351560 355460 393057 395845 706130 739281 40.65 68.0 2
10:37:04 2023-09-27 453546 450800 96329 92196 151279 155143 163178 161705 97876 96371 116052 118454 143515 143724 450741 485575 1184051 1174477 461360 475701 129340 112747 134116 135109 162016 158674 150162 148899 93034 95221 318022 283302 828752 833380 215393 212695 279928 282514 334423 327755 332531 335777 339642 344819 309564 342591 797995 831134 589199 488280 303008 297493 345591 345321 351965 360345 353939 356537 394262 393338 707617 739968 40.65 68.0 2
10:37:05 2023-09-27 460466 455640 96298 92371 151186 155039 162848 162189 97843 96602 115633 119010 143111 144121 453379 483387 1189808 1172711 454535 475032 131425 112593 134116 135098 162129 158452 150162 148528 93034 95285 319607 284105 831390 833970 214254 211697 279198 281632 334154 328250 331561 336252 338891 343233 310245 346419 799730 829923 592142 483245 303512 299810 345072 345893 352253 359140 351596 355712 393958 394696 711572 740079 40.65 68.0 2
10:37:06 2023-09-27 454204 454996 96414 92191 150588 155644 162270 162448 97843 96700 115826 121035 143178 144500 450669 486295 1192344 1170359 457317 476443 128789 112902 133209 135585 161096 158967 151557 149650 92713 95419 318635 286126 822368 834291 214254 212397 279928 280334 336786 325747 332279 334508 338344 343748 309528 342591 795496 832374 585604 486514 303869 297739 347572 345977 353920 359874 351415 358275 394513 393481 709753 739201 40.65 68.0 2
10:37:07 2023-09-27 452407 455951 96393 92191 151212 155177 162622 162208 97949 96603 115633 118454 143079 143858 450669 491048 1185486 1165268 455947 475032 128968 112593 133679 135109 161646 158967 151627 149138 92906 95352 318271 284508 824852 836337 214929 212362 279928 281189 334728 325747 333613 333888 338891 343784 309130 346150 792711 829329 582160 484760 303869 297595 347487 344284 351965 358033 351560 357914 392158 393517 710330 736865 40.65 68.0 2
10:37:08 2023-09-27 458939 453176 95996 92187 150765 155212 162363 162335 97776 96668 115633 121202 142980 144291 450669 487125 1184037 1157665 459406 476443 128968 112902 133645 135558 161611 158967 151627 149238 92777 95386 321034 286126 824529 837007 212878 213029 278627 282738 338719 328546 333018 335741 338748 341515 310904 344348 796738 843205 584786 488974 304084 297356 346669 346723 354885 358431 351560 357914 392158 394696 704023 736783 40.55 68.0 2
10:37:09 2023-09-27 456011 454996 96333 92073 151736 154858 163439 161637 97876 96371 116052 118454 143246 143358 453328 490609 1173815 1164404 459474 476407 131550 112747 134116 135109 162129 158452 147942 148561 93157 95187 321034 282902 851532 837635 213918 212397 279928 282514 335859 326731 333306 333888 340430 342870 310033 342591 797431 840858 587728 486208 303008 297528 344518 343251 353312 356931 351668 354671 391573 395566 701998 737981 40.55 67.9 2
10:37:10 2023-09-27 469658 455816 94767 92312 151500 155757 163041 162458 97746 96635 115952 118913 143178 144701 453291 482636 1180588 1166659 460481 476407 129147 112593 133679 135143 161646 158460 147738 149105 92970 95352 319607 284911 825274 836600 213248 212879 279928 281189 334728 327790 330487 335777 338891 341144 310033 342519 797995 840263 583610 486208 303438 297847 345913 346398 353312 356142 351560 355784 395176 394696 703489 740079 40.55 67.9 2
10:37:11 2023-09-27 450940 453848 95967 92191 151107 155177 162475 162482 97677 96700 115633 121119 142980 144707 450741 483727 1192344 1172025 455331 477082 128968 112593 133679 134702 161646 158709 151696 149002 92970 95352 318635 285315 827203 833380 213918 211380 279198 280334 333687 327755 331023 335777 338855 343213 308160 345649 795629 829959 574305 481468 303008 297847 343519 344837 354634 360889 351235 354881 393262 393963 713326 739968 40.65 68.0 2
10:37:12 2023-09-27 454763 454560 96059 92540 150902 156004 162069 162742 97677 96998 115726 119208 142749 144761 454209 484139 1192063 1169936 455660 477487 128968 112747 133973 135364 161672 158896 149813 149105 92777 95352 319806 286126 823743 833380 214068 211768 278544 279872 335737 325818 330522 334472 337799 342718 309095 344529 793345 834227 587728 481808 304300 297775 344518 345356 353689 356433 349089 355748 394584 393517 711114 738059 40.65 68.0 2
10:37:13 2023-09-27 453694 454307 96030 92196 151279 155177 162622 162223 97843 96668 115826 118958 142980 144160 450741 489400 1188084 1167828 458719 478097 128611 112902 133176 135567 161096 158544 151311 149514 92777 95352 321769 285315 820587 834818 213918 211768 279928 280761 336244 324731 331597 335777 337325 343233 309095 342303 794931 830878 589199 484614 303653 296960 347049 346760 351893 360443 351343 356646 390404 392341 711844 735780 40.55 68.0 2
10:37:14 2023-09-27 453287 455924 96129 92191 151212 155203 162657 162223 97746 96700 115792 119033 142980 144291 450741 489881 1182786 1161073 456016 477150 128968 112747 133766 135330 161611 158967 151661 149138 92906 95254 321769 285315 823494 838893 213918 211549 278584 279942 334728 325782 331561 333888 340430 341382 308125 345042 793308 835417 590670 482562 303653 296593 347346 343286 353878 357001 349442 355784 392194 394410 711041 737434 40.55 68.0 2
10:37:15 2023-09-27 459328 455848 96025 92191 151250 155143 162622 162189 97843 96403 115666 118700 143178 144200 450741 492143 1176299 1162726 459661 476815 128611 112747 133243 135177 161428 158709 151627 149171 92906 95352 333577 285315 826722 837671 213433 212730 279390 282938 337762 327582 332892 333744 338475 342028 310615 341749 795607 838893 587728 488974 302580 297775 346390 343251 354347 357747 351560 356866 391023 393517 704067 736861 40.55 68.0 2
10:37:16 2023-09-27 456917 453180 96192 92064 151283 154858 163240 161413 97876 96371 115826 118454 143212 143358 454098 490609 1174699 1161927 459585 475068 129285 112593 133897 134736 161646 158306 151554 148260 93034 93099 319411 282902 838528 838264 213248 211733 279534 281654 333969 325747 332567 333581 338333 341656 311662 342483 795666 839075 586257 488280 302225 299156 345349 344806 354456 356399 351560 354384 392422 394383 700933 739201 40.55 67.9 2
10:37:17 2023-09-27 458739 456211 96330 92399 151178 155039 162554 162345 97746 96603 115952 118714 143515 144189 454855 483387 1179714 1166659 462289 476407 128968 112516 133973 134736 161611 158533 150782 148969 92906 95221 319607 284508 830223 836930 212913 211768 279534 280530 333969 327755 329559 333528 338927 340360 309564 342483 796829 839075 579260 486172 302935 297007 345424 344837 352324 357854 350993 354384 393994 394732 704023 737981 40.55 67.9 2
10:37:18 2023-09-27 450832 454742 96096 92069 151250 154798 162691 161739 97843 96535 115826 118454 143212 143858 454744 485611 1186511 1174514 455266 476443 131334 112438 133990 134808 162095 158417 149952 148260 93070 95154 318449 283703 834559 834561 214104 211035 279731 280897 333969 325818 330987 333888 337870 342401 307158 342555 795666 828750 587728 485484 302506 296628 343555 346687 353848 360635 351271 353989 392051 393338 710183 737875 40.55 68.0 2
10:37:19 2023-09-27 455417 456988 94580 92349 150761 155108 162103 162257 97510 96868 115693 119111 142848 144210 450741 484103 1189365 1172025 456128 476443 128968 112670 133679 135049 161646 158856 151661 149035 92906 95320 321034 286126 828362 834291 213547 211697 278684 279446 334225 326731 333105 335540 337834 342204 308195 345088 793381 832128 591590 481844 303653 297775 345668 345079 351965 356433 348353 355497 393994 392341 711114 740256 40.55 68.0 2
10:37:20 2023-09-27 453731 455530 96034 92196 151081 155143 162510 162076 97709 96602 115633 118782 143079 144157 453328 490195 1188084 1166962 458357 477150 128968 112593 133553 135147 161388 158709 151592 149404 92777 95386 318635 284911 827668 836930 213583 211366 279731 279942 334189 324278 334914 333888 337550 342718 310391 342267 793203 834561 589199 485242 302574 296996 347629 342722 355459 359367 349227 355712 390404 394732 712350 737097 40.55 68.0 2
10:37:21 2023-09-27 461276 456638 96032 92191 150765 155143 162328 162728 97680 96668 115600 118947 142947 144326 453291 489917 1183104 1155985 460058 477823 128968 112747 133427 135296 161319 158932 151557 149138 92906 95450 320788 286126 824392 838820 212176 211697 279928 281344 334693 326477 331489 333888 337834 339578 309095 342483 793351 842645 583610 486898 303653 296901 345556 345781 353689 356815 350710 356793 390988 393169 704104 735185 40.55 68.0 2
10:37:22 2023-09-27 457508 454490 96091 92324 151212 155108 162622 162154 97843 96602 115633 118782 143178 144157 454646 485162 1178840 1166042 460766 476036 129327 112438 133864 134668 162129 158161 148600 148561 93034 95450 336858 285113 843902 838118 212843 211451 279820 282938 333789 329221 330844 333420 338713 340934 308918 342267 797871 838893 577266 486135 303008 297313 345424 347742 353920 356815 350921 355173 394235 392270 703992 740079 40.55 68.0 2
10:37:23 2023-09-27 457993 455266 96125 92128 151043 154858 162903 161671 97843 96339 115906 118454 143212 143690 453968 487017 1185628 1174530 461365 476407 128968 112438 133645 134702 161611 158417 151661 148495 92906 95186 322751 284361 827627 832165 213362 211479 278320 281154 333969 325712 330987 333852 335768 343197 308160 341100 795359 832311 584786 488280 301938 297068 346402 345781 351965 356966 350993 354062 392158 391684 708208 737902 40.55 68.0 2
10:37:24 2023-09-27 456198 456175 95992 92191 151007 155143 162622 162189 97843 96668 115992 118454 143079 143824 453291 487161 1189808 1168659 459369 477114 128542 112825 132892 135424 161062 158967 149603 149997 92734 93431 318635 286736 820587 834488 213070 211486 279892 281940 337762 327120 331189 333888 336274 342408 308125 342194 792042 832041 586257 484381 303836 296585 345036 344802 351483 357854 348282 355712 393369 391994 713363 737736 40.55 68.0 2
10:37:25 2023-09-27 454578 454495 95999 92191 151078 155143 162622 162189 97811 96503 115633 118454 143178 143858 450741 490088 1189808 1166924 459276 477823 128453 112825 133051 135458 161062 158967 151276 149650 92680 93227 321769 286126 816696 834561 212878 211331 279141 279872 334728 326694 330487 333888 336510 341656 310355 342134 791555 829959 583610 485242 303438 298244 346855 346650 351677 358719 352826 354740 391867 391888 712202 737097 40.55 68.0 2
10:37:26 2023-09-27 456857 455961 96155 92191 150973 155177 162475 162189 97577 97001 115839 119029 143178 144291 454004 487125 1185702 1159386 458809 477859 128968 112670 133645 135109 161611 158785 149952 149138 92777 95285 321034 285720 824278 841306 213000 211000 279928 279642 334423 325221 330987 333816 338927 339544 307623 342519 792711 835381 589199 482526 303008 297775 345036 342866 352289 356647 348843 355424 391537 394696 711844 736824 40.55 68.0 2
10:37:27 2023-09-27 457572 454521 96095 92191 151245 155108 163144 161671 97644 96503 115906 118782 143178 144600 455810 490609 1173728 1165231 459932 477114 129335 112516 134083 134668 162163 158452 148044 148461 93034 95220 319607 283503 840643 838857 212843 211331 279587 280761 333969 328915 331489 333310 338891 340598 311050 342194 799007 840602 587728 485681 303008 297775 345388 346760 354957 357460 350813 355136 394284 393517 705105 739885 40.55 68.0 2
10:37:28 2023-09-27 458627 457112 96095 92191 151212 155100 163312 162086 97843 96503 115792 118760 143212 143824 454325 487125 1182353 1173695 459624 477114 128968 112593 133679 135109 161646 158932 151661 148935 92906 95319 321034 284508 832902 833380 212878 211662 278320 281034 335859 325484 330487 335510 335768 342683 308160 340860 796793 829401 593459 488280 302152 297775 346402 345537 351965 358719 351524 354348 391573 391135 707669 738045 40.55 68.0 2
10:37:29 2023-09-27 456047 458043 95900 92191 150698 155177 162191 162448 97711 96503 115633 118454 143079 144406 453328 487017 1193191 1167791 459932 479152 128789 112747 133176 135330 161319 158967 151557 149205 92713 95352 321991 286940 822182 834561 212544 211098 279390 281199 337762 327618 330344 335468 336640 342247 310391 342230 795005 831576 587728 484760 303008 296067 345591 346723 351110 358358 349406 357391 390952 390850 710293 736787 40.65 68.0 2
10:37:30 2023-09-27 454911 459035 95967 92196 150871 155143 162434 162189 97744 96503 115840 118782 143178 144701 454041 490123 1186327 1167518 458682 477823 128968 112593 133645 135109 161889 158674 151627 149002 92777 95187 321769 285113 825163 836416 213547 211000 279141 279872 335859 324857 332531 333310 336782 342683 306944 342411 790401 829959 587728 484002 302653 296614 345627 344806 351699 356682 349370 354348 388589 391135 710330 737097 40.55 68.0 2
10:37:31 2023-09-27 460124 456065 95958 92128 150969 155143 162622 162189 97677 96371 115986 118782 143212 143824 455503 490123 1180588 1157702 462030 477859 128968 112747 133431 135432 161354 159165 150287 150993 92832 93462 319806 286940 824320 839308 211442 211521 279105 281344 337285 326694 330951 332446 336782 339613 311271 341749 793351 841453 587487 487588 301983 295924 345278 344806 351965 356314 350957 355748 389786 391994 702605 735743 40.55 68.0 2
10:37:32 2023-09-27 457508 454343 96133 91892 151283 154609 163178 161637 97843 96075 115792 118454 143212 143824 455391 489365 1175530 1162726 462297 477859 128968 112593 133645 135109 161611 158674 151661 148969 92777 95319 321034 284325 831079 838893 212544 210965 277929 280726 335859 324469 331525 332805 337562 340598 307193 339795 793039 838410 591958 488627 301298 296937 347838 342614 353811 357604 351096 351393 391867 392198 704030 736741 40.55 68.0 2
10:37:33 2023-09-27 460241 458701 96067 92191 151216 155108 162642 162189 97811 96503 115673 118454 143178 144500 454683 487089 1183886 1176064 464558 479869 129203 112825 133796 135101 161992 158498 147840 149138 92933 95416 319607 284911 829752 833970 212247 211451 278712 279872 333969 325221 330723 333888 334653 341691 308195 340344 793345 835076 584786 487588 302152 297565 345913 345293 350580 357854 350993 353562 390988 389968 705057 739806 40.55 68.0 2
10:37:34 2023-09-27 453941 459347 95992 92128 151216 155143 162417 162189 97677 96503 115633 119000 143178 144600 454719 485539 1189808 1172025 455979 477859 129465 112971 133897 134702 162016 158417 151767 148528 92906 95285 319607 284911 834300 835744 212211 209977 279731 279837 333969 325782 329488 333852 336782 340598 308171 342267 799007 833453 591958 481286 303008 296542 344901 346760 351785 357747 348282 355136 392158 390825 712350 739201 40.55 68.0 2
10:37:35 2023-09-27 462718 455525 95967 92128 150902 155177 163006 162189 97776 96503 115633 118454 143001 144200 454744 491574 1189771 1167791 460453 477895 128611 112902 133084 135364 161096 158967 149707 149205 92777 95253 315566 286126 819147 836337 212666 211000 278908 279677 334728 324857 330487 333888 334829 341656 307158 341412 792788 829959 587728 484002 302152 296484 345591 345537 351929 358106 349370 355173 387503 389968 710330 734664 40.55 68.0 2
10:37:36 2023-09-27 459883 456329 95992 92064 151144 155108 162883 161671 97843 96339 115826 118454 143001 143901 455847 490195 1180551 1161073 462492 477895 128688 112747 133209 135143 161354 158932 151522 149171 92777 95287 320788 286126 826049 838264 212176 211415 279554 281868 337523 326658 331381 333437 336711 340969 308918 342551 793314 841453 587728 488280 302152 296901 347346 344697 353956 357854 350993 353562 388625 392234 703104 736962 40.55 67.9 2
10:37:37 2023-09-27 459585 454601 95967 92191 151250 155074 162657 162189 97811 96535 115633 118782 142934 144011 455720 485198 1180675 1166659 461365 477931 128968 112670 133645 135143 161611 158649 151627 149138 92777 95221 318022 285113 830238 836746 211583 211035 278712 279677 333969 325818 328955 333852 337562 339035 307623 341100 796829 839075 586257 485827 301116 297775 342997 344284 351965 356587 349406 353562 393057 392341 705997 739820 40.55 68.0 2
10:37:38 2023-09-27 455558 459347 95962 92128 151052 155177 162756 162335 97644 96668 115633 119116 143178 144701 455398 486295 1189808 1172025 456666 477701 129465 112593 133864 134702 162016 158392 148441 151155 92865 93334 321769 286126 836729 836300 212105 210166 279892 281344 333933 325747 329417 333852 337758 340598 308933 342519 794993 829336 582466 482487 302506 297739 344937 343286 351965 358358 347269 351537 392194 391135 711077 737981 40.65 68.0 2
10:37:39 2023-09-27 464693 458875 95967 92124 150765 155212 162363 162448 97677 96602 115666 118917 143212 144157 455391 489917 1192344 1168659 461037 477931 128789 112902 133176 135364 161062 158967 149289 149684 92713 95484 318635 286126 820612 836337 212211 210341 278712 279761 334693 324568 329524 333888 335533 341621 307158 341340 791555 829959 586257 484724 303008 294807 346855 345635 351411 358179 349263 355314 391867 389826 710109 737097 40.65 68.0 2
10:37:40 2023-09-27 461554 458572 95830 92128 150727 155177 162363 162370 97677 96602 115600 118917 142980 144257 454683 489400 1184767 1159943 460218 477607 128776 112747 133394 135008 161251 158755 148027 149138 92933 93398 336858 286126 838353 840117 211181 210754 278997 279761 335859 324604 329559 333022 336640 338528 307193 341376 789807 839075 567636 481844 302470 296067 345913 342866 351965 355779 349125 355460 389786 391135 704104 735895 40.65 68.0 2
10:37:41 2023-09-27 457955 454521 95992 91904 151250 154858 163144 161671 98050 96043 115826 118290 143246 143358 454683 491229 1176032 1161899 462987 477895 128789 112593 133247 135223 161130 158820 149498 149138 92777 95285 321769 285854 822828 838857 211583 211000 277539 279872 336772 324857 332359 332805 336546 342388 309880 341542 796701 838893 586257 487133 300157 297451 346365 342686 354456 356708 349089 351429 390714 392341 705057 737912 40.55 67.9 2
10:37:42 2023-09-27 459584 455916 96000 92128 151216 155640 163041 162482 97744 96535 115666 118454 143212 144087 455362 485575 1183104 1168696 462261 477895 128968 112593 133679 134702 161646 158709 151627 149138 92777 95221 321769 285315 846204 834561 211548 211035 278320 285316 333969 324767 328990 333888 334759 340340 308125 340069 793345 835381 583315 486898 301724 295744 345668 343286 351434 355779 349406 353331 392194 389624 703104 737981 40.55 67.9 2
10:37:43 2023-09-27 457508 456625 95958 92191 150761 155679 162137 162742 97510 96998 115407 121236 142980 144795 454719 487053 1192063 1171192 457709 477931 128968 112815 133243 134736 161499 158674 151486 149171 92777 95253 320788 285739 824963 835744 211964 210572 279623 279545 336261 327387 331455 333780 335627 340458 309006 342267 795607 831722 586257 483318 303008 294599 346855 345635 351398 357854 348843 355209 388660 389826 710293 735222 40.55 68.0 2
10:37:44 2023-09-27 454985 456343 95958 92064 151208 155177 162622 162223 97744 96602 115600 118917 143113 144291 455720 491574 1185486 1165268 458389 477895 129375 112593 133679 134736 161646 158709 150057 149105 92777 95287 318635 285315 826172 838857 212702 210012 278712 279761 333969 324857 331525 331260 336310 341109 306906 341376 793351 829437 590670 481844 302152 295708 345668 342866 353956 357603 347774 353562 389786 392341 710035 739201 40.55 68.0 2
10:37:45 2023-09-27 457499 457645 96158 91908 151317 154647 163212 161413 97876 96043 116019 118290 143279 143392 456079 491574 1173765 1162726 463641 477859 128879 112593 133247 135206 161646 158685 150056 150746 93003 93398 333699 284911 831881 841694 211442 210201 277360 282140 335859 324604 331220 332571 336546 340375 309406 339281 793272 838446 586257 488280 301006 296686 344518 342866 351965 356850 350463 354403 387467 391135 701110 735862 40.65 67.9 2
10:37:46 2023-09-27 459323 455916 96269 92183 151007 155143 162510 161739 97677 96371 115852 118454 143212 144291 456043 487017 1179001 1166962 461365 477895 131391 112406 134116 134668 162129 157975 148044 148157 92777 95154 321034 284508 837891 838624 211512 210376 278320 279056 333734 325782 332124 331834 337597 338528 312634 340309 795629 840858 586257 485484 301298 297775 342852 345111 353811 356315 349263 351429 392051 391888 705068 741127 40.65 68.0 2
10:37:47 2023-09-27 454919 456611 95967 92064 151107 155143 162363 161739 97677 96503 115520 118883 143212 144291 455757 487017 1190772 1172711 457167 477643 129293 112593 133830 134601 161543 158276 150127 148935 92933 95382 321034 285518 830502 834561 211703 209767 279534 279761 333969 325747 328493 333346 336133 340360 306906 342411 793308 827544 590670 480413 301298 297356 342997 345293 351965 356850 346711 353562 391883 389968 711041 738059 40.65 67.9 2
10:37:48 2023-09-27 465171 456625 95859 92064 151003 155143 162397 161739 97677 96371 115441 118454 143113 144092 455362 490195 1193191 1167828 460710 477967 128789 112747 133051 135143 161096 158967 151276 149205 92488 95386 321991 287719 819177 836337 211548 210341 278320 279761 334189 324857 329452 333888 334759 341906 308497 343001 792931 831613 580710 483135 302152 296865 347629 342095 351893 358574 348037 353526 388015 391719 711077 737097 40.65 68.0 2
10:37:49 2023-09-27 458677 455912 96158 91904 151317 154609 163178 161525 97949 96406 115919 118285 143440 143557 455897 492694 1174662 1167229 461291 477715 128900 112483 133679 134702 161646 158171 148374 148733 93034 95087 321551 283703 833188 839308 211442 210012 278124 279907 333734 323790 330254 330795 336782 339001 312561 340105 793345 837225 584786 487243 299201 297356 345668 342866 351965 357340 348318 351393 389240 391719 704060 737944 40.55 68.0 2
10:37:50 2023-09-27 461406 455948 95958 92128 150799 155108 162657 162076 97677 96535 115633 118454 143246 144058 456079 486295 1180588 1166962 459661 477895 128968 112593 133766 134736 161611 158709 151661 149138 92777 95187 318635 285315 831465 835744 210886 210754 278141 281235 333861 327351 331220 333780 334653 341425 309953 341284 795607 831576 584786 487588 301085 298322 344756 344588 351326 358106 349334 351465 389822 389968 708060 737981 40.65 68.0 2
10:37:51 2023-09-27 456353 456620 95800 92128 150761 155143 162363 162223 97510 96602 115215 118917 143079 145562 456079 486674 1189808 1170359 456016 479869 128968 112593 133553 134702 161611 158452 151627 148866 92777 95187 320788 286126 844114 834561 211548 209697 279534 279761 333969 325256 328458 333852 334794 339391 306906 341929 792151 829959 583610 477674 301938 295744 342961 345293 351434 356850 346711 354940 391608 389386 712350 737097 40.55 68.0 2
10:37:52 2023-09-27 455957 458879 95830 92128 150761 155139 162137 162223 97543 96668 115520 118917 142980 144157 455757 492491 1182786 1162726 456665 477931 128879 112815 133243 135143 161611 158709 151486 149071 92768 93398 319806 286126 831079 841160 211406 209545 279105 281076 333933 326658 329452 331260 336853 338528 306509 342158 793345 829401 587728 481128 301724 295257 345632 342866 351965 356850 346746 353562 389205 392030 709249 735817 40.65 68.0 2
10:37:53 2023-09-27 461282 455952 95930 92064 151007 155143 162544 162076 97677 96339 115633 118454 143422 143858 453678 491229 1180588 1157739 459588 477895 128700 112593 133176 135143 161354 158856 151346 149138 92649 95187 320788 286736 820776 838857 210605 210376 278124 279761 333687 324857 329524 331834 335768 338292 307229 339317 791103 839075 587487 487588 301724 294599 343519 342614 351713 355210 353054 353381 390138 390409 700926 737097 40.55 67.9 2
10:37:54 2023-09-27 465360 456553 95929 92064 151212 154932 162925 161671 97811 96043 115906 118454 143178 144200 455751 490956 1183945 1176064 464558 479869 129031 112825 133704 134974 161509 158533 150022 148869 92899 95513 320788 285113 833115 834561 211512 209977 277181 281831 333825 326694 329452 332535 334220 341074 309042 338258 792711 829923 584786 487588 301085 295744 344937 342866 350903 358106 348843 351393 389751 389659 708208 737944 40.65 68.0 2
10:37:55 2023-09-27 456962 457263 95895 92316 150727 154798 162363 162468 97644 96569 115374 118782 143079 144701 455684 486981 1192344 1171192 457042 477895 128968 112593 133243 134668 161611 158382 151557 148866 92744 95285 323973 286736 827654 834561 211329 209649 279105 279761 333969 325449 330516 333262 334759 339544 308642 344259 794894 832559 577266 481663 303008 295644 344901 345708 350688 356672 350827 353916 390210 388770 709753 734201 40.65 68.0 2
10:37:56 2023-09-27 461277 455907 95929 92132 150973 154867 162622 161637 97644 96538 115885 118218 143406 143921 457452 491467 1181398 1161673 463993 477715 128584 112825 133142 135177 161062 158932 149289 150993 92833 93334 321551 286126 821687 838820 210851 210537 277539 279761 335859 324857 329452 331798 334759 341798 307123 340722 793351 834166 584786 487588 299660 295465 345913 342480 351965 356278 348246 350826 387467 391135 701998 736824 40.55 68.0 2
10:37:57 2023-09-27 461042 456942 95962 92132 151208 155108 162588 162042 97711 96339 115407 118454 143079 144058 456043 485539 1180514 1165231 461365 479980 128968 112593 133427 134879 161611 157955 151592 148528 92777 95121 315566 285315 831574 837196 210816 209977 277874 279581 333789 327813 330333 333672 335627 340466 309953 341542 796738 834598 583315 487588 301085 296484 344937 342866 350051 356422 349299 351393 389170 387613 704023 739201 40.55 68.0 2
10:37:58 2023-09-27 457508 459309 96254 92182 151081 155001 162520 162311 97713 96438 115566 118681 143077 144641 457489 493030 1184279 1166962 461285 481495 128419 112902 132164 135330 161062 158685 149743 149723 92777 95285 321034 286126 830655 836930 211512 209754 277929 279761 335859 324821 329221 332841 334220 339578 306906 340034 791665 828750 586257 483862 301298 295615 346402 342758 351681 357854 347233 351465 388015 389933 710330 733587 40.55 68.0 2
10:37:59 2023-09-27 458939 458875 95899 92128 150731 155143 162475 162223 97510 96503 115407 118782 142980 144326 456040 491303 1182542 1159113 456983 477931 128968 112670 133431 134816 161672 158932 149603 150993 92734 93271 320579 287552 828113 842891 211040 209837 279105 279581 333933 324784 332160 332229 336204 339034 307158 339281 792567 839848 581843 486898 302152 293944 345913 342686 351641 356314 349898 351501 388015 389933 701110 735509 40.65 68.0 2
10:38:00 2023-09-27 460124 456593 95999 92128 151107 155108 162622 161705 97677 96503 115520 118454 143515 144157 457084 489917 1177170 1161853 462058 477823 131608 112738 134083 134635 162163 157940 147840 147861 92906 95154 321769 284508 842167 838857 210851 209614 277929 279761 332994 325484 328458 331260 336510 339988 306581 339281 795593 837781 584786 484724 301298 295708 342961 345293 351641 355174 350790 351249 390810 387507 702494 737296 40.65 68.0 2
10:38:01 2023-09-27 458294 458372 95799 92191 150274 155541 162035 162561 97411 96668 115215 118782 142736 144210 456043 487089 1189513 1168621 461360 477643 128728 112980 133419 135405 161475 158791 147535 149583 92609 93398 324104 287756 824529 835744 211146 209468 277929 279240 336261 324857 330516 333274 334185 339544 306545 342514 791846 829923 586257 482450 302580 295093 342961 345513 349809 356850 347233 354348 389170 387648 708438 735272 40.65 68.0 2
10:38:02 2023-09-27 455562 456585 95929 92128 150906 155108 162588 162042 97510 96503 115249 118454 143001 144100 456492 493796 1184463 1165268 460082 477931 131356 112670 133645 134736 161611 158452 151696 148799 92670 95220 318635 285720 833254 837599 211364 208995 277929 279761 333969 324821 330451 331260 334724 341594 306510 340273 790846 834524 589199 483174 301006 295888 344901 342722 353634 355565 349264 353381 391314 389588 703489 735743 40.55 68.0 2
10:38:03 2023-09-27 460062 457303 95924 92064 150761 155108 162622 161705 97644 96503 115772 118613 143440 144155 458758 486873 1181398 1166042 461907 477715 128831 112747 133699 134681 161577 158312 149813 148969 92713 93366 315566 285923 827641 836380 210668 210061 277678 279761 333704 325256 329582 332805 335733 339749 306944 339007 793308 835381 584786 486172 301371 295257 342961 345537 349809 355494 349334 351429 389786 387578 702605 736861 40.65 68.0 2
10:38:04 2023-09-27 454883 456593 96024 92064 151216 154923 162657 161671 97811 96339 115633 118454 143212 143887 456115 489917 1183945 1171110 458645 477487 128968 112361 133645 134635 161646 158161 147738 148157 92777 95087 320579 284508 832065 835744 211548 208960 277539 281235 333446 327047 331109 332212 334618 340235 306474 341579 795607 827847 583610 482487 300660 297428 342961 342866 350903 356279 348843 353735 390369 388735 712350 737097 40.65 68.0 2
10:38:05 2023-09-27 459323 459851 96195 92178 150839 155653 162485 162311 97646 96635 115533 118913 143043 144095 455897 491303 1184051 1157702 458846 477643 128879 112815 133209 134702 161354 158674 149952 149105 92680 95154 321034 286126 823052 841343 210192 209030 278320 279495 333969 324857 328955 331798 336274 339034 306266 339317 791665 839075 581843 486208 301079 295128 345424 342830 351681 355779 349370 351501 388015 389933 700576 733587 40.65 68.0 2
10:38:06 2023-09-27 458650 456950 95924 92128 150969 154858 162363 161705 97644 96371 115487 118454 143560 144058 457084 490956 1175466 1165212 461106 477823 131425 112438 133956 134601 162129 157905 150898 151718 92777 93397 315566 285279 843018 839308 210900 209510 277396 279689 332778 327618 331455 330616 336204 339988 306906 339007 793308 837671 577123 484687 300872 295465 342961 342614 351677 354392 348579 351393 390988 389351 701110 737384 40.55 68.0 2
10:38:07 2023-09-27 458889 457039 95929 91938 151107 154966 162622 161671 97744 96562 115520 118454 143212 143824 456079 490956 1180809 1172025 462261 477487 128879 112406 133209 134668 161465 158417 151557 148124 92713 95121 319607 284508 829312 833380 210851 209468 276689 279761 333734 324446 328493 331798 332716 339613 306906 340722 791968 827507 583610 486208 300447 296067 342961 342866 350867 357604 350219 353882 393255 389209 713289 736898 40.65 68.0 2
10:38:08 2023-09-27 457380 457303 95858 92062 150731 154798 162103 161881 97510 96503 115407 118454 142980 144058 456043 491303 1183945 1159349 457042 477643 128762 112747 133616 134974 161363 158533 149707 150570 92643 95349 326774 286126 825962 841306 210633 208634 278320 279761 333789 324316 328422 330938 336274 339034 306906 342514 792788 839075 586257 482903 302225 293908 344937 342830 351434 353860 348282 351501 388015 389351 701110 733587 40.65 68.0 2
10:38:09 2023-09-27 467062 455952 96067 91808 151250 154575 162917 161122 97811 96043 115826 118454 143212 143392 457121 491610 1176369 1161899 463993 477859 128879 112438 133209 134975 161499 158452 149713 148528 92680 95121 315566 284508 827662 838857 210668 208995 275842 279761 333969 324592 329488 330491 334724 338258 306906 339611 792115 836967 586257 487368 299442 294492 345876 342325 351537 355565 350827 350153 390725 390338 704920 736824 40.65 68.0 2
10:38:10 2023-09-27 454914 457303 95825 92064 150731 155108 162422 161705 97510 96339 115215 118454 143010 144189 460082 486765 1190804 1168547 455121 479685 129134 112593 133796 134534 161577 158306 151661 149332 92777 95121 321034 285720 833214 834818 210192 208309 278320 279653 333030 324731 330049 331798 334220 338528 305935 340309 792151 825137 590670 477638 300872 296067 342961 342866 350620 355459 347856 353562 389786 387613 710293 735743 40.55 68.0 2
10:38:11 2023-09-27 457233 457299 95924 92064 150114 155108 162123 161705 97510 96371 115441 118454 142980 143824 456761 493066 1182639 1165268 460058 477895 128576 112747 132675 135109 160950 158967 151311 149171 92680 95121 321034 285854 826987 836930 210704 208960 277539 279761 333573 324568 332124 332518 336530 339474 306762 341542 790722 828532 586257 483062 301225 295787 345668 341974 350903 356850 349401 351465 390210 390515 712077 733587 40.55 68.1 2
10:38:12 2023-09-27 459281 456942 94504 91991 151081 154936 162642 162052 97680 96438 115566 118353 143111 144223 457262 491157 1176262 1165826 460710 477859 129584 112593 133864 134601 161680 158133 147840 151753 92869 95121 321769 284508 835973 840748 210192 209030 277539 279761 332022 324767 328192 329795 334829 339034 306906 338258 792711 836598 584786 483318 300872 296067 342719 344806 351434 355481 347269 351393 390678 388770 703104 737944 40.65 68.0 2
10:38:13 2023-09-27 458943 458879 95929 91938 151212 154854 162588 161671 97677 96306 115633 118454 143178 144300 457481 492180 1180592 1172025 462297 477859 128968 112593 133868 134702 161611 158417 151661 148461 92777 95154 333577 285205 832442 836600 210745 209510 276546 279761 333861 324821 330985 331583 335854 340290 306906 339842 792115 830198 584786 487588 300447 295823 344525 342866 349558 356601 348282 350332 387503 390142 706130 736302 40.55 68.0 2
10:38:14 2023-09-27 457508 458797 96085 92058 150943 155005 162485 161671 97478 96339 115215 118454 143001 144206 457408 493066 1186327 1165268 459782 477967 128968 112438 133243 134702 161911 158452 151627 148866 92777 95154 333577 285720 828814 836416 210851 208669 277539 279761 333969 324363 329524 331529 333753 339613 306870 339007 790543 829959 587728 481844 300234 295615 345424 341722 351699 356564 348843 351465 387503 390825 709753 735222 40.65 68.0 2
10:38:15 2023-09-27 459881 457272 95826 92064 150761 155143 162103 162189 97510 96503 115520 118454 143212 144058 456043 491610 1180675 1156022 459193 477931 128728 113126 133419 135093 161407 158791 151664 149583 92643 95382 321034 287552 825688 841097 209466 208995 277539 278938 333969 324640 331455 331260 334454 339034 306581 339611 792153 836598 584786 487588 299238 293944 345668 342239 351681 355743 348843 350826 388015 389351 701110 734664 40.65 68.0 2
10:38:16 2023-09-27 460899 458444 95929 91938 151003 155001 162363 161705 97677 96339 115520 118454 143461 144058 456688 487089 1178877 1164441 461143 477487 128968 112593 133461 134706 161611 158347 149813 148328 92649 95121 321769 285315 851019 837635 210346 208995 277344 279761 333499 324767 329582 331798 334759 339034 306906 338223 793308 836374 584786 485154 301371 295042 342925 345256 349384 354534 348962 351249 392422 390287 703104 736824 40.65 68.0 2
10:38:17 2023-09-27 458677 457303 95892 92064 150869 155143 162363 162189 97677 96339 115600 118454 143575 144701 456792 493318 1190697 1169370 460552 477787 128647 112902 132984 135195 161217 158932 151487 149205 92670 95154 338164 286829 818407 836930 210227 208489 277344 279761 335750 323907 328458 331798 332751 340837 306870 338258 789983 829959 590473 481808 300447 295164 344937 340725 351965 356850 348596 351429 387503 390825 710330 735743 40.65 68.0 2
10:38:18 2023-09-27 459917 457339 95929 92064 150761 155108 162103 162110 97510 96371 115407 118561 143212 144291 456115 492337 1180588 1156022 461037 477967 128968 112670 133155 134816 161354 158820 149498 149138 92488 95220 323973 286940 837069 839271 209501 209030 277734 278938 333969 324640 331109 331283 336804 338820 309078 339538 790396 836452 587487 487096 300302 293801 345424 342239 350903 354357 348843 351140 388015 388770 701110 733624 40.65 68.0 2
10:38:19 2023-09-27 456275 456950 95958 91962 151115 154867 163164 161984 97746 96306 115600 118353 143476 144449 457262 491230 1180731 1173695 462676 477607 128968 112747 133209 134635 161577 158452 151485 148224 92777 95283 320579 284508 832658 834561 210851 209112 276494 279761 332994 324857 330516 331529 333252 339578 306834 340239 790960 827544 584786 486208 297626 296067 342961 342866 350338 356850 347233 350014 387503 387648 708208 735780 40.65 68.0 2
10:38:20 2023-09-27 459975 458870 95734 92191 150627 155143 162103 162223 97478 96668 115215 118917 143079 144701 456761 487125 1186069 1168422 456666 477895 128789 112438 133209 134702 161637 158452 151486 148866 92616 95154 320579 287348 829554 836190 210605 208856 278284 278562 333897 324821 329472 332391 333846 340705 306510 338223 791103 827276 584786 483026 301298 293745 344937 342866 348470 356029 349686 351393 387979 387648 710330 733624 40.55 68.0 2
10:38:21 2023-09-27 459521 458300 96285 91898 151635 154794 163302 161501 97811 96043 115633 118290 143246 143392 457152 493066 1174699 1159423 465241 477607 129065 112593 133603 134702 161499 158744 150620 148969 92713 95154 319607 285113 846675 838929 210346 208669 275842 279761 333969 324363 329221 329795 334256 337517 306906 338890 791103 834166 584786 487588 299673 295257 342961 341758 351965 354711 346970 349276 388015 389659 703525 735780 40.65 68.0 2
10:38:22 2023-09-27 459881 457987 95962 92128 151003 154854 162363 161705 97510 96371 115249 118454 143212 144058 456115 486674 1180592 1165268 459588 477931 128968 112747 133544 135303 161441 158428 147636 149105 92643 95317 321769 286126 830375 839308 209870 209030 276724 279761 333969 324857 329093 333022 333718 339034 306906 339611 793308 833343 584786 486208 300447 296025 342961 342577 348791 355245 348318 350862 387467 386459 702034 735743 40.65 68.0 2
10:38:23 2023-09-27 456857 458014 95958 92064 151077 155368 162328 161671 97543 96371 115249 118454 143145 144291 457121 494180 1180892 1165826 459604 477895 128789 112593 133209 134702 161130 158503 151592 148594 92649 95121 321034 285720 824781 836820 210192 208344 276760 279761 333969 323643 328955 331296 332751 339070 306690 338258 788864 827580 586257 482526 300447 295164 345424 341205 351434 356338 348843 351429 387467 389968 710330 733624 40.65 68.0 2
10:38:24 2023-09-27 459917 457344 95792 92128 150515 155177 162103 161739 97478 96371 115215 118454 142980 144291 455787 494053 1181361 1156716 462418 477823 128652 112825 133447 135008 161217 158826 149952 149138 92488 95187 322982 286940 823515 839308 209501 209030 276724 278974 333704 324748 328458 330759 333718 337517 312488 339354 791103 839075 590854 486898 300447 293496 344937 342552 350903 354711 348843 351109 388015 387683 700079 733624 40.65 68.0 2
[truncated: 181,341 more chars]
