# Supplementary material for: Methods for Estimating the Detection and Quantification Limits of Key Substances in Beer Maturation with Electronic Noses
Source: Sensors (Basel). 2024 May 30;24(11):3520. doi: 10.3390/s24113520 (PMC11175341; doi:10.3390/s24113520)
Supplement: Supplementary file 1 [file sensors-24-03520-s001.zip › Data/2-Phenylethanol/raw data/Day 2/50ppm2.txt]

Time Date R01 R02 R03 R04 R05 R06 R07 R08 R09 R10 R11 R12 R13 R14 R15 R16 R17 R18 R19 R20 R21 R22 R23 R24 R25 R26 R27 R28 R29 R30 R31 R32 R33 R34 R35 R36 R37 R38 R39 R40 R41 R42 R43 R44 R45 R46 R47 R48 R49 R50 R51 R52 R53 R54 R55 R56 R57 R58 R59 R60 R61 R62 T01 H01 Phase
10:45:00 2023-09-27 342632 341213 86218 82879 125051 128810 128338 127999 93234 90819 98220 102783 119733 124913 346849 372233 1005819 989628 367305 382025 113971 99568 108446 110181 126194 122601 115823 117040 78440 79919 265831 235876 678437 687390 204766 202635 259592 262231 306065 297187 314303 315861 329729 336487 312928 347756 702257 737632 520021 430591 277993 271945 315956 314505 329916 331919 337337 341596 376694 377706 614562 644866 40.65 67.8 1
10:45:01 2023-09-27 344932 342032 86243 82822 125046 128597 128461 127665 93266 90880 98321 102750 122748 124791 346849 371085 998313 991109 369560 380884 114118 99329 108630 109919 126348 125490 116015 116651 78632 79746 268259 234513 692635 683702 204517 203276 261128 263113 305706 297527 313527 317612 328804 336853 311814 346382 705854 734749 524078 429982 277511 273039 315697 315825 328870 333955 338459 342163 375529 376546 617222 643385 40.65 67.8 1
10:45:02 2023-09-27 346668 340707 86374 82708 125080 128473 128797 127665 93395 90504 98421 102613 122901 122097 347128 377328 995483 986048 367858 380884 111325 99159 109285 109733 126975 125526 116436 116423 78750 79778 272817 234254 693092 685038 204121 202990 261532 262449 305635 297567 312682 315861 331749 333427 312942 345249 705818 738471 530231 432534 277141 272586 315920 315825 327397 334997 337721 339799 379002 378862 619431 643843 40.65 67.8 1
10:45:03 2023-09-27 342690 342518 86251 82879 125055 128686 128427 127877 93362 90723 98288 102783 119698 124756 346849 376761 1001777 981850 365068 381757 114152 99499 108630 109953 126348 122433 116236 116967 78815 80009 267019 235839 679852 687877 203944 203774 261865 263959 306928 297780 315745 315861 331193 334736 313316 345322 702039 738544 524372 432091 275833 272827 315811 313585 329951 332918 338714 341115 378130 377337 610947 643422 40.65 67.8 1
10:45:05 2023-09-27 342961 342027 86438 82818 125088 128720 128461 127665 93362 90661 98253 102783 122833 124756 346362 376160 1005409 987248 367078 380919 114152 99362 108630 109953 126348 122517 116015 116457 78440 79778 267019 234549 679212 689230 204121 202317 260386 262012 306065 296597 313670 315595 332054 333929 311957 348532 702184 743973 523858 432193 278029 271340 315956 314865 329133 333674 338938 342238 380696 378623 612568 644682 40.65 67.8 1
10:45:06 2023-09-27 345899 341555 86374 82708 125088 128384 128461 127278 93395 90504 98421 102575 122901 122492 346884 373910 1002524 991072 366040 380919 111531 99470 109055 109716 126914 122349 116336 116711 78847 79791 267019 234368 689316 686830 204588 202954 261001 262012 305584 297567 313419 318321 330942 334970 312028 348779 704145 737697 525743 430567 277567 271340 315681 315559 327928 334997 337721 341380 377864 377635 615876 641038 40.65 67.8 1
10:45:07 2023-09-27 344932 342302 86310 82822 124969 128805 128916 127699 93395 90661 98388 102679 122867 124756 349507 372269 998125 992519 368412 380848 114186 99329 108630 109953 126382 122400 116129 116457 78686 79913 264644 234182 694080 685446 205449 202812 261164 263254 305205 296667 313670 315861 331014 336522 310762 348039 706354 736157 525571 429690 278989 272792 315739 315645 328742 334586 338605 341236 376515 378434 621211 641799 40.65 67.8 1
10:45:08 2023-09-27 346960 341965 86306 82704 125088 128592 128495 127455 93395 90471 98388 100913 122901 122372 346884 377364 996839 985160 369915 384387 111378 99230 109081 109784 127050 122267 116302 116290 78933 79704 264644 233817 686608 685038 204121 202708 261680 262414 304919 297567 312682 317272 332647 334701 312977 346700 705854 738152 535964 432570 277141 272622 315956 315825 327397 334997 338445 340277 379002 376511 617222 641983 40.65 67.8 1
10:45:09 2023-09-27 341848 342523 86214 82870 124673 128810 128071 128122 93234 90819 98220 102783 122663 125000 346362 374507 998869 982973 369668 381453 113960 99499 108521 109953 126112 122433 115823 116845 78440 79887 265831 234549 678676 685074 204157 202954 260980 263289 305635 297816 315356 315861 331515 335006 312063 347181 705561 746689 525743 433654 277654 272898 315403 315825 329239 332777 340639 340170 378966 377372 618167 644866 40.65 67.8 1
10:45:10 2023-09-27 342920 342036 86222 82822 124739 128597 128668 127911 93330 90504 98421 102679 119741 122710 349250 377608 1005299 984571 367078 380777 111240 99537 108754 110088 126213 122433 115982 116664 78686 80022 267019 234260 681191 688914 204015 202990 260386 264332 306748 297816 313635 317648 331946 333625 313644 347437 702184 743900 522456 432606 277105 272170 317743 314829 329880 333652 339194 340792 379002 377341 610837 642893 40.65 67.8 1
10:45:11 2023-09-27 342329 342518 86147 82932 124610 128989 127880 128122 93265 90786 98187 102925 122765 125174 346291 372198 1005409 986748 366718 384314 114152 99535 108630 109953 126315 122433 116175 116778 78718 79887 267019 234513 681530 685074 205197 202602 260351 262414 306496 297816 315298 315573 331731 335698 311707 348632 702039 742700 524372 432389 279028 272410 315920 315789 329577 333652 340398 339692 378641 378658 614452 645745 40.65 67.8 1
10:45:12 2023-09-27 345617 342731 86341 82879 125051 128528 128427 127727 91896 90922 98289 101035 119775 122403 347193 374293 1001866 993806 365857 383301 111316 99296 108855 109885 127145 122517 116557 116390 78933 79746 267019 233817 687919 685675 204551 202282 260784 262414 305169 297532 312682 317648 330710 334970 311992 349273 704247 736373 525743 432732 278616 271305 315956 315825 330012 334926 337685 341344 378396 378764 616343 640988 40.65 67.8 1
10:45:13 2023-09-27 342632 342027 86222 82883 125017 128741 128393 127665 93329 90628 98355 102575 122799 124808 346849 369977 996189 986748 369488 380244 111196 99329 108913 109919 126315 122349 116015 116423 78686 79746 265831 234311 682054 683957 204766 202954 261460 265268 305763 297707 314225 317612 329800 336888 311341 347254 706134 735908 522726 429946 277993 273003 315475 315825 329097 334516 338714 341272 376057 377600 621542 643843 40.65 67.8 1
10:45:14 2023-09-27 342654 342262 86439 82808 125264 128927 128167 127986 91643 90720 98322 103075 119743 122917 348765 375981 996152 983246 369165 383809 111325 99607 108563 109885 126348 125649 116015 116457 78654 79791 265831 233052 682653 688852 204086 203241 261901 262414 304668 297567 315371 315861 332018 333894 312906 346700 706354 739264 523858 432498 277693 272551 315920 315825 327362 334962 339194 340241 379002 376546 618131 641983 40.65 67.8 1
10:45:15 2023-09-27 341531 342036 86240 82818 124644 128775 128037 127877 93201 90723 98220 102820 122799 124930 346255 374435 999577 980382 369560 380884 114039 99637 108488 109953 126281 122433 115630 116812 78440 79887 263445 235622 688750 689756 204481 202813 260761 263517 306424 297780 315184 317829 331301 334794 313382 346627 706354 739337 518161 433580 277850 273840 315253 315825 329916 332615 340251 343212 378966 377336 618131 643878 40.65 67.8 1
10:45:16 2023-09-27 342659 342688 86356 82870 124954 128638 128256 127918 91837 90654 98289 102825 122884 122612 346291 373874 1006593 986674 367859 380848 114118 99329 108762 109818 126315 122264 115982 116457 78601 79800 265831 234030 680689 685074 204766 202600 260351 262196 306496 297816 313670 315861 333025 334935 311957 348779 701952 742847 531621 431209 278848 271945 315956 315235 329649 333920 339675 339727 379002 378499 613103 643878 40.65 67.8 1
10:45:17 2023-09-27 342280 341713 86218 82822 125055 128771 128455 127665 93329 90690 98220 102750 122799 124756 346291 371606 1005409 989628 366718 380884 114084 99566 108596 109953 126281 122517 116169 116967 78622 80099 268259 236506 679396 685822 204588 202778 261865 262854 306856 297498 315070 315890 329907 336487 311921 348485 701506 738799 528485 430896 277993 272566 315920 315825 330916 332615 339194 341344 376358 378539 610910 643878 40.65 67.8 1
10:45:18 2023-09-27 345908 341749 86341 82708 125055 128346 128461 127543 93362 90471 98355 102613 122799 122267 346813 373350 1001067 991072 365744 383228 114152 99296 108813 109809 126348 125491 116175 116423 78718 79746 265831 233817 683966 685931 204587 202637 261183 262414 305635 297532 313158 317648 330710 335006 311992 348779 702221 735601 524372 432426 278583 271305 317743 315825 330246 334715 338146 343493 378072 378623 614342 640854 40.65 67.8 1
10:45:19 2023-09-27 345799 341483 86366 82647 125381 127926 128639 127211 93459 90157 98388 102438 122833 122062 346327 376124 996189 985346 367305 380546 111466 99437 108946 109683 127089 122433 116189 116678 78794 79791 265831 234368 688655 687840 204230 203559 261716 262449 306065 297532 314849 318546 331946 333894 313894 347191 705147 739879 527451 432570 277105 273003 315956 315825 328618 334962 337171 341068 379002 376476 616343 641001 40.65 67.8 1
10:45:20 2023-09-27 342606 342036 86189 82883 124673 128810 128003 127877 93265 90786 98220 102891 122765 124965 346291 374471 996189 983246 369596 380581 114084 99499 108762 109919 126281 122264 116015 116812 78718 79832 265831 234477 684133 685074 204730 202990 260351 263658 304618 297888 315106 315861 332054 334935 312906 347719 706354 743555 530231 434887 277706 272792 315739 317467 328742 334282 340639 340170 378821 378934 623424 644645 40.65 67.8 1
10:45:21 2023-09-27 342848 341787 86255 82818 125283 128775 128427 127665 93395 90628 98388 102750 119810 122543 346291 376761 1004683 983732 366931 383807 111196 99537 108529 109818 126213 122601 116156 117177 78762 80073 265831 234621 679353 687877 203765 203953 261865 262196 306928 297816 314369 315861 331050 334432 314630 345613 702221 737077 531621 432498 276256 273074 315956 313549 330880 333652 339435 342113 378966 375915 612208 643878 40.65 67.8 1
10:45:22 2023-09-27 344620 342023 86501 82936 125055 128597 128338 127877 93329 90786 98388 102787 122833 124756 346291 375632 1005409 985136 367078 380884 114152 99499 108596 109919 126315 122601 116015 116457 78718 79800 265831 234549 681310 689719 204730 202635 260784 262414 306496 296597 313670 315595 333025 333929 312906 348522 705147 746160 525229 432462 278473 272030 317707 315386 329702 334247 339048 342873 381146 378199 610910 643915 40.65 67.8 1
10:45:23 2023-09-27 344606 341542 86366 82708 125046 128350 128461 127278 93330 90408 98388 100862 119888 122555 349755 374185 1007479 990924 368642 383301 111304 99503 108996 109784 126315 122433 115663 116778 78632 79887 269396 236543 678995 685446 204766 202954 259592 264706 306568 297606 313825 315925 329943 336487 311957 347756 701156 734237 523740 430896 277993 272205 315920 315559 331417 332883 338714 341861 376658 377635 612306 643878 40.65 67.8 1
10:45:24 2023-09-27 346142 341026 86281 82708 125080 128350 128668 127455 93395 90471 98388 102646 122833 122372 348765 373314 1002524 990368 365781 380848 111240 99329 108663 109809 126611 125526 116015 116423 78686 79968 267019 234513 684382 684962 204587 202990 260966 261612 306065 297082 313384 318474 330728 335698 312548 348102 702039 734346 537053 432389 277814 272030 318156 315272 328849 334962 337648 341380 377540 378539 610874 641038 40.65 67.8 1
10:45:25 2023-09-27 342695 341546 86333 82708 125088 128261 128578 127638 91770 90588 98289 101172 123004 122660 346742 373994 996042 987378 369165 380244 114152 99296 108596 109809 126495 122333 116169 116423 78632 79778 265831 234347 682173 685931 204121 203880 261164 262449 306065 296632 313635 319179 329480 335006 313859 345893 705318 730359 528485 432426 276292 273875 315920 315825 329382 333920 337452 342415 377526 376213 618131 640058 40.65 67.8 1
10:45:26 2023-09-27 346470 341767 86251 82822 124710 128562 128037 127665 93234 90847 98388 102716 122799 122543 346291 376725 994777 982548 367305 380848 114197 99296 108630 109767 126382 125596 116015 116423 78718 79691 265831 232689 685780 687877 204443 203311 261865 264706 304918 298330 313271 317648 332342 334560 313274 347291 705634 740856 525743 432570 277105 272586 315775 315536 330406 334962 339194 340313 379002 376511 620770 642890 40.65 67.8 1
10:45:27 2023-09-27 342586 341785 86498 82775 125094 128638 128257 127774 91776 90687 98289 101135 122901 122660 347942 373874 999613 980382 366202 384387 111228 99566 108413 109953 126315 122517 115936 116711 78579 79919 264644 235948 683357 687877 204766 204166 261164 262995 306928 297816 314662 315861 331480 335006 312942 345613 704247 740673 525743 430874 276910 274294 315920 315825 330916 332918 339675 341344 378966 378488 617255 644866 40.65 67.8 1
10:45:28 2023-09-27 342875 341791 86222 82826 125055 128686 128037 127543 93298 90723 98321 102750 122714 124778 346291 377328 1005409 984646 366040 382885 114107 99329 108630 109953 126348 125596 116015 116698 78472 79832 267019 234296 680665 690771 204445 202849 261901 263959 306928 297599 314447 318097 331839 334675 314594 347756 701688 742883 525743 433102 279170 272551 317743 315308 329916 334282 339194 341344 379002 376546 610874 642966 40.65 67.8 1
10:45:29 2023-09-27 342668 341340 86385 82866 124984 128425 128290 127495 91643 90654 98355 102716 122765 122578 346327 374185 1005409 991503 364556 380848 114039 99607 108762 109843 126315 125614 115823 116698 78440 79832 264644 234621 679949 683993 204766 202954 259989 262231 306928 297606 314840 315960 329978 336487 311992 347719 700624 735830 522456 431202 277993 272170 315920 314386 331453 332953 338714 342138 376694 377336 609040 641492 40.65 67.8 1
10:45:30 2023-09-27 345944 341488 86247 82818 125051 128558 128037 127278 93395 90504 98388 102575 122748 122457 346327 373314 998125 992519 367078 379747 114220 99329 108630 109843 126704 122400 116202 116578 78901 79791 264644 232945 687842 685858 205055 202141 261901 263078 305154 297497 313670 317648 331014 335006 311814 349805 705281 737755 532663 431813 279025 272030 315920 315825 327857 334926 338475 341068 378432 378799 617222 640094 40.65 67.8 1
10:45:31 2023-09-27 346814 340860 86445 82833 125361 128528 128372 127278 93395 90504 98289 100862 122970 122233 346327 376725 995483 985136 367305 380622 111293 99159 108847 109548 126732 125491 116322 116364 78718 79551 265831 233124 688655 685074 204766 203025 260135 263035 305169 297602 313158 315861 331426 334432 313418 346700 706354 738152 526061 432570 277141 272812 315956 315825 327627 335032 338714 342939 379002 376511 617222 641983 40.65 67.8 1
10:45:32 2023-09-27 342308 341030 84816 82870 124635 128597 128037 127665 93201 90723 98388 102925 122680 124791 345286 374172 998125 983246 369596 383807 111175 99676 108578 110317 126213 122770 115882 116873 78654 79932 265831 234404 680366 687693 204730 203025 260980 264062 306280 297743 315550 315595 332018 334970 312942 347463 706354 739337 519514 430870 277762 273003 315031 315825 329613 332918 337846 340349 379002 377336 617258 643878 40.65 67.8 1
10:45:33 2023-09-27 342113 340636 86214 82936 124879 129176 127880 128088 93201 90819 98052 102854 122833 124965 345286 372198 1004696 986011 366167 380848 114118 99329 108840 109919 126315 125596 116015 116731 78547 79778 265831 234549 694389 687877 205089 202954 260386 262414 306663 297888 315106 315861 332791 335980 311957 349273 702257 743592 524372 429962 278884 272170 315956 315825 329916 334423 338083 339763 379002 378835 615162 645323 40.65 67.8 1
10:45:34 2023-09-27 341776 341066 86214 82822 125055 128562 128071 127577 93298 90661 98321 102750 122799 124756 346586 374185 1007585 993097 369165 383301 111369 99503 108529 109818 126213 122517 115882 116792 78472 79887 265831 236652 679635 686458 204984 202919 259954 262449 306928 296690 316833 318546 330014 337030 313154 348285 701688 737546 527114 430896 278029 272497 315956 315825 331417 332883 339675 341861 376694 377671 610874 643422 40.65 67.8 1
10:45:35 2023-09-27 346696 341030 86407 82822 125300 128350 128427 127278 93330 90504 98388 102575 122833 122337 346291 372233 1001067 991072 365522 382959 114220 99296 108663 109733 126348 125491 116015 116423 78718 79637 265831 233817 687842 685931 204766 203051 261218 262414 305205 299428 313599 315925 331014 335698 313131 349585 705147 735975 524372 433039 278439 271839 318156 315645 328476 334856 338438 341344 378396 378199 612714 643385 40.65 67.8 1
10:45:36 2023-09-27 342731 341776 86348 82651 125294 127994 128461 127244 93330 90377 98289 100965 119709 122299 349259 371500 996079 988155 370215 383030 111251 99435 108679 109919 126726 125561 116015 116457 78869 79922 266281 234110 686448 683993 204443 203953 261865 262484 306029 297635 313194 316916 329747 335041 313894 346664 705318 730251 526061 432426 276328 273109 316197 315825 329631 334458 337721 342451 377828 376213 618131 641025 40.65 67.8 1
10:45:37 2023-09-27 345736 340716 86159 82822 124677 128592 128037 127455 93234 90504 98220 102646 122833 124635 346048 376196 994777 983246 366753 380315 114186 99329 108630 109801 126382 125596 116015 116423 78718 79637 265831 232725 687701 685002 204443 203594 259592 262484 305311 299845 314627 317539 332738 334560 313751 347327 705671 742061 521630 435506 277388 272812 315956 315559 327892 335032 338422 340206 379002 376511 619704 641038 40.65 67.8 1
10:45:38 2023-09-27 341331 341196 86247 82818 125094 128748 128188 127727 91643 90687 98222 101029 123038 122403 348518 374030 1001866 981665 369560 382885 113926 99362 108413 110130 126227 122400 115630 116812 78440 79887 268259 234260 682747 685038 204766 203594 261164 264062 306065 297599 315622 315861 332018 336261 312977 347756 705355 739373 518034 431209 278100 273039 315475 315825 329880 332918 337810 340313 379002 377336 618167 644866 40.65 67.8 1
10:45:39 2023-09-27 341848 341196 86251 82822 124706 128805 128037 127577 93266 90536 98220 101066 122714 124722 346291 376461 1002524 981116 364805 380279 114152 99499 108480 109953 126315 125596 115982 116457 78718 79746 265831 234621 680855 687243 203873 204024 261865 264706 306928 297816 314519 317358 331605 334865 314707 346482 702039 739228 544477 431889 276328 273109 315595 315344 331381 333418 337820 341344 378713 378790 612714 643915 40.65 67.8 1
10:45:40 2023-09-27 341695 342596 86404 82800 124950 128707 127935 127897 93391 90720 98289 103004 122970 123022 346291 370012 1005409 988224 368903 380848 114050 99670 108230 109953 125899 122601 115471 117006 78408 79864 265831 235536 678562 686903 205449 202990 260421 262449 306280 295805 315658 315861 331784 337030 311519 348779 701988 739264 525743 430591 278884 273039 315956 315559 329649 332918 338392 340313 377828 378799 617381 644866 40.65 67.8 1
10:45:41 2023-09-27 342920 341039 86366 82704 125084 128350 128394 127278 93330 90504 98388 102608 122833 122201 348161 371085 1005409 989665 366238 380884 114152 99566 108521 109953 126106 125596 115663 116457 78730 79977 277040 236267 678139 685337 205126 202849 261901 263292 306928 297743 314962 318321 329943 336994 312028 348285 701156 738726 536881 430591 278029 272622 315956 315056 331399 332650 339435 342379 376730 380810 610910 643459 40.65 67.8 1
10:45:42 2023-09-27 342776 340932 86292 82833 124954 128638 128324 127529 93265 90628 98220 100926 122833 124669 348765 371535 998832 991814 369294 379711 111175 99159 108596 109919 126315 125526 116223 116423 78750 79637 266281 233817 699219 683993 205484 203025 259592 263658 305635 297324 314148 317503 331050 337574 311046 348779 706354 734563 524372 429982 278884 273074 315475 315825 328920 334458 339221 341380 376730 378835 618167 642019 40.65 67.8 1
10:45:43 2023-09-27 342812 340707 86381 82712 125113 127960 128495 127244 93298 90504 98388 102575 122748 124548 346362 374471 996189 983879 367305 379747 114152 99362 108630 109716 126791 122433 116169 116611 78654 79823 268259 234239 687567 683811 204445 204095 261901 263219 306065 296632 313670 316951 330460 335874 313894 346700 705355 735370 533011 433346 277141 273910 315956 315825 329916 334657 338438 342451 377224 376476 618131 640058 40.65 67.8 1
10:45:44 2023-09-27 342910 341607 86318 82936 124635 128775 128421 127877 93362 90621 98256 102891 122765 124930 348125 374471 998259 983209 370741 380244 114084 99535 108488 109919 126281 125561 115869 116423 78686 79990 265831 233781 684469 685038 204766 203594 260351 263254 305133 297532 314590 315861 333260 334935 313131 348212 707356 739301 523515 432498 277957 273003 315920 315825 327857 334926 340157 340313 379002 378239 619479 642893 40.65 67.8 1
10:45:45 2023-09-27 342423 341039 86240 82932 124639 128652 128071 127631 93234 90753 98052 102716 122765 124952 346048 373314 999540 980382 370741 382593 111316 99574 108496 109818 126180 122601 115882 116839 78654 79954 268259 234368 680136 687877 204766 203880 261164 265456 307330 297816 315514 317648 331982 336462 313495 346700 705281 739301 525743 431173 279012 274294 315920 315825 330880 333383 337810 341308 379002 377073 618131 644829 40.65 67.8 1
10:45:46 2023-09-27 342402 342489 86222 82808 124677 128775 127969 127965 93329 90555 98256 101035 122765 124722 345806 374172 1005409 986711 366167 380848 114242 99329 108630 109919 126692 125561 116209 116698 78686 79746 266281 234513 683064 685074 205233 202919 260966 262449 306712 297635 314369 315861 333495 334935 312906 349769 702184 744900 530578 432534 278812 272170 317743 315825 329595 334423 339675 340241 381146 378764 612208 643843 40.65 67.8 1
10:45:47 2023-09-27 340555 341030 86185 82822 124677 128528 128003 127543 93201 90753 98187 102750 122765 124756 348408 373657 1007585 988859 368381 383301 111145 99537 108462 110122 126146 122686 115882 116778 78686 79800 267019 234477 677858 689230 205413 202954 260386 262414 306712 299428 317510 315861 332018 336994 311957 348779 702184 740636 522456 431202 278848 272586 315956 315559 329880 333418 338356 340277 378966 378835 615876 644829 40.65 67.8 1
10:45:48 2023-09-27 345899 340963 86315 82826 124677 128535 128400 127543 93395 90628 98355 102716 122833 122422 346048 373314 999577 992519 366558 383155 111240 99296 108813 109733 126348 125491 116015 116390 78686 79746 264644 233088 690673 685446 205053 203241 261218 262379 306496 297983 313158 316403 330978 336462 312942 348779 702184 729998 522456 432426 279012 271945 316158 315789 329151 334997 338714 342379 378663 377635 612208 641455 40.65 67.8 1
10:45:49 2023-09-27 342920 340994 86337 82936 125021 128562 128037 127455 91896 90588 98289 101181 119693 122574 348765 373208 1001154 992333 369092 383301 111413 99503 108596 109953 126315 125526 116015 116772 78794 79714 272817 233088 688501 685446 205776 203418 260170 263658 305850 297816 314333 318474 331480 336994 311448 350164 706318 736314 524372 430896 279510 272586 315920 315825 328849 334962 339164 341380 378966 379897 618131 641983 40.65 67.8 1
10:45:50 2023-09-27 345799 341497 86218 82879 124969 128558 128071 127665 93362 90628 98288 102646 122884 122543 345250 375297 994740 983246 366167 379711 114310 99329 108630 109809 126315 125561 116015 116390 78718 79746 265831 232490 691800 685074 205089 203594 260351 263658 304582 297567 315328 315861 333025 334935 313638 347719 706354 739337 523001 432498 277957 273039 315920 317612 327857 334692 340157 340277 379002 377600 620904 643422 40.65 67.8 1
10:45:51 2023-09-27 340779 341776 86214 82767 125180 128535 128064 127638 91776 90687 98322 101202 123038 122745 348989 373994 1001866 983209 369560 380848 114084 99568 108762 110046 126039 122433 115630 116698 78440 79977 268259 234549 682708 687877 204910 203594 261164 263877 306065 296597 315622 315861 332018 334970 313343 348248 706354 739337 531621 430870 277993 272757 315475 315825 329880 332918 338321 340313 379002 377635 617258 643878 40.65 67.8 1
10:45:52 2023-09-27 342293 340815 86240 82818 125044 128562 128003 127543 93265 90628 98288 102750 122765 122543 345286 375560 1002487 980382 366040 381727 114242 99296 108596 109919 126194 125561 115823 116720 78547 79832 265831 234549 679852 687730 204159 204408 261865 262894 306640 297816 315184 318097 331803 334829 314707 346482 702148 742125 533011 432498 276256 274011 317707 314829 331381 333920 339675 343456 378821 376476 611775 643878 40.65 67.8 1
10:45:53 2023-09-27 341695 342005 86523 82932 124988 128638 128290 127829 91643 91021 98289 101035 119661 122543 345770 370012 1005409 993060 366975 380848 114084 99466 108413 109919 126644 122433 115823 116812 78632 79832 266281 236281 677518 685931 205449 203594 260386 263219 306928 297816 315622 315925 330710 337065 312686 348779 702221 737850 528485 430591 278616 273003 315956 315825 330594 332883 338048 342102 377792 378764 612714 643952 40.65 67.8 1
10:45:54 2023-09-27 344860 340999 86374 82769 125084 128227 128427 127244 93426 90504 98355 102613 122833 122372 345770 372162 1001777 989665 364932 380244 111261 99296 109063 109733 126348 125491 116015 116578 78869 79726 268259 233894 690920 683848 205235 203453 261878 262344 306626 300420 313491 316624 331480 336487 313418 349521 705147 737719 525743 432732 277993 272170 318605 315645 328884 335972 338714 342379 378966 378199 613747 641038 40.65 67.8 1
10:45:55 2023-09-27 345655 340887 86479 82751 125367 128357 128715 127211 93490 90408 98388 102438 119731 122024 348765 373279 996189 983842 367305 382760 114118 99296 108596 109919 126348 125526 115630 116423 78686 79832 265831 234513 696841 685931 204443 204023 259989 263254 306496 297671 314849 316916 331193 334935 314085 347191 705818 737198 525743 432620 277336 273074 315956 315428 329916 335972 337685 342294 379002 376511 617269 640094 40.65 67.8 1
10:45:56 2023-09-27 344706 341003 86404 82818 124677 128775 127914 127665 93201 90661 98220 102750 122714 124808 345250 374471 996189 983246 370215 380279 114152 99574 108796 110020 126495 124777 115916 116323 78654 79823 265831 233437 684201 689885 205199 204059 260317 263219 305169 299392 314626 317720 332468 334935 313859 348285 707356 745213 525229 432624 277993 273039 315956 315825 327892 334962 339675 340313 378089 377635 619041 642930 40.65 67.8 1
10:45:57 2023-09-27 342417 340627 86308 82716 124677 128562 128037 127638 93520 90595 98187 102646 122799 122578 347915 375011 999613 979649 364812 380279 114118 99329 108653 109919 126281 125596 115789 116423 78440 79746 265831 234549 680735 686903 204157 204166 260317 262414 306590 297816 315328 315669 331515 335980 314851 346101 702221 739264 524372 432162 276292 274294 315956 315344 331417 333920 339675 341344 379002 376441 614053 643878 40.65 67.8 1
10:45:58 2023-09-27 342870 340759 86222 82826 124677 128562 128071 127577 93234 90504 98220 102608 122629 124722 347891 376797 1004696 985136 366634 383228 111369 99503 108788 109818 126213 122349 115882 116678 78762 79958 265831 234477 682223 685110 204587 203594 263346 264706 306928 297047 314626 315925 333025 334185 315307 348532 702184 743555 524372 432642 277957 273039 317743 315566 330916 334692 339675 341897 378619 377411 610874 643878 40.65 67.8 1
10:45:59 2023-09-27 342848 340441 86583 82734 125300 128316 128304 127244 93330 90504 98289 101137 122799 122457 346291 372162 1004696 989665 365005 380848 114152 99329 108663 109843 126315 125561 115982 116390 78686 79778 265831 234585 684567 683993 205089 203594 261183 261612 306928 297671 313635 319179 331014 336487 313894 348779 702184 736121 537053 432426 277993 272622 316636 315086 329880 334997 338445 342415 378396 378199 609974 641038 40.65 67.8 1
10:46:00 2023-09-27 342920 340967 86255 82822 124673 128350 128037 127577 93362 90628 98388 102750 119743 122299 348198 373101 1001754 992134 367972 383030 111272 99470 108863 109784 126563 122333 116015 116457 78686 79746 265831 233529 691800 685931 206027 202990 260386 263658 305132 299319 314840 315925 331749 336994 311957 347171 706354 729733 525743 429982 278884 273039 315920 315825 329382 334962 339435 342102 377260 378799 618131 641983 40.65 67.8 1
10:46:01 2023-09-27 342365 341555 86222 82883 124950 128810 128003 127877 93201 90723 98085 102783 122765 124843 346064 374435 996189 983246 369452 379711 113960 99329 108521 109919 126281 125683 115823 116423 78632 79832 265831 233817 681333 685038 205089 203594 260386 263877 305205 297567 314303 315861 333495 335006 314622 348779 707356 742993 525743 432498 277993 273715 315956 315890 328388 334962 338048 340828 378354 378199 619953 643878 40.65 67.8 1
10:46:02 2023-09-27 340815 341066 86281 82879 125287 128810 128461 127815 91896 90621 98289 101244 121596 122660 348518 373768 1001154 983098 371269 383846 114050 99568 108446 109953 125899 122601 115976 117137 78440 79887 267019 234513 680190 690808 205449 203904 259592 264133 306065 296632 315622 315861 332054 335980 313674 348779 706354 742810 524372 431209 278029 273039 315697 315669 329916 333920 338356 343493 379002 378234 619078 644866 40.65 67.8 1
10:46:03 2023-09-27 342077 341767 86247 82940 124956 128775 128037 127577 93298 90555 98220 102750 122714 124722 345286 375632 1005409 984577 367078 380848 114118 99329 108630 109953 126726 125596 116015 116457 78718 79919 267019 234513 683959 685110 205413 203452 261218 262449 306928 297289 314626 315739 333495 334467 313930 349310 702221 744794 531621 432606 278848 272205 315902 315825 329631 334692 337301 341104 378689 378499 610910 643843 40.65 67.8 1
10:46:04 2023-09-27 341695 341499 86494 82837 125180 128962 127935 127952 91776 90753 98289 101236 122936 122952 347779 372056 1004696 986711 365139 380581 111357 99570 108630 109919 126315 125596 115856 116457 78847 79887 265831 234347 680330 685074 205449 203025 261183 263070 306784 297671 314782 315861 333495 336016 312942 347171 704284 741759 508934 431813 279313 272812 315956 315825 329916 333687 338428 341308 379002 379932 617255 645323 40.65 67.8 1
10:46:05 2023-09-27 345422 341030 86348 82826 125088 128384 128338 127489 93330 90661 98388 102608 122833 122492 345286 372233 999613 992519 366040 383192 111228 99329 108663 109953 126348 125526 115982 116457 78718 79637 267019 233124 690447 685931 205413 202672 261183 263254 305850 298471 314148 316438 332054 336522 312977 347207 706354 738799 525743 431202 279779 273003 315956 317612 328920 334997 339194 343456 379002 380253 619741 643843 40.65 67.8 1
10:46:06 2023-09-27 342627 340620 86385 82899 125161 128672 128078 127529 91643 90654 98289 102683 122663 124722 345806 372198 998276 986048 367305 379747 114152 99329 108713 109919 126315 125526 115823 116457 78579 79669 265831 234182 684858 683993 205413 204166 259954 263658 306712 301111 314626 317650 330014 337065 313894 347473 706354 730359 522219 431202 277993 274330 315956 315825 329880 334926 339675 342523 376694 377372 618131 641038 40.65 67.8 1
10:46:07 2023-09-27 345940 340524 86306 82704 124969 128384 128372 127278 93298 90410 98388 102575 122697 122457 345286 376196 994777 983246 366753 379711 111304 99296 108663 109733 126348 122333 116236 116223 78901 79694 268259 232781 688727 689340 204947 204059 261901 263517 305455 300904 314076 315008 333025 335006 314342 348779 706354 740112 531621 432570 278029 273592 315956 315825 328338 336242 339675 340349 378619 377635 618131 643843 40.65 67.8 1
10:46:08 2023-09-27 341668 340573 86318 82833 124954 128562 128545 127278 93362 90504 98220 101035 119758 122543 347878 373053 999650 980234 365104 380884 114152 99362 108521 109953 126106 125596 115663 116423 78547 79968 265831 234585 683389 687390 205125 204166 259627 262851 306928 297816 315106 315925 332018 336016 313679 346664 704247 739264 524372 430870 276910 274330 315956 315602 331417 333652 337337 341861 379002 378524 613619 643915 40.65 67.8 1
10:46:09 2023-09-27 342365 340645 86222 82883 124673 128376 128003 127577 93201 90504 98052 102646 122714 124548 345250 376196 1003984 985346 366558 383192 111240 99437 108796 110020 126112 122333 116075 116597 78686 79823 268259 234368 698209 689829 205737 203241 261183 263070 306928 299887 317203 315861 333730 336261 313197 347171 704137 744157 521373 431202 279513 273039 315956 315825 329916 333955 339141 340313 379002 378870 614525 644866 40.65 67.8 1
10:46:10 2023-09-27 344896 340707 86255 82822 124964 128535 128290 127244 93362 90504 98220 102575 122629 122318 345286 372233 998869 992245 366040 379711 114254 99296 108663 109733 126671 125491 116049 116310 78750 79778 265831 233124 685759 685931 205449 202990 261218 263254 306065 298018 314397 316438 332018 336522 312722 348184 706354 736848 525743 430896 279743 273003 315956 314973 328884 335032 339435 342138 379002 379968 617694 641983 40.65 67.8 1
10:46:11 2023-09-27 342848 340511 86218 82708 124673 128384 128037 127577 93234 90504 98321 102679 122663 124722 345806 374185 998259 988006 370178 383301 111164 99468 108713 109784 126180 122367 115916 116484 78794 79832 265831 233817 687109 685446 204804 204596 260351 263254 306518 300686 313194 317734 331515 335006 314923 346700 705355 736677 525743 432656 277177 273875 315956 315825 329951 335032 337721 342487 379002 376546 618131 640131 40.65 67.8 1
10:46:12 2023-09-27 342444 340719 86218 82822 125254 128384 128071 127563 93266 90756 98187 102783 119842 124791 345250 373350 1001067 980419 367377 380315 114084 99533 108521 109919 125899 125631 115663 117021 78472 79919 265831 235912 676368 687877 205304 204166 261164 263658 306928 295770 315658 315925 331731 336522 313930 346737 705854 739373 531621 431209 278065 274715 315920 315825 331417 333955 338356 344309 379002 377671 618131 644866 40.65 67.8 1
10:46:13 2023-09-27 342294 341070 86247 82822 124710 128597 128071 127577 93330 90661 98289 101035 119693 122710 348728 374364 1000921 981665 367004 383301 111207 99503 108529 109919 126281 125631 115823 116457 78686 80009 266958 234585 680615 687877 205125 204739 261901 263254 305965 296667 315622 316656 332054 336794 315403 346700 704284 739301 513949 431817 277141 274785 315956 315825 331955 333955 337846 342138 379002 376546 614525 644866 40.65 67.8 1
10:46:14 2023-09-27 340591 341115 86439 82936 124644 128810 127914 127733 93137 90819 98052 102958 122629 125000 345286 370012 1005409 986748 365104 379747 113926 99499 108548 109953 125899 125525 115630 116731 78579 79832 265831 234383 681630 687877 206062 203594 261001 263289 305245 297117 315694 315861 332791 337811 312028 347171 702294 737077 528485 430591 278884 273074 315956 315825 331686 332953 338356 342415 377828 378835 615236 643915 40.65 67.8 1
10:46:15 2023-09-27 342920 340479 86348 82818 125088 128535 128820 127427 91896 90588 98355 101063 123106 122403 348582 374331 1005262 993097 366558 380244 114186 99296 108596 110020 126213 122433 115949 116664 78686 79990 265831 235694 684901 683957 205413 204023 260750 263219 305965 297816 314848 316881 330942 337503 313095 348779 702184 736641 523740 431202 278384 273003 315956 315308 331919 334423 339194 342451 377792 378575 609974 642930 40.65 67.8 1
10:46:16 2023-09-27 342803 340728 86222 82712 124677 128350 128037 127631 93329 90595 98220 102716 122765 122422 345770 369977 996189 985275 369165 380546 114152 99329 108596 109809 126281 125526 115949 116423 78686 79800 265831 234146 685499 682954 205377 204166 261901 263658 306496 297532 314590 319857 330014 338012 313638 347437 706354 730251 518034 430896 277957 274487 315920 315825 329880 334926 339405 342487 376658 377336 618131 642927 40.65 67.8 1
10:46:17 2023-09-27 345653 341196 86558 82775 124971 128634 128503 127529 93456 90744 98289 100756 119775 122334 347779 375225 995483 986048 369092 380244 111293 99263 108780 109700 126901 122367 116202 116390 78750 79800 261544 234513 688878 687390 205053 204023 260386 263254 306712 298435 313158 316403 332990 334935 314851 348532 706318 740368 524372 432606 277957 273074 315703 315825 329328 336714 338714 341380 378619 377600 618131 641975 40.65 67.8 1
10:46:18 2023-09-27 340815 340380 86337 82879 124644 128558 128003 127631 93329 90628 98355 102716 122765 122543 346029 374471 999613 980382 366558 380244 114084 99296 108488 109919 126281 125614 115789 116423 78654 79746 265831 234585 679994 686903 204551 204166 260351 262449 306928 297816 314339 315925 332018 335006 315654 346664 702221 739635 524372 432570 276875 274170 317743 315789 331650 334423 339675 342127 378677 378826 614125 643695 40.65 67.8 1
10:46:19 2023-09-27 342704 342149 86471 82866 125330 128604 128290 127495 91770 90720 98288 102716 123157 122578 347632 376725 1004659 984646 366040 380587 111228 99466 108596 109919 126160 125526 115789 116686 78686 79887 265831 234311 680260 685074 205053 203904 261183 262414 306928 297047 315106 315925 333495 334432 314851 348779 702184 744642 516302 432606 277993 272812 318417 315825 330612 334423 339675 344546 378689 378199 612306 641983 40.65 67.8 1
10:46:20 2023-09-27 342812 341531 86370 82822 125084 128528 128304 127244 93329 90555 98355 102575 122799 122062 345250 371606 1004696 991072 366040 380279 114118 99296 108596 109919 126692 125579 115823 116390 78718 79746 266281 234549 681719 683957 205413 203880 261183 262196 306928 297532 313635 316916 332018 336758 313894 348779 702221 736121 525743 432426 278420 273039 318314 315278 333068 336195 339084 342307 378821 378658 612381 642246 40.65 67.8 1
10:46:21 2023-09-27 342704 340309 86471 82818 125021 128350 128037 127278 93265 90555 98256 102683 122765 122543 345286 369942 998800 992519 369952 380279 114186 99329 108913 109885 126315 125491 115823 116390 78686 79746 265831 233617 681670 685931 206062 202990 260784 263842 305979 297567 314626 316624 332018 337503 311992 348184 706354 735601 525743 430591 278884 273875 315920 314973 329880 334997 339675 342379 377526 378799 619684 643878 40.65 67.8 1
10:46:22 2023-09-27 341560 340994 86185 82883 124639 128775 127880 127631 93201 90690 98085 102891 119504 124843 345215 373350 996189 983246 369524 380244 114084 99466 108521 109953 126106 125596 115823 116423 78686 79800 272817 234110 682641 685074 205413 204166 260784 264133 305635 299428 315225 315861 333478 335980 313608 348779 706354 746160 525743 434887 278561 273734 315920 317249 329239 334821 341607 342005 381110 378623 619953 644829 40.65 67.8 1
10:46:23 2023-09-27 342880 340755 86218 82771 124954 128638 128003 127631 93265 90628 98220 101035 119693 124756 345250 372233 999613 980382 366202 380813 114084 99499 108630 109953 126194 122517 115823 116457 78632 79887 265831 234621 677991 687435 205413 204596 259954 263622 306928 297599 315622 316143 332054 336487 313894 346664 704284 743103 519514 431277 277567 274750 315920 315825 331883 333885 340157 341344 379002 376511 615951 643915 40.65 67.8 1
10:46:24 2023-09-27 342586 340488 86214 82818 124935 128562 128037 127665 93298 90784 98288 102716 122765 122612 348161 376475 1006151 984434 365893 383030 111240 99537 108754 109784 126180 122349 115882 116423 78686 79800 265644 234549 681313 689340 204551 204166 261183 262449 306928 299996 315334 315925 332018 334935 315847 347756 702184 739301 531621 432570 277141 273039 318192 315308 331368 334423 337810 341861 380877 376511 610837 645221 40.65 67.8 1
10:46:25 2023-09-27 340229 340443 86214 82879 125055 128562 128531 127529 93362 90628 98388 102716 122765 122612 348161 369942 1005409 986785 368119 380279 114050 99637 108263 109953 125865 122400 115517 116812 78408 80055 265831 234477 673263 687390 206062 203594 260784 263254 306928 297816 315658 317648 331515 337775 312656 349273 703749 738116 529855 431202 278848 273003 315956 315825 331381 333652 339380 342379 377828 379672 615433 644829 40.65 67.8 1
10:46:26 2023-09-27 343878 340493 86366 82704 125300 128350 128338 127244 93234 90555 98289 100862 119676 122264 348271 370944 1005336 991682 366708 383046 111284 99503 108596 109919 126281 125614 115982 116772 78815 79823 265831 234549 680592 683993 205449 203776 260966 263289 306214 297816 315070 316916 331014 338048 313859 348779 702184 737198 528485 431202 279244 273074 315956 315344 331919 333955 339435 342451 377828 378799 609974 642930 40.65 67.8 1
10:46:27 2023-09-27 342740 341630 86222 82826 124673 128554 128003 127278 93234 90784 98288 102716 122765 122543 345215 369907 996189 986011 368412 379711 114084 99329 108596 109919 126315 125614 115663 116390 78718 79746 265831 233946 686201 682954 205449 204166 259954 264062 306712 297532 315106 318401 330014 338558 313638 348248 706354 730323 529855 430896 278029 274294 316122 315825 329666 334962 339675 342487 377792 378199 617658 643385 40.65 67.8 1
10:46:28 2023-09-27 345944 340166 86315 82775 125296 128497 128489 127393 93391 90654 98355 100756 123038 122248 348271 374257 996079 986048 366753 380279 114276 99329 108762 109818 126315 125561 115823 116423 78686 79832 265831 234146 686937 685931 205053 204166 260750 263254 306518 298435 313635 316916 333025 334970 315625 348285 705355 737546 528841 432606 277993 273875 315956 315559 329916 336478 338438 342415 379002 377635 616049 641492 40.65 67.8 1
10:46:29 2023-09-27 341850 340452 86281 82940 125229 128682 128037 127577 93298 90819 98220 102783 122799 124843 345250 373314 999613 981813 369560 382959 114118 99637 108488 109953 126194 122433 115663 116457 78440 79919 265831 234549 685090 687877 205449 204275 261716 264097 306928 296632 315694 317648 333025 336758 314408 348779 706354 743592 525743 431853 279244 274294 315920 315825 330916 333920 339106 341861 379002 378764 619741 644534 40.65 67.8 1
10:46:30 2023-09-27 343397 341488 86532 82907 124984 128672 127935 127529 91743 90654 98289 101169 123038 122543 345250 376160 1003984 983732 366448 380244 114242 99466 108596 109919 126112 122517 115663 116423 78686 79919 265831 234549 681238 687877 204587 204166 260966 262484 305503 297289 315586 318655 332521 335006 315883 347756 702257 739228 528485 432642 277141 273875 318192 315825 331919 334926 338093 342379 379002 377073 610910 644829 40.65 67.8 1
10:46:31 2023-09-27 340779 341003 86247 82818 125055 128562 128071 127631 93265 90628 98388 102750 122765 122543 345250 370012 1005409 991072 365068 380581 114084 99329 108630 109953 126194 125596 115630 116457 78440 79887 265831 235984 677881 683993 206062 203880 261001 263658 308628 297816 314746 316916 331014 338048 313418 348779 701688 735274 528485 431202 278848 273074 315956 315559 332458 333920 340010 342271 378108 382156 613066 643731 40.65 67.8 1
10:46:32 2023-09-27 345835 340580 86512 82841 125363 128515 128497 127509 93490 90504 98421 102646 122867 122264 348161 372162 1003984 991072 364932 383030 111272 99329 108630 109953 126348 125491 116015 116423 78718 80055 265831 234347 685145 683993 205449 204023 262018 262484 306928 298435 313670 316951 332521 337030 314563 349273 702257 736157 525743 430870 278848 273074 317150 315825 330647 336985 339194 342523 379002 378610 610910 641983 40.65 67.8 1
10:46:33 2023-09-27 345111 339965 86399 82708 125290 128350 128461 127156 93362 90504 98388 100787 122799 122372 345770 374172 995231 985312 366753 378614 114152 99329 108446 109919 126281 125526 115823 116390 78440 79778 265831 234146 683915 683993 205089 204452 260351 263658 306712 299573 314590 319448 331014 336758 315367 348248 706354 735601 530231 431853 277762 274502 317670 315681 332424 334856 338792 344352 378821 378934 618020 640854 40.65 67.8 1
10:46:34 2023-09-27 346314 340497 86214 82822 124677 128384 128037 127604 91809 90628 98355 102646 122629 122457 344973 374364 994777 982973 366167 379711 114130 99296 108663 109919 126495 125491 116015 116390 78686 79637 265831 232326 691560 685074 205449 204166 261001 264097 305850 299851 315392 315861 333495 335980 314851 348779 707356 743103 531621 432610 278420 273074 315956 315890 328849 334997 338356 341068 378689 378499 619990 643915 40.65 67.8 1
10:46:35 2023-09-27 341562 340488 86222 82826 124677 128384 128037 127455 93201 90628 98220 102575 122680 122457 345250 376160 1005409 983246 365781 379747 114084 99499 108446 109843 126106 125491 115823 116423 78440 79778 265831 234146 679190 685038 205089 204023 261218 264706 306928 297635 315586 316403 333025 334970 315625 348779 704646 746800 518034 436746 278277 272898 318824 315681 330737 334785 340120 342235 382224 378826 610874 643422 40.65 67.8 1
10:46:36 2023-09-27 339782 339688 86342 82932 124524 128810 127580 127911 93104 91091 98223 102958 122595 122830 345008 369977 1005409 986748 365139 379711 113926 99362 108446 109953 125899 125561 115630 116423 78698 79778 267964 234146 678125 687877 206062 203594 261183 263254 306928 297743 315694 315861 333025 337219 312906 347171 703749 738507 528485 431202 279081 273039 315956 315825 331883 333418 338392 342415 378736 378870 614053 643843 40.65 67.8 1
10:46:37 2023-09-27 342956 340166 86467 82818 124706 128384 128372 127278 93362 90504 98220 102575 122663 122372 345250 372198 998869 993060 367078 379711 114231 99329 108630 109733 126348 122273 116015 116390 78718 79778 270369 233052 686875 686458 206062 202990 261218 263877 306065 298471 315106 318997 332738 336746 313131 350762 705172 736477 533011 433039 279599 272862 317707 318285 329346 335689 339675 342451 379002 380821 619889 641946 40.65 67.8 1
10:46:38 2023-09-27 342606 341535 86243 82932 124988 128597 128037 127543 93330 90661 98321 102750 122663 124669 345250 369389 997549 986748 368448 379711 114152 99568 108630 109953 126281 125561 115823 116457 78750 79778 264644 234146 680832 682991 206062 204166 259627 264097 305741 300135 315142 318494 330478 338558 313894 348285 706354 729962 524078 430591 278029 274330 315920 315536 331153 334962 337337 342523 377260 378234 618167 644866 40.65 67.8 1
10:46:39 2023-09-27 342956 340479 86218 82879 124710 128562 128037 127455 93266 90661 98388 102783 122629 122457 345024 374507 994777 983246 366202 378614 111425 99329 108663 109919 126348 125317 116015 116343 78718 79778 265831 232362 698618 685038 205484 204166 263645 263921 305746 300985 315478 317648 333929 336345 314743 349163 708286 742700 524372 432534 278616 274261 315956 315925 328902 336007 338321 341308 378689 378764 621100 643584 40.65 67.8 1
10:46:40 2023-09-27 340540 340524 86214 82932 124677 128597 128003 127577 93234 90661 98085 102750 122718 124756 345250 372233 999613 979686 367047 380279 114084 99466 108446 109953 126106 125561 115630 116457 78440 79919 264644 235984 677631 687877 205449 204452 259558 263693 306928 296632 315694 315960 332473 336758 314408 347510 705355 741759 533011 433543 278456 275171 315920 315825 331919 333955 338356 342149 379002 378234 618131 644409 40.65 67.8 1
10:46:41 2023-09-27 341812 340202 84989 82800 125176 128570 128324 127563 91809 90720 98289 100895 122970 122403 347496 375417 999577 979385 365005 379747 111196 99607 108596 109919 125899 122400 115630 116423 78686 79778 265831 234549 681622 686458 204766 204739 260784 262851 305965 297599 315622 316621 332557 335980 315847 347473 702257 742052 527970 432669 277141 274330 315902 315825 331919 334692 337846 342138 379002 376546 610910 643915 40.65 67.8 1
10:46:42 2023-09-27 342596 338619 86374 82700 125084 128384 128461 127244 93395 90504 98388 102575 122833 122492 345250 371606 1003984 991109 364969 380617 114186 99329 108916 109953 126315 125526 115663 116423 78686 79778 265831 234549 683725 683993 206062 204166 262018 262449 305707 299887 313670 316987 332054 338048 314630 349668 702257 735637 525743 429962 278884 273109 317114 315825 330916 336513 339194 342523 379002 382301 613851 643385 40.65 67.8 1
10:46:43 2023-09-27 344380 340625 86389 82903 124988 128583 128167 127407 91809 90654 98289 102716 122765 122372 344731 369977 1000331 992519 369952 378650 111152 99329 108796 109683 126194 125526 115856 116390 78718 79832 265831 233452 681023 685931 206352 203025 263382 264097 304846 298262 314662 316438 332557 337538 312686 348745 706354 736193 525743 430591 279743 273910 315956 315890 329916 334997 337337 342415 377504 379968 619078 642019 40.65 67.8 1
10:46:44 2023-09-27 341848 340130 86352 82936 124524 128805 127826 127665 93201 90661 98085 102750 122595 124756 350873 374172 994777 982255 368119 378650 114152 99329 108663 109953 126194 122436 115936 116390 78632 79746 265831 232362 682558 686683 205413 204166 260784 263658 306065 298715 314626 315736 333495 335980 314887 348779 706354 740746 526600 432534 278029 273074 315956 315825 328369 336195 340251 341609 381684 378658 621653 641873 40.65 67.8 1
10:46:45 2023-09-27 341452 340059 86323 82870 124954 128682 128003 127489 93234 90723 98052 101035 119581 122578 344973 372233 998837 980271 368153 379747 113960 99362 108446 109953 125899 125526 115597 116423 78408 79832 265831 234549 677903 687877 205484 204166 261532 264097 306928 300396 315694 317394 332791 336758 313966 347756 705355 739337 525743 431209 278652 274750 315920 315825 331691 333955 338356 341897 379002 377671 618131 645509 40.65 67.8 1
10:46:46 2023-09-27 339751 340416 86147 82932 124606 128984 127546 127843 93135 90786 98052 102925 122612 124843 346796 373017 1003947 985275 366818 379676 111325 99433 108596 109885 126073 125491 115630 116390 78601 79746 265831 234311 680592 685038 206027 203594 263346 263184 306928 297289 315550 315861 333965 335945 313666 350984 702184 744642 531621 434887 279419 273750 318380 315717 330737 334785 341365 341164 381918 379756 612495 644151 40.65 67.8 1
10:46:47 2023-09-27 338690 339830 86181 82818 124677 128531 128153 127631 93329 90690 98187 102716 119569 122555 348271 369354 1005409 986711 367598 380244 113982 99568 108197 109919 125658 122433 115484 116664 78345 79887 265831 234368 673882 686903 206062 203880 260931 263254 306928 297816 315334 317648 332198 338048 312329 349805 704247 738672 529855 431202 279313 273039 317743 316001 331381 333652 339344 342221 378396 379897 614525 644829 40.65 67.8 1
10:46:48 2023-09-27 342812 340739 86328 82826 124673 128350 128003 127244 93232 90628 98220 102716 122731 122267 346796 371121 1000395 992519 369165 379711 114231 99296 108630 109885 126281 125526 115789 116390 78632 79832 265831 233052 690802 683993 206643 203880 260386 264097 306496 300504 315070 316881 332791 338558 312656 350615 706061 737464 525743 430786 279599 272933 315920 318285 329702 334821 340083 342415 378663 379968 618131 643114 40.65 67.8 1
10:46:49 2023-09-27 342559 338628 86396 82822 125261 128350 128427 127496 91809 90690 98220 102716 122680 122543 345250 375355 996189 983842 367269 379711 114186 99329 108596 109885 126247 125421 115789 116357 78718 79800 266394 234110 684979 683474 205413 204739 260386 264027 306928 297532 315070 317876 330978 336994 314851 347108 705854 734491 529657 433039 277531 274715 315956 315825 329916 334926 339194 342523 378930 377600 617859 641001 40.65 67.8 1
10:46:50 2023-09-27 340229 339970 86281 82940 124635 128741 128003 127631 93265 90786 98187 102750 122735 124808 344696 372756 998089 983246 369524 379977 114084 99466 108413 109953 125865 122316 115630 116698 78632 79919 265831 234513 678860 685038 205918 204166 259954 264909 305741 297816 317226 318212 333483 336711 314450 349163 706208 739192 525743 434665 278669 274502 315883 317612 330880 333955 339344 341861 380964 379862 618131 645323 40.65 67.8 1
10:46:51 2023-09-27 342386 340010 86558 82808 124931 128562 128037 127543 93329 90628 98046 102716 122595 122508 345215 374435 1001740 983246 365744 379676 114118 99329 108596 109919 126160 125561 115630 116390 78601 79887 277040 234513 680735 687606 205053 204596 261148 262851 306928 297289 315298 316403 333025 335980 315883 347719 703749 739635 525743 432570 277105 273875 317743 315789 331919 334420 338083 342379 379002 377336 610910 643878 40.65 67.8 1
10:46:52 2023-09-27 343368 339965 86277 82708 125021 128316 128003 127625 93362 90628 98288 102646 122799 122372 344937 370825 1004696 989628 365781 379711 114242 99296 108596 109809 126160 125457 115630 116423 78686 79778 269099 234513 680522 683993 205882 204418 263346 265268 308665 297527 314962 319621 331336 337870 313751 350453 704145 735939 527114 432426 279277 273074 318337 315500 333432 334926 339435 342487 378663 378799 612381 641983 40.65 67.8 1
10:46:53 2023-09-27 344633 339965 86281 82826 125055 128639 128037 127244 93329 90595 98187 102575 122765 122337 345250 372198 999577 992519 367598 379676 114186 99329 108630 109809 126281 125457 116015 116390 78945 79746 265831 232888 683906 684962 205449 203880 262344 263254 306712 300845 314626 316916 332018 337030 314372 348184 706318 736350 525743 432119 279779 272777 317743 315890 329845 335972 340157 342415 378749 381070 619889 641983 40.65 67.8 1
10:46:54 2023-09-27 344887 339695 86374 82834 124677 128562 128037 127244 93395 90595 98620 102683 122765 122267 345250 374471 993330 985136 367011 379711 111293 99296 108964 109733 126315 122103 116015 116276 78825 79746 272817 232837 692990 690463 205776 204739 261901 263921 305957 299236 316645 318546 333857 336274 314989 349273 707356 741722 523001 432462 278812 274259 317743 317612 328884 336948 339973 342102 378689 378799 619005 642930 40.65 67.8 1
10:46:55 2023-09-27 341695 340094 86214 82932 124677 128775 128003 127665 93265 90723 98052 102750 122765 124843 344973 372756 1001031 981850 369524 380279 114005 99362 108413 110143 125899 125561 115597 116423 78408 79887 264644 234549 688972 687877 205449 204166 261532 264133 306928 297309 315694 315890 333025 336994 314372 348779 706653 742810 525743 431209 278848 274715 315920 317612 331381 334423 339106 342379 379002 382156 619741 645214 40.65 67.8 1
10:46:56 2023-09-27 341812 341259 86218 82932 124677 128775 128003 127631 93298 90690 98355 102716 122629 122612 344973 372198 1004696 986711 367078 380279 111195 99329 108630 109919 126281 125526 116169 116772 78869 79977 267019 234368 687620 688852 206898 204059 264196 263921 306928 299742 315694 317424 333495 338048 313894 350762 704782 739337 511780 432426 279779 273592 318605 315825 330880 334458 339893 341344 378713 380500 615433 645781 40.65 67.8 1
10:46:57 2023-09-27 340815 339700 86306 82818 125051 128562 128338 127455 93362 90628 98388 102716 122804 122578 345250 369977 1005409 991072 364812 380581 114118 99329 108630 109919 126194 125526 115630 116423 78686 79887 265831 234585 685249 683993 206062 204166 261183 263842 306428 297816 315622 316951 331753 338558 313930 349916 702221 738799 529855 430650 279277 273074 317743 315825 332675 334644 340492 342271 378375 378729 610728 643695 40.65 67.8 1
10:46:58 2023-09-27 344751 339795 86442 82837 125247 128570 128003 127244 93362 90471 98654 101035 119693 122233 346796 371641 1003984 993097 364677 380279 111261 99329 108663 109919 126348 125491 115982 116390 78825 79887 267019 234311 687880 683957 206062 204166 262419 262816 306928 298435 314552 316951 332755 337775 314408 349805 703749 736916 527114 431209 278848 273039 317114 315825 330647 337232 339194 342487 379002 378835 612641 641983 40.65 67.8 1
10:46:59 2023-09-27 344866 338985 86407 82655 125290 127926 128461 126825 93459 90376 98388 102438 122833 121892 345250 374400 996189 986048 367269 379711 114265 99329 108596 109919 126281 125526 115630 116423 78686 79887 265831 233781 687272 685931 205413 204166 260750 263851 306928 300692 313670 316951 333495 335041 315847 348779 705281 738799 518034 436125 278365 274431 318337 317612 329809 336844 339084 342307 381954 378646 616596 640818 40.65 67.8 1
10:47:00 2023-09-27 342423 339965 86214 82936 124639 128748 127901 127631 93199 90753 98220 102783 122595 122963 347386 374471 994777 983246 369165 380013 114152 99296 108630 109919 126281 125491 115630 116390 78913 79864 265831 232888 684442 687877 205449 204166 260966 263658 306065 298959 315106 315925 331683 335698 314887 348779 707356 739301 527451 432570 278848 273875 317743 315925 330516 336478 338321 341861 380129 378464 619041 642930 40.65 67.8 1
10:47:01 2023-09-27 343124 339929 86310 82822 124677 128562 128037 127244 93201 90504 98052 102542 122595 122267 346796 373839 1001031 980109 366040 380279 114084 99329 108413 109919 126073 125457 115597 116423 78579 79778 265831 234549 681358 686417 205089 204739 260750 263219 306428 296839 315104 316438 333025 336487 315301 347427 706150 743260 525743 435506 277423 274608 318417 315645 331776 335499 340639 342271 379002 377073 612244 643915 40.65 67.8 1
10:47:02 2023-09-27 343368 340707 86315 82822 124644 128562 127914 127278 91770 90687 98288 102716 122680 122578 346796 375560 1004720 984646 366040 380279 114118 99329 108521 109919 126281 125561 115630 116390 78686 79832 264644 234347 679688 688852 205413 204166 261983 263254 306928 300099 315586 318560 333730 334970 315811 349916 702184 745029 524672 432642 278652 273039 316636 315825 332427 334926 337810 342415 379787 378799 610874 645323 40.65 67.8 1
10:47:03 2023-09-27 340902 339965 86222 82826 124677 128384 127914 127455 93234 90628 98052 102575 122731 122457 345250 369648 1005409 989628 366167 379711 111098 99329 108521 109919 125899 125561 115597 116423 78440 79887 263445 235948 678179 683993 206352 204166 263673 263693 306214 297599 315442 319448 331462 338511 313787 350265 702075 741007 529855 431740 279330 273698 317707 315825 332927 333920 338321 342487 380218 381616 612269 643878 40.65 67.8 1
10:47:04 2023-09-27 345400 339691 86643 82771 124677 128350 128037 127123 93298 90471 98388 102542 122769 122062 344973 370012 999613 991814 364675 378614 111284 99296 108630 109733 126315 125247 115902 116196 78718 79637 272817 233452 685260 683993 206062 203880 262053 263658 306496 298924 314626 316916 333229 337030 314851 348709 706354 738799 525743 430302 279815 273003 315956 315890 329649 336513 339675 342451 379002 381105 617694 641983 40.65 67.8 1
10:47:05 2023-09-27 342776 339965 86522 82651 125294 127960 128495 126913 93395 90471 98388 102509 122714 121977 345008 373350 997549 984646 366202 378650 114152 99329 108596 109919 126281 125526 115663 116310 78686 79778 264644 234146 686337 685931 205413 204633 263382 263886 306820 299047 314004 317770 332882 335839 315703 348632 706039 738544 528485 432606 278029 274294 317743 317467 330773 336985 338714 342487 378689 378499 617435 641749 40.65 67.8 1
10:47:06 2023-09-27 341295 340130 86099 82932 124644 128771 127614 127665 93168 90661 98052 102716 122561 124722 351296 374172 994777 982548 367859 381949 114186 99296 108630 109919 126106 125491 115663 116230 78718 79778 264644 232163 682173 687877 205737 204166 261183 263289 306065 299203 315106 317430 333965 336487 315367 347676 707356 743592 524372 432570 278884 273910 315422 316403 328920 334997 339106 341380 378654 378799 619515 643915 40.65 67.8 1
10:47:07 2023-09-27 340779 339581 86218 82875 124677 128558 128003 127211 93104 90504 98085 102542 122616 122457 344696 374507 1002524 980419 364969 381949 114118 99296 108488 109843 125899 125526 115630 116423 78686 79778 264644 234224 681095 688742 204947 204739 261114 263113 306604 299500 315442 318997 333591 334970 315883 348779 702221 741759 527114 437056 277957 273840 316158 315825 331686 334856 338356 342415 378654 377635 610910 643915 40.65 67.8 1
10:47:08 2023-09-27 341812 340452 86214 82936 124468 128771 127614 127631 93201 90504 98079 102683 122595 122457 344696 371937 1004696 986785 367078 378614 114118 99329 108596 109843 126106 125404 115630 116310 78686 79832 264644 234146 681718 684844 206352 203880 261253 263289 306928 297532 315298 315861 331648 336723 313930 348464 704284 741759 527114 431202 279779 273074 317743 315825 330916 334702 339416 341380 378749 380519 615890 644992 40.65 67.8 1
10:47:09 2023-09-27 342848 338980 86222 82773 124706 128350 127914 127278 93201 90504 98085 102575 122629 122372 344731 369425 998125 991814 369165 379711 114118 99499 108596 109843 126112 122300 115976 116223 78730 79791 265831 232981 686564 682772 206571 204417 261901 266956 306496 298018 315106 316659 332054 338820 312942 349769 707356 736157 525743 430591 279599 273875 315956 315413 329916 334997 337337 342415 377864 380525 617694 642019 40.65 67.8 1
10:47:10 2023-09-27 342704 338904 86407 82599 125059 127926 128249 126441 93329 90190 98220 102368 122629 122007 344973 373314 996189 985346 366202 378614 114005 99296 108446 109733 125932 125282 115630 116230 78632 79832 265831 233817 684542 685931 205413 204452 260784 263289 306928 300099 313635 316951 333025 335755 315847 348779 705355 738799 524372 432701 278655 273910 317670 315645 330362 336737 338459 342343 381684 378094 616159 640854 40.65 67.8 1
10:47:11 2023-09-27 341210 340264 86214 82932 124635 128597 127791 127278 93137 90588 98052 102646 122561 122457 346551 372198 996189 983246 369560 382344 111242 99437 108429 109784 126145 122282 115530 116323 78622 79932 265831 233930 676512 687877 205882 204166 260170 264168 306856 297599 315694 317648 333025 337030 314666 349622 706354 745499 525743 431479 278652 273074 315920 315890 329916 334458 339380 341380 379002 378799 617694 643878 40.65 67.8 1
10:47:12 2023-09-27 341695 339726 86218 82708 124635 128350 127826 127244 93104 90471 98052 102575 122595 122457 346551 372198 998869 980419 365139 379711 113960 99362 108413 109919 125865 125526 115630 116423 78440 79919 265831 235717 677755 686903 205918 204739 259989 264062 306820 296632 315694 315960 333025 337030 314630 347756 706084 739337 546563 433654 278169 275344 315920 317793 331776 334586 341365 342271 378894 378094 619399 644829 40.65 67.8 1
10:47:13 2023-09-27 343153 339488 86251 82822 124673 128350 128003 127244 93234 90504 98052 102575 122629 122578 344213 374221 1006867 986563 365930 381928 111175 99367 108679 109784 126146 122267 115849 116323 78654 79746 260016 233781 684080 689756 205919 203704 262018 263289 306928 297532 315370 316332 331718 335755 315367 347939 703749 743628 525743 431245 279585 273039 316158 315825 331417 335032 339106 341308 378724 380536 613619 644866 40.65 67.8 1
10:47:14 2023-09-27 340902 339767 86222 82826 124677 128384 128003 127278 93201 90661 98085 101066 122595 124548 351085 368873 1005409 986011 367078 379711 113858 99601 107932 109953 125484 125596 114929 116457 78408 79887 264644 234131 675253 686903 206643 204166 261218 263693 306928 297082 315766 318205 333025 338273 313644 350652 706150 740600 530231 431776 279635 272933 317707 315753 330773 334247 340143 342102 379002 380003 614562 645029 40.65 67.8 1
10:47:15 2023-09-27 343990 339706 86341 82712 125055 127994 128037 127109 93456 90377 98321 102542 122595 122097 344731 370012 1003984 990405 364417 378650 113994 99261 108521 109767 126106 125404 115630 116230 78472 79669 264644 234549 683484 683993 205918 204166 261253 262449 306928 297602 313670 316987 332018 337065 314630 349953 702184 734563 527114 429962 278884 273074 317114 315825 331135 336242 339194 342523 379002 378799 610442 643385 40.65 67.8 1
10:47:16 2023-09-27 341839 338985 86222 82712 124677 128384 128277 127244 93234 90504 98085 102575 122629 122372 347141 368545 996189 989665 368448 378650 114039 99329 108521 109733 126106 125351 115630 116230 78579 79913 264644 233652 680689 682991 206497 204166 260386 264133 306748 300347 315370 319222 331767 338927 313024 349732 706244 729890 525743 430445 279563 274259 315920 315890 329916 335032 340010 342343 377792 380844 618167 642019 40.65 67.9 1
10:47:17 2023-09-27 342731 338838 86407 82712 125088 127926 128037 126441 93298 90190 98288 102368 122663 121723 344731 373314 996189 984646 365945 382074 114152 99296 108446 109801 126073 125404 115630 116230 78686 79746 264644 233817 683947 684962 205449 204597 260421 263324 306928 298262 313670 316987 333260 335980 315883 348779 705854 738799 525743 432647 278619 274330 315956 315825 330951 337021 338714 342487 378654 378234 616380 641038 40.65 67.8 1
10:47:18 2023-09-27 338753 340815 86196 82826 124644 128562 127614 127278 93040 90588 98052 102679 122595 124635 346551 372233 996189 983246 369560 378650 113926 99329 108263 109919 125864 125561 115550 116423 78718 79778 265831 233781 679620 687730 205812 204633 263382 265103 306424 299283 315320 317648 333893 336853 315187 349447 706208 745217 528841 431992 278884 273875 315920 316367 329880 334926 339344 341344 380964 378658 619041 644792 40.65 67.8 1
10:47:19 2023-09-27 340510 338944 86248 82883 124644 128316 127757 127421 91777 90471 98052 102613 122527 122267 346796 372162 999577 977565 367858 382219 114050 99296 108230 110160 125451 125457 115405 116390 78408 79887 265831 234188 676015 687877 206027 204166 261716 264097 306928 297888 315658 315925 333025 336994 314336 348532 707356 739301 533011 433039 278812 274715 315920 315609 331883 334388 338392 342343 379002 378499 618131 644498 40.65 67.8 1
10:47:20 2023-09-27 340806 338940 86248 82826 124610 128316 127880 127211 93168 90471 98019 102509 122561 122383 346796 374471 1002487 981776 364932 381141 114050 99228 108413 109700 125865 125422 115597 116276 78666 79945 265831 234224 697201 689829 205739 204095 262279 263701 306928 300135 315406 318031 334109 335627 314887 348673 702184 743447 518838 433654 279419 273003 317743 315500 331238 334962 339344 341032 378429 380465 613546 645781 40.65 67.8 1
10:47:21 2023-09-27 338690 339652 86181 82869 124639 128350 127880 127211 93232 90471 98052 102613 122612 122337 346551 368803 1005409 986711 366858 381949 113824 99329 108122 109953 125451 125596 114896 116698 78345 79887 265831 234368 678061 685931 206030 204166 261183 263842 306928 296632 317516 317648 332760 338796 313859 348148 702184 738799 529855 431848 279277 273074 317743 315825 332422 333652 338356 342235 378375 382156 614125 643731 40.65 67.8 1
10:47:22 2023-09-27 342848 340779 86281 82826 124673 128316 127880 127244 93232 90471 98052 102613 122731 122508 347715 371345 996677 992519 366558 381141 114276 99296 108630 109649 126079 122252 116169 116223 78762 79758 265831 233120 683879 685264 206354 204095 262646 263622 306712 298888 314626 316916 332738 337728 314815 348919 706084 738277 525743 433039 279779 273003 317743 318133 329613 336478 339675 342451 379002 380803 618516 641492 40.65 67.8 1
10:47:23 2023-09-27 343207 338949 86399 82818 124673 128439 128119 127211 93201 90471 98052 102613 122697 122267 346796 369984 996189 989591 368412 382365 114084 99532 108596 109733 125952 125422 115597 116196 78686 79746 265831 233052 685100 682954 206643 204166 260386 265178 306496 298227 315070 316881 333025 339034 312906 347903 706354 730323 532597 431202 278848 274679 315811 317467 330594 335689 340639 342343 377648 382047 619815 641763 40.65 67.9 1
10:47:24 2023-09-27 342884 338949 86189 82822 124644 128350 127580 127001 93168 90376 98052 102579 122527 122062 346551 373874 993294 983246 368243 382037 111445 99302 108946 109414 126180 125563 115916 115903 78901 79618 265831 232546 686377 687390 205092 204166 260750 263851 306928 298888 314590 315925 331460 335006 315667 349805 706354 739228 530231 434858 278616 273840 315956 315825 328849 336985 340157 341861 378724 378464 619889 641946 40.65 67.8 1
10:47:25 2023-09-27 338690 338909 86189 82826 124606 128350 127546 127244 93104 90471 97885 102613 122527 122543 346306 372198 996189 983246 369952 381680 113971 99296 108230 109809 125658 125422 114929 116276 78408 79800 265831 233581 677507 687606 205918 204452 260784 264133 304743 297532 315370 315861 333730 336487 314630 349273 706354 745910 532837 434887 278989 274153 315920 318510 329738 335569 341607 341717 381648 378658 619630 643878 40.65 67.8 1
10:47:26 2023-09-27 340779 338985 86214 82818 124644 128227 127791 127123 93168 90504 98019 102542 122561 122147 346577 374445 1001754 980818 365930 382183 111154 99435 108496 109750 125938 122285 115736 116196 78601 79832 270369 234513 680256 687877 205413 205027 260386 265456 306928 297419 315514 316846 333025 337030 315811 348508 702221 739228 525743 431925 277762 274715 316376 315825 332422 334423 338321 342379 379002 377038 612678 643915 40.65 67.8 1
10:47:27 2023-09-27 341295 338940 86262 82879 124635 128557 127791 127244 93168 90595 98052 102575 122561 122229 346306 374471 1002487 981776 364969 381680 114084 99296 108413 109700 125899 125422 115517 116310 78698 79778 265831 233781 680855 687877 205377 204166 261218 262851 306928 297289 315586 316403 331731 336695 315595 349016 704646 742993 525743 432516 277850 273698 319092 315645 331471 334821 338048 342415 382386 377635 612343 643695 40.65 67.9 1
10:47:28 2023-09-27 340579 338940 86255 82712 124635 128350 127791 127211 93168 90555 98223 100862 119647 122229 346723 369984 1005299 990699 367004 382183 111025 99503 108197 109885 125484 125561 114896 116772 78377 80041 265831 234368 671391 685931 206352 204130 261183 263877 306928 297816 317667 317648 332054 338522 313418 347868 702148 740209 517118 431202 278848 273840 317743 315825 332458 333652 337846 342451 378360 378835 610874 643422 40.65 67.8 1
10:47:29 2023-09-27 342559 338949 86306 82700 124669 127960 127969 126791 91651 90281 98052 102509 122646 121723 346551 369942 1002253 986785 363830 381141 114118 99126 108521 109514 125899 125212 115630 116036 78472 79746 265831 233994 683345 683993 206062 204166 262419 262449 306820 300845 314818 320353 332612 336888 314743 349732 703795 734346 525743 433346 279097 273003 316857 315536 329916 336985 339455 342343 379002 378835 610874 641001 40.65 67.8 1
10:47:30 2023-09-27 342880 338949 86185 82738 124888 128289 127764 127183 91517 90496 98121 100756 122901 122243 346723 369875 994593 985275 367269 381141 114050 99228 108578 109599 125865 125422 115597 116196 78632 79637 265831 233745 686217 681954 206497 204452 260351 264097 306712 297532 315106 318474 331480 338784 313894 349273 706354 734491 531226 430591 279081 274294 315920 315825 329916 334962 337810 342451 378397 378835 617658 641983 40.65 67.9 1
10:47:31 2023-09-27 345082 338904 86273 82527 125055 127926 128003 126407 93265 90157 98052 100409 122680 121688 346062 371606 995483 985346 367936 381141 113926 99126 108413 109548 125865 125247 115597 116196 78408 79746 265831 233617 690130 685483 205526 204956 261865 263956 306928 299283 313563 318215 332342 335804 315703 348595 704247 736677 525743 432376 277957 274239 317707 315825 329916 336478 338714 342487 378930 377635 616343 640058 40.65 67.8 1
10:47:32 2023-09-27 341587 339020 86088 82818 124439 128350 127580 127211 93071 90471 97952 102613 122527 122337 345817 373017 992590 982548 367078 378997 114084 99126 108521 109733 125899 125212 115630 116036 78440 79605 264583 231639 684321 687606 205449 204166 261183 263658 304810 298924 314818 316403 333965 335006 315367 348779 706354 740076 524372 432570 278420 273875 315956 315825 328884 337777 339675 341861 378689 378234 617799 643843 40.65 67.8 1
10:47:33 2023-09-27 339715 338940 86222 82822 124524 128350 127614 127123 93135 90471 98019 102542 122358 122337 345817 371936 996677 977528 366167 381141 113824 99296 108230 109733 125451 125369 115405 116196 78622 79835 266394 234260 677247 686830 205919 204739 261901 263956 306928 297419 315514 316624 332990 337030 314887 347932 706150 744368 525743 433654 278420 274750 315739 315645 331776 333920 338392 342379 379002 377635 617255 643915 40.65 67.9 1
10:47:34 2023-09-27 340734 338944 86222 82826 124610 128467 127791 127001 93104 90471 97985 102542 122527 122062 346551 373314 999577 977565 364932 381141 110958 99296 108263 109843 125658 125422 115597 116036 78632 79746 265831 234513 680615 685931 205413 204739 263673 263254 306214 297888 315622 316881 333025 335980 315920 347756 702184 743750 525743 432570 277531 274294 317743 315825 331919 334926 340529 342199 378461 378898 614125 643238 40.65 67.9 1
10:47:35 2023-09-27 338690 338976 86062 82936 124234 128597 127370 127244 93071 90661 97718 102750 122324 124756 345817 371050 1001777 986048 365781 381141 114084 99228 108413 109649 126079 122270 115783 116223 78654 79791 265831 233673 682223 689340 206535 204059 261878 263842 306928 297532 315586 315666 333785 336168 313894 348673 703749 739301 525743 432426 279743 273039 317743 315825 330916 333920 339893 341344 379002 381105 614489 644866 40.65 67.8 1
10:47:36 2023-09-27 340734 338913 86222 82712 124644 127926 127826 126825 93168 90471 98052 102471 122561 122062 346551 368838 1006151 988925 367078 378614 113926 99362 108263 109843 125484 125317 114929 116310 78377 79887 265831 234657 678034 683993 206352 204166 261183 263658 306928 297635 315730 316881 332018 339034 313894 347171 702184 735420 528485 431202 279313 273628 318156 315573 333149 334680 340639 344352 378785 378729 611214 644373 40.65 67.8 1
10:47:37 2023-09-27 341535 338628 86185 82708 124644 128257 127826 127035 93168 90376 98052 102542 122595 122097 346551 369942 996713 991814 368756 381462 113181 99404 108529 109750 126180 122153 115803 116256 78654 79791 265831 232945 690047 683437 206643 204166 263346 265440 305602 297983 315586 316916 333025 338796 313167 350762 706354 737755 525743 430896 279815 274033 315956 315890 329916 335972 337810 342451 379002 380536 618167 641492 40.65 67.8 1
10:47:38 2023-09-27 340779 338365 86218 82675 124677 127956 128003 127035 93168 90408 98052 102542 122582 122097 346551 369984 995483 985312 367305 381141 114084 99195 108413 109733 125899 125282 115597 116196 78601 79637 263445 233452 683236 681954 206352 204596 259989 264097 306712 297532 315586 316624 331431 338796 313930 348779 706354 736111 525125 431744 279025 274608 315920 318060 329809 335595 340639 344085 377648 378694 617658 641983 40.65 67.9 1
10:47:39 2023-09-27 342884 338365 86214 82704 124644 128311 127791 127123 93168 90377 98052 102542 122561 122062 346088 373923 995421 985136 367561 381032 111293 99163 108863 109380 126213 125353 116042 115970 78718 79388 265831 232398 686025 687877 205413 204596 260784 263658 306065 301198 314519 316403 333965 335945 315847 349273 706354 738471 524372 432570 278029 273875 316478 315825 329133 337021 337301 342138 378689 378499 617222 641975 40.65 67.8 1
10:47:40 2023-09-27 338690 340229 86218 82822 124439 128350 127580 127244 93040 90504 97952 102716 122476 124635 345817 371902 995483 980419 369165 381141 113926 99228 108514 109733 125691 125457 115405 116036 78472 79605 270369 233088 679426 687390 205918 204166 260784 264133 306447 299464 315622 315861 333514 336475 315043 349300 706061 739228 531621 433654 278705 273698 315920 318510 329702 334962 339106 341344 378389 378799 621305 643238 40.65 67.8 1
10:47:41 2023-09-27 340264 338913 86095 82704 124871 128261 127826 127123 93265 90493 98256 100862 121086 122144 346233 373172 1001154 979534 365339 381915 111209 99197 108379 109700 125778 125457 115405 116364 78591 79890 265831 234477 684133 685931 205413 205629 261001 263254 305965 297082 315622 316438 333025 337030 315883 347756 702221 738152 525743 432786 277567 274750 317743 315825 331955 334926 338321 341933 379002 377635 612244 643459 40.65 67.8 1
10:47:42 2023-09-27 341985 338944 86430 82822 124644 128350 127614 127123 93073 90408 98052 102542 122561 122097 345817 374471 1002524 982548 364675 378614 114050 99228 108413 109733 125865 125247 115597 116196 78547 79637 265831 233781 679972 687877 205413 204452 261800 263070 306892 299887 315370 319857 333622 334900 315811 349447 702002 745249 525229 434945 278473 273074 316636 315825 331686 334962 341049 342307 379751 378199 610874 643385 40.65 67.9 1
10:47:43 2023-09-27 338762 338429 86070 82742 124850 128289 127798 127183 91517 90496 98154 100756 122731 121993 346197 369947 1005262 986711 366558 381141 113824 99296 108395 109818 125697 125422 114896 116390 78196 79778 267019 234368 675650 685446 206352 204166 261183 263658 306784 295736 315334 315960 332018 338558 313453 347171 701156 736677 529855 431202 278848 273109 315956 315825 331955 333955 337337 342487 377864 378799 610837 641983 40.65 67.8 1
10:47:44 2023-09-27 342884 338424 86222 82708 124644 127960 127791 126859 93168 90190 98052 102438 122476 121723 350815 369977 999613 986785 363866 381141 114073 99228 108596 109548 125899 125212 115630 116003 78440 79551 264644 233088 696166 684510 206102 204633 262611 263517 306928 298365 315745 316846 332342 337325 315401 350762 702184 730107 525743 430531 278884 275093 319544 315825 329880 336749 339435 342451 378930 379826 612244 640094 40.65 67.9 1
10:47:45 2023-09-27 342725 338664 86523 82752 124980 127858 127866 126899 91580 90496 98121 100999 122936 122267 346306 369984 995483 987303 369055 381141 114050 99329 108446 109733 126079 125562 115517 116196 78472 79778 264644 233581 682933 681990 206497 208006 260386 264133 306928 297567 315586 319179 331050 339034 313966 348779 706354 729962 525431 430591 278884 274750 315956 315413 330415 335972 338093 342487 377828 378835 617258 641528 40.65 67.8 1
10:47:46 2023-09-27 344620 338682 86247 82651 124698 127926 128037 126825 93234 90345 98085 102297 122595 121723 346306 371641 996189 984646 365652 378614 114084 99296 108446 109767 126100 125282 115630 116036 78869 79868 272817 233529 681454 681845 205955 205027 260897 263992 306784 299283 315184 318697 331480 337811 315367 348532 706150 729660 528485 432426 277993 274785 315956 317467 330522 335972 339675 344534 378699 377706 618131 640077 40.65 67.9 1
10:47:47 2023-09-27 341136 338833 86296 82874 124573 128638 127683 127319 93135 90504 98052 102646 122476 122299 346431 372198 995483 981116 369165 380924 114050 99228 108297 109733 125691 125247 115630 116116 78408 79881 265831 232689 687155 687877 206062 204596 261218 264133 305850 300420 315658 315960 331452 336522 314635 349916 706354 739373 531621 432534 278884 273910 315956 315925 328884 336007 338392 341897 378724 381348 618167 642966 40.65 67.8 1
10:47:48 2023-09-27 341173 338949 86159 82704 124639 128384 127580 127156 93104 90504 97985 102505 122476 122337 346306 371641 995935 981850 368968 378709 113892 99296 108429 109683 125871 122367 115623 116323 78569 79791 265831 234203 679828 688852 206245 204739 261901 265316 306712 297532 315730 315960 333929 336485 314851 349769 706354 739373 525743 433654 279513 273875 315920 316403 330916 334962 339416 341897 378089 378835 618167 643952 40.65 67.8 1
10:47:49 2023-09-27 341658 338949 86181 82704 124639 128350 127580 127156 93104 90471 97985 100787 122392 122201 345817 371085 999650 977565 365974 378614 113892 99261 108263 109919 125778 125317 114929 116343 78377 79778 265831 234513 676771 686903 206062 204739 259627 264133 306928 296632 315694 318212 333025 337065 314887 348285 705355 739373 525743 431209 278652 275344 315523 315645 331668 334410 340035 342307 378966 378694 618020 644645 40.65 67.9 1
10:47:50 2023-09-27 342423 338940 86095 82712 124635 128350 127614 127035 93073 90346 97985 102542 122392 122182 346306 374471 1002524 981813 364641 381462 111187 99404 108496 109565 125938 122102 115497 116256 78654 79758 265831 233966 680975 687877 205377 204739 261983 265456 308919 297599 315189 316881 333025 334970 315631 349411 701652 744166 525743 435194 278420 274259 316601 315559 331883 334926 338285 342415 378654 378199 613178 643842 40.65 67.9 1
10:47:51 2023-09-27 342666 338940 86096 82883 124397 128528 127751 127421 93265 90438 98220 102509 122646 122233 346015 373874 1002487 984646 364932 381141 114005 99296 108413 109775 125831 125387 115484 116163 78440 79881 265831 233781 679331 688852 206027 204166 261983 263254 306928 299573 315550 316403 332147 334970 315043 348148 702148 746160 524372 433617 279455 272933 318642 315717 331238 337546 341607 341681 382224 380666 612641 643878 40.65 67.8 1
10:47:52 2023-09-27 342586 338398 86366 82704 125021 127926 127969 126791 93168 90157 98052 100615 122612 121977 346577 372004 1006151 988859 363720 381032 111122 99163 108462 109716 125904 122186 115656 116163 78686 79778 261212 234513 681978 683957 206497 204596 261183 263658 306428 299632 315442 319448 331982 338522 314372 349805 700093 736121 531621 431202 279277 273840 317743 315825 332927 334891 337785 342523 378894 378835 611511 641983 40.65 67.8 1
10:47:53 2023-09-27 342618 338690 86337 82708 124644 127926 127669 126825 93168 90345 98052 102509 122731 121977 346306 369977 999577 986748 363793 381141 114152 99093 108596 109514 126483 125212 115597 116003 78750 79605 268714 233052 684763 682954 206352 204166 262786 263622 306928 298888 314590 316951 332738 337728 314599 351436 703566 734346 525743 433039 279133 272862 319408 315717 332359 336950 339675 342451 379002 378799 615000 641826 40.65 67.8 1
10:47:54 2023-09-27 340770 338402 86189 82679 124644 127960 127580 126825 91577 90522 98223 100689 119680 122198 346162 369875 994593 987415 369165 380996 111274 99263 108379 109548 125865 125387 115405 116190 78547 79903 265831 233052 680091 681436 206426 204739 260351 264097 306928 297567 315586 316881 331480 339034 314306 348779 706354 730323 532597 430896 278848 274487 315920 315825 330647 334997 337775 342487 377792 378575 617186 641983 40.65 67.8 1
10:47:55 2023-09-27 344938 337852 86374 82452 125060 127892 127791 126791 93168 90124 98052 100340 122561 121688 346551 371570 996189 984646 367078 380851 113937 99126 108305 109700 125658 125422 115517 116003 78408 79605 265831 233088 683236 681917 205413 204561 260386 263886 306784 300347 315076 320353 331336 337099 315667 348139 705098 735908 527114 433654 279405 274679 315956 315825 330647 334680 338808 344461 378894 377635 617255 639568 40.65 67.8 1
10:47:56 2023-09-27 338180 339150 86156 82738 124510 128531 127730 127393 91391 90777 97987 100895 122731 122368 346160 372021 996042 981776 369952 381141 114016 99263 108429 109885 125830 125509 115405 116276 78440 79977 267019 233416 677891 687877 206352 204596 261183 264909 306065 297567 315694 317648 333965 336959 314887 349916 706354 742540 524372 432157 278848 273875 315956 316624 329880 334962 339380 341861 378654 378835 619041 643878 40.65 67.9 1
10:47:57 2023-09-27 339715 338628 86189 82826 124635 127956 127580 127211 93040 90471 97952 102613 122324 122062 345817 369977 999022 977528 367305 381141 113903 99296 108230 109919 125451 125457 114896 116390 78408 79832 270369 234283 679063 687730 206247 204597 261865 265174 306640 297563 317371 318546 333821 337597 315409 349695 706047 742847 525743 431938 279241 275080 315920 316586 331650 334423 339380 342163 380964 378799 617910 645323 40.65 67.8 1
10:47:58 2023-09-27 341695 340662 86461 82837 124577 128209 127866 126987 91580 90463 98121 100756 122867 122062 346306 374172 999577 982255 364235 378637 114016 99296 108230 109582 125764 125492 115597 116276 78547 79746 265831 233781 679016 686903 205233 204739 261218 263219 305965 297497 315622 316916 333025 336733 315920 348532 701156 738544 524372 432606 278351 274294 316158 315825 331883 334962 338356 342451 379002 377635 610874 642930 40.65 67.8 1
10:47:59 2023-09-27 340779 338557 86222 82712 124635 128346 127614 127001 93168 90408 97952 100787 122612 122097 345817 374435 1003235 983246 364700 381680 114084 99296 108596 109733 125831 125422 115405 116223 78730 79922 265831 233858 679852 689340 205919 204739 262279 263701 306928 299924 315442 318851 333965 335006 315883 347868 704646 744391 524372 432570 279707 273003 318859 315789 330916 334997 338842 341344 379822 379932 610874 643878 40.65 67.9 1
10:48:00 2023-09-27 341391 338223 86442 82743 124954 128175 127832 126791 91651 90190 98220 102509 122561 122024 345526 369984 1005137 986785 366558 381913 114050 99296 108230 109548 125484 125422 115405 116230 78440 79832 265831 235723 677940 683993 206497 204452 261218 264062 306179 297816 315658 316916 332018 338796 313280 350449 702221 738799 528485 431202 279707 273875 317743 315645 332927 333920 338356 342487 378966 379932 612244 643915 40.65 67.9 1
10:48:01 2023-09-27 342812 338330 86277 82708 125055 127922 127969 126791 93298 90190 98052 100645 122561 121723 346306 369389 1003235 986785 363866 381141 114084 99362 108687 109649 126045 122168 115783 116290 78622 79791 267019 234368 683759 682772 206245 205027 261948 265187 305965 297567 314590 320353 332468 338012 314815 347171 702221 730143 525743 431135 279277 273039 317114 315825 329951 337021 339675 342487 379002 383112 610910 641038 40.65 67.9 1
10:48:02 2023-09-27 341695 337750 86189 82910 124639 128316 127580 127183 91517 90438 98019 102509 122358 122062 346306 369615 995483 985312 369055 381141 114050 99228 108413 109700 125865 125247 115597 116196 78440 79778 263445 233088 680330 681954 206356 204596 260386 264168 306928 297567 315586 316916 332724 339034 313382 349953 706354 730359 525743 431542 279743 274294 315920 315855 329916 335972 338048 342487 378396 379968 617658 641492 40.65 67.9 1
10:48:03 2023-09-27 341704 338438 86374 82452 125084 127681 128003 126407 93201 90124 98013 100543 122595 121723 346551 369389 994777 987303 368531 381462 111251 99404 108387 109599 125764 125458 115530 116176 78622 79758 267019 233637 684080 682686 206352 208006 261865 264027 306928 297532 315298 316951 331014 338748 315043 348779 706354 729962 522726 431202 278652 274785 315956 315855 330683 335934 338083 344497 377828 378764 619449 641038 40.65 67.9 1
10:48:04 2023-09-27 339751 338949 86342 82723 124405 128350 127194 127123 93104 90628 97987 102575 122409 122372 345817 373647 992553 980382 367078 381141 114084 99126 108488 109548 125865 125212 115517 115890 78579 79551 270369 231603 684661 686903 206062 204739 261183 264062 306029 300772 314626 317430 333965 336487 315847 347884 706354 741759 524372 432534 278848 273875 315899 316367 329382 336478 339106 341380 378689 378835 619041 643878 40.65 67.9 1
10:48:05 2023-09-27 338726 338913 86176 82818 124610 128557 127458 127123 93071 90628 97952 102542 122527 122396 345526 373657 998259 980234 369952 381607 111145 99402 108279 109750 125644 122186 114863 116276 78634 79746 265831 234146 677020 687877 206062 204596 260386 264909 306748 299102 315694 315960 333730 336168 314887 350486 706354 744157 525743 431335 278848 273875 315920 316367 330647 334692 339380 341861 381271 378799 618131 643915 40.65 67.9 1
10:48:06 2023-09-27 340229 338667 86210 82708 124502 128213 127580 127001 93104 90471 98019 102509 122442 122062 345817 371902 998832 980382 365781 381141 114050 99228 108413 109700 125658 125422 114929 116003 78377 79746 263445 234513 680398 686147 206062 208405 260966 263877 306748 297082 315442 316881 333495 337030 315883 348285 703288 740673 525743 431209 277993 275364 315956 315825 332692 335711 338356 342451 379002 377635 615112 643915 40.65 67.9 1
10:48:07 2023-09-27 341582 338904 86222 82712 124639 128227 127580 127001 91674 90555 98223 100862 119647 122283 346197 374030 1002377 982330 364198 381032 111187 99263 108413 110008 125658 125247 115783 116223 78622 79855 265831 233493 683116 685931 205270 208042 261218 263254 306179 297289 315622 316881 333025 336487 315920 348532 705318 737077 527114 432606 277567 274294 317743 315573 331955 334962 338356 342487 378089 377635 610910 642930 40.65 67.9 1
10:48:08 2023-09-27 340540 338429 86189 82700 124554 127960 127580 127035 93104 90471 97952 102509 122527 122062 345573 374208 1001777 981850 364380 381141 114016 99228 108263 109582 125658 125247 114929 116003 78408 79637 264644 233745 678238 687877 205449 204452 262018 265347 308628 299887 315370 319222 333929 334865 315775 350490 704145 742700 525743 432462 278384 273039 316925 315825 331417 334715 338321 342415 379751 378234 610406 643843 40.65 67.9 1
10:48:09 2023-09-27 339171 338671 86222 82854 124883 128323 127642 127183 91391 90372 97987 100756 122731 122283 346687 369947 1005225 986048 365747 381141 113791 99574 108287 109919 125417 125404 114896 116390 78472 79791 270369 233781 687351 685931 206463 204166 261218 263877 306928 299428 317553 315861 331425 338796 313894 348709 702221 737428 509022 431848 279743 273074 317743 315825 331955 333955 339857 342451 378966 379968 614525 643915 40.65 67.9 1
10:48:10 2023-09-27 343397 338393 86218 82712 124964 127926 127791 126441 93201 90190 98220 102368 122476 121723 346306 368838 1003984 989628 365781 378997 113892 99126 108230 109733 125451 125335 115438 116196 78408 79746 265831 234549 679874 684723 206463 204633 261661 263956 306640 297455 315334 319448 331874 338891 314671 348673 701120 735908 522456 432119 279419 274294 318192 315789 332963 335746 337337 344389 379002 378870 609040 641983 40.65 67.9 1
10:48:11 2023-09-27 343129 338655 86327 82723 124577 128213 127655 126899 91517 90339 98121 100756 122493 122062 345573 369463 996189 991644 368903 378997 114118 99296 108446 109649 125871 125247 115438 116003 78440 79637 264644 232888 684201 683957 207225 204166 261218 264133 306496 298435 315364 318864 333025 338796 313418 350099 706354 730395 525743 430591 279743 274294 317476 315890 329916 335736 337846 342451 378396 379968 617258 641946 40.65 67.9 1
10:48:12 2023-09-27 341726 337883 86306 82448 124677 127803 127914 126407 93168 90124 98052 100473 122561 121767 346306 368803 994777 984646 366167 381141 113926 99228 108230 109548 125899 125422 115405 116223 78817 79726 267019 233529 680091 681327 206390 205027 261901 264767 306892 300135 315442 316951 331515 338784 314923 348779 706061 729926 531226 431202 278884 274785 315847 317951 330647 335972 338356 344497 378145 378870 617694 641038 40.65 67.9 1
10:48:13 2023-09-27 342767 338528 84856 82694 124577 128213 127832 126791 93040 90346 97985 102438 119680 122198 345817 373279 991923 982255 366894 381069 114186 99126 108630 109363 126194 125511 115630 115651 78686 79605 265831 233124 696233 685675 206062 204739 261183 263913 306928 301198 314590 316916 333965 336016 315883 348779 706354 737077 530231 432723 278848 274294 317743 315825 329880 337056 339675 342415 378724 378799 616780 640131 40.65 67.9 1
10:48:14 2023-09-27 338757 338675 86070 82712 124439 128562 127194 127244 93008 90504 97751 102613 122358 122457 345817 372233 993968 980382 367488 378997 114005 99404 108578 109649 125958 122270 115530 116256 78654 79736 265831 232183 684692 687877 206245 205027 261183 264062 306065 301198 315328 318771 332182 336959 315847 349916 706354 741832 524372 432579 278884 273910 317743 315890 329653 336985 338083 341897 379787 378835 617222 643878 40.65 67.9 1
10:48:15 2023-09-27 340722 338635 86189 82712 124439 127926 127370 127183 93040 90376 97718 102438 122442 122097 345258 372829 996189 977565 367305 378997 113824 99228 108230 109733 125451 125247 114896 116196 78377 79968 263445 234110 675514 686903 206062 204596 260386 264944 306928 297117 315694 315925 333730 337065 315301 347171 704320 740709 533011 431245 278652 275273 315956 315825 332458 334692 338428 342379 379002 378234 618815 643915 40.65 67.9 1
10:48:16 2023-09-27 340300 338628 86130 82712 124603 127956 127492 126825 93071 90190 98052 102471 122442 122062 345817 372756 998125 979459 364162 380634 111122 99197 108312 109599 125677 125405 115497 116256 78569 79791 265831 234110 680136 683993 205449 205064 263196 263851 306928 297082 315622 316438 333025 336992 315631 348285 702221 738544 525743 432498 278583 274750 317743 315825 332458 334962 338356 342415 379002 377635 610947 642966 40.65 67.9 1
10:48:17 2023-09-27 338726 338365 84640 82874 124130 128346 127004 127244 92911 90471 97921 100931 122155 122372 345329 371641 1001814 985072 364380 378997 113892 98718 108230 109472 125484 125212 114929 116003 78377 79637 265831 233088 678377 687877 206062 204166 262018 263289 306928 299428 315464 315704 332182 336016 314923 348709 702221 742883 527114 432426 279779 273039 317743 315825 330951 334997 339416 341344 378354 380536 612714 643915 40.65 67.9 1
10:48:18 2023-09-27 338690 338082 86154 82708 124639 127994 127580 126825 93040 90408 97751 102438 122358 122059 345563 369767 1006151 988859 365930 381069 113959 99435 108130 109784 125350 122201 114863 116390 78143 79919 270369 234139 675605 684852 206643 204596 261218 263913 306784 297527 315766 315925 333025 339034 313930 348709 701688 736386 528485 431202 279313 273875 317743 314749 332963 333920 338356 342523 378663 379968 613252 642966 40.65 67.9 1
10:48:19 2023-09-27 342666 338726 86247 82704 124883 128213 127580 127001 93040 90222 97885 102368 122476 121892 345573 369942 998313 989665 364932 378673 114073 99126 108521 109472 125899 125038 115550 115890 78547 79388 270369 232163 682773 683474 206352 204597 262489 263289 306712 300347 314405 316951 333025 337065 314887 348500 703749 730071 525743 431209 279851 272205 315240 315669 329916 336513 337337 342163 379002 380838 617255 640094 40.65 67.9 1
10:48:20 2023-09-27 340504 338711 86103 82712 124639 127960 127580 126825 91484 90493 98088 100795 122833 121908 345428 369355 994630 988859 369092 378853 111112 99195 108230 109548 125518 125073 115438 116190 78440 79637 263445 232888 685200 681472 206463 205027 260386 264168 306928 298018 315622 319179 332018 339034 313930 349953 705854 729962 526783 430591 279313 274522 315956 315669 329951 335972 338093 342451 378396 378870 616351 641492 40.65 67.9 1
10:48:21 2023-09-27 342740 338806 86099 82708 124234 127960 127492 126825 93040 90222 98052 102401 122358 121892 345329 372233 990446 981813 366558 378997 114118 98685 108521 109212 125899 124969 115630 115538 78686 79388 265831 231674 685953 685931 206062 204452 261218 264062 305548 298959 314662 315995 331683 336487 315883 349953 706354 738507 522456 432606 278652 273910 315956 315825 328884 337021 337810 342138 378724 378799 619041 641038 40.65 67.9 1
10:48:22 2023-09-27 338215 338438 86095 82767 124506 128323 127553 127183 91140 90496 97954 100756 122578 122334 346173 374066 996129 980345 369952 378997 113858 99263 108395 109565 125417 125352 114896 116003 78377 79803 272817 233052 682386 687390 206352 204739 261183 264873 306065 299851 315262 317648 333965 336994 315582 349805 706354 741731 525743 432610 279241 274205 315956 316810 329577 335936 339344 341861 378689 378835 619005 642893 40.65 67.9 1
10:48:23 2023-09-27 338726 338393 86185 82826 124602 128193 127458 126825 93071 90376 98019 100754 122409 122062 345293 369942 998313 976761 367848 378997 113858 99126 108122 109700 125451 125422 114896 116196 78377 79746 265831 234513 675615 686417 206352 204739 260170 264097 306928 296632 315694 318437 333495 336994 314851 348779 703749 739301 525743 431817 278848 274750 316183 315825 331919 334388 340143 342415 381146 378799 617910 643621 40.65 67.9 1
10:48:24 2023-09-27 341695 339429 84892 82841 124539 128213 127621 127075 91517 90423 97954 100756 122748 122062 345817 369977 998089 979385 365634 378997 113982 99195 108413 109775 126043 122201 115405 116116 78408 79746 265831 234513 680398 685931 206352 208334 260386 263658 306179 297047 315622 316403 333495 337030 315847 348285 703215 738999 525743 431209 277567 275171 315956 315825 331955 334423 338356 342415 381146 377635 614017 643385 40.65 67.9 1
10:48:25 2023-09-27 340229 338393 86244 82675 124610 127960 127424 126791 93071 90190 97885 102509 122324 121892 345817 372756 999540 977491 363830 378997 113971 99126 108230 109514 125451 125387 114863 116156 78591 79803 264644 234030 680615 685822 205235 205171 261878 263482 308411 299500 315478 316846 333459 336452 315920 348779 704873 738252 522456 432759 277726 274487 318192 317308 331955 334926 338321 342415 379002 377600 612269 641946 40.65 67.9 1
10:48:26 2023-09-27 340244 338766 86175 82841 124326 128604 127288 127495 91140 90471 97685 102650 122290 122550 344515 371050 1001740 983246 364344 381032 111187 99126 108230 109548 125658 125178 115405 115970 78666 79637 263445 233416 679212 687877 206497 204166 262018 263842 306820 297983 315586 315925 332182 335662 315331 348954 702184 745213 533011 432426 279779 273039 318192 315825 331381 334962 339380 341344 379526 381070 612678 644829 40.65 67.9 1
10:48:27 2023-09-27 339338 338635 86189 82503 124487 127926 127669 126825 93071 90376 97885 100645 122409 122062 345573 369463 1003947 986048 365747 381141 113791 99296 108029 109649 125423 122267 115398 116323 78345 79823 265831 234023 675650 685785 206284 204560 261766 264027 306928 297888 317516 317951 333013 338760 313859 348184 700130 738799 524078 432154 279474 273875 317743 315825 332891 333885 338356 342487 378663 378835 610874 642893 40.65 67.9 1
10:48:28 2023-09-27 343323 338215 86240 82675 124516 127926 127580 126670 91451 90314 98019 100478 122409 121892 345293 372004 999022 989628 364932 378925 114050 98685 108413 109330 125484 125143 115405 115777 78345 79573 263445 232098 681550 682954 206352 204166 262384 263254 306244 300845 314590 316916 333025 337503 314851 349200 704211 734237 525743 431813 279779 273003 315956 316072 329613 335972 339675 342487 379002 381105 617836 640094 40.65 67.9 1
10:48:29 2023-09-27 341423 337883 86185 82708 124439 127926 127580 126791 93008 90314 97718 102405 122324 121892 345817 368647 993330 987266 369018 380851 111175 99538 108462 109565 125764 125423 115497 116143 78622 79758 277040 232909 683839 680955 206934 204739 260784 267451 306892 298192 315550 316881 332054 339034 313679 350412 705818 730359 523001 430287 279707 274259 315956 317612 329916 335936 337810 342415 378396 382842 618131 641001 40.65 67.9 1
10:48:30 2023-09-27 342294 337892 86181 82784 124644 127858 127757 126757 93135 90124 98223 100378 122493 121484 345817 371050 993330 983246 366561 378961 114050 99126 108230 109514 125484 125300 115405 115970 78408 79746 265831 233052 680550 683993 205776 204739 261183 264062 306928 299851 313635 317876 333025 335945 315883 348779 703749 736641 524372 432340 277993 274294 315956 315825 330916 336985 338954 342523 381146 378199 615870 638213 40.65 67.9 1
10:48:31 2023-09-27 340519 338402 86029 82704 124201 128227 127160 127211 93135 90438 97718 102542 122290 122024 345002 374185 992519 980234 365893 378817 111090 99163 108496 109531 125731 125353 115405 115777 78686 79605 266917 231603 685406 687569 206027 204739 261183 264097 305276 301198 315298 316846 332147 336487 315883 349558 705318 741862 523858 432606 279241 274294 317743 315825 329382 338286 340157 342379 379787 378499 617634 640058 40.65 67.9 1
10:48:32 2023-09-27 339762 338393 86181 82708 124439 128213 127546 127001 93071 90471 97885 102542 122375 122062 345537 371380 996189 980382 369165 381141 113858 99263 107899 109733 125451 125387 114896 116196 78345 79714 266394 233745 677607 687877 206352 204739 260784 265316 306712 299392 315694 315925 333965 337503 315589 350021 706354 744685 526061 431943 278848 274102 315739 316403 329916 334962 339416 341861 378654 378835 618131 643878 40.65 67.9 1
10:48:33 2023-09-27 338717 338873 86189 82826 124524 128378 127458 126825 91451 90555 98055 100689 122884 121993 345428 373274 1000442 979534 368903 378853 111066 99263 108197 109733 125451 125387 114896 116223 78622 79800 265831 234477 678039 686903 206428 204597 261599 264133 306928 297888 315694 316403 333495 337030 315331 349273 705318 746919 530231 431209 279277 274750 315920 315890 331919 334926 339893 342415 378713 378835 618131 643422 40.65 67.9 1
10:48:34 2023-09-27 341676 337936 86181 82708 124405 127926 127546 127001 93008 90314 97885 102438 122358 122062 345537 373314 998869 977491 363866 378997 113971 99195 108230 109548 125451 125212 114929 116003 78345 79714 265831 234146 683262 685446 205449 208369 261183 263289 306428 297532 315658 319179 333495 337030 315920 348779 702221 738188 528485 432498 277567 274750 317743 315825 332458 334962 338842 342451 379002 377635 610910 642930 40.65 67.9 1
10:48:35 2023-09-27 340264 338682 86189 82705 124510 128289 127730 127007 91140 90652 97987 100687 122731 121958 345635 373994 1003291 980345 363830 378997 114050 99228 108429 109700 126032 125387 115438 116036 78547 79945 267019 233581 681983 687390 205882 204739 262201 263658 305965 297567 315622 316881 333025 335980 315920 349273 701120 741452 525743 432642 277993 273910 316636 315825 331632 334997 338321 342451 378689 377671 609974 642890 40.65 67.9 1
10:48:36 2023-09-27 342796 338675 86029 82818 124234 128350 127126 127123 92911 90504 97718 102716 122290 122578 345329 369683 999613 985346 365781 381141 113892 99302 108230 109582 125658 125212 114896 116003 78440 79605 263445 233052 680855 687877 206497 204166 261983 265456 306928 299573 315586 315669 332217 336994 314851 349007 702221 740673 518034 431813 279779 273039 315899 315825 330916 334962 339893 341344 379002 382696 615438 643584 40.65 67.9 1
10:48:37 2023-09-27 341210 339457 86430 82609 124577 127820 127655 126690 91140 90306 97987 100478 122697 121937 345817 369723 1003984 988747 366558 381141 113824 99126 107899 109548 125384 125422 114863 116196 78527 79832 264620 234477 676666 683993 206643 204596 261800 264062 306928 296597 317553 316881 332557 338238 313894 348709 701156 735783 522726 431202 279707 273910 317743 315825 332963 334692 338321 342559 378736 379968 609077 643385 40.65 67.9 1
10:48:38 2023-09-27 340504 338690 86214 82704 124524 127960 127546 127001 93168 90408 98013 102438 122358 121977 345329 370128 996189 991072 368083 378997 114084 99126 108263 109514 125745 125212 115438 115890 78547 79637 265831 232725 679807 683725 206643 204023 261800 264133 305276 300311 315334 316916 333025 338012 313930 349272 705818 737476 529488 430896 279815 273875 315956 315890 329880 336205 341012 342235 378713 381391 619889 640854 40.65 67.9 1
10:48:39 2023-09-27 340922 337785 86323 82723 124921 127790 127621 126757 91525 90408 98052 102368 122884 122024 346306 369427 995917 983879 368495 378709 113892 99126 108263 109548 125484 125178 114896 115923 78440 79746 270369 233529 680023 680955 206643 204739 260386 264909 306928 299851 315622 316916 331515 339034 313644 349558 707356 730359 528485 430591 279313 274750 315956 317951 330647 335972 338321 342523 377828 378870 616315 641038 40.65 67.9 1
10:48:40 2023-09-27 342884 337919 86210 82655 124639 128248 127757 126441 93104 90314 97952 102438 122392 121723 345817 372198 993330 983246 366558 378997 114276 98685 108488 109548 125865 125003 115597 115843 78666 79746 265831 233088 687717 683993 206062 208006 261218 264097 306928 301058 314590 316987 331683 334724 315920 349273 705318 738799 524372 432606 278420 274466 317707 315645 329666 337352 339602 342379 381969 378623 616122 642012 40.65 67.9 1
10:48:41 2023-09-27 338619 338251 86096 82704 124234 128316 127160 127305 91547 90438 97718 102542 122324 122097 345573 374185 992590 977565 366968 378997 113892 99126 108263 109548 125451 125178 115405 115890 78440 79605 265831 231639 680975 686903 205741 204739 261183 264097 306065 299168 315328 315925 332458 336758 315847 350449 706354 739264 528841 434858 278884 274294 317743 315890 328884 337021 338321 341861 379787 378799 617694 641983 40.65 67.9 1
10:48:42 2023-09-27 337670 338402 86125 82765 124234 127960 127160 127001 93008 90314 97980 102542 122324 122062 344806 369977 994777 984434 368981 378745 111025 99197 108312 109750 125557 125440 115464 116256 78484 79791 265831 233052 676885 687606 206497 204739 263382 265510 305276 297532 315442 315925 331683 337905 315883 347135 705318 742847 525743 431209 279313 274750 315920 315669 331686 334702 339416 342415 379002 378870 612848 643915 40.65 67.9 1
10:48:43 2023-09-27 339751 337923 86375 82708 124430 127926 127458 126704 93008 90460 97921 102438 122358 121892 345329 373088 999577 977528 363866 381141 113971 99159 108230 109733 125484 125178 115405 116003 78377 79746 264644 233781 679396 685931 205449 208042 261253 263289 305965 297289 315622 318719 333495 336522 315920 346872 701192 743592 523344 432678 278884 273074 316925 315825 331686 334997 338356 342487 379857 378835 609077 641983 40.65 67.9 1
10:48:44 2023-09-27 338655 338156 86033 82826 123851 128350 127038 127035 91239 90471 97718 102716 122121 122515 344515 372865 1001791 985272 364823 378853 111090 99163 108462 109674 125731 125598 115372 116003 78666 79637 264644 232837 681574 687877 206643 204166 262018 263693 306856 301963 315658 315704 332449 336711 314923 349236 702221 739337 554532 431813 279815 273109 316123 315825 331417 334926 340168 341861 378464 381141 613619 644829 40.65 67.9 1
10:48:45 2023-09-27 342592 336897 86218 82448 124883 127899 127546 126374 93104 90124 97952 100576 122442 121519 345573 368545 1001777 988925 363866 378997 114084 99159 108413 109548 125451 125212 114896 115923 78345 79637 270369 234146 680974 681722 206497 204739 261218 263289 308628 297635 315334 317911 331534 338558 314887 348184 700130 734756 527114 432119 278920 274102 317114 315825 331686 336759 339435 342559 379002 378870 609077 640094 40.65 67.9 1
10:48:46 2023-09-27 342880 337883 86154 82712 124430 127926 127492 126973 91547 90460 98088 100689 122646 121788 345147 372077 999645 991682 364787 378817 111274 99093 108263 109548 125778 125003 115431 116156 78408 79573 263445 231674 693720 684510 206754 203880 261253 264133 306065 299188 315364 316916 333260 338048 313966 349272 706150 736157 525743 430591 279815 273910 315956 315925 329916 335972 337846 342487 379002 381105 617222 641001 40.65 67.9 1
10:48:47 2023-09-27 342618 337651 86222 82599 124677 128098 127614 126407 93104 90157 97918 102335 122442 121445 345329 370012 994777 983246 366818 378997 114005 98990 108263 109548 125451 125212 114929 115843 78666 79605 265831 233052 683767 683474 205918 208006 261183 264097 306928 298506 313706 317911 333730 335733 315920 348815 704247 734201 524372 432570 278456 274330 315956 315825 330951 337021 338954 342523 381847 378234 615906 640094 40.65 67.9 1
10:48:48 2023-09-27 338753 338675 86286 82775 124477 128412 127342 127109 91140 90529 97819 100756 122612 122163 345391 372021 992553 979686 365710 378961 113926 99302 108413 109514 125745 125247 115517 115890 78815 79726 270369 231441 682336 686903 205776 208042 261218 264097 306065 300985 315586 316438 332225 336522 315883 347135 706354 742284 525743 432304 278884 273910 315956 316403 329382 335032 339380 341897 378689 378835 619078 642966 40.65 67.9 1
10:48:49 2023-09-27 340722 337914 86218 82708 124439 127926 127458 126825 93040 90314 97885 102368 122358 121892 345329 372198 998837 977565 363866 381141 114005 99329 108263 109733 125484 125247 114929 116003 78440 79669 270369 233781 683262 685446 205918 208441 261218 263913 306428 299831 315658 316916 333025 337065 315920 348532 702221 738152 525743 432638 277993 274785 316123 315825 332927 335032 338392 342487 378089 378934 614125 643313 40.65 67.9 1
10:48:50 2023-09-27 341690 338806 86241 82727 124577 128247 127655 126953 91140 90463 97954 100617 122493 121892 344842 374244 1001791 980271 363536 378997 113926 99159 108230 109523 125484 125073 114929 116003 78440 79605 266394 233452 679135 686903 205484 208006 262018 263289 305965 297532 315658 316916 333965 336016 315920 349809 702221 739337 525743 432647 278029 273910 319056 315825 331955 335032 338392 342451 379787 378234 609113 642019 40.65 67.9 1
10:48:51 2023-09-27 336680 338200 86070 82826 124234 128261 127370 127244 92976 90504 97718 102575 122752 122372 345329 367738 1002524 983842 365485 378997 113926 99329 108263 109582 125518 125073 114929 116211 78408 79832 263445 233416 688831 686903 206643 204452 261835 263877 306928 297567 315694 315008 333785 338083 314408 349272 702257 738544 534401 431202 279815 273875 315681 315500 331417 334680 342578 342041 378749 380963 613944 643768 40.65 67.9 1
10:48:52 2023-09-27 341695 339698 85007 82690 124573 127785 127669 126374 93168 90190 98019 100507 122833 121723 345537 369984 1003984 986785 365930 381141 113858 99329 108230 109767 125484 122306 114929 116036 78408 79669 265831 234585 682708 682569 206643 204739 261253 264133 306463 296632 315730 318131 332089 339034 314887 348219 700661 735637 527114 431813 279313 274294 317743 315825 332963 335032 337337 344570 379002 379968 608647 641038 40.65 67.9 1
10:48:53 2023-09-27 340264 338690 86070 82712 124434 127926 127370 126825 93040 90190 97751 102368 122358 121723 345573 369457 993367 983916 368119 378997 113926 99159 108263 109582 125484 125212 114929 115923 78408 79637 265831 232888 679233 681472 206643 204739 260421 264168 306928 297602 315622 318474 332557 339034 313930 348481 705355 730287 525743 430896 278633 275344 318112 317951 330808 335795 341123 344352 378216 381798 618020 642927 40.65 67.9 1
10:48:54 2023-09-27 342668 338575 86070 82679 124434 128248 127696 126973 91272 90438 97852 100579 122459 121892 345111 372198 990409 980345 366558 378925 114152 98652 108563 109145 125865 124986 115564 115584 78913 79519 265831 231603 688422 686903 206352 204739 261183 264062 306065 301198 315292 316403 331683 335662 315847 350302 706354 741002 530231 432660 278812 274259 317743 317612 329613 337494 338321 342343 382964 378799 619449 640964 40.65 67.9 1
10:48:55 2023-09-27 338655 337852 86096 82679 124520 127926 127424 126791 93071 90438 97852 102509 122290 121977 345256 369942 999022 977528 365104 378961 113824 99195 108197 109514 125417 125300 114863 116003 78281 79746 265831 234275 684943 685931 206352 204739 260351 264909 306928 296632 316959 316624 333965 337739 315811 349016 706653 745379 525743 433654 279133 275451 315920 317612 332243 334561 341607 342307 381684 378764 617693 643842 40.65 67.9 1
10:48:56 2023-09-27 339451 338117 86401 82785 124610 127926 127546 126791 91588 90496 98019 102509 122409 121977 345256 371570 999306 976032 364932 381141 113858 99296 108379 109700 125451 125178 114896 115970 78408 79714 265831 234224 679896 685446 206062 208441 261183 264062 306428 297497 315658 316881 333965 338522 315487 348779 705318 739192 527114 431817 277993 275364 317743 315500 332927 334926 338392 342451 378354 378164 612678 643385 40.65 67.9 1
10:48:57 2023-09-27 338801 337883 86096 82822 124230 128557 127126 127211 91305 90690 97718 102646 122256 122194 344769 370128 1001031 984646 365485 378961 114050 99263 108230 109548 125451 125143 115405 115810 78666 79637 264644 233052 679874 685931 206643 204166 262018 263842 306928 297532 315694 317503 333785 337953 314342 352158 702002 741576 527114 433346 279599 273698 318380 315753 331614 335936 339893 341344 381774 381391 612531 643842 40.65 67.9 1
10:48:58 2023-09-27 339762 337848 86185 82675 124539 127926 127458 126791 93104 90281 97885 102438 122375 121892 345817 369723 1003984 986048 364641 378997 113903 99296 108197 109809 125244 125335 114896 116390 78345 79887 270369 234440 676291 683993 206392 204739 261800 264062 306928 297635 317553 316403 333229 339034 313930 348673 700130 735238 529855 431848 279510 273875 317743 315825 332927 333920 338356 342523 378966 379932 609507 641983 40.65 67.9 1
10:48:59 2023-09-27 343641 337374 86248 82700 124606 127892 127580 126973 91610 90397 98223 100656 122901 121584 345391 369984 1001866 990975 360510 378781 114016 99060 108454 109439 125484 125143 115431 116156 78569 79714 265831 233052 683725 682809 206643 204739 262821 263219 306928 298471 315032 317876 333025 338012 315367 348148 702184 737962 527114 431086 279743 272777 318605 315855 329845 336985 339675 342523 379002 380803 614489 640058 40.65 67.9 1
10:49:00 2023-09-27 343857 337374 86281 82448 124644 127681 127969 126374 93201 90000 98052 100202 122527 121484 345573 368803 994740 983246 367078 378997 114016 99192 108230 109548 125451 125143 115405 115890 78408 79605 264644 233016 679755 680955 206352 208334 260784 265032 306928 299500 315586 318615 331982 338522 315883 348779 705818 729890 525743 432426 278420 274750 315690 315825 330916 335972 339675 345020 378663 378826 618131 640021 40.65 67.9 1
10:49:01 2023-09-27 342366 337883 86430 82705 124854 128111 127642 126865 91517 90339 97987 100478 122663 121832 344624 372021 991813 982511 366558 378925 114186 99064 108762 109330 125952 124934 115597 115618 78666 79650 270369 232725 684647 684962 206062 204739 261183 264097 306712 300736 314590 319073 333965 336675 315920 349805 706318 737355 524372 432570 278420 274294 317743 315825 331293 337766 340157 342415 380662 378799 618131 640511 40.65 67.9 1
10:49:02 2023-09-27 338428 337892 86066 82708 124405 127960 127160 127001 93135 90438 98013 102405 122290 121977 345293 369907 996189 980382 367305 378997 113824 99296 107899 109700 125297 125387 114863 116163 78206 79778 265831 233745 681485 687119 206352 204739 260351 265130 306928 299573 315406 316403 333730 337030 315367 347135 703749 740673 525743 431286 278420 275364 315956 315825 332927 335711 339380 342451 379002 378234 615653 645830 40.65 67.9 1
10:49:03 2023-09-27 341197 338113 86267 82784 124544 127824 127444 127041 91517 90496 97954 100617 122459 122062 344806 372233 1001031 979422 363793 378997 113858 99195 108230 109661 125644 125212 114929 116003 78345 79605 265831 233745 682513 683993 205773 208369 261218 263254 306214 297289 315586 316916 333495 336994 315920 348779 704108 739845 527114 432570 277957 274715 316123 315825 332422 334926 338356 342451 379002 377671 610406 641983 40.65 67.9 1
10:49:04 2023-09-27 338797 337892 86066 82708 124405 128227 127160 127001 93008 90471 97718 102542 122290 122383 344733 369984 1002524 985346 366040 378997 113824 99263 108155 109582 125364 125212 114896 116003 78666 79605 263445 233052 677471 685446 206643 204452 261983 264062 306928 297567 315730 317648 333965 337420 313930 348954 702221 738022 521373 431202 279743 273840 317743 315825 331919 333639 342822 342235 378519 380821 614342 643731 40.65 67.9 1
10:49:05 2023-09-27 341695 339698 86411 82736 124921 127790 127832 126374 93199 90190 97885 100340 122409 121699 345355 369984 1002524 986011 363539 378853 113937 99126 108230 109548 125451 125212 114896 116003 78377 79637 263445 234311 681212 681954 206643 204739 261618 264097 306927 296597 315622 317876 332760 339034 314851 348148 701156 734527 525743 430908 279707 273875 316636 315825 331955 336443 339675 344534 379002 378835 610643 640058 40.65 67.9 1
10:49:06 2023-09-27 339751 338413 86062 82708 124520 127926 127370 127001 91525 90314 97751 100679 122358 121977 345573 368907 995917 985275 368381 378961 113971 99126 108263 109582 125484 125212 114896 116003 78408 79637 265831 233228 680736 680955 207079 204739 260966 264944 306928 300208 315622 316916 332054 339034 313930 348184 707085 730323 529855 431202 278848 275344 317670 318364 331131 336336 341123 344389 378216 378658 619361 640818 40.65 67.9 1
10:49:07 2023-09-27 344445 338224 86299 82700 124673 127960 127730 126764 91610 90157 98019 100543 122527 121603 345293 371760 994777 983246 366818 378997 113971 99328 108230 109548 125484 125178 114929 116003 78547 79637 263445 233088 681948 683993 206062 208369 261253 265276 306928 300736 314626 318392 333965 336758 315920 349521 704284 738386 525743 432678 278884 274750 317743 315825 330916 337494 339194 342523 378689 381348 615870 639116 40.65 67.9 1
10:49:08 2023-09-27 338690 337928 86181 82935 124434 128227 127370 126791 93104 90471 97751 102509 122358 121977 342794 369389 998313 976032 365747 378997 113858 99195 108197 109700 125451 125212 114896 116003 78345 79637 265831 234311 678426 685931 205776 208298 260351 264133 305930 297635 315730 316881 333699 337775 315589 348779 706150 744162 525743 435232 278741 275873 315920 317612 332279 334750 341607 342307 381073 378764 617255 643878 40.65 67.9 1
10:49:09 2023-09-27 339476 337883 86430 82738 124614 127926 127458 126791 93135 90555 98273 102368 122358 121892 345329 372162 996677 977528 364417 381141 113892 99159 108230 109700 125451 125212 114896 116003 78377 79778 265831 234146 680136 685662 206062 208476 261218 263877 306748 299573 315442 316951 333730 337775 315920 348779 702221 738507 533011 432498 277993 275557 316123 315825 332963 336217 338356 342487 378089 377635 612306 642930 40.65 67.9 1
10:49:10 2023-09-27 337625 337883 86096 82712 124430 128350 127126 127123 92975 90471 97751 102716 122290 122457 344806 369130 999613 984646 364932 378997 113892 99058 108263 109548 125451 125212 114929 115923 78440 79637 263445 233052 678875 687390 206643 204166 262018 263877 306928 297567 315658 317249 333893 337728 314599 352487 702075 743410 525743 433654 279671 273734 319165 317351 331614 335901 339893 341380 379787 381427 612678 644335 40.65 67.9 1
10:49:11 2023-09-27 338342 337892 86189 82712 124560 128447 127370 126913 93168 90408 97852 102438 122290 121892 344806 369463 1004696 983879 366040 381141 110851 99296 107899 109919 125451 125457 114896 116310 78622 79832 265831 233745 686148 685446 207225 204739 264419 264097 306928 297567 317553 315925 333730 339034 314408 349236 702221 737077 522726 431202 279779 274294 316123 315825 332692 333955 339893 342523 378713 380803 613619 643915 40.65 67.9 1
10:49:12 2023-09-27 343153 337919 86154 82708 124516 127960 127580 126407 93104 90314 98013 102438 122358 121723 345293 369389 996677 988747 363536 378997 114118 98685 108446 109548 125899 121992 115597 115923 78686 79605 263445 232362 686374 685877 206643 204452 262978 264661 306784 299201 315334 317770 333893 338380 315703 350184 705135 737573 527114 431813 279815 273074 317743 317784 329666 336997 338285 342487 378124 381141 618131 640854 40.65 67.9 1
10:49:13 2023-09-27 341349 337883 86185 82708 124644 127960 127492 127035 93071 90314 97885 100712 122358 121723 345817 368943 995421 986748 366753 378997 113926 99126 108413 109548 125484 125160 115405 116003 78440 79691 263239 232888 678714 680991 207225 205027 261183 265351 306928 300985 315622 318997 333025 339034 313930 348709 706354 730359 525431 430896 279313 275364 315956 315890 331417 336478 338356 344534 378396 378835 617222 641749 40.65 67.9 1
10:49:14 2023-09-27 342570 337646 86189 82712 124644 128283 127580 126791 93168 90314 98052 102438 122358 121892 344806 371902 991887 983246 366818 378997 111216 98685 108630 109363 126106 124969 115663 115651 78730 79637 265831 233329 689914 685675 206463 205315 262423 264767 306928 299307 314926 318215 333929 336853 315775 349805 706354 738799 524372 436125 279222 274644 318192 317612 330916 338039 339675 342271 383037 378799 616343 640094 40.65 67.9 1
10:49:15 2023-09-27 338206 337892 86130 82826 124234 128350 127160 127123 93008 90471 97751 102575 122616 122062 344806 371345 993330 980382 366968 378997 113926 99228 108413 109548 125484 125125 115405 116211 78632 79778 263445 231639 684321 686903 206352 208042 261800 264133 306712 299448 315586 316916 333821 337030 315920 348184 706354 742847 525743 432773 279510 274715 317743 318328 329916 336785 339893 342257 379822 380253 621579 643584 40.65 67.9 1
10:49:16 2023-09-27 340412 339698 85075 82817 124573 128421 127444 127075 91517 90558 98121 102683 122493 122267 345293 369977 998837 983209 368117 381141 113824 99329 108197 109784 125451 122270 114896 116196 78408 79778 263445 233416 676148 685639 206643 208042 261183 265759 306928 298018 317553 316656 331718 338048 315883 348148 705355 739373 525743 431853 279313 275400 315956 315890 332458 334692 339893 342451 378654 379968 618131 643915 40.65 67.9 1
10:49:17 2023-09-27 338762 338628 86125 82708 124644 128257 127458 127109 93104 90471 97952 102542 122358 121892 345573 375392 999577 979686 364675 378997 113892 99126 108750 109767 125484 125247 115405 116036 78632 79637 264644 233781 679396 685446 206062 208476 261800 263693 306463 297567 315730 316951 333965 337811 317707 348165 703749 739589 527114 432570 278029 274785 316158 315825 332171 335724 341570 342271 380964 378658 612298 643238 40.65 67.9 1
10:49:18 2023-09-27 341452 338450 86318 82719 124577 128213 127458 126791 93040 90314 97751 102401 122799 121854 344769 373017 1001814 981813 363427 378997 111177 98718 108230 109548 125484 125247 114962 116003 78408 79669 270369 233617 684254 686903 206062 208334 264501 263658 306428 299392 315694 316951 333965 336016 315653 347171 702184 744501 528841 432642 279743 273650 316893 315825 331955 336007 338356 342451 380959 379968 610874 643878 40.65 67.9 1
10:49:19 2023-09-27 338762 338453 86408 82704 124644 127926 127580 126441 93040 90222 97885 102368 122358 121723 345329 369463 1003984 987266 366040 381141 113824 99296 107932 109733 125417 122123 114896 116196 78143 79637 270369 234477 681166 682569 206643 204739 261253 264133 305930 297635 318074 316951 333025 339034 314887 348219 701156 730071 522726 431813 279491 274466 318605 315645 333324 334574 341123 344911 378857 380625 611945 641836 40.65 67.9 1
10:49:20 2023-09-27 342149 337599 86154 82647 124558 127960 127614 126885 93104 90312 98052 102368 122358 121723 345002 371968 999650 986748 362731 378997 114084 98685 108413 109582 126066 125003 115405 115843 78579 79637 263892 233124 683840 681917 206497 204739 262856 263289 306928 298924 314662 317911 333025 338558 315403 348709 704320 736714 527114 430870 279815 273003 318605 315634 329666 337056 340398 342559 378089 381141 614562 641482 40.65 67.9 1
10:49:21 2023-09-27 341187 337374 86255 82448 124677 127715 127826 126407 93201 90190 98052 100643 122358 121519 346038 370164 994777 984646 365139 378997 113926 99126 108263 109548 125518 125212 114929 116003 78472 79637 264644 233052 678357 679994 206643 208369 260784 264944 306928 298471 315262 317911 332054 339034 315654 349622 706061 735456 522456 431165 279133 275519 315920 318060 331238 336572 341365 345399 378966 378870 616351 641001 40.65 67.9 1
10:49:22 2023-09-27 342848 337603 86326 82614 125134 127926 127614 126441 93234 90372 98085 100576 122953 121603 344842 370012 994777 983246 366558 380874 113926 99228 108263 109582 125484 125212 115405 116331 78440 79637 270369 233052 681118 682991 206352 203531 261218 264168 306928 300099 315622 318910 332054 338083 315920 349916 705854 734527 528485 431313 278688 275400 315956 314973 331417 336749 337301 345815 379002 378799 618131 639605 40.65 67.9 1
10:49:23 2023-09-27 339689 338444 86095 82708 124430 128350 127194 127035 93040 90377 97751 102542 122358 122097 344806 369977 995483 981813 369165 381141 113892 99228 108230 109582 125651 125282 114929 116036 78440 79778 270369 233052 683140 686903 206643 208042 261288 265572 306712 300099 317263 318510 333857 337526 315595 350762 706244 743215 525743 434887 279366 274573 317707 316881 330326 336007 339929 342451 382998 380253 618131 643843 40.65 67.9 1
10:49:24 2023-09-27 340170 337646 86218 82813 124464 127960 127404 126825 93104 90504 97751 102471 122324 121892 345329 369942 996189 977528 366753 380872 113701 99296 108230 109582 125244 125212 114863 116036 78345 79778 263445 233781 675642 685931 206643 208042 260386 264979 306856 297324 315442 316438 333730 338048 315847 347171 704320 743103 527114 431340 278652 275664 315956 315825 332963 334962 339380 342451 378354 378234 617255 643878 40.65 67.9 1
10:49:25 2023-09-27 341452 338429 86125 82708 124602 127960 127404 126859 93040 90314 97751 102401 122324 121892 344806 372791 1001777 982548 363866 378601 113892 99228 108230 109582 125518 125212 114929 115923 78408 79637 263445 233088 679135 686903 206352 205279 264875 263851 308628 300736 315514 319448 333965 336591 315739 350762 704646 743374 525914 432606 279513 273840 317079 315573 332369 335936 338321 342487 380923 378799 613252 642893 40.65 67.9 1
10:49:26 2023-09-27 340170 338358 86063 82940 124192 128775 127126 127244 91272 90628 97718 101066 122290 122353 345256 371085 1002487 985346 364663 380872 114016 99263 108413 109700 125484 125352 115405 116003 78408 79714 265831 233052 683744 687877 206643 204739 262821 264062 306928 298435 315658 319149 333181 336959 315847 349236 702221 739337 533011 431173 279779 273039 316636 317612 331919 336443 340658 342102 379787 381640 612678 644792 40.65 67.9 1
10:49:27 2023-09-27 342550 337584 86240 82557 124610 127892 127546 126374 93135 90124 98019 100340 122493 121688 345256 369984 1002524 986711 363573 378997 113858 99126 108379 109514 125451 125300 115451 116003 78408 79746 263577 234059 679972 684510 206936 205315 261878 263992 309866 299500 317552 318661 332576 338891 314815 348184 701120 734527 524247 433039 279474 274259 317114 315825 331955 336702 340214 344534 379002 379932 610837 640058 40.65 67.9 1
10:49:28 2023-09-27 341434 337347 86181 82671 124610 127926 127778 126407 93135 90376 98019 100612 122459 121688 342433 369354 998313 989591 363757 378925 114084 99262 108413 109514 125658 124969 115405 115777 78440 79573 265831 231603 682481 682954 206643 204883 262821 263837 306928 299133 315070 317876 333495 338522 315811 349236 704247 737755 527114 431173 279815 273003 316158 315890 329880 336985 338321 342523 380928 382844 616923 643843 40.65 67.9 1
10:49:29 2023-09-27 342293 336866 86341 82525 124677 127647 127791 126340 93232 90062 98052 100202 122527 121280 345817 369907 994740 984646 367598 378961 113937 99195 108230 109548 125484 122186 115590 116190 78730 79835 268259 232945 686035 683291 206390 205748 261843 264732 306928 298435 315070 319778 333495 338048 317453 348522 705281 734382 518034 432534 278989 275695 318192 317612 331919 336985 337512 346069 381146 378799 618131 641001 40.65 67.9 1
10:49:30 2023-09-27 341812 338330 86222 82826 124434 128218 127458 126791 93135 90377 98052 102509 122442 121892 344769 372198 990409 980382 366003 378961 114118 98652 108596 109363 126100 124934 115597 115584 78825 79324 263892 231639 689549 686903 206497 205027 261218 264097 306928 299413 315550 316881 332681 336994 315920 348148 706354 739337 525743 432534 279510 274294 317743 319375 332087 336702 342578 342163 382764 380323 621653 643731 40.65 67.9 1
10:49:31 2023-09-27 338726 338690 86156 82826 124401 127926 127424 126791 93071 90471 97718 102438 122459 121723 345549 372198 996640 977491 363830 378673 111154 99302 108395 109540 125317 125388 115272 116063 78377 79726 265831 233966 682392 685300 206027 203714 261766 263842 306428 300311 315370 316881 333965 337503 317222 348779 704145 738672 530231 432534 277993 274852 316158 315825 332927 334997 339070 342487 381146 378199 610874 642893 40.65 67.9 1
10:49:32 2023-09-27 339715 337630 86092 82708 124641 127926 127126 126757 93008 90314 97751 102542 122290 121688 342794 372756 1001031 980345 363280 380584 114016 98685 108230 109514 125451 125178 114863 115810 78377 79714 265831 233052 678637 686903 206352 205244 262419 263658 306179 297948 315658 316916 333965 336487 317483 348184 702184 743592 511947 436125 279455 273592 319507 315789 331776 335830 341365 344152 383452 380928 613252 643658 40.65 67.9 1
10:49:33 2023-09-27 338322 337584 86151 82822 124405 128467 127376 126757 91140 90438 97718 102509 122256 122163 344733 369984 1002487 985346 364896 378961 113858 99126 108230 109514 125364 125178 114896 115810 78377 79605 265831 233052 678125 685931 207225 204452 261800 264062 306928 298435 317553 318169 332182 339034 314594 349236 702221 738116 516618 431202 279779 274294 316158 315825 331919 334926 340443 342451 379002 381141 614525 643915 40.65 67.9 1
10:49:34 2023-09-27 341499 336870 86163 82712 124606 127926 127546 126407 93135 90314 97885 100612 122290 121688 344769 368838 996677 986711 360654 378925 114084 98652 108413 109363 125778 124969 115405 115618 78547 79605 263445 232362 684186 681954 206643 204452 262821 263877 306518 299133 314746 317876 333495 338522 315559 352260 705147 737999 527114 433654 279599 272933 319544 317575 330469 337553 340602 342487 379002 380500 614525 641482 40.65 67.9 1
10:49:35 2023-09-27 341510 337857 86096 82679 124606 127926 127336 126865 91140 90190 97852 100645 122324 121723 346038 369463 996189 989628 367748 378997 114050 98685 108263 109548 125451 125178 115405 115618 78440 79605 263445 232689 678952 683957 207225 204166 261800 264909 306928 298924 315262 316951 333965 338522 315359 350081 706318 735601 527114 430591 279779 275102 315956 316367 330916 336478 338321 342487 379002 381141 618463 641983 40.65 67.9 1
10:49:36 2023-09-27 344131 337848 86121 82708 124520 127926 127546 126407 93040 90190 98019 100612 122324 121603 344769 371606 991850 983246 366558 378997 114118 98685 108563 109363 125865 124934 115405 115618 78408 79605 265831 233016 689407 685446 206352 208334 261218 264909 306928 300076 315076 319294 333857 336888 315811 350762 706171 739735 520866 432462 279097 274573 317743 317612 329916 338003 339675 344244 380354 378764 616306 640058 40.65 67.9 1
10:49:37 2023-09-27 340455 337883 86107 82822 124405 127960 127160 127035 91305 90377 97718 102613 122409 122062 344769 371050 992590 979649 367488 378961 114016 99126 108230 109548 125451 125091 114896 115923 78440 79605 265831 231639 680810 686903 206643 208298 261800 264133 306496 299413 315586 318437 332681 337503 315920 348148 707356 739337 525743 432498 279707 274715 316478 316846 330326 336443 340371 342415 379787 379932 619041 643843 40.65 67.9 1
10:49:38 2023-09-27 339208 337606 86185 82675 124524 128227 127513 126791 93135 90314 98019 102509 122324 121892 342433 371606 998089 977528 363866 381141 113892 99362 108230 109733 125451 125212 114896 116003 78408 79912 263445 233946 679896 685446 206428 206182 263754 264807 309538 299500 315586 319448 333929 338107 317598 348632 702039 739264 513115 432498 277993 275628 316123 317575 333667 334962 339380 342415 378654 381348 615876 643842 40.65 67.9 1
10:49:39 2023-09-27 339742 337615 86130 82712 124610 127960 127370 126791 93071 90376 98019 102476 122324 121723 344769 373279 999577 980382 363536 378637 113926 99195 108263 109700 125484 125247 114896 116003 78440 79746 264644 233617 679255 686903 206062 208259 262018 263658 306463 298018 315694 316951 333965 337241 317707 350449 702221 739553 527114 432642 279244 274750 316857 315825 332963 335972 338392 342487 378689 378199 610874 642930 40.75 67.9 1
10:49:40 2023-09-27 338801 337883 86125 82822 124234 128227 127370 126825 93008 90345 97718 102542 122324 121977 344806 369984 1002524 986048 365781 378997 113858 99195 108155 109548 125364 125300 114896 116003 78377 79746 272817 233165 684871 686197 207517 204739 262279 263992 306892 299706 317856 318321 333893 338796 314372 349308 702221 738507 521373 431092 279779 274294 318605 315825 332338 334644 340443 342487 379002 381105 614525 645221 40.65 67.9 1
10:49:41 2023-09-27 340734 336839 86218 82618 124644 127926 127580 126407 93168 90314 98052 100576 122358 121723 345293 369723 1003984 986748 365005 378997 113971 99126 108230 109548 125484 125212 114896 116003 78408 79746 265831 234549 677286 681472 206643 208006 261800 264097 309319 297635 315298 317876 332557 339034 315367 348184 701156 729998 529488 432426 279743 274294 316857 315573 333468 336478 337337 345544 378749 380821 613252 643843 40.65 67.9 1
10:49:42 2023-09-27 340264 337855 86130 82712 124639 127956 127458 126791 93040 90314 97885 102438 122888 121892 344769 368647 996189 986785 368903 378997 114050 99126 108263 109582 125663 122171 115431 116190 78730 79791 264644 232945 679190 681808 207810 205027 261843 265581 306928 298435 315134 316951 333749 340048 315717 349236 707356 730107 525125 429653 279635 275400 315956 316403 331184 336749 338392 344230 378966 380234 618131 641946 40.65 67.9 1
10:49:43 2023-09-27 342257 338180 86472 82566 124673 127715 127826 126374 93201 90124 98052 100271 122561 121315 345329 369354 995483 985136 367078 378997 113971 99296 108230 109809 125484 122206 114929 115970 78632 79637 264644 233052 678238 681491 206643 208441 261183 264944 305503 298471 315694 318648 332755 339034 315883 349558 706354 729926 524924 431202 279510 275593 315956 318401 331131 336466 341570 345326 378821 379791 619889 640891 40.65 67.9 1
10:49:44 2023-09-27 337705 337888 86037 82712 124263 128350 127160 126825 93008 90471 97718 102646 122324 122062 344769 370012 993294 980382 368642 378673 111187 99404 108594 109649 125557 125423 115418 116096 78569 79758 267019 232709 695595 687840 206643 208042 262018 264909 306482 300590 317444 316403 332414 338012 315920 349585 706061 742284 525743 432534 279510 274330 315902 316881 329916 337021 339380 342415 379822 379932 620026 642930 40.65 67.9 1
10:49:45 2023-09-27 339522 337892 86151 82704 124524 128261 127370 127001 93040 90504 97985 102471 122290 122062 345549 369977 996189 981850 367341 378997 113858 99296 108122 109843 125451 125387 114863 116003 78408 79746 263445 233581 677280 686903 206643 208188 261183 265351 306928 299428 315370 316438 332182 338048 315654 348184 705318 742284 522456 433654 279455 275962 315847 318060 332549 334821 340060 342307 381110 379791 618020 643842 40.65 67.9 1
10:49:46 2023-09-27 339476 337611 86345 82708 124263 127926 127160 126704 93008 90314 97751 102438 122290 121723 344769 372804 1001828 981198 363318 378853 111057 99197 108312 109599 125610 123713 115385 116063 78569 79714 265831 233088 682995 686458 206102 205279 262384 263877 306428 297567 315694 317954 333730 336994 317707 350486 701192 739301 527970 432642 278420 274522 317079 315825 331955 334997 338356 342523 379787 378499 609077 641983 40.65 67.9 1
10:49:47 2023-09-27 338726 337670 86004 82708 123822 128261 126950 127001 92944 90345 97652 100645 122121 121892 342794 371085 1001067 983246 363866 378997 113858 98718 108230 109514 125824 125178 114896 116003 78377 79605 263892 233088 678336 687390 206643 204739 262419 263877 306928 298227 315658 316659 332716 336487 315595 352260 705147 746947 526061 432498 279599 272933 319092 315753 331453 335795 341607 342379 380656 380536 610874 642629 40.65 67.9 1
10:49:48 2023-09-27 339990 336870 86222 82599 124627 127803 127580 126374 93104 90190 98156 100517 122765 121649 345004 369355 1003836 988859 365634 378817 111177 99197 108279 109700 125417 125125 114896 116036 78377 79893 264620 234477 679297 682472 207079 208042 262498 264697 306463 297047 317553 317911 333025 339034 315559 348709 701156 736121 528485 431813 279779 274431 316123 315825 333468 335972 338083 345300 379002 379968 609077 641528 40.65 67.9 1
10:49:49 2023-09-27 342666 336906 86222 82712 125053 127926 127580 126441 93040 90190 97885 102438 122358 121723 344806 368803 998869 986711 360654 378709 114084 98685 108413 109472 125778 125003 115484 115651 78579 79388 263445 232888 683691 682991 206643 205629 263259 264097 306928 299201 315370 320353 333749 338416 315703 352445 702075 734382 520021 433654 279599 273734 317150 315825 330916 337766 337810 346403 378654 379932 612244 640094 40.65 67.9 1
10:49:50 2023-09-27 341695 338108 86356 82708 124430 127926 127546 126825 93040 90408 97952 102471 122358 121723 345293 369389 996189 991072 366448 378997 114084 98718 108413 109548 125484 125125 115405 115923 78472 79637 263445 231674 685342 683474 206934 204452 262856 264168 306928 299413 315622 320083 337844 338796 315920 350328 706354 738799 522219 431813 281471 274102 315937 316624 329951 336985 338356 342559 378654 382247 618131 641492 40.65 67.9 1
10:49:51 2023-09-27 342659 338249 86181 82708 124439 127926 127580 126441 93104 90190 98052 102368 122324 121723 344806 371121 993330 983246 366040 378997 114152 98685 108848 109363 125865 125003 115405 115651 78408 79637 263126 233088 699813 683993 206463 205748 263941 265068 308397 301911 314926 318250 333965 336817 315811 350228 705135 738799 530231 432606 278884 274750 318605 317612 330880 338513 339675 342559 379822 379826 617859 640584 40.65 67.9 1
10:49:52 2023-09-27 338453 337611 86011 82712 124234 128350 127160 127035 92975 90408 97751 102542 122324 122097 342794 371085 990446 978991 366894 378997 111154 98718 108263 109548 125451 125003 114896 115618 78440 79637 263445 231278 681215 685931 206497 208042 263754 264133 306281 299377 315622 316916 332681 337065 315654 348184 706354 739373 525743 432529 279743 274524 315956 316881 329916 336007 339929 342451 378724 379932 618203 643843 40.65 67.9 1
10:49:53 2023-09-27 338753 336901 86352 82712 124644 127926 127458 126791 93040 90314 97751 102368 122324 121723 344769 371902 998162 978548 364417 378997 113937 99228 108230 109582 125451 122137 114896 115810 78408 79726 265831 233894 680136 685970 205955 205748 261878 263992 309101 300135 315550 317954 333965 338048 317707 348779 702257 742920 522219 432538 277993 275171 316158 315825 333324 336007 339141 342523 378654 378234 610947 643422 40.65 67.9 1
10:49:54 2023-09-27 338753 336906 86189 82655 124439 127926 127194 126825 93008 90377 97718 102368 122239 121723 342830 373053 999613 981116 363866 378997 113892 99126 108263 109582 125484 125003 114929 115923 78377 79637 265831 233088 679351 686903 206062 208077 262419 263877 306000 297567 315658 316951 333965 336758 318562 347171 701688 744538 528841 432606 279743 273683 319625 315825 331668 336007 339106 342235 383306 380821 612343 643731 40.65 67.9 1
10:49:55 2023-09-27 338726 336556 86163 82461 124434 127711 127820 126407 93073 90157 98052 102335 122358 121723 345246 369463 1003984 986748 365781 378997 113858 99228 107899 109649 125456 122087 115431 116190 78377 79958 264620 234368 690311 683291 207225 205171 262279 264767 306428 296667 317589 316951 331731 339809 314635 348709 701192 736677 524078 432119 279743 274330 316158 315825 333468 334997 338321 345057 379002 381449 609040 641528 40.65 67.9 1
10:49:56 2023-09-27 341259 337310 86159 82594 124524 127922 127370 126441 93040 90190 97751 102368 122324 121723 344806 368545 998162 986048 362731 378637 114084 98718 108446 109548 125691 124969 115438 115651 78718 79605 263445 233088 685563 682026 206643 204920 262856 263693 305538 299377 315586 318392 333730 338771 315920 349272 704284 737755 527114 431209 281203 273039 319056 317988 329666 337754 340639 342415 381146 381837 614378 639911 40.65 67.9 1
10:49:57 2023-09-27 340432 337305 86306 82594 124706 127715 127614 126374 93104 90190 98052 102297 122358 121638 345573 369463 994777 984646 368009 378745 111078 99267 108429 109632 125762 125248 115338 115903 78622 79791 265831 232909 680735 680955 206934 208405 261218 264979 306856 300772 315658 317911 332054 340131 315625 349622 706354 735889 533968 431202 279779 275400 315956 315925 331453 336749 338392 345057 378966 379932 617258 641528 40.65 67.9 1
10:49:58 2023-09-27 342365 336906 86255 82599 124639 127715 127580 126374 93170 90095 98052 100473 122392 121315 344842 369942 996189 984646 367078 378997 113892 98718 108230 109548 125484 125212 114929 115843 78440 79637 265831 233088 685612 681472 206643 208476 261218 264944 306856 298471 315334 318910 332521 339034 315920 347171 705355 737999 528485 435506 278989 275308 318380 318060 331740 336844 339528 345887 381037 378658 619449 640021 40.65 67.9 1
10:49:59 2023-09-27 338619 337848 86181 82822 124401 127926 127336 126967 93039 90438 97718 102579 122854 122062 344966 372004 998259 983694 369915 378817 114038 99197 108354 109641 125317 122104 114764 116163 78377 79746 265831 233344 675757 687170 207225 205171 261183 265723 306928 300311 319286 316403 333785 338012 315193 348673 704782 744047 525743 433507 279707 275593 315956 315890 332891 334962 340371 342257 378654 379968 618131 644792 40.65 67.9 1
10:50:00 2023-09-27 340616 337852 86401 82704 124516 127926 127336 126791 91305 90281 97885 100645 122459 121977 344733 369613 998089 978548 365485 381141 114016 99228 108197 109700 125451 122104 114863 115970 78345 79605 263445 233745 676244 684996 206643 203748 261183 264097 306428 297497 315694 316691 333713 338238 315667 349264 707156 742993 515283 433654 278705 276031 318156 317539 333252 335759 339857 342451 378619 378764 614232 645323 40.65 67.9 1
10:50:01 2023-09-27 341100 336875 86147 82704 124401 127926 127336 126791 93168 90522 98088 100656 120872 121819 342614 372091 1003291 982330 363391 378781 111090 99163 108379 109666 125451 125178 114896 116156 78622 79791 264644 233380 681622 686903 206352 205279 262419 263842 309028 297983 315298 316916 333965 336723 317707 347171 702184 745102 531273 432606 279707 273109 317114 315559 331883 335972 338392 342451 380923 380500 612306 641983 40.65 67.9 1
10:50:02 2023-09-27 338692 337374 86037 82826 124192 127960 127629 127001 91305 90471 97718 102716 122290 122508 344966 369354 1001031 986048 364932 378961 113858 99126 108230 109514 125451 125143 115213 115923 78547 79935 264644 233052 678497 687390 207225 204739 262638 264097 308592 300772 315406 318924 335854 338344 315415 350184 704064 744574 528485 433002 279635 274259 316158 315825 331919 335972 343553 342271 378654 382557 613582 644829 40.65 67.9 1
10:50:03 2023-09-27 342550 336866 86222 82709 124854 128076 127730 126730 91517 90244 98121 100653 122612 121549 344588 369875 1004005 988859 362767 378997 114084 99195 108395 109565 125745 125143 114929 115890 78440 79605 264644 233781 679666 681436 206934 208334 262018 264062 307356 299500 315622 321034 333495 339034 315847 348709 702184 735565 528485 430567 279743 274715 318074 315825 332656 337021 338058 345544 379002 380500 609974 641492 40.65 67.9 1
10:50:04 2023-09-27 340779 338171 86222 82708 124610 127926 127546 126757 93168 90312 97952 100612 122409 121723 344769 369354 996189 989591 363793 378961 114084 99126 108413 109405 126066 125143 115405 115618 78686 79605 264644 232163 686374 685483 207081 204920 263381 264767 306928 299272 315478 318250 333893 338618 315667 350714 706318 738277 527114 431202 281471 274466 318417 316810 330866 336985 338356 342235 380964 382247 616315 643385 40.65 67.9 1
10:50:05 2023-09-27 343641 339144 86498 82548 124984 127777 128072 126272 91643 90211 98289 100273 122936 121246 345210 369354 994777 985136 367525 378925 114095 99126 108230 109700 125837 122137 114896 115890 78408 79881 265831 233052 685734 681954 206352 208441 261218 264133 306928 298435 315106 318874 332738 338048 317489 350449 705854 734491 527114 432498 278848 275171 317743 317612 331650 336985 339675 345581 381146 378575 617693 639568 40.65 67.9 1
10:50:06 2023-09-27 342114 337537 86222 82712 124439 127956 127370 126791 93040 90281 97718 100612 122290 121723 342794 371902 990409 981813 366558 378637 114152 98685 108596 109179 125865 124934 115484 115770 78869 79662 265831 231913 686189 683811 206571 205101 261878 265139 306928 299272 314483 318321 333965 337750 315920 350698 706150 736168 518668 432606 279477 274750 316123 318060 331417 338039 339675 344534 379787 378799 616306 640058 40.75 67.9 1
10:50:07 2023-09-27 338726 338082 86092 82822 124234 127956 127126 126791 91305 90471 97718 100787 122324 121977 342794 371606 991850 979649 366558 378961 114005 98718 108413 109439 125451 125143 115405 115777 78686 79637 264644 231243 682704 686417 206643 208077 261983 264873 306928 301198 315586 320126 332681 337503 315920 348184 707356 739337 528485 432570 279707 274750 318192 316881 329916 337021 342792 342199 383269 380519 621211 642746 40.65 67.9 1
10:50:08 2023-09-27 338690 338382 86156 82712 124422 127926 127458 126407 93102 90314 97751 100645 122290 121723 342794 369354 999022 976798 364969 378997 113858 99126 108395 109573 125423 122173 115398 115903 78377 79791 264644 233886 677518 685264 207043 205893 261148 264097 306428 297532 315694 319448 333785 338487 315883 349273 705048 740673 527114 431173 278420 276245 317743 317199 333468 334997 339380 342523 378689 378764 614963 643878 40.65 67.9 1
10:50:09 2023-09-27 340727 337634 86189 82708 124644 127960 127662 126441 93039 90190 97718 100645 122375 121723 344769 372198 999540 977528 363280 378997 113892 99362 108197 109514 125417 125178 114896 115970 78408 79746 263445 233745 678418 685446 206062 208441 261983 263851 308742 299392 315694 316951 333965 337538 317707 349521 702221 742052 518034 432701 277993 275308 319238 315573 332675 335830 341607 342379 381648 378718 613252 643202 40.65 67.9 1
10:50:10 2023-09-27 338562 337857 86147 82785 124234 128316 127038 127001 91305 90504 97551 102542 122121 122062 342794 368545 999577 987248 364677 378709 111187 99302 108462 109599 125557 125388 115497 116223 78622 79758 265831 232909 682754 686903 207009 204739 262603 264661 308665 298400 315658 316403 333459 338048 315703 350292 702221 743103 527114 430387 279815 273910 316158 317612 331919 335972 340479 342379 378619 381675 613582 644829 40.65 67.9 1
10:50:11 2023-09-27 339762 336901 86189 82712 124644 127960 127580 126441 93008 90376 97751 102476 122375 121723 344806 368907 1004696 986748 366040 378997 113791 99228 107899 109733 125038 125212 114830 116003 78175 79778 264620 234404 676416 683993 207225 208042 262018 264133 305538 299573 318414 316659 333495 339034 314887 349236 704646 739913 529855 431018 279635 274608 318642 317612 333794 334785 341607 345363 378821 380928 610369 642930 40.65 67.9 1
10:50:12 2023-09-27 341695 337888 86185 82708 124520 127960 127513 126441 93135 90314 97751 102368 122324 121819 345435 369839 995968 989480 366821 378745 111057 99365 108462 109565 125697 125528 114896 115970 78601 79803 270369 232362 687926 683437 207663 204739 262018 265316 306784 301015 315586 316987 333730 339034 313679 350328 706354 730395 527114 430591 279779 274785 315956 316367 330916 336749 338392 342559 378966 381717 616315 641001 40.75 67.9 1
10:50:13 2023-09-27 342880 336866 86341 82452 124677 127504 127880 126374 93201 90157 98052 100202 122358 121315 344806 369984 994740 984646 367078 378637 113971 99195 108230 109548 125451 125091 114929 115810 78515 79637 264644 233052 678854 680955 207079 208441 261183 264944 306928 298471 315658 320353 332234 340573 315595 350118 706208 729890 522456 431128 279405 275838 317707 318960 331883 336950 338392 345020 378966 380288 618131 640964 40.65 67.9 1
10:50:14 2023-09-27 341546 337670 86222 82712 124234 127926 127160 126973 91451 90744 98088 100689 122612 121958 344624 371760 991703 982330 366968 378781 111187 98652 108413 109330 126066 125021 115816 115803 78857 79464 264583 231674 686670 684996 206607 208405 261835 264133 306928 300985 314626 318392 332182 337538 315920 348184 706354 738544 524372 432606 279313 274750 317634 317612 329666 338039 338356 342487 380656 378835 618131 641975 40.65 67.9 1
10:50:15 2023-09-27 337670 336897 86037 82822 124439 128316 127160 127001 93008 90471 97718 102575 122290 122062 344769 369942 993294 980345 368046 378997 114084 99126 108361 109548 125451 125178 114896 115970 78440 79637 267964 232326 681238 686903 206643 208369 264314 265475 306266 300979 315442 318997 333965 337361 315739 350762 706171 744047 524372 435506 279671 274750 316158 316624 329595 337387 339857 342415 380088 379968 620026 641836 40.65 67.9 1
10:50:16 2023-09-27 343766 337620 86371 82738 124510 128289 127308 126899 91391 90372 97987 100478 122578 121838 342614 369984 999022 977528 366040 378601 113824 99404 108395 109666 125384 125212 114863 116003 78591 79835 263445 234146 680158 685446 206643 203748 260966 264909 306428 299573 317516 316951 331683 338771 315883 349558 705318 739301 527114 431857 279549 276245 315956 315669 332963 335032 340407 342523 378689 378835 617693 644829 40.65 67.9 1
10:50:17 2023-09-27 338682 336910 86222 82712 124439 127926 127370 126825 93008 90314 97751 100718 122290 121723 342794 371050 997419 977491 364700 378997 113858 99126 108230 109582 125451 125212 114896 116003 78408 79746 265831 233817 679896 685190 206428 206327 261878 264027 309101 299924 317408 319302 333893 338653 315775 349273 704284 739264 531621 431817 278365 276102 318192 315825 333468 334997 342306 342235 378654 378764 612714 643915 40.65 67.9 1
10:50:18 2023-09-27 341418 338117 86323 82837 124577 128213 127444 126656 91551 90339 97954 100478 122290 121892 342794 372233 1002524 984434 363243 378961 113858 99126 108230 109910 125350 125125 114896 115923 78377 79778 264644 232801 678777 687390 206352 208334 262603 263877 306214 298227 315694 316987 332182 336758 317707 348148 704284 745065 524372 432678 279779 273109 317114 315609 331991 336007 338392 342451 380994 380803 610874 642930 40.65 67.9 1
10:50:19 2023-09-27 337844 337335 86033 82708 124234 128257 127160 126825 92944 90471 97718 102575 122290 122062 342794 370164 999613 984646 364969 378997 113892 99328 108230 109548 125417 125038 114896 116190 78622 79726 267019 233165 679755 687877 207371 205027 262681 266775 306928 300560 315514 316403 332716 338083 315847 350081 706150 739264 527114 432426 279887 273910 319056 317988 331955 334997 340958 342379 378689 381694 613619 644829 40.65 67.9 1
10:50:20 2023-09-27 341668 337712 86386 82690 124921 127785 127744 126407 93199 90376 98052 100645 122358 121445 342469 369984 1001067 986748 362767 378817 113892 99126 108230 109548 125484 125038 114896 115890 78440 79637 264644 233781 678616 681917 207225 208334 262018 264133 309028 297567 315730 318874 331425 339034 315883 348745 702184 735601 528485 431587 279779 274558 317150 315825 332692 337021 337846 345581 379002 380536 609077 641001 40.65 67.9 1
10:50:21 2023-09-27 340779 338180 86189 82712 124434 127926 127580 126791 93168 90376 97751 100576 122324 121723 344806 368838 996640 991072 360654 378997 114118 98718 108687 109464 125663 125283 115623 115710 78654 79682 267019 232219 686142 681808 207189 204739 262821 264133 306928 299448 315464 320353 334145 338558 315811 350328 705318 738544 520021 432119 281471 273875 315902 316624 329951 337056 338356 342559 378389 381979 618131 640094 40.65 67.9 1
10:50:22 2023-09-27 342185 337571 86240 82655 124639 127960 127458 126973 91517 90157 98052 102368 122527 121723 344734 373657 993367 983246 366040 378997 114118 98718 108413 109548 125484 125038 114896 116003 78440 79637 265831 233088 682911 683993 206643 208441 262018 264168 305965 299413 316195 318651 332182 337538 315688 348184 706354 741002 524372 432755 279707 276212 316158 315413 329916 338549 338356 342523 380656 378870 618131 641038 40.65 67.9 1
10:50:23 2023-09-27 339171 337646 86099 82822 124226 128295 127160 127035 93104 90504 97751 102542 122667 122062 342830 369977 993330 982292 367825 378709 111154 99230 108421 109599 125557 125423 115464 116063 78654 79791 265831 232326 684979 686903 206643 208259 262576 265068 306928 301697 315370 316916 335782 337905 316240 348219 706354 744047 525743 434887 279743 274750 315956 316916 329951 336007 339929 342257 379822 380234 619078 643878 40.65 67.9 1
10:50:24 2023-09-27 340938 336582 86379 82776 124524 127926 127160 126441 93040 90460 97954 102401 122324 121892 344769 369942 998259 977528 364969 378997 113892 99159 108230 109733 125331 125125 114896 115923 78408 79778 263445 234146 683362 685446 206643 203748 261218 264133 308592 301246 317553 316987 331718 338558 315920 349273 705318 739337 527114 431853 278884 276475 315937 314973 333672 335972 339929 342559 378724 378799 615470 645781 40.65 67.9 1
10:50:25 2023-09-27 341386 336870 86099 82708 124558 127994 127370 126967 93040 90346 97783 102401 122324 121854 344515 374003 1001791 979534 363720 381032 114140 99163 108631 109565 125644 125563 115405 116003 78472 79746 263892 233930 682513 685446 206643 203782 262236 264133 309538 300347 317516 316987 331683 338558 317707 348485 704284 739228 527114 432534 278029 276016 316636 315825 333468 335972 339380 344497 378724 378835 613349 644829 40.65 67.9 1
10:50:26 2023-09-27 341423 336866 86099 82822 124644 128261 127580 126825 93104 90471 97751 102368 122155 121977 342794 372233 1001067 980382 363316 378997 111274 99126 108263 109582 125484 125212 114929 115923 78440 79746 263445 233452 679874 686903 206352 203748 264127 264097 307176 298262 317553 320807 333821 337763 319202 350118 703105 741942 527114 432534 278705 276069 319092 315789 333938 335972 339416 342559 378724 381078 612098 643878 40.65 67.9 1
10:50:27 2023-09-27 337957 337919 84661 82822 124234 128597 127160 127244 91325 90621 97921 101035 122646 122403 344624 369907 1002377 985973 364823 380996 111122 99263 108413 109548 125451 125038 115464 116223 78654 79746 264644 233416 680975 687877 207371 208077 262856 264168 306428 298506 317589 316762 333718 337538 315920 350328 704284 743628 527114 431549 279887 273875 316893 315669 332692 337021 340479 342451 380959 382282 613619 645781 40.65 67.9 1
10:50:28 2023-09-27 338801 337642 86218 82822 124558 128261 127492 126825 93104 90536 97885 102471 122324 122097 344806 369723 1003968 984614 366040 381141 113735 99329 107899 109767 125244 125247 114929 116036 78440 79746 264644 233088 677549 685931 207517 208042 262454 265289 308665 301015 318494 318997 333965 339713 315481 350256 704101 741942 524078 431776 279815 274522 316636 315925 332697 334750 343065 342487 379002 381711 614525 644300 40.65 67.9 1
10:50:29 2023-09-27 341740 337646 86255 82742 124921 128076 127798 126764 91650 90372 98019 100478 122561 121584 345111 369911 1002340 986748 363609 378997 111174 99335 108421 109548 125451 125038 114896 116003 78472 79868 272817 234182 680023 681990 207225 208223 262611 264168 309101 299428 315766 318910 333495 339034 315883 348990 702221 730071 528485 430576 279815 274785 317185 315825 333468 337021 337882 345617 378713 381105 609077 641983 40.65 67.9 1
10:50:30 2023-09-27 340806 337914 86163 82712 124644 127960 127580 126825 93201 90408 98052 102438 122786 121723 344806 368838 998162 989628 362731 378997 114073 98718 108521 109472 125899 125003 115438 115944 78686 79637 263445 232761 685029 685483 207081 205279 263785 264767 306928 300146 317096 318697 333640 338891 315383 350925 706281 735274 528485 433507 281181 273592 318642 316810 330880 337494 338356 345510 381809 382282 618131 641455 40.65 67.9 1
10:50:31 2023-09-27 342629 339391 86554 82576 124954 127751 127832 126239 91643 90273 98189 100412 122867 121449 344769 369984 995346 987953 368046 378925 114050 99126 108379 109548 125803 122222 114896 115890 78440 79746 264644 233016 682950 680918 207079 203714 261218 265316 306928 300948 315658 318839 332990 339988 315883 350412 706354 729962 517118 431202 279707 275593 317743 316367 332661 336714 339344 345544 378966 379932 619449 642893 40.75 67.9 1
10:50:32 2023-09-27 342740 337310 86240 82704 124644 127888 127546 126407 93168 90314 98052 100409 122358 121569 344769 369942 995483 983246 366818 378997 114005 99195 108545 109514 125451 125143 115405 116156 78730 79945 272817 232837 683598 682569 206607 205893 262061 265174 308180 300378 315478 319805 332990 339034 317483 350661 706061 729926 528485 432225 279277 276016 317743 318510 331955 336950 338321 346351 379002 378835 617658 641001 40.65 67.9 1
10:50:33 2023-09-27 339762 338002 86327 82837 124544 128391 127410 127075 91305 90595 97885 102613 122514 122229 345635 369942 995483 981776 369165 381032 113971 99296 108230 109809 125451 125300 114896 116083 78632 79887 270369 232853 677755 686903 206934 208369 262018 265723 306496 301198 317553 316916 335551 338048 315920 348709 707356 743900 533011 434850 279743 274750 315956 316916 331883 335936 340443 342487 379822 380234 617836 643915 40.65 67.9 1
10:50:34 2023-09-27 339762 337339 86181 82822 124606 128227 127458 127001 93135 90471 97980 102542 122375 121892 344769 369389 996677 978688 366167 381141 113858 99263 108395 109649 125543 124060 115398 116176 78377 79823 265831 234131 688128 688414 207517 205893 261901 265688 306428 299428 318524 316916 333821 339034 315847 348709 705818 741722 522456 434887 279277 276475 317743 317612 333703 334715 340407 342523 378689 378835 617255 644829 40.65 67.9 1
10:50:35 2023-09-27 341210 337714 86299 82818 124610 128227 127546 126791 91514 90555 98019 100854 122493 122062 342794 373030 1003291 980345 363536 378997 114084 99126 108395 109514 125451 125178 114896 115970 78440 79746 265831 233052 680878 686903 206352 203714 262786 264062 309707 298227 315730 316951 333965 337503 318156 348148 702221 746800 528841 435207 279707 274487 317150 315825 332656 336714 339380 344497 381529 380500 612371 642019 40.65 67.9 1
10:50:36 2023-09-27 337161 337848 86151 82883 124197 128562 127160 127211 91305 90628 97718 102716 122256 122267 344502 369683 1002487 985136 364677 378709 111154 99370 108387 109674 125350 125388 115497 116223 78654 79758 265831 232909 681862 686903 206934 205027 262856 265068 306820 300420 315334 316881 333217 337775 317852 350328 704247 743592 527114 431272 279851 275102 317079 317612 331919 336714 340958 342415 378724 381675 613582 644829 40.65 67.9 1
10:50:37 2023-09-27 341584 336835 86472 82648 124883 127892 127546 126407 93168 90157 98256 100478 122375 121519 344806 369984 1003984 986748 363536 381141 114050 99296 108230 109733 125451 122137 114896 116003 78547 79637 264620 234146 677623 681491 207225 208369 262384 264909 307391 299573 315730 319095 333260 339510 315847 349272 702184 736677 528485 430652 279779 274750 317114 315825 333938 337021 338321 346069 379002 381070 609040 641946 40.65 67.9 1
10:50:38 2023-09-27 342666 336866 86218 82708 124639 127926 127580 126757 93168 90345 98019 102509 122324 122024 344479 369839 1000294 991682 362586 378817 111164 99163 108496 109607 126025 125388 115564 115777 78686 79637 277040 232326 690573 684024 207225 205171 263663 264133 306928 301125 315622 318839 331718 339034 315920 350364 706318 736314 534401 431817 281471 273074 317150 316810 331691 338003 339106 345020 378689 382282 617255 643349 40.65 67.8 1
10:50:39 2023-09-27 341386 336901 86240 82822 124854 128213 127546 126791 93104 90376 98019 102438 122324 122062 344806 368647 996189 986748 366753 378997 111022 99195 108413 109700 125484 125091 114929 115810 78579 79605 265831 232326 681238 681472 207663 208334 264127 265537 306172 298888 315658 317876 331452 337517 315847 348184 706354 729926 529855 432426 278848 276016 317743 315890 331919 336985 338119 346106 378641 378835 618131 641001 40.65 67.9 1
10:50:40 2023-09-27 342586 337374 86255 82700 124644 127926 127546 126791 91610 90397 98223 100656 122765 121584 344624 371760 992406 983098 366708 378781 111316 99093 108521 109439 125865 125178 115783 116076 78440 79714 270369 233052 692282 685483 206898 203714 262018 264909 306179 299448 315328 318615 332458 338012 318562 348184 707857 739228 524372 434858 279743 274750 316636 316332 329916 338549 338392 342487 380959 380500 618131 641946 40.65 67.9 1
10:50:41 2023-09-27 339522 337883 86189 82712 124439 128350 127370 127123 93071 90471 97885 102542 122324 122062 344806 369942 996839 981813 369165 378997 113937 99296 108230 109733 125244 125125 114896 116036 78408 79746 270369 232817 675243 686903 206643 208405 262018 265794 306928 301198 318038 318942 332681 338558 315920 349236 706354 742847 527114 432162 279779 275593 315956 316624 332692 335972 340958 342487 378724 380536 616351 645509 40.65 67.9 1
10:50:42 2023-09-27 338682 336866 86375 82771 124510 128289 127642 126865 91517 90372 97987 100756 122612 121958 344552 373534 999577 977454 366299 381141 113971 99437 108429 109775 125451 125300 114896 116003 78377 79823 266394 234146 687327 685931 207225 204314 261183 265316 306463 299428 318038 316951 332182 339034 315920 350343 705318 742052 527114 431934 279743 276475 317670 315890 333667 335972 340443 342559 378724 379932 618131 644372 40.65 67.9 1
10:50:43 2023-09-27 338726 337883 86222 82879 124439 128378 127580 127035 93168 90408 97751 102509 122324 121723 344806 369977 998869 977528 364932 378997 111055 99296 108230 109733 125451 125178 115405 116003 78440 79887 263445 234110 682995 685712 207117 206472 264383 264767 309538 300420 317408 318215 333929 338891 317598 349769 705281 739301 527114 431857 279025 276245 318192 317612 333938 335972 340407 344389 380892 378835 614562 644829 40.65 67.9 1
10:50:44 2023-09-27 341670 338117 84769 82874 124577 128213 127478 126865 91517 90463 97954 100478 122375 121892 344769 372756 1002524 983061 363500 378925 114050 99228 108230 109548 125557 125212 114929 116003 78408 79746 265831 233052 679135 687877 206643 208441 262856 264097 306463 298924 317553 318648 332681 337503 315912 349236 702221 746123 531100 432642 279815 273875 317150 315825 332458 336714 339654 342487 381529 381105 612269 644829 40.65 67.8 1
10:50:45 2023-09-27 337844 337572 86189 82826 124259 128346 127336 127001 93008 90784 97718 102613 122290 122372 344769 368287 1002487 989083 364969 378997 113971 99126 108230 109548 125484 125212 114896 116190 78730 79890 265831 233165 680810 687877 207663 205315 263084 265139 308665 299236 317516 316881 333217 339034 315847 352761 703603 745029 520021 432193 281471 273910 319325 318510 332369 337021 340958 342451 380959 382247 612714 645681 40.75 67.9 1
10:50:46 2023-09-27 341695 339457 86475 82804 124921 127785 128305 126407 93201 90157 98052 100473 122918 121734 344966 369984 1003947 986785 364714 378853 113892 99195 108230 109733 125451 125125 114896 115970 78408 79881 264644 234513 692616 681436 207225 208405 262419 264909 307391 297532 317553 318874 333495 337551 315595 349272 702221 736157 527114 431209 279779 274466 318110 315825 332458 338039 338321 346106 378354 380803 609974 641492 40.65 67.9 1
10:50:47 2023-09-27 340779 338180 86218 82765 124933 127960 127580 126791 93168 90314 98052 102471 122324 121892 344769 368838 996677 991777 364932 378443 114039 99234 108653 109573 125837 122071 115530 115903 78654 79650 265831 231496 692520 683775 207517 204838 262821 265316 306928 302605 315658 318803 334145 339034 315883 351141 707356 738763 521373 431202 281471 274750 317743 316916 331417 337529 339380 344207 378619 382819 618167 641983 40.75 67.9 1
10:50:48 2023-09-27 342149 337625 86130 82708 124606 128227 127580 127007 93137 90312 98019 102438 122324 121723 344479 374185 993330 983246 366558 378961 114152 98685 108630 109439 126483 124934 115823 115618 78750 79637 263892 232362 688306 685931 206934 208441 262053 264909 306928 301198 315622 317911 332716 338048 317707 348745 707857 741759 528841 432570 279779 274750 317634 316881 330594 337529 340168 342451 380959 380500 619479 643843 40.65 67.9 1
10:50:49 2023-09-27 338655 337410 86095 82822 124639 128261 127370 127001 93104 90628 97751 102471 122324 121977 342830 369389 997549 983732 370067 380887 114140 99333 108361 109784 125384 125633 115464 116290 78622 79791 263445 233016 676120 686903 207225 205893 264127 266132 306820 300560 317997 316916 335854 339034 315920 348990 706354 742847 520021 432498 279815 275593 315956 316881 332963 335972 340958 342523 379787 381105 619990 644866 40.65 67.9 1
10:50:50 2023-09-27 340690 337599 86189 82822 124635 128227 127492 126825 91643 90522 97952 102542 122459 124379 342830 370012 999577 977528 364675 378997 113892 99296 108263 109548 125484 125212 114929 116003 78408 79669 263445 233781 681141 685446 206643 204382 262018 264133 307356 299924 317553 317876 332182 337261 315947 348184 702257 745029 522456 435162 279622 274522 317185 315825 332963 337021 339929 344534 381529 380536 610874 643385 40.65 67.9 1
10:50:51 2023-09-27 339455 337646 86125 82936 124234 128686 127160 127244 93008 90628 97718 102750 120788 122264 344479 373129 1002340 984534 364787 378853 111133 99197 108496 109674 125731 125178 114896 115923 78440 79746 270369 232945 679852 687390 207225 208188 262856 264882 306676 300311 315730 319857 333718 338048 315920 350364 704284 744501 522219 431209 281471 274330 317114 315890 332692 337056 341474 342451 380390 382247 613619 644829 40.65 67.8 1
10:50:52 2023-09-27 341259 336830 86255 82723 124677 127926 127614 126441 91399 90190 98052 102368 122442 121723 344806 369984 1003712 986748 362803 378997 114050 99159 108263 109767 125484 125212 114929 116036 78408 79637 270369 233994 678454 682472 207225 208405 262419 264168 307391 299428 315730 318910 333495 337517 315920 349272 704051 736714 528485 431250 279779 274330 318110 316108 331955 338074 338356 345581 378689 381141 612306 641038 40.65 67.9 1
10:50:53 2023-09-27 340535 337414 86218 82708 124644 127926 127942 126885 91484 90555 98088 100687 122527 121908 342325 369984 998985 991682 365857 378997 114050 99192 108413 109548 125778 122104 115703 115890 78686 79726 264644 231639 685314 683993 207079 208042 263259 265090 306928 299413 315622 318392 337880 339034 315920 350400 706354 736459 527114 432426 281471 274294 316158 316881 331148 338039 338392 345057 378689 383165 618131 641492 40.75 67.8 1
10:50:54 2023-09-27 342052 337608 86251 82708 124677 127922 127826 126407 93234 90157 98220 100509 122561 121315 344806 369354 994777 984646 367078 378997 113926 99159 108263 109582 125518 125212 114896 115843 78440 79778 264644 233052 679353 680955 206934 203748 261253 265351 305965 300772 315730 320076 333025 337517 321596 348184 706354 738799 527970 432678 279743 275593 316636 315925 331955 339025 337810 345617 380692 379932 617255 641038 40.65 67.8 1
10:50:55 2023-09-27 340485 340150 86342 82800 124477 128549 127058 127143 91517 90591 97954 100756 122697 122163 342650 371606 993330 982274 366558 378673 111207 99195 108413 109472 125745 125038 114929 115870 78632 79637 265831 231278 685020 685931 206643 208405 262419 264944 306928 299448 315140 316987 333718 338048 315920 348219 707356 745065 525743 432800 279779 275364 316193 316916 329951 337056 340168 342487 380959 380536 619515 643915 40.65 67.8 1
10:50:56 2023-09-27 338726 336897 86103 82712 124639 128261 127580 126825 93137 90408 98052 102542 122358 121723 342830 369389 998869 977528 365522 381141 113892 99404 108155 109582 125451 125212 114929 116036 78440 79832 263445 234146 688740 685931 207079 204382 261253 265475 307141 299500 318038 317911 332182 338796 315920 354383 705854 739337 535964 432193 279546 276475 316376 315669 333703 335972 340443 342559 382728 381631 617435 644534 40.65 67.8 1
10:50:57 2023-09-27 341210 337513 86241 82817 124573 128420 127444 126865 91580 90654 98019 102509 122324 121854 344806 374185 1000331 977528 363866 378997 113892 99437 108312 109582 125484 125212 114896 115923 78666 79669 264644 233781 680136 685446 206643 204382 262018 264133 307176 298018 317553 317911 332182 338238 322087 350486 704284 740673 527114 432534 278884 276051 316636 315825 333938 336478 339929 344534 382153 378835 612751 643915 40.65 67.8 1
10:50:58 2023-09-27 338762 337383 86214 82818 124644 127994 127580 126825 93168 90346 97952 102401 122358 121723 342830 372233 1001777 980419 362441 378997 113892 99159 108263 109582 125451 122104 115623 116190 78622 79890 270369 233637 679755 687390 205923 205893 262716 263992 309538 300099 315766 317911 332458 337811 318496 350762 702221 739337 527114 436302 279025 275065 317150 315825 333468 336749 339416 344534 380390 378835 610910 643422 40.65 67.8 1
10:50:59 2023-09-27 339492 337433 86327 82837 124539 128350 127370 127035 91399 90504 98055 101035 122324 122062 342830 369984 1003984 987452 366040 378997 114084 99159 108297 109603 125484 125247 114896 116003 78408 79810 265831 232602 679755 686903 207225 208042 262856 264909 306214 300845 318038 316694 333485 339034 315883 350858 706354 739337 528485 431813 281471 274558 316671 318176 332422 335067 341510 342523 378654 382282 615470 644866 40.65 67.9 1
10:51:00 2023-09-27 338762 336866 86281 82708 124648 127960 127614 126441 93073 90190 98052 102509 122358 121723 344806 369197 1004696 986785 366558 378745 111025 99437 108320 109683 125350 125458 114830 116210 78408 79791 264620 234296 682545 682809 207517 208259 262454 265068 306463 300135 318008 317911 333965 338258 315920 349308 702075 730035 528485 429962 279815 274785 317185 315825 333703 337021 338356 346106 378089 380857 609974 641983 40.65 67.8 1
10:51:01 2023-09-27 341423 337611 86181 82560 124610 128289 127621 126757 93135 90438 98019 100645 120921 121923 342758 368316 996189 989591 368609 378961 114084 99161 108488 109514 125745 125318 115431 115970 78547 79746 264644 232490 680855 681954 207774 208298 262384 265723 306928 299413 315658 318357 332681 339988 314887 350822 707356 734527 521373 431542 279815 275364 317743 316846 331650 336985 340902 344497 379002 381943 618131 641946 40.65 67.8 1
10:51:02 2023-09-27 341479 336559 86366 82618 124935 127681 127757 126374 93265 90124 98052 100340 122493 121484 344769 369731 997549 985550 367936 378853 111187 99197 108462 109641 125731 125423 115464 116143 78654 79768 264644 233016 678616 680918 207555 206182 261731 265723 306928 299133 317994 318732 333025 338528 317707 348148 705818 738530 527114 432570 279707 275593 316158 315890 331955 338003 340157 346069 379787 378764 618131 641001 40.65 67.8 1
10:51:03 2023-09-27 339684 337714 86207 82818 124405 128227 127458 127001 91140 90471 97718 102613 122290 122062 342794 369871 996189 981776 369165 378997 113937 99499 108230 109700 125451 125318 114896 116003 78547 79746 265831 232853 688723 686903 207225 203714 262384 266439 306928 299377 318262 316916 333181 339034 315920 348990 707356 743555 525743 432511 279779 275329 315956 316916 331955 336443 341439 342523 379787 383383 618131 645745 40.65 67.9 1
10:51:04 2023-09-27 338655 336830 86222 82826 124644 128316 127546 127089 93168 90471 98156 100828 122799 122418 345002 372077 1001866 981630 368119 380996 111122 99470 108462 109851 125417 125387 114896 116196 78654 80118 265831 234440 676120 686903 207225 203714 261843 266132 306463 299924 318524 317876 332646 339485 315920 348184 705318 742321 527114 432157 279549 276475 318192 317612 333938 336443 340407 344497 378689 378835 616343 645323 40.65 67.9 1
10:51:05 2023-09-27 338726 337345 86323 82822 124644 127956 127546 126791 93104 90312 98019 102509 122290 121977 342758 372198 1001740 982511 363830 381141 114050 99296 108263 109733 125796 125212 114896 116003 78601 79778 262310 233416 679135 687877 206643 203748 262821 264097 307356 298924 317553 317911 332182 337538 315947 348709 703251 746554 524029 435126 279779 274294 317150 317612 331597 336985 339380 342559 381797 381070 610837 643385 40.75 67.8 1
10:51:06 2023-09-27 338562 338628 86147 82879 124524 128565 127485 127427 91451 90588 97954 101169 122493 122403 342614 372077 1004720 987378 364932 378961 114084 99195 108413 109649 125837 125510 115372 115970 78579 79746 264644 233329 681095 686903 207225 208334 262856 264133 309319 298924 315343 316916 333718 338796 315920 350364 705281 743592 528485 431209 281471 274522 317114 315890 332927 337021 341474 342451 379822 382247 616306 645287 40.75 67.8 1
10:51:07 2023-09-27 340743 337634 86308 82712 124639 127892 127669 126407 93168 90471 98052 100645 122922 121688 345537 369984 1003947 989591 363866 381141 113971 99126 108305 109700 125451 125212 114896 115970 78547 79778 264644 234146 678777 681954 207225 208405 262638 264944 307821 298192 317516 318874 333243 339988 315920 349272 703749 736677 528485 431389 279815 275171 318074 315464 333938 337494 338356 347418 378654 381141 609974 642890 40.65 67.9 1
10:51:08 2023-09-27 343153 337603 84989 82742 124946 128213 127744 126778 91517 90463 98121 100617 122748 121753 344697 370128 998832 990331 363575 378709 111131 99263 108596 109548 125865 125178 115530 115903 78718 79746 267019 232362 684063 681954 207225 208476 263628 264097 306463 299413 315622 319614 331718 339034 315920 349236 705818 737755 528485 431817 279815 273910 318556 315890 331686 338787 338392 345581 378689 381675 613546 641455 40.65 67.9 1
10:51:09 2023-09-27 341695 337378 86434 82712 125046 127892 127791 126407 93265 90504 98187 102542 122527 121977 345293 368907 996189 985275 368119 381141 114231 99296 108728 109809 125865 125300 115484 116003 78718 79887 265831 233052 690847 681954 207225 204348 262018 265759 307132 302605 317516 319805 333495 338528 315912 348184 706354 738799 525743 432737 279707 275593 316857 316367 332927 339025 338285 346340 383269 383112 617601 640854 40.65 67.8 1
10:51:10 2023-09-27 341584 337705 86327 82870 124539 128515 127587 127075 91580 90471 98019 102575 122324 122062 345002 372091 992553 981813 366818 380872 111445 99302 108596 109700 125865 125091 115597 115810 78718 79605 265831 231639 689356 687390 207225 203714 263127 265316 306208 301837 317516 316987 333450 338522 317707 349272 708359 744992 527114 432534 279815 275364 316123 317840 331417 337766 340479 342487 383233 381070 619953 644829 40.65 67.8 1
10:51:11 2023-09-27 338951 337857 86531 82875 124644 128350 127580 127001 93201 90471 98052 102683 122358 122062 344769 372162 999613 979347 364417 381141 113971 99329 108263 109885 125658 122120 114896 116003 78547 79832 264644 233781 680136 684510 206643 204666 262419 264909 307391 298471 317553 318354 332449 339034 315912 350412 704284 740691 529341 432534 279510 276475 319507 317915 333722 336431 340300 344875 382224 379791 614342 644608 40.75 67.9 1
10:51:12 2023-09-27 341210 337670 86386 82822 124610 128227 127546 126791 91610 90710 98121 100645 122493 122062 342794 372198 1003291 980345 363536 381141 114016 99195 108413 109733 125745 125178 114896 116003 78632 79778 270369 233781 679971 686903 206643 204348 262821 264133 307356 300063 317553 318357 332449 338558 315947 348184 704247 745029 527114 435818 279779 274785 318333 317612 333672 337021 339893 345264 381564 380500 610874 645781 40.75 67.9 1
10:51:13 2023-09-27 338557 337620 86130 82883 124439 128384 127336 127211 93071 90628 97751 102716 122290 122457 345305 368838 1002487 983842 364932 378997 114005 99228 108230 109548 125451 125091 114896 115970 78547 79637 265831 233052 678995 687877 207517 208334 262821 264909 306463 300845 315406 316916 334220 338796 315654 350858 705281 744317 528485 433236 281614 275962 319544 318510 332783 336336 341367 342307 382764 382105 618120 645781 40.75 67.8 1
10:51:14 2023-09-27 338655 337335 86218 82734 124854 127922 127546 126407 93168 90314 98019 100687 121004 121723 344769 368907 1005409 986711 366040 378997 113824 99296 108122 109919 125244 125300 114863 116196 78345 79919 264620 234404 674647 683993 207663 208405 262856 265316 306428 297983 318233 316987 333785 338258 315523 349272 702221 734201 522456 432892 279815 275171 317150 315825 333938 337021 339344 346632 378354 381105 609950 641983 40.75 67.8 1
10:51:15 2023-09-27 341535 337819 86214 82704 124673 127956 127580 126791 93265 90504 98013 102509 122527 121723 345246 369839 1003217 990668 362586 378853 111272 99197 108679 109565 126025 123941 115497 115857 78686 79669 267964 232725 686179 684325 207663 203748 263663 264133 306179 301198 315514 318910 332182 339034 315920 350292 706354 738799 528485 431853 281471 273875 317150 316624 331417 337719 339106 345300 378654 382855 616306 641001 40.65 67.9 1
10:51:16 2023-09-27 339679 337358 86218 82708 124644 128289 127655 127143 93104 90376 98052 102438 122324 121892 344769 367146 996189 986748 366753 378997 114005 99195 108664 109548 125451 125212 115405 116003 78718 79778 270369 232689 680975 681990 207810 208369 262053 265759 306663 301190 315730 318357 332182 338528 315920 350615 707356 729998 528136 431202 279851 276051 317743 316846 331955 337766 339893 345300 379002 381711 618809 641983 40.65 67.8 1
10:51:17 2023-09-27 341704 336875 86277 82708 124677 127892 127969 126374 91770 90240 98256 100378 119647 121380 344624 369947 995335 985936 367822 380996 111316 99197 108379 109733 125658 125091 115405 116190 78815 79791 265831 232817 683477 680955 207225 204314 263941 265759 305965 300772 317553 318910 333025 338258 322050 348148 706354 738799 525743 432642 279743 275593 316636 316403 332927 339025 337810 346106 382348 379968 617255 641001 40.75 67.9 1
10:51:18 2023-09-27 338545 337646 86222 82936 124606 128350 127336 126825 93040 90471 98013 102542 122324 122062 344769 369977 996189 983246 369165 378997 113892 99296 108230 109843 125484 125212 114929 116003 78601 79832 264644 233016 687229 687606 207225 203748 262638 266167 306928 299413 317972 316916 333450 339034 317707 349272 707857 745065 554360 432534 279815 275400 315956 316951 332422 336759 341474 342523 380354 381070 620365 645323 40.65 67.8 1
10:51:19 2023-09-27 340419 336839 86214 82734 124502 128289 127519 127007 91140 90496 97987 100687 122612 121958 344588 372077 1001109 977528 367078 378997 113858 99437 108429 109784 125451 125300 114929 116196 78440 79977 264644 234477 676605 685931 207517 203748 261218 265794 306463 300504 318524 317911 332681 339034 315920 348184 705854 739301 527114 431853 279313 276510 316158 315890 333938 336478 340443 344534 379822 378835 615906 645509 40.65 67.8 1
10:51:20 2023-09-27 341173 337611 86341 82818 124639 128316 127580 127001 93104 90471 97952 102471 122324 121723 344769 372233 1001814 981813 363573 378997 111142 99195 108413 109809 125484 125247 114929 116196 78686 79832 267964 233745 680496 686903 206643 204348 263162 264133 307391 300311 317553 318392 332716 338558 316643 348219 703749 745029 527451 436085 279779 275331 318110 317612 333468 337021 339893 345057 382100 380803 614562 643584 40.65 67.8 1
10:51:21 2023-09-27 340235 337639 86208 82874 124339 128638 127444 127529 91140 90654 97954 100965 120698 122233 344769 370012 1003984 985824 364750 381141 114084 99296 108413 109767 125764 125212 114929 116036 78632 79800 263445 233088 679353 684966 207225 208441 263663 264909 306463 300772 315370 318392 336804 337775 315631 350858 704284 745029 522456 434887 281471 274522 317185 315890 332963 337529 340443 342294 381529 382855 613582 645781 40.65 67.8 1
10:51:22 2023-09-27 338690 336795 86222 82818 124677 127926 127791 126825 93201 90408 98019 102542 122527 121723 344769 368943 1006151 986785 366040 378997 113892 99296 108230 109733 125244 125247 114896 116230 78408 79919 264620 234440 676369 683993 207663 208551 262856 265316 306428 300099 319535 317022 331683 338528 315920 349272 703749 737234 528485 431214 279851 275628 317150 315825 333672 337482 341570 346377 381539 381962 612381 644410 40.75 67.8 1
10:51:23 2023-09-27 342176 337477 86415 82870 124921 128213 127655 127109 93168 90471 98019 102401 122799 121993 345293 369537 999613 989628 362477 378853 114152 99126 108596 109514 125899 125125 115405 115810 78686 79746 266684 232888 683081 683474 207517 208290 264102 264133 306214 299448 315658 318910 332182 339034 315920 353603 705355 735420 528485 431853 279851 274330 320449 315669 331955 338549 338392 346106 378654 381141 610910 641001 40.75 67.8 1
10:51:24 2023-09-27 339715 337239 86310 82822 124558 127956 127614 127001 93168 90471 98052 102542 122582 121723 344842 367834 996189 986748 367011 378997 113971 99126 108446 109733 125451 125160 115405 115923 78718 79778 265831 232888 679331 681990 207810 208512 262018 266354 305965 299413 317553 318392 333591 338563 315920 348709 707356 736677 528485 433580 279455 276225 319056 319186 332639 337352 339237 346523 378966 380359 619375 641308 40.75 67.9 1
10:51:25 2023-09-27 341668 337630 86281 82708 124639 127960 127580 127007 93168 90438 98046 102368 122358 121723 344515 371795 994072 985136 366558 378997 114152 98685 108596 109439 125899 125148 114929 115843 78632 79832 265831 233088 687428 685662 206934 203748 262454 265130 306428 301911 314890 318874 332716 338048 316240 348745 707356 740682 533011 432741 279743 275400 316636 316846 330916 338512 339416 342559 381030 380536 617873 642019 40.75 67.9 1
10:51:26 2023-09-27 338180 337646 86222 82822 124554 128350 127458 127035 93201 90471 98052 102542 122290 122097 344806 369752 996677 980419 367305 378997 113824 99296 108230 109843 125331 125247 114896 116196 78408 79864 265831 234110 678688 686903 207225 208512 261253 266612 306214 300420 319010 319995 332716 339034 315920 351987 707135 746689 527114 434887 279671 275451 318003 317734 332747 336301 341331 342379 382764 381105 618131 645323 40.65 67.8 1
10:51:27 2023-09-27 338180 336587 86379 82813 124639 128283 127492 126825 93008 90555 98154 102471 122358 121977 342794 369425 998125 977565 364812 381141 110893 99296 108263 109733 125484 125247 114896 116036 78591 79832 264620 234146 677280 685931 207225 204206 263673 265759 306927 298018 318560 316987 332681 339034 315920 348184 705318 739301 527114 432202 279277 276510 316158 317612 333938 336513 340443 344534 382691 378870 615906 644866 40.65 67.8 1
10:51:28 2023-09-27 339725 337383 86103 82936 124263 128775 127194 127244 93040 90471 98052 102575 122324 121977 342794 371641 1003984 983571 364417 378997 113926 99228 108413 109733 125484 125160 114929 115923 78472 79778 265831 233088 680855 687877 207225 208441 263663 264723 307176 298924 317964 319109 336804 337763 317974 350220 704137 744992 527114 432426 281289 274573 317968 318285 332927 337021 340443 342523 382136 382570 612678 644829 40.65 67.8 1
10:51:30 2023-09-27 337698 336875 86095 82775 124577 128261 127370 127035 91365 90504 97985 102575 122358 122097 344769 369984 1004424 983879 365781 378997 113926 99159 108263 109767 125451 125247 115438 116003 78579 79669 263445 233264 688430 686903 207810 208113 262856 265130 306463 298924 318524 316916 333753 339034 315007 351177 706084 739337 528485 432119 281471 274785 317150 318437 332963 336007 341510 342559 378689 382551 615433 645323 40.65 67.8 1
10:51:31 2023-09-27 342345 336910 86340 82818 124677 127960 127703 126825 93234 90471 98220 102401 122392 124327 344806 368838 999613 986822 362767 378997 114118 98718 108630 109733 125899 125125 115550 115923 78718 79778 264028 232924 684186 682991 207225 205893 264260 265289 309028 301941 315550 319510 333965 340202 317634 350997 706171 736798 528485 432157 281999 274330 318074 316916 331668 338264 339380 345581 379822 382855 615876 641836 40.65 67.8 1
10:51:32 2023-09-27 340291 337883 86255 82826 124677 128261 127791 126825 93201 90471 98220 101027 122392 122097 344842 369463 996713 991072 368119 378997 114118 99228 108446 109582 125518 125073 115438 116003 78472 79723 265831 232362 684201 683993 207810 208042 262891 265794 306928 300358 315766 319070 332182 339034 315883 351460 707356 736350 522219 431202 282068 274785 316158 316916 331955 338039 339416 345300 378724 383159 618167 642019 40.65 67.9 1
10:51:33 2023-09-27 339476 337094 86460 82775 125060 128412 127478 127109 91617 90312 98154 100756 122646 121993 344624 368763 996189 986748 368642 378997 111164 99296 108596 109733 125691 125160 114962 116190 78794 79723 270369 233052 688412 681472 207517 204382 262018 265794 306428 299413 317589 319393 333495 339070 321896 348709 706354 738945 527114 432642 279779 276051 316671 316881 333202 339025 338321 346668 380390 380536 618131 642696 40.65 67.9 1
10:51:34 2023-09-27 337670 337855 86103 82883 124468 128380 127458 127035 93040 90661 97952 102679 122324 122372 342866 369977 994777 981850 368605 378997 111251 99228 108446 109733 125484 125073 114929 116036 78718 79669 263445 232362 691377 687390 207225 204348 262611 265759 306928 300815 317589 317911 334220 339034 315688 349272 703133 745767 527114 432606 279887 276212 316193 317876 331919 337565 341510 342559 384392 381962 623387 644992 40.75 67.8 1
10:51:35 2023-09-27 339762 338477 86442 82870 124577 128570 127832 127075 91580 90621 98187 102650 122514 122062 344733 371968 999022 982474 369165 378997 114016 99574 108429 109885 125451 125422 114896 116196 78547 79887 265831 233745 677280 687390 207517 203748 262018 266576 306928 299342 318671 316951 335782 339034 316167 349799 706354 745102 527114 434850 279815 276403 317743 316881 333703 336443 341439 345032 379822 381070 617222 645287 40.75 67.8 1
10:51:36 2023-09-27 338726 338655 86181 82875 124639 128350 127546 127089 93232 90522 98052 102542 122459 121977 344769 371015 999577 977528 364380 381141 114050 99263 108413 109700 125796 125212 115405 116003 78632 79855 264644 234110 679896 685446 207079 204985 262568 264909 307821 298435 318262 318357 332646 339034 318156 350661 705281 742503 528485 432462 279277 276475 316601 315609 333722 336702 343309 345254 382764 379791 614378 644645 40.75 67.9 1
10:51:37 2023-09-27 341210 337197 86327 82837 124573 128528 127546 127089 93168 90471 98223 100828 122867 121892 344769 372198 1002487 982330 363830 381141 114005 99296 108413 109809 125658 125212 114896 116003 78686 79887 270369 233781 679755 686903 206643 204666 262856 264168 310195 300311 315370 318357 332716 338558 316389 348112 704247 745029 528485 436085 279743 274750 318556 317612 333938 337494 340168 345300 382065 380536 613582 644792 40.75 67.9 1
10:51:38 2023-09-27 338562 337620 86214 82932 124610 128350 127580 127089 93168 90504 98019 102683 122718 122267 344733 369984 1005409 985239 366003 378961 113892 99296 108413 109733 125484 125212 115405 116003 78686 79832 270369 233581 682890 686903 207810 208365 263224 265316 306428 301198 317899 316881 336768 339749 315265 351388 706318 741197 528485 432021 281614 275308 319507 318510 332783 335830 342125 344607 382224 382910 614342 645597 40.65 67.8 1
10:51:39 2023-09-27 338655 337347 86553 82704 124673 128289 127866 126757 93232 90471 98019 102471 122442 121873 344769 369463 1005409 990073 366558 381141 113971 99499 108230 109953 125451 122285 114863 116196 78408 79887 264620 234477 673497 684510 207810 203714 262821 265723 306428 299851 319535 318354 331683 338528 315920 350010 704247 737755 546901 431173 279851 275593 318074 315825 333938 336666 339106 346668 378654 382247 610406 643385 40.65 67.8 1
10:51:40 2023-09-27 340483 336861 86277 82879 124677 128227 127757 127204 93168 90471 98052 102542 122409 122062 344769 367764 996189 988889 367269 378997 114084 99228 108521 109809 125778 125178 115484 116003 78718 79746 266098 232853 686066 681917 207810 204172 262018 266167 306214 301271 317553 318874 333965 339544 317489 351404 708102 737999 529855 433039 279635 276332 318685 319412 332747 338335 340335 347123 379002 381105 618131 643843 40.75 67.8 1
10:51:41 2023-09-27 342659 337312 86374 82940 124677 128432 127880 126865 93298 90438 98355 102368 122527 121688 345293 370012 996189 986048 367598 381141 111131 99296 108596 109843 125778 125387 115517 116003 78718 79887 265831 233416 680330 681954 207225 204843 264501 265759 306784 299413 318001 320361 333965 338258 316389 349236 707857 738471 525743 435130 279743 276016 317079 316589 331955 339025 338321 345581 384120 380500 617255 641455 40.75 67.8 1
10:51:42 2023-09-27 339281 337537 86379 82940 124639 128554 127580 127211 93265 90628 98019 102716 122324 122097 344769 369648 996189 981813 369165 381141 113971 99329 108413 109919 125484 122168 115405 116163 78440 79887 265831 233016 678140 686458 207371 203782 262821 266354 306928 301478 318233 320083 336804 338927 317634 350184 709328 744882 522456 435506 279671 275838 317743 317840 332927 337021 341474 344730 380852 381908 619515 645287 40.75 67.8 1
10:51:43 2023-09-27 338655 337537 86352 82818 124639 128350 127580 127001 93168 90595 98052 102683 122358 122062 344769 369389 998259 977528 366167 381141 113971 99433 108379 109733 125451 125212 114929 116276 78547 79887 270369 234477 676600 686903 207517 203748 261253 265794 308665 300772 319010 317876 332681 339749 317707 348990 706354 742810 527114 432498 279779 276510 316158 316367 333672 336985 340479 345300 379787 380500 617693 645509 40.75 67.8 1
10:51:44 2023-09-27 338762 338092 86273 82875 124610 128311 127580 127001 93168 90471 98052 102575 122358 121977 344769 372198 1002524 980382 363536 378997 111142 99296 108263 109809 125484 125212 115372 116036 78686 79887 265831 233781 684375 686903 207081 206472 265777 265068 309356 301271 318378 318732 335854 338891 319281 350762 705098 739301 524372 435126 279277 276212 320449 315855 333938 336985 340443 345300 379787 379791 613582 645323 40.75 67.8 1
10:51:45 2023-09-27 338726 338092 86247 82818 124639 128346 127580 127001 93168 90471 98052 102509 122497 121892 342830 373053 1003984 983246 363793 381141 113971 99296 108413 109843 125484 125300 115405 116003 78686 79887 265831 233581 679994 687877 206643 204348 263628 264909 307391 298924 318524 318615 335478 338083 316903 349236 704247 747387 528841 435794 279815 274750 318110 315890 333938 337494 340407 345300 382136 381105 612232 645221 40.75 67.8 1
10:51:46 2023-09-27 338452 336875 86181 82813 124606 128261 127580 126791 93232 90471 98052 102542 122358 121977 344733 369463 1006151 986011 366558 381141 113824 99568 108230 109953 125244 125282 114896 116310 78718 79977 265831 233493 678785 687206 207810 205603 263487 265617 309210 301995 319352 319448 335854 338494 315883 350364 704108 742052 518034 432426 281435 275557 317150 315890 333758 336336 340443 346632 378583 382282 610910 645509 40.75 67.8 1
10:51:47 2023-09-27 341776 336830 86315 82826 124669 128227 127914 126791 93234 90471 98220 102401 122595 121723 344769 369130 1002524 989591 363280 381141 114050 99296 108413 109733 125865 125178 115438 116196 78686 79887 265831 233617 682539 682991 207663 203748 263663 263815 307821 301198 315694 319876 332182 337517 315920 351141 706354 738799 553846 432193 282068 274294 317150 316916 331686 338787 339416 346059 382691 385960 616960 641836 40.75 67.8 1
10:51:48 2023-09-27 342386 336866 86403 82527 125051 127892 128003 126374 93298 90190 98052 102335 122392 121688 344806 369723 996189 986048 367936 378997 114084 99159 108413 109700 125837 122239 115703 116156 78762 79791 267019 232945 680855 682569 207521 204598 262279 266212 306428 299413 317589 319322 333699 341389 317634 348919 707356 736641 528656 435232 279599 276475 316601 316881 332927 338039 338356 347441 378619 380536 618131 641001 40.65 67.8 1
10:51:49 2023-09-27 342330 337611 86315 82826 124644 128384 127580 127001 93201 90471 98052 102542 122527 121723 344769 371641 993330 986048 366558 378997 111228 98685 108630 109363 125899 124969 115597 115618 78718 79605 264644 232924 683587 685931 207079 203748 262454 265316 305965 300780 315140 318615 333683 338558 315912 349272 703097 745029 525743 432885 279851 275593 319507 320317 331131 338775 343309 344352 381958 380999 621653 643695 40.65 67.8 1
10:51:50 2023-09-27 339753 337710 86360 82874 124610 128350 127492 127035 93170 90555 98055 102683 122290 122062 342794 369942 1000442 981813 369165 378997 113892 99329 108230 110033 125451 125387 114896 116003 78440 79832 263445 233088 676750 686903 207225 203748 262638 266612 306928 300062 318560 316951 333450 339034 315920 349272 707099 744679 527114 432570 279815 276016 317743 316916 333468 336749 341510 344497 380354 381675 617694 645781 40.65 67.8 1
10:51:51 2023-09-27 338682 336875 86255 82712 124644 128557 127580 127123 93168 90504 98052 102575 122442 121989 342830 371606 999577 979649 363866 381141 114050 99228 108413 109885 125484 125212 114929 116003 78666 79778 264644 233781 678777 684962 206643 204700 262821 264909 307426 298924 318262 318392 332681 338238 316425 347939 704284 743592 521373 436138 279491 275537 318708 317612 333794 336879 340335 345363 384556 380625 613252 643842 40.65 67.8 1
10:51:52 2023-09-27 338453 337888 86066 82936 124477 128570 127410 127211 93168 90628 98052 102683 122850 121993 342758 371050 1002524 985346 365810 381141 113892 99126 108263 109733 125451 125038 114929 116003 78579 79832 264644 233052 678735 687877 207517 208294 263478 264909 306927 298959 318299 317911 334499 338048 317707 350858 705818 745767 527114 432318 281471 274522 317150 315925 332963 337529 341439 342487 380959 383124 613582 645781 40.65 67.8 1
10:51:53 2023-09-27 343641 337608 86310 82822 124677 128346 127791 126791 93201 90471 98220 102542 122392 121892 344769 370128 1003947 986785 362767 378997 114197 99329 108596 109615 125865 125091 115597 115810 78686 79778 265831 233088 684071 681990 207371 203782 264067 264133 306463 300765 315658 319617 332449 339034 317489 352761 704924 736386 528485 433654 279671 274608 318932 318060 332513 338882 341607 346069 379521 381141 612208 642927 40.65 67.8 1
10:51:54 2023-09-27 341695 339909 86240 82818 124644 128222 127580 126825 91680 90471 98052 102471 122324 121723 344769 368838 996677 991814 366448 378997 114118 99126 108521 109733 125865 125212 115517 116003 78718 79746 265831 232326 684201 683993 207517 208334 263663 265440 305965 300358 315694 318910 332681 337517 315847 351460 708359 736677 528485 431202 281471 276016 316123 316951 331955 338039 340443 345581 378054 382803 618167 643878 40.65 67.8 1
10:51:55 2023-09-27 341812 336866 86218 82939 124639 128227 127580 126825 93201 90438 97952 102471 122358 121892 344526 371902 993330 983246 366858 378997 111261 98718 108997 109548 126194 125091 115976 115618 78857 79637 263445 232761 684770 685931 207508 204348 262856 265759 306000 301024 315442 319592 336804 338546 318605 349692 709364 745746 527114 432579 279671 275838 317114 316916 330916 338549 343309 344244 381993 381070 619917 643385 40.65 67.8 1
10:51:56 2023-09-27 338801 336547 86381 82907 124516 128350 127580 127123 93168 90504 98052 102716 122409 122062 344806 369389 996189 982973 369165 378997 113858 99329 108263 109809 125451 125247 114929 116003 78686 79832 263445 233052 677404 686903 207517 204348 262638 267022 305965 301271 320170 317876 333485 339034 317707 350328 708359 746858 527114 432665 279887 276475 317743 316916 333938 336749 341510 345300 380390 381141 618167 645781 40.65 67.8 1
10:51:57 2023-09-27 340375 336839 86222 82712 124669 127960 127458 126791 93137 90471 98052 102542 122324 121723 345549 372791 1003947 983246 363866 381141 114084 99296 108446 109767 125484 125212 115438 116003 78718 79832 265831 233617 683744 687390 207409 206472 263821 265254 309975 301271 318117 318768 336510 338380 319056 350184 704101 746858 524372 435918 281471 274887 320903 317625 333703 338003 340168 342559 382136 381998 610910 644829 40.75 67.8 1
10:51:58 2023-09-27 338692 337378 86125 82879 124817 128562 127160 127123 93104 90504 97751 102750 122324 122372 344806 367773 1002561 985275 366040 380656 114050 99159 108413 109657 125484 125212 114929 116036 78579 79887 274597 233088 678258 686903 207810 205857 263443 265351 306927 299413 318560 316951 334220 339749 315920 351424 706354 744685 528485 432426 281868 275171 317150 316403 332999 336749 342233 342199 378689 383159 614562 645781 40.65 67.8 1
10:51:59 2023-09-27 342341 337418 86374 82826 124710 127994 127580 127035 93234 90504 98220 102575 122527 121723 344806 368838 1001754 991777 363536 381141 114276 99126 108630 109733 125899 125178 115597 115970 78889 79922 266440 232837 686678 685483 207810 203714 264366 265245 308665 302908 315550 321670 333965 337987 315920 351496 703133 740003 528485 432426 282267 275400 316636 317876 332171 338371 340443 346106 379822 383500 618167 643644 40.65 67.8 1
10:52:00 2023-09-27 339751 336901 86280 82936 124710 128350 127791 127123 93170 90504 98052 102575 122442 121977 344842 369197 996189 986785 367341 381141 114084 99329 108521 109843 125865 125247 115438 116003 78718 79832 265831 233088 690847 681472 207517 204666 262018 266292 306463 299448 318038 319393 333730 339070 315947 348745 706354 738908 528485 432764 279815 276245 317114 316881 333468 339025 338356 347149 383306 383092 617910 641836 40.75 67.9 1
10:52:01 2023-09-27 337398 338417 86218 82822 124472 128384 127580 127001 93104 90504 97952 102434 122358 121892 344806 369389 996677 980419 369092 381141 113892 99329 108230 109733 125283 122219 115398 116223 78622 79932 265831 234002 675384 687840 207411 206182 261878 266844 306428 300347 319535 316987 333459 339809 317562 349308 706354 743973 521373 435232 279671 276546 315681 315925 333938 336513 340994 345300 380390 380838 618131 645781 40.75 67.8 1
10:52:02 2023-09-27 338726 336875 86251 82822 124677 128261 127492 127001 93201 90504 98052 102542 122392 121723 342866 371085 999613 981850 364969 381141 113926 99228 108413 109767 125484 125212 114929 116036 78472 79810 270369 234146 679896 685446 207079 205019 262821 264979 308358 300560 318487 318427 332716 337517 316903 349026 704320 747376 518499 436157 279887 274750 320903 318474 333685 337754 343065 345191 382565 382140 612098 644645 40.75 67.8 1
10:52:03 2023-09-27 338180 337646 86251 82822 124639 127994 127901 126825 93137 90471 98085 102575 122324 121977 342469 368943 1005409 986785 366338 381768 111101 99811 108395 110079 125350 125562 114830 116357 78654 80073 267019 234023 674348 685931 207810 203748 263259 265941 309538 300803 319498 317876 332716 338563 315667 350750 704320 738799 524078 429962 279887 275628 317185 315669 333938 336985 339929 347441 378654 382861 610910 643915 40.65 67.8 1
10:52:04 2023-09-27 343153 336901 86255 82712 124706 128261 127791 126825 93201 90408 98220 102542 122392 121723 344806 368838 1002524 988925 362767 378637 114152 99159 108596 109582 125899 125038 115405 115810 78718 79778 265831 233452 682358 681990 207663 205893 264287 264168 306927 300358 315694 319617 332449 338307 317707 351496 707857 740746 528485 433654 282520 274466 319092 317734 331776 338918 340264 347294 382764 383286 620802 641983 40.75 67.8 1
10:52:05 2023-09-27 340300 337370 86251 82822 124558 128384 127458 127035 93201 90784 98052 102575 122358 121723 342469 374331 995421 985136 367041 381069 111272 99230 108713 109674 126381 125353 115882 115870 78997 79637 264644 231674 692521 687730 207225 204348 262821 265572 305538 301026 317892 318910 334220 339034 322050 350081 703133 745102 528841 432642 279887 275628 318805 318357 331632 338549 341510 344534 382100 381141 620026 643584 40.65 67.8 1
10:52:06 2023-09-27 339281 337643 86255 82826 124434 128380 127614 127123 93137 90536 97985 102575 122358 121977 342830 368838 996677 982548 367894 381141 113892 99362 108230 109919 125364 125282 114929 116230 78472 79887 265831 233088 678164 687390 207517 203782 262454 267022 308628 299203 318671 316987 333718 339845 317525 352510 708175 744923 527114 432498 279671 275802 318605 318882 332207 336844 341920 344497 380959 381640 622426 645450 40.65 67.8 1
10:52:07 2023-09-27 339762 337537 86218 82936 124610 128346 128216 127075 93232 90471 98052 102542 122493 121977 344479 369354 999540 980382 367305 381680 114050 99329 108413 109919 125451 125387 114896 116276 78686 80022 267019 234477 679063 687877 207663 204348 262018 266799 306463 298924 319498 317876 333414 339749 317417 349799 707356 745731 528485 432534 279815 277094 316123 316846 333938 336985 341198 345544 380354 380844 618131 645781 40.65 67.8 1
10:52:08 2023-09-27 339751 338223 86337 82936 124644 128558 127757 127001 93265 90471 98052 102542 122493 122062 344769 372198 1003947 983246 364638 381141 114118 99329 108413 109885 125745 125212 115484 116163 78686 79887 264644 233745 679852 687877 207225 204666 263663 264944 310414 301198 318233 320299 335854 338380 319507 352445 705135 744808 529341 436211 279599 275980 318520 317612 333938 337766 343309 346413 382065 380465 612678 644829 40.65 67.8 1
10:52:09 2023-09-27 340653 340391 86352 82932 124606 128524 127458 127089 93201 90471 98052 102542 122493 122062 342794 372198 1005409 985773 364932 381141 114084 99296 108488 109885 125890 125212 114929 116003 78718 79887 263445 233581 683598 687877 207371 203748 264252 264944 307391 301198 318742 318874 334454 338522 316646 350328 705318 748539 533011 435162 281471 274750 318591 316810 333468 338003 340407 342559 382672 382247 612678 645287 40.65 67.8 1
10:52:10 2023-09-27 338726 336875 86370 82822 124677 128350 127757 126879 93201 90438 98052 102613 122527 121892 346038 369463 1005409 989591 367078 381680 113971 99535 108379 109919 125417 125422 114896 116310 78440 79919 264620 234404 673889 686458 207810 206182 263785 266105 309538 300202 319029 318732 333965 341665 317367 351244 705281 738544 529488 432426 281471 276739 318074 316810 333938 336478 340958 346596 381954 383393 612714 645287 40.65 67.8 1
10:52:11 2023-09-27 341776 336839 86399 82818 125055 128227 127969 126791 93298 90471 98220 102438 122991 121723 345256 369984 1005409 990331 363830 381141 114163 99296 108596 109919 125745 125247 115484 116083 78718 79832 270369 234513 685858 682954 207663 204348 262856 265723 308323 300275 317190 319841 333785 338528 315920 350328 705281 738799 528485 434887 281236 275171 319074 316367 333396 339025 339380 346596 379822 382247 612195 643843 40.65 67.9 1
10:52:12 2023-09-27 341136 337339 86281 82826 124635 128350 127580 127089 93265 90377 98052 102683 122527 121977 342794 368907 996189 991072 369165 381141 114084 99228 108521 109733 126032 125352 115517 115970 78901 79977 267019 232837 683425 683291 207810 205893 263303 266844 308665 300849 318081 319439 332681 339001 315883 350292 709180 735757 525431 432426 279851 276475 318533 318180 333270 338039 340443 347405 379002 381070 618131 643843 40.65 67.8 1
10:52:13 2023-09-27 344131 336866 86247 82822 125017 127960 127880 126704 93201 90281 98052 100645 122527 121603 344769 369977 996189 986048 367078 381141 114084 99126 108728 109700 125484 125178 115405 115970 78632 79887 265831 233088 680091 682954 207225 204985 262821 265759 309707 299413 317553 320586 333965 337517 316425 349236 708359 739264 531621 435407 279815 276016 317114 316846 331919 339025 342335 345290 384936 381391 620006 642746 40.65 67.8 1
10:52:14 2023-09-27 338150 337848 86333 82936 125019 128562 127546 127211 93168 90628 98052 102716 122358 122062 342794 369942 997383 983246 368412 379752 113971 99466 108395 110020 125663 122201 115398 116619 78654 80041 265831 233637 678039 688852 207810 206717 262568 266986 306214 299377 319498 320580 334313 339988 317707 350328 708359 745767 524247 432570 279851 276475 317743 316881 333938 336950 341992 345217 380959 382247 619041 645781 40.65 67.8 1
10:52:15 2023-09-27 338748 337624 86247 82932 124644 128350 127580 127211 93201 90595 98052 102683 122493 121977 344733 369389 999577 977565 366558 381141 114050 99329 108488 109885 125451 125247 114896 116196 78686 79887 264620 234513 678152 686903 207810 205019 262384 266167 307857 298471 319047 319355 332751 337987 316868 348673 705818 744882 528485 436543 279779 276154 320676 318401 333685 337624 340335 345435 381993 380928 612495 644645 40.75 67.8 1
10:52:16 2023-09-27 337844 338011 86214 82932 124639 128562 127458 127625 93168 90756 98019 102854 122324 122543 344769 369573 1003984 988710 366302 380887 111251 99367 108496 109784 125764 125492 115530 116256 78901 79986 266394 233545 680496 687877 207810 203714 264005 265652 307356 299377 318487 316951 334724 339773 315811 354709 706318 746858 528485 432651 282068 274785 319544 316367 333703 338039 341474 342559 382404 383088 613582 645781 40.75 67.9 1
10:52:17 2023-09-27 337844 337572 86214 82822 124639 128562 127580 127211 93201 90628 98052 102750 122324 122147 344769 369723 1005409 986711 366558 381141 111133 99329 108230 109919 125451 125422 115405 116003 78686 79887 265831 233416 681433 686903 207810 203748 263381 265759 307141 299413 319535 316951 333718 338258 315920 351388 705025 742357 531226 432929 281326 275451 317079 319186 333902 336301 341331 346450 378569 382784 613582 645781 40.65 67.8 1
10:52:18 2023-09-27 340264 336866 86243 82879 124639 128350 127757 127001 93201 90471 98187 102542 122409 122024 344479 369875 1000294 993820 366968 378853 111251 99333 108679 109716 125904 125598 115564 115970 78825 79746 270369 232438 693240 683993 207810 208405 262856 266354 308628 300638 318742 318910 332716 338494 315847 350328 708359 737487 526783 432426 279851 276510 316636 316916 332927 338039 340407 346668 379002 381141 619078 643878 40.75 67.9 1
10:52:19 2023-09-27 342812 337383 86374 82826 125038 127960 128003 126407 93362 90190 98220 100645 122595 121603 344806 369942 996189 986048 367078 381141 114050 99296 108446 109919 125658 125212 115405 116003 78686 79887 265831 233052 680615 682472 207225 204985 262786 265759 309538 299413 317190 320597 333821 340837 318460 351871 708322 735274 524247 433654 279599 276332 319092 317438 333161 337968 339416 347687 378354 380857 619556 641946 40.65 67.8 1
10:52:20 2023-09-27 339725 337883 86214 82936 124635 128686 127546 127393 91643 90588 98156 101035 122527 122283 342650 370944 996042 983061 369055 378528 114084 99263 108413 109919 125745 125247 115783 116223 78686 79887 265831 232689 680037 688852 207663 204348 262891 266167 306928 300780 318524 317876 334489 338771 317707 350046 703133 746858 525743 432606 281203 276016 316158 318357 332927 337494 341992 344534 380959 381675 619990 645781 40.65 67.8 1
10:52:21 2023-09-27 340134 336901 86251 82936 124639 128384 127546 127001 93168 90504 98052 102575 122324 122062 342794 369389 999577 980419 367269 381680 114016 99329 108413 109919 125484 125335 115405 116276 78686 79887 265831 234513 681857 687390 207810 204348 264127 267147 309757 301198 320104 320954 333577 339952 317670 350184 707209 743410 530712 432498 279779 277324 316636 316881 333722 337766 341439 345544 380656 381070 620074 645671 40.65 67.9 1
10:52:22 2023-09-27 337953 339103 86379 83179 124477 128927 127444 127529 91517 90687 97987 101169 122612 122368 342614 370944 1004696 985275 365449 381680 111316 99230 108728 109885 125865 125212 115405 116003 78794 79778 265831 233581 680233 687877 207663 203714 264067 265316 309707 299413 318524 318392 334759 338558 318301 351388 706354 746858 527114 432552 282267 275171 318110 316624 333938 338039 342233 342559 381564 383428 615599 645781 40.75 67.8 1
10:52:23 2023-09-27 338797 337383 86247 82932 124677 128384 127997 127211 93234 90661 98220 102679 122527 122167 344515 369463 1005409 986748 366558 381141 113858 99568 108230 109953 125364 125491 114896 116390 78718 80022 265831 233529 683839 687730 207810 204280 263522 265652 309538 299307 319389 318215 334079 340945 315487 351388 706354 739301 534401 433236 282194 275593 318039 316881 333938 336985 342294 345924 378689 383165 616380 645781 40.65 67.8 1
10:52:24 2023-09-27 342298 336839 86463 82708 125266 128138 127914 126791 93234 90314 98220 102368 122442 121723 344769 369723 1005409 991072 366040 382037 114039 99329 108413 109953 125484 125369 115405 116196 78686 79919 263445 234549 680016 682991 207810 206327 263224 265759 308323 298471 319047 319357 331683 339035 317707 350364 705318 738908 528485 432288 281471 276016 319074 315825 333938 339025 339380 346340 379787 382534 613629 643843 40.75 67.8 1
10:52:25 2023-09-27 341740 337630 86403 82708 125084 127926 128037 126407 93234 90157 98220 100645 122561 121519 345329 370128 996839 983879 365139 381141 114118 99296 108596 109919 125865 122237 115749 116223 78869 79977 262310 233473 683941 681772 207810 204916 262681 266434 309313 301837 318001 320361 333965 338528 318947 352445 708359 738799 529855 432606 279779 276332 317114 316916 333672 338549 338392 347724 379822 381105 618131 644372 40.75 67.8 1
10:52:26 2023-09-27 341295 337383 86251 82936 124677 128384 127614 127177 93201 90471 98052 102575 122358 121892 342830 374185 994777 984646 367078 378997 111261 99126 109657 109548 126106 124969 115630 115618 78997 79605 264644 232725 686415 686417 207517 204348 262856 265759 306179 301272 317553 318910 334220 339034 316425 352260 707111 739301 538570 436121 279851 276281 317114 316881 331668 339836 343065 345778 382565 381533 620770 642783 40.65 67.8 1
10:52:27 2023-09-27 338180 337370 86310 82822 124639 128350 127614 127244 93201 90471 98052 102646 122735 121977 342794 369389 999577 980345 367047 381680 111187 99437 108429 110020 125663 125492 115385 116465 78654 80073 267019 234296 677767 687353 207810 204348 261983 266389 307391 301198 319352 318357 335782 339034 317707 349236 706244 739373 528485 432777 279779 277324 317114 317430 333938 337056 340958 346400 380390 379968 615906 645323 40.65 67.8 1
10:52:28 2023-09-27 340375 337410 86472 82870 124669 128261 127580 127035 93104 90408 98052 102613 122358 121723 342830 372198 1002524 981813 364417 381141 114084 99296 108297 109953 125691 122204 114896 116163 78718 79887 264644 233781 679635 686458 206934 204666 262856 264909 307857 302391 318524 319166 332751 339034 316868 349236 705318 746858 523686 436175 279527 275344 320903 318510 333866 337897 340815 345924 382530 382069 612062 644645 40.75 67.8 1
10:52:29 2023-09-27 339615 339409 86255 82883 124639 128384 127580 127035 93234 90504 98052 102575 122442 121977 344769 368943 1007585 991644 366634 381913 114038 99537 108706 109851 125350 122201 115272 116290 78654 80170 264644 234368 674268 685931 207810 206182 263408 265723 309707 298506 320213 320580 333965 339307 315920 350364 705318 738799 529855 431209 281471 275628 318074 315449 333938 338039 340168 347478 378724 382282 611975 643915 40.75 67.8 1
10:52:30 2023-09-27 342586 336866 86366 82879 124677 128350 127826 127001 93234 90471 98220 102542 122358 121892 344806 368838 1001814 990331 363830 378997 111381 99195 108596 109548 125865 125003 115597 115923 78857 79746 264028 233088 685145 683993 207663 203782 265037 265316 308592 301662 317553 319876 332716 338022 317489 351280 709217 741531 529855 433039 283066 275451 319318 318215 331776 338882 340300 346069 382655 383464 619041 643878 40.65 67.8 1
10:52:31 2023-09-27 341812 337572 86527 82875 124710 128384 127791 127244 93201 90504 98223 100862 122833 122059 344515 372091 994593 985024 367561 381607 111390 99197 108897 109700 126160 125318 115630 115618 78857 79758 265831 232725 688074 685712 207517 204382 263338 265794 306214 301272 315730 318910 334489 339034 316425 349308 707147 744679 534401 432678 279887 276016 317150 317876 331686 337683 341234 344534 382136 382282 620940 644866 40.65 67.8 1
10:52:32 2023-09-27 339281 338690 86255 82883 124673 128418 127614 127244 93234 90723 98052 102608 122358 122201 344769 369942 998259 983246 368412 381141 113960 99329 108230 109919 125451 125247 114929 116230 78718 79919 264644 233416 677778 687390 207663 204382 262821 267057 306428 302406 319243 320606 336804 339952 318156 350220 708322 745586 525743 432426 281289 276296 318192 316951 333938 336985 342028 345290 383269 382247 618203 645509 40.65 67.8 1
10:52:33 2023-09-27 338215 337655 86181 82932 124267 128838 127553 127427 91643 90621 97987 101099 122561 122283 342614 371464 1005262 987415 364932 381141 111195 99329 108521 109683 125764 125212 115405 116036 78718 79778 263445 233473 679852 687877 207517 208437 264225 265351 309065 299413 318560 318686 334724 338796 321896 351424 705854 746858 527114 432570 282068 275171 318368 316624 333703 338074 341992 342559 384392 383464 614562 645781 40.75 67.9 1
10:52:34 2023-09-27 338801 337615 86255 82940 124673 128384 127791 127035 93137 90504 98085 102608 122463 122097 344806 369463 1005409 986748 366040 381141 113892 99601 108263 109953 125451 125457 114929 116196 78750 79864 263445 233416 675644 686903 207810 206182 263821 265919 309538 300182 320104 317770 336427 340945 315811 351316 706208 739264 531226 432929 281868 275857 320222 316810 333938 336714 342546 345617 378689 383286 615876 645781 40.75 67.8 1
10:52:35 2023-09-27 342518 337599 86532 82775 124946 128460 127866 127109 91809 90654 98289 100756 122731 121958 344769 369683 998800 992519 365230 381069 111240 99296 108521 109582 125899 122306 115736 115651 78750 79746 265831 232199 685659 683993 207810 203782 264507 264944 306463 300989 317516 319876 332751 338292 315920 351496 708359 737113 527114 432119 282666 275628 316671 317876 332458 339025 340443 346106 379857 384039 619078 643644 40.75 67.9 1
10:52:36 2023-09-27 340519 336875 86247 82932 124677 128384 127614 127035 93137 90504 98085 102505 122358 121892 344806 369197 996189 986822 367341 381141 114118 99362 108555 109953 125778 125247 115438 116036 78901 79977 267977 233201 681454 681845 207810 204314 262681 266879 309101 300182 318378 321436 332449 339544 317707 349570 703097 736095 529855 432534 279779 277129 316925 316881 333559 338549 339141 347724 378724 383383 617694 642930 40.75 67.8 1
10:52:37 2023-09-27 339762 339457 86393 83101 124950 128630 127866 127109 93296 90628 98085 102646 122358 122201 344661 369907 998832 983246 370215 382037 114095 99362 108263 109953 125451 125317 115405 116310 78718 79951 265831 234347 674624 687877 207738 204382 262638 267057 306463 299413 319535 318134 334230 337517 322087 349272 706354 744715 531621 432340 279815 277750 317185 316403 333938 337056 343309 345617 380959 380838 616380 645781 40.75 67.8 1
10:52:38 2023-09-27 338762 337345 86247 82875 124710 128380 127791 127035 93201 90661 98085 102575 122392 121892 344806 372233 1003984 983246 364417 378997 113960 99329 108446 109716 125871 122186 115703 116223 78794 79855 265831 234038 683839 686830 207225 204916 263487 265280 308323 299342 318901 318874 336530 339916 316903 349164 705818 747219 528485 437100 279815 275593 319074 316332 333938 337968 340922 346314 382672 381105 612208 644829 40.75 67.8 1
10:52:39 2023-09-27 338417 338655 86189 82936 124606 128989 127512 127421 91908 90753 98052 102825 122459 122233 344733 371606 1005137 985275 364932 381141 114084 99296 108563 109885 125831 125387 115597 116003 78686 79887 265831 233922 680091 688852 207663 203748 264067 265688 307356 299413 318974 318874 334724 339034 317417 351388 707085 747387 527114 432606 282267 275273 320676 319120 333649 338229 342089 344352 383103 383250 614268 645597 40.75 67.8 1
10:52:40 2023-09-27 341740 337339 86370 82822 125046 128316 127969 126791 93329 90314 98187 102476 122663 121682 345293 369984 1005409 988747 363868 380887 111284 99404 108529 109784 125938 125492 115497 116223 79097 80041 265831 234167 684486 683957 207810 204348 264067 265475 310414 301837 317516 321876 332681 340802 318344 350858 707356 737391 528485 432498 281144 275171 320041 316846 333432 339025 339893 346632 380662 382282 614489 643878 40.75 67.8 1
10:52:41 2023-09-27 341658 337615 86341 83016 124702 128562 127969 127211 93362 90628 98187 102613 122527 121977 344806 369354 999540 992519 366711 381141 114231 99296 108596 109885 125865 125300 115597 116003 78857 79887 265831 232326 681739 683993 207701 208476 264437 265759 306428 301201 317516 319805 333459 338258 315883 351496 707111 738580 522726 432657 282484 276067 318642 318661 332783 338335 342356 346168 382224 384094 619917 643878 40.65 67.8 1
10:52:42 2023-09-27 342257 337857 86366 82932 124677 128350 127757 127089 93329 90471 98187 102542 122493 122109 344479 374185 999574 985973 366968 381032 111390 99163 109014 109565 126180 125353 116042 115618 78857 79746 265644 233088 688538 687877 207810 204808 263628 266167 306428 302705 317480 319357 334688 339034 316646 350328 709180 745205 525743 435126 279851 276403 317150 317840 331919 339025 341198 345544 382672 382247 621783 645323 40.75 67.9 1
10:52:43 2023-09-27 339263 337857 86333 82936 124644 128652 127580 127211 93168 90628 98052 102750 122324 122267 344769 369977 996189 983246 370215 381141 113971 99466 108488 109919 125658 125422 115405 116196 78718 79887 265831 233016 680065 687877 207810 204666 263628 267174 306928 300358 319010 319900 337280 339809 318460 354181 710372 745622 527114 434981 281289 276261 320143 318661 331740 338513 341474 345020 382100 382247 624312 645560 40.65 67.8 1
10:52:44 2023-09-27 338726 337883 86374 82940 124677 128562 127880 127123 91643 90555 98256 100931 120831 122163 344624 372077 1003291 982330 367561 382146 111175 99433 108563 109919 125484 125422 115405 116720 78654 80083 265831 234513 678016 686903 207810 204985 262419 266167 308288 298924 319498 318874 335782 337551 318387 348709 706354 746160 528485 437367 279779 276245 318815 316367 333938 338003 340479 346400 382136 381070 612678 644829 40.65 67.9 1
10:52:45 2023-09-27 339476 338319 86553 82936 124639 128741 127614 127421 93265 90628 98187 102646 122442 121977 342794 372233 1005409 985136 364969 381680 114118 99329 108596 109919 125658 122219 115405 116196 78718 79887 265831 233781 680975 687133 207663 204382 264252 265883 310414 300076 318233 319472 334583 338380 319056 351280 706171 747769 527114 435595 282267 275136 318591 316624 333938 338502 341474 344984 382941 383393 613582 645486 40.75 67.8 1
10:52:46 2023-09-27 341740 338140 86680 82804 125296 128501 128188 127223 93520 90558 98322 100756 122765 121838 345075 369875 1008268 991777 366040 381141 114152 99574 108747 109919 125831 125422 115517 116390 78750 80019 265831 234513 680518 683957 207810 204348 263408 265759 309033 300420 319498 319876 332414 339544 317707 352724 705281 738799 529855 431952 281471 276439 318556 315890 333938 338276 340168 347724 379822 382819 610641 644829 40.75 67.8 1
10:52:47 2023-09-27 341812 337883 86429 82936 125084 128528 128003 127001 93298 90628 98220 102575 122561 121977 345293 368838 1002524 991035 363573 381141 111445 99296 108630 109733 126073 125212 115597 116003 78997 79887 265831 233617 686991 685483 207810 206472 265077 265581 309538 302693 317408 320669 335854 340945 318605 351388 708359 738434 528485 432534 282484 274502 319038 316881 332927 339501 339929 346486 382962 383428 616380 642893 40.65 67.8 1
10:52:48 2023-09-27 342333 337741 86639 82784 125392 128179 128290 126865 91966 90496 98587 100687 122697 121723 345537 370128 998259 987266 368119 381680 114118 99296 108596 109649 126079 122056 115405 116196 78857 79887 264644 233817 684589 682569 207810 205019 262821 266576 307106 299448 318524 319841 332182 339578 316646 349272 708359 740892 528485 435162 279815 276475 317185 319343 333703 338775 339344 347687 380959 381105 618131 642930 40.65 67.8 1
10:52:49 2023-09-27 342423 337928 86247 82927 124673 128775 127791 127244 93201 90723 98220 102646 122358 122062 344490 372233 994639 984646 367078 381141 114186 99296 108630 109733 126106 125178 115976 116156 79149 79977 265831 232219 697916 688852 207810 204882 263487 266398 308665 303804 318001 320353 334724 339034 316681 352761 710372 743519 525743 435162 281435 276189 320449 317805 332427 337508 341992 345020 382136 382247 621343 646886 40.75 67.8 1
10:52:50 2023-09-27 341210 338453 86535 82907 125127 128790 127757 127211 93201 90628 98220 101035 122765 122062 345293 369942 1001777 981555 368119 378614 111239 99329 108596 109919 125865 125491 115484 116390 78686 79919 263445 234477 678860 687390 207810 205019 264501 266612 309939 299377 320440 318874 333718 338022 316903 349236 706354 745213 535790 436538 279779 276510 318591 316367 333938 338312 341439 346351 383233 381070 614489 645781 40.65 67.8 1
10:52:51 2023-09-27 340224 337888 86467 82940 124969 128741 127914 127211 93395 90628 98220 102646 122820 122062 345293 373314 1005409 984646 364675 381141 111337 99676 108762 110020 126045 125527 115497 116290 78879 79855 265831 234131 681334 689829 207810 204666 264067 264944 307857 301271 317978 319734 336731 339034 318874 350292 706354 747265 530231 437367 281471 275364 319038 316846 333938 338074 341198 345837 383012 382819 612678 645781 40.75 67.8 1
10:52:52 2023-09-27 339281 338011 86399 82932 124673 128528 127798 127211 93201 90595 98052 102716 122324 122144 345246 369463 1006867 986785 366818 381141 113858 99637 108230 109953 125331 125526 114896 116390 78686 79919 265831 234002 675335 685931 207810 203748 263663 265830 307391 302955 320213 318357 333718 339307 315920 351141 705318 737428 528485 431173 281471 276016 318074 315925 333938 337529 340407 347687 378689 382855 610947 645509 40.75 67.8 1
10:52:53 2023-09-27 341776 338417 86366 82932 125055 128350 127826 127035 93298 90628 98220 102575 122561 121892 344806 369682 1006151 993097 363575 381462 111390 99230 108788 109784 125972 122137 115769 116063 78901 79823 266394 233781 683230 683957 207810 206472 264331 264909 310626 300990 317553 321734 335782 338528 317707 351267 708359 739228 518034 431889 282866 275364 317849 317911 332458 339025 340443 346668 380656 383107 618131 643915 40.65 67.9 1
10:52:54 2023-09-27 343641 337750 86429 82926 125055 127960 128037 126407 93553 90190 98388 100645 122595 121519 345293 369354 996189 985275 367936 381141 114152 99362 108446 109885 125865 125422 115517 116230 78857 79919 265831 233617 680211 682954 207738 205019 262821 266612 307141 300323 318785 320847 332423 339578 316903 349272 703061 739192 533011 436197 279887 276510 317185 316916 333938 339979 340975 346668 381832 381105 618131 641983 40.65 67.8 1
10:52:55 2023-09-27 340727 337611 86362 82940 124673 128686 127546 127211 93168 90661 98052 101035 122765 122264 344479 374185 995335 984998 367004 380996 111261 99435 108754 109750 125865 125352 115597 115970 78857 79977 266958 231461 684803 687390 207663 204382 263821 266701 306463 301308 317704 318910 334724 339034 316425 350292 707147 747219 527114 435162 281471 276475 317185 318357 331919 339025 341474 345057 382136 382247 620904 645323 40.65 67.8 1
10:52:56 2023-09-27 339412 337892 86247 82932 124702 128686 127580 127244 91777 90723 98052 102750 122527 122372 344806 369977 999306 984646 368412 381680 114050 99329 108413 109953 125778 125457 115438 116357 78718 79919 274597 233757 678128 687877 207810 204666 263259 267433 306428 300076 319243 320807 337519 340323 318029 350997 710100 745622 528485 432426 281723 277110 318460 320770 333938 338039 342510 344766 381387 382247 619953 645781 40.65 67.8 1
10:52:57 2023-09-27 341180 337897 86340 82932 124677 128838 127764 127393 91770 90588 98289 100895 122765 122523 344624 372614 1005262 987378 364787 381949 114118 99362 108596 109953 126079 125492 115597 116196 78943 79864 263126 233781 681454 685038 207810 204666 264472 265351 308358 301697 319010 319876 334794 337261 322087 351496 707356 747219 529855 432498 282666 275628 318815 316881 333938 338787 342582 342199 381832 383464 616343 645781 40.75 67.8 1
10:52:58 2023-09-27 339277 337383 86407 82940 124710 128597 128003 127123 93234 90723 98220 101133 122527 122097 344806 369203 1005071 988889 366818 378614 113892 99568 108230 109953 125364 125491 114863 116423 78632 79951 265831 234002 673569 686417 207810 206472 264260 266327 310195 301587 320857 320991 334079 341906 315775 351316 706171 742284 526276 430567 282267 276051 319507 316810 333938 336985 342546 346632 378689 383179 617693 645781 40.75 67.8 1
10:52:59 2023-09-27 342666 339421 86621 82833 125300 128634 127866 127462 91776 90591 98289 100895 122731 121958 345355 371968 999577 993931 366558 381032 111196 99329 109118 109919 126106 125125 115882 116096 78997 79864 264644 232362 690071 683993 207810 204382 264542 265759 307356 301272 317553 320361 333718 338528 315920 351316 707147 739301 535790 430906 282866 276051 319056 318580 332963 339025 342822 346632 380425 384614 619990 644866 40.75 67.8 1
10:53:00 2023-09-27 339751 337819 86407 82940 125051 128771 127914 127244 93298 90819 98288 102716 122510 122167 345573 368907 996677 991109 368412 378614 111401 99329 108596 109953 125865 125073 115438 116036 78750 79977 268259 233529 680928 684510 207810 204774 263303 267290 309538 300638 318014 320183 335854 339613 315688 349799 703133 738544 529855 432516 279815 277912 317185 316951 333685 338918 340443 347760 378724 381141 618167 643422 40.75 67.8 1
10:53:01 2023-09-27 339762 337750 86504 82936 124954 128672 127655 127319 91776 90690 98046 102750 122442 122337 342505 372077 998832 986543 368968 378614 111175 99607 108413 109953 125484 122273 115405 116390 78686 79919 265831 233781 677247 688742 207810 205019 263259 267468 306498 301837 319535 318651 334759 338022 315947 350328 708359 745767 529855 432570 279851 277750 317150 319119 333938 337482 341992 346632 380994 381141 618131 645781 40.75 67.8 1
10:53:02 2023-09-27 341173 337374 86374 82940 124960 128597 127826 127156 93298 90817 98220 102716 122476 122062 344842 372233 1003984 983246 365781 378614 114084 99329 108521 109944 125958 122234 115783 116223 78933 80019 264644 234404 681817 687840 207663 205555 263522 265617 308358 299413 319272 318945 335545 340466 316903 348990 706354 746858 561677 436937 279815 276245 319074 315925 333528 338074 341234 346632 382977 381105 612714 644534 40.75 67.8 1
10:53:03 2023-09-27 339062 337745 86479 82927 124673 128597 127791 127278 93265 90621 98220 102750 122493 122337 345305 369723 1007585 986785 366558 381949 113926 99499 108413 109953 125484 125491 115438 116390 78889 79919 264644 233781 681295 687877 207810 204348 264067 266203 307857 300323 319138 317911 334759 339035 321555 351460 706354 739301 531226 431209 282068 276866 318145 316916 333938 337021 341474 346705 378724 383428 614090 645781 40.75 67.8 1
10:53:04 2023-09-27 342550 337655 86465 82875 125088 128350 128003 127035 93234 90504 98288 102575 122888 121723 344624 368838 1005409 992519 364162 382074 111369 99607 108762 109818 125972 125492 115803 116290 78933 80041 263126 234404 688456 683957 207810 204700 264472 265475 308253 300323 318262 320883 335551 338563 318496 351244 708359 738152 528485 435815 282466 275171 318627 317876 332963 337508 340479 346668 380959 385191 619078 644866 40.75 67.8 1
10:53:05 2023-09-27 343641 338082 86348 82816 125051 128558 128003 127035 93234 90504 98289 100895 122476 121892 345329 371641 998259 985312 365139 381141 114220 99329 108813 109919 125899 125038 115630 116003 78857 79919 267019 233781 687606 685931 207663 204843 262891 266389 307391 301963 315694 319876 334220 339034 316681 350081 709217 744715 531621 436121 281471 276475 318110 317876 331955 337508 342269 344570 382136 382282 621380 645781 40.65 67.8 1
10:53:06 2023-09-27 338180 338413 86310 82936 124669 128562 127826 127156 93234 90786 98321 102750 122392 122372 344515 372566 1001754 983135 370215 382183 111090 99537 108496 109784 125644 122267 115497 116390 78718 79951 265831 234311 680241 688852 207810 204666 262638 267147 307356 302051 320440 318874 334489 337551 315947 349308 707356 744679 528485 432687 279779 277750 318074 316624 333938 338074 341474 346387 380959 380857 616380 645781 40.75 67.8 1
10:53:07 2023-09-27 339441 337883 86348 82932 124706 128549 128003 127035 93298 90504 98288 102679 122392 122097 344806 373053 1005409 985346 364969 378614 114152 99362 108521 109953 125865 125282 115405 116036 78750 79919 265831 233817 683839 685074 207371 204700 264472 265537 308358 299448 319309 319876 334499 339034 317009 350858 706354 750180 530231 437542 281868 275593 319592 316881 333938 338787 341234 345617 383317 383124 613582 645781 40.75 67.8 1
10:53:08 2023-09-27 336653 337919 86255 82936 124644 128810 127614 127455 91643 90654 98256 101314 122833 122403 344661 369984 1005336 990699 366189 382146 111207 99501 108596 109885 125865 125387 115597 116190 78857 79887 265831 233745 679830 687877 207810 203748 264252 265723 307821 299413 318901 317840 334759 339749 317707 351460 707857 747219 528485 431817 282666 276209 318110 316881 333938 338003 342582 344497 380959 384543 617218 647158 40.75 67.8 1
10:53:09 2023-09-27 343456 337584 86518 82932 125051 128528 128003 127089 93362 90471 98355 100645 122527 121723 345293 369984 1005409 992482 364344 382219 111219 99329 108596 109885 125865 125422 115597 116196 78911 79919 265831 234146 684868 683437 207810 204666 264217 265440 308323 302051 317516 320847 333181 338528 318156 351460 708359 738507 529488 432534 282666 274750 318556 317840 332927 339025 340407 346596 380656 384257 618131 643842 40.65 67.8 1
10:53:10 2023-09-27 340515 337857 86676 82804 125266 128535 128030 127109 91743 90654 98289 100895 122867 122488 345075 368727 1001117 992482 367305 381141 114152 99574 108754 109885 125831 125422 115597 116003 78857 80041 266440 233052 688217 682954 207810 206472 262786 266986 307321 300780 318524 319841 332716 340305 317707 349272 709364 738277 525431 432534 279815 277324 317150 316916 333938 339025 339857 347358 379751 381070 617222 642893 40.65 67.8 1
10:53:11 2023-09-27 341776 337611 86370 82936 124710 128562 127969 127211 93329 90504 98355 102542 122493 121977 344769 372162 996189 986048 367598 381680 111325 99195 108997 109700 126247 125178 115630 115810 78997 79832 265831 233124 686493 687693 207810 206763 263522 266434 309319 302047 317371 322359 334583 339642 319507 350328 708683 746160 508528 436085 281614 276296 318039 318321 331919 339025 341439 345155 382672 382247 619990 644829 40.65 67.8 1
10:53:12 2023-09-27 340690 340421 86542 82899 124988 128604 127866 127461 91643 90654 98289 101035 122578 122062 344769 369648 1001754 983209 367859 382219 114118 99329 108728 110020 125871 125457 115405 116390 78718 79919 263445 234477 677767 687390 207810 205019 262786 266986 310804 299133 319987 318874 333718 338258 316903 349236 706354 745731 528485 437197 279779 276475 319038 316367 333938 338513 341474 346596 382100 381105 614255 645781 40.75 67.8 1
10:53:13 2023-09-27 339715 338686 86315 82936 125051 128652 127880 127211 93265 90628 98220 102575 122527 122062 345025 372198 1005409 986048 364969 381949 114310 99296 108596 109919 125865 125387 115816 116223 78901 80118 268259 233673 681718 689340 207810 204916 264296 265581 308217 300146 318124 319581 334759 339034 318082 353803 707156 747145 528485 437110 281471 275855 319639 316846 333938 338513 341474 346351 383246 381943 612678 645781 40.65 67.8 1
10:53:14 2023-09-27 339041 337705 85159 82870 124950 128604 127846 127211 93329 90628 98052 102716 122850 122062 344697 368907 1007552 989366 366968 382219 113937 99670 108230 109953 125451 122451 115372 116390 78857 79919 265831 233781 685530 686458 207810 204348 264032 266354 308072 300288 320440 318354 334220 339509 315920 351424 706354 742577 524078 431281 282267 276475 318333 316881 335590 336159 341474 347441 378689 383428 613148 645781 40.75 67.8 1
10:53:15 2023-09-27 342293 337611 86518 82936 125084 128316 128037 127001 93362 90377 98388 102613 122527 121723 345293 370164 1005409 991777 364932 381141 114186 99574 108946 110020 126246 122186 115882 116256 78965 79986 266281 234368 684336 683255 207810 204666 264437 265316 308358 302051 317747 320883 332681 338494 315912 351496 708359 741795 547070 432534 282666 274750 319038 317840 332842 339025 340443 346668 380923 384579 618131 643843 40.65 67.8 1
10:53:16 2023-09-27 344799 337339 86459 82822 125261 128350 128188 126899 93393 90438 98355 102368 122561 121569 345147 369907 997604 985275 367859 381141 111337 99466 108596 109885 125865 125422 115484 116163 78857 79951 265831 233416 680046 682954 207810 205019 264875 266576 307391 300323 319010 320883 332182 338563 316903 349763 709364 739301 525743 436438 281435 276475 318074 316916 333432 338249 341198 345544 385629 382282 619990 643878 40.75 67.8 1
10:53:17 2023-09-27 339281 337848 86333 82940 124677 128775 127791 127244 93201 90786 98052 102891 122409 122267 344769 369977 998837 985136 370593 382037 111175 99503 108529 109818 125764 122234 115464 116256 78933 80073 265831 233052 694683 687877 207810 207054 264032 267361 306712 301026 319535 318839 335907 339988 315947 350858 707111 746858 527114 435600 281868 276475 316601 318839 333938 338039 342546 345581 381832 382819 621783 647158 40.65 67.8 1
10:53:18 2023-09-27 341695 339698 86459 82932 125055 128652 128003 127211 91833 90687 98220 102716 122561 122097 345293 372720 1004645 983246 365781 378614 114186 99466 108596 109919 125778 125422 115564 116196 78857 79919 263445 234549 680496 687390 207810 205658 263628 265794 309258 300040 319535 321665 333718 338528 317862 350046 706354 747219 531621 437738 281471 276016 319592 316846 333938 338787 341474 346668 383317 382247 613582 645509 40.75 67.8 1
10:53:19 2023-09-27 337670 338365 86269 82932 124524 129019 127546 127665 93168 90819 98052 101314 122799 122555 344479 373916 1005336 988859 366448 382110 111228 99674 108679 109784 125865 125387 115517 116163 78857 79919 266394 233637 679711 685074 207810 204348 264260 266292 307857 301837 319010 318874 334794 339034 316425 351014 706354 747219 528485 432570 282666 275593 320903 316881 333938 338787 342546 345020 382672 383464 615870 647618 40.75 67.8 1
10:53:20 2023-09-27 340707 336910 86749 82800 125088 128350 128003 126791 93426 90628 98355 102542 122616 121723 345293 369984 1005409 992519 364556 379711 114118 99329 108596 109953 125658 125457 115517 116196 78857 79919 265831 234585 679016 683957 207810 204843 263663 266576 309258 300311 319535 320326 335478 339544 315912 351141 706354 738799 529855 434850 281868 276475 320041 315890 333938 339025 339893 347724 380354 382819 612678 643385 40.75 67.8 1
10:53:21 2023-09-27 341295 337374 86463 82936 125055 128535 128153 127393 91643 90588 98554 100895 122850 121993 344624 372077 1001866 994290 365857 381141 114220 99329 108630 109809 126079 124299 115849 116003 78965 79919 264644 232362 684091 686903 207810 204348 264507 265723 306891 301272 317589 319876 333181 338528 315920 351533 707147 738544 529855 429962 282866 276439 317114 318615 332963 339476 340443 346632 379822 384579 621321 644829 40.75 67.8 1
10:53:22 2023-09-27 344131 337374 86407 82822 125080 128562 127880 127123 93362 90471 98355 102542 122527 121723 345293 371050 996189 985275 367859 381141 111348 99404 108630 109919 126073 125247 115564 116196 78857 79919 265831 233781 697104 685931 207663 205019 263628 266849 307391 301272 315730 320361 334256 339749 316938 350328 707147 743592 533011 436466 281471 276475 317185 316916 331919 337508 342028 345300 382404 382844 621783 645781 40.65 67.8 1
10:53:23 2023-09-27 340697 338117 86523 82804 125060 128638 127866 127319 91580 90654 98289 100895 122697 122163 344769 369648 999540 983246 370931 381171 114174 99637 108413 109953 125484 125491 115530 116290 78825 80028 263126 234311 677654 685002 207810 204843 262821 267468 307356 301697 320213 318874 334489 338307 315947 349272 707857 744992 529855 432570 279815 278141 318074 316846 333938 338039 341992 345217 380994 381105 616817 645781 40.65 67.8 1
10:53:24 2023-09-27 337670 338393 86214 82940 124644 129202 127492 127665 93168 90943 97985 102783 122324 122578 342794 369977 1005409 986711 366558 381680 114231 99499 108596 109919 125865 125282 115597 116116 78943 79919 270369 233452 690361 687390 207810 204348 264252 265794 307857 300323 320213 317911 334759 339035 317707 351496 706354 739264 532597 431173 282267 276475 318591 316916 335560 337021 342028 347395 382115 383179 614232 647308 40.65 67.8 1
10:53:25 2023-09-27 342149 339845 86508 82870 125333 128510 128167 127279 91936 90595 98388 102575 122561 121892 345526 369429 1005409 992519 363866 378614 111357 99574 108596 109953 125865 125247 115630 116196 78750 79919 266394 234513 683759 683993 207810 204985 264472 264944 308358 300780 317553 320847 333181 339070 315912 351014 708359 738672 529855 432651 282866 275171 320903 318098 331668 339740 340443 346632 380994 384614 618131 644372 40.65 67.8 1
10:53:26 2023-09-27 342776 337620 86403 82932 125294 128384 128037 127123 93298 90471 98220 102542 123016 121723 344769 371085 996189 986048 365139 381141 114310 99329 108596 109919 125865 125247 115517 116196 78750 79919 272817 233781 687383 685931 207810 205019 263663 266576 307821 301272 317553 320622 334499 339034 316938 350328 708146 743592 532837 437505 281471 276510 320449 320090 331668 339800 341091 345435 383139 382140 622538 643695 40.75 67.8 1
10:53:27 2023-09-27 339762 338215 86479 82940 124677 128810 127614 127278 91643 90687 98162 102891 122493 122097 344769 369977 998259 985346 369165 381141 114084 99466 108630 109953 125865 125457 115517 116310 78889 79919 267019 233088 685761 684808 207810 204985 263663 267022 306928 301026 319170 318615 334759 337987 315982 351105 703133 747219 528485 432570 281471 277750 316636 316987 333938 338286 342510 346106 380994 382247 618167 646699 40.75 67.8 1
10:53:28 2023-09-27 341423 337883 86340 82936 125046 128686 127914 127244 93362 90723 98220 102716 122527 122062 344806 371050 1009507 981813 366079 382074 111293 99676 108529 110071 125764 122153 115497 116290 78847 80073 265831 234368 681622 686417 207810 205693 263259 266327 309294 300062 319498 319617 333718 338528 317792 350046 705524 747915 523001 437119 281868 276051 319109 316881 333938 338787 341510 346387 383317 383393 613582 645781 40.75 67.8 1
10:53:29 2023-09-27 339217 337615 86403 82804 125266 128439 128003 127035 93234 90661 98256 100862 122561 122007 345329 369463 1005819 991814 367078 378614 114005 99637 108413 109953 125484 125317 114929 116423 78686 80202 263577 234404 673263 685931 207810 204348 264067 266389 307821 299377 320440 318910 333252 342363 317707 351460 705854 739264 525431 431209 282049 276245 319507 316881 335827 337021 341474 347724 378724 383428 613619 645781 40.75 67.8 1
10:53:30 2023-09-27 341812 336901 86441 83049 125088 128384 128037 127035 93298 90628 98321 102542 122561 121723 345526 369875 1007585 991665 363466 381069 111325 99435 108863 109784 126146 125492 116036 116196 78857 79919 265831 233817 688501 683993 208718 204700 264507 264944 308323 302766 318038 320883 333450 339035 315947 351533 703133 738544 529855 432570 283066 275593 318110 318580 332963 339025 343553 346668 380959 384614 618131 643878 40.75 67.8 1
10:53:31 2023-09-27 344131 337572 86585 82818 125294 128425 128338 126791 93395 90471 98421 102471 122595 121519 345573 369648 998832 986748 368642 378614 114141 99329 108630 109991 125865 125282 115630 116230 78943 79919 272817 233781 679830 682954 207810 205481 263443 267209 307857 301928 319498 320883 332681 339578 316973 350328 708139 739301 528485 436810 281471 277324 318591 317840 333938 338013 340958 346351 383353 382855 619990 644829 40.75 67.8 1
10:53:32 2023-09-27 337670 338686 86370 82936 124673 128810 127791 127455 91643 90621 98256 101244 122799 122403 345147 371500 998985 985235 370141 382183 111228 99711 108630 109953 125899 125457 115816 116323 78965 80083 265831 233088 686004 685038 207810 205019 264067 267147 306428 300882 319535 318874 334794 338258 316425 351424 707147 747915 528485 432606 282068 277750 316671 318357 333938 337529 342582 346387 380994 382570 618167 647618 40.65 67.8 1
10:53:33 2023-09-27 340264 337892 86399 82932 124969 128686 128037 127278 93298 90661 98220 102750 122561 122097 344806 372233 1003984 983246 364383 378614 114107 99499 108630 109953 125865 125422 115597 116230 78750 79951 265831 234311 680496 687390 207517 205481 264067 265794 308429 299448 319535 319841 334230 337517 316973 351424 706354 746065 533011 437196 282267 275628 319109 316916 333938 339025 343553 345581 383317 384273 614489 645781 40.75 67.8 1
10:53:34 2023-09-27 337662 337923 86591 83183 125089 128872 127798 127441 91776 90720 98154 102967 122697 122403 344588 369984 1005409 989355 367078 381141 114107 99574 108630 109919 125865 125457 115630 116230 78901 80009 265831 233781 693364 687877 207810 204382 264472 266167 307892 300323 320177 318357 334794 339035 315920 351496 706354 744157 537567 431308 282267 276475 318627 316951 333938 337021 342028 347724 378724 383464 614562 645781 40.75 67.8 1
10:53:35 2023-09-27 340519 337919 86441 82940 124969 128775 127791 127244 93234 90723 98253 102750 122561 122097 345549 368943 998162 993931 369165 378650 114254 99362 108663 109953 125899 125247 115630 116230 78889 79951 264644 233416 690885 683474 206866 205019 263381 267433 307391 300815 319535 319912 333450 340633 315947 350328 707147 738799 528485 432620 279887 277750 317185 316951 333938 339025 340204 348500 382115 382570 620659 643621 40.75 67.8 1
10:53:36 2023-09-27 342623 337745 86546 82940 125194 128672 127866 127319 91776 90654 98289 102683 119407 121977 345817 372233 995968 986711 367859 381141 111357 99296 109164 109683 126348 125212 115823 116211 78997 79951 265831 233652 685073 686903 207810 205019 263698 266612 307391 302225 315442 319912 337758 339749 318910 350858 709220 747339 525743 437367 281868 276510 318368 318839 331991 339025 341474 345874 383281 382890 621820 645781 40.75 67.8 1
10:53:37 2023-09-27 339476 338690 86399 82932 124969 128686 128003 127244 93234 90628 98220 102783 122392 122201 344806 372198 1003968 983246 365005 378614 114152 99499 108630 109953 125899 125457 115597 116230 78943 79951 265831 234549 682950 686903 207663 205658 264067 265830 309294 299166 319535 319876 333753 338528 316973 350894 706354 746101 516978 437156 282068 276051 319816 316916 333528 338775 342016 346340 384288 383321 613907 647308 40.75 67.8 1
10:53:38 2023-09-27 339281 338260 86508 82932 124950 128810 127580 127632 93201 90819 98052 101244 122358 122578 344769 369875 1005409 991831 367078 378614 114062 99601 109523 109953 125899 125317 115630 116196 79029 79951 264644 233817 680091 685038 206257 204382 264507 266203 308323 300394 319272 318392 334829 338528 315920 351244 706354 739337 529855 430906 282267 276475 320222 316987 333938 337529 342618 346705 379822 384309 617693 645781 40.75 67.8 1
10:53:39 2023-09-27 341695 337611 86403 82936 125084 128597 127826 127244 93266 90661 98220 102646 122616 122097 344842 369463 999613 993931 369165 378614 114062 99329 108630 109843 125932 125282 115597 116230 78997 79919 265831 233124 681550 685446 207154 203782 264102 267433 306498 301272 317747 320361 336804 339307 315658 351460 707147 736350 529488 433322 282049 277695 319544 318732 333866 338953 341367 348070 382224 382981 621356 645139 40.75 67.8 1
10:53:40 2023-09-27 344346 336937 86432 82936 125122 128535 128201 126791 93490 90504 98687 102575 122629 121788 345817 369942 998125 988006 366202 379711 114152 99362 108630 109953 125932 122039 115630 116423 78943 80060 272817 233817 693039 685970 207810 205658 263663 267022 307892 300815 318074 321893 333485 338528 316973 350364 709256 745241 527114 437119 281471 277129 318591 319585 332692 340828 341474 346632 383317 382819 620940 644866 40.75 67.8 1
10:53:41 2023-09-27 339751 337608 86373 82932 124710 128597 127914 127244 93234 90661 98085 102750 122561 122372 344806 372791 1004696 983246 365005 378650 114186 99601 108596 109953 125899 125544 115597 116390 78997 80060 265831 234513 683718 686903 207810 205658 264032 265759 309258 299448 319535 321573 333718 338258 320866 350978 707062 749159 525743 436937 282194 276067 320121 319412 333866 338882 341812 346033 384395 382534 614053 645486 40.75 67.8 1
10:53:42 2023-09-27 339281 338294 86366 82932 124673 128771 127757 127427 91610 90786 98052 102925 122324 122589 344806 368838 1005409 986748 366558 378614 114152 99466 108596 109953 125865 125457 115597 116276 79161 80060 272817 234146 682078 687877 207810 204348 264472 266167 308323 302051 319498 318357 335768 340562 317707 351533 707857 746123 529855 432157 282866 276475 319038 317840 333414 338549 342618 345544 381838 384885 617255 647618 40.75 67.8 1
10:53:43 2023-09-27 339441 338690 86489 82936 125088 128528 128003 127244 93362 90723 98256 101035 119581 122229 345526 369615 1009702 992371 367231 382723 111154 99674 108496 110181 125711 125614 115405 116423 78857 80260 267059 234477 689433 685931 208985 204985 264225 266576 308323 300985 320894 319357 333459 340325 322087 351460 706354 737041 523740 432268 282267 276475 319074 316624 335827 339025 342578 348747 380354 383464 612678 645781 40.75 67.8 1
10:53:44 2023-09-27 340264 338260 86676 82932 125055 128775 127880 127244 93329 90628 98220 102716 122527 122062 344769 369463 999613 993931 369165 381680 114141 99329 108630 109919 125899 125422 115597 116196 78997 79951 265831 233052 684952 685931 207478 204348 264472 267433 309975 301272 317899 320361 334220 339578 315920 351460 708183 738799 525431 433346 281868 278141 317150 318580 333938 339025 341510 347724 378724 383428 623386 645781 40.75 67.8 1
10:53:45 2023-09-27 343604 337611 86560 82936 125676 128535 128400 127007 92023 90529 98355 100687 122970 121584 345892 372077 1000405 990269 368903 378614 111240 99637 108596 110020 125972 125632 115597 116390 78943 80060 265831 234002 686186 684962 207810 205658 264032 267209 308323 301026 317711 322346 333683 339035 318082 350894 709220 743900 527114 437428 282068 277486 318815 317876 332963 338520 342510 346106 385209 383428 621820 645781 40.75 67.8 1
10:53:46 2023-09-27 338503 337883 86658 82936 125055 128775 128003 127278 93362 90690 98220 102750 122527 122267 344769 369942 1003235 982548 367269 379711 114118 99670 108596 110181 125745 122318 115405 116390 78857 80202 264644 234477 676244 685675 207810 204985 262856 267433 308323 299413 320440 319614 334724 338528 316903 349272 707356 744679 529150 436479 279815 277324 319074 316846 333938 337719 343553 346668 381832 382247 614562 647396 40.75 67.8 1
10:53:47 2023-09-27 341690 338624 86685 82907 125161 128672 127935 127143 91776 90654 98322 100965 122867 122062 345293 373279 1007585 986543 365634 382219 111339 99568 108630 109953 125899 122186 115597 116390 78997 80060 265831 234383 680930 685038 207810 205481 264507 265794 309294 300532 319535 320101 334724 339034 317898 351105 707356 750557 530231 437774 282267 276439 320076 316916 333672 339025 341992 346705 384431 383393 614562 647345 40.75 67.8 1
10:53:48 2023-09-27 338801 338355 86399 82932 124677 129023 127791 127543 93265 90819 98052 102925 122442 124808 345549 368873 1005409 989591 367078 379711 111164 99568 108630 109953 125899 125369 115630 116230 78943 80060 264644 233817 680546 685074 207810 204700 264507 266576 308323 300567 318196 318874 335768 338494 315688 351569 703097 744679 531226 431817 282666 276830 318591 316951 333938 337766 342402 346377 383306 384869 618020 647581 40.75 67.8 1
10:53:49 2023-09-27 341695 338187 86661 82903 125367 128634 128167 127075 93393 90471 98355 102575 122616 121854 345672 369984 1007244 992519 367598 383301 111251 99637 108555 109953 125899 125491 115517 116423 78911 80147 265831 234585 679776 685446 206291 204985 264472 266612 308394 299377 320440 320326 336025 339648 315912 351424 706354 738116 529855 435815 282267 277288 320112 316589 333938 339025 340443 348500 380390 383428 612678 644866 40.75 67.8 1
10:53:50 2023-09-27 340515 337857 86399 82932 125261 128562 128003 127123 91877 90628 98355 102783 122561 122097 345573 369463 997855 991109 367858 381680 114186 99329 108630 109919 125899 125422 115630 116230 78857 79951 272817 233529 681958 683474 206257 205019 262856 267468 307391 300780 319535 320326 332751 340633 316646 350328 708952 741039 528485 432606 281272 277854 320449 320808 333722 338953 340300 348637 380817 382105 620283 643695 40.75 67.8 1
10:53:51 2023-09-27 343604 337741 86526 82936 125046 128562 128037 127427 93456 90628 98355 102716 122595 121977 345329 372649 996189 986011 367859 379676 111390 99329 108997 109733 126281 125160 115902 116036 78997 79951 264644 233617 695273 687390 207810 205053 264067 266924 307857 302190 317553 320847 334759 337551 316903 351424 709220 747915 528485 435813 282068 277324 318110 319581 332963 339025 342546 346106 383281 383072 622737 645781 40.75 67.8 1
10:53:52 2023-09-27 340005 337374 86432 83087 125021 128775 128003 127244 93234 90628 98288 102750 122476 122147 345573 369942 1002524 982548 367972 379711 114152 99601 108630 109953 125899 125491 115623 116423 78857 79951 263577 234549 677495 687877 208838 205658 262821 267022 308358 299413 320440 321089 334688 338528 317009 349308 706098 747219 529855 437573 279707 276986 319674 319186 335827 338918 344532 347259 383103 382247 614525 645781 40.75 67.8 1
10:53:53 2023-09-27 340220 337559 86685 82940 125021 128775 128037 127244 93395 90723 98322 102679 122595 122062 344769 373350 1005409 986711 365781 379711 114220 99329 108630 109953 125899 125422 115630 116310 78857 79919 265831 233982 680735 687877 207810 205019 264507 265759 308394 300323 319462 320361 334759 339034 317898 351388 706354 749851 524372 437542 282267 276245 320041 316916 333938 339025 341510 346142 384431 383464 614053 645781 40.75 67.8 1
10:53:54 2023-09-27 341305 337537 86585 82932 125290 128384 128188 127123 93395 90504 98388 102679 122561 122062 345329 369984 1007280 992519 365068 379747 114073 99805 108521 109953 125899 125404 115517 116423 78718 80060 265831 234549 675881 685931 207810 204985 264472 267147 308394 300772 324629 320597 336292 342870 318235 351388 706244 740563 529488 433654 282630 277145 318932 319412 335827 338039 341510 348216 379822 386233 614017 645781 40.75 67.8 1
10:53:55 2023-09-27 342570 337855 86432 82932 125276 128592 128037 127035 93362 90504 98388 102575 122680 122007 345329 369131 1005409 992519 364417 379711 111261 99362 108663 109953 126073 125457 115663 116263 79193 79951 272817 234513 683230 683993 207810 205019 264542 265351 308394 301237 317553 320526 333485 341906 316425 351424 707857 738116 522726 432606 282012 275628 320562 316951 333938 338249 341198 347441 381030 385191 619449 644866 40.75 67.8 1
10:53:56 2023-09-27 342848 337019 86403 82940 125084 128597 128037 127244 93362 90661 98388 102683 122561 122062 345573 371902 993825 986476 365909 381141 111261 99329 108922 109843 126194 125247 115823 116036 78997 79919 263445 233781 686404 685931 207810 207054 264225 267147 310414 303767 318596 320776 334653 340466 318237 351244 711886 745976 525743 437083 281868 277129 318850 319412 332819 340936 341439 346632 383317 383124 622501 645781 40.75 67.8 1
10:53:57 2023-09-27 339762 337919 86403 82940 124702 128810 127703 127577 93137 90819 98085 102854 122392 122612 345573 371050 995935 986048 369690 378614 114220 99329 108630 109953 125899 125282 115550 116310 78889 79951 272817 233264 684469 685074 207810 205019 264067 266986 306428 301942 319272 318910 337280 337551 316425 351141 707183 747219 528485 432642 282068 277750 316636 318648 333938 338039 342582 346387 382100 383124 621616 645781 40.65 67.8 1
10:53:58 2023-09-27 340515 337923 86381 82940 124677 128810 127791 127278 93298 90628 98253 102608 122561 124535 344806 372791 1002941 986011 366040 378650 114186 99362 108663 109953 125899 125282 115630 116310 78943 80060 265831 234095 683718 690771 207810 204951 265178 266247 308253 300638 319352 320219 334653 340202 316938 351460 707356 746065 527114 436937 283197 276016 319144 316916 333938 337754 341740 345581 384197 383464 614525 645781 40.75 67.8 1
10:53:59 2023-09-27 338322 337919 86374 82940 124677 128844 127614 127489 93234 90819 98085 101408 122358 124722 344806 368545 1005409 988925 366818 378650 114152 99329 108630 109953 125899 125457 115597 116196 78857 79919 265831 233817 679972 685038 206866 204382 264507 266612 308358 300040 319535 320807 335768 339035 317707 351533 706354 743592 526276 431209 282267 276510 318850 317876 333938 337802 342618 347478 382998 384293 617034 647433 40.75 67.8 1
10:54:00 2023-09-27 342662 337477 86699 82903 125367 128515 128290 127109 91809 90810 98388 102683 122595 121892 345573 369767 1005855 992519 366818 379747 114152 99362 108713 109953 126100 125457 115630 116310 78889 80060 266281 234621 684154 683993 206866 205019 264507 267022 309763 299168 320213 320847 332751 339613 315947 351460 707356 738908 529855 432692 282267 277129 320562 316624 335451 337543 340479 347724 380994 383428 615906 643584 40.75 67.8 1
10:54:01 2023-09-27 340707 337665 86525 82822 125324 128350 128071 126825 93330 90504 98388 102608 122595 121892 346038 369984 996677 986822 367341 381141 114107 99362 108630 109953 125899 125282 115630 116230 78889 79951 264644 233817 682704 682991 206257 205516 263259 267433 309610 300815 319535 320361 332716 340633 317672 350328 707147 739228 528485 436121 281471 278304 318591 320317 333758 339836 342578 348673 381690 382176 620283 643695 40.75 67.8 1
10:54:02 2023-09-27 340672 337750 86512 82907 125051 128775 127826 127244 93234 90661 98289 102750 122735 122062 344806 372233 996189 987452 367078 381141 114220 99228 108847 109733 126315 125212 115823 116011 78997 79919 265529 232398 688771 685038 207810 205019 264067 266647 306498 302437 317675 319652 335756 338022 316938 351460 709220 748923 528485 436746 282068 277324 317114 319617 333938 338549 342618 346106 382708 383464 622463 645781 40.75 67.8 1
10:54:03 2023-09-27 341695 337646 86441 82940 125084 128810 127914 127278 93266 90723 98220 102608 122510 122097 345329 373910 1006151 985346 364969 378650 114107 99533 108630 109953 125932 125247 115517 116310 78889 79951 265831 234182 685837 685110 207810 205338 264507 265794 309329 300496 319535 320361 334489 339749 317898 350364 706354 746422 523001 437519 282085 276225 319970 317734 335560 338953 341884 346486 384288 383250 613002 647618 40.75 67.8 1
10:54:04 2023-09-27 339455 338156 86288 84908 125094 129099 127580 127864 93040 90852 98052 102816 122697 122543 342758 371932 1005409 986674 366558 381680 114186 99603 109009 109919 126073 125422 115597 116357 78997 80028 272817 233745 682343 689340 207810 204666 264507 266132 308288 302051 319498 318874 336039 338494 317707 351280 708862 745205 515784 431209 282866 276439 320449 317805 333938 338003 342618 346351 380656 385155 618131 647618 40.75 67.8 1
10:54:05 2023-09-27 341219 337339 86459 82936 125055 128652 127969 127211 93329 90471 98388 102683 119473 121977 344769 369354 1002524 992519 363793 381141 111228 99329 108630 109885 126106 125352 115869 116485 78965 79919 265831 233088 686221 685446 207810 204666 265284 266541 307391 302154 318524 320586 336768 341594 319398 353803 710224 740636 529855 432426 283066 275802 318896 320134 333252 340385 341162 348476 381493 385426 618094 644645 40.75 67.8 1
10:54:06 2023-09-27 340193 339217 86651 82936 124710 128647 127866 127211 93362 90661 98355 102787 122527 122062 345293 368871 998089 993022 370215 381680 111230 99637 108630 109953 125865 122201 115597 116276 78997 79919 265831 233052 684683 685483 207478 204808 264217 267433 307356 301272 319236 320584 334454 340325 317707 351424 708647 738799 526783 431277 281868 278141 317150 318321 333938 338668 341956 348747 378689 382819 619990 645323 40.75 67.8 1
10:54:07 2023-09-27 339522 337902 86374 82940 124845 128775 127880 127564 93201 90753 98220 102787 122493 122267 344769 369767 999022 985346 368932 382219 114118 99466 108773 109919 125778 125491 115405 116196 78857 79919 264644 233781 680506 687877 207810 204985 264032 267433 309707 300989 320184 319556 334653 340945 319281 351280 710372 747769 515784 432462 282158 277288 317079 318839 333938 338039 345157 346413 382100 383393 619990 645781 40.75 67.8 1
10:54:08 2023-09-27 341210 337603 86459 82940 125051 128775 128003 127244 93329 90628 98288 102750 122527 122062 345573 369942 1002487 982511 366167 379676 111292 99637 108596 109953 125865 125457 115438 116390 78718 80115 264644 234477 688598 687390 207810 205481 264127 266799 308323 299413 320440 319805 334454 339001 316938 349236 706354 746822 528485 437392 279815 277094 319781 316846 333938 338787 341992 346632 384664 381675 614017 645781 40.75 67.8 1
10:54:09 2023-09-27 337662 337852 86374 82940 124964 128775 127969 127244 93265 90786 98013 102891 122442 122508 344769 369984 1007552 988710 367078 378614 114152 99637 108630 109919 125899 122189 115564 116196 78857 79919 265831 234146 690556 690377 209280 206763 264260 266844 308217 301095 320330 318732 335592 341425 317634 351388 708359 744679 529855 431173 282666 276189 319038 317805 333938 337411 342618 345254 383306 385155 617255 647618 40.75 67.8 1
10:54:10 2023-09-27 341695 337611 86522 82936 125257 128350 128037 126967 93426 90377 98355 102716 122646 121977 345573 369984 1006531 992519 367078 379711 114118 99568 108596 109953 125865 125491 115484 116390 78750 80202 264620 234549 681865 685446 207810 204985 264472 266576 308358 299377 320894 319876 333414 340325 315912 351460 706354 737077 531226 432543 282466 277094 320526 316846 336436 339740 340443 348747 380923 383428 615000 646914 40.75 67.8 1
10:54:11 2023-09-27 340229 337575 86526 82936 125055 128775 127969 127244 93362 90723 98355 102750 122561 122062 345537 368611 996677 991072 368412 381949 111368 99466 108780 109953 125865 125457 115597 116544 79149 80228 265831 233894 681406 683811 209280 205235 265401 267854 309975 302908 319316 320290 333718 340598 316389 350364 710372 740368 532255 432579 281471 278141 320449 318697 333938 339025 340479 349241 382042 382819 619078 643878 40.65 67.8 1
10:54:12 2023-09-27 342803 337606 86434 82940 125088 128775 128003 127211 93393 90628 98355 102716 119570 122062 345293 372198 995935 986711 368119 378614 111357 99296 108889 109919 126281 125300 115597 116196 78911 80083 264644 234146 685583 686417 207810 205481 264067 266612 308288 302154 315437 320847 337758 337987 316938 351105 709184 747915 531621 437367 282267 277094 318074 318839 332927 339525 342330 346059 383032 383286 622352 645671 40.75 67.8 1
10:54:13 2023-09-27 340690 338108 86459 82936 125084 128741 127880 127244 93329 90786 98220 102750 122527 122062 344769 372162 1004683 983246 364932 382219 114118 99574 108762 110020 126079 122318 115690 116323 78933 80073 267059 234332 681478 687803 207810 205841 263997 265794 309727 300235 318944 320562 334185 338494 317898 351424 707156 750372 524672 437428 282267 276016 320076 316881 333938 339025 341992 346106 384125 383428 613582 645509 40.75 67.8 1
10:54:14 2023-09-27 338562 337892 86366 82932 124673 128810 127580 127871 93168 90819 98052 102887 122493 124756 342794 371664 1005409 986711 366558 381949 114152 99466 108630 109953 125865 125335 115597 116230 78857 79919 270369 233781 684227 687877 207810 204382 264507 266389 308323 302051 319498 318839 335768 338528 317707 353036 707356 743592 525125 431209 282920 276808 321284 320090 333938 337624 342474 346486 382764 384400 617983 648004 40.75 67.8 1
10:54:15 2023-09-27 342666 337575 86586 82936 125113 128674 128366 127183 91936 90438 98355 102542 122561 121723 345391 369984 1005819 992519 364812 382219 111216 99568 108596 109953 125865 125491 115597 116423 78857 80083 264644 234585 679755 683993 207810 205019 264260 266612 311073 299377 320440 320586 333181 340088 316389 351460 706354 738799 534401 432570 282267 277094 320076 316624 333938 339740 340371 348216 382042 383428 612714 644829 40.75 67.8 1
10:54:16 2023-09-27 341423 337374 86403 82936 125055 128652 127880 127211 93265 90471 98485 102575 122442 122062 345293 368352 998313 991644 368412 381949 114152 99568 108596 109885 125865 122191 115597 116036 78911 79919 265831 233088 681978 684024 207154 205019 263408 267433 307356 300780 319010 319876 333718 340598 315947 350328 710224 738544 532597 435506 281326 278033 317933 318661 333830 338633 340335 348600 382764 382211 618604 643878 40.65 67.8 1
10:54:17 2023-09-27 342294 337594 86685 82940 125021 128562 128003 127244 93298 90588 98256 102613 122561 122062 344806 371902 998259 985239 366167 381949 111357 99296 108964 109700 126073 125212 115789 116003 78857 79919 265831 233452 688097 685931 207810 205019 263663 266612 307426 302848 317516 320586 334724 339988 316938 350858 710224 745029 522456 436429 281471 276510 318556 318544 332963 338249 342546 346069 382977 383428 621820 645781 40.65 67.8 1
10:54:18 2023-09-27 339715 338082 86407 82936 125055 128592 128003 127211 93329 90504 98220 102716 122527 124674 345293 372756 1005409 984646 365485 379676 114141 99568 108630 109919 125865 125491 115597 116423 78857 80115 265831 234513 680975 687877 207663 205693 264472 266167 309727 301837 319206 322137 337280 341605 320866 350184 708286 748901 529855 437592 282724 276915 320384 319412 333938 339025 342233 347196 383317 382839 614452 645781 40.65 67.8 1
10:54:19 2023-09-27 338726 338294 86370 83327 125180 129108 127791 127665 93298 90786 98388 101066 122561 122267 344806 372233 1005409 986748 366040 379711 114310 99670 108630 109953 126106 125422 115597 116310 78997 80115 265831 234146 681310 685074 207810 204985 265320 266167 308358 300780 319987 320562 335768 339749 316973 351496 707857 746065 527114 436466 283066 276209 321130 317840 333938 339025 342316 346106 384467 384579 615433 647618 40.65 67.8 1
10:54:20 2023-09-27 342812 338402 86585 82932 125377 128810 128037 127211 93523 90628 98388 102750 122595 122062 345817 369354 1005409 992519 364417 379676 111325 99568 108964 109953 126160 125491 115630 116276 79029 80060 265831 234585 697368 683993 207810 205338 265444 266327 311906 303515 318865 321714 334115 339474 319507 353412 710372 744047 529855 432606 283467 276016 319557 318839 333830 338992 341956 348253 382136 385769 624037 645781 40.65 67.8 1
10:54:21 2023-09-27 341695 337611 86496 82936 125084 128775 128037 127455 93492 90786 98421 102783 122680 122543 345817 369463 998869 992519 368412 379711 111674 99670 108964 110257 126194 125526 115982 116423 79029 80202 265831 234146 686339 683993 207512 205624 264190 268670 308358 302190 320440 320918 334794 341656 316938 351460 711337 739192 532597 432674 282666 279354 319816 319805 335827 339027 341510 347175 385334 384579 620026 645320 40.75 67.8 2
10:54:22 2023-09-27 346960 346627 87432 86134 128178 134507 133854 133789 94336 92315 100532 101764 121992 123253 351132 378997 1025553 1010790 375713 389094 114445 103975 114515 111579 132848 127467 122535 122948 81253 82474 274404 240538 703878 705003 212403 209872 272447 272699 316995 308984 329399 328564 345406 348259 324825 360402 721161 764796 537603 441385 290576 284880 329426 327702 346075 348564 350499 357914 393057 395845 635668 662948 40.75 67.8 2
10:54:23 2023-09-27 351609 351767 86298 86667 133746 133532 134652 133310 95025 92571 102692 102879 124726 125394 357072 387377 1033175 1023628 384868 397025 116511 105283 113385 114909 133637 133550 122074 122932 82626 85218 275409 242563 706976 711305 214290 213627 273321 277159 323023 315843 328919 335777 347733 350910 328715 365733 742573 779814 543565 450489 294539 293570 333681 335741 346589 351498 358011 362001 401465 399245 642936 675282 40.75 67.8 2
10:54:24 2023-09-27 360911 360772 87997 85704 134187 138181 139523 139152 92856 95123 106526 106086 127916 129196 365197 394687 1060729 1040360 391340 405966 118851 104288 117425 119097 138875 134852 126907 127892 84487 84583 279913 248540 716532 725575 218050 215749 278320 279761 328383 318187 337144 337439 351992 355717 333297 367715 747251 793349 549048 454610 299713 291339 338873 337545 354189 356850 359958 366786 401107 404264 649209 682624 40.75 67.8 2
10:54:25 2023-09-27 366044 361221 88488 85763 135573 138828 143389 142104 92982 94826 107138 106476 131033 129321 369618 397808 1060729 1049723 394581 407080 119565 104837 118450 121769 141949 135943 128342 129237 86245 84741 282516 248364 724197 726524 216597 215922 279534 281460 328951 321875 336120 340175 350980 356859 332504 367162 752434 794618 549048 459553 297554 293837 338588 340546 355459 358862 360393 366084 405790 405296 652934 687748 40.75 67.7 2
10:54:26 2023-09-27 368047 364520 88214 85948 136895 140699 140022 143107 92982 94925 104522 107048 129559 130371 371927 398716 1069949 1063198 392039 408652 120268 104431 119527 122311 142856 136836 129610 131804 86550 84731 284504 247837 730920 729022 219907 215587 280250 281189 329680 323871 337694 339697 351260 356656 331247 368860 754671 784297 559418 457371 297482 295859 340376 340690 352289 359140 359692 365934 405327 405404 664231 689811 40.75 67.7 2
10:54:27 2023-09-27 374573 369782 88214 86161 136624 143411 140843 141593 92824 95123 104849 108242 131823 131393 374939 402976 1072919 1055887 398917 411422 120041 105175 120281 123196 141306 138814 132544 132733 86617 84983 283585 248552 727320 729782 218546 216965 279626 282994 330947 321911 339684 339375 354698 358188 333586 368083 754826 799698 546306 463283 301225 294086 342888 340235 353807 358068 363527 365971 401107 405975 656873 689285 40.75 67.7 2
10:54:28 2023-09-27 373179 370033 88214 86129 137766 143341 141890 141059 95027 94891 105026 108019 131784 131084 373741 400540 1071364 1060471 398953 411747 119867 105143 120803 123179 141001 138618 132608 132917 86617 84983 284504 248377 728414 731856 218171 217303 279928 281892 329947 322626 337730 341252 351497 356859 332828 367635 756917 793495 555248 459503 300308 293944 341719 342275 351965 359513 360609 365934 403512 402454 655454 691354 40.65 67.7 2
10:54:29 2023-09-27 372122 369960 88214 85948 137173 143411 142384 141843 92856 94925 105157 108383 131818 131419 375198 406403 1078954 1058580 393810 413015 119867 105175 120956 123367 141457 139240 132769 129807 85124 85215 284504 249357 729097 741566 220218 217059 282072 282938 330804 322256 337548 338494 353984 356133 329337 369202 755399 793495 559418 458056 300774 294842 341120 339626 354375 357749 358010 365347 402164 403649 664231 691881 40.75 67.7 2
10:54:30 2023-09-27 377655 369999 88480 85976 137432 143646 142845 142008 92824 94990 105433 108716 132104 131485 376026 406332 1072919 1060166 396565 413597 122205 105497 121497 120319 142277 139926 129609 130136 86836 85215 282959 247438 739206 740513 218206 217000 278675 282514 328951 323907 337730 337354 351225 356859 330478 366854 755739 793419 551790 459647 299564 296067 342961 340139 354410 360587 360501 363725 402271 405831 662018 694650 40.75 67.8 2
10:54:31 2023-09-27 375431 373945 88703 86410 138328 144386 143536 143900 92951 95452 106158 109418 132333 135282 378704 406038 1091218 1072843 400154 417074 122408 106064 124025 121504 143363 141171 131380 132473 85436 86257 284504 252324 732755 737767 219429 218274 281909 283250 333969 322590 339203 340211 351497 358188 330603 368156 759062 793495 558028 461203 302360 295164 342961 342866 354456 359175 360537 368522 403512 403695 665570 692310 40.75 67.8 2
10:54:32 2023-09-27 374581 374560 89011 86624 138791 144663 144309 143659 93108 95354 106779 109737 129227 134820 381566 411276 1088389 1066699 400154 418580 122629 106422 124422 122119 143600 143571 131058 132731 87277 86289 285544 252540 734085 745281 218546 218694 280402 281724 333969 323907 339501 339697 350734 355788 331283 369350 760210 806113 551790 459503 303008 297428 344792 342541 356971 358429 360429 368087 404256 405975 664083 697401 40.75 67.8 2
10:54:33 2023-09-27 381082 377981 89443 87088 142290 141586 145518 144628 93488 95586 107518 112002 130675 135243 382916 413485 1094479 1088302 401105 421258 123500 106568 125397 122924 145171 144376 133043 133499 85758 86888 286454 251722 758439 744992 220255 218544 282456 284263 332994 324767 339203 341794 353984 356940 329746 366574 763725 793347 554532 462284 302152 297595 342997 344806 355512 362415 360247 366526 406043 404567 674650 701101 40.75 67.8 2
10:54:34 2023-09-27 381119 379051 89480 87386 142199 142736 145619 145604 93583 95918 108468 112335 131314 135573 383023 415052 1098828 1081012 404608 420071 123106 107355 125012 123056 144837 144623 132743 134011 85758 87254 288176 254077 741916 747806 220979 218729 282160 284716 333969 324857 339948 340725 351260 360644 331534 369092 764421 797531 558644 464247 303758 297529 347875 345220 357983 362782 362722 368161 404116 404002 676178 700682 40.75 67.9 2
10:54:35 2023-09-27 383160 379866 89914 87721 142930 143174 146360 145600 93742 96052 107915 112703 131347 132237 385326 414009 1097609 1075971 403122 422252 123568 107669 125500 123834 145780 144931 133428 134542 85832 87589 294287 255915 741148 751365 219947 220132 282064 285018 334225 324857 338401 341794 352350 357612 332504 367974 764301 809400 532399 463664 302923 297667 344553 343286 358772 362451 360645 366028 405682 407623 674686 702596 40.75 67.9 2
10:54:36 2023-09-27 384909 382216 90322 88178 143503 143964 147732 146895 94411 94063 108680 112959 132453 133205 387754 416114 1097671 1087561 409208 423921 120678 108115 122779 124599 146869 142403 134555 135271 86146 87893 291319 255554 747383 752051 221076 220882 283123 286786 337285 327936 341132 345537 354484 358871 333658 369202 772606 811691 538470 468536 302959 298187 346855 346955 358737 361366 364996 367131 408441 407517 672973 707660 40.75 67.9 2
10:54:37 2023-09-27 385487 384027 90574 88239 139770 144368 147901 146584 94699 96185 109048 113071 133043 133415 391189 418964 1103656 1096853 409172 424029 121010 108406 123117 124719 147689 142899 135343 135936 86323 87925 288229 255554 752952 753574 222747 219412 283582 287108 333722 327755 339424 342902 353409 359973 331821 367126 772716 804885 554532 470200 302923 299373 345627 345356 356619 364084 366918 367095 406301 405240 676178 709121 40.75 67.9 2
10:54:38 2023-09-27 387876 388029 90732 88950 140530 145609 148628 151325 94796 94300 109384 110584 133135 135017 393488 420178 1118427 1096853 411639 426357 121176 109250 124039 125958 148101 144594 135677 137263 87067 88926 291003 258466 749050 756703 222918 220917 285116 288080 338347 326661 342555 344842 353374 360898 333622 370593 773812 808148 562198 470200 306244 300234 350596 347199 358737 365727 366067 369420 407441 407266 681592 709240 40.65 67.9 2
10:54:39 2023-09-27 387578 388065 91194 88918 141508 145609 152012 151466 95087 94268 109451 110627 133754 134984 391864 427853 1112776 1094442 409172 431280 122549 109141 124754 126165 150949 144330 136360 137278 87196 88845 290093 258466 751981 763118 222364 221121 286441 287616 337223 327790 341483 344842 356324 358543 332486 369416 773812 814027 564978 468536 306172 301827 348514 348235 362803 367093 364777 369204 409495 411178 687537 710137 40.65 68.0 2
10:54:40 2023-09-27 393374 388669 91717 89251 142455 146117 148734 151747 95736 94236 110755 110767 134883 134984 398542 427841 1110164 1100820 415154 432540 123018 109518 125754 126690 150219 145133 137700 137782 88261 89362 293685 257734 772960 765965 222811 222075 286369 288775 336479 331547 341724 345635 356503 359114 333645 368824 777345 819611 562198 471312 306468 303106 349572 347163 360979 366792 366673 369312 406550 410996 678590 714368 40.75 68.0 2
10:54:41 2023-09-27 395329 389875 91751 89624 142883 146421 153038 150106 95671 94428 110457 111360 134883 135904 396623 424066 1115220 1103751 414362 431501 123084 109991 125821 127244 147887 145778 137741 138215 87932 89496 293229 258270 762590 764810 222904 222515 286441 288879 338789 331278 340452 348271 355254 360898 333622 371834 782660 822477 561677 471203 306568 305363 348550 348875 364048 366177 367699 368201 408728 411935 684353 715252 40.65 68.0 2
10:54:42 2023-09-27 396822 392842 92037 89598 143465 147897 151852 151126 95934 94684 111080 112096 135666 136660 400068 427698 1122408 1112465 419373 435153 123797 110397 126446 127911 149171 146115 138814 139472 88544 89902 293229 259615 764415 766001 224146 222878 286405 290517 338824 331278 342591 345356 355990 359149 335836 369083 783019 823169 566367 473874 308556 301830 349818 351204 364048 367308 367960 369348 411823 412551 684126 718410 40.65 68.0 2
10:54:43 2023-09-27 396858 394924 92070 89631 143651 147619 150173 148994 95931 94459 111354 112019 135835 136669 400852 430593 1122007 1113024 420447 432971 123863 110584 126655 128088 149924 146764 138807 141515 88544 89996 293685 259834 765322 767725 224246 222770 286593 291327 338717 331404 342519 346796 354295 361199 335691 370252 784131 820190 545718 476666 306784 304589 351974 351735 363021 366792 368743 372331 412768 410131 682670 719504 40.75 68.0 2
10:54:44 2023-09-27 394414 395593 92553 89942 143909 147860 150864 149263 96094 94491 111543 112019 136152 136669 402674 431377 1125268 1118618 419483 435493 124448 110772 126933 128423 150198 147140 139194 141845 88885 90153 293229 259834 767237 768208 225202 222203 287436 295914 338824 332823 342627 345356 355539 362424 335836 368233 783019 818453 566367 477041 308520 303035 351974 351771 360979 367308 366673 369492 412403 409846 684353 721525 40.75 68.0 2
10:54:45 2023-09-27 395005 396817 92681 90160 144711 147994 151626 150257 96258 94684 112034 112796 136812 137363 401940 432878 1131164 1119037 417010 437688 124714 111036 127980 128698 151031 147755 140329 140351 89374 90335 309441 260566 784303 773670 224705 221990 289018 291024 339813 333834 342627 345392 356396 362684 333803 370958 781870 816036 564978 479073 308556 304494 351456 351204 360979 365681 367296 369492 410884 409547 685739 721587 40.65 68.1 2
10:54:46 2023-09-27 396191 399076 92681 90255 145030 148619 151836 150740 96127 94716 112034 112939 136727 137507 403144 433079 1134488 1119000 414628 435892 125092 111113 127987 128938 151233 147685 142152 142328 89194 90624 298275 261482 776962 772238 224885 222515 288942 290409 340878 333870 342627 346433 356133 362968 333532 368305 784229 816073 572895 477152 308302 304707 351722 351483 360871 369382 370385 369348 411030 409953 689988 722502 40.75 68.1 2
10:54:47 2023-09-27 399848 399671 92873 90569 145222 149557 152047 151745 96290 94974 112302 113579 137184 138448 407923 432827 1140841 1124212 418117 440172 125318 111577 128308 129657 152072 148585 138670 142752 89472 90815 295794 263923 773968 779372 225043 223140 288942 288883 342464 333798 344638 346955 356359 361305 332756 369524 786524 818417 573317 475245 309538 305890 351974 351844 363534 368970 367225 369456 411788 411357 693858 721750 40.75 68.0 2
10:54:48 2023-09-27 402509 400299 92937 90822 145325 152252 152359 152094 96356 95071 112380 113690 137209 138448 405601 435529 1142013 1122296 418890 438527 125126 113549 128199 131715 151929 149174 142427 139344 89505 90847 298275 265044 769304 774731 225202 223140 288942 290409 342983 333834 342339 348033 356396 361093 332504 369416 787492 818272 569147 473983 310049 305136 351866 351807 364563 368970 366931 369456 411537 413458 692882 722261 40.75 68.0 2
10:54:49 2023-09-27 404509 402734 92937 91287 145808 150711 152926 153045 96390 95395 112424 114159 137522 139221 405565 436575 1143561 1122259 423883 438965 125332 113809 128665 130381 152174 149417 142761 141222 89816 91724 311590 266739 769037 777350 225202 223140 288942 289436 342983 332859 345722 347514 356097 361375 333875 371651 788233 820388 573490 476059 311734 305460 351974 353870 362150 369005 367729 369456 413055 412587 699014 724419 40.75 68.1 2
10:54:50 2023-09-27 404509 403086 95063 90955 145866 150290 153024 152697 96487 95200 114919 113723 140281 138903 408978 437768 1143708 1122296 424485 441182 125299 113956 128480 132218 152174 152756 142661 141001 89722 91701 299194 266329 769138 781403 225657 223768 288906 292054 344923 332715 346627 347300 355931 362247 333839 369452 787675 820351 572895 476109 311920 304922 351974 354621 362658 369902 368147 371691 413709 412623 701036 724456 40.75 68.1 2
10:54:51 2023-09-27 403377 404265 95100 90951 146336 152819 153936 152758 96519 95136 115148 114068 140510 139166 409628 442093 1143708 1125531 422865 441877 125332 114159 128940 132402 152558 152970 139291 140968 90006 91637 298403 265984 772592 779633 225837 223140 289158 290573 342983 333364 347865 345392 356109 362424 333839 369380 787638 824335 574305 479073 312176 303923 355003 355373 362658 368419 368037 373615 414040 412300 698867 726736 40.75 68.0 2
10:54:52 2023-09-27 403413 405799 95265 90984 146226 150711 154047 153284 96784 95200 115182 114447 140630 139478 411480 445013 1143708 1124730 422865 441949 126167 112355 129731 129056 153726 150997 140847 141650 90377 91954 312268 266550 783608 786309 225837 223140 288675 290193 342983 333690 346065 345079 357685 363512 333803 372089 786341 820351 574305 479073 311293 305890 356710 353870 364048 368970 366966 373944 411173 412035 696999 724419 40.75 68.0 2
10:54:53 2023-09-27 404622 405831 95294 91017 147003 153173 154189 153744 96519 95329 115263 114447 140774 139660 411772 444594 1143708 1122259 421937 441588 126195 114227 129403 132591 153718 150785 141252 142396 90319 91890 301049 266739 775004 788164 225360 223140 288570 289920 342983 333870 345722 345912 358284 362968 332792 369380 786487 827773 567757 479371 311845 306249 356008 351699 364563 369674 369523 373124 409770 411792 698977 724419 40.75 68.0 2
10:54:54 2023-09-27 409576 408127 95364 91552 147529 151241 154725 154309 96816 95653 115492 114749 139234 140302 413707 445706 1143561 1122610 425692 445669 126268 114521 130056 129331 153932 153539 140980 141915 90476 91987 301058 268257 777956 789841 224533 227184 288006 291957 344923 333870 346773 346955 358547 360190 332756 369488 788864 829959 573317 478395 311955 305890 355254 351844 364329 370109 366122 372479 409015 414405 702605 725520 40.75 68.0 2
10:54:55 2023-09-27 412520 406983 95364 91618 146920 149422 154579 154772 96816 95685 115412 114893 140774 140351 411456 443963 1143708 1118206 426111 445851 126195 114374 130229 132827 154214 151990 140947 142375 90509 92241 301049 268447 788779 789577 224885 222711 288942 290397 345826 333618 346518 348765 356431 360084 333767 369271 788681 836447 574305 479754 313062 305675 355505 354621 365460 367905 368559 373306 411173 415133 699014 726586 40.75 68.0 2
10:54:56 2023-09-27 412447 410412 93971 91638 147961 149829 155151 154527 97214 95751 116021 115078 141657 139945 413815 448179 1139332 1125531 432476 446870 126584 114454 130536 129509 154746 151954 141801 143080 90876 92241 301049 267307 783296 788697 225202 223611 288738 291233 344923 333870 347583 345356 356133 359686 333911 367974 789983 835381 581880 477372 312619 305675 353356 354370 365424 367869 368287 372779 411209 414405 698482 728724 40.75 68.0 2
10:54:57 2023-09-27 414277 410440 95725 91745 147840 149424 155289 154747 96981 95523 115676 114861 141269 140155 413995 450289 1139550 1124973 433705 447113 126437 114522 130697 129865 154746 153966 141895 142837 90575 92463 301976 268447 790288 793208 225447 223768 288906 292545 342911 333834 347683 346291 356645 361305 333947 367126 789983 839418 596678 482526 312619 305675 354454 353616 366631 366773 365095 373907 411173 413821 695902 728724 40.75 68.0 2
10:54:58 2023-09-27 412812 409168 95697 91618 148249 149419 156401 154807 97312 95556 115906 114893 141731 140120 414434 450327 1139550 1127445 431986 445417 126855 114602 130971 129687 155281 153966 142158 142871 91142 93974 301058 266928 788655 793313 225519 226793 288833 292241 342983 333870 347865 345912 356681 361052 333911 366574 790543 836634 560808 482562 312619 305675 354419 354370 366372 369902 368894 373615 410959 413060 697815 728576 40.75 68.0 2
10:54:59 2023-09-27 413983 410064 95796 91585 148568 153563 156657 154807 97179 95232 116067 114893 141731 140120 414723 451358 1140395 1129961 430739 448271 127213 115034 131686 129865 156004 150127 142715 142803 91326 92463 315146 267307 789567 793276 225202 223140 288942 292438 342911 335759 347792 345356 356645 360764 333695 366862 791103 837817 592142 483281 311955 305675 354725 353870 363783 366738 366122 373342 410020 412623 695902 728724 40.75 68.0 2
10:55:00 2023-09-27 413983 410069 95697 91585 148005 149522 156295 155056 97179 95362 116067 114893 138093 140212 417105 451070 1140395 1129924 433594 445488 127186 114715 131062 129954 155315 150127 142585 143334 91142 94103 301049 267496 787057 795071 224756 223140 288535 292241 342983 333870 347337 345427 356645 360225 333875 369018 790883 839418 571486 482416 312841 305782 356008 354871 364734 369382 368147 373160 409984 413821 699014 728761 40.75 68.1 2
10:55:01 2023-09-27 416931 411294 95701 91904 148253 150546 156513 155376 97047 95914 116380 115653 137978 140794 417622 450998 1143561 1131962 435866 448759 126895 115057 131062 130759 155748 151115 142919 144232 91326 94266 301976 267935 785526 795634 224986 224076 288738 290573 343471 333870 346492 346469 356359 358578 330782 368269 789807 832311 575714 477566 312176 306573 353392 351880 363237 370109 368221 371655 407512 412587 704023 728761 40.75 68.1 2
10:55:02 2023-09-27 414849 413471 95763 92069 148525 151064 156191 156347 97047 96011 116021 115852 141603 141618 419022 449298 1152928 1125047 429923 448179 127274 114863 133559 131103 156286 151183 142849 143833 91208 94332 303761 269626 787474 797325 224885 223033 291480 292675 345863 335324 345576 346849 357613 361164 330567 369989 790734 832238 581036 477566 312176 306357 355505 353616 363202 370074 368221 371655 407512 409881 707334 728761 40.75 68.1 2
10:55:03 2023-09-27 415159 414453 94504 92028 148672 151483 157025 156605 97281 95979 116368 115912 138076 141547 419724 451070 1152928 1135116 429777 451002 127240 114784 133594 131335 156688 152087 142883 144164 91460 94332 303875 269626 798223 799431 224569 223140 289009 289955 344923 335759 346247 346433 356717 360260 332045 366868 791103 830198 574305 477638 312176 305494 354419 351880 362185 369815 366122 371655 408119 410167 704023 729849 40.75 68.0 2
10:55:04 2023-09-27 413610 415106 95734 92187 148488 151098 157308 156828 97179 96011 116137 115885 141694 144070 420616 450782 1155386 1129924 429959 449162 127274 114784 133721 131136 156792 152056 143574 144530 91482 93009 302589 269519 788428 799588 225094 223069 290987 292054 345411 335759 345722 345392 356681 361058 330139 368930 791665 828750 574305 480413 312619 306789 355485 354370 361102 369557 365829 372779 408728 410131 701961 730833 40.75 68.1 2
10:55:05 2023-09-27 413574 415101 95796 92064 151276 151064 157054 156744 97146 96011 116217 116045 138342 144205 420914 450782 1156207 1133216 430264 450183 127695 114818 133943 131169 156792 151737 143347 144300 91619 94332 303761 270006 788019 799021 224914 222515 288675 290397 344923 333520 346773 344837 355610 361340 330746 369161 791103 828750 581036 481468 312176 306105 358029 355803 365078 369416 368743 373461 411066 409953 704030 732281 40.75 68.0 2
10:55:06 2023-09-27 414921 415106 95996 92191 151522 151822 157673 157107 97211 96075 116368 116078 142067 141931 419780 458495 1161073 1141276 433557 452172 127804 115149 134341 131712 157160 152369 144211 144632 91645 94496 301976 270269 794113 797728 225837 222984 288098 290432 344923 333520 346554 346760 355325 361305 329746 367895 792226 829373 581036 481468 311845 306357 355521 352064 361102 369005 365095 372779 409984 410095 701998 731872 40.75 68.0 2
10:55:07 2023-09-27 414849 414854 95930 92191 148973 151132 157343 157216 97179 96011 116368 116078 142158 144320 419816 455894 1155392 1134230 432170 450926 127695 114932 133978 131202 157417 152471 143846 144769 91715 94366 303875 270233 789795 800155 225202 222515 288133 290432 344680 334022 346810 344355 354259 361058 329533 367936 793351 828605 581036 481663 313985 304851 357522 355876 362658 368970 365865 372815 411823 410458 704530 731481 40.75 68.0 2
10:55:08 2023-09-27 418298 415805 96258 92064 151561 151937 157904 157516 97516 96242 113597 116251 139137 141838 423305 457736 1162801 1141663 433705 450962 127308 115309 133850 132564 157230 153217 143778 145475 91779 94626 303761 270279 785316 798863 225202 222827 288098 290573 345411 333870 347546 345912 353409 359651 329711 367078 792675 830198 572895 479754 313062 305494 355003 355624 363202 369521 366586 369348 411209 410131 708171 734293 40.75 68.1 2
10:55:09 2023-09-27 419186 416424 96033 92191 151483 152038 157783 157556 97346 96011 116530 116078 138913 144407 420998 455476 1162148 1140841 432511 450962 127695 112287 134223 132390 157230 153210 143812 145437 91745 94726 304460 272025 786881 799431 224950 222891 288906 292468 346388 333762 346065 347056 353232 359762 329533 368930 793235 828714 581351 481386 312841 306789 354716 355373 363202 370109 367552 369312 409948 410095 708171 733551 40.75 68.0 2
10:55:10 2023-09-27 419011 419820 96155 92223 149509 152286 158154 157696 97445 96043 116646 116625 139203 144478 425413 455767 1166042 1145758 432170 454925 128180 115172 134813 131960 158111 152717 144441 146123 91972 94659 306753 270531 796222 797890 224533 222359 288974 289841 342983 335814 342627 346433 354437 360225 329948 365930 796523 831722 574305 486627 311293 306789 355505 353887 364048 367286 366122 369384 410849 408839 697987 733766 40.75 68.1 2
10:55:11 2023-09-27 417268 417665 96125 92128 152055 152172 158668 157326 97478 96043 116634 116351 139428 141995 423592 453835 1158745 1150077 435556 453586 128118 112364 133048 132257 158443 153039 145254 145137 92126 94820 305746 269826 799477 800118 225606 221933 288942 292560 342983 334525 344907 348518 354117 360729 329444 364859 796664 832311 581036 486208 311293 306789 355505 355122 363791 367834 366637 369384 409913 408839 699014 732476 40.75 68.0 2
10:55:12 2023-09-27 417341 419706 96095 92191 149778 151794 161493 157361 97510 96043 116634 116464 138973 144522 423592 453163 1161250 1150077 432538 453586 128152 115206 134774 131993 158627 152751 144782 145239 92099 94659 305746 270423 797938 800155 225202 221856 288942 291282 342983 334525 344638 346155 353374 360898 329711 364823 793308 836930 572895 485878 312103 306572 356008 356884 366113 369382 368110 369276 412224 409953 698977 735185 40.75 68.0 2
10:55:13 2023-09-27 424489 418946 96129 92191 149674 152072 158536 158132 97478 96043 116738 116464 139775 142589 423412 458097 1159497 1147391 439948 454723 128016 112329 134822 132722 160549 153499 144816 145712 92260 94758 296586 272098 799340 799431 224533 222827 288620 292560 342983 336233 344638 345877 351752 356940 329711 364823 796793 839381 579607 484344 311734 305961 353965 354871 364329 367869 367699 368201 408728 411935 702605 734852 40.75 68.0 2
10:55:14 2023-09-27 425505 418950 96129 92446 149984 152181 161528 158067 97478 96075 116703 116625 139560 144680 423664 455439 1157067 1145758 439687 455585 128152 115240 134586 132606 160584 153563 145252 145949 92260 94823 306511 272098 794652 800155 223132 222984 289027 290397 345302 336362 342375 349507 354985 358871 329568 365255 797871 838227 582466 484504 312176 306537 353965 353122 364329 369310 367442 368201 409948 411935 701110 736498 40.75 68.0 2
10:55:15 2023-09-27 426487 421200 96388 92508 150128 152709 158890 158463 97613 96306 113837 116686 139428 142642 425989 454472 1160353 1144128 439028 456806 128016 112275 135001 133059 160619 153739 145697 146734 92293 94856 304437 272711 793588 800055 223096 222515 288942 290044 344923 334525 342555 346991 354437 356905 328680 364823 795359 839039 582466 486898 310414 306789 355756 353870 363237 367869 366637 369312 406266 410095 699014 733031 40.75 68.0 2
10:55:16 2023-09-27 424563 420854 96167 92319 149883 152358 161676 160905 97478 96339 113771 116739 139390 142845 426206 454544 1157028 1143315 437756 455616 128542 115194 134809 132639 160913 153704 145252 146220 92186 95214 307697 272686 801203 804710 222989 222053 288906 292468 342875 337662 342411 345321 354437 356940 327724 364271 797871 837817 579607 487588 310414 306789 356475 353761 363202 367834 366122 369384 408340 409484 697950 732476 40.65 68.0 2
10:55:17 2023-09-27 425734 421308 96590 92091 148412 152038 159782 157801 97811 96209 113969 116492 140330 144443 428125 462723 1152781 1140878 437532 455907 128576 115275 134879 132822 160801 153739 145488 145983 92390 95000 306681 270495 806472 807058 223132 222203 288535 290467 342983 335759 345197 345817 353409 356905 327462 360474 790960 841453 553161 486898 311734 304994 354419 354370 362658 365646 366363 369420 407477 408875 701110 731403 40.75 68.1 2
10:55:18 2023-09-27 425542 422152 96329 92191 150343 152494 161894 160947 97644 96011 113969 116431 140827 144531 427484 464214 1152928 1143677 442436 456047 128303 112450 134962 132789 156634 154423 145587 146286 92287 95149 306681 270495 803848 807000 223096 221856 288355 291321 342983 333870 345685 343321 352350 359376 331339 362622 792115 841805 581036 482526 312176 305460 353887 354871 364329 367286 364960 369348 407512 410131 705556 734852 40.75 68.1 2
10:55:19 2023-09-27 428667 422751 96099 92446 152089 152914 159112 159130 97510 96339 113804 116886 139527 144883 427448 462723 1155429 1137529 442076 454365 128118 112406 134813 132889 158483 154235 145056 146731 92293 94956 306511 274562 792217 807058 222583 222515 288214 295873 343195 333870 342627 344319 353940 357863 325681 364859 791555 829365 580500 482148 310598 305890 353887 351844 363534 368419 366067 368792 406043 407623 709249 731403 40.75 68.1 2
10:55:20 2023-09-27 425265 424124 96171 92446 149923 153054 161859 159130 97979 96570 114126 117284 140827 145555 428622 459940 1165069 1140501 435022 458170 128419 112430 134844 132856 160801 154492 145587 146696 92323 95021 304810 275070 806632 809238 223096 221164 289158 295800 344778 333870 342663 344284 353940 358007 325681 364271 790960 829959 579607 483318 311293 305030 356727 354871 363021 367869 366067 369456 407477 409137 706093 733031 40.75 68.0 2
10:55:21 2023-09-27 422866 424084 96154 92191 149923 153020 161894 161425 97510 96339 113812 117242 140827 145329 428767 462699 1165453 1144128 435221 456806 128611 112406 134879 132922 160948 154235 145759 146898 92421 94923 307697 274173 797946 808202 223545 221311 288870 291811 344644 335723 345016 345256 353268 360390 327296 363539 793314 829923 581036 484551 311293 304636 357016 353870 363021 367578 365771 369348 408844 406411 706130 732512 40.75 68.1 2
10:55:22 2023-09-27 424669 424007 96294 92510 148345 153411 157974 157142 97713 96603 114047 117242 140330 145192 429726 459868 1167073 1140841 435718 455715 128576 112406 131437 132889 161018 154235 145759 146731 92421 95054 307697 274562 797946 808537 223096 220440 288906 295419 342983 333870 342591 345329 353126 356656 326771 363171 790960 832311 572895 483281 311293 305890 354454 353870 363021 367869 365808 369384 408340 406411 706130 732512 40.75 68.0 2
10:55:23 2023-09-27 422558 424120 96459 92382 150133 153054 161894 161382 97510 96339 113936 117242 140827 145338 430055 462015 1165453 1143683 436189 455751 128576 112438 135008 133524 159444 155134 145993 147137 92354 95216 307697 274914 797099 811607 222953 220952 288906 291230 342983 333870 342627 344842 355990 359629 326518 363134 790996 831968 581036 483710 311293 305890 354454 353870 363021 367869 365808 369420 408340 406376 706130 734852 40.75 68.0 2
10:55:24 2023-09-27 423158 426519 96158 92382 152372 153342 159782 161721 97478 96339 113969 117242 140632 141336 430372 464796 1165453 1144128 437060 455715 128576 112373 135001 132997 161018 154484 145788 146421 92454 94923 307697 274562 801861 807967 222775 220440 288535 295510 342983 333870 342663 342902 352055 356940 327233 360546 790960 829959 582466 484344 311073 303923 354419 354871 363021 366773 364996 369348 407477 405240 705057 733587 40.75 68.0 2
10:55:25 2023-09-27 424591 426519 96158 92446 152442 153054 162042 161382 97543 96371 113890 117195 140363 145192 431092 467987 1168621 1147242 437605 458820 128652 112438 131553 133826 157242 154527 146814 147347 92421 95087 310639 274342 799640 810497 223060 220440 288093 295419 342983 333834 345161 342902 350980 356940 326771 360510 790996 829959 581880 483318 311734 303817 355505 353087 363021 366738 363820 368792 407477 405204 708208 733587 40.75 68.0 2
10:55:26 2023-09-27 423894 426935 96323 92386 152511 153054 161929 161530 97510 96339 113969 117276 140396 145294 431458 466213 1164560 1145924 438718 457142 128789 112361 135043 133323 157781 154518 146097 147311 92454 95087 309311 274562 799409 808003 223096 220440 288210 290819 342983 333870 344638 342902 351225 356691 326771 360510 791555 829959 560808 484002 311293 303142 353887 354871 360979 365716 363857 368273 407477 405204 708171 735780 40.75 68.0 2
10:55:27 2023-09-27 423894 426519 96192 92541 148819 153376 158832 157559 97713 96537 114126 117337 140944 141336 431862 466725 1168770 1146738 439687 457106 128576 112438 131800 133704 157342 154591 145924 146490 92488 95381 306609 274950 803946 809349 222747 220286 288395 290517 342983 333870 342699 344842 350174 356407 326771 360474 792115 831134 582466 483318 311734 303568 355003 354871 363021 366482 362722 368237 407477 405204 710293 735743 40.75 68.0 2
10:55:28 2023-09-27 426365 425282 96455 92450 152440 153054 162226 161530 97510 96371 113969 117276 140686 145263 429997 466248 1167976 1149489 440035 457786 128576 112406 135113 133290 157242 155022 146369 147243 92488 95121 310639 275230 800875 811607 222498 220299 288093 291024 342911 333690 342519 345500 351920 358583 324537 360402 792115 830198 581036 482416 312176 303995 354752 354871 363021 368790 362722 367131 406941 405240 710330 737097 40.75 68.0 2
10:55:29 2023-09-27 427539 428936 96289 92544 150308 153411 158221 159541 97644 96371 114047 117276 141262 141599 430611 465486 1169670 1148443 440860 458323 128152 112438 134879 133507 160759 154802 146097 147654 92488 95121 310639 275145 793686 807058 222008 220097 287688 290409 344923 333364 342555 343321 351497 356859 324933 360546 795629 829959 563443 480377 310414 305890 351974 353870 363021 367321 363271 367603 408340 405240 710293 737384 40.75 68.0 2
10:55:30 2023-09-27 429527 426637 95992 92574 149923 153795 159042 157868 97444 96700 113812 117700 140827 145755 430275 463377 1173728 1150151 440511 458502 128639 112747 132068 133977 157810 154733 146333 147416 92320 95283 307697 277940 795339 808129 221635 220062 288093 288775 342983 333654 340824 344802 351992 356859 324825 360546 797247 829959 581036 484724 309538 305890 351974 351880 360979 367029 365513 368161 408340 404567 704060 736824 40.75 68.0 2
10:55:31 2023-09-27 423935 429242 96593 92413 148845 153054 158928 161756 97677 96339 114481 117399 141216 145174 431281 462015 1167112 1157702 440113 458502 128968 112430 131709 133323 158604 154660 146502 147243 92713 94956 311592 273786 805683 808775 222783 219070 287283 295492 341982 333870 341243 345573 351992 358367 324933 358235 797394 829437 581036 487588 309975 305030 354002 354370 360979 366792 364960 369354 406871 403967 701110 736939 40.75 68.0 2
10:55:32 2023-09-27 426406 427600 96333 92382 148784 153054 159220 161565 97776 96075 114291 117237 141105 141382 434702 465309 1168770 1160018 441523 459004 129168 112593 131891 133624 158414 154768 146778 147449 92777 95314 309311 274562 806862 808202 222399 219412 287459 291605 342500 333870 341483 344842 351992 355911 324897 358199 796829 829437 560808 487588 309975 304994 354002 354621 360979 366792 364665 368161 406871 404567 701110 737958 40.75 68.0 2
10:55:33 2023-09-27 428786 427492 96333 92319 148841 153054 158641 159871 97843 96043 114212 117276 140977 145192 431974 465236 1164560 1156059 444184 458466 128879 112483 131825 133507 158195 154768 146920 147758 92521 94956 309232 274562 803336 807058 221705 219719 286476 294970 342464 333870 341003 344842 350719 356859 324933 357934 795629 835381 578178 486208 309975 304530 354002 354621 363021 366535 363564 367863 406230 405169 701110 737944 40.75 68.1 2
10:55:34 2023-09-27 431220 430151 96527 92537 149121 153304 158894 157450 97713 96537 114291 117304 141611 141239 432121 464760 1165453 1156022 445748 459724 128879 112406 131619 133323 158338 154837 146606 147307 92777 95121 311592 275145 805834 807058 221422 220097 286700 290409 342742 333870 341003 345329 349908 356323 324933 357660 797959 838446 578178 486208 309975 303495 351974 353870 363534 366792 363307 367082 406230 406411 703104 737420 40.75 68.1 2
10:55:35 2023-09-27 433131 427988 96192 92382 148545 153122 160456 161861 97677 96339 114212 117505 141410 145435 432301 464832 1166248 1152670 443914 461503 128789 112438 131709 133541 159885 154802 146744 147652 92704 95348 311592 275595 801600 808202 220873 220299 286262 290372 342803 333762 341100 345817 349380 354720 324933 357121 797849 839039 578178 484760 309538 304316 351902 351771 363791 366792 362758 366008 406043 405275 703604 736976 40.75 68.0 2
10:55:36 2023-09-27 433279 430646 96461 92574 148610 153122 158254 161931 97543 96570 114179 117438 140850 145502 432642 461691 1162037 1150151 441597 459940 128879 112438 131800 133666 158595 154802 146778 147654 92777 95121 309311 275926 804329 810362 220326 219105 286991 288775 341946 335759 339389 342902 351992 354153 324861 358199 795066 838482 571486 487243 306712 305030 354002 351240 363021 365391 364960 367603 404151 405169 699805 733624 40.75 68.0 2
10:55:37 2023-09-27 432665 428837 96200 92442 148647 153547 158254 161896 97543 96371 114179 117471 141077 145706 435062 462735 1162148 1152271 445448 459688 129342 112593 132164 133725 158886 154733 146807 147273 92771 95283 309487 276122 808204 811545 220326 219070 286992 290508 341394 335759 339938 342902 351992 354437 324825 358199 795629 838446 574305 487588 306388 304530 354002 351524 360979 364558 364960 368161 404116 404567 700079 733624 40.75 68.0 2
10:55:38 2023-09-27 432816 429214 96162 92382 148643 153308 158717 159729 97713 96371 114101 117667 141410 145644 432714 463814 1162148 1150151 441417 459868 128968 112406 132395 133323 158843 154802 147222 147654 92649 95121 321062 276122 820970 811581 220290 219035 286879 288775 340949 333485 339424 342902 351992 354153 324332 360403 794504 837890 578178 487588 306780 304566 354735 351276 360979 366792 364960 368161 403512 404626 701110 733757 40.75 68.0 2
10:55:39 2023-09-27 431515 430147 96125 92382 148510 153582 158928 158658 97648 96570 114481 117594 141953 141770 432845 466069 1162000 1152308 444500 459796 129465 112438 132164 133356 159240 155312 147460 147307 92777 95121 312162 275926 809873 813159 220290 218729 286588 288775 340914 333870 340177 342902 349672 354153 323875 357157 794468 837817 578178 487588 306604 304066 354752 351276 360979 365763 363893 368757 403547 403967 701110 733628 40.75 68.1 2
10:55:40 2023-09-27 431328 430486 96363 92191 149763 153371 159469 161600 97510 96108 114291 117390 141175 145298 432750 469026 1160427 1150114 441561 459940 128968 112516 132098 133692 159173 154837 147638 147758 92873 95054 311474 274950 818741 815070 220255 219000 286441 290409 340602 333834 340931 342275 351461 354104 322858 357946 793308 841453 577106 487588 308724 303070 354502 351735 360979 365179 360609 366830 404080 405831 700778 737060 40.75 68.0 2
10:55:41 2023-09-27 433783 430307 96628 92413 149937 152986 159435 157768 98014 96274 114614 117209 141305 145227 435235 471788 1162801 1149803 446717 459976 129147 112438 132347 133960 158818 154837 147222 147654 92906 95087 310530 274950 809591 815648 220066 218659 285601 290409 340914 333834 341448 342275 350966 353586 323540 357656 792115 841453 583610 487588 309087 302150 354002 351735 360979 364631 360537 367863 404080 405404 703104 733551 40.75 68.0 2
10:55:42 2023-09-27 431735 430526 96329 92191 149730 153088 159814 157417 97811 96011 114324 117242 141605 145542 435448 472454 1158745 1146775 446151 462614 128968 112438 131891 133960 158818 155528 147287 147996 92771 93131 311592 275340 809936 816116 220114 218860 284916 290409 341910 332823 341483 342794 350643 354011 324595 357367 792711 841453 578178 485878 311548 302610 353965 351771 360979 365143 360501 367603 404721 403931 703489 735295 40.75 68.0 2
10:55:43 2023-09-27 436056 431096 96167 92382 149126 153837 159368 158330 97711 96339 114324 117471 141305 141535 435321 471462 1162148 1146738 448524 462614 128789 112747 131827 133863 158447 155554 146468 147858 92777 95121 324103 276514 806788 816226 219912 219000 284694 288879 342983 331852 340452 342794 349908 353586 324560 357853 792115 840858 582466 482903 309429 302858 354234 351771 363021 365763 359379 367082 404400 404909 708171 734664 40.75 68.0 2
10:55:44 2023-09-27 435479 431740 96167 92446 148766 153547 158928 158472 97677 96503 114212 117471 141510 145573 435903 472570 1166116 1150666 449049 463486 128652 112747 131916 134289 158633 155563 147634 148377 92646 95186 311592 276906 797776 816152 219569 219000 285129 288788 342983 332302 340824 342794 349644 352280 323875 357946 790960 839039 570077 481808 309210 302610 351974 351735 363021 366792 359415 366526 404116 404567 710293 735185 40.75 68.0 2
10:55:45 2023-09-27 437011 431776 96332 92433 149044 154158 158961 158539 97776 96503 114324 117667 141272 145502 435886 472788 1162148 1146775 448841 463996 128611 112593 131800 133792 157910 155771 146778 148273 92583 95220 312162 276906 817802 815070 219534 218847 284756 288775 342983 331816 339938 342794 349345 352245 323839 357946 792151 839075 571486 481808 309890 302610 351974 351488 363021 365763 359379 365605 403476 403967 709249 735185 40.75 68.0 2
10:55:46 2023-09-27 438048 433066 96928 92597 151077 153871 160574 159164 97646 96603 114436 117729 141239 141865 436080 471643 1165342 1147848 447853 463996 128789 113057 131800 134373 158271 156306 146434 148340 92616 93303 314515 278088 799986 815955 218851 218847 285330 287981 342983 331852 342064 342794 348818 350910 322822 358454 790960 839075 574305 481092 308338 302610 351974 350710 360690 367050 359379 365934 402307 403967 710330 735780 40.75 68.0 2
10:55:47 2023-09-27 436086 433305 96129 92446 148510 154077 158607 159012 97510 96668 114258 117863 141077 142067 436883 469134 1168804 1144128 445095 464032 128968 112593 131800 133792 158843 155662 147150 148066 92744 95187 310639 277262 804108 816226 218723 217641 286476 287010 342983 332589 339389 342552 348818 350420 320834 359911 793308 829473 581036 481808 308338 302645 351974 349335 360689 367308 362098 365642 403532 404581 710183 735524 40.75 68.0 2
10:55:48 2023-09-27 436366 433030 96427 92569 150963 153906 159368 159012 97582 96700 114258 117978 141508 142624 437615 471788 1171368 1145758 444871 465273 128879 112670 131709 133792 158481 155805 147222 148066 92680 95154 311592 279003 801716 818542 218511 217641 286405 287414 340627 332355 339150 342794 349908 351436 319899 358999 791033 829401 581036 481808 306784 302645 351974 349335 359856 366792 359922 364864 400437 403695 710293 733679 40.75 68.0 2
10:55:49 2023-09-27 432500 433138 96167 92446 148511 153795 158961 159012 97510 96503 114179 117863 141305 142476 437538 469134 1171368 1143450 440211 464644 129065 112902 132164 134213 158886 155701 147426 148480 92805 95448 312162 278484 807598 819704 218851 217327 286566 287414 341946 332536 341616 341758 350437 351471 319863 357690 792115 832311 579607 482526 306825 302610 351974 349581 358737 365763 359415 365934 401036 403021 709249 733624 40.75 68.0 2
10:55:50 2023-09-27 432890 433129 96459 92601 148779 154009 159762 159045 97677 96868 114693 117978 141305 142331 437555 469134 1170500 1143450 441178 464688 128968 112670 131800 133792 158481 155662 147427 148066 92488 95154 310639 276837 804805 818542 218663 216965 285918 286974 341706 331852 338365 341758 349872 351190 319863 358454 790960 829365 578178 481808 306784 302645 351974 349054 358772 365763 359415 364828 399876 403021 709249 733031 40.75 68.0 2
10:55:51 2023-09-27 431551 433214 95988 92382 149019 153829 159325 158792 97510 96602 114469 117791 141997 142126 437592 471679 1172099 1146878 442989 464871 128865 112902 132164 133943 158700 155814 147427 148273 92649 93366 328734 278088 805404 818358 218886 216931 285717 287414 340949 331852 338365 340690 349908 352280 319379 357946 790401 830162 560808 483245 306820 303000 351974 349653 358772 365763 359379 365971 401071 402419 707168 733683 40.75 68.0 2
10:55:52 2023-09-27 431623 433129 96125 92382 149627 153936 159435 158902 97510 96371 114291 117667 141272 141966 437883 472454 1171368 1148406 441525 465017 128968 112670 131891 133977 158953 155805 147427 150483 92777 95253 311592 276642 806284 818542 218851 216292 285601 287010 340914 331852 338365 339697 349357 352527 318896 356861 793351 829365 578178 483012 306784 302150 351974 348528 358772 365763 361825 364828 399840 402454 709790 733587 40.75 68.0 2
10:55:53 2023-09-27 435128 435387 96455 92634 150976 153734 159368 160699 97713 96603 114614 117925 141899 142230 437883 468940 1171368 1143487 444184 464762 128968 112670 131891 134103 158986 156066 147459 148376 92649 95154 311592 276873 806129 817044 218511 216628 285601 287010 340914 331225 338330 340725 349380 351998 318896 357693 790996 833636 578178 483245 306784 302150 351974 349335 358737 365763 358874 365934 400437 402136 709130 733697 40.75 68.0 2
10:55:54 2023-09-27 432463 435588 96167 92446 149217 153795 159469 159045 97644 96503 114291 117978 141339 142365 439275 473366 1171368 1149489 441561 465345 128879 112747 131982 134208 158986 156066 147150 148099 92777 95154 311592 276801 806733 818358 218698 216257 285165 287095 340914 331852 338330 339184 348854 352527 318861 356320 793351 832311 577486 483281 306748 301938 351974 349366 357946 365442 361584 364718 399733 401111 708097 736048 40.75 68.0 2
10:55:55 2023-09-27 433894 436353 96260 92446 149151 153769 159215 158877 97510 96735 114357 117830 141305 142199 439197 468809 1171257 1146775 441561 465017 128968 112593 132328 133792 158986 155697 147632 150669 92777 95154 327202 276837 806733 818235 218206 216223 285365 286974 340878 331852 337855 339661 348854 351471 318637 356551 790401 829959 560808 483245 306784 302185 353734 349617 358484 365179 358333 364900 400437 401873 707706 733587 40.75 68.0 2
10:55:56 2023-09-27 432840 435670 96092 92191 149019 153795 159469 159045 97510 96503 114291 117700 142410 142028 440035 473734 1171368 1153093 444862 466151 128976 112670 132073 134095 159139 155953 147563 148480 92805 95415 313637 276801 805871 818235 220218 216049 285187 286938 340914 331852 338330 338673 348830 352280 318637 355780 790401 829959 560808 483318 306748 301232 351974 350674 358197 364631 358333 365417 401953 401218 707131 735313 40.75 68.0 2
10:55:57 2023-09-27 432908 436507 96158 92191 148712 154115 159368 159045 97510 96535 114212 117897 141339 142162 439197 473698 1171368 1150151 441561 465345 128968 112593 131916 133792 158986 155805 147741 148481 92521 95121 311592 276607 808049 818542 218171 215945 284694 286535 340399 331583 338365 338673 347804 352245 318379 355780 789843 829959 570077 483281 306712 302010 351974 350674 357658 364375 358297 364864 402024 400937 706130 735222 40.75 68.0 2
10:55:58 2023-09-27 432872 436321 96158 92191 149055 153829 159469 159384 97648 96570 114547 117824 141662 142331 440058 475068 1171220 1153316 445448 465968 128968 112593 131982 133826 159245 156101 147598 148480 92744 95154 327202 276837 806896 818432 218546 216257 284694 286974 340674 331583 338436 338673 347245 352527 318861 355492 790401 829959 560808 483318 306748 301157 351974 350746 357693 364084 357220 364864 403192 400937 709093 735743 40.75 68.0 2
10:55:59 2023-09-27 432840 442815 96034 92191 149288 153582 159469 159079 97510 96339 114258 117700 141339 142000 439902 475211 1171368 1153427 441669 464433 128968 112593 131800 134090 159020 155780 147287 148237 92777 95154 314515 276837 810049 817199 218206 215887 283826 287059 340399 330813 338401 338637 346687 351506 318379 355204 790401 829959 582466 483318 306784 301157 351974 350746 357658 364084 356182 364828 402909 400969 711154 737097 40.75 68.0 2
10:56:00 2023-09-27 436366 436811 96327 92446 149696 153940 159910 159342 97713 96603 114469 117667 141272 142165 440131 476817 1176184 1155893 445146 463278 129071 112593 132862 134213 159240 155805 147838 150599 92777 95154 327202 276837 809063 817962 218171 216072 284259 286736 339885 329849 338401 339423 345645 351998 318379 354608 790960 829959 583610 483281 306820 301157 351708 351240 357693 363539 362558 364276 402873 400991 710330 735817 40.75 68.0 2
10:56:01 2023-09-27 437298 434754 96162 92382 149627 153829 159502 159045 97510 96371 114357 117897 141605 141831 440131 475176 1175429 1152670 443950 463314 128611 112670 131800 134196 158514 156345 147427 150704 92777 95154 311592 278880 806136 816226 217528 215887 283790 286097 340949 329279 337855 340725 344606 350420 317933 353594 792151 831722 583610 481081 309097 302365 349603 350422 358341 363432 357937 360370 402128 400759 712202 736769 40.75 68.0 2
10:56:02 2023-09-27 436738 434799 96000 92191 149052 154540 159910 159265 97510 96371 114324 117978 141339 142559 440131 472002 1173879 1152670 446200 463278 128611 112902 131619 134263 158447 156597 147222 150983 92488 95221 312162 278507 800182 815070 217493 215587 283680 286061 341465 329813 339203 341517 343607 350105 317933 354667 793345 829959 583610 477638 306676 301232 349327 349653 358484 365471 356146 360443 401107 401218 710330 737420 40.75 68.0 2
10:56:03 2023-09-27 437392 437979 96000 92442 148647 154360 158995 159553 97543 96503 114212 117978 141339 142398 440324 472273 1181361 1156716 446721 467325 128865 112747 131891 134483 159178 156458 147114 148375 92616 95221 312674 279007 801254 815574 217493 215887 283388 285289 341465 331028 338468 341517 344571 349861 317933 355780 793381 827544 581351 480377 308982 302185 349327 349653 358772 365763 357220 360443 401071 401218 710330 737944 40.75 68.0 2
10:56:04 2023-09-27 438084 435981 96123 92638 148445 154111 159358 159620 97510 96668 114212 117978 141605 142230 440626 469584 1180588 1156427 445908 464327 128789 112747 131800 134229 159020 156572 147530 151018 92488 95187 312674 279437 799708 816273 217493 215922 283790 285223 341465 330545 338724 341758 344365 350140 317898 355492 795066 828948 575714 480340 307560 302363 348765 349617 358737 365179 357148 360407 401036 401218 710330 738022 40.75 68.0 2
10:56:05 2023-09-27 438084 435736 95999 92605 151042 154617 159334 160405 97613 96933 114469 118319 141658 142970 441656 468629 1183081 1155948 447159 464653 128968 112980 132929 135073 159206 156275 147632 150949 92777 93366 312162 279437 805516 815648 217458 215552 283874 284951 340914 331278 338484 341481 344571 349826 317862 355183 794468 827544 581036 480377 306424 302114 350082 349617 358449 365727 357184 360407 400437 400955 710330 737384 40.75 68.0 2
10:56:06 2023-09-27 438857 436771 95962 92446 148610 154111 159469 159620 97411 96700 114179 118372 141305 143092 438700 471788 1181324 1157702 445533 466775 128879 112747 132007 134229 159240 156310 147947 149000 92777 95319 312674 279473 803448 816226 217120 215887 283790 284751 340602 331552 337694 340725 344606 349861 316973 355456 797394 827544 589410 480377 308543 302114 349291 350409 358197 365471 359973 363440 402676 400933 709874 737759 40.75 68.0 2
10:56:07 2023-09-27 438868 437889 96226 92702 149151 154509 159435 160063 97478 96700 114258 118372 141791 143291 439578 471462 1180588 1159386 445945 467090 128968 112593 131982 134196 159350 156345 147941 150949 92713 95319 315720 279437 809484 816226 217120 214953 283790 284751 340638 331278 337730 340761 344571 349826 316973 355204 794468 828129 579607 480377 308323 301232 348800 349581 357658 365179 357220 360370 399876 400022 708747 737384 40.75 68.0 2
10:56:08 2023-09-27 439362 436803 95924 92574 148610 154111 159762 160063 97510 96668 114324 118257 141763 143092 442172 470903 1180588 1157665 448243 465706 128789 112747 131800 134512 159350 156345 147150 148860 92616 95352 312674 279473 804456 816226 216783 214919 282642 284836 340914 330545 337730 340690 343537 349302 316903 354630 795496 832681 561155 482487 306460 300598 349148 349473 357515 363362 357827 360262 400929 399987 712350 737944 40.75 68.0 2
10:56:09 2023-09-27 438084 436771 96489 92315 149251 154077 159536 159553 97677 96503 114759 118093 141763 142432 438960 474436 1178840 1157253 448170 466069 128576 112902 131619 134635 158953 156970 147632 151123 92713 95352 312545 278507 813621 818395 217120 214953 282925 285860 340914 328746 339203 340690 343537 349302 316938 351496 792711 832559 583610 477638 306748 301516 348800 349617 357371 363574 357504 360370 401071 400022 711844 738165 40.75 68.0 2
10:56:10 2023-09-27 439362 436486 96000 92378 148648 154111 159502 159587 97644 96371 114614 117978 142149 142162 438781 472369 1179810 1156022 449379 466069 128789 112902 131800 134542 158986 156851 147530 151018 92454 95352 312162 279401 800793 817383 218667 214884 282983 284937 340627 329528 338192 340582 343206 350894 319507 351388 795607 829777 575319 482144 306712 301157 349291 349653 356333 362309 357467 360370 400473 399391 712350 737326 40.75 68.0 2
10:56:11 2023-09-27 439124 436807 96062 92191 149284 153795 159978 159409 97510 96529 114324 117700 141665 141764 438960 476587 1175442 1155164 448170 465706 128576 112593 131800 134415 158843 156345 147632 150949 92777 95154 314599 278311 804698 817962 216783 214919 282890 285223 340363 329230 338724 340175 342986 348329 316646 351460 793167 829959 583610 481808 306712 298849 349854 350145 356619 362959 357504 360479 401071 398831 711586 735780 40.75 68.0 2
10:56:12 2023-09-27 439069 440640 96459 92376 151294 153940 160277 159486 97713 96603 114693 117892 142193 142427 441282 478003 1175429 1156022 449368 467054 129205 112747 132256 134103 159494 156463 148147 150949 92777 95154 314599 278347 824089 819429 217120 214850 283245 285223 339849 328746 337345 338601 343537 349337 316425 351460 792115 829959 583610 480413 306712 300731 349572 349653 356583 362415 356962 360443 400473 398831 712350 736957 40.75 68.0 2
10:56:13 2023-09-27 439362 438076 96100 92446 149631 154077 159978 159384 97677 96371 114502 117978 141763 142365 440198 476970 1177133 1156022 448170 465997 128789 112670 131709 134305 159020 156563 147424 148825 92777 95154 312188 278543 807641 818199 216783 214850 282099 285316 339885 328746 339444 339423 343261 349337 316646 351267 790996 829959 574305 480413 306424 301230 348800 349894 357121 362676 356633 360298 400330 399249 712276 736677 40.75 68.0 2
10:56:14 2023-09-27 439302 438540 96260 92191 149627 153795 159536 159553 97677 96570 114469 118060 142199 142233 440193 478039 1177894 1156022 448207 466033 128576 112902 131916 134423 158953 156240 147736 149000 92713 95154 314599 278115 808013 817621 218358 214551 282064 284991 340363 327790 338724 338673 342727 348294 321896 351424 790996 829959 583610 477602 308982 299373 348520 349090 356583 362380 356673 360117 399840 398795 712350 736861 40.75 68.0 2
10:56:15 2023-09-27 439051 438076 96067 92196 149217 154334 159978 159553 97478 96339 114390 117863 141372 142297 440305 478039 1175562 1155164 448170 466069 128611 112747 131800 134229 158986 156707 147632 151089 92907 95154 312162 278347 806635 818235 216446 214517 282169 285151 340363 327790 338724 338673 342472 350575 318460 353551 793167 830198 583610 482758 307123 298778 350768 348911 355370 362238 358518 360479 398685 397609 705593 735075 40.75 68.0 2
10:56:16 2023-09-27 439014 438724 96343 92191 149797 153829 160277 159299 97510 96339 114436 117978 141763 142398 440962 478148 1174699 1155602 446867 466069 128968 112593 131982 134196 159460 156350 147838 150949 92777 95154 313637 278347 814304 823059 216783 214185 282064 284951 338313 328782 339203 336564 343572 349302 317707 350894 792226 829536 583610 483880 306250 299128 350948 347550 355477 361402 358011 360515 397463 397573 706130 734890 40.75 68.0 2
10:56:17 2023-09-27 438171 439068 96004 92191 149251 153829 159536 159553 97510 96339 114324 117863 141416 142432 441273 478039 1173865 1151787 445497 466069 128879 112593 131982 134103 159494 156057 147632 150739 92713 95154 314599 278579 812624 823059 218294 215739 282678 284902 338682 329671 338338 336423 345241 350894 315775 351244 792116 829923 583610 481844 304775 299373 350342 346884 355192 361402 358011 360407 396957 396461 708208 732512 40.75 68.0 2
10:56:18 2023-09-27 439275 438438 95992 92191 149317 154043 159978 159553 97510 96535 114357 118093 141997 142427 441620 476551 1173728 1150151 444892 466105 128968 112593 132164 134217 159494 156379 147632 150949 92713 95154 313637 278971 812340 823059 216823 213522 282890 284316 338313 329511 337694 336564 344606 347219 315920 351424 791955 829365 560808 482450 306325 301157 348800 346136 355477 362415 357504 359574 396993 400054 711154 734927 40.75 68.0 2
10:56:19 2023-09-27 440424 439668 96161 92353 149663 154475 160132 159961 97646 96603 114581 118060 141729 142500 441129 475211 1175442 1148406 446163 466761 128968 112670 132256 134508 159460 156345 147390 148721 92651 95154 312418 279437 808853 823642 216823 213887 282930 283958 338313 329279 337455 337309 343572 347482 315920 351424 791103 829365 578178 480377 304810 299338 348800 345877 356297 362959 357504 360105 397029 398201 710293 731476 40.75 68.0 2
10:56:20 2023-09-27 450269 439449 95929 92191 149217 154077 160070 159620 97478 96503 114212 118093 141339 142894 440638 476587 1171368 1146775 446904 467455 128968 112593 132073 134229 159240 156345 147941 150983 92713 93100 315065 279509 808725 823059 216823 214219 282200 283414 338586 328782 337180 337617 343537 347702 318330 351424 790401 829365 578178 480377 306979 300974 349040 348235 358341 362817 356779 359973 398935 399845 710146 736048 40.75 68.0 2
10:56:21 2023-09-27 441602 441524 95900 92617 148899 154111 160098 159894 97510 96668 114357 118093 141763 143223 444207 477330 1171368 1146775 449567 467455 128968 112747 132007 134263 159240 156379 148103 149312 92713 95187 330359 279473 805663 820697 216518 214219 281599 283378 338824 329943 337180 339597 342507 347458 315920 351141 790960 829437 570077 477674 304775 300695 348765 345356 356619 362676 356709 359285 396993 398831 710330 732512 40.75 68.0 2
10:56:22 2023-09-27 444499 440153 95996 92191 148817 153970 159536 159587 97510 96371 114390 117897 141763 142432 441129 478111 1166285 1148480 450611 468616 128789 112747 131891 134322 158986 156851 147390 149311 92521 95187 312545 279437 806288 820697 216823 214665 281000 284396 338895 327790 337730 339597 345614 349273 318983 350762 793314 836489 582160 487321 305561 298743 349711 346777 356261 359140 358011 360407 397029 400336 701073 732554 40.75 68.0 2
10:56:23 2023-09-27 440539 440103 96158 91991 152248 153122 160523 159045 97677 96075 114469 117700 142025 141837 441656 478111 1162148 1152398 448903 466105 131300 112438 132164 133792 159950 155840 148079 150494 92906 94990 315065 276060 823529 823059 216823 213522 281249 285187 335702 329279 337730 336022 343021 347946 315920 348184 792226 829437 583610 486208 304516 300804 349608 345877 356011 359175 358011 359827 397029 396461 699014 732517 40.75 68.0 2
10:56:24 2023-09-27 441858 440467 96162 91938 150037 153547 160523 158539 97677 96011 114614 117471 142025 145502 441656 478148 1162148 1152607 452034 468235 128968 112373 132164 133985 159494 155745 148079 150704 92713 94990 314452 275989 819404 825627 216823 215891 280210 285116 336644 328374 337548 336387 345406 347804 315739 348184 790996 837854 582160 486641 305598 297944 349572 346155 355263 358604 357211 359863 397029 396461 700079 731536 40.75 68.0 2
10:56:25 2023-09-27 441858 448680 96130 91938 150244 152849 160523 158658 97677 96043 114489 117586 142025 145777 441728 477715 1165453 1153427 451393 467090 129285 112516 132962 133759 159595 155840 148286 150704 92906 95121 315065 276025 822973 823059 216823 213556 281061 285223 335737 328782 337730 336022 343021 347946 315920 350380 790996 834166 583610 486898 302923 300804 349339 345877 356047 359175 362521 362001 396705 400415 701302 735001 40.75 68.0 2
10:56:26 2023-09-27 443211 441322 96127 92125 150248 153658 160678 159342 97478 96339 114357 117700 141796 142398 441349 478039 1165453 1155070 450864 469710 129190 112373 132281 133574 159561 155701 148563 149300 92906 94891 314452 276642 818507 823059 216823 213373 280742 284334 334728 329279 336668 335516 345370 347702 315523 348745 790401 829473 589199 486986 302427 298919 348800 345392 355227 359175 357717 358996 396993 396461 698518 731440 40.75 68.0 2
10:56:27 2023-09-27 443344 441746 96066 92187 149631 154009 160582 159553 97478 96339 114423 118026 141763 142432 441439 474067 1167939 1155070 451504 467419 129430 112341 133109 133830 159561 155662 147871 148167 92744 93035 314599 278115 820155 821822 216671 213339 280903 283515 334728 329813 336120 336022 343226 347946 315654 348709 790960 834488 583610 486986 304732 301230 349393 346255 355869 359537 358662 362149 396777 400199 698977 732995 40.75 68.0 2
10:56:28 2023-09-27 440944 441083 96061 92245 150036 153547 160712 159519 97478 96339 114502 118093 142516 142331 445919 477967 1164560 1155893 451504 467455 129237 112373 133419 133759 160293 155840 148567 148584 92906 95054 314599 277688 819276 823165 216823 213487 280903 284294 334728 329778 336357 335761 342986 347946 315883 347171 793351 834166 582160 486172 304300 299338 347715 345356 355477 360748 358518 358708 396921 396391 699014 733551 40.75 68.0 2
10:56:29 2023-09-27 441602 441813 96129 92191 150110 153936 160233 159553 97510 96339 114502 117945 141763 142365 444227 472333 1171331 1155985 450503 468616 128968 112593 132164 134196 159494 156563 148044 149053 92744 95121 315561 278971 817522 819429 216518 213522 280280 283414 339199 329492 333361 338352 342546 347245 315455 350514 796738 834634 580710 487321 305381 300658 347679 348492 355477 359105 356633 358708 398264 396356 701073 736824 40.75 68.0 2
10:56:30 2023-09-27 443635 444036 96062 92128 149767 153791 160489 159409 97644 96075 114614 117667 141763 141834 441439 477294 1171368 1164108 452924 468809 128968 112593 132164 133872 159840 155840 147630 148340 92777 95121 315561 277688 832622 817962 216823 213191 279818 284356 336244 328480 335609 336529 342496 347427 315847 349769 792711 829923 580710 486172 302888 298849 347399 347372 353546 359105 357757 358132 399275 394867 701073 735185 40.75 68.0 2
10:56:31 2023-09-27 439353 442070 96024 92064 149734 153547 160489 159265 97478 96043 114469 117935 141763 142132 441439 475845 1173765 1164382 447500 468113 128968 112406 132256 133855 159528 156057 148112 148340 92906 95314 320529 279675 829775 820868 216823 214228 280802 284214 337523 329101 333505 336869 342979 347875 313638 348428 793272 829021 591958 485410 304300 298431 347156 346362 355674 359922 357467 357593 397029 397106 701110 733587 40.75 68.0 2
10:56:32 2023-09-27 439403 442034 96095 92191 149734 153829 160523 159553 97644 96339 114535 117863 141763 142432 444263 475845 1173765 1164382 446831 467419 128968 112341 132825 133725 159528 155805 148389 150669 92777 95087 313499 277724 817402 819429 216823 213927 280707 283414 334503 328746 333649 336258 342979 347423 313382 350329 792078 820424 583610 481055 305488 300944 347838 346398 354375 361084 355013 358710 396741 396961 708599 735038 40.75 68.0 2
10:56:33 2023-09-27 444207 441886 96030 92379 148988 154652 159502 160318 97344 96668 114179 118218 141662 143324 441656 474436 1180588 1159042 449404 468652 128666 112593 131982 134427 159350 156563 147838 149311 92454 95220 316692 281560 812790 819704 216518 212939 281367 281905 336786 328250 333613 337344 342737 347911 314887 349200 790960 826923 589199 481007 303598 300307 345591 346398 354375 361296 354730 358930 397029 395766 710330 735743 40.75 68.0 2
10:56:34 2023-09-27 442338 442070 96058 92191 149734 154043 160354 159587 97510 96371 114502 118026 141796 142466 444227 480500 1173765 1155985 450188 468479 128789 112670 132073 134011 159494 156310 148044 151054 92616 93099 314599 279437 821120 822441 216823 217533 280280 282946 336208 325782 337144 334508 342979 348435 314298 348148 790846 829610 583610 483862 305455 300815 348657 347742 355962 361120 355374 360717 396894 395143 709249 732476 40.75 68.0 2
10:56:35 2023-09-27 452602 441827 96127 92449 149184 154077 159978 160063 97478 96570 114693 118060 141763 142861 444866 478075 1174699 1148443 449280 468881 128789 112438 131982 134196 159494 156345 148872 149000 92488 95121 314599 279509 818065 825393 216213 214228 281135 281702 336715 327719 335609 337057 341923 346900 313418 348184 789983 831722 574783 477638 304732 297528 346669 343286 353843 360216 354767 357090 394513 394867 708208 730849 40.75 68.0 2
10:56:36 2023-09-27 441926 442115 95933 92191 148948 153936 159978 160063 97478 96503 114324 118060 141665 143270 441439 478075 1174699 1148406 448878 470833 128576 112438 131982 134255 159350 156563 147630 148825 92488 95186 313637 279545 808530 825393 215606 214049 281754 284142 339199 329943 333433 337680 342979 345177 314486 350762 790956 837635 580710 481772 305598 297007 347156 345356 358491 358965 353621 357867 396957 396426 707039 735001 40.75 68.0 2
10:56:37 2023-09-27 447127 442039 95958 92191 149251 153829 160233 159553 97510 96339 114390 117667 141796 142297 441764 481532 1164560 1153153 454721 468845 128576 112593 131800 134162 159110 156563 147632 151054 92454 94990 315065 279437 819240 824225 216213 212861 278653 282514 336751 325782 335609 334543 342979 346900 315883 348002 791103 835703 589199 486898 303869 297493 347715 345321 355214 357749 356673 358203 395732 395766 699014 731403 40.75 68.0 2
10:56:38 2023-09-27 445163 441791 95929 92064 149284 153791 159978 159553 97478 96075 114369 117897 141763 142398 444927 473734 1167976 1152670 451923 468845 128789 112516 131913 133759 159481 156057 147871 149103 92508 95348 314599 280873 811203 823202 215589 214228 281909 282804 337523 329101 332892 335987 343123 344819 314851 348779 796738 834129 583610 483318 302640 299532 347875 347478 354091 357714 356655 359879 396281 395143 700043 735743 40.75 68.0 2
10:56:39 2023-09-27 443114 442106 96095 92064 149734 153547 160523 159519 97510 96011 114502 117667 142025 142199 445278 478039 1174699 1164382 454721 468515 128968 112450 131982 134150 159528 156310 148079 150949 92680 95087 315561 278151 818404 818542 216213 214228 278579 283180 334693 327490 333613 335516 340945 347946 313536 347756 795066 829336 579260 485827 303942 299387 346633 346657 354848 360889 356380 359256 396849 395737 700654 736572 40.75 68.0 2
10:56:40 2023-09-27 440243 441719 96175 92191 149221 154077 160378 159553 97478 96371 114403 117978 141997 142525 445592 475140 1180588 1159756 446430 468665 129031 112670 132256 133969 160157 156205 148354 148895 92609 95282 315561 279329 816605 819776 215606 213627 281135 284142 337523 328711 333289 335516 341906 345574 312799 348219 792115 825137 583610 480377 303008 300234 345072 345321 354848 360216 355844 357914 396641 396403 704023 736898 40.75 68.0 2
10:56:41 2023-09-27 441629 442151 95895 92128 148952 153936 159978 159587 97344 96339 114245 117978 141567 142894 441439 475176 1180588 1161073 447853 468954 128789 112661 132164 133859 159494 156345 147733 148721 92616 95121 314599 279545 820623 819392 215606 213927 280315 282342 334728 328250 332567 336022 342014 346657 312942 350689 793167 830198 582160 481118 305598 297775 346892 346742 355459 358965 351487 359950 397029 395845 709753 733031 40.75 68.0 2
10:56:42 2023-09-27 443896 441611 95767 91998 149014 153795 160233 159486 97546 96043 114324 117945 141891 142466 441439 480500 1175429 1155985 453219 468881 128879 112438 131982 133872 159494 156563 148250 148825 92488 95121 317664 279437 814169 820697 216072 213627 279818 281777 336715 325256 335646 334508 340981 347702 312942 348779 789983 828750 582160 480377 304300 297250 347679 343286 353956 358604 354229 357593 394235 395845 705593 730428 40.75 68.0 2
10:56:43 2023-09-27 447164 441782 95763 92191 148981 154077 159502 159587 97411 96503 114291 118060 141899 142759 445278 480852 1171368 1146738 451603 468918 128789 112593 131891 133977 159240 156597 147632 150983 92485 95154 316692 281560 808565 824809 214254 214121 282271 283740 338719 329011 333505 337203 341834 345785 315187 346518 790956 837634 581843 486135 303869 296558 347715 346687 355962 357999 355844 359879 393958 394004 699307 730972 40.75 68.0 2
10:56:44 2023-09-27 444499 441863 95933 91938 149251 153782 160233 159553 97478 96043 114357 117700 141796 142297 446259 478075 1164597 1155602 450185 468918 129147 112296 132575 133633 160037 155780 148493 150669 92777 94923 315065 278151 822693 825545 214964 213927 279489 282514 335859 327790 333613 335777 342979 344819 313638 348532 792151 835381 580710 482526 303008 298187 345036 343286 353878 357999 355844 357371 393958 395178 700079 736011 40.75 68.0 2
10:56:45 2023-09-27 445160 442147 95792 91904 149288 153582 160233 159553 97510 96043 114390 117700 141796 142645 447182 478075 1171368 1161073 453873 468593 128789 112341 132007 133792 159350 156345 148563 149208 92606 95281 314599 278863 817522 820286 215159 214352 279892 282395 337285 327083 333541 335987 339642 346900 313930 346409 793351 828714 587728 485447 303082 297414 347875 344802 351965 358819 355844 357914 395804 394732 703104 733624 40.75 68.0 2
10:56:46 2023-09-27 442025 441962 95792 91938 149255 153582 160233 159587 97312 96043 114324 117978 141796 142466 446866 475845 1178877 1160799 446685 468954 128968 112352 132098 133759 159619 155988 148355 148584 92488 94956 315561 279437 818424 820045 215454 212879 279853 281689 335859 327755 332567 334508 340981 345302 311483 347135 791555 820424 582160 482489 303008 297528 345072 347496 355693 361069 354476 357225 396218 396925 705946 737097 40.75 68.0 2
10:56:47 2023-09-27 441818 441827 95800 91920 149151 153795 160233 159553 97411 96043 114324 117700 141997 141929 444927 480873 1177133 1156567 451430 468701 128337 112373 131982 134095 159427 156458 147992 148895 92481 95282 314599 279473 811405 822477 215606 213264 281512 281654 336208 325221 333685 336271 340144 346722 311992 347965 789983 827544 572460 481092 303653 296593 347679 344284 353956 358604 351668 357054 393958 395288 706130 731403 40.75 68.0 2
10:56:48 2023-09-27 443003 444648 95792 92064 149184 153795 160233 159587 97615 96043 114291 117700 141763 142466 445629 483418 1173765 1151787 448878 468881 128487 112373 131800 133759 159494 156345 147941 150949 92488 94956 314599 281274 822477 825393 215454 213029 279428 281421 334693 325818 333577 333888 342979 343784 311707 349053 791172 834524 583610 481460 304732 297775 347875 346981 355962 358862 351451 358967 395454 394591 701692 734367 40.75 68.0 2
10:56:49 2023-09-27 448164 444363 95929 91938 149284 154030 160867 159486 97510 96043 114390 117700 141997 141831 446332 481282 1165453 1151787 455543 468954 128576 112438 131709 133792 159240 156201 147941 150983 92583 94990 314599 279437 809288 824809 215303 213627 279731 281689 334763 325221 333649 335777 341737 344536 313418 345613 791103 829401 581073 486208 302506 297042 346390 343286 352289 357001 355592 358676 393369 397142 696962 731403 40.75 68.0 2
10:56:50 2023-09-27 446603 444653 95796 91938 149155 153582 160378 159644 97344 96043 114390 117667 141665 142165 446295 478620 1171368 1157702 453909 468990 128789 112450 131891 133792 159350 155840 148044 150983 92454 94956 314238 279437 817853 820625 214290 213785 279892 283941 336809 326625 331417 336187 340287 343643 313495 347021 793351 832201 577810 484724 303008 297559 345365 348235 351929 358610 354229 357914 395768 394145 700043 733624 40.75 68.0 2
10:56:51 2023-09-27 442338 444644 95859 91845 149840 153088 160523 159079 97644 96043 114469 117667 141796 145573 446963 478111 1173728 1161890 452145 468724 128968 112430 132073 133759 159528 155805 148286 148845 92521 94792 316524 278347 817950 820661 215606 213029 278544 281724 335859 327225 332567 334472 340144 345857 312158 346737 790996 820424 580710 483862 302042 297775 344518 343286 351965 358033 354803 357408 394584 394106 700852 736011 40.75 68.0 2
10:56:52 2023-09-27 450904 444653 95767 91908 148985 153582 160582 159553 97179 96043 114324 117700 141763 142398 445410 480536 1177280 1156022 450185 468990 128186 112593 135088 134103 158986 156642 147665 149311 92444 93793 318022 279401 809674 822876 215159 212887 279928 281477 337762 326694 333270 334472 338855 345615 314325 346554 788791 825101 587728 482107 303438 297523 347191 343321 351965 357001 351632 359661 393949 394142 704023 729300 40.65 68.0 2
10:56:53 2023-09-27 441160 445146 95796 92032 148841 153582 159978 159587 97211 96043 114245 117863 141997 142028 446647 482297 1174699 1153427 450298 468954 128453 115252 131800 133759 159494 156201 148166 150949 92390 94956 317664 279509 814314 825393 215303 212730 278579 280761 334423 325747 333613 333492 341497 344783 310504 347510 788864 829959 582160 477566 303008 297775 347592 346160 356971 359260 351415 358348 394128 396961 707114 732876 40.75 68.0 2
10:56:54 2023-09-27 445158 441782 95896 91647 150008 153577 160780 159045 97510 96011 114456 117471 142193 142129 446999 481246 1164457 1157253 452628 468665 128865 112341 132164 133658 159460 155918 148251 148480 92609 95018 317486 277688 821622 825393 214326 213115 279892 281689 333969 325747 333577 333888 341174 343453 311957 346174 791103 834202 587728 481844 302580 297528 345913 345781 353347 356399 351596 356267 396362 394004 701110 733679 40.75 68.0 2
10:56:55 2023-09-27 448821 444644 95730 91845 149255 153547 160378 159587 97444 96043 114739 117667 141796 142398 446963 478111 1171368 1161899 454623 468954 128611 112308 131800 133759 159494 156345 148079 150773 92488 94956 318022 279473 815667 819429 214290 213477 279534 281421 333722 325782 333311 334543 338855 344819 313167 345322 792567 831968 586257 485337 303008 297775 346892 346760 354707 358965 354048 356252 394584 394732 703562 737097 40.75 68.0 2
10:56:56 2023-09-27 445021 445487 95799 91950 148643 153829 160354 159553 97179 96339 114258 118093 141339 143126 444987 477401 1180814 1161073 448878 471679 128576 112593 131891 133876 159494 156201 147871 148410 92454 94924 316692 281199 817253 820661 214290 212879 279428 281044 333687 326767 331256 334472 339952 343819 311046 348532 792226 828165 579260 477566 304300 297565 343519 344802 353956 356966 350463 356829 395804 394732 710330 733716 40.75 68.0 2
10:56:57 2023-09-27 443003 445150 95800 91942 149221 153582 160012 159587 97344 96043 114291 117700 141997 142230 446999 483387 1173765 1155070 449221 471679 128611 112341 131982 133759 159240 156345 148044 150808 92454 94956 317664 279293 817853 825393 214964 212447 279892 282938 336809 328082 333469 333744 340837 343678 310833 347291 790685 831613 582160 479606 303008 297631 344553 345513 354375 358033 351029 357661 393994 396961 708978 731440 40.75 68.0 2
10:56:58 2023-09-27 449448 444426 95593 91938 148647 154295 159502 160096 97211 96075 114212 117897 141899 142759 446999 480536 1171368 1148443 454684 471679 128487 112438 131619 134027 159240 156414 147632 148860 92294 94990 316692 282031 813930 824809 213433 213029 279928 279907 334728 324731 332567 333888 339952 343466 312942 345649 788828 836007 587487 484760 303942 296937 345627 345293 353956 355867 353730 357914 392194 394732 699307 732765 40.75 68.0 2
10:56:59 2023-09-27 447545 453378 95861 91871 149251 153274 160455 159241 97445 96011 114369 117633 141891 142365 446999 480490 1171368 1162726 456229 471643 128755 112406 132929 133759 159528 156537 148353 149311 92508 95281 315065 279329 819515 820868 214112 213335 279892 283539 336809 328314 332459 336727 338309 345302 311671 347148 793351 825065 586257 484687 302580 297378 346746 345781 353956 357999 351560 355712 393958 393712 706093 733587 40.75 68.0 2
10:57:00 2023-09-27 446459 447943 95700 92031 148779 154043 160200 160540 97279 96503 114258 118060 141763 143702 446283 478003 1183945 1161073 449551 468593 128542 112373 131891 134149 159494 156528 147733 148790 92357 95087 316692 282665 811215 820625 214219 211973 278579 281344 336333 325782 330487 336489 338891 343489 310975 346700 790543 826303 587728 477602 304300 296901 346855 346687 351713 359513 351307 358291 392051 393302 707114 732839 40.75 68.0 2
10:57:01 2023-09-27 449881 445910 95767 91745 149188 153547 160233 159553 97478 95979 114469 117633 141992 141899 446999 482672 1167110 1153953 458622 471389 128303 112971 131891 134061 159427 156567 148216 149103 92287 95183 315561 279437 812297 826564 214219 212710 278961 281949 334622 326694 333036 333888 339880 343297 313631 342483 791103 833490 583610 485447 301298 297775 345556 344806 354456 358862 353657 355712 390988 394732 696962 731403 40.75 68.0 2
10:57:02 2023-09-27 449301 446541 95733 91871 149155 153547 159978 159553 97445 96043 114403 117667 141763 142365 448303 477595 1167939 1155893 454647 468954 128755 112462 131891 133725 159528 156310 148112 150949 92421 94923 317664 279509 818103 825393 213671 212362 279731 280530 333969 329024 330487 333888 340430 341621 311234 345322 793167 835708 575319 481699 303008 297739 344901 346760 351857 357173 351222 355712 395140 392341 697987 735974 40.75 68.0 2
10:57:03 2023-09-27 445829 447278 95568 92031 150479 154077 159469 160063 97416 96373 114403 117872 142050 142772 447497 477931 1180537 1159191 453896 472164 128304 112373 131619 133725 158953 156310 147768 149311 92253 95120 315065 282829 821344 820794 214076 211733 279590 279761 334693 325221 330487 336489 337834 343473 310033 345540 789946 825065 587728 480377 303008 296067 345036 344248 351965 358358 349898 357661 394513 392341 707131 731403 40.75 68.0 2
10:57:04 2023-09-27 441926 445388 95729 91711 148779 153654 160233 159553 97179 96011 114324 117667 141997 142230 447632 483727 1176262 1155564 450570 471643 128186 112341 131709 133725 159240 156066 147941 150949 92357 95054 317664 279509 815065 824959 214254 212376 279856 282938 336736 324676 333397 333744 338202 343607 309927 345394 787418 828434 585604 477530 302580 296578 345036 344552 351965 358276 350921 355784 389822 392056 708024 732913 40.75 68.0 2
10:57:05 2023-09-27 446495 447063 95629 91745 150937 153786 159978 159587 97179 96043 114179 117667 141997 142525 446963 482212 1173865 1148406 449184 471643 128542 112264 131917 133759 159460 156310 147838 150914 92357 94890 330359 281759 818405 827736 213212 211662 279928 281344 335859 326694 331489 333888 340430 340598 309564 346030 788196 829401 589567 477530 303008 295744 346855 344806 351965 356815 350993 356829 391573 391985 700006 732170 40.65 68.0 2
10:57:06 2023-09-27 449127 445724 95729 91716 148676 153547 159978 159519 97445 95979 114291 117633 141696 142331 446283 476551 1170500 1152670 455979 468954 128186 115309 131800 133717 159619 156275 147627 148580 92411 95214 315405 279365 818514 823202 212772 212185 279498 282140 335859 328082 329452 335777 338344 341109 313370 344239 792116 829959 584786 482526 301079 297349 345876 344248 351699 356815 351524 355424 394235 392305 696925 733551 40.75 68.0 2
10:57:07 2023-09-27 441854 445910 95799 91564 149288 153088 160799 159265 97445 95815 114324 117276 141992 145777 446671 480852 1173865 1165212 454721 468990 128576 112231 131891 133616 159494 155805 147733 148340 92357 95198 320529 279168 817292 820625 214068 211697 278320 280897 333969 325186 330987 333888 337799 343784 310242 342483 791665 823169 579260 481395 300581 296784 344937 345355 351749 359513 352325 355278 396331 392198 709102 736048 40.65 68.0 2
10:57:08 2023-09-27 441890 444253 95634 91808 148749 153582 160012 159587 97179 96011 114179 117667 141763 142432 447985 483351 1176369 1153953 450250 471389 128481 112406 131891 134116 159393 156171 148010 148895 92253 95149 317664 281090 818073 827150 213918 211331 279892 279855 333969 326694 331992 332805 339880 342542 308195 345576 790543 829959 583610 479754 302580 297218 345913 344552 354707 356850 349053 355748 391848 394661 704920 732392 40.65 68.0 2
10:57:09 2023-09-27 455683 445018 95659 91585 150906 153088 159978 159519 97179 96011 114179 117438 141997 141831 448069 483351 1167110 1150114 457317 471643 128441 112397 135172 133759 158953 156166 147632 150949 92133 94890 317664 281126 812098 825393 213212 212362 278839 279872 335859 324857 331489 333852 338344 341656 312781 342194 790283 834488 584786 484577 302152 296794 346892 342686 353920 357676 351415 354598 389751 393517 696925 730945 40.75 68.0 2
10:57:10 2023-09-27 448113 444257 95733 91585 149084 153088 160344 159299 97312 95946 114547 117432 142020 142297 448193 482517 1171220 1164271 456480 471498 128371 112299 132009 133599 159350 155840 148044 148860 92287 94890 318022 279437 816748 819429 213405 211697 278124 279907 333704 324731 330951 333888 336510 343713 309998 343488 791103 820424 584786 483281 301298 297356 345424 344806 351965 356966 350957 354348 392194 393204 705094 733592 40.75 68.0 2
10:57:11 2023-09-27 447164 446719 95530 91745 152507 153936 159502 160063 97114 96043 114047 118060 141172 143440 446635 478039 1183104 1159386 450544 472388 128364 115309 131709 133863 159350 156201 147630 148375 92133 94923 316692 282665 817285 820661 212913 211747 279892 279617 335750 328045 332160 335705 337692 342542 309892 345919 790359 827260 571031 479754 302935 296031 345424 345781 351641 358358 350391 356829 391573 391719 706109 732392 40.75 68.0 2
10:57:12 2023-09-27 452681 447091 96053 91798 149088 153799 160422 159519 97380 96274 114547 117499 141891 142365 448620 484103 1167110 1152607 457056 473049 128118 112506 135113 133759 158986 156393 147632 151089 92166 94923 317664 281126 817080 826564 212878 212695 278320 279649 335859 324857 331525 333816 338380 341656 312153 341893 788828 833490 583610 484381 301298 296484 344518 342866 351965 357854 351596 355173 389786 392377 695902 731872 40.65 68.0 2
10:57:13 2023-09-27 448577 444952 95695 91585 148745 153547 159978 159553 97179 95979 114179 117633 141763 142398 449292 480852 1167939 1152670 454647 471643 128968 115206 132164 133323 160003 155632 148388 148410 92220 95148 314599 279293 822077 826490 212894 211373 279069 281940 333554 328314 330451 332805 339642 340633 309781 342267 792153 829401 575319 481092 301938 296650 342925 345781 351965 356278 350727 354635 393958 392341 696962 733031 40.75 68.0 2
10:57:14 2023-09-27 446775 446090 95663 91585 148981 153054 160344 159553 97179 95979 114324 117438 141997 145653 448974 481872 1173865 1164382 455830 472345 128186 115240 131800 133746 159460 155805 147941 150774 92133 94759 318635 279437 817517 820625 212913 211479 277929 279907 333969 324731 330487 333852 336274 343748 309781 341929 791955 825687 583248 481844 300872 296937 342997 344284 351713 359260 352325 354094 392914 392127 710535 735001 40.75 68.0 2
10:57:15 2023-09-27 445214 445613 94097 91585 148580 153547 159978 159587 97146 95979 114179 117586 141763 142432 446671 484139 1174699 1152233 451283 472759 128303 112406 131800 133754 159427 156245 147732 148546 92287 95149 320529 280981 817522 827552 213248 210376 278908 281235 333753 324857 331489 331762 338891 341621 310391 344529 788269 829959 580710 479073 301079 296067 344937 342866 353956 356267 348282 355173 390988 393517 703489 732392 40.75 68.0 2
10:57:16 2023-09-27 450795 444988 95593 91585 148572 153547 159978 159553 97312 95913 114324 117471 141796 142297 449084 484103 1164597 1152607 457317 472382 128152 112430 132107 133763 158986 156240 147736 149000 92099 94890 312709 281163 814859 825393 212693 211733 278124 281344 334164 324857 331023 333310 337799 341347 310033 343229 789721 834524 579260 484198 301371 295565 346892 342686 351893 356672 351379 353381 389205 392377 696999 731403 40.75 68.0 2
10:57:17 2023-09-27 448467 446719 95663 91585 149151 153088 159978 159079 97312 95914 114871 117399 142348 142297 449146 483236 1171220 1165767 457317 472200 128405 112341 131913 133599 159359 155805 147734 150669 92220 94759 315561 279437 820178 820625 212878 211373 277929 279907 333969 324857 330254 333852 335768 342718 309095 341412 791103 820158 547408 482562 300872 297428 342997 342866 351641 356399 349370 351537 391573 392305 705593 734393 40.75 68.0 2
10:57:18 2023-09-27 447191 447054 95464 91745 150343 153795 159469 160063 96981 96075 114047 118060 141605 143901 448974 478111 1180588 1158525 449931 473122 128186 112352 131619 133633 159350 156310 147632 150949 92133 94956 315720 283703 813676 822441 212544 211000 279390 279315 333825 327047 332124 333780 336711 341550 310136 344348 788644 826674 586257 477602 303008 295128 344937 345293 350616 357783 349370 356504 389822 390825 703489 732876 40.75 68.0 2
10:57:19 2023-09-27 451865 448175 93971 91642 148852 153445 160166 159519 97348 96266 114403 117499 141891 142297 447827 484067 1166248 1152607 459276 472200 127906 112275 135001 133847 158986 156345 147286 148721 92036 94824 317664 281560 808662 826564 212247 211697 277539 281344 335859 324338 330987 333274 337325 340633 312263 340860 787405 829365 577810 484381 300157 296031 343519 342830 351965 356850 351524 354635 389205 392305 695902 731352 40.75 68.0 2
10:57:20 2023-09-27 448821 445395 95497 91585 148511 153088 160640 159587 97179 95979 114324 117667 141763 142297 450383 479790 1167939 1155070 453196 471679 128789 115012 131891 133402 159561 155554 147905 148103 92320 94887 317664 279365 823499 827113 212035 210860 277962 281344 332994 325256 329524 332301 338606 340458 311380 342447 791103 829437 577810 481092 300617 296937 342961 344806 351965 355779 349898 354348 394007 391994 697987 732512 40.75 68.0 2
10:57:21 2023-09-27 448866 446945 95589 91738 150308 153940 159469 160063 97080 96043 114159 117791 142193 142759 449292 480852 1183945 1161673 454287 473122 128029 112308 135054 134015 158953 156310 147530 150983 92036 95087 315720 282610 806319 822441 212211 210376 278320 279761 333969 324857 329221 333888 335768 341382 308160 342447 788521 820388 583610 481007 301938 294265 345668 345025 350867 357603 349089 354635 387538 389968 705323 730833 40.75 68.0 2
10:57:22 2023-09-27 452362 448228 95555 91585 148507 153798 159536 159553 97146 95979 114080 117667 141658 142410 448083 482636 1173865 1151787 452255 472795 128214 112462 131891 133658 159427 156205 147698 148791 92287 95018 315065 281378 818184 827736 212544 210341 279105 279581 333933 324857 330219 331762 338891 341906 310831 342447 788269 829437 586257 477530 301755 294985 344937 342866 351965 355245 349406 355460 389822 391135 697987 731872 40.75 68.0 2
10:57:23 2023-09-27 446483 445430 95597 91426 149317 153054 160523 159045 97510 95622 114403 116919 141992 145502 449721 485198 1162148 1152233 455801 473086 128186 115309 131825 133738 159494 156319 148153 148584 92133 94726 316524 278543 816696 827897 211583 210818 277539 280039 333734 324857 330987 331798 337562 340360 308160 341135 790846 834524 577810 483862 300520 296542 344901 342650 351965 356387 349227 351321 391430 392893 701073 731440 40.75 68.0 2
10:57:24 2023-09-27 444272 447063 95568 91585 148816 153342 160233 159587 97146 96011 114101 117709 142389 142905 450383 480744 1179603 1160925 449111 472613 128405 112364 132164 133290 159494 155805 148044 150669 92133 95082 333781 281126 839531 823059 211618 209802 279498 279761 333499 324731 329221 333852 336782 340633 306944 342591 791103 825174 584786 478395 301938 296067 342961 342866 350903 356850 347793 355479 392158 389968 705057 729378 40.75 68.0 2
10:57:25 2023-09-27 446908 445689 95398 91585 148572 153122 159536 159553 97146 95979 114179 117667 141763 142432 449611 485611 1175580 1155786 451960 473122 128186 115275 131619 133633 159144 156057 147838 150844 92133 94759 318022 281163 818849 825393 212729 210194 278320 279581 333753 324340 333815 332248 336168 341550 310537 342339 786304 826473 587728 480776 301298 296031 344937 341758 351785 357353 350790 354062 389786 392341 704060 731934 40.75 68.0 2
10:57:26 2023-09-27 447821 448809 93971 91546 149627 153376 160388 159519 97380 95979 114403 117533 141953 142331 450494 483541 1164597 1155070 453232 472382 128728 114932 131982 133164 159528 155303 148286 148272 92320 94562 317664 279473 828041 826564 211548 210376 277929 279761 332022 324243 329488 331529 338628 339544 307694 341412 790543 829401 578173 481200 301085 295780 342961 342866 351965 355494 351575 353562 392194 389968 696962 732476 40.75 68.0 2
10:57:27 2023-09-27 445792 448805 95601 91426 149188 153054 160489 159045 97179 96003 114291 117309 141997 145812 447258 480536 1171368 1161890 454498 472382 128220 115046 135148 133323 159494 155805 148044 150494 92293 95049 318635 280673 827999 823202 212438 210201 277396 281741 332814 324532 331925 332626 336133 342169 307659 341135 790543 822986 579260 477602 300447 296484 342961 342866 351429 357783 347269 351501 391023 390860 708208 732581 40.75 68.0 2
10:57:28 2023-09-27 446762 446867 95627 91583 148407 153411 159910 159587 97146 95979 113969 117471 141339 142991 450898 481246 1173865 1148480 451762 472940 128152 115240 135180 133633 159240 156345 148689 148584 91845 94759 316692 282466 818299 827362 211512 209977 278320 279761 333969 324857 328990 331476 337834 338528 306729 342519 786524 829365 586257 479073 301371 293944 342997 342794 351434 354144 348318 354635 388660 390003 699014 730833 40.75 68.0 2
10:57:29 2023-09-27 456029 446755 95563 91017 148914 153054 160523 159045 97344 95523 114212 117195 141796 145573 447222 486295 1164560 1152607 457202 472382 128180 112364 131891 134015 159359 156062 147907 148480 92159 94887 315561 279293 816803 828911 211406 210159 276724 285499 333734 324363 330880 331762 336510 339578 309115 339830 790283 829365 554874 481844 299564 296650 342961 341434 351965 355779 348318 351109 389240 391755 702303 729300 40.75 68.0 2
10:57:30 2023-09-27 451043 447396 95398 91426 150343 153054 159809 159299 97146 95718 114126 117309 141899 141831 448993 478148 1171368 1156059 456666 473122 128303 115275 135019 133356 159020 155840 147838 150739 92133 94726 317664 281199 818624 823059 211181 210376 277414 279761 333499 324857 330049 333888 334829 339070 308160 340344 790543 828750 584786 483862 300193 295780 342961 344454 349175 355637 350283 351357 390000 388629 699014 732913 40.75 68.0 2
10:57:31 2023-09-27 445270 446660 95497 91552 148507 153088 159536 159553 97309 95783 114126 117390 141239 142759 450740 486765 1177695 1158366 454075 472977 128050 112320 131528 133624 159393 155918 147632 150739 91845 94629 317664 281942 818624 825393 211548 209684 277929 279761 333271 323763 330522 331296 334794 341144 312597 341376 784229 826959 587728 479754 300872 294238 342997 340725 351965 356600 347233 351537 387573 392341 706130 730833 40.75 68.0 2
10:57:32 2023-09-27 452407 448121 95364 91522 152331 153547 159502 159620 97013 96043 113969 117667 141339 142973 449611 483387 1171368 1143487 454266 471353 127940 115275 134984 133541 158843 156092 147632 150739 91812 94759 315720 282902 812511 826564 210192 210061 277929 279367 333969 323847 332124 332014 336333 341124 308089 340201 785785 834671 585994 483135 300993 294122 345388 341686 351434 355779 350180 351249 390210 391099 694881 728853 40.75 68.0 2
10:57:33 2023-09-27 447545 446974 95526 91446 149600 153342 160833 159764 97380 95946 114390 117304 142087 142098 449170 483322 1174551 1165212 455552 473049 128152 115240 132073 133574 159460 155805 147836 148305 92099 95015 315048 279473 824749 823023 212176 209796 276689 281344 332994 324857 328883 332265 334794 341621 307158 340799 791103 822587 579260 477566 297482 296484 342695 342794 350867 356850 348843 351429 391537 392084 707632 732913 40.75 68.0 2
10:57:34 2023-09-27 456024 446624 95530 91393 148840 153054 159978 159553 97114 95881 114047 117552 141763 142000 449611 483351 1177096 1155985 450647 474193 127573 115275 134879 133725 158447 156310 147427 149261 91779 94791 317664 282301 812781 825545 211301 210201 277396 279689 333933 323691 331925 333094 336586 340934 308352 341028 785894 824335 576212 480748 300266 295343 345913 341686 350584 356850 350329 351465 390210 391684 706093 730833 40.75 68.0 2
10:57:35 2023-09-27 450749 446795 95689 91361 149530 152917 160422 159198 97315 95979 114159 117276 141729 142331 449060 483243 1165453 1153427 453232 473049 128371 112198 131800 133373 159494 155493 147733 147996 92099 94594 317486 278971 826653 827736 211146 209649 277539 279579 331717 324857 329417 330723 336782 338528 308352 340824 789983 834855 584786 477602 297518 296484 342478 342516 351965 354640 348002 351393 390988 391099 698482 731403 40.75 68.0 2
10:57:36 2023-09-27 451471 446974 95530 91460 150937 153054 159978 159299 97146 95751 114101 117242 141696 141733 450567 481211 1171331 1161073 459389 473122 128118 115206 131913 133557 160791 156066 147697 148480 91965 94820 316692 279401 818845 823202 211527 210166 276653 279761 332958 324821 328458 333492 336329 339578 308089 339759 788791 825320 569147 482526 299564 293908 342961 342758 349774 356850 349633 351109 388625 388770 701110 732913 40.75 68.0 2
10:57:37 2023-09-27 454104 450668 95430 91393 150475 153581 159186 159519 97081 95783 113969 117438 141625 142162 449109 486981 1174699 1153427 453219 473791 128118 115080 135078 133290 158986 155840 147632 150704 92036 95099 318022 281759 818184 827736 211548 208995 277539 279761 332994 324592 329452 329724 335804 339544 308375 341064 784229 826887 586257 479073 300447 295767 342961 340725 351965 354711 348843 351501 390856 389968 701073 730314 40.75 68.0 2
10:57:38 2023-09-27 451483 446970 95500 91360 152511 153020 159978 159265 97146 95555 114159 117242 141729 145777 451958 486350 1166116 1153953 460292 473609 127804 112266 131462 133591 158886 156136 147578 148584 91779 94692 318569 281090 811885 827736 210816 209942 275806 279761 333969 323547 331925 330402 334794 339035 307659 338258 784192 829959 576360 483245 299673 293908 344937 340690 351398 354676 349053 350826 388015 390515 696432 731872 40.75 68.0 2
10:57:40 2023-09-27 450402 446974 95530 91393 148403 153054 159978 159519 97080 95783 114126 117276 141763 142000 449611 478111 1169445 1152670 455230 471316 128118 115092 134984 133478 158986 155805 147838 150669 91845 94726 312709 281163 816954 825393 210192 209649 276724 279761 332454 324472 329582 331547 336498 339809 309392 342662 791898 829154 584786 482003 299769 294950 342852 342686 348403 354676 349089 351429 388625 387472 698697 732392 40.75 68.0 2
10:57:41 2023-09-27 445492 447603 95426 91393 148445 153803 160320 159452 97384 95914 114212 117733 141891 142264 451490 486873 1178005 1156642 450539 473791 127906 115046 135043 133528 159359 156131 147838 148340 91812 94692 334962 281613 818735 825545 211512 209030 277539 279761 333463 322925 329524 331498 334724 340325 306906 340344 784192 825101 590473 479754 299310 293837 342961 340378 351965 355459 348843 351465 387503 390825 701998 731352 40.75 68.0 2
10:57:42 2023-09-27 453918 448357 95460 91493 150484 153513 159502 159553 97146 95783 114047 117276 141997 142028 449611 485198 1167939 1150114 458622 473791 127695 115206 134914 133323 158481 156057 147530 150914 91812 94692 316692 282338 813736 827589 210605 210390 276368 279420 333897 323727 331455 331081 334653 340945 309625 341021 787926 829959 577810 483245 297482 294985 342961 341133 351929 354676 347233 350718 390210 389968 701110 731872 40.75 68.0 2
10:57:43 2023-09-27 446908 447941 95561 91419 148712 152951 160388 159452 97216 95914 114159 117323 141763 141932 448554 481618 1177818 1162726 451504 472019 128152 112266 131800 133394 159494 155350 148044 148273 92099 94529 315561 279473 824069 824372 211181 208344 277539 279761 331448 324857 330049 331529 334724 339035 306906 341100 789983 823169 583610 477717 300235 295966 341924 342794 349809 354890 348349 353562 389205 387613 705105 731872 40.75 68.0 2
10:57:44 2023-09-27 447903 447989 95360 91021 148412 153054 159502 159409 97309 95653 114047 117471 141339 142365 449427 487017 1175268 1155985 450575 473791 127906 115172 134984 133557 159325 156066 147665 148860 91965 94820 318022 282451 818514 826490 211336 208856 277324 279761 332634 322853 331271 330491 336804 339474 306906 340273 784192 820424 586257 479754 299987 294193 342961 340103 351929 355779 348843 351429 387503 391099 703489 730833 40.75 68.0 2
10:57:45 2023-09-27 452334 448357 95463 90984 150475 153054 159978 159452 97250 95620 114204 117357 141605 141929 450482 480852 1167939 1156022 455979 474126 128118 115172 135078 133290 158986 155805 147632 150669 91812 94659 317664 281795 818514 825393 210192 209030 276689 279564 332724 324857 329545 331762 334794 339034 309515 339246 789983 829336 581843 481808 299528 294265 342961 342794 347670 354676 348282 351109 387503 387271 698482 731613 40.75 68.0 2
10:57:46 2023-09-27 445477 448340 95390 90984 148412 153054 159978 159169 96981 95588 114159 117276 141339 142132 449354 482676 1177894 1165826 451960 472940 128050 115229 131800 133327 159427 155389 147732 148063 92092 94659 315048 279509 823855 824225 211265 208274 276689 279761 331448 324857 330049 332309 334220 338528 306618 340835 788864 820843 582160 478056 297482 295164 342212 342516 348756 354676 347574 351501 389205 390426 703987 730833 40.75 68.0 2
10:57:47 2023-09-27 452334 448435 95402 90984 148437 152986 160233 159299 96981 95491 114047 116919 141729 141703 449317 486638 1165453 1149840 457969 473791 127573 115046 134813 133415 159077 155805 147253 148340 91812 94692 317664 281560 811885 827736 210633 209649 274998 279564 333734 322889 328458 329760 334724 338258 307158 340129 785339 829690 584786 482903 297374 293531 342961 340414 350580 354144 347269 349732 388015 389351 694918 731599 40.75 68.0 2
10:57:48 2023-09-27 451508 449415 95369 90984 152507 153054 159502 159418 97250 95882 114258 117318 141858 142064 450887 477967 1168770 1154959 455121 473609 127872 112156 134949 133256 158953 156066 147459 148305 91779 94692 316692 281596 819132 825357 210157 209030 276689 279495 331717 324857 328651 330795 334759 339034 306694 339007 788828 827507 554874 481468 299528 294229 342961 342794 347670 354108 348037 350826 387467 386424 696962 730833 40.75 68.0 2
10:57:49 2023-09-27 445856 449029 95496 91017 150800 153020 159978 159045 97047 95491 114047 117161 142410 141733 447923 480500 1174699 1162726 451209 473791 128152 114978 134984 132889 159494 155303 147941 148066 91939 94594 317664 279473 822108 824225 212565 208391 276403 279509 331198 324748 329975 330616 334115 340945 306150 341232 788608 820388 584786 477446 300447 294229 341672 342614 348684 354640 347810 351537 387503 387166 701110 730833 40.75 68.0 2
10:57:50 2023-09-27 461222 449127 93711 91260 150308 152986 160036 159519 97249 95718 114179 117270 142193 141733 449427 485575 1165453 1149965 459276 473791 127695 115046 134879 133557 158742 155805 147222 150669 91779 94901 314452 281994 814407 827736 210192 209030 274963 279135 333030 322626 330516 329760 334220 338022 309138 339648 784192 831134 581843 483862 297807 293872 342961 340378 349845 353648 348002 350297 387979 389351 694918 730833 40.65 68.0 2
10:57:51 2023-09-27 452013 450349 95369 91021 152405 153049 159536 159409 96981 95621 113969 117276 141305 142165 447923 480852 1166248 1152670 457317 474462 127940 115046 135001 133290 158818 156066 147491 148756 91928 95015 318022 281885 822992 827150 210570 208856 276510 279151 331538 324857 328578 330759 334794 339034 309406 341469 788828 828750 588980 481468 297482 293872 342719 342758 347390 353612 350481 350050 387467 387000 701110 732392 40.75 68.0 2
10:57:52 2023-09-27 455380 451094 93573 90988 150405 153088 160104 159409 97047 95882 114047 117438 141625 141966 449427 487089 1173754 1154248 453541 473791 127695 115012 134949 132889 158843 155805 147632 150669 91779 94868 318022 281795 818624 827150 210851 208309 276459 278474 331986 322925 328493 328463 333753 338563 306315 339281 784192 825137 586257 477460 300023 295343 342719 340139 350903 354144 347820 351429 388015 389351 701110 728761 40.75 67.9 2
10:57:53 2023-09-27 451681 450083 95269 90984 152366 153020 159536 159079 97080 95523 113969 117081 141339 145777 451637 487017 1165453 1153953 460805 474206 127668 112266 131372 133532 158666 156205 147526 149000 91679 94820 316692 281958 816334 827736 210346 209503 275100 278651 332958 322364 334130 329724 333718 339988 306617 339611 785931 829959 554874 481808 297489 295343 342961 339661 350867 352588 346970 349240 388015 389351 700043 730833 40.75 68.0 2
10:57:54 2023-09-27 450746 450156 95327 91397 152437 153122 159469 159486 97049 95979 113969 117586 141339 142894 450014 482394 1180588 1159423 449832 474462 127879 115012 134949 133290 158986 155662 147632 150669 91812 94562 312709 282902 817243 823059 210010 208344 277253 277815 331986 324857 328651 330795 333450 338258 306906 340344 787675 820424 583315 477717 300447 292157 341960 342516 347670 354144 348843 351429 387749 386424 701429 728724 40.75 67.9 2
10:57:55 2023-09-27 447164 450069 95233 91364 150343 153054 159502 159519 96949 95882 114179 117399 141997 142525 451527 486115 1173754 1153130 452540 474352 127736 112168 134973 132922 158986 155662 147632 148445 91679 94692 319806 282429 816308 826705 210275 208170 276689 278474 331951 323871 330282 329176 334794 339749 306654 340309 784229 831722 558274 478395 299387 293333 342719 340690 349246 351990 348349 351429 388015 387648 694353 728761 40.75 68.0 2
10:57:56 2023-09-27 448182 448340 95402 90951 150515 152358 160233 159012 97146 95394 114047 116886 141696 145573 448906 482672 1171368 1164382 455215 473791 127763 114898 134984 132889 159020 155554 147632 148273 91972 94529 318022 279509 818507 823059 210556 208309 275420 279761 330947 323907 329349 329760 333217 340873 305684 339317 788828 820843 580710 477717 297446 294921 340927 341722 348756 353612 346801 351465 389205 386424 703489 730833 40.75 68.0 2
10:57:57 2023-09-27 449849 449081 93711 91320 148712 152986 159910 159486 97081 95848 114159 117385 141891 142365 451847 487053 1173765 1152707 454721 473655 127695 114978 134949 133106 158481 155277 147804 148271 91779 94497 316692 281795 818624 825545 210192 208164 276265 278938 331717 321875 328458 329493 332751 339035 306870 339007 784192 820424 576360 479073 297843 293333 342961 338601 350867 354357 347610 350862 388015 389386 704604 730314 40.75 68.0 2
10:57:58 2023-09-27 453936 449812 95199 90984 150308 153088 159502 159553 97176 95555 114126 117276 141658 142115 447923 486295 1166248 1148480 458755 474462 127607 115206 135001 133507 158481 156092 147324 148410 91579 95049 318022 282610 812523 827736 209724 208891 275435 278295 333595 322220 329975 329760 333450 339034 306906 339370 788562 829959 583315 482526 296501 294229 342961 339996 350867 352588 348843 349204 387503 389386 699014 730886 40.75 68.0 2
10:57:59 2023-09-27 451052 449532 93489 91419 150128 153692 160681 160063 96816 95946 116807 117633 141595 143324 449317 481246 1180588 1159887 453160 474462 127518 115126 135095 133407 158447 156341 146502 148375 91619 94759 318825 284105 824400 824539 209864 208164 275877 277194 333030 323643 328322 331529 332716 338057 306906 338258 784229 823313 583315 477530 299201 292165 342961 341205 347426 354676 348349 350332 386816 387000 704060 728761 40.75 68.0 2
10:58:00 2023-09-27 450567 449748 95232 91393 152300 153088 159469 159519 97013 95979 113936 117471 141305 142365 447923 484875 1171368 1146775 450539 474206 127757 112234 133525 133402 158447 155701 147563 148132 91645 94787 316692 282719 818073 829118 209829 207694 276724 277851 331938 323236 329582 329226 334759 338048 306906 341469 785803 829365 581843 477566 299564 292165 342478 340139 348720 351990 347233 351393 387979 387306 692882 728761 40.75 68.0 2
10:58:01 2023-09-27 447200 449707 93879 91224 150334 152880 160233 159045 97080 95362 114336 116919 141605 145852 448906 481246 1174699 1161927 451886 473791 127940 114818 134984 132889 159240 155199 147632 148066 91812 94366 315561 279509 824284 825123 210192 207336 275842 279367 329983 323907 328787 329760 332751 339749 305003 339795 787675 822950 583315 475289 299564 293333 340652 341722 347670 352588 346837 351393 388015 385310 701110 728761 40.75 68.0 2
10:58:02 2023-09-27 446195 449043 95360 90984 152229 152948 159502 159299 96981 95394 113812 117081 141824 142331 451736 486837 1174662 1155856 454075 474425 127859 112136 133797 133419 159139 155662 147632 148134 91652 94529 316692 281776 816748 827736 210192 207694 275877 277939 332765 322435 328192 327737 333217 338494 305935 338294 781942 820460 586257 478395 297626 292157 341960 338673 350374 353612 346837 350862 388015 387613 701110 728761 40.75 68.0 2
10:58:03 2023-09-27 450230 450156 93725 90984 152369 152808 160012 159045 97146 95394 114159 117161 141763 145537 449927 483387 1171368 1163332 458682 473791 127729 114932 134949 132889 158986 155845 147632 148273 91812 94464 317664 281163 826436 824225 209536 208164 274350 278974 330714 322925 329349 329528 337917 338528 306906 339130 787675 820978 584786 480377 297243 294572 340963 340690 347706 355232 348103 348959 387467 386459 705593 729382 40.75 68.0 2
10:58:04 2023-09-27 449776 450415 95199 91287 148206 153585 159368 159927 97049 95621 114047 117175 141272 142297 451847 482565 1181398 1156059 454587 474126 127308 112299 133392 133290 158414 155840 147222 150949 91460 94854 318022 283703 808274 823059 209536 207660 275420 277230 332994 322399 328614 330795 331718 343912 306402 339354 783048 823169 583315 479413 297446 292440 342961 338637 347741 354676 347856 350050 387433 387683 704060 728761 40.75 68.0 2
10:58:05 2023-09-27 453472 449712 93725 90951 151092 153020 159502 159045 96949 95264 113969 116886 141305 141669 451637 481532 1169670 1157253 457312 474462 127695 114943 135001 132918 158733 155775 147741 148584 91779 94496 316692 281560 822300 825393 208812 208309 274927 278047 330947 322889 327310 330759 332449 338558 306473 339130 786487 820315 576360 481431 297662 294514 340927 340654 346624 355481 348843 351404 390029 387876 708084 732839 40.75 68.0 2
10:58:06 2023-09-27 451416 449568 93194 91227 148077 153376 159368 159961 97244 95622 113812 117242 141305 141899 450126 482672 1180279 1152633 454230 474462 127437 115137 134813 133361 158447 155805 146468 148305 91460 94627 315720 284640 812285 824225 209466 207660 274963 276345 332634 322626 326983 330759 333965 339034 305935 340129 781870 820843 583315 479413 297698 291748 342961 338601 347670 354108 347574 349276 386816 387613 703753 728687 40.75 68.0 2
10:58:07 2023-09-27 454265 450983 95198 90984 149918 153584 159469 159553 96784 95589 113870 117242 141605 142028 447888 484139 1171331 1145758 453964 474462 127484 114978 131437 133432 158818 155814 147424 148480 91486 94656 316692 283357 821007 830088 208708 207990 275806 277123 331717 322364 328614 329475 333683 337477 306906 339611 781906 832091 577430 481092 297577 291925 342478 339626 347706 352518 347198 352478 386780 387578 693862 730314 40.75 67.9 2
10:58:08 2023-09-27 448838 453039 95128 90951 152124 153020 161318 159519 97010 95555 113746 117309 141239 142627 450560 479790 1180279 1159386 451504 474462 127661 114898 135095 132972 158733 155519 146911 147858 91682 94529 316692 282902 822782 823059 208847 207481 276689 277159 331184 323871 327577 329724 332182 339034 305935 338223 784229 822587 583315 478395 299528 290524 341960 340654 346346 352588 347537 349276 385621 385240 701961 728170 40.75 67.9 2
10:58:09 2023-09-27 448883 450979 95166 90984 150128 153295 159435 159519 96816 95620 113903 117276 141605 142627 449222 486323 1175442 1149734 451776 474389 127559 115194 131371 133156 158886 155667 147494 148480 91745 94496 312709 282429 817963 831857 210765 207267 275771 277159 330947 322626 328468 327737 333718 338295 305719 338223 783602 831722 583315 478395 299756 291925 341443 339626 347670 350411 348103 352478 386472 387000 694844 728724 40.75 67.9 2
10:58:10 2023-09-27 448864 449712 95299 90951 148481 152774 159502 159299 97243 95459 113969 116919 141562 142064 450703 481211 1176028 1161899 452145 474462 127906 114909 134813 132952 159206 155268 147390 147617 91682 94332 318635 279545 824177 824809 209466 206369 275613 278083 330183 323643 328113 329190 332217 339034 304967 339246 786524 820315 583315 476329 299528 291952 339898 341205 346589 352553 346801 350826 387943 385240 701110 728724 40.75 68.0 2
10:58:11 2023-09-27 447577 450979 95162 90951 150128 153020 159843 159384 96952 95882 114047 117108 141605 142673 452168 486945 1173717 1153279 451813 472722 127695 114978 134879 132856 158852 155923 147632 148273 91649 94431 309903 281994 822300 827736 209536 207382 275384 277584 330947 322662 329582 327172 332751 338771 304967 338258 784192 828750 586257 477041 299296 292370 341683 339626 347706 350411 346238 352728 386472 386389 694844 728724 40.75 67.9 2
10:58:12 2023-09-27 448229 449007 95265 90918 148412 152528 159978 158539 97243 95200 113969 116853 141629 145697 451700 482672 1173592 1164382 455230 474462 127695 114863 135001 132952 158986 155268 147390 147858 91745 94366 317664 279509 819386 823059 209829 207302 274122 278706 329720 322626 328077 328729 332182 337551 304252 339130 787117 820227 584786 479073 295596 293333 340376 339661 347670 352553 345713 349240 390210 385275 707580 730574 40.75 67.9 2
10:58:13 2023-09-27 451390 450093 93452 90852 150303 152951 159877 159198 97017 95718 114047 117108 141347 142476 448906 487017 1175442 1155164 454610 473464 127240 115012 134621 133407 158447 155840 146502 150879 91493 94431 316692 281812 808084 825393 208847 207382 274963 277194 331986 320901 328578 329226 333025 339485 305003 339611 784131 822587 576360 478395 297505 292405 342478 337545 348475 353612 346238 351653 387397 387000 700576 728724 40.75 67.9 2
10:58:14 2023-09-27 454633 449676 95162 90922 152407 152562 159325 158902 97043 95329 113837 116886 141339 145573 450383 479790 1171059 1156022 457636 474462 127695 114898 134725 132856 158733 155554 147530 148273 91779 94464 318022 282397 821739 823642 208161 207660 274122 277584 329697 322399 326277 330759 333965 338048 306870 337657 784229 823169 580372 481092 296049 293056 340640 339853 347141 353860 347564 350233 387907 387948 705676 730685 40.75 67.9 2
10:58:15 2023-09-27 457509 450951 93457 90922 150124 153303 159215 159265 96949 95784 113969 117047 141605 141761 450347 483387 1181287 1156716 455368 474462 127274 115012 134625 132922 158162 155805 146571 150704 91333 94562 318825 283703 815825 824225 208812 207013 274735 276310 331986 321649 327614 331367 333730 338784 304896 339370 781906 820843 574910 479073 297410 292306 342719 338055 347670 352588 346519 348959 386780 387000 703525 728724 40.75 67.9 2
10:58:16 2023-09-27 453546 450827 95075 90984 152116 153054 159215 159519 96816 95523 113771 117276 141305 142132 451637 485198 1170500 1148218 457503 475287 127491 112234 135190 133428 158886 156180 147736 148584 91645 94787 316692 283703 826643 828727 207981 207660 275136 276060 331412 321875 328614 328232 331718 336581 306906 338374 783048 832311 595268 481092 297453 290454 342478 338601 347706 352236 348843 347140 385657 387000 695902 728761 40.75 68.0 2
10:58:17 2023-09-27 450905 452375 95029 90922 149775 153088 158961 159553 97017 95622 113701 117242 141268 142115 450331 482672 1180675 1155985 456128 474462 127389 115012 134655 133198 158195 155697 147222 150669 91460 94562 318022 284105 806672 824225 208812 207013 274453 276080 331717 321649 327115 329724 333495 338796 305003 339130 781906 820843 583315 479073 296710 291481 342478 338055 346624 353612 346801 349204 386551 387000 701998 727654 40.75 68.0 2
10:58:18 2023-09-27 450976 450904 94936 90951 152155 153088 159215 159553 96519 95816 113969 117503 141562 142759 452168 485431 1171220 1147391 453087 475396 127437 115160 134809 132856 158447 155554 147324 148273 91545 94496 316692 283503 817522 828532 207981 207377 274998 276080 330679 321875 328382 328999 332414 335980 306870 338651 781870 832311 576878 480377 297734 290665 341924 338601 347426 351462 348596 347908 385585 386424 692918 728761 40.75 67.9 2
10:58:19 2023-09-27 454604 450974 95100 90955 150334 152668 159502 158902 96816 95362 113870 116919 141605 141831 451379 481211 1175429 1161073 451246 474462 128358 114784 135001 132639 158986 154837 147424 148066 91768 94366 317664 281199 821650 824809 208812 206334 274998 277620 328951 322925 327346 328729 331683 336711 304431 338294 784229 824482 583315 476329 297843 292102 339862 340690 345618 351990 346764 350297 386780 386856 701110 728724 40.75 68.0 2
10:58:20 2023-09-27 446840 450575 93452 90753 148235 152951 159435 159342 97017 95718 114047 117108 141531 142264 452278 489881 1173865 1152607 450575 475694 127491 114863 135001 132856 158481 155900 147736 148896 91493 94366 316692 282466 816748 828800 208882 206403 274542 276964 329947 321649 328614 325765 332484 338558 304039 340759 783048 827544 547408 477041 297734 291268 340891 338673 347390 351875 345713 349768 386780 385275 692882 727654 40.75 68.0 2
10:58:21 2023-09-27 450758 450381 95134 90918 152292 152815 159502 158902 96816 95232 113903 116886 141339 145502 449258 484103 1170537 1161073 458682 474462 127607 114909 134819 132856 158481 154837 147632 148066 91652 94431 312709 281126 819616 823059 208667 207481 273285 277620 329413 321875 327845 330195 332791 339534 304503 337621 786487 818453 576360 479073 297196 293056 339624 338637 346624 353330 345422 350656 387763 387222 705105 728576 40.75 68.0 2
10:58:22 2023-09-27 448419 450687 93228 90819 148103 152917 159469 159012 96816 95329 113870 116919 141562 141873 451958 487089 1173728 1152670 453800 472799 127484 114784 134813 132856 158514 156009 147535 148377 91460 94332 319806 282067 814198 825545 208667 206403 274122 276381 330947 319930 328651 328232 333025 339034 304039 339130 781318 820388 554874 477717 297243 291268 340376 337545 348756 352236 345432 349204 386780 387000 701110 728724 40.75 68.0 2
10:58:23 2023-09-27 461082 450331 95100 90918 150124 152324 159502 158792 96816 95297 113746 116853 141605 145644 450703 482333 1168804 1159423 459406 474462 127935 114784 134813 132764 158843 155303 147082 148066 91512 94332 316692 281596 836562 823059 207836 207336 273285 276964 329680 321649 326617 329760 332054 336675 304931 337071 785412 820978 580372 482487 296293 293333 339755 338494 346518 352447 346582 349700 387871 387603 705057 730833 40.75 67.9 2
10:58:24 2023-09-27 450413 450904 95035 90757 152515 152562 159469 159045 96816 95296 113870 117185 141698 145644 449258 485611 1176299 1152707 454587 474462 126855 114932 134398 132889 157701 155840 146778 150949 91300 94399 319806 283156 805905 824372 208196 206369 274122 276345 331484 320640 327614 329461 332557 338083 304075 338651 780730 820843 581843 478395 297034 291960 341996 337037 347147 351954 345468 348188 386544 386459 701998 728207 40.75 67.9 2
10:58:25 2023-09-27 455608 450381 95001 90951 149504 152808 158793 159299 96551 95556 116785 116919 141077 142331 450482 486386 1172062 1146537 455837 475806 127172 115206 135001 133156 158414 155805 147013 148134 91460 94399 316692 283666 813531 828911 207478 206438 274542 275851 330536 320936 327650 327737 337880 335041 306402 337584 782779 829959 583008 480377 296789 290524 341719 338089 347111 351462 348349 348747 386816 386424 698772 730314 40.75 68.0 2
10:58:26 2023-09-27 451052 450769 93194 90951 149495 153045 158928 159553 96519 95622 116703 117380 141410 142028 449258 481246 1177170 1152707 454684 472191 127186 114784 134562 132856 158414 155338 147222 148273 91334 94366 318825 284306 811517 824225 208196 206403 274770 275235 329983 321875 324744 329533 333025 337538 304075 338374 781870 820843 572917 478395 296789 290356 341755 338328 345547 352271 345749 348188 383353 385275 701961 727654 40.75 67.9 2
10:58:27 2023-09-27 463496 451052 95006 90951 148176 152917 159368 159418 96952 95589 113870 117175 141239 142365 452168 485395 1173754 1146738 450575 472155 127308 114863 131204 133411 158447 155519 147427 150460 91460 94497 316692 283338 812657 829777 207981 206369 274735 275500 329947 320936 327346 327737 332449 335006 304395 338651 783084 831722 576360 477566 297698 290383 340927 338352 346624 350131 347856 347140 384467 384971 693599 728207 40.75 67.9 2
10:58:28 2023-09-27 449134 451089 95063 90922 149923 152562 159502 159045 96551 95362 116679 117185 141605 145857 449927 481246 1177464 1159423 450606 472155 127729 114784 134725 132639 158843 154871 147632 147411 91619 94366 317486 282067 821086 824809 208196 206013 275034 276345 328454 322662 326351 328467 333025 337101 304753 340480 784020 820843 581843 477004 297771 290595 339588 340103 345512 351875 345713 349169 384721 386025 702845 729849 40.75 67.9 2
10:58:29 2023-09-27 450469 450908 93194 90786 148074 152883 159401 159198 96984 95654 113779 116853 141272 142000 449891 486801 1174551 1150039 450539 475469 127308 112224 135190 133043 158481 155519 147427 148273 91460 94527 316692 282102 815011 828532 208452 206300 274699 276274 329413 320901 327577 325730 332681 336994 304218 339611 784156 829959 576360 477041 297662 290383 340101 339030 346346 349294 345676 348923 385008 387402 694622 727617 40.75 67.9 2
10:58:30 2023-09-27 449134 451052 95228 90885 152477 152528 159978 158539 96949 95200 113969 117029 141729 145697 450633 484067 1171368 1164382 455910 475133 127607 114829 134914 132822 158953 155303 147632 147823 91619 94429 318635 279509 820829 824298 208847 206300 273250 277584 328383 321839 327079 327935 333730 338796 302583 339130 786451 819647 580710 476292 296501 292157 340658 339853 348322 351287 345007 352376 384288 386133 703992 727396 40.75 67.9 2
10:58:31 2023-09-27 451390 451052 95099 90918 152081 152774 159334 158978 96984 95555 113870 116886 141272 146039 450489 486602 1174699 1150077 450539 474462 127274 114875 134809 133185 158700 155268 147427 148066 91460 94397 312709 282865 817853 829118 208161 206122 274507 276080 329413 320901 327310 325694 332182 336452 303754 339611 783910 829959 576360 477717 297698 290595 339862 338055 346067 349294 346201 349204 385008 387402 694844 727617 40.75 67.9 2
10:58:32 2023-09-27 448458 450979 95133 90760 150343 152283 159978 158539 97047 95136 113890 116889 141605 145174 450597 484067 1171368 1163554 455905 474462 127573 114750 134879 132606 158733 155268 147632 148066 91460 94299 317664 279509 820388 824225 208812 206300 273215 277584 327923 321613 326812 328201 333025 338748 302334 338285 787621 818272 579260 476146 296609 292228 338659 339411 346168 351731 342582 349204 387943 385769 703844 728761 40.75 68.0 2
10:58:33 2023-09-27 449885 451016 95033 90822 149914 152917 159401 159012 96916 95296 113713 116886 141305 141733 450597 489917 1175429 1155893 454230 474462 127308 114829 134655 133043 158481 155554 147222 148066 91460 94332 312709 281740 817587 826564 208486 206334 273285 276310 329644 318927 328578 327172 332521 338522 302727 338614 783012 820388 575319 477041 296365 290383 339827 339560 347706 351392 342654 348678 385585 385240 699805 727654 40.75 68.0 2
10:58:34 2023-09-27 451692 450983 95133 90822 150343 152528 159536 158539 96916 95329 113812 117191 141605 145746 450597 484067 1171331 1162726 458585 472722 127274 114795 134844 133072 158481 155208 147427 148066 91460 94332 316692 281596 817847 823165 208161 206771 272968 277298 328667 320794 326436 327560 331839 338416 302901 337091 788599 819815 583315 478056 295604 292405 338838 339304 345925 353974 342618 347872 387943 386605 704023 728761 40.75 68.0 2
10:58:35 2023-09-27 451200 451016 95025 90760 152120 152528 159435 158902 96978 95394 113870 116886 141239 145706 449891 487089 1173457 1152670 454587 475133 126855 114909 134586 132856 157944 155771 146813 148273 91460 94332 312709 282429 811008 825393 208161 206334 273285 276274 331417 318927 327577 327702 331982 338012 303115 337621 783019 823169 576360 477717 296753 290630 340376 336494 347670 351954 344629 348152 385657 386119 703104 730890 40.75 68.0 2
10:58:36 2023-09-27 456207 453393 93419 90819 150330 153234 159401 159452 96984 95524 113936 116994 141658 142115 449891 487053 1167110 1150554 461600 473519 127118 114863 134586 133448 158380 155736 146778 148273 91333 94462 318022 283503 812851 827289 207512 207302 273024 276080 329983 319894 327577 328564 333495 336711 304681 333253 781906 826303 580372 480377 296774 291481 340855 337001 347147 350376 345676 348463 388015 387819 694353 730833 40.75 68.0 2
10:58:37 2023-09-27 458513 451125 95096 90918 152222 152528 159215 159012 97043 95329 113804 116886 141305 145777 451342 487089 1175158 1155070 454230 475469 127064 114715 134625 132639 158304 155268 146980 148066 91363 94332 316692 282633 826697 826564 208126 206265 273250 276080 330129 318927 327614 327437 331749 338012 302831 337584 781910 825066 574910 477004 296300 291693 339827 338600 347421 351708 344375 350619 385171 386749 697532 727470 40.75 68.0 2
10:58:38 2023-09-27 451928 452961 93194 90786 152328 152079 159502 158539 96784 95071 114047 116819 141305 145502 452278 489917 1162763 1150114 460710 474462 127064 114715 134813 132822 158447 155303 147330 148171 91299 94332 317664 281560 817245 828532 207512 206300 271586 276345 329644 319410 328077 325765 333025 335662 302794 336011 783012 828129 576360 479754 293797 294101 338838 337037 347147 349852 345676 349773 387979 386312 695338 730833 40.75 68.0 2
10:58:39 2023-09-27 450781 451052 95067 90885 149914 152528 159469 159045 97043 95264 113837 116886 141605 145648 450244 487161 1176369 1152670 455294 475469 127064 114636 134813 132731 158162 155485 147222 148066 91363 94332 316692 282429 817852 825393 207802 205979 273285 275886 331184 318927 327577 327437 331749 338048 302724 337548 783391 825320 576360 476747 296573 290524 338731 336387 347528 351287 342474 350196 385406 386584 696395 727617 40.75 67.9 2
10:58:40 2023-09-27 450760 453555 93582 90852 151083 152384 159502 158506 96949 95329 113779 116625 141339 141512 450244 489917 1162148 1149296 460710 473427 127152 114795 134621 132639 158338 155268 147427 148066 91460 94332 317664 281126 816910 828532 207478 206093 271586 276345 328915 319894 327577 325730 333025 336226 303115 336559 783602 828714 580372 478395 295275 292165 338291 337273 347111 349329 345152 348490 387943 385733 694844 730833 40.75 67.9 2
10:58:41 2023-09-27 451052 451089 94972 90756 149814 152528 159215 159012 96784 95265 113680 116853 141268 145706 449927 489917 1172975 1155070 455836 472191 127186 114715 131249 132639 158338 155303 147222 148066 91460 94332 318022 282466 818220 827150 207836 205979 273250 275851 329662 318679 327287 329495 331372 337396 302724 336836 782982 824262 583315 476857 295596 290560 338838 336222 347147 350936 342402 350233 384701 386312 695902 726549 40.75 67.9 2
10:58:42 2023-09-27 452924 451089 95124 90606 149923 152072 159469 158506 96816 95039 113837 116625 141605 141488 450597 489917 1162148 1148443 459932 474206 127030 114715 134492 132731 158162 154837 146813 148066 91363 94299 317664 281163 817473 828532 207478 207638 271586 276310 328915 318963 327577 325730 333025 335980 303079 335501 781906 828129 580372 479413 293970 292165 338802 336529 346624 349329 344629 348984 387670 385769 694844 730314 40.75 68.0 2
10:58:43 2023-09-27 449482 450899 93065 90635 152155 152528 159215 158539 96784 95200 116750 116853 141305 145742 452278 489917 1174699 1153427 454721 472155 127240 114715 131562 132698 158447 155165 147326 148171 91300 94266 316692 281776 820113 827589 208382 205910 273109 275744 329270 318750 327432 328564 331336 338012 302123 336195 781910 823169 554874 477041 295776 290185 338528 335516 347111 350271 342618 347140 384737 384936 699014 728170 40.75 67.9 2
10:58:44 2023-09-27 454842 451052 93065 90602 152089 152528 158961 158759 96519 95168 116645 116853 141305 141846 450280 487125 1162148 1146812 459732 474170 126855 114829 134551 132822 159773 155303 146744 148066 91175 94299 318022 282865 812685 826705 207333 206771 272001 275464 329911 318927 327079 325765 332791 335980 303079 333541 781870 826303 580372 477602 293939 290573 339862 336494 346346 349329 344629 348196 387655 386605 695684 729648 40.75 68.0 2
10:58:45 2023-09-27 461091 451935 93326 90757 150018 152426 160907 158944 96784 95168 113894 116658 141605 145648 452873 485162 1169633 1161899 459604 475806 127349 114715 134719 132423 158447 154837 146980 147860 91300 94201 316692 281199 815975 822790 206901 206300 271586 275886 329577 319930 324419 327666 330746 337030 302760 335501 784192 818542 580372 479413 294046 292102 338291 337581 344992 351462 342618 348747 387361 385733 701961 728761 40.75 68.0 2
10:58:46 2023-09-27 455584 451125 94898 90822 152089 152528 159435 158759 96519 95200 116703 116772 141272 142082 451342 487161 1164625 1147627 460058 475623 126471 114750 134625 132952 157843 155268 146434 147892 91142 94299 318825 282865 815878 827736 206291 207161 272381 275428 328951 318927 326581 325730 332521 335980 303115 333541 783850 825101 580372 482487 296142 291339 339851 336352 346204 349956 344484 348036 387490 386749 696823 728576 40.75 68.0 2
10:58:47 2023-09-27 454265 451089 94972 90606 149984 152392 160907 158868 96519 95071 114072 116853 141625 141770 452168 485575 1169633 1161899 460739 472155 127274 114636 134655 132606 158447 154802 147222 148066 91363 94266 315065 281795 821850 823059 207333 206300 271965 275851 327923 320379 327346 327737 330746 337030 303079 333577 784192 819647 581843 479413 293939 291481 338291 337581 345028 351427 342654 348253 387361 385191 701961 729849 40.75 68.0 2
10:58:48 2023-09-27 454800 451052 94968 90602 152089 152072 159215 158506 96519 95071 113804 116692 141305 141488 450597 489917 1162148 1147590 460710 474950 126889 114715 134398 132639 157275 154837 146744 148066 91142 94169 316692 281994 814759 827362 207154 206482 271551 275464 328915 318892 326581 328564 332504 335698 304493 333289 784131 829169 576360 481118 295512 291304 338659 338361 345441 349294 344593 348476 387397 386025 692845 730314 40.75 68.0 2
10:58:49 2023-09-27 452149 451052 92937 90602 148070 152072 159469 158539 96519 95103 113882 116658 141305 145502 452278 484856 1168013 1160799 458719 474462 127186 114602 134719 132515 158137 154733 147326 147964 91142 94071 316692 281163 818955 822441 207154 205979 271586 275464 327658 319930 324672 327207 330014 337030 302619 333577 784192 817499 584786 479073 294046 290388 337781 337037 346565 349364 341992 349884 385621 384579 699014 727772 40.75 68.0 2
10:58:50 2023-09-27 459757 451052 95067 90288 152292 151794 159536 161662 96816 94910 113903 116464 141339 145444 452057 487161 1161287 1150114 457129 475623 127308 114636 134813 132423 158481 154802 146502 147411 91460 94136 323622 279437 823069 828837 209428 207372 272170 276908 327251 319304 326934 327637 332846 334829 302937 336377 787134 827507 580372 478734 294784 291339 338733 337545 345547 348285 344629 348676 385334 383321 693858 728724 40.75 67.9 2
10:58:51 2023-09-27 449457 453455 94960 90507 152265 152038 159469 158330 96816 95039 113870 116658 141272 145298 452168 483763 1171368 1164382 454230 472191 127451 114522 134655 132423 158481 154802 147222 147654 91363 94136 318022 279509 823962 824809 207836 205019 272191 276116 325985 319930 324442 325765 332018 336487 300784 337621 783638 820843 580372 474202 295181 290595 336764 338091 343511 349329 342546 348152 386200 384614 701302 727511 40.75 67.9 2
10:58:52 2023-09-27 460092 451052 94972 90602 152116 152038 159469 158153 96784 95039 113746 116498 141305 145312 452057 489917 1162148 1148443 460710 475287 127274 114750 134813 132768 159850 155312 146942 147649 91386 92718 320529 281650 822025 830088 208985 207372 271410 276167 328507 318892 326617 325659 332054 335006 302865 333361 783048 827544 580372 478395 296352 291748 337544 336529 346346 349050 344665 349034 386780 384614 693858 728761 40.75 68.0 2
10:58:53 2023-09-27 449776 450904 95001 90445 152190 152072 159469 158120 96816 95039 114047 116578 141339 145298 452168 484139 1171368 1164382 456592 472191 127274 114556 134715 132457 158481 154802 147427 147860 91460 94169 318022 279545 837170 824225 207836 205053 271586 276310 326935 319965 326314 325765 331784 337065 300784 337107 784229 819647 586257 475245 294766 290630 339453 338352 346846 351875 342402 350233 381993 384166 701995 725958 40.75 68.0 2
10:58:54 2023-09-27 451746 454339 93130 90822 149993 152460 158961 158877 96519 95459 113969 116853 141268 145644 450597 487777 1171220 1146775 453864 472191 127152 114750 134621 132639 157944 154802 146813 147963 91142 94299 318022 282902 818624 829741 207154 205019 273250 274586 327959 319670 324636 324714 333025 333964 302159 337060 781910 829959 580372 477041 295596 289475 338552 336529 344545 347246 344665 348747 382136 385769 691890 726623 40.75 68.0 2
10:58:55 2023-09-27 461226 451125 92849 90855 149190 153054 158389 159409 96487 95362 116634 117047 141410 142028 450597 482333 1178877 1157253 454684 472227 126821 114715 134457 132731 157308 155342 146744 147963 91142 94203 318825 284508 817632 825393 207810 205053 273024 273747 328915 319894 324071 327207 330781 335006 302832 335247 782243 819815 581843 478358 295253 289163 339755 336423 346356 351554 342438 348637 384431 386856 699014 726586 40.75 68.0 2
10:58:56 2023-09-27 455562 452186 94902 90569 149425 152422 159215 158539 96519 95200 116773 116658 141605 145644 450280 487125 1162148 1148443 460082 472191 126471 114670 134787 132639 161158 155303 146778 147963 91046 94169 316692 282665 810876 827326 206291 206013 271326 274622 328951 317964 324708 325431 331515 334970 302619 335280 781906 820460 580372 477566 293151 290392 338838 335516 345582 348320 342690 346705 386816 385769 692845 728761 40.75 68.0 2
10:58:57 2023-09-27 451582 451161 93123 90635 152089 152422 158961 158506 96519 95039 116738 116658 141077 145573 452278 489917 1174699 1153916 454551 472227 127064 114636 134625 132515 157910 155307 146920 147964 91142 94071 316692 282067 814779 826380 207154 205053 272191 274622 329164 318644 326825 328564 329907 336345 302986 336139 781799 823096 576360 476146 295217 289502 337781 334543 346103 351875 342294 349489 383281 385191 694881 725520 40.75 67.9 2
10:58:58 2023-09-27 453151 451093 94907 90602 152116 152038 159469 158187 97043 95007 116807 116464 141239 145263 452057 489917 1161876 1148443 460058 474462 126889 114522 134625 132423 157910 154802 146434 147411 91142 94136 319806 281328 815230 828532 207810 205053 270758 275500 327873 317964 324744 324714 331784 334467 301911 333577 781942 826923 580372 478395 293562 290524 337272 336022 345582 348285 342690 348253 386780 383500 694078 728761 40.75 67.9 2
10:58:59 2023-09-27 456861 451161 92937 90602 149495 152072 159215 158506 96487 95135 116669 117062 141410 145759 452057 488678 1172897 1155070 454587 474279 127064 114556 134398 132714 157342 154561 146778 147860 91142 94136 312709 282211 823982 827823 208985 204951 272241 275251 328507 318233 326400 328100 330531 335945 302986 335975 781910 823169 583315 474917 295324 289642 337745 335446 346067 351411 342233 348747 383246 385120 695833 725447 40.75 68.0 2
10:59:00 2023-09-27 454426 450899 93130 90536 152196 152038 159469 157868 96978 94910 113870 116318 141305 145192 450633 489917 1161876 1148406 460021 475469 126855 114647 134551 132390 157877 154802 147222 147654 91108 94201 316692 281292 818156 828496 207810 205019 271101 275851 330008 317964 326545 326712 331480 334630 302123 333541 784131 827471 554874 478395 293769 290595 336728 336494 345547 348215 342366 347923 385913 383143 693326 728540 40.75 68.0 2
10:59:01 2023-09-27 449776 451125 93001 90569 152187 152528 158928 158506 96751 95135 116797 117003 141044 145706 450597 491303 1171368 1152607 453196 473519 126997 112116 133084 132656 158347 155277 147049 147550 91009 92688 318022 282483 816636 828911 208985 204808 272120 274551 327393 318410 326291 327137 331444 335910 300749 336522 783217 825503 575714 475209 294766 289642 337781 336494 345547 349684 341992 349241 382941 385155 693858 725447 40.75 68.0 2
10:59:02 2023-09-27 454228 450732 95202 90602 150229 151781 159502 157801 96887 95039 113804 116464 141605 145378 450597 487053 1162148 1150114 456629 474462 127274 114522 134715 132390 158447 154733 147222 147654 91363 92496 319607 278954 825196 828532 207810 205019 271965 276274 327609 319410 324672 326712 332018 333929 302545 333541 785069 827507 578901 479664 296778 290348 338217 339219 346846 349899 344520 347541 384252 383250 699581 728466 40.75 68.0 2
10:59:03 2023-09-27 450193 451125 92937 90569 149430 152392 160991 158539 96454 95200 116715 116739 141410 141831 450633 482636 1175392 1156022 451566 475806 127655 114647 134586 132390 158447 154768 147290 147654 91353 94136 315720 282665 825289 824225 207810 204666 273250 274551 325950 320415 324035 325730 330978 334384 301664 336486 784131 820190 580372 477004 296300 288728 337745 337545 344892 350096 342582 348253 383018 386312 703104 725998 40.75 68.0 2
10:59:04 2023-09-27 456907 451089 92937 90569 149713 152072 160568 158472 96784 95168 113771 116625 141272 145502 450633 481246 1169633 1152670 460058 474462 127030 114681 134398 132390 157843 154768 146778 147654 91108 94103 319806 282138 820479 824225 207810 205658 271551 275007 326899 318927 323579 329962 329693 334688 304709 333217 786088 818235 578901 481118 295512 290383 337568 339180 343475 350376 342618 346668 385314 384293 705316 728687 40.75 68.0 2
10:59:05 2023-09-27 451508 451125 92937 90569 152375 152038 158928 158472 96487 95136 116703 116625 141044 145502 450403 486638 1176369 1155070 456016 474462 126631 114829 134293 132639 160983 155303 146471 148273 90950 94266 318825 283630 810388 825393 207810 204985 272573 273747 328915 317929 324564 325765 329711 334970 301206 335464 781356 818996 578901 477041 294909 289677 338838 334508 344509 350306 342510 348253 384203 385769 698977 726549 40.75 68.0 2
10:59:06 2023-09-27 455558 451089 92937 90511 152161 152038 158961 158220 96487 95007 116703 116625 141175 145467 450633 485539 1170500 1158525 460058 475133 127064 114647 134586 132443 157910 154837 146778 147654 91108 94103 318022 281560 816634 824372 207810 205772 273217 275566 326793 319268 324455 328564 329533 335804 302949 333325 787134 815964 585994 478395 293527 290348 336622 336458 345867 348250 340958 348747 384181 383250 698977 726549 40.75 68.0 2
10:59:07 2023-09-27 450413 450904 92941 90602 149601 152528 159119 158271 96487 95071 116669 116658 141205 145671 453379 492491 1171368 1152607 454832 475469 127064 114602 134457 132423 157843 154768 146778 147860 91108 92726 318022 282665 820736 827736 207154 204382 272156 274131 327164 318410 324347 324875 331014 335945 300980 335975 782464 820315 583315 475582 294766 290097 337544 336458 345270 347730 341474 348747 384392 384273 693599 727772 40.75 68.0 2
10:59:08 2023-09-27 456215 450899 93065 90511 152081 152038 159181 158254 96454 95449 116715 116625 140850 145502 453416 484067 1174699 1159386 452145 474462 127240 114488 134813 132299 158447 154596 147287 147411 91227 92654 317664 281054 824566 825320 208985 206182 272241 275251 328182 320281 324035 325431 329978 334163 302123 337309 783575 820807 573460 474165 297196 290877 336221 337273 344892 348285 342510 348216 380959 384579 702605 724383 40.75 68.0 2
10:59:09 2023-09-27 450904 450841 92937 90598 151843 152524 159156 158573 96487 95167 116634 116853 141011 142064 450597 486602 1169670 1145758 450611 472191 126733 114647 134363 132423 157408 154768 146709 147860 91046 92726 318825 282902 818628 829777 207810 204666 272416 273747 327393 318410 324564 325168 332018 332357 302546 333541 781910 828714 584501 479073 295747 290359 338255 338600 346846 350849 344898 345924 383174 385590 697319 727986 40.75 68.0 2
10:59:10 2023-09-27 450125 453160 92937 90565 152055 152038 158708 158330 96487 95006 116599 116625 141044 145502 450244 487125 1174699 1155325 455830 475287 126706 112149 134376 132756 159630 155165 146571 148238 91230 92688 316692 282719 810104 826564 207810 204666 272135 274723 328614 316969 324636 325694 329480 335698 302734 335501 781356 820574 573460 476666 294046 289238 339693 334437 347829 348250 341474 348747 382136 383464 693858 726549 40.75 68.0 2
10:59:11 2023-09-27 455231 451161 95038 90276 152124 151899 159469 161826 96784 94781 113870 116078 141305 144989 450669 490342 1160427 1150114 458462 474462 127064 114919 134363 131993 158162 154733 147222 147654 91142 94005 318635 279473 822404 829154 207810 204985 270723 275690 325915 318410 324672 324875 331014 333929 302771 333253 785692 829021 576360 478321 296142 290454 337776 336387 346846 349372 342438 347259 383246 382165 692882 727617 40.75 68.0 2
10:59:12 2023-09-27 454694 450872 92809 90606 151808 152528 160302 158539 96454 95135 113671 116975 141105 142297 454098 486494 1171266 1147354 453087 475769 126719 114908 134564 132357 157668 154768 146778 147963 91046 92718 316862 283703 816528 829741 207810 204666 272692 272911 327393 318410 324334 325204 331749 331893 302159 333505 780802 829959 577430 479754 294909 288527 338291 335446 343475 347730 344629 346632 381832 385155 692918 727772 40.75 68.0 2
10:59:13 2023-09-27 456207 451161 92937 90288 151799 151933 158784 158663 96454 95007 116599 116464 141044 145095 453564 483432 1165453 1152607 457996 474462 126855 114488 134625 132175 157843 154768 146920 147758 91046 94103 312371 282230 815757 825393 207517 204843 271136 274131 328646 320130 322347 327613 330835 332751 302016 333131 784131 823023 570560 479754 295512 288566 337519 336494 342952 349294 342366 345290 383856 382767 703104 727654 40.75 68.0 2
10:59:14 2023-09-27 452039 454737 92937 90412 151773 152528 157969 159012 96487 94974 116634 116658 141044 145502 450597 484139 1177133 1153427 455303 473327 126471 114681 134293 132423 161018 154837 146505 148153 90575 94169 315720 284508 809567 825393 207810 204382 271136 272876 327923 317929 323088 325730 328166 334666 300327 333505 779697 816073 584786 477041 294011 288763 338802 334437 345379 349294 341474 347983 382672 384579 695902 724419 40.75 68.0 2
10:59:15 2023-09-27 449445 451161 92937 90288 152089 151794 159358 158377 96487 94813 116715 116351 141175 145263 450669 487703 1169670 1159386 455983 474462 127064 114488 134398 131993 158162 154768 146813 147654 90983 92369 317299 279293 819386 825545 208985 204598 270807 275093 328182 318750 323891 327138 329568 335945 302906 334943 781906 811374 568139 474202 292973 290083 337739 336222 344892 350638 340958 348747 380959 382282 700043 723870 40.75 68.0 2
10:59:16 2023-09-27 449514 451161 92681 90507 151985 152038 158355 158220 96487 95039 116553 116658 141044 141880 453564 489917 1170537 1148443 450575 474170 126821 114488 134625 132390 157275 154802 146920 147758 91046 94103 315720 282466 818624 829154 207810 206182 271551 273711 325950 318410 324600 324875 331784 333427 299452 335537 781910 825101 576360 475282 295360 288115 338696 335987 343440 348671 342028 348764 383848 384869 691595 725336 40.75 68.0 2
10:59:17 2023-09-27 450868 450805 92681 90602 151773 152558 158322 158792 96454 95265 116599 116886 140817 142199 452736 481282 1177179 1152707 451960 472191 126821 114488 132855 132564 158095 155061 146261 147273 91009 92688 315720 284032 829408 824042 207810 204598 272381 272840 325950 318927 322598 328027 329836 333894 300327 335832 781910 818272 575401 477041 295705 293813 337544 336258 342952 349050 341992 346668 382136 385462 701110 725483 40.75 68.0 2
10:59:18 2023-09-27 455988 451161 92873 90495 149465 152147 158422 158539 96487 95071 116599 116658 140903 141779 452094 487125 1165453 1144128 458490 473798 126471 114556 134437 132390 161123 154802 146161 147411 90950 94136 318825 283703 814030 827736 207225 206909 271136 272946 327923 317929 324335 326712 330014 333168 302123 331920 781910 820424 575959 481423 295869 291307 339693 337094 346356 349899 342402 345108 385135 383250 693710 727986 40.75 68.0 2
10:59:19 2023-09-27 450524 451161 92873 90445 151808 152072 158422 158220 96712 94974 116634 116658 141044 145671 452066 491815 1174330 1152233 450539 475433 126929 114703 134693 132324 157810 154665 146330 147273 90950 94070 319806 283434 817188 827626 208838 203748 271551 273711 329111 317039 327666 324875 330014 334432 299382 333613 781910 820315 581843 474202 294046 288904 336764 335481 343511 348916 340443 348253 380994 383464 691618 723907 40.75 68.0 2
10:59:20 2023-09-27 450904 451016 92937 90255 150024 151653 159469 161791 96519 94845 116634 116351 141268 145196 450741 487125 1160463 1150151 456778 472191 127274 114329 134655 131993 158195 154518 147222 147449 91299 92241 315065 279437 824974 828532 207810 204382 271136 275235 324898 318445 324636 324586 330728 335709 300993 335216 784131 826158 578901 478321 296142 289942 337776 337368 346356 348916 342582 346387 382136 382282 699307 728687 40.75 68.0 2
10:59:21 2023-09-27 465733 451089 92681 90602 149461 152426 157936 159131 96754 95460 113717 116652 140929 142064 453269 486945 1172099 1144017 458081 473555 126437 114590 134625 132476 157275 155312 146696 148066 90950 94136 318022 284105 826224 830088 206934 204985 271551 272876 327658 317929 324035 326712 330014 331928 301591 332423 781910 825137 580022 477530 293527 289403 337781 337094 343440 347730 342618 344534 383281 384614 695153 727654 40.75 68.0 2
10:59:22 2023-09-27 456243 454095 92842 90445 149469 152038 158784 157868 96487 95039 116669 116464 141410 145648 453097 482708 1166248 1152670 458949 474462 126821 114443 134363 131993 157308 154768 146744 147654 90983 94007 319806 281994 816746 824809 207774 206763 273456 274338 328646 318527 322490 328332 328343 333252 301522 332748 784094 817189 575959 479754 293080 289238 338457 338361 344892 349294 340958 346387 384181 382981 703104 726549 40.75 68.0 3
10:59:23 2023-09-27 450606 451161 92873 90410 149434 152038 158928 157902 96487 94974 116634 116464 141216 145440 450633 490956 1171368 1152607 455705 474462 126471 114522 134176 132299 160976 154768 146744 147551 90575 93974 318825 282031 815144 825393 207810 203782 271101 272946 327164 316491 324107 327259 328716 334701 301811 333505 779660 820843 579821 475245 293384 288562 336728 335741 343511 348285 340443 346705 381832 383124 692845 727216 40.75 68.0 3
10:59:24 2023-09-27 450827 451093 92681 90099 151773 151064 158827 161565 96487 94845 116565 116078 140720 144989 449258 483387 1164625 1152670 457312 472418 126282 114069 134071 131136 160724 153704 145958 146455 90718 92141 316692 279096 818738 818542 207225 205315 270878 272735 324920 318303 321323 324574 325981 332962 300316 333267 778520 809290 568172 468661 292182 293363 333947 333852 342710 347449 337337 345581 378724 378799 693858 719541 40.75 68.0 3
10:59:25 2023-09-27 453878 444328 91915 89602 147801 149692 161189 160757 96519 95168 116067 115342 139823 144478 447387 484139 1155466 1137529 447853 467090 125572 113775 130879 129687 156946 151985 145116 144667 89816 91448 315720 276837 810069 815070 205776 203880 270152 270317 324498 315843 321584 320918 327198 330863 302989 331453 772716 811302 568172 468930 292182 286902 333947 333274 342181 343528 339957 342271 378857 378694 682560 715142 40.75 68.0 3
10:59:26 2023-09-27 440424 439453 91595 89447 146336 152959 156657 156537 97179 96339 115607 115243 141968 144342 441435 475097 1155392 1134230 444467 466151 125752 111887 129861 132868 155108 152596 142719 143600 89529 90749 309426 276906 797169 802429 204801 203594 270152 270748 322247 315843 320894 322178 325981 329907 297953 332788 769947 802324 570560 469201 292182 284481 333681 332769 338793 345884 337337 342415 378089 382426 690873 713156 40.75 68.0 3
10:59:27 2023-09-27 440323 437813 91717 89443 145900 152924 156008 156095 97411 96371 115412 114893 141869 144105 440926 478003 1143708 1122333 448207 463086 125159 113730 129154 132321 154497 153931 141928 143312 89194 90847 309924 276710 804473 804776 203800 203594 269168 270748 323550 313485 319605 321857 328177 329378 299382 329381 767832 814067 578356 472207 290245 285209 333911 332036 340739 344633 340639 341452 383035 378694 681629 714745 40.75 68.0 3
10:59:28 2023-09-27 430989 433133 91751 89475 145629 152322 155220 154811 97677 96535 115148 114447 137978 141131 441546 479381 1146072 1127059 444184 462506 125438 112068 128343 130191 153582 153005 140980 141882 89040 90499 309426 274525 792769 800155 205053 202317 268601 270711 322045 312059 320090 320622 325981 330933 297501 335117 764878 802432 568172 463336 290730 284916 331713 330491 341398 341717 339194 342451 378699 378534 674686 710321 40.75 68.0 3
10:59:29 2023-09-27 432949 431767 91751 89324 145393 152146 154652 153846 97776 96602 114954 114068 141534 140871 440131 470903 1134488 1122333 441597 459579 125572 113392 128480 129110 153190 149839 140989 140898 89162 90153 309686 270567 797860 799021 203943 202637 268412 270748 319060 313675 321239 320597 327476 331982 299241 331310 768094 809181 562455 466991 288649 284738 329658 331726 338829 342674 338356 343233 378821 377671 684126 711835 40.75 67.9 3
[truncated: 150,913 more chars]
