# Supplementary material for: Methods for Estimating the Detection and Quantification Limits of Key Substances in Beer Maturation with Electronic Noses
Source: Sensors (Basel). 2024 May 30;24(11):3520. doi: 10.3390/s24113520 (PMC11175341; doi:10.3390/s24113520)
Supplement: Supplementary file 1 [file sensors-24-03520-s001.zip › Data/2-Phenylethanol/raw data/Day 2/50ppm3.txt]

Time Date R01 R02 R03 R04 R05 R06 R07 R08 R09 R10 R11 R12 R13 R14 R15 R16 R17 R18 R19 R20 R21 R22 R23 R24 R25 R26 R27 R28 R29 R30 R31 R32 R33 R34 R35 R36 R37 R38 R39 R40 R41 R42 R43 R44 R45 R46 R47 R48 R49 R50 R51 R52 R53 R54 R55 R56 R57 R58 R59 R60 R61 R62 T01 H01 Phase
11:05:00 2023-09-27 338801 336319 83938 81689 122479 126146 125806 124719 90765 89811 96758 99312 121614 120756 344806 368943 994777 977849 363830 378284 111207 98355 106321 108070 123577 122282 113184 114529 77109 78917 270369 233237 668808 681051 202097 199687 258535 260814 300948 292607 311083 311863 325419 330933 306729 342411 695874 732317 523001 423628 275505 273760 311224 310047 324868 329649 333713 338342 369911 374551 608048 636562 40.75 67.9 1
11:05:01 2023-09-27 340743 336297 85393 81516 122529 126146 126020 125135 90890 89500 96462 99246 121783 120599 344624 369984 990446 977491 359460 377450 113228 97915 106453 107831 123776 122035 113659 114057 77214 78648 263445 232127 678283 677748 201463 200036 259480 260192 301812 295383 310858 313908 325490 330863 307909 342170 693105 725462 520259 427375 275310 267982 313156 309073 323926 329828 332019 339579 371539 373954 606663 633749 40.75 67.9 1
11:05:02 2023-09-27 339751 336359 85330 81657 122508 126180 125459 124943 90890 89750 96462 99279 121665 120790 345305 368838 986748 981555 363804 377126 113519 98151 107007 107880 124084 121758 113593 114149 77372 78638 265831 230883 676653 678228 201498 200071 259591 260192 300491 295169 309798 313832 325769 330367 307935 342483 693141 725689 527451 428016 275115 269492 312900 310011 324924 329863 332486 339098 371835 374515 605357 632852 40.75 67.9 1
11:05:03 2023-09-27 340690 336582 83838 81773 122424 126180 125599 125063 90975 89927 96527 99724 121698 120874 344769 368388 986269 977565 366807 377715 113307 98082 106453 108013 123776 122121 113659 114057 77267 78648 264644 231243 678060 678709 202451 199687 258535 261550 301298 294305 311298 312597 325945 330898 312561 342555 697187 728720 520259 423628 274533 269972 311189 311680 324924 329369 333050 338619 372131 375677 609974 634480 40.75 67.9 1
11:05:04 2023-09-27 338453 336516 83798 81708 122512 126180 125599 125030 90890 89811 96527 99628 119748 120668 342505 367547 983989 979259 367004 377572 113564 98286 106860 107880 123743 121827 113315 114090 77162 78626 267059 231496 676233 676790 202451 200001 257740 261698 299615 293429 311764 312480 325454 331858 308642 342411 697187 727746 527451 423592 274078 268764 310246 311970 324924 329607 333297 338619 370984 375712 610874 634235 40.75 67.9 1
11:05:05 2023-09-27 340672 335852 85518 81526 122977 125904 126047 124652 90890 89500 96758 99213 121783 120101 344769 369095 984137 973974 364932 377414 113150 97947 106453 107831 123625 122035 113282 114057 77162 78734 263445 231639 676471 676790 201498 200384 257921 261365 300491 294027 315214 312669 324022 331928 307659 341627 697187 721309 524372 423628 275115 269620 310713 310989 324924 328876 333532 339615 369876 373430 610406 633786 40.75 67.9 1
11:05:06 2023-09-27 340779 335852 85414 81657 122537 126494 126020 124896 91008 89800 96889 99147 119699 120332 342650 372077 983953 973826 364750 377414 113349 98182 106453 107683 123743 121858 113315 114293 77372 78648 263445 232326 676471 678709 201498 200699 257988 260998 300491 294063 309307 314386 324702 330898 308160 340380 696200 721345 523344 426134 274338 269432 310281 310735 323926 328876 334286 340448 373061 372313 609077 632815 40.75 67.9 1
11:05:07 2023-09-27 338655 336594 83607 81801 121905 126213 125306 125097 90641 89811 96331 99312 121496 120874 342722 369977 981278 971173 363793 376618 113184 97947 106453 107683 123743 121658 113659 114025 77162 78595 262310 230165 678179 679690 201287 200210 258173 260998 301303 294126 310822 312006 328641 328885 308160 341376 696693 732039 515607 430591 274726 268577 311224 310482 324924 330667 333063 337589 374106 373394 609950 633786 40.75 67.9 1
11:05:08 2023-09-27 338385 336582 83713 81774 122471 126569 125325 125255 90699 89869 96462 99590 119616 121107 342577 372077 985496 968308 366152 376295 113328 98118 106420 108165 123540 123964 113315 114463 77267 78734 267964 232122 673889 679994 201498 200036 258535 261365 301194 293948 309342 311060 326966 329872 308125 341929 694083 730287 520259 429678 275115 268390 311224 311542 324924 329369 333604 337552 373843 373990 610910 635659 40.75 67.9 1
11:05:09 2023-09-27 337625 336594 85304 81745 122237 126213 125426 125063 90828 89844 96396 99312 121614 120986 342794 368873 986969 968308 366040 377184 112960 98149 106420 107939 123031 123964 113250 114326 77244 78734 262225 232853 673901 679994 201498 200350 257308 261734 300948 292245 310500 311970 326016 332647 308160 341929 697187 730323 520259 428052 275310 269209 309776 311461 324780 330112 335564 337589 373545 373705 614125 637997 40.75 67.9 1
11:05:10 2023-09-27 338915 336693 83780 81817 122508 126112 125705 124963 90791 89869 96627 99312 121665 120874 342830 368838 991183 967548 363575 376654 112994 98082 106321 107806 123031 122035 113250 114057 77057 78734 264620 233052 674779 676097 201569 200419 257343 261365 301899 292480 310282 312006 325756 330367 308125 340344 695178 730287 523344 429409 275115 269655 310246 310517 325358 330112 333640 338379 372167 372836 607286 636562 40.75 67.9 1
11:05:11 2023-09-27 339652 336359 85367 81689 121938 126180 125426 125063 90890 89811 96527 99279 121648 120790 342830 372198 991050 968308 360546 377450 113150 97947 106420 107864 123031 121658 113315 114326 77057 78680 267964 232127 675847 676097 200831 200384 258571 260228 302252 293803 309776 312077 325945 329872 310033 340344 693105 728089 527451 430591 273950 268799 312206 309542 328345 330898 333352 338805 372583 372136 604715 638335 40.75 67.9 1
11:05:12 2023-09-27 339265 336422 83722 81675 122496 126428 125392 125267 90828 89565 96396 99491 119748 120756 342794 374258 990446 970134 360474 377751 113150 97947 106729 107864 123658 123844 113315 114326 77267 78734 268714 232362 677960 681436 201147 200350 258934 260228 301476 293373 309559 312735 326966 328885 309528 343674 692615 730323 520259 431202 274726 268390 312936 309577 324903 328841 333568 338619 374404 372278 604231 635659 40.75 67.9 1
11:05:13 2023-09-27 336672 336363 85276 81805 122569 126247 125272 125303 90641 90000 96364 99857 119348 120943 342758 368838 990482 973974 360654 377486 113072 97947 106453 107683 123658 121658 113282 114410 77162 78702 263445 231639 678218 681472 201815 200093 258934 260631 301441 293160 309776 311532 327724 329837 308125 342555 693141 734527 517992 430676 276287 269829 311957 310704 327224 331506 333424 337115 374261 374409 604746 636377 40.75 67.9 1
11:05:14 2023-09-27 336563 336323 85334 81801 122092 126180 125604 125097 90765 89811 96396 99757 121614 121038 342686 370092 990446 975360 363305 377184 113150 97947 106453 107864 123743 121831 113315 114057 77162 78595 264644 231639 675875 681472 202168 200036 258934 260998 301405 293821 309812 311212 327495 330632 307229 342591 693141 729998 518888 428052 274305 269972 310940 310047 323926 328841 336117 337314 374106 375413 606289 636562 40.75 67.9 1
11:05:15 2023-09-27 336600 336680 85271 81834 122139 126180 125426 125097 90765 89927 96364 99345 121614 120909 342830 368943 995421 975831 363026 377500 111300 98319 106354 108095 123706 122167 113250 114607 77214 78778 267964 231639 668946 676133 202805 200106 258934 260998 301088 293017 310753 311024 326860 330933 307193 342555 693141 730093 520259 426097 274341 269972 311951 310517 324744 334923 335637 337277 372167 375712 607998 636562 40.75 67.9 1
11:05:16 2023-09-27 339579 336547 83722 81591 122705 126059 126041 124652 90975 89713 96791 99246 121783 120436 342469 368907 994777 977491 363793 377715 113116 98082 106420 107905 123625 121827 113282 114404 77162 78897 262225 233545 682238 678709 201956 200175 258899 260998 302323 292409 310718 312919 325000 331893 310063 342447 693068 729683 523001 423592 275505 270353 311661 310953 325848 329400 333640 339098 370948 375113 606252 636562 40.75 67.9 1
11:05:17 2023-09-27 340579 334843 85426 81628 122738 126146 125806 124652 90890 89500 96594 99213 119948 120793 342505 369731 992443 979534 360438 377572 113451 98118 106827 107847 123677 121658 113282 114025 77162 78702 262225 232801 674771 677748 201956 200315 258717 260674 302676 292445 309559 313872 324929 333591 307874 342447 693068 727551 523858 423664 275896 273904 311661 309759 325884 330112 333532 339579 371278 374551 603572 636562 40.75 67.9 1
11:05:18 2023-09-27 340338 334851 83607 81703 122143 126146 125773 124652 90828 89533 96430 99246 121580 120470 342722 369984 986969 981540 360618 376618 113307 97915 106453 107683 123743 121658 113315 114025 77267 78488 264644 230201 688862 677748 201780 200001 260028 260814 302152 295169 311286 313431 325945 330863 308125 342555 694086 727746 517316 427375 275310 269783 313632 310011 324924 330597 332522 339338 371835 374515 606252 632815 40.75 67.9 1
11:05:19 2023-09-27 340382 335821 85422 81713 122037 126146 125812 125155 90942 89894 96791 99420 119699 120771 342614 369911 988727 982330 364677 377679 113273 97915 106453 107683 123710 121773 113593 114025 77214 78595 263445 232122 675467 679671 201780 199653 258934 260998 299580 293984 311298 313175 325945 330598 308860 342555 697187 727587 517316 428016 274497 269214 311916 311141 324924 329863 333261 339338 372096 375677 608911 634198 40.75 67.9 1
11:05:20 2023-09-27 339652 335555 83598 81652 122233 126146 125426 124943 90828 89533 96462 99279 121547 120749 342794 367798 984137 976069 366003 376654 113150 97947 106453 107831 123625 121658 113282 114025 77339 78648 263445 231243 676233 676790 202451 200175 258137 261734 300491 294269 309307 312919 325717 333857 312782 342447 697187 725462 517316 423556 274078 268764 310717 311934 324672 329334 333532 338858 371609 375641 610874 634518 40.75 67.9 1
11:05:21 2023-09-27 339615 337776 83974 81682 122874 125977 126087 124552 91012 89713 96692 99147 119782 120702 342614 368173 983366 973974 364641 377148 111671 98082 106420 107872 123540 121658 113659 114463 77372 78702 263445 231639 676233 676790 201851 200384 257740 261734 300948 294269 309776 312919 325195 332392 307874 341893 697187 721309 547070 425830 275505 269620 310281 311461 324924 328911 333568 339338 369876 374515 610837 634721 40.75 67.9 1
11:05:22 2023-09-27 343124 334843 85418 81568 122383 126059 125426 124685 90890 89533 96396 99246 121614 120470 342722 369977 983209 972591 363280 376618 113307 97915 106453 107650 123743 121573 113626 114025 77162 78648 263445 231603 676735 678709 201463 200384 258535 261365 301405 295297 310419 312562 326016 329607 309564 341376 695178 728720 524672 430591 274726 268799 311661 310953 325133 330854 331516 339579 373808 373110 608727 635328 40.75 67.9 1
11:05:23 2023-09-27 339432 336182 83718 81703 122143 126462 125585 125340 90758 89993 96561 99689 121547 120909 342722 373056 984646 971099 363793 376546 113184 97915 107271 107880 123743 121658 113659 114025 77319 78595 270369 230130 678159 679994 201815 200980 258934 260998 302261 294847 311298 312919 327459 329607 309060 343488 697187 731933 524672 430896 275115 268799 311443 310953 324924 330624 332522 338582 374368 373394 608809 633749 40.75 67.9 1
11:05:24 2023-09-27 337625 335786 83603 81764 122143 126180 125392 125063 90765 89811 96396 99723 119530 120874 342758 368873 985570 971173 367041 377486 113072 98082 106420 108013 122998 123964 113250 114057 77267 78680 263445 231603 671514 679994 201815 200384 258934 261734 299580 294269 311777 311970 327706 330367 310031 342170 697187 730323 521630 428694 275310 268799 310281 311613 324780 331901 335310 338535 374119 374409 612098 636414 40.75 67.9 1
11:05:25 2023-09-27 338545 336155 83780 81667 122325 126462 125392 125030 90765 89811 96364 99628 119748 120736 342686 368803 986969 968345 367004 377715 113038 98082 106387 108013 122998 123964 113107 114247 77025 78734 262225 232127 673907 680955 201956 200384 257921 261734 300948 294233 310753 312369 326930 330863 308160 342411 697187 730359 527970 428694 272893 268799 310246 311970 324924 330112 335843 337589 373248 374253 610910 636562 40.75 67.9 1
11:05:26 2023-09-27 339338 335857 85363 81713 122008 126146 125392 124943 90828 89811 96495 99279 121580 120756 342758 369907 987498 967585 360654 376618 113038 97915 106420 107683 123031 121658 113250 114057 77162 78680 267964 232689 689010 676025 201498 201015 258137 260998 302534 292197 311483 312041 326016 330632 309095 340344 694614 727873 520259 428016 274726 270734 311631 310478 328150 330076 333460 338952 372547 372658 608245 636414 40.75 67.8 1
11:05:27 2023-09-27 339542 335782 83607 81516 121942 125972 125771 125275 90824 89779 96561 99279 121614 120672 342253 374185 989708 968308 360256 376618 113116 97947 106420 107650 123031 121658 113282 114057 77162 78865 262225 231639 673939 679958 201006 200664 258934 260228 301899 293785 309776 312955 325981 329343 312153 341376 693105 730215 520259 431202 274532 268799 312206 309542 324903 328841 333604 339098 373283 372835 603572 635659 40.75 67.8 1
11:05:28 2023-09-27 337662 335826 83545 81830 121728 126213 125152 125269 90641 90000 96233 99928 121463 120943 342722 368838 990446 975360 360618 377184 113116 98082 106420 107831 123540 121658 113282 114057 77214 78734 263445 231639 676113 681436 201991 200036 259663 260998 301899 293465 309776 312669 327990 329872 308160 342303 695874 737476 517992 430982 276091 270127 313013 310593 327455 331506 333194 337407 375087 374551 605394 636562 40.75 67.9 1
11:05:29 2023-09-27 336600 336361 83804 81801 122026 126180 125392 125097 90641 90147 96396 99756 121463 120909 342758 369723 990446 976054 362731 377751 113072 97947 106453 107864 123906 121796 113315 114057 77267 78648 262310 231603 676352 679994 202451 200036 258934 260998 301441 294305 309812 311497 328025 330863 307694 344529 693105 729733 520259 428694 274533 269972 312206 310482 327419 329369 333676 337552 374440 375677 605394 636329 40.75 67.9 1
11:05:30 2023-09-27 338655 334843 85355 81661 122508 126025 126007 124685 90890 89750 96626 99279 121698 120672 342505 368388 994072 976069 362731 377450 113038 98182 106387 107939 122998 123964 113107 114404 77057 78929 262225 233016 671785 676061 202628 200350 258934 261365 301441 293337 311479 312669 325804 332646 309844 342375 694996 731856 523001 423520 276287 270734 311773 310811 324833 330112 335673 338619 371539 375990 609188 636562 40.75 67.9 1
11:05:31 2023-09-27 339652 334856 85418 81657 122475 125972 125806 124619 90890 89533 96528 99246 121580 120470 342794 368943 993330 975377 362731 376295 113116 98082 106420 107864 123540 122001 113282 114090 77162 78734 262225 233088 683118 678228 202132 200350 258934 261365 302359 292480 310500 313431 325454 332668 307659 342483 692126 729683 523001 423664 274920 268799 312170 310989 325919 330112 333676 339579 370984 374587 606289 636562 40.75 67.9 1
11:05:32 2023-09-27 341100 334851 85455 81541 122424 125972 125686 124863 91008 89771 96857 99491 119782 120332 342614 369355 992593 978837 359859 377536 113116 97915 106453 107650 123540 121658 113639 114057 77162 78702 262225 232326 685168 678709 202381 200384 258934 260998 302854 292232 309776 314356 325454 331626 308160 342447 692579 727587 523858 426097 275505 268764 311554 309794 325919 328841 333375 340690 371019 374551 603572 635172 40.75 67.9 1
11:05:33 2023-09-27 340791 335817 85426 81661 122278 126180 125426 124685 90828 89750 96496 99312 121496 120504 342758 368252 986969 980419 360618 376618 113218 97947 107106 107716 123776 121658 113659 114057 77267 78488 262310 230685 686567 678709 202451 199722 259663 261734 300896 295026 309559 313467 326016 330933 307659 344565 696200 727587 523344 428052 274533 269214 312170 311461 324924 330624 333568 339579 372689 376277 609040 633749 40.75 67.9 1
11:05:34 2023-09-27 338468 337299 83800 81605 122512 126394 125638 124963 90824 89869 96758 99180 119699 120702 344357 367619 986269 977565 366003 376618 111851 98220 106860 107683 123710 121658 113282 114025 77372 78853 262310 231243 675858 678709 202805 200350 258934 261734 300948 295204 311042 313431 326966 331858 307900 344565 697187 729254 515607 426134 274989 270396 311951 312664 324924 330393 333604 339579 372986 376541 609974 634235 40.75 67.9 1
11:05:35 2023-09-27 339281 334807 85334 81657 122213 126146 125392 124685 90765 89565 96462 99819 121496 120790 342758 366730 984137 974649 365744 376618 112994 97915 106420 107683 123031 121796 113250 114057 77162 78680 263445 231441 677462 676790 202486 200350 258173 261734 300948 294091 309524 313145 325717 332926 307193 342483 697187 725462 520259 423592 274113 269397 311969 311970 324924 329863 333447 339098 369946 375426 613688 634427 40.75 67.9 1
11:05:36 2023-09-27 340566 336511 83833 81667 122915 126045 126121 124585 91012 89952 96889 99279 121665 120470 342758 368647 986122 976054 364932 376582 113150 97915 106453 107913 124081 121831 113282 114057 77162 78702 263445 231441 676233 676311 202451 201015 258173 261734 300948 294305 312181 313431 324964 332427 308160 341929 697187 725467 525743 423628 272893 269620 310752 311497 324924 329599 333568 339579 369911 374551 610874 634721 40.75 67.9 1
11:05:37 2023-09-27 340779 334807 85363 81657 122045 126059 125426 124685 90890 89750 96626 99246 121614 120470 342722 369942 983439 973974 363866 376618 113184 97947 106420 107864 123743 121831 113282 114057 77162 78595 262310 231639 677733 678709 201498 200839 258753 261297 301441 294091 310419 314422 326016 329872 309816 341929 696693 728652 520866 430591 275115 269209 311979 311024 326690 333378 332811 340396 374155 375181 610643 632705 40.75 67.9 1
11:05:38 2023-09-27 339762 336426 83776 81679 122297 126462 125392 125063 90641 89811 96430 99312 119748 120917 342686 370012 981278 970446 363464 377184 113341 97947 106926 107683 123743 121658 113659 113946 77444 78488 264644 230004 679190 676097 201815 201015 258934 261365 301441 296107 311078 313944 327459 331910 309564 342170 697187 729770 517517 431202 275115 269209 312206 311461 323961 330889 332522 339579 374716 373430 603834 633786 40.75 67.9 1
11:05:39 2023-09-27 337844 335782 83756 81760 121914 126180 125392 125236 90608 89935 96365 99791 119586 120874 342686 369354 981278 970528 365820 376546 113082 98217 106420 107905 123540 121704 113282 114057 77162 78563 263445 230165 677821 680488 202097 200804 258934 261734 299580 296215 309741 312656 327954 330367 309060 342411 698175 730287 519745 430591 276287 270698 311885 312562 324888 330715 333460 338399 375087 374337 615186 634501 40.75 67.8 1
11:05:40 2023-09-27 337735 335751 83718 81777 121881 126146 125392 125275 90817 90184 96430 99621 121547 120874 342469 369947 985496 968308 366781 377148 113116 98149 106420 107905 122998 121658 113282 114057 77162 78648 263445 231243 674981 679958 202097 200945 258934 261734 299580 295169 310464 311970 327954 330828 309060 342483 698175 730287 526061 429946 275505 269174 312854 311970 324744 329828 335564 337589 374368 374480 610874 636329 40.75 67.8 1
11:05:41 2023-09-27 337840 334803 83603 81773 121881 126112 125392 124685 90828 89779 96396 99246 121547 120721 342650 369984 986969 968271 366558 377414 112892 98355 106420 107980 122998 121658 113217 114404 77057 78734 262310 232291 668438 676097 202097 200350 257885 261590 302152 292848 310753 312006 326930 330863 308160 344936 696893 735419 511413 428366 275896 270734 310820 312266 327687 331005 335929 338363 373630 373896 610874 636562 40.75 67.9 1
11:05:42 2023-09-27 337840 337776 83767 81736 122245 126112 125392 124685 90890 89837 96561 99279 121580 120917 342722 369984 986969 966862 363830 377450 113116 98217 106387 107905 122998 121827 113217 114326 77191 78734 262225 232653 671403 676097 202097 200980 257740 261734 302075 292197 310718 312699 326930 332342 310282 341376 696693 734745 520259 428319 275505 269655 310211 311425 325621 330112 335637 338619 376154 374515 609040 636562 40.75 67.9 1
11:05:43 2023-09-27 338797 334816 83823 81717 122147 126146 125565 124652 90890 89779 96495 99246 121547 120721 342686 369977 987535 969142 360220 376582 113116 97915 106387 107980 122998 121823 113217 114025 77162 78595 262225 231639 671514 678489 201287 201471 258934 260998 302359 293785 309812 313357 327176 332918 310726 341749 692923 732268 515456 429763 275115 270734 312028 309834 325813 328841 333604 339098 372654 372848 605502 635585 40.75 67.9 1
11:05:44 2023-09-27 338801 334807 83722 81652 122180 126112 125392 124652 90890 89998 96462 99279 121547 120638 342372 371050 990409 970409 359967 376582 113116 97915 106420 107650 122998 121658 113217 114025 77162 78648 262225 231603 677814 679958 201463 200980 259663 260228 302287 293991 309776 312955 327389 329573 309998 342411 693068 730057 523344 431202 274726 268764 313120 310011 327614 328876 333604 339338 374440 373097 603536 634518 40.75 67.9 1
11:05:45 2023-09-27 335605 334847 83603 81773 121914 126180 125571 125269 90641 89968 96200 99824 119421 120909 342686 370164 990409 973974 360618 376618 113150 98145 106420 107798 123540 121658 113282 114025 77162 78702 262225 231603 675994 680955 202415 200315 259849 261229 301827 293841 312993 311863 328804 332918 310282 344384 692923 736823 511413 430896 274462 269972 313333 310700 327687 331973 333568 338030 375529 374230 604789 636414 40.75 67.8 1
11:05:46 2023-09-27 336886 334847 83607 81805 121848 126180 125359 124685 90765 89968 96430 99723 121547 121036 342722 368907 990409 973974 360618 376582 112926 98082 106420 107650 123031 121573 113250 114025 77349 78702 263445 231567 684658 679958 202451 200315 258934 260998 301441 295383 310753 311751 327954 332882 307659 344493 693105 730359 520259 427375 274533 270353 312206 310953 324868 329334 336111 337552 374119 376241 606663 636562 40.75 67.9 1
11:05:47 2023-09-27 338265 334772 83763 81661 122362 126025 125719 124652 90890 89811 96462 99279 121547 120436 342686 367798 993294 976069 362731 377148 112971 98149 106387 107980 122998 121827 113217 114247 77109 78734 262225 233052 672406 678562 202558 200735 258827 261662 302181 293195 311555 313464 325804 332751 310977 342483 693105 729683 518161 423628 276287 268764 312099 310953 325848 330112 333424 339432 370984 375677 608048 636110 40.75 67.9 1
11:05:48 2023-09-27 339758 334816 85426 81516 122362 125904 125806 124619 90890 89809 96561 99246 121631 120436 342686 368352 993294 976798 360582 376618 113038 97915 106453 107831 123031 121658 113250 114057 77057 78648 264644 232853 676700 676790 202415 200384 258934 261365 302783 292855 309812 313908 325419 332392 308125 342483 692053 727691 524372 423628 273694 268799 312170 310047 329276 330112 333604 340448 370984 374230 606119 638034 40.75 67.9 1
11:05:49 2023-09-27 341685 337299 83833 81642 122512 126079 125705 124929 90979 89837 96824 99114 121715 120436 342722 369463 991035 977258 359424 376582 113228 97915 106420 107995 123643 121658 113250 113992 77162 78626 262225 232338 680307 676790 202415 200839 259663 260192 301086 294925 311298 314643 327755 331626 308195 342483 692836 725503 522456 427375 273694 269209 313632 310406 325393 330854 333027 340338 372131 374587 603966 634198 40.75 67.9 1
11:05:50 2023-09-27 338801 337303 85363 81708 122180 126142 125392 124685 90890 89717 96527 99279 121547 120689 342686 366694 986269 977491 364896 376582 113116 97915 106420 107650 123031 121658 113282 114057 77267 78595 263445 230883 675501 678228 202805 200036 258934 261734 300491 293948 309776 313651 326016 332633 307659 345052 697187 728652 504957 426134 276800 269972 312170 311934 324924 332638 333352 339322 375782 376519 612381 634538 40.75 67.9 1
11:05:51 2023-09-27 339762 337780 83829 81634 122479 126074 125705 124652 90765 89811 96462 99655 119714 120633 342686 366658 984137 976835 366587 376439 113150 97947 106453 107683 123540 121658 113717 114025 77214 78648 263892 230918 676471 676790 202840 200384 258934 261734 300491 295799 309741 312740 326930 332659 307193 342555 697187 727623 521630 423592 274568 268799 310935 311970 324924 329828 333086 339579 372131 376241 610406 634480 40.75 67.9 1
11:05:52 2023-09-27 339893 337303 85576 81484 122775 125722 125806 124414 91111 89500 96791 99246 121614 120067 342722 368907 985570 973974 363830 376618 113116 97915 106420 108165 123031 121658 113250 114025 77109 78734 262225 232783 676113 676790 202132 201295 258535 261734 301370 294269 309812 314607 325419 332392 308195 341893 699165 721273 525743 423592 275505 272266 310940 313313 327188 331973 333496 341026 374071 374373 612381 634014 40.75 67.9 1
11:05:53 2023-09-27 341695 337707 83776 81661 122508 125925 125633 124619 90913 89681 96626 99213 121614 120318 342722 369984 984137 973974 363536 376582 113116 98178 106420 107683 123625 121658 113282 114025 77162 78702 262310 231603 675382 676790 202132 201612 258753 261554 301405 293465 309776 315344 324964 331395 309528 341652 697187 721381 511413 427339 274726 269655 311872 311461 324868 329828 333568 338263 370984 373039 609040 632815 40.75 67.9 1
11:05:54 2023-09-27 336653 337511 85326 81797 121732 126176 125359 125030 90828 89844 96462 99552 121547 120672 342686 369942 981241 968345 362731 376017 113150 97915 106453 107650 123625 121573 113282 113868 77267 78595 267964 229807 676672 676097 202097 201015 258934 261734 301583 295297 311298 313776 329217 329872 309998 342447 696893 730533 526061 431336 275505 270734 312028 311537 324924 330750 332847 339469 374261 373919 608911 633749 40.75 67.9 1
11:05:55 2023-09-27 337605 337511 83647 81667 121666 126176 125152 124685 90765 89844 97047 99659 121463 120874 342408 368838 981241 970059 364126 376017 113116 97947 106453 107683 123573 121806 113282 114025 77162 78595 263445 230201 675890 681564 202097 200980 258934 261734 300456 296107 309776 312955 327990 330367 309528 342447 698175 730215 518888 430591 273658 269397 312170 311680 324924 330889 333604 338858 375230 374515 610874 634685 40.75 67.9 1
11:05:56 2023-09-27 337367 337511 83603 81661 121942 126176 125392 125262 90641 89968 96396 99312 121547 120874 342650 369501 984137 968345 366558 376618 112960 98182 106387 107864 122998 121658 113217 114057 77162 78648 261887 231567 675916 679958 202132 200980 258934 266349 300491 294305 310971 312669 327741 333387 311712 344393 698065 736056 517992 428549 275896 270734 312153 312740 326762 329334 333352 338582 374368 374230 614125 636562 40.75 67.9 1
11:05:57 2023-09-27 337367 337035 83603 81717 122442 126356 125392 124857 90828 89811 96430 99312 121379 120638 342167 369984 986969 967585 366040 376582 111439 97947 106387 107939 122965 121658 112712 114025 77025 78734 264644 232291 674939 679958 202415 200980 257456 261734 301405 294027 311479 312041 327459 330933 309303 342483 697187 729890 515607 428694 273694 270186 310246 311970 324903 328841 336622 338619 373843 374587 610910 636562 40.75 67.9 1
11:05:58 2023-09-27 337844 337273 83934 81652 121946 126176 125392 124685 90765 89811 96495 99312 121580 120672 342686 369984 987535 967759 360690 376618 113116 98149 106453 107905 123540 121858 113107 114057 77162 78734 262225 232853 672644 678525 202486 201612 258535 261590 302995 293948 313956 313536 327318 331753 309422 341785 695980 733826 522487 428476 275505 270443 311189 310989 325884 331399 335966 339338 373772 374217 608144 636562 40.75 67.9 1
11:05:59 2023-09-27 338489 337511 85385 81652 122180 126176 125392 124652 90890 90056 96396 99279 121547 120588 342722 369389 987535 966899 360618 376618 113116 97915 106420 107831 123031 121573 113074 114057 77162 78734 262225 232326 671353 676025 202132 201682 258934 261550 302854 293785 310718 313431 327459 330933 309816 341652 696163 729484 520259 428694 274726 270443 312633 310735 329312 328876 333424 339338 373283 373394 608479 635815 40.75 67.9 1
11:06:00 2023-09-27 338801 337035 83603 81661 122008 126055 125592 124652 90890 89565 96495 99312 121580 120504 342397 370012 989708 968308 359460 376582 113150 97947 106420 107683 123540 121573 113217 114025 77162 78758 262310 231639 677343 682569 201675 201402 259992 260854 302889 294126 312845 313508 327282 332449 312043 342411 693068 727837 515607 431202 275310 270734 313085 310011 325884 328876 333640 339359 373665 373990 604501 636562 40.75 67.9 1
11:06:01 2023-09-27 338801 337273 85359 81652 121946 126176 125392 124685 90765 89844 96462 99279 121463 120470 342167 370012 990446 971136 360003 376295 113116 97915 106420 107683 123031 121658 113250 113835 77162 78680 267964 231441 675637 679958 201533 200980 259663 260998 302004 293429 310282 313431 327990 330110 310504 342483 693068 730323 527451 431202 274044 268799 313597 310047 325393 329599 333676 339615 375529 373954 604529 635815 40.75 67.9 1
11:06:02 2023-09-27 336890 337511 83541 81801 121666 126209 125152 125063 90608 90000 96168 99893 121295 120909 342650 368580 990446 975086 360582 376618 113150 98082 106453 107831 123031 121658 113250 114273 77372 78853 264620 231425 675994 681327 202628 200280 260394 261662 302181 294126 313092 312919 328982 329907 309095 344565 694467 735872 524672 430896 274148 267982 313346 310704 324903 329642 333676 338619 375565 375677 604464 636562 40.75 67.9 1
11:06:03 2023-09-27 336385 338448 85330 81801 121881 126209 125392 124977 90732 89844 96299 99756 121379 120943 342686 369463 992590 973974 360618 376317 113150 97947 106420 107899 122998 121658 113282 114057 77162 78734 262225 232617 675875 679994 202628 200350 259663 261365 301899 294305 310246 312006 328716 330898 308195 344602 695874 734527 516302 430591 274533 268390 313156 310989 325358 331937 335310 338289 375315 375954 605247 636488 40.75 67.9 1
11:06:04 2023-09-27 336379 335282 85330 81745 121914 126142 125392 124685 90828 89811 96495 99312 121496 120783 342686 367504 993330 976054 360654 376618 112892 98149 106288 108144 122866 122063 113184 114338 77444 78809 270369 231461 671629 680635 202664 200665 258934 261550 301334 293742 311479 311756 327848 333857 308125 344565 693141 728899 520259 426134 274568 268612 312206 310989 324868 328911 336659 337625 373856 376541 608432 636562 40.75 67.9 1
11:06:05 2023-09-27 337844 337035 85363 81685 122278 126088 125426 124685 90828 89565 96364 99279 121547 120672 342686 367281 991887 976054 360654 376017 112926 98082 106354 107905 122965 123964 112712 114326 77004 78797 262225 232689 667946 675989 202840 200419 259480 261365 301899 293821 311698 312955 326740 332891 308089 342591 695178 730251 523001 427143 274533 270698 311957 311649 328150 331041 336513 338988 372025 376098 607002 636451 40.75 67.9 1
11:06:06 2023-09-27 338463 337035 85492 81549 122574 125934 125719 124619 90942 89565 96725 99246 121648 120504 342722 367798 994777 979422 364249 377464 111516 98220 106387 108163 123643 121827 113217 114305 77267 78917 262225 232909 672857 676790 202805 201015 259448 261554 303244 293522 311225 313687 325981 333414 308089 342555 694886 731379 524372 426097 274341 269209 312206 311024 325954 328349 335637 339615 372131 376277 606756 636562 40.75 67.9 1
11:06:07 2023-09-27 340244 337035 85459 81549 122541 125847 125719 124619 90890 89533 96527 99246 121614 120352 342722 368388 992590 977528 360328 376618 113072 97915 106453 107683 123031 121658 113250 114057 77162 78734 262310 232653 678358 676790 202805 201015 258934 261333 303316 293373 310535 314458 325981 332427 308160 344298 695380 728466 521630 425844 276679 270734 313225 310846 326762 331041 333532 341026 371954 376241 603572 636110 40.75 67.9 1
11:06:08 2023-09-27 339679 337035 83792 81569 122479 126021 125719 124619 90890 89533 96824 99246 121530 120379 342686 368907 990446 976105 358414 376017 113150 97947 106453 107683 123031 121573 113184 113946 77244 78626 267964 231639 687806 676790 202628 201015 259663 260631 302394 295169 315251 313621 326016 334001 309095 342555 693141 721440 521630 427375 273729 268834 313632 310011 327687 330589 333568 338227 373581 375413 603109 634066 40.75 67.9 1
11:06:09 2023-09-27 338801 334768 85426 81777 122180 126112 125392 124652 90890 89779 96594 99246 121547 120638 342614 368647 986969 980345 363757 376582 113228 98049 106453 107798 123625 121573 113282 113992 77162 78702 267964 230165 675414 678228 202415 200140 259663 261734 302690 294847 312464 313329 327671 333857 311271 345322 694922 728632 521630 427834 277072 270507 312942 311756 326762 331556 333568 339579 373212 376806 609435 634161 40.75 67.9 1
11:06:10 2023-09-27 339251 334737 83722 81624 122376 126079 125392 124619 90765 89779 96462 99246 119586 120470 342686 366694 986969 977528 365412 376282 113273 97915 106453 107932 123625 121658 113250 114025 77162 78734 263445 231957 678199 678709 202805 200315 259663 261734 300912 295828 309776 313908 326966 331858 308089 345576 699165 729167 520259 427339 275340 270353 312170 311685 324924 330819 333604 340097 373212 376806 609004 634198 40.75 67.9 1
11:06:11 2023-09-27 338801 334746 85393 81717 122008 126460 125565 124652 90890 89811 96462 99246 121580 120470 342686 366658 985533 976069 366040 376282 113116 97915 106420 107650 123592 121658 113250 113992 77476 78734 263445 230918 676233 676790 203409 200945 259217 263142 301827 295333 312993 314242 327512 333287 310172 344420 698028 728470 525571 423448 275340 269362 311916 312883 324924 332909 333316 340060 376048 376806 610874 636329 40.75 67.9 1
11:06:12 2023-09-27 339375 334511 83918 81717 122274 126025 125392 124652 90890 89779 96461 99279 121547 120436 342722 366658 984100 974685 364932 376546 113116 98049 106453 107905 123625 121658 113282 114025 77214 78734 262310 231243 676471 676311 203409 200980 258899 260778 301370 295169 310718 313908 327409 333660 308125 342555 698670 726587 515607 426853 274533 269585 311189 312628 326762 330358 333604 340308 371800 376806 610837 634685 40.75 67.9 1
11:06:13 2023-09-27 340485 334525 85455 81512 122779 125817 125806 124414 91140 89685 96758 99213 121698 120033 342722 368907 984100 973974 364344 376582 113273 98049 106453 107831 123939 121658 113282 114025 77267 78702 263892 231603 676590 676534 202558 201683 258649 261734 301722 295026 313067 314649 325804 333485 311271 342267 698175 725159 518668 423628 276287 272229 311626 311899 326617 329863 333640 341157 371919 375377 610874 634685 40.75 67.9 1
11:06:14 2023-09-27 339476 334737 85518 81620 122508 126025 125426 124585 91015 89500 96758 99213 121749 120067 342650 369984 985533 973974 363793 376582 113150 97915 106420 107650 123710 121658 113250 114025 77162 78734 264620 231567 676984 676790 202592 201647 258899 261734 302039 294925 312034 315344 325945 332891 309816 342411 697187 721530 529488 426061 273694 270443 311916 311707 324868 330324 333676 339214 371539 374551 615022 636329 40.75 67.9 1
11:06:15 2023-09-27 339715 334781 85426 81628 122241 126112 125426 124619 90890 89779 96594 99246 121614 120436 342650 369907 983403 973974 363280 376331 113341 97947 106893 107831 123743 121573 113217 114273 77425 78821 264644 232783 680332 679671 202310 201226 259338 261698 302145 296345 311666 314829 327954 330676 310757 342447 695870 729647 511113 430896 276016 269620 311921 311756 324833 330889 332522 341247 374368 374253 608911 632852 40.75 67.9 1
11:06:16 2023-09-27 338801 334772 83607 81801 121844 126180 125359 125030 90828 89811 96461 99724 121547 120840 342650 369907 981241 968308 363268 376582 113228 97882 106453 107650 123743 121573 113282 113835 77267 78563 264644 229646 680376 676025 202415 201612 258934 261734 302794 296107 311298 313621 327954 330828 310069 342483 697187 729756 520259 431202 275505 269620 312170 311934 324868 333378 335914 340359 375243 374230 608837 634592 40.75 67.9 1
11:06:17 2023-09-27 337337 334772 83603 81801 121793 126180 125152 124943 90765 89968 96331 99723 121463 120909 342650 370128 983829 968308 364714 376282 113116 97915 106941 107962 123610 121823 113528 113992 77372 78670 263445 232452 677104 682569 202593 201437 259480 261734 300456 296215 310718 313145 329302 330863 311675 342483 699165 729412 520259 430591 274078 269620 312170 312597 324924 330854 333640 339098 375529 374551 612208 635622 40.75 67.9 1
11:06:18 2023-09-27 336890 334807 83607 81801 122176 126180 125359 124910 90828 89844 96397 99312 121463 120840 342372 368579 984835 968345 366558 376546 113082 97915 106387 107650 122998 121658 113250 114025 77162 78702 262225 230883 673523 679921 202415 201015 259480 261734 300491 295620 311190 311685 327990 331395 309564 344784 698175 730323 520259 430591 274497 270734 314362 313329 326654 330715 336203 339192 375386 375234 612495 636377 40.75 67.9 1
11:06:19 2023-09-27 337367 334269 83603 81657 121877 126146 125392 124652 90641 89811 96430 99246 121513 120840 342372 369984 986969 970097 365784 376331 111207 98355 106354 107880 122932 121877 113184 114305 77372 78885 262310 232148 670536 676097 202487 201015 258137 261662 302986 293991 311662 312955 327728 330933 309674 342483 697187 729926 520259 430321 275505 269620 310246 311970 325358 328841 336622 339098 374070 375377 610874 636562 40.75 67.9 1
11:06:20 2023-09-27 337605 334547 83714 81652 121971 126112 125426 124652 90828 89750 96942 99279 121547 120436 342408 369463 986969 968271 363830 376618 113082 98082 106387 107831 122998 121658 112964 114057 77162 78734 262225 232853 675585 679654 202769 201612 258500 261734 302783 293017 313920 313395 327919 331893 309781 342411 695870 735908 521630 428403 276679 270751 311046 312521 328614 331458 336477 339469 374226 375498 609902 636562 40.75 67.9 1
11:06:21 2023-09-27 337844 336389 83718 81717 122176 126180 125392 124652 90890 89811 96561 99279 121547 120633 342397 369767 989591 969518 360510 376439 113407 98151 106874 107847 123610 121588 113184 114025 77109 78734 262225 232291 673490 680635 202769 202247 258934 261734 302995 294091 312883 313651 327954 331893 309998 341893 697150 728899 520259 428658 275310 270856 311697 311234 326868 329334 335600 339579 373808 373954 608690 636562 40.75 67.9 1
11:06:22 2023-09-27 337844 334772 85393 81773 121942 126146 125799 124685 90890 89811 96626 99279 121580 120638 342397 369319 987535 967548 360003 376017 112960 97915 106387 108013 122998 121658 113074 114025 77162 78897 262225 232127 671268 676025 202132 202105 258934 261550 303280 294233 310753 313872 327706 332379 312966 342158 694996 733826 525743 428512 275505 270940 311992 310811 327185 329794 335600 339579 373808 374253 608753 636562 40.75 67.9 1
11:06:23 2023-09-27 337844 334781 85418 81741 122180 126180 125392 124685 90975 89927 96759 99662 119514 120534 342541 369907 991888 970171 359593 375838 111575 97915 106420 107650 122998 121658 113184 114273 77267 78670 262225 231567 675398 676061 201886 201507 259663 260998 303244 293429 310718 313621 327459 330632 311011 342483 693141 730611 520259 431202 274726 269620 311952 310047 325919 329599 336354 339579 373808 373954 604789 636562 40.75 67.9 1
11:06:24 2023-09-27 338562 335561 83603 81801 122147 126180 125359 124652 90828 89894 96396 99279 119654 120436 342131 369977 990409 968345 359967 376017 113116 97915 106453 107683 123739 121573 113107 113946 77162 78702 262225 231603 675875 680955 202132 201471 260028 261113 302995 293770 313511 313657 327848 330724 310904 342375 692923 736829 521630 431128 275505 269174 313853 310047 327577 331901 333532 339579 375458 373954 604938 636562 40.75 67.9 1
11:06:25 2023-09-27 336415 334807 83492 81834 121956 126569 125597 125308 90791 90058 96430 99760 119367 120771 342217 369911 992593 973974 360582 376017 113116 97915 106941 107650 122998 121658 113250 113946 77109 78865 262225 231243 675875 679958 202769 200980 260211 261550 302359 295169 310718 312991 329444 330863 312300 345332 693141 734527 523344 431202 274497 268764 313853 310989 325884 330358 333676 339338 376129 376542 604892 636562 40.75 67.9 1
11:06:26 2023-09-27 333627 334807 85389 81801 122245 126213 125186 125030 90641 89968 96266 99756 119255 120874 341650 368943 990409 973974 360582 376295 113150 97915 106420 107650 123031 121488 113107 113835 77214 78702 264644 231243 676608 682569 202593 201086 260251 261698 303438 295026 312845 311899 328840 331718 309422 345431 694577 729998 521630 430287 275113 270662 312579 310953 325585 329863 333676 338619 375950 376277 605321 636562 40.75 67.9 1
11:06:27 2023-09-27 335904 334781 85359 81797 122059 126180 125392 124685 90641 89968 96364 99724 121547 120874 341614 367798 992553 975360 360388 376017 113072 97915 106420 107683 122998 121658 113250 114057 77162 78595 262225 231603 676489 679958 203409 200980 260028 261734 302323 293948 311225 312378 328982 331893 308195 346138 695142 735783 521630 428694 275147 268764 311885 311461 325848 329863 337141 338619 375829 376806 606551 636303 40.75 67.9 1
11:06:28 2023-09-27 336379 334503 85330 81657 121942 126146 125392 124652 90828 89811 96462 99279 121547 120672 342650 366730 993330 976749 360618 376546 112892 98250 106354 108046 122932 122206 112647 114214 77372 78853 264620 232783 671753 680635 203623 201155 259992 261698 302816 294990 313735 312740 328450 332659 308160 345613 695874 729926 521630 427339 275375 269209 313120 311457 328382 329863 337410 339098 374404 376806 606855 636562 40.75 67.9 1
11:06:29 2023-09-27 336890 334269 85393 81661 122004 126059 125592 124619 90890 89750 96494 99246 121580 120638 342397 366658 993330 974649 360618 376282 112926 98182 106354 108046 122932 121658 112614 114326 77057 78929 262225 231567 667649 676025 203444 200980 259663 261734 302111 294269 311734 312955 327459 332926 310831 345088 695142 730251 524029 426097 275182 269209 312681 311461 325393 328876 336331 339322 373558 377122 606855 636488 40.75 67.9 1
11:06:30 2023-09-27 338801 333810 85418 81541 122512 125938 125633 124619 91114 89533 96527 99416 121547 120268 342167 367246 992590 976069 362500 376582 113116 97947 106420 107962 123577 121654 113184 114273 77162 78670 262225 233273 672488 678672 203267 201296 259556 261734 303244 292812 311444 313657 326718 333683 308160 344529 693141 729683 524372 425952 274568 269209 311818 311461 326868 328841 336903 338191 372096 376806 606551 636562 40.75 67.9 1
11:06:31 2023-09-27 338417 334587 85447 81717 122574 125764 125459 124652 90890 89738 96495 99213 121547 120268 342686 367504 991887 976761 360039 376317 113116 98082 106420 107683 123739 121488 113184 114025 77162 78702 262225 232326 676166 676790 202840 201295 259663 261734 303316 294554 310753 314901 325981 332926 309095 342555 693068 728899 530231 423664 274113 269397 311957 311176 329093 331399 335455 341026 371990 375534 605800 635926 40.75 67.9 1
11:06:32 2023-09-27 338215 333801 83607 81508 121877 125764 125592 124619 90890 89533 96429 99246 121379 120101 341879 368647 986969 976069 360969 376031 111851 98019 106941 107550 123677 121469 113593 113770 77319 78801 262225 230741 686210 676790 202805 201015 260430 261550 303475 295433 309741 314865 329216 331893 312300 345467 695142 727587 526061 428355 274341 268764 314145 311461 324868 332909 333568 338227 373283 376542 605357 633786 40.75 67.9 1
11:06:33 2023-09-27 337589 334273 85367 81661 122139 126025 125392 124652 90765 89811 96560 99279 121412 120689 342167 368683 986269 977528 362731 375453 113150 97915 106453 107650 123540 121488 113250 113835 77162 78595 263445 230165 675094 677748 202769 200384 260028 261734 300983 296107 309776 314422 327459 332401 309095 346419 696163 728779 511447 428366 277784 270435 313453 311827 326762 331513 333424 340506 373928 376663 607900 632815 40.75 67.9 1
11:06:34 2023-09-27 337662 334618 85422 81745 121910 126180 125392 124685 90828 89894 96364 99279 121496 120470 342131 365344 986122 979459 365598 375874 113250 98051 106387 107847 123877 121554 113217 113959 77162 78648 267964 230883 676233 677086 203944 200980 258934 260813 300420 295097 313030 314134 327424 332926 307909 345088 697187 725742 518888 423664 275411 269209 311697 312919 324744 330624 333640 340727 373545 377337 610406 634721 40.75 67.9 1
11:06:35 2023-09-27 337589 334278 85426 81749 122008 126146 125392 124652 90765 89750 96429 99279 121463 120470 342131 365594 983439 976054 364932 376017 113150 97915 106420 107683 123031 121488 113152 113868 77162 78626 262225 230883 675875 674877 203444 201330 258934 266349 301615 295412 311998 313980 326966 334150 310318 345042 697918 721444 521630 423484 276679 269585 311519 312952 327455 332909 333640 340097 371871 376806 613651 634427 40.75 67.9 1
11:06:36 2023-09-27 339579 333771 85459 81516 122796 125938 125806 124414 91015 89500 96889 99015 119782 120379 342397 368504 983256 973134 363355 375838 113328 98151 106387 107650 122998 121573 113042 113946 77214 78821 262225 231243 675025 674877 202805 202105 258827 266312 302111 293984 310718 315380 325981 333670 309816 342447 697187 721273 523686 423664 274271 269689 311661 311970 325358 330358 333676 338976 370984 374551 610406 633786 40.75 67.9 1
11:06:37 2023-09-27 340134 333766 85422 81516 122387 125938 125426 124447 90828 89533 96626 99416 121496 120234 342408 369984 984137 973282 363048 376017 113072 98082 106420 107683 122998 121488 112997 113946 77214 78734 260016 231243 676489 676311 202769 202140 258934 261734 302323 295333 313067 315356 325769 332786 310615 342339 697040 727930 517316 427834 275505 270338 313076 311970 325621 329898 333447 341473 372096 374515 609077 632852 40.75 67.9 1
11:06:38 2023-09-27 337735 334304 85322 81801 121756 126394 125224 125275 90726 90084 96594 99623 119450 120736 341987 369984 983321 971592 362695 375417 113150 97915 106453 107813 123677 121588 113250 113803 77214 78595 274597 230806 680136 676061 202486 201647 259663 261734 301651 295749 311006 313980 328946 330898 310757 342555 697187 730620 520259 431202 274113 269655 312206 311743 324924 331884 333604 340448 376093 374587 608690 633786 40.75 67.9 1
11:06:39 2023-09-27 336672 334785 85359 81745 121723 126180 125471 124943 90828 89844 96330 99585 121379 120909 341879 367773 981314 968345 363062 375453 113150 97915 106420 107650 123031 121573 113282 113835 77162 78843 263445 229486 678558 679958 202593 201402 259666 261626 301157 297050 312623 313765 328875 330793 312818 342411 698065 730215 523282 431202 273921 269620 311957 311827 324924 331618 333640 339615 375565 375127 613438 633786 40.75 67.9 1
11:06:40 2023-09-27 337238 336827 83767 81605 122438 126112 125291 124963 90824 89869 96528 99761 119450 120736 341987 369984 984137 968382 366288 376331 113171 97915 106387 107864 122998 121658 113152 113992 77162 78680 281945 230918 675028 679958 202840 201647 259663 260848 300948 296107 311225 312669 328982 331893 310069 342627 694083 730395 515964 429982 274113 269620 311448 312955 324924 330624 337177 339098 375529 375712 610910 636562 40.75 67.9 1
11:06:41 2023-09-27 336362 334596 85300 81830 121760 126213 125272 124719 90828 89894 96430 99312 121379 120672 342167 369463 985570 970409 366040 376017 112926 97947 106387 107939 123366 121658 112712 114057 77162 78734 264644 231913 672902 682569 202699 201507 259627 263215 302580 295269 311591 313032 328840 331893 310033 342591 698175 729733 517316 428403 274113 269620 311224 313431 324868 330750 337171 339098 375529 375712 613185 636562 40.75 67.9 1
11:06:42 2023-09-27 336930 334631 83710 81675 122255 126045 125838 124896 90883 89960 96594 99246 121547 120436 342048 369175 989665 969518 363793 375981 113082 98288 106321 107831 122965 121658 112712 114025 77057 78865 281945 232291 668682 676025 202769 201436 258500 261734 302323 295176 311698 313395 327954 331858 312153 342447 697187 730287 517316 428658 274497 270443 311189 311970 325884 329564 337135 339579 374333 376542 609938 636562 40.75 67.9 1
11:06:43 2023-09-27 337589 334476 85385 81652 122008 126146 125359 124652 90890 89779 96430 99246 119586 120655 341614 368907 989073 965418 360618 376282 113116 98117 106420 107905 122998 121858 113152 114273 77372 78821 262225 232709 671523 680635 202628 202106 258720 261698 303066 294233 311662 313872 327954 332366 310473 342411 696620 730287 524372 428658 276371 271165 311661 311899 325919 328876 336075 339579 374333 374515 607250 636562 40.75 67.9 1
11:06:44 2023-09-27 337443 335357 83829 81835 122260 126146 125272 124619 90765 89862 96430 99526 119450 120401 341578 369389 987498 970209 359424 376546 113116 97882 106420 107650 123706 121573 112679 113835 77057 78702 260016 231603 675398 678709 201780 201682 259480 260998 303244 294233 310718 313908 327689 330898 310975 342134 693105 728084 524372 430591 274921 269655 313085 310011 325919 329334 333676 339579 373248 373394 604892 635622 40.75 67.9 1
11:06:45 2023-09-27 337625 334242 83603 81620 121822 125904 125359 124619 90765 89533 96430 99246 119503 120436 341062 369354 989671 968271 359171 375981 111516 98052 106941 107780 123577 121588 113152 113926 77267 78638 262225 231425 675756 681601 202097 201577 260028 261365 302995 294668 312662 313872 327919 330828 311448 342519 694431 735792 524372 431202 275505 269585 314074 310726 325884 329863 335564 340060 375493 373954 605688 636110 40.75 67.9 1
11:06:46 2023-09-27 337423 334772 83607 81801 121691 126180 125178 124943 90890 89811 96594 99246 121547 120436 341807 369389 990409 972554 360256 375717 113273 97915 106420 107831 122965 121658 112899 113914 77162 78865 262225 231207 673263 679958 202769 201295 260394 261365 302783 295383 310718 313908 328946 330367 310726 344493 693068 734491 516146 431593 276287 270698 313823 311283 328150 331973 333532 340506 375914 375762 605800 634501 40.75 67.9 1
11:06:47 2023-09-27 333690 334476 83603 81764 121905 126146 125152 124652 90641 89968 96299 99724 119421 120840 341578 367798 990294 975757 363270 375995 113294 98051 106387 107806 123440 121519 113184 113959 77267 78638 259872 231405 675637 679921 202840 201050 260394 261734 302323 295169 311190 312342 329302 331893 308195 346382 695105 734527 523001 428658 275147 268764 312579 311680 325884 330358 337379 338822 375529 376806 605357 636562 40.75 67.9 1
11:06:48 2023-09-27 335469 334561 83598 81797 121877 126146 125359 124652 90828 89985 96331 99279 121463 120672 341614 366622 991850 975360 360582 375981 112892 98250 106354 108013 123366 121658 112679 114025 77162 78702 257761 231243 669453 676025 203729 201295 259663 261734 302323 295169 311734 312041 328450 332891 308160 345846 696865 735706 517316 427193 275269 270734 312977 311756 328150 331973 337227 338878 374333 376806 607112 636562 40.75 67.9 1
11:06:49 2023-09-27 338269 333749 85422 81620 122171 125731 125805 124414 91015 89533 96594 99213 119714 120362 344208 366959 994713 978103 360510 375874 111309 98118 106321 107880 122899 121658 112712 114025 77057 78865 264620 232909 673026 676790 202840 201330 259663 261590 303173 294554 311444 313944 325981 332926 311271 344493 692542 729683 518668 423664 274533 269620 312865 311899 326868 330808 335600 338191 372096 376542 606663 636110 40.75 67.9 1
11:06:50 2023-09-27 339652 333740 85385 81508 122270 125731 125392 124414 90828 89500 96462 99180 119620 120502 341614 367798 990409 974649 358342 375453 113273 98049 106420 107650 122998 121488 112899 113647 77162 78595 262225 231603 671359 674877 202805 201295 258934 261365 303316 294233 312550 315314 326718 333388 311932 344384 692923 726378 517316 426819 276800 270734 312906 310557 327362 329828 333604 339214 372654 375919 603072 635585 40.75 67.9 1
11:06:51 2023-09-27 339171 334525 83603 81545 121760 126025 125272 124863 90817 90081 96692 99458 119450 120298 341951 368504 985386 979534 362550 375838 113082 97882 106387 107616 123735 121450 113528 113835 77267 78595 263892 230165 675432 678709 202840 200384 260028 261734 301405 296107 310246 314643 327919 332392 309095 346382 696127 727319 523515 428319 275375 270353 313597 311934 326617 330854 333640 340727 373808 377337 608911 633540 40.75 67.9 1
11:06:52 2023-09-27 338545 333766 83664 81624 121942 125731 125272 124619 90765 89750 96331 99246 121345 120436 341578 365558 984137 977491 364602 375981 113116 97915 106420 107650 122998 121488 112964 113647 77214 78595 264644 230488 674652 677748 203765 200980 259448 263142 303438 295541 311851 314463 327812 332786 308054 345956 697003 729637 515607 423628 275411 269174 312170 313095 327151 330750 333604 340579 374070 377337 612306 634354 40.75 67.9 1
11:06:53 2023-09-27 339469 333731 83978 81544 122845 125736 125812 124143 90824 89681 96692 99081 119616 119896 342228 366515 981241 973974 362731 376310 111516 98118 106387 107616 122965 121319 112712 113679 77267 78821 262225 230883 676745 674877 202769 201647 258934 261734 301405 294091 310464 314901 325682 333670 309528 342447 697187 721309 511413 423628 276016 270443 311697 311934 324868 329863 333676 338976 371539 374551 608610 632852 40.75 67.9 1
11:06:54 2023-09-27 340579 333507 85322 81504 122143 125938 125392 124585 90890 89500 96396 99246 121547 120033 341614 369984 981278 972554 362976 375417 113307 97915 106420 107616 123540 121319 113532 113835 77162 78563 266281 230883 682534 678562 202523 201683 259556 261734 302216 297050 312144 314505 328538 330758 311305 342483 696163 728652 527451 430298 276091 269620 312170 311715 324903 331849 333014 340784 375230 374515 608874 633503 40.75 67.9 1
11:06:55 2023-09-27 336150 336818 83722 81675 121815 126045 125291 125135 90601 89960 96430 99557 119387 120672 341650 369984 983246 970059 364823 375453 113004 97882 106387 107780 123492 121573 112854 113647 77162 78595 264620 231178 679477 676061 202769 201471 258934 261734 300629 295169 311190 312919 328946 330933 309781 342555 698399 730323 531273 429946 274113 269620 311661 313608 324924 329863 336622 339098 374440 375377 613651 635622 40.75 67.9 1
11:06:56 2023-09-27 336331 333731 83607 81657 121699 126025 125152 124619 90641 89811 96331 99279 119255 120436 341373 368943 986269 966899 364969 375453 112926 98178 106387 107831 122965 121658 112635 114161 77267 78853 264644 232076 668192 680635 202664 201507 258756 263509 303008 294126 311555 312919 327990 331858 309816 342555 698065 729890 521630 428694 274078 269655 310940 312776 325621 328876 337135 339579 374333 375319 610910 636562 40.75 67.9 1
11:06:57 2023-09-27 337247 334397 83838 81780 122231 126045 125465 124619 90890 89565 96364 99246 121429 120515 341951 369984 986800 966862 361482 376138 113150 97915 106387 107683 122965 121488 112712 113835 77162 78734 262225 231603 674311 678709 202346 202317 259298 261734 303316 295176 311190 313944 328720 332392 311011 342411 695142 730215 521630 430626 275115 270478 312900 310735 326904 329599 335637 340448 374368 373954 606663 636110 40.75 67.9 1
11:06:58 2023-09-27 337356 333740 85359 81648 121881 126025 125272 124619 90828 89717 96331 99246 119421 120436 341614 369648 988971 968345 358883 375489 113116 97882 106760 107813 123577 121484 113417 113959 77267 78638 262225 231496 673139 680635 202275 201789 260028 261365 303280 294305 313684 314320 327848 330828 311702 342483 693141 731531 521630 431202 275115 269655 314110 310517 326868 330597 335600 338191 375493 374515 604427 635659 40.75 67.9 1
11:06:59 2023-09-27 337009 334666 83607 81801 121550 126247 124980 125441 90667 90182 96299 99860 119421 120874 341097 369321 990409 973974 359460 375981 113116 97915 106420 107683 122998 121488 112931 113835 77162 78648 261980 231243 677739 679994 202805 201015 260211 261734 302323 295169 310753 313687 329480 330863 310069 345810 693141 729998 517517 431202 274533 268799 313239 311461 325919 330358 335600 339579 376658 376241 604464 636110 40.75 67.9 1
11:07:00 2023-09-27 335383 334538 83806 81657 121666 126146 125186 124685 90641 89844 96397 99723 119221 120840 341578 367834 990409 975757 362511 375731 111781 98187 106354 107806 122932 121588 113152 113959 77214 78638 264620 231461 676131 676097 203409 200980 259813 261590 303905 293948 311154 312699 329978 331893 309666 346382 694614 735783 520259 429982 275375 269398 313632 311461 325848 330358 336622 338619 376093 376806 606551 636562 40.75 67.9 1
11:07:01 2023-09-27 337356 333736 83800 81671 122479 125991 125359 124619 90641 89717 96791 99491 121379 120470 341614 365558 993294 976749 360582 376017 113116 98082 106387 107831 122932 121658 112614 114057 77046 78734 262225 232291 671413 678228 203444 201330 259663 261734 302359 294027 311734 314157 327424 333929 309060 345576 695178 729151 519514 423664 274568 269620 312681 311934 325884 328841 337373 340690 372167 376806 608479 636562 40.75 67.9 1
11:07:02 2023-09-27 338828 333775 85451 81541 122012 125731 125426 124414 90890 89936 96462 99145 121547 120229 341843 366959 995421 978837 360546 376439 113250 98118 106354 107880 122899 121588 112997 114025 77109 78734 262225 232888 673301 677748 203409 201612 259663 261734 303316 293643 311555 314901 326966 333695 309130 344565 693105 729414 523515 426097 274568 269655 313156 311934 329545 328876 336622 338227 372951 376806 605357 636329 40.75 67.9 1
11:07:03 2023-09-27 340345 333766 85459 81657 122479 125938 125426 124533 90890 89565 96495 99246 121547 120101 341650 367540 991887 974685 358414 376017 113116 97915 106420 107650 122965 121488 112777 113835 77162 78734 262310 231639 682135 675833 202840 201647 259663 261734 303919 294233 311998 315380 327212 333414 309821 344798 692433 727510 521630 426554 276679 270734 312942 311020 327715 329828 333676 339250 372689 376541 605464 636562 40.75 67.9 1
11:07:04 2023-09-27 339345 333731 85426 81657 121965 125938 125426 124652 90975 89894 96857 99458 119548 120275 341470 368763 989036 979534 359945 375838 113485 97882 106453 107575 123540 120982 113250 113893 77719 78563 263445 230201 676672 676790 203197 201542 260430 261181 302854 296215 309776 315380 327689 333857 310033 344565 693141 726524 521630 427412 274533 269620 314588 310517 325848 330924 333604 338227 373821 375677 604938 633749 40.75 67.9 1
11:07:05 2023-09-27 338865 333749 85359 81657 121848 126059 125272 124533 90765 89565 96396 99246 121463 120352 341097 368388 986969 977528 360546 374364 113150 97882 106453 107575 122998 121319 113217 113679 77162 78563 263445 229807 676197 676790 202805 201015 260430 261590 301862 296273 312993 314613 328329 332786 309962 346237 694467 725517 520259 429289 274497 270353 314145 311715 324641 333848 333388 338951 374368 376806 606289 633786 40.75 67.9 1
11:07:06 2023-09-27 338385 333766 85355 81610 122413 125977 125638 124863 90824 90118 96561 99590 119450 120465 341470 365451 983953 976761 364932 375489 113150 97915 106941 107731 122998 121573 112997 114025 77162 78768 264644 230918 677298 677748 204086 201015 259663 260813 301405 295899 310500 314386 327990 332926 308160 346700 697187 728739 521630 426097 276062 269209 311376 313395 327687 330889 335600 338227 374368 378545 610442 634518 40.75 67.9 1
11:07:07 2023-09-27 338385 333766 85367 81745 121732 126059 125392 124652 90828 89750 96527 99279 121463 120470 341650 365010 984173 974685 365485 376017 113150 97882 106760 107650 122965 121488 112712 113835 77214 78595 262225 230201 675144 676570 203873 201402 259484 263215 302165 294983 311083 314721 327848 333788 308953 345431 697187 727623 521630 423628 275375 270698 312028 312883 324868 330889 333676 337954 375250 376806 612678 634721 40.75 67.9 1
11:07:08 2023-09-27 340644 335877 84007 81559 122479 125837 125705 124347 91107 89681 96857 99081 119616 119832 342408 367834 983439 975757 362622 375167 113082 97915 106420 107650 122932 121469 112777 113647 77214 78595 262225 230918 673939 674877 202805 201824 258934 261734 301899 295204 310753 315861 326016 333203 310539 342483 697187 721345 524372 426097 274342 270478 312170 311970 325393 330624 333676 339250 371800 374587 609113 633786 40.75 67.9 1
11:07:09 2023-09-27 340382 332773 85359 81504 121946 125731 125392 124619 90828 89533 96364 99383 121379 120067 341373 370092 981278 972554 362464 374364 113184 97915 106453 107501 123031 121319 112964 113926 77372 78768 262225 232452 679229 678709 202664 201824 259627 261734 302216 296009 311960 315020 327990 330933 311011 342555 695870 730143 518888 431202 273729 269689 312716 311827 324938 331884 333375 338227 376093 375413 603834 633786 40.75 67.9 1
11:07:10 2023-09-27 336550 333661 83722 81671 121965 126045 125258 124652 90608 89844 96200 99312 119255 120633 341373 368907 983439 968308 364859 375310 112926 97915 106354 107683 122965 121573 112679 113835 77109 78595 262310 230524 676934 676097 202840 201647 259663 260848 301157 295863 312957 312991 328982 331893 310069 342591 697187 729926 522456 429982 274113 269655 312206 313608 324924 330393 337171 339338 375529 375677 614125 636110 40.75 67.9 1
11:07:11 2023-09-27 336389 333766 83749 81745 121848 126146 125390 124533 90641 89565 96299 99279 119255 120470 340331 368943 986969 967622 364969 376017 112926 98211 106321 108070 122866 121858 113119 114149 77057 79037 267964 231496 670536 680635 202699 201542 258934 261354 302147 293948 311769 313365 328733 332357 310033 344565 697187 729998 520259 428731 274305 269655 311224 313395 325884 329863 337446 339615 374440 375990 610910 636562 40.75 67.9 1
11:07:12 2023-09-27 337767 335877 83714 81789 121848 126025 125392 124652 90913 89811 96331 99246 121345 120436 341614 369839 989073 966825 361739 375417 113161 97915 106420 107650 122965 121573 113152 113835 77057 78648 264620 231603 674922 678709 202523 202565 259663 261734 303280 294233 311190 313908 327990 332392 311702 342447 695105 730179 521630 430626 275115 270443 312865 310700 327327 329828 336111 340338 374333 374480 606216 636562 40.75 67.9 1
11:07:13 2023-09-27 337326 333203 83603 81672 121914 126025 125359 124619 90765 89779 96880 99213 119120 120436 340582 369648 990409 970528 360969 375731 111516 98187 106354 107698 122932 121632 113217 113959 77267 78799 264620 231461 688638 680451 202415 202247 260028 261518 303244 295097 310718 313944 327954 330863 311814 342519 693068 730251 524029 431202 275505 269620 314074 310918 326868 330324 335600 340931 376057 374480 604427 636562 40.75 67.9 1
11:07:14 2023-09-27 335940 334234 83607 81942 121932 126180 125119 125407 90641 89968 96595 99931 119120 120874 341062 369731 990372 973974 360546 375981 113116 97915 106983 107798 122998 121488 113250 113914 77267 78702 267964 231243 673133 679921 203373 201330 260394 261734 302252 293948 311190 313395 329943 331591 310033 345249 693105 735565 520259 431202 275147 268799 313853 311644 325884 330589 335600 339338 376658 376770 605413 636562 40.75 67.9 1
11:07:15 2023-09-27 333942 333736 83603 81777 121764 126146 125152 124619 90608 89811 96331 99246 119120 120638 343652 366959 992482 973863 360438 375274 113260 98118 106827 107847 122899 121519 113152 113803 77162 78833 262225 230883 679392 679921 203694 201401 260211 261734 302783 295026 311698 312919 329444 332891 311712 346382 695142 734491 520259 428658 275797 269585 313597 311934 325884 330854 337648 339338 375529 378135 607149 636562 40.75 67.9 1
11:07:16 2023-09-27 337808 333736 85426 81624 122362 126011 125325 124414 90890 89717 96462 99416 119620 120436 341614 365558 993294 976069 362427 375981 113082 98082 106387 107905 122965 121658 112712 114025 77109 78734 262225 232653 672157 678228 203765 201612 260028 261734 302783 294027 312647 313621 327689 333964 309528 345576 695142 729151 518668 426061 274954 269620 313120 311934 326833 328876 337601 340579 372951 376806 608911 636562 40.75 67.9 1
11:07:17 2023-09-27 338797 335832 85426 81661 122446 125731 125565 124414 90913 89738 96824 99015 119597 120180 341987 366515 994006 979259 360474 376403 113451 98118 106387 107905 122965 121573 112964 113926 77372 78702 264644 233016 669605 676790 203802 201507 259663 261734 303955 293785 312383 314901 326966 333894 309564 344565 693068 731320 515607 426061 274954 269620 313120 311934 327857 328841 336348 338976 372654 376806 605357 636562 40.75 67.9 1
11:07:18 2023-09-27 339762 333735 85426 81773 122139 125934 125272 124619 90890 89533 96396 99246 119421 120067 341578 367834 986969 977491 358342 375417 113150 98112 106453 107616 123625 121319 113250 113679 77267 78456 261102 230165 678777 676311 202840 201647 260980 261445 302783 295297 309776 315825 327689 332624 310504 345052 694122 725467 511413 428319 274533 269397 315209 310953 325848 331884 333604 339214 374106 375319 604789 633749 40.75 67.9 1
11:07:19 2023-09-27 338801 335768 85389 81774 122413 125973 125571 124829 90791 89837 96596 99453 119616 120576 341434 368173 986822 977528 360546 375417 113228 97915 106941 107650 123540 121454 113282 113803 77476 78714 262225 229807 675432 676790 202840 201330 260980 261734 302111 296841 309812 315344 327954 333857 310033 346101 695142 725467 521630 428319 274533 270543 315031 311899 326572 331884 333640 338191 374141 376505 606663 634518 40.75 67.9 1
11:07:20 2023-09-27 337844 335841 83884 81798 121848 126129 125359 124619 90828 89717 96364 99246 119421 120234 341302 367281 986269 977528 364063 374328 113116 97915 106420 107542 122965 121319 113107 113647 77162 78563 263445 230130 674265 678045 203376 201191 260251 261734 301263 296381 312845 314463 328507 332716 309387 346445 696127 728657 521630 429676 275411 270662 313418 312848 326762 330924 333640 338191 374226 377868 607250 632815 40.75 67.9 1
11:07:21 2023-09-27 338201 335587 83796 81671 122315 126041 125258 124552 90758 89837 96561 99114 119382 120401 341578 365010 983209 977849 364380 375346 113082 97915 106387 107650 123577 121450 113074 113946 77162 78648 262310 230685 675875 674841 203765 201964 258934 260813 302323 295936 310753 314386 326966 334396 309528 344565 697187 725530 524078 423592 275147 270478 311880 313359 325884 330854 335637 338227 372096 376806 610874 635838 40.75 67.9 1
11:07:22 2023-09-27 339522 333915 85459 81484 122738 125688 125773 124209 91015 89500 96791 99213 121547 120033 341614 367498 983403 973974 362731 375154 113116 97915 106420 107650 122998 121488 113029 113835 77372 78821 264279 232452 676727 674732 203303 202459 259191 263215 302181 295118 313734 315825 325981 334432 310033 343972 696893 725431 525743 423592 274113 270478 311376 312597 327918 330854 335600 339214 372096 376241 610874 634198 40.75 67.9 1
11:07:23 2023-09-27 340727 336206 83714 81638 122573 126041 125291 124552 90890 89533 96430 99213 119421 120067 341326 369984 979779 971136 360654 375467 113553 97782 106893 107435 123743 120982 113250 113684 77214 78680 262225 230883 681617 676025 202805 202517 259663 261734 302359 296942 309776 315380 329444 331626 311448 344493 698175 729683 524672 431202 274113 269655 312900 311934 324903 332383 333532 341399 376358 375641 608911 633749 40.75 67.9 1
11:07:24 2023-09-27 336653 335804 83598 81769 121699 126176 124980 124685 90641 89811 96299 99723 119221 120840 340582 369984 981241 968308 360546 375453 113150 97915 106420 107780 123610 121330 113561 113893 77319 78778 274597 230806 682151 681601 202664 202106 260175 261734 301370 296942 310464 314599 329693 332918 310975 344493 698175 729665 519745 431128 274497 269655 313120 311970 326762 331919 333640 340448 376658 375677 609938 634648 40.75 67.9 1
11:07:25 2023-09-27 335687 336645 83776 81769 121979 126171 125152 124619 90828 90146 96726 99552 119586 120840 341097 369463 986122 968345 364896 375981 113116 97915 106420 107650 122965 121488 112964 113914 77162 78734 262310 230847 677435 679921 203409 201964 259663 260848 301157 296107 313401 313687 329711 331893 310504 344565 698175 729998 515607 430591 274533 269655 312242 313644 326762 330889 337373 339579 376658 376241 615000 636562 40.75 67.9 1
11:07:26 2023-09-27 336379 336279 85389 81713 121764 126142 125558 124652 90890 89811 96462 99279 121463 120638 341807 368907 986969 970409 365710 375731 111516 98355 106321 107913 122899 121588 112744 114149 77319 78833 270369 231262 675292 676025 203444 201964 258934 260848 303626 294668 311698 313431 328982 332392 310726 344943 697187 730359 521630 429605 274533 269655 311697 313836 325393 330358 337685 339615 375493 376542 612208 636562 40.75 67.9 1
11:07:27 2023-09-27 336890 335841 85326 81708 122315 126055 125325 124619 90765 89717 96364 99655 119450 120470 341614 368611 986969 966862 363561 375453 112960 97915 106387 107683 122932 121488 112647 114025 77162 78734 262225 232291 670785 678709 203409 202105 258934 261734 303280 294233 311698 313585 328450 332392 310539 342519 697187 730323 528841 428694 274568 270856 312190 311970 326868 329599 338445 340727 374440 376241 609077 636562 40.75 67.9 1
11:07:28 2023-09-27 337367 336084 83603 81661 121848 126012 125359 124619 90765 89533 96364 99279 119255 120470 341338 369175 988889 969822 360474 375874 113294 98118 106354 107880 122899 121554 113119 113959 77162 78702 262225 231674 671774 678525 203197 202884 259663 261734 303316 294305 314576 313800 328450 332659 311011 342519 697187 734527 524029 428731 272893 271081 312206 311715 327362 329828 336897 338191 374966 374551 608911 636562 40.75 67.9 1
11:07:29 2023-09-27 337735 335804 83743 81652 121732 126021 125272 124552 90791 89533 96331 99246 119421 120436 341097 368838 989671 968271 358378 375453 112994 98187 106420 107683 122965 121488 112931 113803 77162 78734 267964 231567 672892 676061 202451 202282 260394 261554 303209 293993 311444 314643 327990 330933 311992 342555 693141 730251 511413 431202 275505 270408 314766 310953 326868 330358 336348 338191 375529 373896 604789 636562 40.75 67.9 1
11:07:30 2023-09-27 337367 335804 85326 81657 121699 126142 124980 124652 90641 89811 96660 99458 119514 120709 341326 369984 992593 972978 359316 375274 113294 98118 106321 107616 122965 121319 112854 113946 77349 78853 264620 231207 671893 679958 202805 201682 261056 261734 303280 295169 311225 314643 329943 332612 311702 345296 694650 734563 521892 431813 274533 269209 314145 310989 325919 330589 336111 338191 377239 375641 604000 636110 40.75 67.9 1
11:07:31 2023-09-27 333978 336351 83718 81805 121815 126171 125152 124652 90641 89968 96486 99723 119037 120840 341097 367798 989708 975062 360510 375417 113116 97915 106387 107650 122965 123710 112809 113835 77162 78734 262225 231243 672017 680955 203444 201330 260394 261734 302819 295412 311225 312955 329978 332392 310033 346664 695178 734563 523344 430591 275375 269209 314110 311934 325884 332404 336385 339338 376694 377602 605394 636562 40.75 67.9 1
11:07:32 2023-09-27 333654 336351 85367 81801 121699 125973 125224 124863 90693 89927 96430 99180 119086 120702 341194 365416 993881 973826 360582 375417 112926 97915 106420 107650 122866 121588 112712 113914 77162 78734 260016 230918 681899 676061 204086 201506 260028 261734 302819 295297 311734 311649 328946 332962 309095 346664 695671 729962 523001 427412 275411 269209 313632 311934 326643 329898 337648 339579 374966 377337 607186 636302 40.75 67.9 1
11:07:33 2023-09-27 337605 335804 85451 81652 122428 125760 125392 124447 90890 89533 96331 99279 121463 120352 341902 365629 993330 976069 360654 376017 113004 97915 106387 107831 122965 121658 112614 114025 77057 78765 262225 232689 678218 677748 203800 201682 260211 266312 303280 294269 313956 314643 327954 334432 310713 346138 695178 727361 520021 426097 275375 271998 313156 311970 327362 329599 337758 338191 372951 377337 608479 636562 40.75 67.9 1
11:07:34 2023-09-27 338655 336061 83792 81573 122705 125916 125619 124347 90982 89681 96857 99114 119543 120097 341951 366622 991887 976069 360582 376067 113116 98049 106420 108013 122965 121573 113152 114344 77162 78648 262225 232689 672738 676790 203765 202058 260028 261734 304240 294233 311698 315380 327424 333964 309998 345613 693141 729683 525743 426097 274954 269655 313120 311715 327857 329599 337135 341128 372689 376806 605394 636562 40.75 67.9 1
11:07:35 2023-09-27 337670 335609 85426 81512 122147 126021 125392 124533 90890 89565 96495 99246 121547 120067 341614 367798 987535 976526 358090 374328 113150 97882 106453 107542 122998 121319 112997 113647 77214 78595 262310 230883 681072 674877 203444 201682 260980 261550 302394 296107 310491 315380 327954 332962 310069 345576 694122 728137 523515 428694 274568 269174 314809 311461 325621 331884 333604 338263 374155 376255 606551 634518 40.75 67.9 1
11:07:36 2023-09-27 337808 335464 83776 81638 122213 126041 125258 124519 90666 89837 96331 99246 119255 120268 340618 368101 986587 977491 360582 374364 112960 98052 106387 107542 122965 120982 112997 113647 77162 78595 264644 231519 678698 676790 203444 201015 260430 261734 301441 296733 310500 314901 327954 332891 311712 346700 697187 727691 521630 428658 275833 268390 313632 312633 324868 331652 335564 338263 374368 378012 608911 633749 40.75 67.9 1
11:07:37 2023-09-27 337844 335573 85326 81685 121815 125934 125272 124533 90765 89533 96266 99246 119455 120344 340618 364207 981314 976054 364638 374364 113038 97815 106387 107575 122965 121319 112712 113679 77349 78595 262225 230721 676865 674877 204121 201682 258934 260848 301476 296215 310753 314901 327459 334419 308195 344602 698175 725462 521630 423592 274989 270443 311951 313109 327614 333378 336094 340915 373403 377530 612381 634369 40.75 67.9 1
11:07:38 2023-09-27 338655 335392 83829 81494 122578 125693 125599 124209 90890 89500 96824 99114 121513 119999 340618 366401 981314 973134 362731 374364 113150 97947 106387 107650 122998 121319 112964 113679 77162 78648 262225 230918 673517 674877 203479 202317 258934 260813 302359 295863 311225 315861 326705 333964 310504 342555 698175 721345 525743 427143 274533 270856 312170 312006 325884 330889 335637 339286 372096 375677 609974 632852 40.75 67.9 1
11:07:39 2023-09-27 339762 335537 85367 81516 122227 125934 125392 124242 90890 89533 96980 99213 121496 120067 341373 369463 984137 973974 360654 375203 111516 98220 106321 107780 122932 121384 113042 113770 77267 78638 262225 231100 688721 678672 202805 202317 259663 266349 302819 295570 312537 315825 328680 331626 311738 342555 696510 728779 523001 430591 274113 270478 312900 311970 325884 332160 333568 339250 375529 374587 607250 633786 40.75 67.9 1
11:07:40 2023-09-27 333978 333551 83603 81797 121611 126011 125191 124619 90641 89811 96331 99312 119120 120702 340618 369463 981278 968308 363684 375453 113072 98187 106387 107650 122965 121488 112777 113868 77214 78680 262310 230165 672997 676097 203444 202282 259663 263106 300274 295749 311261 313908 329747 331893 311011 344565 698175 729962 521630 430591 274533 269655 313589 313395 324605 330924 336622 339615 376658 375283 612244 635659 40.75 67.9 1
11:07:41 2023-09-27 335904 333547 85367 81713 121764 126285 125186 124619 90641 89844 96364 99279 119255 120470 340582 368101 987527 971517 365747 375011 113258 98151 106354 107913 122899 121588 113152 113992 77425 78734 267964 230883 671280 676061 203481 202140 260165 261394 301370 294640 311734 313324 329249 331928 313517 344565 698175 730359 524672 428767 274533 269655 311224 313395 324903 329898 337171 339338 375243 376241 612244 636562 40.75 67.9 1
11:07:42 2023-09-27 336672 333870 83785 81624 121695 126059 125186 124519 90824 89811 96331 99279 119455 120436 340582 368316 986969 966379 360039 375453 112926 97980 106387 107683 122932 121450 112614 113835 77109 78595 262225 231639 669544 676534 202875 202954 259298 261734 304240 294305 311698 314671 328716 332926 311011 342483 695178 730287 515456 428694 272893 271116 312900 310989 327362 329863 336622 338191 374404 374551 607186 636562 40.75 67.9 1
11:07:43 2023-09-27 336890 334018 85334 81805 121897 126059 124980 124619 90765 89894 96364 99458 119232 120431 341086 369947 991183 970209 358306 375310 113216 98118 106354 107698 123333 120982 112504 113647 77057 78768 264620 231243 672017 676025 202486 202635 260286 261734 303778 295169 310789 313980 327990 330933 311992 342555 693141 730021 524029 431202 275115 269689 314110 310953 326904 330358 336111 338191 375529 374551 604929 635659 40.75 67.9 1
11:07:44 2023-09-27 335940 333775 83598 81801 121401 126180 124977 124685 90641 90000 96200 99824 119221 120874 340846 368943 989007 973974 360039 374364 113038 97915 106420 107650 122965 121319 112679 113679 77162 78843 267964 230721 672768 676097 203444 201330 260430 261734 303067 294020 311261 313467 330014 331893 310509 346700 695142 735637 520259 430896 275411 269209 314145 311715 325919 330624 336147 339579 377260 375133 606119 636562 40.75 67.9 1
11:07:45 2023-09-27 333978 332808 85330 81689 121666 126011 125224 124863 90660 89894 96430 99557 119217 120500 340918 365451 992593 973789 360402 376843 112892 97882 106387 107650 122866 121469 112931 113803 77162 78702 259872 230847 674080 676025 204051 201612 260394 261734 303031 295828 312391 312955 328982 333634 309528 346627 695105 734491 536367 427375 276841 269585 313597 311970 325884 330589 337721 339579 375493 377868 606682 636562 40.75 67.9 1
11:07:46 2023-09-27 337294 332734 85481 81512 122213 125697 125359 124414 90890 89500 96430 99213 119387 120067 340582 365522 991850 976489 360546 375453 112892 97915 106354 107650 122932 121488 112647 114025 77109 78702 262225 232454 669177 676790 203908 201647 260028 261734 303280 294198 313114 314865 327424 334396 309998 345576 693105 729665 525743 426061 274954 269620 313561 311934 327362 329300 336659 338227 372951 376806 606252 636562 40.75 67.9 1
11:07:47 2023-09-27 339098 333911 83771 81577 122644 125803 125291 124314 90916 89648 96660 99081 119616 120062 340918 366622 990409 974649 358342 375731 113195 98049 106387 107650 122965 121285 113119 113926 77109 78563 262310 231812 674846 676311 203409 201647 260028 261734 304205 294269 310753 315861 328828 332926 310033 345296 692800 727132 522456 426736 274533 269620 313120 311132 327821 330324 333676 339250 373212 376770 603537 634685 40.75 67.9 1
11:07:48 2023-09-27 338562 332729 83607 81512 121840 125731 125152 124414 90828 89500 96397 99213 119120 120275 340582 367727 986969 977491 359424 374293 113150 97882 106420 107616 122998 120948 113184 113614 77444 78563 263445 229807 676416 676790 203444 201964 261164 261734 302323 296524 310464 315380 327954 333857 310069 346346 694614 726524 521630 428319 274533 269174 315031 311225 325393 331884 333640 338940 377268 376483 606551 634518 40.75 67.9 1
11:07:49 2023-09-27 337735 333839 83776 81679 122110 126011 125258 124519 90758 89865 96397 99213 119387 120234 341097 367511 986859 977491 363470 375154 113273 98052 106387 107650 122965 120948 112997 113614 77267 78595 263445 230130 677821 676790 203409 201295 260797 261734 301864 296942 310682 315344 328720 332891 310033 346664 696163 728652 521630 429713 275375 268764 313853 312628 324868 331814 333676 339214 374368 377868 608911 633749 40.75 67.9 1
11:07:50 2023-09-27 337575 332738 83722 81661 121728 126025 125186 124414 90732 89717 96430 99213 119503 120436 341338 364427 983829 976054 364344 375417 113082 97915 106420 107650 122965 121319 112744 113835 77162 78648 262310 232122 676113 674877 204086 201964 259663 260848 302111 296071 311190 314901 327919 334666 310318 345296 700158 725517 515607 423592 275147 270443 312135 315172 328382 333613 335857 341399 372808 377193 610764 634538 40.75 67.9 1
11:07:51 2023-09-27 338619 333987 83829 81605 122798 125577 125392 124090 90890 89500 96759 98982 119620 119964 341097 366982 982669 974366 362731 374328 113082 97882 106420 107650 122932 121319 112712 113647 77214 78648 267964 230685 675756 674841 203409 202282 259298 261734 302216 294811 311190 314505 326016 333929 310033 344262 697187 721273 524372 423628 274497 270856 312315 311970 325884 330854 336111 339763 372131 375677 609938 633992 40.75 67.9 1
11:07:52 2023-09-27 337367 333731 83607 81801 121625 126146 124980 124652 90765 89811 96299 99246 119120 120436 340582 369984 979086 968235 360618 374293 113150 97882 106453 107616 122998 121285 113074 113647 77214 78595 263445 229450 675923 678709 202840 202282 260028 260778 302111 297050 310246 314901 329430 331858 311957 344529 697187 730043 520259 432979 276679 273036 313310 312740 327455 332475 333496 341238 376515 375462 610133 634014 40.75 67.9 1
11:07:53 2023-09-27 335868 333731 83727 81713 121774 126535 125085 124619 90608 89811 96200 99279 119120 120702 340546 369463 980510 969142 362550 375118 113116 97915 106387 107650 122965 121380 112744 113614 77162 78595 263445 229415 675144 678525 202840 202140 260028 261734 301405 296978 310753 314342 329978 331858 310757 345052 698175 730287 521116 430591 274533 269655 313120 312883 326762 331386 336075 339579 376658 376205 610874 634721 40.75 67.9 1
11:07:54 2023-09-27 335904 333230 83773 81708 121877 126146 125152 124619 90765 89779 96299 99246 119221 120436 340618 367798 986969 966862 364969 375453 112971 97947 106354 107831 122899 121573 112395 113914 77057 78702 260016 231567 668834 676061 203729 202140 258934 261647 302995 295133 313920 313908 328982 332891 311234 345566 697918 735982 528841 429763 276876 270751 311773 313906 328614 331973 337502 341173 375194 376541 613651 636562 40.75 67.9 1
11:07:55 2023-09-27 336600 333775 83714 81620 121811 126112 125351 124619 90949 89844 96495 99279 119503 120352 340774 367798 986969 967450 360654 375453 112892 97915 106354 107650 122899 121488 112614 113914 77162 78897 262225 232127 679019 678709 203444 202777 258934 266349 303316 293465 311734 314422 328946 332891 312153 342519 696656 734745 521630 428658 274305 271116 312135 311934 327362 329828 336897 338227 374404 376542 607250 636562 40.75 67.9 1
11:07:56 2023-09-27 336890 333230 83607 81624 121844 125904 125272 124533 90828 89750 96397 99458 119348 120675 340810 369767 986896 967413 358271 375274 111309 98085 106321 107847 122932 121488 112712 113835 77162 78821 264620 231461 675160 678228 202769 202919 260028 261554 304205 295383 311698 313549 328716 332681 311957 342483 694614 729151 521630 430591 275115 270478 313120 310989 328614 330324 336622 338191 375829 374515 606231 636329 40.75 67.9 1
11:07:57 2023-09-27 335940 333502 83622 81868 121509 126180 124569 124685 90608 89811 96453 99279 119037 120638 340271 369463 988971 973974 359424 375154 113038 97915 106420 107616 122932 120948 112679 113647 77109 78563 262225 230883 672140 675831 203444 201612 260430 261734 302003 295204 313956 313431 329978 331858 310722 346627 693141 735835 523344 431202 275375 268799 314074 311680 325919 330667 335637 339579 376730 376806 604826 636562 40.75 67.9 1
11:07:58 2023-09-27 333713 332764 85359 81713 121728 126112 125191 124863 90777 90051 96528 99180 119086 120500 340439 365451 994006 973789 359823 375417 112859 97882 106387 107899 122932 121450 112744 113647 77162 78595 262310 230524 673689 680635 204121 201647 260211 261734 303031 295863 312647 313431 329444 333894 309998 346700 695874 729962 521630 427339 275833 269585 313632 311934 325884 330358 337721 339338 375230 377868 607149 636562 40.75 67.9 1
11:07:59 2023-09-27 337844 332725 85422 81512 122260 125731 125392 124209 90890 89533 96495 99213 121547 120310 340618 365594 992627 976069 360618 375453 113082 97915 106387 107650 122932 121404 112395 113679 77244 78702 262225 232362 671397 676311 203765 202282 260211 266349 304668 295383 311734 315602 327459 334150 310033 345857 693141 729683 518668 426097 275375 269655 313597 311970 329545 329828 337171 339250 373843 376806 605800 636329 40.75 67.9 1
11:08:00 2023-09-27 338801 333947 83804 81714 122644 125977 125291 124519 90824 89681 96561 99081 119450 120180 341398 366515 990372 977444 359908 375417 111593 98118 106387 107650 122965 121319 112712 113893 77372 78595 262225 231243 673911 674877 203802 202282 261164 261734 303316 296107 310500 315861 327954 332962 311011 345613 693141 726524 523001 428426 274954 270443 315031 310735 326868 330889 333676 339286 373808 376806 603536 633786 40.75 67.9 1
11:08:01 2023-09-27 338073 332699 83607 81661 121844 125938 125272 124619 90765 89533 96331 99213 121379 120436 340582 367281 987527 977528 360582 374328 113116 97915 106420 107650 122965 120982 112647 113647 77109 78595 263445 230004 676113 676790 203908 201330 260430 260778 301441 296933 310753 315380 328450 332891 309564 346700 696693 728652 524029 428658 276256 268764 314110 313359 325361 331618 335564 338227 374119 378185 610458 635056 40.75 67.9 1
11:08:02 2023-09-27 338201 333983 83829 81671 122171 126045 125258 124922 90916 89931 96528 99246 119421 120436 341097 365010 985386 976069 364308 374328 113082 97915 106760 107698 122965 121319 112744 113647 77162 78595 264312 230165 675994 674877 204730 201682 260028 260848 302323 296107 311479 315380 328946 334432 309095 346018 698670 729770 521630 423664 276256 269655 312206 313836 325393 331884 336111 338263 374404 375391 610641 634685 40.75 67.9 1
11:08:03 2023-09-27 338306 332738 85459 81516 122771 125697 125426 124176 91015 89500 96791 99044 119480 119749 341097 367246 983403 973282 362695 375189 113072 97915 106387 107650 122965 121488 112679 114030 77267 78702 262225 230883 675518 674877 203444 203334 259663 260813 302819 294954 311444 315861 326966 333929 310975 342555 697187 721345 517316 426736 274341 271116 312206 312664 328614 333378 336094 342185 372025 376062 612381 633602 40.75 67.9 1
11:08:04 2023-09-27 339469 333983 83838 81667 122260 125904 125359 124414 90890 89533 96397 99422 119367 119999 340582 369984 981314 974366 363788 374364 113341 97882 106420 107650 122965 120982 112744 113679 77162 78702 259872 230918 674317 677748 202840 202600 260028 260813 303031 297108 309776 315573 328946 331626 311992 344529 696200 729683 518888 431202 274533 270478 313156 312006 325884 332383 333375 339214 376093 375677 608911 634235 40.75 67.9 1
11:08:05 2023-09-27 333618 333234 83603 81713 121807 126180 124980 124652 90641 89811 96331 99279 119037 120470 340582 368647 984100 968308 364932 375154 112960 97915 106420 107683 122932 121319 112712 113614 77162 78595 279415 230721 675035 676025 203765 202317 260028 261612 301615 296107 313920 313908 329978 332659 311011 345332 698670 730107 515964 430298 277072 272266 312650 314456 327224 330785 337539 340265 376479 376326 613976 636414 40.75 67.9 1
11:08:06 2023-09-27 333582 332738 83598 81741 121807 125977 125732 124552 90828 89779 96429 99279 121345 120564 343660 367834 986269 968271 364969 375417 112926 97947 106387 107683 122847 121488 112268 113868 77109 78897 264644 231603 667294 676097 203765 202317 258934 261612 302359 295204 312682 313908 329480 332926 310762 345369 698175 729890 524372 429338 274568 270443 311697 313395 325884 329828 337685 340727 374440 377072 610910 636562 40.75 67.9 1
11:08:07 2023-09-27 336636 332760 83806 81657 121873 126146 125359 124619 90765 89811 96331 99416 119255 120470 340618 369984 986969 965455 358955 375154 112960 97915 106420 107650 122965 121488 112614 113647 77162 78595 281945 231441 686480 678228 202805 202954 260028 261734 304205 296007 311734 314827 328982 332926 311992 342303 696865 733752 524372 430445 275896 271200 313930 311756 327715 332674 336721 341026 374368 374551 606231 636562 40.75 67.9 1
11:08:08 2023-09-27 338201 335614 83598 81708 121910 126059 125186 124499 90791 90023 96364 99246 119255 120067 340307 368803 989007 968308 358090 374364 113038 97915 106387 107650 123413 120982 112899 113679 77214 78626 266281 230918 689784 676061 202840 202317 260797 261734 303316 295204 311479 314937 329444 331893 312028 344565 693141 734260 524372 431813 274305 269689 314588 311461 328614 330889 336586 338227 376694 375641 603572 635659 40.75 67.9 1
11:08:09 2023-09-27 333546 332773 83598 81797 121574 126146 125212 124652 90641 89811 96331 99279 119255 120638 340331 366730 988971 973974 360039 374328 113150 97915 106420 107650 122965 121488 112679 113647 77214 78682 262310 230883 674668 676097 204086 201999 260430 266312 303280 296107 313956 313621 330460 333648 312707 347327 694996 729890 517316 429155 276078 270734 313930 311934 325919 330889 337685 339579 376407 378668 606216 636562 40.75 67.9 1
11:08:10 2023-09-27 333546 332769 83802 81774 122321 126025 124980 124533 90828 89844 96299 99279 119255 120689 340582 365045 991887 975360 360292 374328 112703 98082 106175 107683 122529 121573 112191 114025 77057 78734 262225 231334 665895 678228 204121 201964 260430 261734 303031 294020 312682 313651 328751 334675 309564 346664 695142 730611 517316 426097 277784 269689 313668 311970 325919 329863 338475 340727 374106 378012 608432 636562 40.75 67.9 1
11:08:11 2023-09-27 338582 332519 85422 81508 122176 125938 125392 124209 90828 89841 96396 99145 119455 120033 340582 366694 989708 974685 357803 374364 113116 97947 106420 107683 123532 120982 112679 113647 77214 78595 281945 231243 673791 674877 204086 202036 260286 261626 304632 295369 311118 315789 327812 333788 310615 345431 692923 727137 517316 427339 274989 269655 314074 310953 329902 330854 333676 339763 373283 376806 604003 634538 40.75 67.9 1
11:08:12 2023-09-27 338619 332729 83802 81545 121836 125904 125392 124533 90890 89533 96331 99246 119255 120268 340582 367540 986969 976069 357264 374328 113150 97747 106453 107616 122998 120982 112899 113303 77162 78456 262225 230004 686673 676311 203800 201682 261164 261734 302732 296978 310753 315861 328982 332962 311011 347228 695178 727587 521630 428658 274568 268834 314809 311970 325393 331919 333713 339250 374440 376806 608048 633786 40.75 67.9 1
11:08:13 2023-09-27 337076 332764 85322 81545 122654 125764 125186 124533 90765 89533 96430 99246 119314 120268 340618 364462 984137 974685 363793 375189 112994 97847 106387 107650 122965 120982 112744 113952 77162 78595 264644 231957 675994 674622 204481 202235 259627 263773 303438 295749 311591 315164 328804 334794 309060 346101 697187 726651 515607 426853 275691 269655 312170 313872 325393 332909 336002 341128 372986 375356 610874 634721 40.75 67.9 1
11:08:14 2023-09-27 337625 332501 85367 81516 122008 125523 125426 124242 90828 89565 96397 99279 119537 120067 340618 365594 981278 973974 362731 375154 113038 97915 106453 107650 122965 121488 112997 113803 77162 78595 267964 230883 676369 674877 203800 202635 259298 260848 302854 295541 311479 315595 327459 335006 310069 344565 698175 721345 515283 426061 274989 270926 312206 312955 325884 331652 336659 340038 372951 376555 613704 635364 40.75 67.9 1
11:08:15 2023-09-27 340154 333983 83833 81559 122475 125837 125291 124314 91012 89866 96824 99112 121412 119832 340618 367834 985421 973245 360618 375453 113038 97882 106354 107731 122965 121319 112777 113679 77162 78595 262225 230721 675354 674877 202910 202954 259845 260813 302819 296107 311261 315861 327001 333462 311738 342591 697187 725195 525743 427714 274113 271116 312936 312664 328382 330889 333713 340277 373283 375677 609040 634066 40.75 67.9 1
11:08:16 2023-09-27 336331 333230 83603 81769 121732 126146 124946 124619 90641 90029 96331 99279 119120 120638 341349 369984 981204 968308 360366 375118 113116 97882 106387 107650 122965 121319 113217 113614 77214 78563 263445 229415 686283 680153 203444 202600 260394 261734 301405 297396 312883 314829 329978 332357 312642 345260 699165 729926 527451 431202 274568 272767 313597 313359 327650 333371 336331 340396 377346 376591 613252 634538 40.75 67.9 1
11:08:17 2023-09-27 335675 333987 83742 81667 121965 126045 125239 124652 90732 89811 96331 99628 119314 120687 340546 368907 981241 969332 364677 377378 113082 98049 106420 107831 122965 121488 112614 113835 77162 78734 263445 230165 671893 676061 203587 202600 260211 261577 301405 296942 311698 313908 329978 333133 310975 345576 699165 730323 523344 431202 275958 270443 313120 313872 326762 331583 337373 340060 376658 376770 612208 636562 40.75 67.9 1
11:08:18 2023-09-27 336295 333476 83710 81661 121914 126146 125359 124652 90828 89998 96396 99246 119120 120436 340582 367798 986969 965455 363536 375981 112926 98117 106387 107683 122755 121488 112744 113914 77162 78734 266281 231603 671156 676025 203872 202423 258934 260813 303244 293913 312682 314607 329480 332891 310975 344529 697187 735519 528841 429313 277072 273422 311885 313109 329472 332440 337539 341026 375350 376591 612381 637162 40.75 67.9 1
11:08:19 2023-09-27 336972 333190 83718 81713 121848 126112 125484 124863 90732 89779 96331 99213 119221 120318 340403 368871 986969 967450 359460 375118 113004 97915 106387 107650 122899 121319 112395 113835 77162 78702 259872 231603 672778 678709 203266 202954 259663 261734 303883 295799 313883 314901 328982 332926 311957 342483 696163 728899 528841 428658 275505 271305 313085 311671 327857 330819 337135 338263 375493 375641 610508 636562 40.75 67.9 1
11:08:20 2023-09-27 337320 333740 85418 81764 122045 126112 125359 124652 90828 89779 96396 99246 119421 120310 340546 368803 988971 971136 358378 375417 113116 97915 106420 107831 122998 121285 112744 113914 77444 78702 262225 231243 677223 676061 203409 202600 260980 261734 303316 295620 311698 315344 329978 333622 312906 345846 697361 737476 511780 432426 276876 270338 314887 311792 327450 330750 336916 341510 377771 375641 603572 636073 40.75 67.9 1
11:08:21 2023-09-27 335347 335868 83603 81801 121666 126213 124913 125030 90660 90207 96299 99723 119120 120840 340546 369723 990372 973974 360895 375417 113116 97915 106420 107650 122965 121488 112712 113647 77162 78702 262310 230685 674787 676061 203729 202247 260980 261734 303316 296071 311698 314386 331216 332357 311483 346700 695105 729962 526061 432154 275411 269620 314809 311934 326868 330889 336622 340690 377792 377602 605321 636562 40.75 67.9 1
11:08:22 2023-09-27 333352 333463 85426 81773 121848 126025 125359 124619 90828 89811 96462 99246 119120 120436 340582 364974 992445 975360 360546 375417 112892 98250 106248 108013 122899 121658 112614 114025 77162 78734 262225 230524 668620 678709 204408 202282 260430 261734 303244 298018 313384 313621 329693 334653 310255 346518 695980 730179 524372 427193 276114 270734 313894 311934 327066 330819 338714 341247 375243 378487 608394 635998 40.75 67.9 1
11:08:23 2023-09-27 336331 332694 83718 81671 122147 125938 125359 124817 90890 89844 96463 99279 119620 120436 341062 365010 993330 976069 360582 376017 113004 98250 106420 107980 122932 121573 112395 114025 77162 78765 261887 232255 669672 677748 204551 202282 260430 260813 303280 294925 313378 314865 328450 334701 310069 346299 695671 729665 517316 426097 275797 270220 313853 312628 327627 329828 338714 338227 373808 378545 608911 636562 40.75 67.9 1
11:08:24 2023-09-27 339308 333983 85426 81512 122180 125764 125359 124414 90890 89685 96462 99213 119462 120033 340582 366658 989671 974649 357803 375417 113116 97915 106420 107650 122965 120982 112647 113647 77267 78648 262310 231207 688044 674877 203765 202637 261680 261554 303919 296690 311851 315753 329052 333788 312486 345919 694922 726819 525571 428319 275182 269655 315031 311078 329312 332848 333604 340049 374404 376806 604724 634198 40.75 67.8 1
11:08:25 2023-09-27 339048 332729 83763 81657 121881 125904 125186 124585 90890 89811 96430 99246 119503 120352 340582 367504 986969 977528 360474 374328 113116 97882 106453 107683 122998 120913 112777 113303 77267 78595 262310 229611 678060 676790 203908 201647 261164 260813 302323 296978 310753 315595 328946 332962 310975 347437 697150 727646 523858 428694 276027 268799 314588 312883 325358 332383 335637 339250 374440 378545 608048 633749 40.75 67.9 1
11:08:26 2023-09-27 337367 333834 85422 81657 121830 126059 125272 124619 90828 89779 96364 99279 119120 120436 340582 364171 982669 978326 364380 374328 113307 97915 106908 107650 122932 121319 112931 113647 77162 78648 261102 232122 675994 676705 204481 202424 260394 263959 302625 296625 315330 315422 328804 334829 309745 346627 698670 727587 523001 427764 277860 270443 312170 313872 325884 331849 336477 339214 373248 379114 614053 635622 40.75 67.9 1
11:08:27 2023-09-27 337840 332703 85535 81508 122545 125697 125799 124242 90890 89533 96626 99279 119387 120234 341326 365558 983403 973974 363793 375417 113116 97915 106420 107683 122965 121319 112569 113647 77267 78897 262225 230524 675756 674877 204051 202919 259663 261577 302819 296107 311444 315825 327459 334970 310726 344565 698670 725426 527114 426061 274989 271081 312206 313359 325884 333378 336622 340241 372951 377387 614125 634390 40.75 67.9 1
11:08:28 2023-09-27 338797 332694 83603 81657 121914 125938 125186 124619 90765 89533 96462 99383 119255 120234 340307 369984 979779 971136 360618 374293 113341 97882 106926 107650 123710 120948 113528 113516 77477 78607 262310 230059 683066 680153 203623 202424 260394 263215 302181 297816 311154 315013 329978 332125 311707 345322 698670 731750 527970 431202 274533 270751 313853 312664 324868 332383 336354 338191 377526 376241 610406 634685 40.75 67.9 1
11:08:29 2023-09-27 333938 333248 83603 81773 121666 126146 124980 124652 90765 90122 96266 99279 119120 120470 340546 368907 982669 968308 364529 374328 113116 97915 106420 107683 123498 121319 112997 113647 77267 78702 260016 230201 675020 676061 203765 202600 260211 261612 301405 296733 311734 313944 329978 332891 311483 346138 699165 729696 521630 430591 275147 270478 313156 314350 327359 333848 337393 340396 376407 376699 612568 637199 40.75 67.9 1
11:08:30 2023-09-27 336379 332729 85367 81657 121914 126112 125152 124619 90890 89811 96397 99246 119221 120436 340546 367798 986969 965455 360654 375417 111516 98519 106321 107962 122866 121469 112899 113959 77267 78863 262225 232148 671153 680635 203909 202954 258934 263691 304205 295799 313384 315422 329444 333660 311483 342555 696400 729890 521630 429642 274568 271755 312206 313395 327892 330358 337721 338263 376093 375883 609040 636562 40.75 67.9 1
11:08:31 2023-09-27 336648 332734 85426 81717 121946 126146 125272 124533 90828 89811 96364 99279 119421 120379 340546 369723 989073 965455 359460 375453 113116 97915 106387 107683 122965 121488 112602 113803 77349 78702 262225 231567 675160 678228 203444 203594 260028 266312 304668 295620 312463 315380 329480 334001 312686 342555 696163 730287 528841 429653 276483 271924 313823 312378 328246 330750 337539 341510 375999 375462 607002 636451 40.75 67.9 1
11:08:32 2023-09-27 337258 333428 85367 81749 121881 126146 125484 124552 90890 89779 96364 99246 119379 120352 340439 369984 988971 967585 358378 374364 113082 98082 106420 107650 122965 121319 112569 114162 77267 78765 262225 231405 673275 676025 202805 202777 260797 261734 304240 295620 311698 315344 328698 331893 312906 345052 695142 730287 523858 431202 274078 270513 315031 311105 327627 330854 336659 339499 376658 375641 604464 636562 40.75 67.9 1
11:08:33 2023-09-27 333938 333736 85393 81838 121615 126180 124946 124652 90641 90151 96265 99723 119120 120756 340068 366730 990409 973974 360546 375154 113116 97947 106420 107683 122932 121319 112744 113679 77162 78734 262225 230883 674385 676097 204408 201964 260797 266349 303316 294883 313734 313651 330746 332926 312227 347427 697361 737204 520259 429799 276114 269550 314002 312740 329509 331709 337539 340228 377792 379078 606551 635778 40.75 67.9 1
11:08:34 2023-09-27 333906 335872 83771 81773 121946 126025 125186 124652 90798 89931 96299 99279 119255 120436 340582 365010 993059 975360 360582 375453 112859 98250 106248 107939 122697 121658 112241 114025 77162 78734 262225 232509 679464 676025 204766 202282 260430 260813 303316 296215 313414 313908 329747 334935 311932 347437 698175 730323 523001 427375 276027 269689 314145 312597 326868 330624 338714 338227 374404 375915 608469 636562 40.75 67.9 1
11:08:35 2023-09-27 338562 332729 85459 81661 122395 125731 125392 124209 90890 89533 96495 99145 119255 120143 340618 365558 991887 976069 359460 375417 113116 97947 106387 107683 122932 121404 112504 113647 77244 78765 262225 231639 670171 674877 204086 202600 260430 260813 304704 294269 311769 315609 327741 336695 311234 345992 693976 729574 525400 426856 275655 270751 313930 311792 330246 330624 336659 340277 374141 377652 604640 636329 40.75 67.9 1
11:08:36 2023-09-27 338797 332738 85426 81741 122213 125938 125272 124447 90890 89533 96496 99246 121429 120033 340618 366658 987535 976069 358779 374328 113228 97882 106453 107542 122998 120982 112964 113647 77214 78595 262310 230918 675246 674877 203481 202600 260430 261734 304668 295863 310718 315861 328684 333894 310757 345649 695142 727687 527451 429713 275411 270478 315031 310989 327362 331884 333676 340038 374368 376806 603109 634721 40.75 67.9 1
11:08:37 2023-09-27 337844 332738 85426 81745 122147 126025 125186 124652 90765 89811 96396 99279 119120 120436 340618 367540 987527 977565 360582 374328 113150 97947 106420 107650 122965 121319 112777 113647 77214 78680 263445 230004 676471 676790 204086 201647 261164 263586 302110 297311 313956 315320 329337 333823 310869 348102 697003 728985 523001 428549 276256 269209 314145 313395 325624 332637 336239 339250 375493 376178 607286 634119 40.75 67.9 1
11:08:38 2023-09-27 336595 332738 85334 81661 121848 125938 124980 124850 90765 89844 96331 99279 119255 120352 340582 363880 984137 976798 364344 374328 112994 97882 106420 107683 122965 120982 112679 113303 77162 78595 261887 230201 678458 676311 204766 202140 260028 261612 302359 296524 311698 315861 329444 334970 309781 346899 698670 729683 530231 423664 276292 269689 312900 313872 325848 330924 336622 339012 374106 375915 610874 634685 40.75 67.9 1
11:08:39 2023-09-27 339757 332734 85518 81628 122549 125731 125392 124209 90890 89500 96462 99044 121379 119832 340618 368647 984137 973974 360618 375167 112994 97915 106420 107683 122965 121319 112744 113835 77267 78595 262310 230883 675875 674586 203660 203527 260251 263215 303173 296000 311591 315789 327777 334256 312288 344384 698175 725580 525743 428658 276800 271235 313085 313324 325954 330924 335600 342968 374119 376241 609113 633749 40.75 67.9 1
11:08:40 2023-09-27 339517 332725 85393 81717 121764 126059 125186 124499 90890 89750 96461 99383 121345 120234 340582 369984 980546 972554 360618 374364 113374 97747 107106 107468 123031 120948 113250 113270 77214 78648 262225 230236 679573 678709 203765 202954 260430 260813 302606 297606 310282 315307 330014 332659 311992 345613 698175 727837 520259 431202 274568 270513 313889 312883 325393 332918 335879 338263 377260 376806 614317 634354 40.75 67.9 1
11:08:41 2023-09-27 333942 333843 83603 81657 121699 126142 125186 124619 90765 89844 96265 99279 119255 120470 340546 367834 985570 970446 364859 375489 112926 98182 106354 107716 122932 121488 112582 113926 77319 78853 262225 231162 671523 680635 203980 202778 260394 262309 302392 295928 313455 314386 330014 333427 311738 346138 700235 734382 521630 429982 275375 270478 312395 315013 325884 330889 338475 338191 376093 376806 614125 636562 40.75 67.9 1
11:08:42 2023-09-27 335904 333915 85334 81801 121881 126050 125356 124533 90641 89750 96266 99246 119255 120470 340223 367834 986969 966899 362731 375453 112926 98178 106354 107864 122814 121488 112268 114025 77109 78853 262225 231603 670412 675989 203943 202635 258934 261754 303351 295169 312647 314865 329747 333427 311738 344565 698175 730251 521630 429338 275411 271375 312206 313395 327627 332909 338146 341436 376107 377064 611511 637845 40.75 67.9 1
11:08:43 2023-09-27 336890 333843 83603 81657 121910 126021 125186 124619 90890 89533 96299 99416 119289 120352 340068 368838 989708 968345 359195 375453 113150 97915 106321 107780 122866 121281 113119 113848 77214 78670 264644 230776 675637 680635 203267 202778 260980 261734 304205 295863 311769 315320 329836 331858 312942 346138 694614 729998 523001 432426 274568 269689 313715 311680 327362 330889 337489 338976 377526 376241 603609 636562 40.75 67.9 1
11:08:44 2023-09-27 334051 333613 83377 81838 121621 126239 124860 124685 90641 89844 96168 99312 119037 120672 340032 369463 990409 973700 359496 375453 113150 97947 106420 107650 122965 121319 112647 113647 77162 78648 267964 230883 675518 676133 203943 202317 261164 266312 303209 295297 312894 313980 331014 332659 311519 347756 695142 736459 520259 431202 275833 270734 314779 312158 329545 331281 336513 340543 377684 377796 606439 636451 40.75 67.9 1
11:08:45 2023-09-27 335904 333843 85334 81669 121914 125756 125563 124447 90890 89565 96364 99246 119323 120101 340259 364754 993367 977991 363028 375467 111207 98079 106354 107913 122899 121623 112614 113992 77214 79037 262225 232148 669797 677748 204443 202317 261092 263691 303280 294925 313670 314937 328751 334724 310798 346664 695178 730251 520021 426097 275833 270066 314110 312664 327857 329863 338714 339250 374106 378185 608048 636562 40.75 67.9 1
11:08:46 2023-09-27 337844 333843 85426 81661 121897 125722 125392 124242 90890 89500 96462 99246 121379 119950 340618 365594 990446 976105 358990 374043 112994 97915 106420 107650 122965 120982 112504 113647 77109 78734 262225 231603 678238 674877 204121 202494 260430 260813 305169 295204 311734 315861 327954 334746 311011 346138 695874 728402 518668 427084 276591 270373 313489 311573 327821 330750 336440 343153 373665 377868 603536 636110 40.75 67.9 1
11:08:47 2023-09-27 337367 333577 83603 81628 121877 125900 125152 124585 90828 89779 96299 99213 119221 120195 340295 365017 987527 979259 362513 374150 113260 98085 106354 107665 122899 121112 113042 113614 77162 78563 262310 229933 674652 678228 204659 201577 260394 260848 302323 296834 313114 315602 328911 333894 309745 347719 697187 729770 523001 426097 276256 269655 313085 313872 325585 331884 336348 339214 375493 375915 610369 634198 40.75 67.9 1
11:08:48 2023-09-27 336580 333807 83714 81652 121815 125900 125152 124499 90765 89717 96331 99213 119120 120234 340271 363880 981241 975360 363793 374364 113116 97947 106420 107650 122965 121319 112931 113647 77214 78702 262225 231848 675875 674841 204551 202742 260028 261977 302783 295505 311698 315861 328698 335698 311198 346091 700880 726342 524078 423484 275849 271130 312028 314104 328614 333342 336659 339250 373212 377868 611592 635585 40.75 67.9 1
11:08:49 2023-09-27 342801 333843 85535 81476 122545 125625 125686 124209 91015 89500 96824 99011 121547 119798 340546 365558 984100 973974 362658 375417 113082 98145 106420 107650 122932 121319 112614 113647 77162 78734 262225 230721 672880 674877 204086 202990 260028 263691 303244 296632 311698 315861 327424 334432 311483 344529 698670 721309 521630 427001 274497 271305 313120 312919 326833 331849 336348 340277 373248 375883 609938 634198 40.75 67.9 1
11:08:50 2023-09-27 335868 335609 83598 81764 121699 126142 125152 124652 90608 89968 96331 99279 119221 120721 340546 369723 981241 968308 360438 374328 113082 97915 106420 107650 122965 120948 112614 113647 77214 78648 263445 229415 673621 676025 204086 202742 260430 263736 303653 297635 313920 314685 331574 332751 311814 345956 699055 734866 521630 431409 274918 270856 314074 313395 325358 333138 337135 341173 377756 376806 612641 635659 40.75 67.9 1
11:08:51 2023-09-27 333654 335537 83598 81769 121699 126142 125152 124652 90828 89935 96618 99279 119120 120436 340546 368611 984137 970059 364896 375417 112971 97915 106387 107650 122932 123710 112647 113835 77162 78765 262225 230847 672277 680918 204086 202919 260430 262379 302075 296733 312682 314607 330710 333392 311921 346138 694083 729998 523515 430896 275375 270478 313597 314829 325585 333848 338199 341210 377224 377337 612714 636562 40.75 67.9 1
11:08:52 2023-09-27 335868 335573 83880 81764 121881 125987 125272 124619 90890 89811 96462 99279 119421 120401 340068 367762 986969 968828 362731 375417 113116 98082 106760 107798 122932 121573 112582 113992 77162 78734 267964 232291 669174 680525 204303 203241 260032 263773 304438 294668 313271 315164 329800 333753 311778 344871 698175 734527 523001 429982 277663 272531 312135 313359 327857 330589 338438 342201 376479 376806 610910 636562 40.75 67.9 1
11:08:53 2023-09-27 336616 333613 85385 81764 121946 126142 125272 124619 90828 89779 96430 99246 119120 120234 341349 367762 989776 965455 360256 375453 113116 97915 106387 107650 122932 121488 112614 113647 77162 78734 262225 231603 671276 678709 203943 203594 260211 260813 304668 295169 313920 315344 329711 333427 313118 342519 696127 729926 521630 429605 274113 272426 313120 311970 327892 330589 337648 338976 375529 375677 607753 636303 40.75 67.9 1
11:08:54 2023-09-27 336193 333577 83700 81661 121910 126021 125186 124619 90890 89779 96365 99246 119421 120234 340032 368803 990409 971099 358342 375154 113116 97915 106420 107650 122965 121488 112964 113893 77477 78821 262225 232452 675398 681118 203623 202636 261496 261698 303990 295892 312468 315235 330478 331893 311992 346627 696865 736641 535790 431813 274568 269655 315223 311827 327362 330889 337379 339214 377828 376806 604427 636073 40.75 67.9 1
11:08:55 2023-09-27 333942 333613 83598 81801 121550 126142 124946 124685 90608 89968 96168 99791 118955 120840 339554 367798 989671 973700 359460 375118 113116 97915 106420 107650 122965 121488 112712 113614 77162 78648 262310 230685 672392 676025 204051 202105 261164 261734 303280 296107 312894 313944 331480 332891 311483 348248 695634 736350 515607 431813 276256 269655 315031 311970 327397 331884 337356 340879 378641 378221 605211 636451 40.75 67.9 1
11:08:56 2023-09-27 333942 333613 85389 81545 121848 125900 125356 124533 90828 89811 96331 99246 119120 120234 341529 364462 993294 976749 360546 375118 112892 98277 106288 108144 122800 121858 112647 114338 77162 79037 262225 231425 665395 678709 204588 202424 260761 261354 303742 295620 313635 314613 329195 334900 310033 346700 697150 730287 521630 427037 276256 270443 314110 312664 326868 329863 338714 338227 374404 376252 608479 636562 40.75 67.9 1
11:08:57 2023-09-27 336818 333613 85568 81652 122362 125726 125392 124209 90890 89533 96430 99246 119421 120033 340271 364974 992590 976749 360582 375131 112926 97915 106387 107650 122899 121488 112614 113835 77162 78734 262225 232291 669917 676790 204408 201965 260430 260813 304883 294925 312647 315861 327990 334746 310975 346627 694614 728053 524372 426097 276029 272650 313823 313073 328635 331973 337539 340170 373665 377796 604281 636377 40.75 67.9 1
11:08:58 2023-09-27 337844 333577 83718 81713 122147 125938 125186 124619 90890 89811 96430 99246 119120 120067 340032 367210 986969 982016 361996 375167 111748 98052 106860 107772 122932 120810 113152 113737 77372 78638 263445 231299 681781 676790 204121 202317 261460 261734 303244 297360 313684 315861 328982 334185 311814 347756 696200 728779 516809 428694 275411 269620 315475 312883 325884 333428 335600 339763 375529 377868 607149 634198 40.75 67.9 1
11:08:59 2023-09-27 337575 333485 85385 81708 122143 125938 125186 124499 90798 89565 96331 99246 119120 120268 340546 365594 986697 977528 362658 375417 113038 97882 106420 107650 122965 121319 112744 113614 77214 78734 262310 231627 675009 677748 204730 201682 260797 261612 301531 297396 311698 315861 329444 333894 311932 348248 698413 729505 523001 428366 276891 270734 313966 313883 328150 332742 336203 341510 375350 378898 609040 634685 40.75 67.8 1
11:09:00 2023-09-27 337460 333987 85535 81480 122578 125695 125392 124209 90890 89533 96462 99145 119421 119994 340810 365309 985383 973826 363134 375274 113294 98118 106827 107847 122899 121350 112647 113614 77360 78702 259872 230524 675756 674695 204051 202954 260165 261612 303316 297135 311734 315861 327954 335006 311702 345052 698670 725462 520021 426097 274568 271305 313120 313872 325919 331849 337135 340313 375782 376806 610837 634235 40.75 67.9 1
11:09:01 2023-09-27 339281 333987 85418 81657 122026 125731 125392 124242 90828 89533 96396 99112 119255 119832 340068 368907 982706 972554 360618 374328 113116 97915 106420 107650 122932 120982 112504 113614 77162 78648 262225 230685 678132 677748 203767 202954 260211 260813 303280 296942 310500 315861 329729 332646 312691 345322 697040 729574 521630 432154 276876 271130 313674 312740 328614 332883 333640 339763 376658 376505 608690 634161 40.75 67.9 1
11:09:02 2023-09-27 333749 332734 85326 81713 121881 126146 125152 124652 90942 89927 96595 99526 119314 120500 340403 367655 986122 970209 364750 375838 111309 97882 106387 107899 122899 121488 112537 113926 77425 78702 259872 230721 675916 676097 203980 202777 260394 262414 302323 296942 312682 314386 330014 332962 311957 346138 698908 734527 516302 429982 275411 270478 313120 313621 325884 330924 338475 338191 376694 376806 612714 636562 40.75 67.9 1
11:09:03 2023-09-27 335904 332699 83806 81661 121877 125938 125152 124499 90641 89811 96331 99246 119120 120234 340032 368346 986969 966899 364417 375417 113004 97947 106387 107683 122814 121488 112395 114025 77109 78734 264312 231567 685194 676025 204086 202919 259663 264332 304732 295785 313419 315236 329836 333823 311850 345921 698028 729890 523001 429763 275375 271720 311850 313872 327627 332909 338568 339179 376057 377337 610442 635328 40.75 67.9 1
11:09:04 2023-09-27 336890 332694 85422 81778 122344 125977 125224 124863 90791 89837 96528 99147 119633 120298 340403 369911 991888 969518 358342 374328 113116 98388 106354 107847 122965 121285 112647 113914 77162 78821 262225 230883 673021 678709 202840 202990 261164 266312 304704 296071 312427 315861 329466 332659 313859 345613 695142 729926 523001 430945 274497 270891 315031 311934 327857 330889 337410 339499 376658 376241 604464 636562 40.75 67.9 1
11:09:05 2023-09-27 336890 332734 83823 81661 121691 126112 125152 124619 90765 89779 96331 99246 119289 120436 340032 369984 990446 970059 359460 375453 113072 98182 106420 107831 122965 121380 112679 113803 77162 78734 259872 230883 673393 681051 203838 202672 261865 263215 304062 296381 312539 315451 330835 332716 312543 346518 695105 736121 518374 431813 277072 270338 315031 311934 327362 330889 336897 341436 377684 376806 604464 636562 40.75 67.9 1
11:09:06 2023-09-27 333942 333520 83598 81834 121633 126213 124946 124685 90641 90175 96200 99654 119037 120874 340032 367246 990409 973974 360546 375417 113038 97915 106420 107650 123366 120982 112569 113647 77162 78734 262225 230918 674019 676061 204730 202140 261164 260813 303991 296107 312427 314422 331480 332926 311046 348285 696163 736409 523515 430591 276256 269655 315031 312883 328614 330924 337721 340338 377828 376213 606855 638150 40.75 67.9 1
11:09:07 2023-09-27 336415 332466 85389 81834 121946 125938 125592 124242 90890 89750 96430 99279 119421 120318 341086 364462 993367 976105 360582 376017 113038 97947 106387 107864 122932 121573 112395 114240 77267 79125 270369 232638 668931 677232 204588 202778 261128 263215 304062 293841 313527 315566 328450 335006 310762 346700 694849 733400 523001 426736 276256 270443 314145 313216 328388 330358 338714 339763 374106 376252 607617 636562 40.75 67.9 1
11:09:08 2023-09-27 338562 332230 85426 81624 122307 125938 125392 124242 90890 89565 96528 99213 121379 120033 340546 365594 992590 976069 358414 376310 113038 97915 106420 107575 122932 121319 112744 113679 77162 78680 262225 231639 676694 675833 204121 202777 260797 260813 305205 294711 311769 315861 327990 335720 311483 346700 694614 728137 518034 427375 277784 270478 314145 311934 328920 330889 336843 343456 374155 378221 603426 635475 40.75 67.9 1
11:09:09 2023-09-27 337844 333933 85334 81545 121881 125938 125272 124533 90641 89533 96364 99246 119289 120234 340068 367210 986969 977293 359460 374364 113184 97915 106974 107813 123511 121246 113184 113581 77372 78638 263445 229701 678670 676680 204409 202778 260135 261734 303316 297396 311471 315609 329195 333894 311702 347756 696163 729683 525571 428731 275833 269655 315475 312664 325919 332918 335637 340002 375529 377868 606719 634235 40.75 67.9 1
11:09:10 2023-09-27 336890 332466 83802 81605 121760 125938 125186 124533 90765 89565 96364 99246 121429 120352 340068 365629 986969 977565 362695 374328 113150 97915 106420 107650 122965 120982 112614 113303 77162 78734 262310 229939 691057 676790 204730 201682 260797 261612 302074 296978 311698 315861 329480 333929 310104 348532 696916 729254 522456 428694 276910 272266 313823 314791 328150 332672 336513 340170 375386 378934 611649 634501 40.75 67.9 1
11:09:11 2023-09-27 336890 332462 85418 81689 122208 125731 125392 124447 90828 89750 96364 99246 119255 120344 340582 364462 981314 975757 363575 375203 111516 98085 106387 107731 122899 121181 112866 113848 77529 78638 262225 231792 673517 674877 204157 202954 259663 264332 303173 296733 311734 315861 327724 334759 310869 345613 698175 725499 521373 426061 275604 271305 313120 313908 328760 331849 337410 340277 374141 377602 610910 636441 40.75 67.8 1
11:09:12 2023-09-27 339281 332699 85426 81770 122541 125731 125392 124242 90890 89500 96495 99044 121379 119632 340068 367798 982706 973974 363694 374364 113116 97915 106420 107683 122932 120982 112712 113647 77214 78734 262225 230721 676506 674877 203446 203594 260211 261429 304205 296524 311698 315861 328720 334467 312028 344565 698175 728262 518668 430028 277072 271839 313453 313252 326762 331744 335966 341200 374226 376627 609077 634235 40.75 67.9 1
11:09:13 2023-09-27 335673 332729 85334 81826 121695 126180 124980 124652 90798 89844 96233 99312 119255 120470 341344 368360 985848 970209 363611 375011 113250 98051 106387 107698 122899 121146 112866 113647 77162 78680 261102 231463 674647 679994 204086 202919 260430 261647 302359 297180 312539 314643 330978 332926 311274 346138 699105 734527 516302 430591 275182 270513 314110 314284 324903 331919 337685 338227 377562 376806 612714 636562 40.75 67.8 1
11:09:14 2023-09-27 333978 332734 83603 81689 121797 126180 124980 124619 90765 89811 96266 99279 119120 120268 340068 367570 986969 968345 364932 375118 112960 97947 106387 107716 122730 121488 112268 113835 77057 78734 262310 231369 667798 676061 204121 202954 259663 264332 303280 295863 313414 314937 329764 333916 311743 346176 698982 729890 521630 429836 275920 271130 313189 314427 327220 330889 338714 338263 376393 377337 614125 636302 40.75 67.9 1
11:09:15 2023-09-27 336653 332729 85363 81766 121877 125938 125186 124619 90890 89894 96791 99559 119314 120599 340199 369875 989776 970209 360858 374975 113216 98118 106387 107650 122932 120982 112395 113893 77372 78885 262225 231405 682382 678228 203161 203488 260430 266349 305169 296215 312427 315861 329751 332926 313453 345052 696200 730251 523001 432154 274113 271305 314809 311970 328618 330889 337685 339250 376093 376241 606231 636562 40.75 67.9 1
11:09:16 2023-09-27 336379 332729 85396 81834 121918 126059 125186 124566 90765 89565 96397 99279 119255 120352 340032 370128 990446 971173 358342 375453 113072 97915 106420 107683 122965 121319 112614 113803 77162 78734 262225 230883 674549 679690 203479 202954 261164 266276 303633 296237 315186 315609 330871 332519 313310 346518 695524 735725 523001 432426 277072 270408 315031 311970 327892 332392 337393 341436 378094 376806 605688 636562 40.75 67.9 1
11:09:17 2023-09-27 333942 332764 85367 81801 122311 126360 125191 124863 90693 89931 96462 99486 119086 120534 340163 366252 992593 976054 360546 374328 112960 97947 106420 107813 122932 121404 112647 113647 77162 78680 262310 230776 676925 676061 204766 202317 261164 263142 303316 296107 312682 314679 331014 334701 311011 348261 696693 730071 523001 428731 276292 269689 315209 312919 326904 331652 339194 337954 376694 376511 608048 636562 40.75 67.9 1
11:09:18 2023-09-27 333978 332738 85451 81652 121914 126348 125186 124533 90890 89877 96429 99312 119289 120431 340582 364498 994777 974685 360582 375489 112892 98250 106281 107864 122697 121658 112191 114025 77191 78765 259872 231639 665152 678599 204840 202672 261312 263773 303173 295190 314004 315236 329604 336695 310869 347573 697003 730616 523001 426736 276292 272266 313859 312883 327327 330128 339194 338298 375015 378934 608048 636562 40.75 67.9 1
11:09:19 2023-09-27 338619 333875 83998 81801 122709 126011 125672 124519 91012 89865 96791 99081 119616 120264 340271 365594 990409 977491 359945 375802 113273 97915 106420 107650 122965 121415 113152 113803 77267 78734 264620 231243 675144 674608 204551 202954 260980 261734 304310 296071 314626 315861 328946 334935 311702 346664 695105 728779 524372 427980 275797 270856 314809 311934 328884 332357 336622 340792 374404 377868 604396 635622 40.75 67.9 1
11:09:20 2023-09-27 339011 333978 85426 81769 121905 125938 125359 124414 90765 89717 96496 99213 119387 120033 340032 367210 987535 978140 357516 374328 113341 97882 106453 107950 122998 121319 113152 113647 77372 78853 264620 232085 679831 676680 204553 202743 261901 263215 303102 297036 311555 315753 329408 334630 313668 348495 698175 729491 518838 428622 275797 269620 315697 312597 325813 332883 336586 340277 375529 377868 607112 634685 40.75 67.9 1
11:09:21 2023-09-27 336180 333983 83838 81675 122442 126428 125291 124552 90916 89779 96462 99246 119421 120310 340295 363993 984100 977491 363757 374328 111671 98151 106420 107650 122965 120948 112647 113647 77444 78702 262310 230130 675144 675833 205377 202282 260430 262379 303209 297396 311734 315861 329675 334688 310033 347756 699165 729756 523001 426061 277105 270478 313156 314571 328077 331884 337135 339727 375829 376476 610837 634480 40.75 67.9 1
11:09:22 2023-09-27 336052 332694 85418 81789 122204 125938 125325 124242 90828 89779 96364 99213 119503 120436 340546 364427 982669 976054 364842 374293 113116 97915 106420 107650 123374 121330 113119 113893 77425 78670 267964 230741 675875 674659 204304 202778 260358 264332 303137 295933 312427 315861 328454 336168 313484 346346 699165 727037 522726 426780 276114 271340 313120 313872 326868 332348 337373 340277 373772 377868 611775 635622 40.75 67.9 1
11:09:23 2023-09-27 337516 333978 85543 81628 122471 125904 125392 124209 90890 89468 97143 98875 121547 119597 340582 367210 984100 975360 362731 375417 113116 97882 106420 107650 122932 121319 112744 113614 77214 78702 262225 230524 674906 675563 204086 203559 260211 261977 303316 296524 313956 317648 327954 334666 312906 345052 698175 726696 525743 428016 274533 271340 312579 313329 329545 333402 336331 341200 373963 376663 612381 634501 40.75 67.9 1
11:09:24 2023-09-27 333690 332703 83765 81797 121680 126180 124980 124960 90608 89811 96266 99723 119120 120436 339518 368619 981241 968308 362513 375203 111671 98322 107205 107806 122932 121469 113217 113737 77425 78799 274597 230806 678050 676025 204516 202990 260797 261577 302534 297707 311734 315530 331480 332926 312686 347425 701152 730323 517316 431202 275375 271081 314110 313872 325848 333652 337648 339214 378396 377868 612408 636562 40.75 67.9 1
11:09:25 2023-09-27 333690 332729 85389 81801 121756 126146 125152 124652 90765 89968 96331 99723 119120 120638 340032 368611 984137 968308 364859 375417 111593 98184 106420 107905 122965 121488 112614 113803 77214 78734 262225 230883 676291 676061 204121 202954 261020 262414 302783 297396 313158 314901 330978 333929 312678 346664 698046 736121 523515 430945 277663 272080 313710 314721 328150 332510 338532 341268 377612 377760 613399 636562 40.75 67.9 1
11:09:26 2023-09-27 335541 332738 85451 81741 122171 126146 125359 124652 90890 89811 96396 99449 119421 120470 340068 367547 989591 970059 363391 375838 113294 98286 106354 108029 122866 121554 112931 114194 77162 78841 281945 231603 673852 678562 204588 203559 259845 261977 304205 294847 313384 315162 329943 334432 311957 345613 698670 736823 524372 429642 275797 272135 312206 313616 328618 330889 339164 339214 376658 377602 609938 637919 40.75 67.8 1
11:09:27 2023-09-27 335614 332475 85381 81769 121938 126112 125152 124652 90890 90122 96462 99246 119188 120318 340307 368575 987498 966862 360256 375453 113116 97915 106420 107831 123498 121404 112712 113647 77267 78734 266281 231567 677310 678709 204086 203880 260394 260813 305133 296215 313122 315861 329978 334419 313351 345285 696930 729949 517316 429799 276287 272446 313894 312449 330948 331674 337539 339692 376393 376205 607076 637997 40.75 67.8 1
11:09:28 2023-09-27 337112 332734 85359 81801 121756 126146 125356 124414 90828 89779 96594 99458 119314 120397 341344 369947 992593 975249 359028 375274 113294 98112 106387 107798 122932 121488 112744 113914 77214 78973 281945 230847 672768 679921 204086 202954 261865 261354 304454 296107 311769 315861 330978 332427 312906 346700 696127 736677 525540 432426 275375 270255 315475 312006 327857 331884 337648 339763 378930 375920 604427 636562 40.75 67.9 1
11:09:29 2023-09-27 333510 332703 83594 81797 121578 126146 124602 124685 90608 90091 96168 99824 118955 121060 339518 367246 990409 973974 360003 374328 113116 97915 106387 107650 122965 121319 112614 113679 77162 78734 262310 230883 672892 676061 205018 202317 261532 260813 304205 296726 315482 314613 331731 334031 311814 348385 696017 734056 524372 431740 277549 270338 315031 312919 327857 331919 337685 340915 378785 376441 606682 636562 40.75 67.8 1
11:09:30 2023-09-27 333690 332475 83722 81713 121840 125977 125397 124485 90913 90081 96495 99147 119251 120215 340403 364832 995421 978799 360546 375681 112892 97947 106354 107962 123432 121588 112268 113992 77162 78905 281945 233447 667577 678228 205089 202777 260980 260848 303316 296007 313670 315380 328982 334970 310975 347719 697187 729985 525743 426097 276292 270478 314145 313359 330012 330358 339194 339214 374440 376511 608442 635778 40.75 67.9 1
11:09:31 2023-09-27 337076 333987 85414 81512 122176 125731 125392 124242 90890 89533 96430 99112 119387 119950 340546 365266 993330 976069 360582 376017 113116 98082 106420 107831 122965 121488 112647 113647 77162 78765 262225 232291 674564 675833 204481 202672 261092 263959 305311 295026 314775 315753 328840 335804 311778 347536 694959 731452 518668 427037 276221 270856 314301 313464 329346 330589 338438 340313 374404 378790 608282 636562 40.75 67.9 1
11:09:32 2023-09-27 338805 333915 83763 81769 122761 126045 125291 124552 90887 89837 96824 99114 119416 120482 340510 366622 987498 976069 359908 375167 113307 97882 106453 107650 122998 120948 113184 113581 77372 78595 262310 230201 678884 676790 204551 202602 259954 260813 303280 297816 311225 315861 329480 334710 311702 347683 697187 728652 516978 428694 276841 269655 315187 312919 325919 332918 336348 340002 375529 377868 605357 634648 40.75 67.9 1
11:09:33 2023-09-27 337003 332230 85393 81713 121910 125938 125359 124533 90828 89811 96298 99383 119255 120067 340032 365629 986969 977528 362427 374364 113072 97915 106420 107650 122965 120982 112964 113614 77214 78821 262310 231463 676215 677565 204911 202141 261128 263773 303869 297743 312504 315392 329836 334396 311011 348779 698175 729505 523001 429909 276839 269620 313715 313872 328614 332777 337930 340038 376358 376511 608144 635622 40.75 67.9 1
11:09:34 2023-09-27 336966 333987 83833 81671 122376 126045 125258 124552 90916 89811 96364 99246 119221 120234 340546 363667 982669 976054 363830 375154 113082 98151 106420 107650 122965 121319 112679 113647 77267 78648 262225 230201 675041 674877 204766 202954 260028 262047 303456 296942 313920 315861 328485 335980 311011 346627 694083 727268 522726 426061 275833 271305 313120 314563 326868 331884 337685 339763 373808 375915 614088 635659 40.75 67.9 1
11:09:35 2023-09-27 338545 333752 85568 81508 122508 125731 125625 124124 91140 89500 96824 99044 121580 119666 340331 366658 983403 973974 360618 374328 113116 97915 106420 107616 122866 121246 113119 113782 77372 78833 262225 230741 675756 674695 203980 203418 260394 263959 303280 296524 311734 315861 327954 334724 314821 345540 699165 725499 524372 427375 275075 271375 313597 313395 326868 331884 337171 341068 373248 377072 609974 634685 40.75 67.9 1
11:09:36 2023-09-27 336734 333978 83780 81928 121782 126180 124980 124652 90765 90146 96462 99724 119120 120638 340068 369984 981278 970209 360388 374328 113150 97915 106453 107650 122965 120982 113107 113303 77267 78595 261102 228738 680180 676025 204121 202990 260797 261577 303067 297816 311698 315536 330978 332962 312942 346664 694120 730251 523515 432119 275375 271116 313310 313395 325884 333652 337452 339250 378396 377337 610837 635659 40.75 67.8 1
11:09:37 2023-09-27 333460 333547 85393 81834 121764 126180 124980 124685 90828 90113 96265 99312 119255 120470 340307 368907 983366 968345 363648 375167 111671 98288 106794 107962 123673 121300 112931 113959 77372 78638 262310 231463 675756 679921 204551 202990 260797 261612 303869 297671 312647 314865 331515 333427 312906 346409 701152 729733 524672 431202 275833 271116 314588 314829 325848 332883 337721 338263 378396 377337 613148 636562 40.75 67.9 1
11:09:38 2023-09-27 335347 332734 85389 81801 122446 126079 125239 124619 90828 89811 96364 99279 119120 120436 340068 367540 986969 968308 364123 375453 112926 98178 106387 107864 122932 121488 112395 114025 77162 78734 262225 231603 668070 676025 204587 202990 259663 264437 304205 296632 313670 315380 330014 333964 311992 346419 699165 734527 511413 429982 276062 271375 313368 313908 327857 330889 338714 339250 376694 376483 610910 637466 40.75 67.9 1
11:09:39 2023-09-27 336021 332703 83598 81797 121848 126146 125186 124619 90828 89811 96397 99279 119255 120379 340307 367547 989591 970097 360402 375874 113138 98151 106387 107880 122932 121588 113042 113959 77497 78734 259872 231674 673653 676025 204481 203881 260211 261647 304919 295655 312907 315753 330014 333648 311957 345052 697187 730359 523001 429678 274568 271790 313632 312919 328884 330889 338714 339286 376143 376806 607286 637919 40.75 67.9 1
11:09:40 2023-09-27 337924 333983 83922 81773 122147 126146 125186 124863 90949 89811 96462 99279 121345 120101 339554 370128 990409 972554 358090 374293 113116 97915 106420 107650 122965 121319 112569 113647 77214 78734 260016 230918 675637 676097 204086 202990 261532 261734 304919 296524 313119 315861 331014 332891 313930 346700 696163 736916 523001 432426 275411 270891 315475 312006 327892 332125 337721 339763 378360 376806 605357 636562 40.75 67.9 1
11:09:41 2023-09-27 333496 332729 83603 81834 121434 126247 124946 124685 90641 90000 96528 99798 119115 120633 340295 368835 994590 973863 359823 375274 113485 98151 106387 107683 122965 121319 112964 113647 77267 78853 262225 230685 674787 676097 204587 202635 261901 260848 304240 296425 312208 315416 332018 332891 311992 348285 695178 737865 520259 431202 276292 269689 315475 313359 328126 331884 337685 338263 378966 376213 606119 635998 40.75 67.9 1
11:09:42 2023-09-27 333388 332729 85334 81834 121699 126112 124980 124850 90765 90000 96331 99654 119120 120470 340032 366144 990409 975360 360546 375417 112994 97947 106420 107683 122965 121319 112679 113679 77267 78734 261887 230721 685058 676061 205269 202635 261164 261577 304240 297888 313861 314613 331229 334829 311122 348375 697040 736495 523001 428549 276962 270751 315031 313359 327857 332383 339435 341436 378396 376511 608134 636266 40.75 67.8 1
11:09:43 2023-09-27 336295 332234 85568 81801 122395 125977 125604 124485 90975 89927 96528 99180 121802 120298 340474 364832 993147 979534 360582 375417 113038 98082 106387 107831 122866 121588 112472 113914 77109 78765 262225 232801 670042 677748 205233 202990 261164 261612 304919 295620 314369 315861 329466 335980 311957 347756 697187 728899 525743 427048 276292 270926 314809 313872 328884 330889 339435 340049 374440 376511 608911 639010 40.75 67.8 1
11:09:44 2023-09-27 338073 332230 85455 81689 122512 125938 125392 124209 90890 89533 96429 99213 121379 120067 340582 365594 993330 976798 359496 375453 113116 97947 106453 107716 122965 121488 112712 113835 77214 78734 262310 232291 673269 676311 204804 202708 261496 263959 305562 295512 313271 317380 328840 335804 311814 347536 694959 729770 520866 427375 276292 270926 314779 313109 329613 330854 337758 340828 374404 378523 605394 636562 40.75 67.9 1
11:09:45 2023-09-27 338390 333546 83800 81866 122446 126045 125291 124585 90949 89869 96791 99147 119334 120298 340546 367210 986969 980382 362732 375310 113228 98049 107057 107683 122998 120982 113152 113647 77267 78702 261212 229807 674722 676790 204587 202317 259989 261612 303870 297144 311734 315861 329480 334736 311957 348779 697187 730862 523001 429982 277105 269655 315031 313908 325884 333454 336659 340277 376358 377108 607877 635659 40.75 67.9 1
11:09:46 2023-09-27 337341 332738 85400 81773 122030 126146 125272 124619 90890 89844 96429 99279 121345 120268 340353 364498 986969 977602 363793 374364 113150 97915 106453 107683 122965 121319 112712 113647 77267 78961 264620 231792 676709 678082 205306 202636 261128 262344 303102 297780 313772 315753 329871 334935 311475 348779 699165 729651 518668 427375 277105 272767 314110 314901 328614 332777 337171 340038 376658 377336 610910 635659 40.75 67.9 1
11:09:47 2023-09-27 337662 333978 84007 81582 122798 125803 125879 124314 91074 89681 96561 99145 119537 119866 340582 365344 984137 973974 362731 375453 113150 98151 106420 107683 122932 121319 112712 113647 77214 78734 262225 230524 677242 674877 204801 203594 260430 262449 303991 296978 314700 315445 328485 336051 312028 346138 697554 727587 520866 427375 275833 272170 313632 313944 327397 332418 337758 341104 373808 378012 610947 635659 40.75 67.9 1
11:09:48 2023-09-27 339277 332230 85455 81713 122045 125938 125392 124414 90989 89998 96495 99246 121379 120033 340582 368907 985570 973974 360690 375489 113150 97915 106453 107683 123374 121365 113152 113893 77372 78863 262310 230776 678433 676238 203944 203738 261128 263773 304169 296942 311734 315449 328946 334185 313274 345576 699165 728456 524372 429982 275233 271790 314145 313908 330012 332383 336147 341380 375529 376806 609974 634518 40.75 67.9 1
11:09:49 2023-09-27 333789 333978 83776 81969 121881 126146 125013 124685 90828 89877 96627 99798 119221 120638 339554 368683 983246 971136 363648 375189 113150 98211 106453 107683 122998 121319 112569 113679 77162 78734 263445 230165 678099 676097 204408 203025 260797 264332 302359 296690 312938 315416 331551 333660 312686 346700 694120 736823 511413 431202 275411 270926 314766 314901 325848 332918 338475 338263 377828 376519 612714 636562 40.75 67.8 1
11:09:50 2023-09-27 333942 332764 85426 81838 121979 126146 125013 124652 90641 89844 96298 99279 119221 120344 340068 367834 986969 971173 364969 376031 111361 98388 106321 107995 122899 121588 112679 113959 77476 78917 262225 231425 674156 679921 204551 202990 260430 262484 303030 297050 313635 315380 330978 334220 312686 347427 700654 736714 523001 430591 276062 271305 313156 315602 328614 331884 339435 339250 378433 375915 612714 636302 40.75 67.9 1
11:09:51 2023-09-27 336374 332506 85459 81749 122348 126079 125498 124619 90890 89811 96880 99279 119348 120332 340343 368907 988971 968642 360292 376017 112994 98082 106420 107939 122932 121482 112537 113835 77214 78734 262225 231603 670906 678562 204086 204166 260980 260848 305599 296071 313158 315861 329943 334432 313602 344529 697187 730323 524029 430555 274533 272135 314773 312883 328849 333342 338714 340277 376658 376806 608048 638372 40.75 67.9 1
11:09:52 2023-09-27 336886 332466 83884 81773 121914 126112 125392 124619 90890 89811 96495 99246 119120 120401 339996 369803 993022 971480 361482 375838 113328 98151 106827 107880 122899 121434 113217 113926 77425 78734 264644 231243 671728 680153 203802 203738 261532 261734 305133 295785 312682 315753 329978 332891 313894 346346 696127 729962 523001 432426 275147 271270 315697 311934 329350 331849 337685 339763 377756 376806 604892 638372 40.75 67.9 1
11:09:53 2023-09-27 335317 333665 83722 81764 121699 126112 125152 125068 90791 89968 96299 99723 119120 120721 341073 365594 988971 975360 360546 374328 113116 97915 106453 107831 122965 121319 112647 113647 77267 78734 262225 230883 677979 676025 205197 202600 261532 260848 304205 297050 314849 314865 331749 334666 312167 348779 697187 734237 523001 429301 277105 271998 315031 313359 327592 332348 339194 338227 377490 376511 608432 638372 40.75 67.9 1
11:09:54 2023-09-27 333866 333983 85543 81773 122738 126112 125359 124533 91015 89811 96824 99458 119441 120480 340331 365159 994593 979534 360510 376138 111207 98421 106321 107980 122899 121658 112395 114410 77162 79101 264620 232020 668808 678709 205377 203476 261496 261612 304668 296107 314590 315825 329978 335945 311448 348248 697187 730323 523001 427375 276875 270856 315031 313359 327821 330854 339675 342201 375529 376476 608911 636266 40.75 67.9 1
11:09:55 2023-09-27 338797 332203 83838 81773 122545 125904 125392 124499 91015 89965 96594 99213 119620 120033 340546 365594 991850 977491 357803 375453 113195 97915 106420 107831 122965 121319 112931 113647 77267 78734 262310 231243 676383 674877 204730 202990 261901 261734 304919 296762 311698 315861 329943 334935 311992 346700 696163 728657 524372 428694 276027 271305 315920 311934 328373 332918 336622 341032 376093 375915 605321 636329 40.75 67.9 1
11:09:56 2023-09-27 337844 333843 85426 81713 122030 125973 125484 124863 90975 89927 96626 99147 119450 120298 340439 367325 989702 982330 360510 375417 113307 98117 107073 107831 123610 121415 113184 113614 77372 78734 262310 231463 682878 677748 205197 202600 261532 261977 303193 297816 312391 315861 330014 334666 311011 348779 698670 729902 523344 429642 277531 269655 314809 315043 325919 332918 337648 340277 376658 377336 611797 635622 40.75 67.9 1
11:09:57 2023-09-27 336854 333771 85418 81797 122395 126021 125392 124533 90890 89811 96462 99279 119503 120436 340582 364427 985570 974649 364380 375167 113195 98049 106453 107831 122932 121319 112744 113803 77372 78734 262225 230201 678338 674877 205233 203559 260394 262414 303316 296410 312682 315861 328946 336768 311957 346664 700158 725462 529657 426061 277267 271755 313120 313908 327327 332383 337685 340277 374070 375915 612208 636110 40.75 67.9 1
11:09:58 2023-09-27 339062 333555 84061 81737 122849 126041 125672 124519 91107 89713 96922 99420 119616 119896 340367 367727 984137 973974 362695 375203 113373 98049 106420 107831 122965 121319 113152 113926 77267 78734 262225 230883 675637 674877 204587 203880 260430 262012 304169 297527 312682 318176 328946 335006 312942 345857 694083 727587 524372 428658 275375 272170 314110 313872 327857 332383 337416 341861 374404 376806 610406 634685 40.75 67.9 1
11:09:59 2023-09-27 339281 333541 85422 81801 121914 126142 125359 124619 90890 89717 96462 99246 119537 120067 340032 369984 982669 973700 360618 375417 113453 97815 107073 107650 123625 121319 113250 113270 77267 78734 262225 232122 677602 679561 204588 203453 261496 263959 304062 297780 311985 315753 331301 333894 313823 346664 699165 730251 518668 432426 275375 271305 314809 313836 325919 334785 336622 339799 378360 377602 609004 635622 40.75 67.9 1
11:10:00 2023-09-27 333762 335392 83833 81703 122180 126424 125462 124552 90758 90026 96364 99246 119221 120470 341529 367547 987489 968308 364932 375417 113082 98178 106354 107980 122932 121488 112614 113914 77214 78734 263445 230883 671280 676061 204730 203452 260797 262995 303280 296978 313635 315344 331480 334396 312028 346700 698046 736677 523858 430591 276256 271305 313597 315789 327362 331884 339435 339250 378360 378524 614053 636562 40.75 67.9 1
11:10:01 2023-09-27 333978 333541 85426 81805 122059 126142 125359 124652 90890 89844 96462 99279 119255 120655 340271 367762 986969 968271 364380 375453 113082 97947 106387 107905 122899 121484 113119 114161 77372 79015 264644 231496 672247 680635 204553 203240 260358 262894 304489 296071 313670 315861 330978 334710 312656 346664 699661 730071 515607 429982 278489 272446 313120 313908 328618 330889 339194 339763 376658 375391 610874 638372 40.75 67.9 1
11:10:02 2023-09-27 336709 333505 83833 81699 122479 126142 125359 124652 90890 89811 96430 99628 119255 120401 340510 369984 990409 972009 359424 375453 113150 98149 106420 107980 122965 121488 112854 113679 77267 78765 262225 231243 671898 679671 204086 204023 261532 261577 305205 296524 313883 315861 330978 333695 314630 346101 696693 735565 523001 432119 274533 271340 315475 311970 328884 331884 338438 340038 377490 376806 606252 636562 40.75 67.8 1
11:10:03 2023-09-27 336854 335537 83914 81713 121797 126108 125152 124619 90890 89811 96462 99279 119455 120318 340032 368287 990446 973282 359424 375453 111516 98355 106941 107962 123374 121384 113042 113848 77372 78917 262225 231233 675279 682085 204372 202990 259592 260813 304382 296690 313015 315861 331982 332926 313894 347756 696093 738277 524672 432426 275797 270478 315920 313644 327892 332383 338438 339799 378966 377868 606551 636562 40.75 67.9 1
11:10:04 2023-09-27 333599 333613 85393 81801 121914 126176 125604 124863 90828 89935 96397 99279 119421 120413 340403 364462 993294 975360 360546 375453 112926 98250 106387 107980 122899 121658 112395 113835 77267 78734 262310 230883 670593 675989 205413 202954 261164 261612 304240 296978 314369 314643 330978 335684 311483 348779 697187 729998 515607 428658 277764 270478 315031 313836 327627 330924 339675 338227 376694 377336 608911 636229 40.75 67.9 1
11:10:05 2023-09-27 335868 333649 85418 81797 122362 125934 125392 124414 90890 89811 96397 99520 119421 120067 340582 364498 996839 979385 363028 376031 113328 98151 106354 107880 122866 121554 112712 113959 77267 78917 267964 232653 672282 677748 205413 203276 261680 261977 304097 294613 314369 315573 329836 335980 311921 348285 697187 730323 521373 427375 276292 271116 315031 313616 328849 330889 339405 340002 374404 376511 608911 636562 40.75 67.9 1
11:10:06 2023-09-27 338801 333361 84027 81764 122213 126108 125392 124619 90975 89746 96528 99246 119455 120067 340307 366658 989708 976761 357803 375417 113341 97915 106893 107650 122998 121319 112931 113303 77267 78734 263445 231142 679372 676311 204766 203452 260351 260813 304596 297888 314035 315861 329978 334935 312028 347756 697187 729888 524372 428694 276256 270891 315920 313351 327362 333652 336659 340349 376358 378545 609637 635659 40.75 67.8 1
11:10:07 2023-09-27 337367 333520 85393 81769 121942 126146 125592 124619 90890 89811 96594 99279 119314 120397 342913 366995 986896 981630 363028 374221 113485 98085 107007 107847 123525 121285 113074 113647 77267 78897 265831 230806 674705 676790 204766 202459 260351 263959 303173 297816 311769 315861 330014 334970 311707 348779 697187 729683 523001 429642 276910 269655 315031 313908 325919 333652 337135 340313 376658 377904 608911 635622 40.75 67.8 1
11:10:08 2023-09-27 336890 333978 85426 81826 122409 125972 125306 124619 90890 89811 96430 99383 119221 120268 340068 363370 984137 974649 364663 375417 113150 98082 106420 107798 122965 121488 112679 113679 77267 78734 262310 230165 675144 674877 205413 203452 260430 262414 303316 296978 312682 315573 328982 336487 311483 347228 694083 727673 529855 426097 276292 271375 313597 314865 327397 332383 337124 340277 374368 376511 612244 636329 40.75 67.9 1
11:10:09 2023-09-27 338322 333839 85601 81508 122574 125731 125719 124366 91008 89738 97088 99015 119450 119896 340439 365451 985386 976363 362550 375274 113273 98049 106420 107650 122965 121484 112899 113926 77319 78702 262225 230685 676369 674732 204766 203880 260430 262012 304240 295749 313406 317648 328946 335980 312906 345649 694120 728652 525743 427714 275411 272170 313853 313872 327592 332383 337685 341380 374404 377868 610874 634721 40.75 67.9 1
11:10:11 2023-09-27 333618 332738 85418 81830 121946 126180 125191 124685 90765 89844 96396 99312 119221 120470 339518 368943 981278 970409 360618 375154 113184 98178 106453 107683 122998 121319 113107 113647 77319 78734 261102 228773 675246 676061 204730 203594 261164 264437 303067 296597 311734 315861 332018 333695 313418 346700 698046 730323 528841 432119 275833 271305 314809 313872 325884 333920 337446 339286 378966 377617 612208 636562 40.75 67.8 1
11:10:12 2023-09-27 333942 332462 83792 81866 122260 126562 125191 124963 90791 90058 96462 99692 119052 120495 340128 367655 985533 971136 364896 375453 113038 98288 106453 107872 122965 121488 112712 113835 77444 78831 262225 230201 677560 676097 204766 203025 261164 262449 302819 297396 313414 315380 331515 333648 312686 346700 698083 736157 521630 431202 276256 271305 314110 315086 325884 332418 339435 339250 378073 375391 613582 636562 40.75 67.8 1
11:10:13 2023-09-27 335868 332703 85426 81805 121910 126059 125186 124652 90890 89844 96913 99279 119289 120436 340307 367246 987535 968308 360654 376017 113116 98250 106420 107831 122965 121488 112712 113868 77267 78905 262310 232127 669546 675795 205089 204023 260394 262047 305169 296107 313419 315861 330014 334701 312028 345613 698670 729998 522456 430591 275411 272586 313632 313872 328884 333582 338714 340038 376694 377337 611400 637697 40.75 67.9 1
11:10:14 2023-09-27 337719 333915 83829 81699 122329 126079 125291 124552 90791 89993 96561 99147 119387 120401 339554 369723 988934 970209 359460 375417 113116 98049 106420 107995 122932 121404 112582 113679 77162 78765 263278 231243 671979 678228 204121 204023 261164 260813 305563 296237 313635 315861 330746 334467 313930 345576 697187 730287 530231 431202 274568 271945 315031 312408 329689 331884 338475 339799 376694 376806 607961 637238 40.75 67.9 1
11:10:15 2023-09-27 334051 332703 83773 81871 121695 126213 124980 125063 90641 89968 96364 99279 119255 120436 339554 368943 990482 973974 359460 375453 111710 97915 106420 107683 122965 121319 112712 113647 77267 78734 262225 230883 676011 679994 204801 202990 261865 260848 303847 296978 313158 315861 332054 332926 313453 348779 697187 737755 520259 429926 276292 270857 315920 313395 327892 332637 337429 341473 378713 378826 605247 636488 40.75 67.9 1
11:10:16 2023-09-27 333726 333987 83771 81703 121965 126462 125258 124652 90641 89844 96233 99618 121483 120633 340546 365594 990446 975360 361482 375838 113116 97947 106420 107683 122965 121319 112679 113647 77162 78734 262225 230236 676865 676061 205413 202812 259558 261577 304240 296978 313670 314901 331467 334970 311519 348779 697187 734237 523686 428330 277141 270478 315031 313651 327857 332383 339675 339022 377864 377635 608048 636266 40.75 67.9 1
11:10:17 2023-09-27 336854 332519 85463 81648 122545 125938 125392 124414 90890 89965 96396 99246 121379 120101 340068 365010 993367 977528 360618 375453 113116 98149 106420 107864 123380 121404 112964 113946 77267 78765 267964 232689 675215 676790 205413 202990 261164 261647 305563 294811 313670 315861 328982 336487 311957 348285 696693 729985 525743 427375 276328 271889 314779 313621 331888 330785 338605 341236 375386 378934 607774 638109 40.75 67.9 1
11:10:18 2023-09-27 338728 333983 85543 81657 122508 126025 125426 124519 90975 89811 96594 99213 121463 120033 340582 366151 993330 977528 357839 375417 113150 97915 106453 107683 122965 121319 112744 113679 77267 78734 262225 231441 679879 676311 205269 203594 260351 260778 305297 296690 311734 315669 330014 334970 312686 347756 696200 728652 524372 429982 276256 271340 315920 311934 328654 333418 336659 341380 376093 376213 606551 635659 40.75 67.9 1
11:10:19 2023-09-27 337844 332729 85451 81834 122241 126146 125392 124619 90890 89811 96495 99312 121379 120436 340821 367246 986837 983732 361739 375203 113687 98151 107007 107806 123643 121181 113217 113581 77477 79049 265831 229968 677167 676790 205089 203594 261865 263215 304454 297888 311769 315861 330014 334724 312548 348532 697187 729167 524372 429982 276328 270891 315956 313431 327627 333920 337171 341344 376694 377077 606663 636110 40.75 67.9 1
11:10:20 2023-09-27 336890 332734 83804 81950 122233 126146 125359 124652 90890 89844 96660 99312 121345 120101 340307 364498 986969 979649 365289 375453 113184 97947 106453 107683 122965 121319 112931 113679 77267 78765 263445 230201 674890 677748 205128 202954 259592 262484 304240 297816 312463 315861 331251 334970 311046 349916 694120 729701 524029 430321 277993 270478 315031 315344 325954 333418 337721 340828 376730 377671 610910 636562 40.75 67.9 1
11:10:21 2023-09-27 337367 332729 85455 81838 122208 126146 125392 124652 90890 89783 96495 99279 121345 120397 340367 364213 987527 979534 364235 374221 113362 98151 106900 107772 122932 121469 112777 113647 77267 78734 262310 230201 678079 676447 205449 203559 260797 262484 302463 297000 313163 315861 330781 336522 311011 348285 694120 731000 523001 427074 277177 271340 313632 315344 326904 333661 337721 340313 375529 377143 612274 636562 40.75 67.9 1
11:10:22 2023-09-27 339762 332462 85576 81801 122574 126045 125806 124242 90890 89533 96691 99246 121496 119866 340618 368678 986269 975360 363280 376017 113184 97947 106420 107716 122965 121319 112899 113647 77267 78734 262225 230721 678099 674877 204766 204166 260430 264332 304276 297468 313158 315960 328982 335041 313418 346431 694120 729167 525743 428694 275833 272205 314987 313908 327892 332650 337721 341416 374440 377337 610874 635659 40.75 67.9 1
11:10:23 2023-09-27 339281 332729 85455 81745 122274 126180 125392 124652 91008 89927 96922 99491 119348 120206 340474 369911 983292 973826 360510 375310 113632 97915 107073 107683 122998 120982 113184 113893 77666 78873 262225 230883 684550 675989 205091 204023 261532 262231 304740 296632 311734 315536 331784 334150 313894 347756 694120 730251 521630 429948 275833 271720 315031 313908 329079 334388 336622 340313 378736 377868 609040 635875 40.75 67.9 1
11:10:24 2023-09-27 335322 332734 85426 81838 122171 126180 125272 124685 90890 89968 96430 99723 119120 120638 339518 368352 985570 973282 364823 376282 113150 98217 106420 107980 122965 121488 112931 113835 77319 78765 262225 230524 675799 679654 205053 203594 261532 263219 302007 297816 314339 315825 331982 334666 312942 347719 699069 737439 516978 431202 276256 271305 314588 315825 325919 333696 339194 339763 378966 376476 614963 638372 40.75 67.9 1
11:10:25 2023-09-27 335274 332764 85459 81866 122438 126569 125571 125241 91107 90026 96594 99659 119450 120668 340403 367655 989702 972516 364932 375453 113082 98421 106354 108297 122899 121658 112582 114025 77267 79101 264644 232452 673150 679921 205089 203594 260797 263254 304205 296978 314333 315602 331480 334666 312906 347719 700130 734128 515607 431202 276292 271305 313597 314799 327362 331884 339675 341510 377828 375950 613148 638372 40.75 67.9 1
11:10:26 2023-09-27 333582 332703 85426 81838 122496 126381 125392 124652 90890 89968 96495 99654 119289 120530 340032 367762 988271 967585 360546 375453 113082 98149 106420 107831 122932 121488 112614 113835 77455 78765 262225 231639 675585 678709 205089 204166 261164 262012 305850 296107 313635 315861 330978 334583 313859 345613 697187 730323 527451 430591 275375 272812 314809 313359 329382 331849 339194 340277 376938 376806 608690 638187 40.75 67.8 1
11:10:27 2023-09-27 336757 333875 83833 81876 122241 126079 125585 124552 90916 89993 96594 99557 119120 120318 340271 370128 990446 972978 358883 375382 113116 98049 106453 107831 122899 121488 112712 113835 77267 78734 262225 231243 675279 676025 204086 203880 261532 260813 306065 296733 313599 315861 331484 333894 314887 346664 697187 730323 523001 431587 274568 271340 315475 312883 328884 331884 338714 340313 377792 376806 605357 636562 40.75 67.8 1
11:10:28 2023-09-27 333388 332764 85418 81871 121873 126213 124946 124685 90765 90124 96331 99893 119120 120874 340032 367798 994740 976749 360256 375981 113150 98082 106420 108199 122965 121488 112931 113868 77267 78927 262310 232122 678099 676097 205413 202990 260351 261795 304668 297396 313158 315380 332521 334701 311957 349273 698354 734164 522456 431202 277141 270478 315697 313109 327892 332883 338938 340584 378677 378862 607039 639242 40.75 67.8 1
11:10:29 2023-09-27 334369 333983 83838 81876 122475 126079 125258 124619 90795 89968 96364 99312 119120 120599 340403 364968 993330 976054 360582 375310 112926 98149 106387 108013 122899 121658 112504 113992 77214 78734 267964 230524 669946 678709 205413 202954 261164 263700 304133 295749 314590 315344 330978 335980 311448 349002 698175 730359 524372 428016 277762 270891 315654 313616 327892 330924 339675 339286 376658 377336 608911 636302 40.75 67.8 1
11:10:30 2023-09-27 337516 333983 85568 81801 122537 126025 125392 124499 90890 89565 96560 99246 121513 120033 340546 365594 993294 977528 359207 376017 113307 97947 106420 107831 122965 121488 112744 113647 77372 78765 262225 231441 674533 676311 205233 203594 261164 261394 306065 296107 312682 317648 329751 335945 311992 347719 696693 729683 525743 429713 276292 271889 314779 312633 329666 332742 337539 341753 375422 378934 604746 636414 40.75 67.8 1
11:10:31 2023-09-27 338160 333978 85426 81773 122241 126146 125392 124619 90975 89869 96594 99213 119289 120234 340032 366809 988971 977528 357803 375453 113307 97915 106453 107650 123031 120982 113074 113303 77372 78734 262225 230201 678999 676790 205269 203025 260421 261977 304704 297816 312863 315861 330746 334970 312906 348779 698175 728890 524372 429982 276292 270478 315920 313651 326904 334163 337410 341308 376694 376511 608048 635659 40.75 67.8 1
11:10:32 2023-09-27 336527 332738 85447 81830 122077 126146 125272 124585 90828 89811 96430 99279 119221 120352 340068 363406 985570 977565 364896 375453 113150 98082 106453 107864 122965 121319 112854 113835 77372 78765 262310 230524 675875 676311 206062 203025 261164 265268 303991 297180 312682 315861 330478 336723 311011 348779 699974 731160 524372 427386 278169 271614 314401 315164 327521 333278 337539 340924 376214 378682 612641 636562 40.75 67.9 1
11:10:33 2023-09-27 336636 332230 85418 81862 122874 126112 125392 124447 90890 89968 96857 99659 119455 120344 340582 364462 986269 976749 363830 375453 113150 97947 106453 107831 122965 121319 112964 113803 77582 78765 262225 230721 675994 674877 205413 203880 260430 262484 304205 296690 312682 315861 329018 336711 311992 346737 694120 727623 522726 426097 276292 272170 313632 314865 329545 332918 338714 341344 375829 376511 612714 637349 40.75 67.9 1
11:10:34 2023-09-27 339412 339128 85451 81797 122387 126146 125392 124652 90890 89811 96594 99279 121345 120033 340068 369463 981278 973974 360654 374364 113531 97882 107106 107650 123540 120948 113250 113647 77319 78734 262225 230883 678113 678709 204622 203594 261164 262012 304240 297816 313684 315861 331731 333648 313644 347181 700121 734086 527451 432426 276078 271994 314887 313729 326762 334666 337171 340313 378966 378545 612381 636073 40.75 67.9 1
11:10:35 2023-09-27 333460 332734 85359 81830 121695 126462 124980 124652 90765 89844 96298 99279 119120 120470 340032 368388 984752 971136 363684 375417 113195 98149 106420 107831 122998 121488 112712 113679 77372 78734 261102 229807 673806 679958 204766 203594 261164 262414 302819 297405 313158 315861 332018 334432 313418 347719 698083 735601 523001 431202 276256 271340 315031 315344 325659 333418 338954 339286 378966 375950 613582 635998 40.75 67.9 1
11:10:36 2023-09-27 335614 332729 85447 81834 122227 126180 125219 124652 90890 89844 96364 99312 119255 120268 340032 367246 987535 968308 360690 376017 111745 98082 106420 107980 122965 121488 112679 114025 77267 78765 262310 232291 674911 678709 205089 204023 260215 264706 305347 296273 314375 315681 330835 334829 313487 345992 699092 729890 515607 430445 275797 273614 314110 313908 329417 333992 339325 340241 377490 377337 609077 636303 40.75 67.9 1
11:10:37 2023-09-27 336490 332729 85455 81801 122008 126180 125392 124652 90890 89811 96396 99279 119345 120268 340546 369723 989708 968308 358919 375453 113150 98082 106453 108013 122965 121319 112679 114194 77267 78873 267964 231603 675160 678228 204121 204166 261164 261612 306065 295785 313635 315861 330692 334467 314372 345649 697187 734527 524372 431813 274954 271980 315475 311613 329382 332383 338714 340839 376694 376806 606551 636562 40.75 67.8 1
11:10:38 2023-09-27 336563 332729 85459 81975 122644 126394 125604 124863 90824 89931 96594 99147 119285 120298 339375 369911 994006 971099 358919 375453 113150 97947 106867 107962 122932 121488 112679 113679 77267 78853 262225 230883 675398 676061 204443 203594 260135 260848 305169 296978 313158 315379 332054 333660 313930 348248 696693 736714 504957 432426 276027 270891 315920 312919 328884 332383 338445 340313 379002 375915 605394 636562 40.75 67.8 1
11:10:39 2023-09-27 333618 332769 85418 81801 121942 126180 125152 124652 90890 89844 96430 99312 119255 120470 340032 365010 994777 976749 360582 375453 112926 98250 106354 108046 122730 121573 112268 113992 77214 78765 262225 230883 667669 678709 205449 202990 261164 262012 304596 296769 313825 314901 331014 336016 311483 348779 698175 730107 524372 427714 277141 270891 315031 314121 327892 330924 337301 339763 376393 377108 611328 639131 40.75 67.9 1
11:10:40 2023-09-27 337719 333875 84061 81707 122508 126045 125872 124433 91107 89837 96857 99114 119450 120067 340331 364498 994777 979422 360438 376282 113116 98082 106420 107864 122899 121488 112569 113835 77267 78929 260016 232689 669175 676790 205449 203594 261532 262012 305850 296107 313706 315861 329711 336487 311743 348285 697187 727837 508934 428016 276946 271340 315031 313872 329916 330889 339194 341344 375230 377112 606756 636562 40.75 67.9 1
11:10:41 2023-09-27 338619 333983 85455 81801 122059 126146 125392 124533 90890 89811 96560 99682 119289 120101 340032 366730 987535 979649 357803 374328 113184 97915 106486 107575 123031 120948 112931 113303 77372 78734 263445 229843 677186 676311 205125 203594 260386 260813 304276 297180 311734 317503 330050 335006 312942 348779 697187 729683 524372 429982 276292 270513 315703 313395 327433 333920 337160 343604 376443 378790 606106 635475 40.75 67.9 1
11:10:42 2023-09-27 337516 333726 83833 81956 122475 126079 125585 124652 90890 89927 96462 99279 121379 120397 340582 367210 984708 980419 362695 375874 113184 97947 106453 107683 123366 120982 112964 113647 77372 78734 261102 229843 673657 677269 205413 202954 259989 262414 303351 295770 312682 315861 331014 335006 312028 349953 699165 728885 524372 429982 277762 270255 315475 314865 326904 333687 337685 340349 376694 377706 609077 636110 40.75 67.9 1
11:10:43 2023-09-27 337112 333983 85572 81834 122574 125938 125426 124447 90890 89844 96462 99279 119255 120101 340343 364171 985570 973958 364380 375453 113106 98355 106453 107683 122965 121319 112744 113679 77267 78734 262310 230201 675756 674877 205125 204023 260430 264706 304240 296762 312718 315861 329018 336994 311992 346700 694120 727669 522726 427037 276292 272757 313594 314541 327679 333138 338053 341753 374261 377473 612531 635926 40.75 67.9 1
11:10:44 2023-09-27 339505 333983 85602 81773 122241 125764 125426 124533 91008 89565 96626 99213 121379 120143 340068 368360 985570 973974 360690 375453 113184 98182 106420 107683 122965 120982 112679 113679 77613 78734 267964 230883 676250 674877 204443 203880 260980 262047 304169 296481 312682 316438 329515 334688 313930 346700 699165 728652 524372 430591 275411 272205 314809 314386 327892 332883 336659 341933 376071 377337 609974 636110 40.75 67.9 1
11:10:45 2023-09-27 333424 332694 85363 81834 121797 126180 125152 124652 90890 90000 96980 99312 119289 120470 340307 367798 985570 973282 364859 375453 112994 98082 106420 108013 122932 121319 112504 113679 77267 78734 262225 230918 670906 675867 204801 203594 261164 262886 302039 297468 314118 315861 332054 334467 313453 347756 698982 739332 523001 430982 278255 271769 313710 315645 327220 333485 339565 341510 378180 378862 614051 638372 40.75 67.9 1
11:10:46 2023-09-27 335274 332707 85418 81942 122297 126112 125325 124619 90890 89935 96726 99659 119120 120318 339996 367174 988934 968271 363536 375417 113161 98182 106420 107980 122932 121488 112345 113914 77214 78873 262225 231567 673404 676025 205197 203880 260394 262816 305133 296353 314333 315861 330978 334935 312906 346664 694120 737719 524372 430591 277069 272777 313561 314571 329119 331849 339675 340277 377756 375915 610406 637384 40.75 67.9 1
11:10:47 2023-09-27 336331 333978 85422 81801 121946 126112 125359 124619 90890 89811 96462 99246 119221 120318 339518 369984 990409 971099 358378 375417 111676 97915 106420 107831 122965 121404 112744 113835 77372 78873 262310 231207 675398 676061 204408 203880 261865 261577 304310 296942 313378 315861 331426 333683 315043 347427 697003 734019 523001 433654 276114 271735 315883 313180 328706 332580 338678 340313 378966 377868 605922 638372 40.75 67.9 1
11:10:48 2023-09-27 336058 332729 83722 82059 121699 126758 124946 125030 90828 89968 96331 99723 121499 120638 339518 369427 991850 976054 360003 375453 113150 98117 106453 107980 122965 121319 112712 113914 77372 78841 262225 230883 673511 679958 205053 203559 260351 261612 305133 296654 314849 315861 332666 333625 312656 348779 698175 738908 527451 432426 277105 270856 315920 312562 328388 332883 338438 340049 379002 376511 606551 637919 40.75 67.9 1
11:10:49 2023-09-27 333280 333987 85451 81764 122180 126146 125392 124619 90890 90472 96462 99279 119120 120436 340032 364462 994740 976032 360582 375453 112892 98250 106354 108121 122697 121658 112268 114057 77162 79012 262225 231461 667482 678709 205449 203594 261532 264706 304846 296690 315298 315573 330835 336853 311814 348632 698523 734309 521630 427834 277690 271270 314920 313872 330480 333848 340639 340241 376322 377600 608911 638113 40.75 67.9 1
11:10:50 2023-09-27 337924 333987 85509 81713 122512 125938 125392 124533 91015 89779 96429 99246 121547 120067 340546 365010 995483 977528 360582 376017 113150 98217 106941 107980 122932 121488 112744 113992 77267 78873 262225 232653 674846 676790 205413 203559 261532 262196 305943 296071 313670 315861 329444 336452 311992 348248 696693 730215 525743 428319 276875 271270 315475 313872 329916 331583 339194 341308 375493 376511 608048 636562 40.75 67.9 1
11:10:51 2023-09-27 337356 333987 85514 81801 122582 126146 125359 124619 90890 89811 96594 99279 119421 120234 340032 366952 989073 980345 360510 375167 113341 98082 106893 107798 122965 120948 113217 113647 77425 78734 262310 229611 681306 677529 205128 202993 261865 263959 304026 297780 312539 315825 330799 336013 313203 349943 699165 729770 522456 429946 278351 272843 315223 314314 326868 333920 337648 341308 377648 377635 608911 635622 40.75 67.8 1
11:10:52 2023-09-27 337580 332462 85459 81793 122329 126146 125359 124619 90890 89811 96396 99557 119221 120352 340032 364462 986969 980382 364308 375417 113228 97915 106486 107831 122965 121319 112964 113679 77372 78734 265601 230165 676352 677748 206062 202954 261532 263035 303173 297318 312682 315645 330978 335980 311483 349805 698046 730179 521630 428658 277993 271081 313751 315566 327327 333652 339405 340792 377792 378199 612171 636303 40.75 67.8 1
11:10:53 2023-09-27 337466 333987 85719 81797 122779 126112 125719 124242 91207 89811 96857 99246 121463 120033 340546 365302 986697 976054 363793 375417 113150 98082 106453 107831 122965 121488 112679 113835 77477 78961 264620 232783 676233 674732 205235 204095 261128 263113 304489 297743 313491 317575 329408 336994 311636 346664 701004 728069 527114 427339 276256 272586 314110 314990 328246 332918 338678 342138 374404 375950 612678 636562 40.75 67.9 1
11:10:54 2023-09-27 339272 333987 85568 81797 122545 126146 125686 124414 91015 89779 96626 99246 121547 120033 340582 368352 986969 975360 362695 375417 113273 98211 106453 107980 122965 121319 112712 113835 77372 78873 262225 230883 674143 674877 204766 204166 261164 264706 305133 296762 312427 315960 329675 334970 313894 346664 694083 729683 528485 430591 275797 272586 315209 314607 327892 332883 337118 342163 375807 376197 613553 635475 40.75 67.9 1
11:10:55 2023-09-27 338801 333983 83838 81928 122479 126428 125291 124552 90890 89935 96462 99246 119421 120310 340295 369839 981204 973282 360618 376843 113553 97915 107073 107616 122998 120913 113282 113270 77804 78648 262310 230165 696196 676025 205053 203880 261532 262414 303351 297816 312427 315861 332018 334150 313894 347719 698046 730287 523686 432426 276256 271340 315031 313908 328760 334423 338199 340277 378736 376178 612678 636329 40.75 67.9 1
11:10:56 2023-09-27 333942 332699 85426 81805 121946 126180 125272 124652 90890 89811 96980 99312 119503 120470 340032 367762 986969 972903 364932 375453 113116 98217 106387 108013 122899 121602 112647 114025 77214 79012 262225 231405 671159 680562 205233 204023 260980 263254 304668 296201 314590 315861 332018 334970 313859 348532 698119 738908 523001 430896 276292 272135 313566 315573 330246 333631 340639 340170 378216 378934 613399 638751 40.75 67.8 1
11:10:57 2023-09-27 335687 333978 83838 81801 122213 126180 125392 124652 90975 90026 96791 99689 119421 120554 340546 367246 991719 968308 363793 375981 113116 98250 106420 108013 122932 121658 112614 114025 77214 78927 262225 232163 669421 676061 205413 204166 260394 262484 305169 298284 314590 316190 331014 335006 312942 346664 694120 738277 524372 431202 276910 273003 314074 314829 329617 331884 339675 340277 377828 376213 610874 637907 40.75 67.8 1
11:10:58 2023-09-27 336653 332699 85602 81834 122245 126180 125272 124619 90890 89968 96561 99585 119255 120352 340031 369984 990409 968345 358414 375453 113116 98117 106453 107905 122965 121404 112679 113647 77267 78929 262225 231405 671519 679671 204121 204166 259592 261577 306065 296942 313635 315861 331515 334432 315301 346664 697187 736430 525571 433543 277663 272030 315883 313216 329738 332777 339048 341164 377612 378063 607112 637919 40.75 67.9 1
11:10:59 2023-09-27 335514 332703 85635 81975 122783 126146 125359 124652 90890 89844 96429 99590 119450 120436 339518 369984 990446 973282 359460 375167 113307 98149 106453 107905 122932 121488 112744 113835 77372 78734 264644 230918 675518 676097 204766 203880 260386 261612 305169 297396 313378 315861 332521 334172 314372 348779 697187 736350 517517 433039 277267 271305 315920 313359 328884 332883 338714 340349 379002 375915 606719 636562 40.75 67.9 1
11:11:00 2023-09-27 333635 333476 85426 82039 122180 126180 125186 124685 90890 90175 96396 99585 119221 120638 340032 365558 993330 976749 360582 375417 113082 98217 106387 107980 123333 121488 112777 113835 77319 78734 262225 230918 670517 676061 206062 203594 259954 262414 305133 297888 314590 315380 331193 336204 311743 349300 697918 737862 525743 428549 277850 271200 315847 313729 329939 332742 340398 339214 377828 377635 610133 639734 40.75 67.9 1
11:11:01 2023-09-27 333424 333983 85635 81801 122329 126146 125604 124552 90798 89811 96495 99279 121463 120268 340546 364462 995917 977491 360618 376017 113116 98250 106420 108046 122932 121658 112504 114057 77162 78959 262225 233447 667577 678228 205484 203594 259592 262414 305169 296107 315106 315861 331014 337030 311636 348779 694120 730359 533011 428016 277567 271340 315031 313585 328884 331618 337337 340277 376093 377073 608911 636302 40.75 67.9 1
11:11:02 2023-09-27 338797 332466 85610 81813 122479 125972 125392 124533 90890 89779 96725 99246 121463 120344 340068 365594 992590 977528 357839 375453 113307 97947 106453 107798 122965 121319 112777 113679 77582 78765 262310 230918 678913 676311 205089 203594 260386 260813 304882 297671 314849 317254 329871 336333 313274 348385 697076 729542 525571 430104 276962 271305 315956 313139 330700 333920 337356 343493 377491 376476 609077 635875 40.75 67.9 1
11:11:03 2023-09-27 337589 333735 85459 81882 122180 126138 125359 124619 90890 89844 96560 99279 121513 120352 340546 366694 986800 980419 361922 375417 113307 98149 106453 107905 122998 121319 113184 113647 77372 78734 262310 229807 679501 677748 205413 202990 260784 262012 304205 296390 312647 315861 331216 334970 313418 349916 699165 729770 524372 430931 277141 270478 315920 314829 326904 334423 337685 341308 377526 377635 608911 636562 40.75 67.8 1
11:11:04 2023-09-27 336088 333771 85426 81773 122358 126163 125359 124652 90890 89844 96561 99279 119221 120067 340307 363370 986085 976069 364638 375453 113228 97947 106453 107939 122965 121319 112931 113679 77267 78765 262225 230721 675994 677186 205776 203953 261460 265268 304525 297491 313491 315902 329800 337361 311814 348065 699599 729172 524372 427037 277105 272757 313930 315308 328126 333418 338714 340349 375386 377372 613582 635998 40.75 67.9 1
11:11:05 2023-09-27 337771 333843 85664 81657 122779 125760 125686 124406 91015 89533 96725 99213 121496 120033 340307 365816 985570 975360 362731 375453 113150 97915 106453 107831 122965 121319 112777 113647 77372 78734 264279 230721 675398 674877 205413 204166 260980 262449 304704 297606 313414 315925 329444 336487 313382 346372 698046 728657 520021 428658 275833 272622 313859 314865 327928 332918 338475 342415 375230 375391 610874 635815 40.75 67.9 1
11:11:06 2023-09-27 334014 333879 85426 81838 121811 126171 124980 124685 90641 89844 96331 99723 119063 120470 339518 368647 983403 971136 362550 375118 113106 97947 106453 107683 122998 121319 112931 114005 77477 78993 265831 231463 685845 681601 205091 203952 261680 262309 303137 297780 313235 315681 331695 334467 313894 347756 698083 737999 525229 432119 276292 271340 315031 314773 326762 333920 338714 340049 379002 375950 613619 636562 40.75 67.9 1
11:11:07 2023-09-27 333906 333843 83938 81809 121914 126163 125186 124652 90765 89844 96430 99312 119323 120470 339554 367246 986969 970059 365449 375453 112926 98115 106387 108046 122814 121450 112268 113914 77267 78765 262310 231369 668705 678525 205413 203594 260430 263254 304205 296978 314369 315595 331515 334935 313418 347756 698083 734237 516809 431202 276910 271340 313632 315825 327857 331884 339492 342481 377540 378826 615438 638335 40.75 67.9 1
11:11:08 2023-09-27 336379 333807 85451 81830 122245 126176 125359 124652 90890 89844 96626 99312 119455 120352 340307 369984 990409 968308 358414 375453 113150 98082 106453 107995 123374 121450 113184 113926 77425 78917 262225 231496 675398 680153 204409 204417 261865 261577 306244 297050 315521 315861 331731 334829 315331 346101 697187 730107 517316 433039 275411 272170 315475 313608 329649 332418 338714 340313 377526 376806 606892 637919 40.75 67.9 1
11:11:09 2023-09-27 336653 333843 85418 81797 122245 126142 125592 124652 91015 89811 96494 99279 119571 120101 340295 369984 991887 973974 358919 375154 113150 98250 106453 107683 122965 121488 112854 113679 77267 78929 281945 231080 675756 679958 204766 203594 260351 261612 305635 297396 313635 315861 332054 333462 314342 348248 697187 738277 524672 431209 276256 271305 315811 313109 329133 333406 339084 341200 378930 378402 605247 636451 40.75 67.9 1
11:11:10 2023-09-27 333364 333807 85426 81805 122262 126176 125186 124652 90890 90000 96430 99724 119188 120470 340068 364462 994740 974685 363545 375731 111207 98421 106321 108244 122866 121792 112712 113992 77372 78917 262310 231100 668055 678709 206062 203594 259592 262414 304918 296582 314848 315536 332018 336994 311671 349732 698670 730071 521630 428658 277993 271305 315697 313908 328654 331884 338093 339763 376694 377671 608911 636266 40.75 67.8 1
11:11:11 2023-09-27 336342 333649 85656 81797 122395 126055 125426 124652 90890 89844 96595 99246 119586 120067 340343 364462 994777 977293 360618 375489 112994 98250 106420 107905 122932 121658 112647 114025 77267 78905 262225 232653 675251 677269 205449 203594 259592 262414 305850 295333 315356 315861 330014 337030 312686 348779 697187 735908 527114 427725 277280 271889 315403 314242 329773 331744 339602 341681 375350 378934 608479 638372 40.75 67.8 1
11:11:12 2023-09-27 337844 333771 85635 81854 122882 126108 125565 124619 90864 89750 96561 99147 119455 120033 340307 365558 994505 977602 358414 376017 113150 97947 106453 107864 122998 121319 112777 113835 77267 78765 262225 231812 673257 674877 205449 203880 261716 261647 306065 297050 313158 315925 329978 336522 313418 348285 696916 729683 525743 428694 276292 271945 315031 312669 329951 332418 337758 341897 376093 376511 605800 636562 40.75 67.8 1
11:11:13 2023-09-27 337367 333843 85459 81838 122208 126138 125359 124652 90890 89844 96495 99312 121345 120379 340068 367246 986837 982548 360510 375453 113150 97947 106486 107716 122998 120982 112809 113647 77698 78734 263445 229807 678060 676790 205413 202990 260386 262012 304240 296597 312718 315449 331014 337171 313608 350118 698945 731750 525571 430481 277423 271165 315920 314427 327220 334516 337685 341344 377275 377671 607753 635963 40.75 67.8 1
11:11:14 2023-09-27 336854 333807 85459 81834 122147 126142 125325 124619 90890 89811 96495 99279 121567 120268 339554 364207 986969 977565 364087 374328 113150 97915 106486 107864 122998 121319 112712 113647 77267 78734 262310 230165 675382 677748 206062 203594 259592 262449 303316 297816 314923 315861 330965 336487 311738 347135 698083 729167 524372 426445 277141 271980 314145 315380 327857 332953 338714 340349 375230 377635 614051 636562 40.75 67.8 1
11:11:15 2023-09-27 339522 333613 85693 81797 122311 126055 125392 124533 90890 89811 96495 99246 121463 120067 340032 368647 984683 973974 360654 375453 113374 97915 106453 107650 122998 120982 112777 113647 77267 78734 267964 230883 692787 678228 204766 203880 261164 262231 304632 297491 313956 316104 331910 334291 314265 347573 700121 733899 520259 433039 276114 271910 315031 314350 327631 334458 336880 340349 378930 377868 608610 636290 40.75 67.8 1
11:11:16 2023-09-27 333726 334186 85371 81866 121881 126213 124980 124685 90828 89844 96364 99756 119255 120504 339554 368388 984137 971136 362586 374328 113150 97947 107057 107831 122965 121319 112647 113835 77267 78765 263445 229807 673909 676097 205413 203880 259627 262449 303442 297635 313635 315861 332557 334467 313894 347792 698119 736823 521630 432119 276292 271375 315031 315602 325919 333920 339194 339763 379002 375950 615433 636562 40.75 67.9 1
11:11:17 2023-09-27 333978 332238 85418 81797 122742 126146 125272 124652 90890 89844 96594 99312 119314 120101 339554 366694 987535 968345 363573 376354 113072 98115 106420 108046 122965 121404 112647 114187 77267 78765 259872 232127 671029 680635 205163 204370 261092 264706 304703 295964 314519 315789 331336 334829 313274 346482 698083 736677 524372 430591 276328 272792 313787 314314 329311 331849 339675 343175 377504 376441 609938 638372 40.75 67.9 1
11:11:18 2023-09-27 335868 333978 85426 81773 122176 126112 125359 124652 90828 89811 96462 99246 119120 120318 339518 369463 988934 968235 358883 375118 113082 98149 106387 107905 122932 121319 112602 113835 77267 78734 262225 231567 672021 678709 204408 204166 261532 261612 306065 296942 313635 317380 331444 334935 314887 346101 697187 730323 518161 432426 275375 272135 315697 313359 329845 332348 339194 340792 377792 376806 607149 638150 40.75 67.9 1
11:11:19 2023-09-27 333942 332738 83603 82059 121633 126529 124946 125030 90765 90124 96299 99893 119120 120805 339996 368611 993294 976749 359967 375981 113273 98217 106420 107798 122965 121319 112964 113914 77530 78961 264620 232122 675994 681601 205235 203453 261901 263959 305383 296475 315410 315681 332990 334900 313638 349521 697187 741011 518838 433039 277495 271081 315920 314240 328742 332918 338954 339250 379002 377600 609338 638372 40.75 67.9 1
11:11:20 2023-09-27 333563 333987 85572 81797 121914 126180 125438 124619 90890 89968 96495 99689 119221 120436 340259 365558 993257 976749 360546 375118 112960 98217 106387 107872 122932 121285 112635 113803 77267 78897 262225 230847 673429 679671 206062 203559 260135 262379 304919 297678 315070 315602 331982 336452 311707 349273 698670 736677 536367 428658 277531 271270 315475 313872 328583 331884 337810 342444 377239 381348 611004 640152 40.75 67.9 1
11:11:21 2023-09-27 337844 333978 85635 81717 122325 125904 125359 124380 90890 89533 96495 99383 119537 119999 339483 365266 991850 977491 358654 375417 113195 97915 106420 107813 123577 121415 113664 113893 77477 78885 266281 231100 673524 675650 205235 203703 261901 263215 305133 297816 312391 317430 330692 335804 312906 348248 696656 729683 524372 429799 276910 271340 316190 312883 328388 333920 337416 341344 376658 376476 605321 635622 40.75 67.9 1
11:11:22 2023-09-27 337330 332479 85426 81801 121942 126146 125359 124619 90890 89894 96527 99246 119120 120234 340546 366658 989073 980345 360546 374328 113262 97915 106453 107831 123333 121319 112931 113614 77372 78734 263445 229772 674249 677748 205449 202954 260386 262414 303955 296597 312682 315861 330978 335006 312906 350412 698175 729399 525743 430591 277762 270443 315739 314541 328395 334644 338053 341200 377346 378358 611511 636377 40.75 67.9 1
11:11:23 2023-09-27 336580 333987 85572 81797 122213 126059 125592 124585 90890 89811 96626 99279 119503 120318 340295 363335 984173 977444 364126 375731 111671 98220 106974 107880 122932 121350 113042 113848 77477 79081 270369 231957 676727 674877 205449 204023 260980 262816 303740 296928 313599 315861 329711 337030 312584 347573 698083 728652 522726 427677 277105 272586 314110 315566 327857 332918 338714 341344 374404 377376 612714 636562 40.75 67.9 1
11:11:24 2023-09-27 339041 333983 85631 81801 122742 125904 125426 124414 91078 89533 96758 99112 121463 120074 340307 367762 985570 973974 360618 375382 113116 97947 106420 107980 122932 121319 112614 113803 77372 78765 262225 230685 676626 676311 204910 204452 261164 262816 304919 297816 313378 316403 329444 335943 313859 346664 699165 731000 530231 429690 278255 272792 314666 314649 328742 333243 337227 342271 375914 377724 610837 635585 40.75 67.8 1
11:11:25 2023-09-27 333474 332729 85422 82002 122176 126180 125152 124652 90641 89844 96364 99723 119120 120672 339781 367547 987527 974785 364787 375274 113328 98354 106387 107880 122899 121519 113184 113959 77372 78734 262225 230524 674019 682569 205413 204023 261901 263254 303316 297816 316821 315717 332521 334935 313894 348248 698083 737999 523001 431202 276256 271945 314588 315825 326868 333124 339675 339763 378966 375950 614489 638372 40.75 67.8 1
11:11:26 2023-09-27 333316 332203 85459 81805 121910 126180 125272 124685 90765 89811 96331 99279 119120 120436 339996 366952 987265 968308 364896 376017 112926 98217 106387 108013 122899 121488 112362 113835 77162 78765 262225 233114 674704 676025 205377 203880 260394 263219 305169 295785 314590 315861 331480 335662 314821 347427 701041 736495 525743 430786 276962 272862 313638 314840 329204 332208 339675 340241 377792 375950 610874 638150 40.75 67.9 1
11:11:27 2023-09-27 335578 333983 85518 81801 121910 126112 125272 124499 90890 89894 96824 99526 119232 120541 339411 369947 992593 972978 359316 375274 111687 98151 106453 107798 122965 121488 112679 113647 77920 78917 262225 231009 676865 676097 205089 203953 261901 261612 305635 296201 313635 315861 332521 333613 314594 348532 697187 738908 523282 433039 276221 271116 315920 313616 330480 332918 338714 340349 378736 376476 606119 637237 40.75 67.9 1
11:11:28 2023-09-27 333040 332703 85426 82061 121760 126180 124946 124943 90765 90124 96365 99893 119037 120840 339518 366694 990446 975360 361996 375154 113195 98217 106420 107683 122932 120948 112679 113647 77267 78765 262225 230883 677122 676061 205092 203025 260351 262196 304882 298379 314082 315536 333483 334829 312763 349695 697040 737573 523001 432768 277814 271235 315920 313908 328618 332883 340492 342629 378966 377600 609338 636266 40.75 67.9 1
11:11:29 2023-09-27 336222 333743 85635 81661 122866 125944 125812 124452 91100 89837 96857 99114 119450 119930 341529 364832 994321 979534 360510 375453 113195 98117 106420 108111 122932 121488 112679 113835 77267 78873 259872 233780 671988 676790 205449 204023 259989 262414 306496 296107 313670 315890 330014 336723 311707 348779 698670 729683 528485 428658 277141 271340 315253 313549 330880 331884 338714 342102 375565 377073 605357 636562 40.75 67.9 1
11:11:30 2023-09-27 337516 333978 85635 81801 122508 126146 125392 124619 91015 89811 96527 99279 121547 120067 340271 365629 990446 977528 358342 375154 113341 97915 106926 107798 122998 121319 113217 113647 77372 78765 264644 231243 691207 676705 205163 203953 263382 264182 305026 297816 312539 318097 330799 335804 313459 348632 698560 729683 554360 429946 276716 271116 315847 313729 327892 333920 337410 341344 376694 378682 606252 635659 40.75 67.8 1
11:11:31 2023-09-27 336490 333987 85451 81830 122176 126146 125359 124652 90765 89811 96396 99279 119120 120344 340032 366694 986969 981813 360618 375417 113307 98250 106893 107831 122965 121488 113184 113647 77708 78734 262310 229968 674857 677748 205449 202990 260386 262414 303316 295770 313122 315861 331480 335662 312686 347171 698083 730215 531621 427412 278029 271340 314809 315825 329312 333652 338714 341308 377599 378499 612714 637579 40.75 67.9 1
11:11:32 2023-09-27 338822 333748 85635 81745 122358 125938 125392 124414 90890 89500 97176 99213 119537 119915 340032 367798 985533 976054 362695 374328 113150 97947 106453 107939 122932 121319 112647 113647 77583 79047 264620 232122 675875 675932 205091 204739 261496 262929 304203 297174 315745 318997 329943 335945 314630 346700 694083 728558 521373 430555 275991 272586 315031 314865 328476 334432 337135 342415 376057 377602 609950 635172 40.75 67.8 1
11:11:33 2023-09-27 338422 333983 85426 81834 122227 126146 125359 124533 90828 89811 96396 99246 119255 120067 340032 369463 983209 972554 360618 374328 113374 97882 107073 107683 122998 120913 113250 113270 77425 78648 263445 229450 678714 677748 204766 204166 261532 262414 305169 300820 311734 315609 332521 334935 314887 347756 694120 730251 520259 433039 276292 272170 315253 314607 328587 334926 337171 342127 378713 378754 613190 637572 40.75 67.9 1
11:11:34 2023-09-27 333618 332471 85418 81826 121942 126180 125186 124619 90828 89844 96364 99312 119037 120470 339518 367246 986969 971173 364932 375453 111496 98250 106387 108070 122866 121654 112899 114161 77372 78917 262225 231100 670906 681601 205235 204059 261280 263622 304169 297396 314590 315861 331695 334865 313487 348212 698083 736714 518499 430982 276149 272362 312870 315825 327892 332383 339675 340313 378966 376511 612714 636266 40.75 67.8 1
11:11:35 2023-09-27 335578 333987 85447 81838 122241 126146 125186 124619 90890 89844 96462 99279 119229 120234 339518 366694 987498 968308 360654 375118 112960 98082 106387 107972 122965 121488 112614 113946 77267 78873 262310 232326 675035 678709 205449 204166 260430 262449 305850 296524 315894 315861 331229 335006 312620 346664 699165 730071 523001 430896 276256 273039 314301 315172 329631 332637 339492 341728 377684 378401 612381 639205 40.75 67.8 1
11:11:36 2023-09-27 336527 332510 85455 81834 122143 126180 125272 124619 90890 89998 96429 99279 119255 120067 339518 369984 992590 972554 361482 375203 111671 98355 106941 107913 123432 121504 113184 113848 77477 78917 266281 231262 689316 679921 205413 204023 260750 262012 305562 297973 313670 315861 333025 333929 314630 349200 697187 738530 524672 430906 276292 271305 315956 313616 329133 332918 339194 341032 379002 376476 606663 635778 40.75 67.9 1
11:11:37 2023-09-27 333654 332742 85418 82087 121695 126563 124980 125063 90765 90157 96364 99926 118955 120672 339518 367834 991887 975360 359967 374890 113150 98049 106420 107831 122965 121319 112777 113647 77372 78765 262225 230883 676506 679958 205484 203025 260386 262047 304882 297606 314849 315861 333025 334935 313418 349805 697187 740472 521630 432278 277742 271130 315920 314420 328778 333278 339565 342629 378894 378934 609585 636266 40.75 67.9 1
11:11:38 2023-09-27 335578 332230 85572 81801 122475 126180 125392 124619 90890 89844 96527 99279 119421 120067 340032 364213 998259 979459 360474 377913 113250 98387 106387 108062 122866 121588 112647 113992 77214 78873 262310 232326 670042 677565 205919 203880 261901 262414 305205 296107 315334 315861 330014 337513 312686 348779 697187 728863 525743 428016 278156 271340 314851 314350 329916 330924 339675 341344 375529 377635 608479 636302 40.75 67.9 1
11:11:39 2023-09-27 337589 333748 85635 81801 122391 125938 125392 124242 90890 89565 96725 99383 119255 120067 340068 365558 993367 977528 358378 375489 113150 97947 106453 107831 122965 121319 112744 113647 77319 78873 262225 231603 671760 674877 205413 203880 259592 261647 306065 295785 313635 318692 329978 336711 313351 348522 696893 729610 511413 428512 276998 272065 315883 313216 330737 332742 338445 342379 376658 376546 605261 636303 40.75 67.9 1
11:11:40 2023-09-27 336880 332199 85455 81834 122180 126146 125219 124447 90890 89927 96857 99559 119314 120229 339924 365195 989073 982330 363318 375274 113519 98118 106908 107798 122998 120982 112997 113647 77530 78863 264562 230165 675858 677748 206062 203311 261901 263254 304118 302522 313158 315861 331014 335980 311957 347171 698119 730611 524372 427412 277993 271340 314588 315825 327892 333885 338714 341104 376393 377671 615676 636562 40.75 67.9 1
11:11:41 2023-09-27 337337 333987 85660 81830 122578 125972 125426 124533 90890 89844 96364 99246 119255 120067 340833 363916 985570 974685 363830 375154 113072 98082 106420 107683 122965 121319 112712 113647 77372 78765 261212 230559 675756 674877 205449 204166 260980 263070 304668 297888 315336 317503 329729 337396 313523 347610 701152 727669 529855 427798 276768 273573 314552 315344 327892 332953 338714 342271 375458 376476 612678 636562 40.75 67.9 1
11:11:42 2023-09-27 338566 332238 85455 81834 122648 126360 125397 124863 90975 89993 96594 99624 119367 120332 339614 369283 984720 972368 360582 374364 113341 97882 107000 107706 123031 120913 113217 113172 77372 78595 262225 229701 680735 677748 205089 204023 259558 262414 305169 297599 311734 318212 332018 333964 314408 347792 694083 730215 523858 432426 276292 272170 315031 314607 327627 334692 337416 341344 379002 375391 608574 636562 40.75 67.9 1
11:11:43 2023-09-27 334010 332519 85367 81950 121881 126213 124980 124652 90765 90155 96331 99723 118955 120554 339554 368388 984137 971136 362550 375453 113184 98217 106453 107683 123532 121319 112602 113614 77372 78765 262310 229486 691057 679561 205163 203988 261865 264706 303173 297816 315819 315789 332846 334794 313751 348349 701152 729733 528841 432426 276328 271945 315920 315825 329312 333955 339435 340313 378713 378934 614562 634840 40.75 67.8 1
11:11:44 2023-09-27 333649 333870 84069 81866 122264 126079 125291 124585 90824 89898 96626 99590 119251 120500 339518 367246 987498 968308 363575 376174 113082 98388 106420 107939 122932 121484 112789 113946 77267 78905 262225 231603 668946 676061 205484 203880 260430 264706 305205 297050 314626 315861 331515 335006 313418 347486 694120 737755 524372 430591 277105 273003 314766 314865 329649 332383 337337 340313 377864 376511 610910 636302 40.75 67.9 1
11:11:45 2023-09-27 335900 333752 85451 81830 121946 126381 125152 124652 90828 89844 96396 99279 119255 120328 339554 367798 989007 968308 360003 376017 113027 97947 106387 107864 122965 121488 112679 113679 77476 78993 262225 232076 670776 680153 205126 204739 261635 262344 305921 296834 314447 315789 331749 335006 314851 346664 694083 737999 521373 430591 275411 273039 315475 313872 329809 332383 339675 340349 377540 378012 608911 635817 40.75 67.9 1
11:11:46 2023-09-27 336273 333983 83931 81961 121914 126462 125258 124929 90824 89779 96462 99312 119255 120268 339781 369911 992590 973974 359460 375453 113362 98184 106453 107864 122965 121319 112744 113647 77267 78797 262310 230883 675518 679994 205449 203594 260784 262012 305635 297816 313670 315701 333025 333964 314408 348779 697187 735757 521116 430906 276946 271340 315956 313908 328920 332918 338714 340313 379002 376546 606289 638557 40.75 67.9 1
11:11:47 2023-09-27 333396 332234 85418 81866 121764 126213 124980 124685 90765 90155 96233 99756 119037 120756 339554 365665 991887 976054 360546 374364 113116 97947 106453 108070 123739 121281 113184 113926 77477 78917 266281 231100 676727 681601 205919 203418 261901 262309 305169 296726 313670 315639 333025 334865 312942 350412 697187 738644 523001 431018 277885 271305 315920 313944 328635 332953 337337 339799 379002 378234 608479 638150 40.75 67.8 1
11:11:48 2023-09-27 333400 332238 85459 81834 122045 126180 125186 124619 90798 89844 96430 99312 119255 120352 340032 363951 995917 974685 360546 375453 112926 98250 106387 108046 122730 121658 112427 113868 77267 78797 262225 232617 673425 676025 206062 203880 260170 262414 305169 297678 315070 315861 331515 336487 311636 349521 698046 735565 524372 428694 277957 271340 315739 314732 329097 332637 341012 340170 377081 378323 610133 640152 40.75 67.9 1
11:11:49 2023-09-27 337844 333983 85568 81805 122512 125938 125392 124414 90890 89533 96527 99213 119255 120310 339518 365266 993294 977491 360969 375731 111671 98220 106941 107880 122932 121384 113042 113770 77751 78885 262225 231496 676113 675833 205377 203880 259558 261612 306712 296582 313158 315925 329978 336168 313382 348669 697187 729683 531273 428694 277105 271945 315475 312919 330415 332883 337721 342379 376960 376546 604464 636562 40.75 67.9 1
11:11:50 2023-09-27 337840 333969 85459 81895 122245 126025 125359 124447 90890 89688 96462 99246 119120 120033 339518 365629 987535 977491 359325 374328 113307 97915 106893 107650 122998 120948 112964 113270 77372 78734 262310 229968 681387 676790 205163 203594 261001 262379 304704 302522 312682 317648 331014 335980 313382 349521 698175 729432 518668 430711 277244 273036 315920 314206 327485 334551 337502 341681 377081 378934 608763 636525 40.75 67.9 1
11:11:51 2023-09-27 336692 333807 85668 81549 122742 125726 125426 124090 90890 89500 96462 99213 119421 119866 340032 365017 988934 977849 363098 375274 113328 98151 106827 108130 122866 121146 113152 113770 77372 78734 264644 230721 674787 676705 205449 204166 261164 262816 304668 296374 313527 315925 329711 337030 313382 346664 698945 727669 518034 428016 276062 272777 314588 314063 327892 332918 338714 342138 374440 375915 610874 635838 40.75 67.8 1
11:11:52 2023-09-27 338801 333771 85581 81657 122245 126142 125272 124328 90890 89533 96462 99213 119120 119950 339518 368346 983403 973974 360582 375154 113341 97882 106893 107650 122965 120948 112647 113647 77214 78734 262225 230201 676235 678228 204766 204023 261532 264519 305169 296597 311698 315861 332018 334653 314563 347968 699974 733379 524672 433039 276114 272030 315618 314392 327220 334750 337098 340792 378966 378545 608108 635364 40.75 67.9 1
11:11:53 2023-09-27 333870 333649 85422 81834 122395 126176 125152 124652 90828 90051 96561 99628 119149 120480 339889 367067 986859 970988 364750 375838 113260 98286 106354 107980 122899 121488 112268 113835 77477 78917 262225 231171 672530 676097 205413 203953 261312 263658 304240 296978 314590 315861 332760 334970 313859 348532 699105 737755 523001 432154 276292 271755 314074 315825 327928 332383 337810 340313 378396 376476 612714 636266 40.75 67.9 1
11:11:54 2023-09-27 333942 333613 85418 81830 122147 126142 125186 124619 90765 89811 96814 99279 119537 120436 340032 367246 987535 968345 362731 375417 112960 98250 106387 108013 122932 121319 112504 113992 77267 78873 262225 231603 671654 675795 205413 204166 260430 262851 304600 296726 317548 315681 333480 335804 313751 346554 700121 736769 524372 430750 276962 273003 314074 314865 329613 333392 339973 343456 378360 376476 611326 636266 40.75 67.9 1
11:11:55 2023-09-27 335940 333613 85426 81801 122563 126356 125604 124519 90913 89837 96561 99147 119367 120298 339375 369875 994006 972978 358342 375417 113184 98082 106453 107962 122932 121285 112582 113679 77319 78765 262310 231461 672140 676097 204766 204023 260386 263700 305850 296978 313635 315861 331982 333929 315367 348261 697187 734164 510446 431173 276221 271375 315690 313395 329151 332918 338714 341068 379002 378012 605357 636562 40.75 67.9 1
11:11:56 2023-09-27 334014 333613 83598 81866 121466 126209 124569 124685 90641 89968 96299 99279 118955 120413 339518 368388 991850 973974 359460 375154 113116 97947 106453 107683 122932 120982 112395 113647 77529 78765 267964 230685 672886 676133 205128 203311 261865 264332 304918 296964 313563 315753 333387 337353 313715 349695 697003 738799 521630 432426 277762 270926 315811 314427 328849 333418 339194 339763 378519 379078 606551 637919 40.75 67.9 1
11:11:57 2023-09-27 333690 333325 83969 81826 122479 126041 125291 124552 90824 89898 97013 99147 119416 120298 339996 363370 994777 977565 360402 375167 113082 98217 106420 108046 122899 121484 112614 113835 77267 78927 262225 232291 669055 677958 205918 203594 259954 262414 304310 296107 315370 315861 330978 337030 311992 348779 697187 732641 527114 428319 277531 271340 315475 314607 329880 332624 337337 341344 376129 377635 606818 637919 40.75 67.9 1
11:11:58 2023-09-27 338532 333541 85668 81749 122574 125934 125426 124242 90975 89533 96462 99213 119255 120033 339518 365010 994777 977528 358378 375154 113116 97947 106420 107899 122965 120948 112679 113647 77267 78961 262225 231913 681660 676716 205306 204095 261901 262309 306388 297023 313491 318321 329978 336452 312942 348779 697361 731050 527629 428658 277069 271340 315253 312919 330773 332918 338236 341897 375529 377108 604464 636562 40.75 67.9 1
11:11:59 2023-09-27 336781 333722 83833 81707 122508 126045 125291 124552 90949 89779 96396 99279 119255 120310 340331 365159 986969 980419 362731 374293 111671 98118 106453 107650 122965 120982 112964 113647 77613 78734 262310 229968 676966 677748 206062 202990 260170 262851 304205 295770 313158 315861 331050 335698 311992 347171 698083 727577 524372 427375 277993 271755 314145 315825 329618 332953 338714 340864 377032 377671 612714 636562 40.75 67.9 1
11:12:00 2023-09-27 335904 333513 85518 81878 122751 125731 125186 124209 90765 89565 96331 99279 119221 120352 340068 363370 984137 973958 363545 374328 113150 97915 106420 107716 122866 121246 113086 113893 77477 78917 264644 230776 675875 674695 205306 204095 261128 263113 305133 297816 313635 315861 329751 337728 313495 347719 698083 727691 522726 427795 276803 272622 314145 314865 327892 332953 338714 341861 374440 376213 612714 636110 40.75 67.9 1
11:12:01 2023-09-27 338219 333983 83838 81707 121942 125972 125186 124480 90765 89927 96527 99246 119221 120234 340032 369723 986122 973974 360654 374364 113408 97915 107073 108091 122998 120948 113074 113237 77425 78734 263445 230806 695073 676061 205413 204166 259592 262449 303316 297635 312718 315861 333025 334701 313387 348779 701156 736823 528841 430661 276292 272170 315031 314505 325919 334727 338714 340313 379002 376511 612208 636562 40.75 67.9 1
11:12:02 2023-09-27 333906 333983 85422 81801 121764 126180 124980 124652 90641 89811 96299 99312 119221 120436 338530 366694 985570 970446 364896 374904 111439 98587 106794 107913 122866 121384 112395 113770 77372 78917 262225 230543 673523 676061 205413 204166 259592 263591 304769 298100 314590 315861 332054 335006 313894 348239 700130 736677 523001 431202 276910 272170 314145 315825 327857 332918 337301 339763 379002 378790 613619 635817 40.75 67.8 1
11:12:03 2023-09-27 335868 333987 85455 81834 122446 126079 125291 124585 90828 89565 96364 99279 119198 120131 339518 368611 987572 967622 360969 375453 113116 97915 106420 107683 122932 120982 112504 113647 77214 78873 262225 231405 670527 678709 204801 204166 261532 262012 306065 296978 313670 315861 331753 335041 314923 346174 697187 730359 524372 430908 275411 272241 315697 313395 329916 332418 338954 340828 377562 376806 607186 636562 40.75 67.9 1
11:12:04 2023-09-27 335904 333508 85459 81805 122069 126180 125186 124533 90828 89811 96429 99246 119221 120067 338530 369803 993968 975757 360713 375310 113328 98151 106387 107913 122899 121265 112964 113848 77425 78765 262310 230918 671765 676097 204984 204059 260750 261647 305635 297396 314074 315861 332054 333660 314923 348285 697187 737999 524372 431209 276292 271340 315920 313872 329382 333160 338714 340828 379002 378883 605394 636562 40.75 67.9 1
11:12:05 2023-09-27 333676 332238 85271 81866 121615 126247 124569 124685 90732 89968 96200 99756 118955 120672 338566 367281 993059 975360 359496 374364 113150 97915 106420 107683 122932 120948 112395 113647 77267 78765 262225 232122 675518 676097 205449 203025 260386 262012 305169 296690 313414 315861 333025 334970 313131 350118 699477 740478 523001 431165 277654 271200 315883 313478 328706 332777 339602 339727 379002 377635 608469 636340 40.75 67.9 1
11:12:06 2023-09-27 337844 333513 85484 81745 122457 126145 125392 124209 90765 89533 96692 99048 119149 120239 339781 365159 992593 979534 358235 374186 113373 98118 106387 107698 122932 120982 112472 113303 77286 78885 262225 230918 679691 674877 205449 204023 263382 263215 305205 297390 312463 315925 330978 335662 313418 348532 697187 729167 524372 429982 277105 271375 315956 312955 328654 334423 337446 341897 377563 376511 605688 635422 40.75 67.8 1
11:12:07 2023-09-27 335541 331735 85459 81915 122004 126146 124980 124447 90765 89565 96430 99279 119255 120067 339518 365629 986969 980382 362511 374328 113150 97915 106453 107683 122965 120948 112712 113303 77372 78734 261102 229807 676590 676790 205092 202990 260386 262414 304240 299573 313384 317539 331467 335662 312359 350265 698596 731196 524372 430821 277850 270751 315920 314829 326904 333955 338475 342968 377540 378199 611511 636110 40.75 67.9 1
11:12:08 2023-09-27 335784 333508 85610 81693 122775 125731 125604 124076 91071 89833 96759 99147 119367 119930 341529 364320 985151 975211 362586 374293 113082 97915 106420 107650 122866 120844 112866 113614 77372 78734 262225 232122 676727 675833 205449 204166 261164 262851 304954 297816 313635 315925 329978 337065 312624 347473 700166 727623 535790 428052 276328 273039 314809 314577 328423 333454 338954 342451 375529 376511 612714 636562 40.75 67.9 1
11:12:09 2023-09-27 338067 333513 85447 81838 122438 126146 125359 124242 90890 89533 96495 99246 121345 119832 339554 368678 985570 973974 360618 374328 113228 97915 106453 107716 122932 120982 112647 113647 77267 78765 262310 230883 673774 677748 205269 204597 261865 265159 305311 297599 312504 318321 331839 334794 315115 347536 700084 732714 554360 433039 276221 272135 315654 314541 328849 334891 337098 341825 378966 377581 612865 635585 40.75 67.9 1
11:12:10 2023-09-27 333040 333839 83978 82174 122307 126535 125172 124810 90758 89993 96397 99557 119052 120549 339340 367691 985460 971062 364604 375167 111343 98184 106387 107947 122899 121285 112647 113926 77372 78734 267964 230685 671407 676061 205021 204166 259954 263254 303173 297108 314554 315861 332724 334935 313894 348779 698046 737719 524372 432154 277069 272135 314110 315825 327821 332883 339675 340241 378966 376476 614017 639427 40.75 67.9 1
11:12:11 2023-09-27 333582 333987 85418 81801 121905 126146 125239 124619 90765 89717 96844 99213 119120 120234 339244 366401 986969 970409 363793 375417 113082 98082 106387 107905 122899 121404 112395 113914 77214 78734 262225 232783 675338 681293 205163 204059 261128 263149 304990 296798 316645 315717 331803 335768 313823 346700 699165 734237 517316 430640 276221 272968 314074 315308 329613 333726 340120 340313 377828 375915 610837 638372 40.75 67.9 1
11:12:12 2023-09-27 337238 333947 83838 81703 122288 126045 125258 124927 90758 89804 96627 99213 119037 120033 338494 369659 992519 971062 358342 375118 113082 97915 106978 107806 122932 120948 112679 113614 77372 78734 266281 230847 687867 676061 205053 204023 260351 261577 305635 297396 313635 315861 332018 333894 314851 347317 696656 737719 523001 431434 276256 271305 315920 313616 329382 332883 339194 341308 379002 375915 605087 636562 40.75 67.9 1
11:12:13 2023-09-27 333076 333987 83598 81826 121662 126180 124569 124652 90608 89935 96200 99279 118790 120638 338494 366658 990409 975360 359460 374293 111482 97915 106387 107650 122899 121246 112899 113861 77530 79015 262310 230741 678338 681601 205739 203418 261901 264332 304990 297816 315526 315861 333495 334970 314298 350698 697150 735238 524372 431202 277726 273540 315920 313872 328849 332918 339675 339727 379002 377635 608048 638372 40.75 67.9 1
11:12:14 2023-09-27 335433 333911 83838 81843 122672 125991 125359 124414 90765 89533 96331 99524 119052 120200 339483 363880 994777 979385 360438 375453 113082 98149 106387 107905 122781 121488 112504 113647 77214 78765 262225 232291 672969 676790 206027 203880 261901 262414 306065 296524 314590 317199 330014 337503 312906 348779 697187 730251 520021 428658 277762 271945 315920 314571 329916 331884 337785 341344 376093 377671 608479 636266 40.75 67.9 1
11:12:15 2023-09-27 337552 332449 85660 81797 122475 126112 125359 124414 90890 89870 96495 99213 119120 119915 339518 365266 993330 977491 358378 375417 111748 98355 106974 107929 123739 121350 113152 113926 77477 78917 268714 231984 677343 675687 206027 204166 259954 262414 306496 296690 316195 316846 329943 336994 313418 348779 697857 732066 520021 428658 277105 271945 315475 313359 330594 332650 338714 342379 376093 377073 604892 637237 40.75 67.9 1
11:12:16 2023-09-27 337479 333987 85509 81797 122143 126360 125906 124552 90890 89685 96594 99246 121429 120362 342500 366401 987498 980345 359945 375118 113341 97915 107000 107650 122998 120948 112744 113270 77372 78897 262310 229807 689185 676790 205449 203594 261183 262414 304668 297047 313122 315890 331480 335980 313572 350735 698670 729683 517316 430591 277921 270856 315920 314829 326868 334891 338163 341825 377792 378504 608911 636110 40.75 67.9 1
11:12:17 2023-09-27 336527 333748 85539 81801 122227 126146 125186 124414 90765 89717 96331 99279 119120 120033 339244 363370 988934 982255 364582 376089 113328 98151 106827 107806 122899 120775 113152 113737 77372 78885 262310 230130 677361 676790 206352 203597 260135 263184 304169 297816 313122 315861 331336 336733 311921 347171 699069 729683 524372 427339 277729 272135 314588 315566 327857 333418 338714 341068 375529 377635 612678 636562 40.75 67.9 1
11:12:18 2023-09-27 338865 333613 85481 81769 122180 125938 125272 124209 90817 89866 96462 99213 119120 120033 339483 368352 983403 973974 360618 374328 113341 97915 107000 107650 123498 120948 112931 113237 77319 78734 263278 230165 687210 677748 205053 204166 261532 262414 305169 297635 311734 315449 332018 334432 314630 348248 699165 728863 520259 432426 276256 272170 313751 314571 330246 334926 337135 341344 378966 375915 608144 634518 40.75 67.9 1
11:12:19 2023-09-27 335641 333978 83893 81838 121881 126180 124946 124619 90765 89935 96299 99661 118916 120480 339268 368065 983321 972284 363804 374186 113485 98286 107129 107880 122899 121285 112744 113581 77372 78734 263577 230806 675620 676025 205413 204023 261716 264706 303548 297635 313378 315861 333025 334935 314594 348285 698083 736823 520259 432426 276875 271945 315253 315308 326868 334458 339194 340277 379002 376476 615870 636562 40.75 67.9 1
11:12:20 2023-09-27 333870 333983 85422 81872 121848 126146 124946 124414 90828 89533 96364 99246 119037 120234 339483 366658 989073 968308 363866 376843 113004 98082 106387 107905 122899 121488 112268 113835 77372 78765 262225 231603 671035 676025 205449 204166 260797 263658 305169 296978 315106 315861 332018 336226 313894 347756 694120 736714 524372 431202 277729 273003 314110 315825 329382 332615 340398 340313 378396 376511 612714 636266 40.75 67.9 1
11:12:21 2023-09-27 333942 333748 85426 81801 122180 126146 125224 124452 90913 89894 96692 99624 119052 120215 339411 366515 991146 970171 360244 375382 113082 98149 106420 107939 122866 121384 112647 113647 77267 78765 262225 231603 674654 678709 205449 204739 261164 262449 306065 296978 314590 315609 332018 335980 313894 346700 699165 736641 524372 430896 276256 273039 313823 313908 329916 332383 338058 340313 378396 377868 608610 638372 40.75 67.9 1
11:12:22 2023-09-27 333942 332479 85422 81801 121983 126146 125152 124414 90641 89862 96397 99246 119120 120033 338530 369463 988971 968308 358342 374328 113150 98082 106453 107683 123333 121319 112569 113679 77267 78734 262310 231405 675041 678709 204766 204597 261865 264146 305813 296403 313968 315825 331336 334794 315631 347008 697003 729624 524372 432426 275411 272170 315920 313585 331418 332883 339194 340828 378360 377868 606364 638372 40.75 67.9 1
11:12:23 2023-09-27 333942 333906 83767 82133 122198 126778 124879 124963 90477 90026 96397 99727 119018 120702 339375 367798 993294 976054 360003 375167 113328 98355 106420 107831 122965 121319 112614 113959 77267 78734 262225 230883 674268 679958 205773 203880 260784 264332 305635 297888 313670 315861 333495 334900 313894 347884 698175 736459 518034 430591 277993 271720 315654 314607 328884 333920 338321 339799 379002 378862 608911 637202 40.75 67.9 1
11:12:24 2023-09-27 333328 333807 85576 81813 122395 126142 125272 124619 90890 89750 96396 99279 119255 120344 340032 364171 995483 976761 360546 375417 112892 98250 106354 108046 122496 121573 112114 114025 77349 78981 262225 232783 668422 679561 206392 204095 261901 263113 304990 297288 315406 315717 331569 336533 311992 349805 698670 730364 518668 428658 277957 271305 315697 314607 328884 332243 338321 340277 377239 378199 608911 636752 40.75 67.9 1
11:12:25 2023-09-27 337735 333627 84161 81707 122697 126041 125551 124485 90854 89681 96626 99180 119255 119950 339554 365558 992406 978548 358342 376017 113150 98082 107007 108013 122965 121296 112647 113647 77372 78734 262225 231441 679281 675744 205918 204166 260170 262414 306712 296942 313378 316399 330014 336994 313382 348779 697187 728657 522219 428694 277531 272135 315697 313395 330951 332918 338714 342379 376358 377336 604929 636562 40.75 67.9 1
11:12:26 2023-09-27 337844 333536 85459 81717 122208 126021 125272 124209 90641 89809 96396 99213 119455 120067 339554 366401 988971 977491 357264 374328 113341 97915 106486 107683 122998 121043 113417 113516 77583 78853 264644 230776 679788 677712 205848 204095 261079 263959 304739 297816 312682 315890 331749 335980 313644 347903 699165 729151 524372 430591 278597 271165 315920 315602 329976 334657 338954 341344 377864 378799 609974 635328 40.75 67.9 1
11:12:27 2023-09-27 336233 333397 83833 81876 122677 125987 125525 124447 90890 89811 96692 99147 119251 120033 340259 363335 984137 978140 364344 375417 113307 97915 106420 107831 122965 121319 112997 113647 77319 78929 264644 230524 675398 674877 205918 204166 261164 263035 305169 297816 313635 315449 329978 338048 312691 348285 698083 729756 522456 427375 277141 273003 314588 315344 328388 333418 338714 341861 375529 377447 613185 636562 40.75 67.9 1
11:12:28 2023-09-27 338801 333577 85631 81801 122779 125934 125392 124414 90890 89500 96758 99213 119571 119632 340032 366365 985570 975360 360654 374079 111671 98388 106941 107995 122866 121216 113119 113881 77425 78917 270369 231262 675875 676680 205737 204739 261532 263035 304847 297347 313563 316846 329943 337513 313930 347473 701152 729167 527114 428694 276877 273039 314809 314865 328618 333652 338714 342451 375829 375950 610874 635659 40.75 67.9 1
11:12:29 2023-09-27 333870 333613 85455 81834 121905 126691 125172 124652 90890 90000 96265 99723 119120 120500 339518 367834 983439 970900 363098 374328 113150 98082 106486 107831 123577 121319 112744 113647 77372 78680 263445 229772 678218 676061 205413 204166 259954 262449 303351 297888 314361 315861 333025 334935 313930 348285 699105 738799 523001 432426 277105 272170 315697 315825 327133 334423 339435 340313 379002 376476 614489 636562 40.75 67.9 1
11:12:30 2023-09-27 333635 332212 85426 81866 122143 126180 125186 124652 90732 89968 96397 99312 119255 120470 339518 367246 988659 972940 364604 375011 113138 98286 106354 107913 122866 121554 112614 113926 77425 78873 262225 232343 670909 676097 205776 204130 261532 263842 303084 297816 314626 315609 331910 335006 313930 348779 699861 738277 523001 431202 277105 272170 314145 315573 327928 332918 338083 340313 379002 377073 614562 636266 40.75 67.9 1
11:12:31 2023-09-27 335578 333987 85568 81797 122241 126494 125272 124619 90791 89750 96364 99279 118955 120067 339518 367762 987535 966862 359207 374328 113038 97947 106420 107831 122932 121319 112635 113679 77677 78765 264644 231603 674274 678709 205413 204739 260095 262231 306496 296978 314405 315861 332018 336016 315367 346700 697187 729998 524372 431202 275833 273074 315475 313872 329916 332883 339675 341068 378108 378581 608048 638372 40.75 67.9 1
11:12:32 2023-09-27 335904 333983 85455 81834 122030 126180 125186 124276 90828 89811 96462 99628 119314 120397 339781 369767 992593 972978 358811 375274 113294 98286 106900 107880 122932 121285 112614 113679 77372 78765 262225 232452 688762 676097 204766 204166 260386 263959 304810 296690 314148 315861 332760 334432 315847 348285 697187 737865 524372 434578 276256 272170 315956 313872 329880 333418 339435 341344 379002 375950 606551 636562 40.75 67.9 1
11:12:33 2023-09-27 333546 332694 84011 81997 121938 126213 124980 124685 90828 89968 96265 99824 118955 120756 339518 365594 994777 976054 360546 375489 113184 98250 106486 107932 122965 121319 112569 113647 77372 78765 262225 230883 672768 676097 206062 203594 260568 262414 305205 297550 314369 315861 333495 336016 312942 354813 696893 738277 523001 430591 277993 271305 315920 314386 328884 332953 340157 339763 379002 378234 608048 636302 40.75 67.9 1
11:12:34 2023-09-27 333328 333734 85543 81801 122213 126146 125484 124863 90913 89927 96692 99453 119086 120332 339411 364896 994593 979534 360438 375981 112971 98250 106387 108046 122496 121688 112769 114025 77267 79044 261887 231496 680786 676025 206352 203880 260386 262484 306065 297187 315586 315861 332018 338012 312028 349585 698670 734563 523686 428694 278029 271755 314851 314865 328884 331919 340639 340313 376730 377671 608911 636302 40.75 67.9 1
11:12:35 2023-09-27 337844 333513 85459 81801 122479 126025 125392 124414 90890 89811 96429 99246 121365 120033 339518 365594 990446 976798 357300 374364 113262 97915 106453 107683 122998 120982 112679 113303 77372 78734 262225 230883 678283 676790 205918 204166 261218 261647 304310 296597 312682 315925 332526 336487 313894 348779 697187 729756 518668 430640 277141 271340 315956 313908 327928 334926 337685 341897 377828 376546 606719 635659 40.75 67.9 1
11:12:36 2023-09-27 336890 333843 83969 81858 122677 126394 125291 124552 90824 89837 96914 99147 119334 120180 339853 365451 986969 982292 360582 375154 111963 98151 106453 107798 122965 121402 112712 113926 77477 78765 267964 229807 675620 678709 206062 203452 260386 262449 304240 297635 313414 315861 331784 336016 311778 348184 698083 726813 524372 427375 278652 271755 314809 315825 327892 334150 338714 341380 377526 378799 613619 636562 40.75 67.9 1
11:12:37 2023-09-27 337589 332553 85576 81805 122387 125938 125392 124242 90890 89533 96594 99246 119289 119950 339554 367540 985570 973974 360654 375453 113116 97947 106983 107683 122932 120982 112504 113303 77267 78765 262225 230721 676417 676790 205449 204452 259592 262449 305298 297527 311734 315925 332018 334970 314887 347756 694120 730215 524372 432426 276292 272586 315031 314865 328884 334997 337171 341897 378713 378559 612361 635364 40.75 67.9 1
11:12:38 2023-09-27 335433 333983 83833 81993 121910 126462 125258 124929 90791 89993 96462 99279 119120 120436 339290 368907 984683 971099 360618 374328 113150 97947 106974 107806 122965 120982 112809 113536 77372 78765 263445 228773 673628 676025 205449 204166 259954 262449 303351 297082 314849 315861 333025 334970 315582 348779 699105 730107 517316 430585 277105 272532 315475 315825 326904 334692 339194 340277 379002 376511 613619 636562 40.75 67.9 1
11:12:39 2023-09-27 333582 333987 85455 81862 122738 126180 125013 124652 90890 89844 96626 99345 119198 120470 339518 367246 986269 971173 364859 375189 112994 98149 106387 108046 122932 121450 112931 114311 77583 78993 281945 230776 671902 681601 205630 204764 261901 263956 303812 297816 315070 315861 332791 335041 314121 348779 699563 737755 517316 431202 277141 272446 314145 315825 327892 332953 337337 342939 379002 377108 614562 636302 40.75 67.9 1
11:12:40 2023-09-27 336278 333726 83829 81956 122288 126112 125359 124533 90890 89998 96396 99559 119232 120318 339518 367246 987535 970097 360618 375189 113072 98250 106453 108013 123328 121319 112679 113835 77319 78873 262310 231603 673895 675989 205918 208006 259592 262449 306496 297396 314626 315861 332018 336016 314851 346700 698175 729696 524372 430896 275869 273109 315031 313908 329666 332418 339675 341344 378663 378581 608911 636267 40.75 67.9 1
11:12:41 2023-09-27 335614 333752 85451 81834 122233 126180 125186 124619 90828 89844 96397 99312 119255 120268 339554 369723 990446 968308 358342 375417 111593 98220 106941 107995 122866 121504 112712 113614 77425 78917 270369 231262 675398 681601 204730 204166 260386 262012 306280 297101 315745 317648 332018 334701 315847 347792 698596 730107 524372 431313 276062 272205 315956 313644 329684 332953 339194 340864 379002 375391 608507 636562 40.75 67.9 1
11:12:42 2023-09-27 333311 333987 85385 81998 121993 126180 125191 125068 90857 89997 96397 99689 119037 120599 339853 365230 990409 976749 360256 376843 113195 98117 106453 107798 122932 121285 112614 113614 77372 78734 262225 230847 677242 676061 206062 203737 260351 262414 305599 297816 315034 315861 333025 336697 312906 350412 699165 738277 524372 430591 279208 271305 315920 314793 328884 333383 338321 340002 379002 378499 608911 637165 40.75 67.8 1
11:12:43 2023-09-27 335322 333987 85568 81797 122004 126146 125325 124619 90890 89779 96495 99599 119120 120200 339518 363335 996839 978650 363028 375731 111309 98319 106354 108244 122833 121554 112679 114305 77372 79164 281945 232255 669549 678709 206352 203953 261901 262414 305169 296165 315586 315645 331301 337976 312906 349521 699165 734491 546901 428622 277957 272135 315920 314829 329346 331849 338129 340792 376622 378164 608911 636266 40.75 67.8 1
11:12:44 2023-09-27 337552 333839 85627 81736 122471 126112 125359 124619 90890 89681 96527 99213 119421 120033 339518 365558 990409 977491 357803 375417 113307 97915 106453 107798 122965 121319 112931 113614 77372 78765 267964 230883 674249 674877 205846 204166 259954 261612 306712 296618 314365 316367 330942 336452 313638 348779 697187 729888 525743 429605 277105 272135 315956 313572 329880 333885 337648 342343 376658 377038 606119 636562 40.75 67.9 1
11:12:45 2023-09-27 337589 333987 85514 81801 122171 126112 125390 124585 90890 89717 96560 99458 119314 120195 342389 366372 989739 982330 360969 374186 113676 98253 106974 107847 123525 120879 112866 113303 77372 78897 284521 231463 680136 677269 205918 204166 261183 264332 305061 297047 312647 315925 331480 336452 313572 349769 698670 729683 524372 430896 277495 271305 315956 313908 327892 334891 337685 341861 377526 377376 607149 636562 40.75 67.9 1
11:12:46 2023-09-27 336326 333983 85418 81830 122471 126146 125152 124499 90828 89750 96462 99668 119387 120234 339518 363335 986969 977565 364859 375417 113307 98117 106420 107905 122932 120948 112712 113803 77319 78734 263445 230524 675994 676790 206643 204023 261532 263622 304633 297599 313599 317467 331982 338012 311957 349558 698046 728089 554532 427980 278616 272135 315031 315825 327892 333920 339405 341344 376694 378799 613582 636562 40.75 67.9 1
11:12:47 2023-09-27 336088 333726 85568 81797 122508 125938 125359 124485 90975 90114 96791 99628 119086 120298 340403 363229 985349 978066 363648 375274 113351 98149 106420 107798 123465 121330 113184 113647 77425 78765 264644 230685 676113 674695 206062 204166 261164 263254 305133 297816 313635 315861 330014 338012 313418 348532 698046 728971 524078 427980 277336 273003 315031 315530 330480 333652 339194 342102 375529 376511 612678 636329 40.75 67.9 1
11:12:48 2023-09-27 338895 333987 85568 81801 122354 126146 125592 124619 91015 89811 96659 99246 119285 120033 340223 369427 983403 973974 360582 374293 113531 97882 107073 107650 123710 120879 113250 113237 77425 78897 262225 230201 679917 678709 205449 204452 260351 263219 304668 297635 313122 315449 333025 334935 315043 348532 698083 734745 518888 430955 277069 272586 315475 314829 327362 334962 338438 341068 379002 376779 610837 636562 40.75 67.9 1
11:12:49 2023-09-27 333582 333767 83974 82120 122442 126657 125224 124929 90791 89993 96660 99692 119217 120668 339375 367619 984100 971136 364162 377378 111671 98286 106387 107980 122899 121319 112712 113647 77583 78885 263445 230165 674652 676061 205449 203882 260317 263622 303742 297888 314112 315861 333025 335720 313894 348779 700093 736641 528841 432426 278120 272135 315920 315825 326868 334423 339675 340277 379002 377038 614489 636562 40.75 67.9 1
11:12:50 2023-09-27 333618 332484 85568 82055 122176 126146 125239 124652 90828 90018 96495 99246 118955 120067 339518 366658 987498 968271 360690 375417 113116 98049 106420 107980 123333 121488 112647 113803 77267 78927 262225 232291 673237 679671 205882 204596 261164 263035 306065 296942 314626 315861 332018 335980 313638 346700 699165 737487 524372 431202 276256 273039 314773 314571 329880 332383 339675 340828 378360 378221 612269 639094 40.75 67.9 1
11:12:51 2023-09-27 337238 333987 83833 81703 122409 126079 125258 124519 90758 89960 96528 99557 119120 120033 339518 369723 992482 970209 358306 375417 113116 98049 106453 107962 122899 121319 112582 113647 77372 78873 262310 231376 687372 678709 205377 204739 260351 262231 305741 297606 314590 315861 332018 334970 315811 347437 698894 729962 524372 433039 275797 272586 315739 314599 329916 332918 339675 341344 378930 377868 605922 638372 40.75 67.9 1
11:12:52 2023-09-27 333582 333987 85447 82091 121695 126563 124946 125030 90608 90062 96299 99893 118955 120749 338494 367798 991850 975360 359967 375417 113150 98149 106453 107683 122932 120982 112679 113614 77582 78765 262225 230883 675269 676061 205918 204023 260750 262414 305850 297888 314333 315861 333495 334653 313418 350449 697187 738799 523001 431813 277993 271305 315920 314350 328884 334141 340214 342725 380674 378323 608394 640189 40.75 67.9 1
11:12:53 2023-09-27 334369 333947 83833 81928 122475 126428 125325 124619 90890 89811 96331 99279 119115 120436 339447 364136 994740 976749 362918 375981 112892 98250 106387 108013 122697 121658 112268 114025 77319 78734 262225 230883 670737 678709 206352 204023 260386 262449 305635 297816 315550 315861 332167 336994 312906 350449 698670 734237 524372 428330 278420 272100 315920 314865 329382 332883 338356 341043 377562 378499 608911 637202 40.75 67.9 1
11:12:54 2023-09-27 337552 333513 85576 81769 122541 126025 125359 124380 90890 89809 96594 99246 119620 119999 339244 365266 993330 977528 358342 375417 113262 98082 106893 107831 122965 121319 112647 113647 77372 78765 262310 231243 680357 676790 206062 204166 261183 261977 306065 297599 313158 316881 331480 336758 313930 349273 698175 729683 525571 430591 277706 272757 317670 313585 332087 334785 338292 342271 377612 378934 605174 638147 40.75 67.9 1
11:12:55 2023-09-27 337211 332679 85598 81834 122512 126180 125359 124485 90791 89779 96396 99246 119120 120033 339745 365451 986102 981813 359967 374328 113307 97915 107238 107683 122965 120948 112777 113303 77372 78734 262310 229450 690217 676790 206062 203880 261218 262414 305585 297047 313158 315925 331749 336452 313930 348148 698046 730215 511780 429982 278652 271305 315697 315825 327627 334423 338714 341861 378360 378764 611938 636562 40.75 67.9 1
11:12:56 2023-09-27 337470 333513 85701 81648 123179 125697 125392 124124 90890 89500 96692 99213 121547 119832 339518 365010 986269 975360 362695 375167 113150 97915 106453 107905 122965 120948 112744 113679 77372 78765 262225 230721 675637 674877 206062 204597 261164 263254 305169 297318 313670 315925 329943 336994 313894 347228 701041 728324 520021 428330 276734 272898 314923 315200 328742 333744 339048 342307 375914 379078 610910 636110 40.75 67.9 1
11:12:57 2023-09-27 338801 333839 84061 81707 122512 126112 125272 124414 90890 89800 96660 99449 119255 120067 339518 368907 984137 973974 360618 375118 113419 97915 107040 107650 122998 120913 112712 113303 77372 78734 262225 230721 675388 678709 205413 204596 260170 262484 305061 297599 312427 318205 332521 334935 314851 348248 698046 730251 504957 431277 276292 272170 315697 314829 327857 334962 338445 341344 379002 376476 609902 636562 40.75 67.9 1
11:12:58 2023-09-27 333938 332444 85426 81838 121946 126180 124946 124652 90641 90122 96299 99723 119115 120564 339745 367511 983989 972284 363539 375310 113451 98118 106354 107847 123469 121285 112712 113614 77267 78734 263445 231463 674296 680635 205377 204166 259954 263254 303173 296597 314333 315861 333025 334970 313930 348532 700093 738008 528841 432119 276292 272170 315475 315825 328614 333920 339675 340277 379002 376476 614489 637919 40.75 67.9 1
11:12:59 2023-09-27 333942 333743 85459 81830 122362 126180 125272 124619 90828 89811 96396 99279 119221 120067 339554 366401 988971 968308 360654 375417 113150 98178 106420 107905 122899 121319 112395 113835 77372 79012 262225 232163 676190 678709 206062 204739 261164 265456 306496 296345 315070 315861 332054 336487 314372 347228 694120 737755 528485 431202 276292 273109 315209 314865 329951 332650 337301 341068 378699 377581 609113 636266 40.75 67.9 1
11:13:00 2023-09-27 335613 333752 85451 81830 122297 126180 125186 124863 90913 89927 96759 99628 119086 120275 339411 369319 992593 972284 359316 375838 113307 98217 106420 108013 122932 121404 113119 113914 77729 78927 262310 231603 679338 680635 205413 204883 260351 262414 306712 297396 314590 315861 332018 334653 315847 346737 698175 729962 524372 432426 276256 273039 315920 313872 329916 332883 339675 341344 378411 378545 607186 638372 40.75 67.9 1
11:13:01 2023-09-27 333938 332699 83823 82128 121699 126597 124946 124977 90641 90000 96365 99824 118955 120756 338530 367504 993330 975757 360003 375154 113116 98217 106453 107939 122932 121211 112679 113647 77319 78765 262225 230883 672886 680006 205449 203880 260750 262449 305635 297816 313635 315595 333495 334970 313418 350735 697187 738799 519745 432426 277993 271305 315956 314386 328920 333652 339675 340277 379002 378199 608048 636266 40.75 67.9 1
11:13:02 2023-09-27 332855 333983 83916 81983 122563 126569 125484 124585 90791 89993 96561 99692 119251 120500 339375 364320 992445 974649 360546 375453 111361 98387 106321 108013 122781 121658 112268 114025 77477 78917 262225 230685 669647 676025 206352 204023 260351 262449 305169 297599 315586 315861 332054 337030 312686 347135 698670 730251 522726 428319 277762 271945 315475 314865 330616 331884 337810 341861 376658 378199 603798 636970 40.75 67.9 1
11:13:03 2023-09-27 337844 333301 85518 81838 122229 126138 125272 124414 90890 89533 96528 99246 119120 120033 339255 365558 988971 977528 357803 374364 113184 97915 106453 107683 122998 120948 113184 113303 77425 78734 262225 230559 678999 676790 206062 204166 263346 262414 305169 297082 313378 315960 331982 336522 314622 348148 699165 729115 524372 430591 278652 271082 315920 315602 327627 334692 338714 341344 377828 381078 612752 635815 40.75 67.9 1
11:13:04 2023-09-27 336362 333325 83829 81732 122446 126074 125291 124552 90791 89960 96626 99420 121499 120067 340032 362791 986122 979385 364308 375154 113150 97947 106420 107913 122965 120982 112647 113303 77267 78734 262225 230201 676865 676311 206643 204166 259989 263658 304704 296597 313670 315925 331467 337775 312028 347171 698083 728652 524078 427688 277567 273003 314588 315825 328884 333920 339194 342102 375565 376546 613614 636562 40.75 67.9 1
11:13:05 2023-09-27 338801 331945 85455 81805 122362 126180 125359 124414 90890 89533 96462 99246 119255 120033 338530 368907 983246 973974 360582 374328 113374 97915 107106 107542 123031 120913 113107 113270 77372 78765 262225 230559 681344 675989 205449 204166 259954 263219 305169 299464 312682 315681 333025 334970 315367 348532 699105 730323 523001 431209 276292 272586 315920 314865 328373 334750 338422 342127 378785 378934 612381 638335 40.75 67.9 1
11:13:06 2023-09-27 333798 333978 83838 81965 122405 126462 125152 125027 90641 89844 96299 99279 119232 120436 338494 367476 984137 970409 363759 374328 113116 98082 107076 107939 122965 121319 112744 113647 77372 78765 261544 230165 687771 676061 205918 204452 260351 263254 303991 297082 314369 315861 333025 335006 314408 347673 700130 737234 523686 432426 277141 272586 314743 315825 327362 333955 339675 340277 379002 376511 615199 636562 40.75 67.9 1
11:13:07 2023-09-27 333942 333987 85455 81834 122045 126180 125186 124619 90890 89844 96396 99279 119263 120067 338566 365629 986800 967585 360690 374328 113038 97947 106420 107939 122847 121319 112582 114116 77267 78905 262225 232163 671778 676025 206062 204739 260797 262886 306065 295785 314626 315861 331462 336487 313894 347473 694083 737865 531621 431202 276891 273628 314779 314253 329809 332777 340157 342041 378252 378934 612381 639697 40.75 67.9 1
11:13:08 2023-09-27 335723 333987 84050 81830 121946 126146 125186 124519 90913 89811 96429 99279 119255 120067 339781 368763 988271 969142 358414 375417 113116 98217 106420 107939 122932 121211 112395 113647 77214 78734 262225 231441 674564 676534 204945 204739 260351 262231 306496 297678 314590 315666 332018 334970 315847 346700 698175 730359 525229 432426 275797 273003 315920 313872 329916 332918 339675 341344 378432 377868 606663 637466 40.75 67.9 1
11:13:09 2023-09-27 332895 331740 85422 81866 121914 126213 124980 124652 90641 90095 96233 99345 118790 120672 339280 365594 990482 975360 359460 374328 113116 97947 106420 107831 122932 120948 112614 113647 77267 78765 262225 230883 672263 676097 206352 203594 260784 262449 305562 297816 315521 315861 333495 335980 312977 349585 697955 736132 525743 431629 277921 271614 315920 314935 329239 333744 340639 343116 378894 378764 608653 636302 40.75 67.9 1
11:13:10 2023-09-27 332823 333834 83833 81805 122204 126146 125558 124533 90890 89869 96527 99312 119120 120067 339781 363406 995483 976069 360582 374364 112892 98283 106354 108046 122496 121573 112191 114025 77162 78961 262310 231334 669946 678709 206352 204166 260351 262484 305205 297396 315586 315861 331784 337538 312656 347135 698175 730287 528485 428694 277993 272205 315920 315122 330916 332383 337337 342138 376694 378239 608048 635331 40.75 67.9 1
11:13:11 2023-09-27 337367 333517 85451 81830 122180 126146 125272 124447 90890 89565 96626 99416 119255 120033 339518 366401 987572 980382 358114 374293 113341 97915 106926 107716 122998 120982 112744 113303 77372 78765 267964 229807 685108 676790 206062 203880 261218 262449 304704 296632 312907 317958 331229 336475 313679 350762 699129 731819 524372 431092 278277 271165 315523 315128 327857 334692 339405 341416 378130 378658 608911 636110 40.75 67.9 1
11:13:12 2023-09-27 333690 332475 85447 82068 122757 126180 125272 124447 90828 89894 96364 99312 119255 120067 339554 362826 986969 979686 364638 374364 113150 97947 106453 107683 123366 120982 112712 113614 77372 78765 261102 230201 676745 676311 206643 203880 260170 263658 304704 297635 313670 315704 332018 337065 312028 347171 699105 729501 519787 428016 277567 273039 314809 315825 330012 333955 339194 341344 376129 377671 612714 636562 40.75 67.9 1
11:13:13 2023-09-27 338619 333513 85451 81834 122204 126146 125505 124447 90952 89750 96626 99246 119221 120033 339745 368388 983439 973974 360582 375189 113374 97947 107073 107650 123031 120948 112997 113270 77372 78929 262225 230883 681963 678709 205449 204166 261865 264706 304918 299138 312575 318097 332918 334829 315157 348632 701152 733826 523001 433039 277141 272170 315475 314865 327679 336448 338199 341344 379002 377077 611764 636451 40.75 67.9 1
11:13:14 2023-09-27 333690 333983 85400 81866 121793 126213 125013 124685 90641 89811 96299 99345 119139 120470 338530 367246 984137 970446 363355 376310 113150 97947 106453 107650 122932 120982 112614 113303 77267 78734 261102 229772 677481 676097 205484 203918 259627 263254 303351 297888 314369 315861 333025 335755 314444 348779 699105 736714 523001 431813 277764 272205 315475 315825 327397 334458 337337 340349 379002 376546 614489 635368 40.75 67.9 1
11:13:15 2023-09-27 333618 333879 84007 82008 122442 126569 125291 124552 90824 89931 96495 99786 119086 120332 339375 366515 986969 971210 364969 374328 111516 98388 106387 107939 122932 121404 112191 113679 77372 78905 262225 231243 670912 676133 206062 204166 261164 263877 305169 296762 315142 315645 332521 336251 313930 348779 699105 737755 530231 431202 277141 272586 313539 315825 329417 332918 338129 340349 379002 377108 613619 636302 40.75 67.9 1
11:13:16 2023-09-27 335541 333513 85510 81801 122358 126146 125359 124585 90890 89779 96462 99279 119120 120234 339483 369427 990372 968308 358342 375382 113273 98117 106420 107798 122899 121488 112679 113647 77372 78873 262310 231828 673367 678709 205197 204739 260351 262414 306460 297816 314590 317648 332755 335006 315811 347683 698399 729890 524372 433039 276221 273039 315920 315043 330612 333383 339675 341825 378360 378451 609945 639094 40.75 67.9 1
11:13:17 2023-09-27 337719 333987 84065 81961 122709 126428 125551 124896 90979 89993 96627 99656 119367 120234 339483 369984 995384 973900 358306 375417 113273 98355 106974 107880 122965 121488 113217 113803 77477 78927 262225 231243 675398 676061 205377 204596 261148 264706 306065 296771 314590 317648 332990 334900 315847 348779 697187 738908 511413 431911 276256 271945 315690 314314 329880 333616 339675 341344 379002 377882 606551 638372 40.75 67.9 1
11:13:18 2023-09-27 333040 333987 85535 81834 121910 126529 125239 124652 90890 89811 96396 99552 119120 120436 339483 364462 993257 976749 360256 375118 113082 98149 106420 107798 122932 121488 112822 113647 77372 78895 262225 230883 676819 676061 206643 204023 260750 262816 306065 297816 315550 315861 333229 336959 312906 348112 699165 729890 527114 429336 277993 272135 315920 314829 329631 334028 341533 343456 376407 378658 610606 639734 40.75 67.9 1
11:13:19 2023-09-27 337101 333644 84065 81671 122915 126045 125359 124499 91015 89533 96594 99048 119416 119964 339960 364171 993330 980382 360474 375417 113082 98082 106420 108013 122932 121404 112614 113881 77372 78981 262225 232326 670913 676790 206352 204166 260351 263000 306928 296942 314996 316367 330978 337503 313638 349273 697187 731568 525743 428658 277957 272586 315920 314571 330916 332659 339675 342415 376622 377635 606682 638372 40.75 67.9 1
11:13:20 2023-09-27 337575 333752 85509 81797 122395 126146 125359 124619 90890 89811 96397 99246 119120 119999 339483 366395 986969 980382 360510 374293 113307 97947 106926 108013 122965 121319 113074 113614 77425 78841 261212 229968 679798 677748 206062 204023 261183 262816 304919 297047 313599 315609 331982 336994 313894 349007 699069 730215 524372 429338 278989 271924 315582 315536 327750 334750 339048 342235 377950 378658 612458 636377 40.75 67.8 1
11:13:21 2023-09-27 336188 333987 85485 81801 122114 126522 125604 124552 90890 89840 96561 99279 119120 120293 339889 362791 985533 976069 364050 375118 113116 97915 106420 107831 122932 120948 112679 113647 77613 78734 262225 230201 672510 674841 206497 204166 259698 263658 305133 297816 313635 317648 330978 338012 311992 348779 699599 729409 524029 427677 277957 272968 315031 315825 328849 333920 339435 341308 376371 378199 614017 636562 40.75 67.8 1
11:13:22 2023-09-27 338557 333748 84058 81805 122245 126146 125359 124380 90890 89500 96528 99246 119120 119915 339483 368871 983366 974329 360618 375417 113498 97882 107073 107616 122998 121159 113217 113270 77372 78734 267964 230685 679085 678562 205413 204739 260351 263219 305169 297532 312611 315704 333025 334935 314887 348522 701041 734880 523001 433654 276962 272827 315847 315164 327715 337162 338495 341681 381146 377038 610369 636562 40.75 67.9 1
11:13:23 2023-09-27 333906 333839 83838 82059 122030 126180 124980 124619 90765 90026 96331 99552 119037 120436 338494 367246 983172 970409 363648 374257 113116 98149 106420 107905 122932 120948 112712 113647 77372 78734 263445 230165 674251 676061 205882 204166 260351 263219 303316 297671 314333 315861 333025 334970 313930 348779 700130 737865 523001 432426 277105 272551 315920 315825 328090 334423 339675 340313 379002 377336 614489 638140 40.75 67.9 1
11:13:24 2023-09-27 333902 333513 85426 81813 122096 126146 125152 124499 90890 89811 96397 99279 119120 120067 339756 366401 988934 968271 360618 375118 113082 98082 106387 107905 122932 121319 112345 113679 77267 79145 262225 231603 676424 678709 206062 205027 261532 263219 306496 297396 314626 317467 331731 336204 314312 346518 700121 735420 524372 431055 276732 273663 315367 314649 330612 332883 339675 341344 378396 378524 611365 638372 40.75 67.9 1
11:13:25 2023-09-27 335799 333743 85576 81805 122816 126146 125239 124414 90828 89779 96397 99246 119037 119999 339518 369723 990446 968308 358378 375167 113116 98049 106420 107939 122899 121319 112569 113647 77267 78765 262225 231080 675160 678709 205089 204561 260568 262012 306496 297606 314112 315861 331982 334710 315811 347719 697187 735565 524372 431214 276841 272170 315920 313616 329880 332883 339675 341308 379002 377868 605357 636562 40.75 67.9 1
11:13:26 2023-09-27 332351 333798 85426 81805 121881 126146 125119 124619 90765 89968 96364 99279 119120 120352 339518 363406 993330 976474 360256 374364 112892 98217 106387 107905 122697 121488 112268 113959 77267 78765 262225 230721 668541 678709 206643 203880 261865 264706 305813 297347 318178 315717 331874 336888 314002 350762 699055 735729 525743 428622 277993 271720 315697 314829 329364 332519 338356 340792 377224 378764 607716 639734 40.75 67.9 1
11:13:27 2023-09-27 336167 333508 85576 81769 122545 125904 125392 124242 90765 89533 96430 99213 119221 119915 339244 364136 996189 977491 360582 375417 113082 98149 106387 108199 122814 121319 112504 113835 77267 78927 262225 232367 674207 676790 206062 204166 260317 262449 306928 297050 315070 315925 330014 338012 313382 349273 699165 730215 527114 428355 277531 272170 315697 313621 330916 332348 339675 342415 376093 377635 606663 637919 40.75 67.9 1
11:13:28 2023-09-27 337330 333522 85576 81793 122329 126146 125359 124619 90890 89811 96495 99246 119120 120226 339483 366365 986969 980382 359460 374328 113341 97915 106926 107650 122965 120948 113217 113647 77846 78734 261102 231299 687400 678045 206428 203775 261901 263701 304525 299500 314189 317322 331839 336569 312763 348673 698083 728125 524372 428027 278453 272135 315031 315825 328352 333920 339455 341717 376996 378764 613582 636562 40.75 67.9 1
11:13:29 2023-09-27 335868 333301 85627 81911 122747 125934 125392 124242 90890 89811 96430 99246 119120 120033 338530 363335 984137 976054 364063 374328 113195 97915 106420 107683 122965 120948 112854 113647 77267 78734 262225 230524 675518 674841 205705 204596 261532 263254 305169 297816 313635 316367 330446 337775 313894 347719 698083 729167 527114 429676 276292 273003 315031 315344 328849 333652 339194 342451 376057 378826 614562 635328 40.75 67.9 1
11:13:30 2023-09-27 333676 333469 83802 81805 121778 126176 124980 124652 90765 89935 96266 99279 119037 120234 338494 367210 985570 971136 363648 374328 113116 97915 106420 107932 122899 121319 113086 113893 77477 79101 262225 231792 672880 681601 205919 204704 261901 263886 304026 297816 314590 315861 333025 335006 314372 348522 704405 738240 525571 432119 277105 272170 315697 315609 326904 333885 340157 340313 379002 376511 614489 636562 40.75 67.9 1
11:13:31 2023-09-27 333870 333541 85485 81805 121910 126142 125152 124619 90828 89811 96364 99246 119037 120234 338494 365594 989073 968345 364344 374328 113004 98388 106387 107831 122866 121488 112241 113835 77267 78927 262310 231603 670289 676025 206062 204166 261164 263886 305635 296762 315328 315861 332018 336452 313930 348285 698046 734201 525743 431202 277531 273039 314766 315566 329631 332672 341012 343456 378641 378646 610764 639734 40.75 67.9 1
11:13:32 2023-09-27 333798 333361 83833 81928 122446 126041 125359 124585 90890 89750 96364 99491 119086 120507 338494 366622 988971 968235 359316 375118 113116 97947 106420 108013 122932 121319 112582 113835 77497 78927 267964 231639 687619 678709 205484 208042 259954 262484 306712 296446 314626 317648 332018 336168 315589 347473 699165 734527 524372 431202 276221 273074 315475 313872 330647 332918 339675 341344 378411 378545 608911 636266 40.75 67.9 1
11:13:33 2023-09-27 333978 333613 83798 82087 121699 126209 124569 124652 90641 89968 96583 99723 119120 120436 338530 367834 992590 976749 359967 374293 113150 97947 106420 107831 122965 120948 112777 113647 77372 78734 262225 230847 673517 679690 206062 204166 261183 262414 304775 297816 314339 315861 333965 335006 313930 348148 698670 740209 523001 430287 278597 272305 315811 314541 329239 334057 341365 340170 378821 378623 609697 639242 40.75 67.9 1
11:13:34 2023-09-27 333496 333722 85543 81805 122110 126146 125224 124552 90732 89533 96462 99246 118955 120067 339375 363080 995483 976798 360618 374890 112926 98250 106387 108155 122529 121488 112362 114025 77162 79012 262225 233114 671396 678228 206352 204166 260386 263219 305850 296978 315586 315861 331480 338012 313162 350412 700047 730323 521373 428355 277993 272170 315920 314577 329916 332383 338356 341825 376694 378199 608911 636266 40.75 67.9 1
11:13:35 2023-09-27 337844 333247 85576 81805 122204 126528 125272 124414 90828 89779 96364 99246 119120 120033 338494 365558 988971 977491 357264 374328 110853 97915 107073 107650 123031 120913 113074 113270 77583 78734 262310 230165 678512 676790 206062 204166 261725 262449 304919 297047 312682 315925 331515 336487 313894 350652 698945 730497 518668 430481 277814 271200 315920 314942 327750 334821 339048 342235 377964 378464 608911 635659 40.75 67.9 1
11:13:36 2023-09-27 336379 333834 84032 81805 122176 126180 125272 124533 90765 89869 96462 99246 119255 120067 339280 363916 986969 981153 363243 375417 113184 97915 106926 107831 122965 121319 112679 113536 77425 78765 262310 230165 676471 677748 206643 203880 260386 263289 304704 297047 314148 315925 332203 336994 312942 348219 699599 729683 524372 427350 278456 272170 315031 315825 327928 333920 339435 341861 376694 378764 614051 636562 40.75 67.9 1
11:13:37 2023-09-27 337844 333287 85631 81801 122512 125938 125392 124242 90890 89903 96495 99246 119455 119999 339518 367798 986269 975360 360654 374364 113116 97947 106453 107864 123498 121319 112899 113647 77372 78734 266281 230883 679964 678228 205449 204739 260170 263254 305850 297082 313384 319222 332234 334724 315559 348669 700654 733104 517316 433654 276732 272862 315847 315789 329097 334997 337648 342415 378677 378826 609004 636329 40.75 67.9 1
11:13:38 2023-09-27 335904 333752 85418 82060 121932 126213 124946 124685 90641 89844 96265 99279 119037 120234 338530 367834 981278 971099 360582 374328 113184 97915 106453 107683 122965 120948 112679 113614 77372 78734 267964 228773 687027 676025 205918 204166 260386 263000 304346 297707 315297 315861 333495 335006 314887 348779 699599 730107 521630 430661 277105 272586 315475 315559 327362 334997 339194 340349 379002 376511 615000 636562 40.75 67.9 1
11:13:39 2023-09-27 333870 333983 85455 81834 122208 126146 125186 124447 90765 89811 96397 99279 119421 120310 339244 366658 986800 968345 363536 375154 113038 98217 106387 108046 122899 121319 112504 114025 77267 78873 262225 231639 668685 676061 206062 204166 261680 263886 305813 297635 315478 317648 332882 336343 314486 348669 701152 738095 524372 431202 277244 273039 314145 315825 329666 332777 338321 341344 378736 377372 615000 639734 40.75 67.9 1
11:13:40 2023-09-27 333978 333508 85459 81874 122171 126146 125152 124499 90890 89811 96462 99279 119221 120268 339280 366143 989708 968308 360366 375154 113150 98182 106453 107831 122899 121319 112944 113647 77267 78765 262225 231441 675955 678709 205776 208042 259592 263035 306065 296978 314626 315861 332018 336016 314887 346700 698175 734563 524372 430931 276256 273109 315475 313908 330916 332918 339675 341344 378396 375391 608911 636302 40.75 67.9 1
11:13:41 2023-09-27 336622 333987 85451 81830 121914 126180 125186 124652 90798 89717 96331 99279 119120 120067 338530 369203 994777 973974 358378 374364 113150 97947 106453 107932 122932 121319 112647 113679 77372 78905 267964 232783 676489 682569 205812 204596 261114 262344 306424 297419 314483 318097 333857 334794 315553 349805 694083 738799 526061 434578 277814 271720 315956 313514 329880 333920 339675 341344 378089 377635 606551 638372 40.75 67.9 1
11:13:42 2023-09-27 333130 333983 85426 81866 121840 126213 125152 124652 90641 90000 96299 99723 118955 120756 338530 366466 991887 976749 360256 374364 113150 97947 106453 107798 122965 120982 112537 113647 77372 78765 262225 230721 675398 676097 206497 204023 261001 262449 306065 297816 314590 315505 337917 335980 313674 348971 699165 737343 525743 429338 278652 271945 315690 314865 331057 332883 338392 340313 377828 381616 609945 640114 40.75 67.9 1
11:13:43 2023-09-27 336490 333043 85568 81911 122537 125938 125359 124209 90890 89533 96495 99246 119120 119950 339518 365010 993330 977528 360457 374328 113038 97947 106420 107683 122965 121319 113119 113893 77583 79047 262225 231496 673909 675723 205958 204704 261901 262929 306928 297743 313670 316916 331251 337065 313894 349585 698670 731233 520021 430321 277993 272757 315920 313431 330951 332918 338714 342451 376694 377372 605394 636562 40.75 67.9 1
11:13:44 2023-09-27 337112 333039 85518 81838 122274 126146 125359 124447 90890 89750 96947 99246 119289 119999 339518 365558 989708 977565 357264 374364 113262 97947 106926 107683 122965 120948 112777 113303 77372 78734 262225 230201 681649 676790 206062 204166 261218 262449 305205 297082 313817 315925 332018 336758 313930 348184 694120 731568 524372 430591 278884 271305 315920 315825 328139 334680 339215 342163 378108 378694 613252 636451 40.75 67.9 1
11:13:45 2023-09-27 336362 333517 85660 81741 122541 125731 125392 124209 90828 89533 96331 99178 119221 119866 340032 364427 985570 975360 362731 374364 111516 98256 106941 107962 122866 121384 112931 113770 77425 78949 262225 231100 675875 674695 206064 204739 259558 263851 305205 297599 314375 317922 329978 338012 313638 348285 699974 729135 528981 428355 277141 273074 315209 315380 328920 333920 339435 342415 375529 378451 612751 636562 40.75 67.9 1
11:13:46 2023-09-27 338619 333278 85576 81805 122475 125938 125359 124209 90890 89533 96462 99213 119221 119907 338530 367540 984173 973974 360654 374364 113307 97915 106453 107831 122932 120982 112504 113303 77529 78734 262310 230524 675640 677269 205413 204596 259592 263035 305635 297082 311769 316321 332557 334724 315145 348532 694120 730251 525400 433617 276891 272757 315517 314541 330049 334856 337575 341994 378664 378934 611511 636291 40.75 67.9 1
11:13:47 2023-09-27 333316 333278 85459 81801 121881 126180 124980 124619 90641 89565 96364 99279 118955 120067 338494 366143 988934 974366 364677 375167 113138 98184 106354 107913 122866 121350 112614 113959 77319 79056 267964 231369 672534 676097 206062 204597 261496 264062 305026 296690 315104 315861 332612 336016 313930 348779 698083 738036 523001 431202 276910 273039 314145 315825 329880 332659 337846 340349 378468 376581 612714 635368 40.75 67.9 1
11:13:48 2023-09-27 333388 333043 85422 81801 121848 126146 124980 124209 90641 89750 96331 99279 118955 120067 338530 365629 986748 967585 359496 375453 113150 98082 106453 107831 122899 120982 112285 113647 77267 78765 262225 231603 670284 678228 205484 208042 260170 262449 306496 297333 314379 315861 332054 336522 315589 347427 698449 736953 524372 431128 276185 273734 315920 313800 331010 333243 340398 341717 378360 379114 608048 636970 40.75 67.9 1
11:13:49 2023-09-27 335347 333807 83833 81764 122245 126112 125219 124783 90641 89808 96298 99279 118955 120067 338566 369205 991887 971136 358090 375189 112960 97947 106420 107650 122932 120982 112614 113647 77372 78765 261887 230883 675279 676097 205449 204166 261183 262231 306065 297816 314626 315484 332791 334432 315883 348239 697187 737755 524372 431853 277141 272205 315956 313908 329916 332953 339194 341380 379002 375950 606018 636562 40.75 67.9 1
11:13:50 2023-09-27 333749 333517 85488 81834 122245 126093 125306 124242 90641 89565 96364 99279 121365 120067 339554 363406 995483 977565 360546 375189 113072 98149 106387 107864 122730 121319 112191 113946 77267 78765 261212 232326 667090 676790 206062 204166 260386 262484 306065 296733 315370 317539 331216 337799 313572 349411 698028 735086 525743 429289 277814 272375 315811 315272 330844 332348 340398 342149 376371 380773 608011 638372 40.75 67.9 1
11:13:51 2023-09-27 338292 333039 84050 81830 122798 125991 125359 124209 90890 89500 96430 99180 119120 119798 339483 364427 990409 977491 357767 374293 113273 97915 106420 107831 122932 121211 112679 113647 77372 78734 264644 230812 679573 676705 206062 204166 261148 261977 305850 297816 314923 316403 331713 336487 313894 349273 697187 729683 524372 429946 277495 271340 315956 313836 328618 334926 337685 342379 377756 377073 606682 636525 40.75 67.9 1
11:13:52 2023-09-27 336270 333043 85602 81628 122948 125904 125359 124239 90890 89500 96396 99213 119120 119832 339483 366732 984137 975360 362695 374328 113116 97915 107024 107798 122899 120948 112679 113647 77319 78702 262310 230165 672387 674841 206062 204920 261865 265456 305311 297671 314225 318997 329836 336888 314414 347207 701115 728534 520021 428622 276292 273039 315031 314505 329239 334352 339435 342451 376622 376476 615601 636562 40.75 67.9 1
11:13:53 2023-09-27 337844 333513 85576 81769 122329 126112 125359 124380 90890 89500 96462 99213 119120 119832 339720 367798 983403 973974 360618 374328 113464 97882 107106 107509 122965 120879 113217 113237 77425 78833 262225 230524 690689 678709 205449 204596 260351 263035 305133 297497 312682 317648 333025 334935 314999 348779 698046 729890 515607 433039 277105 272721 315920 314829 327857 334962 338714 341308 379002 376511 611738 636562 40.75 67.9 1
11:13:54 2023-09-27 333870 333508 85543 81801 122329 126146 125152 124585 90890 89779 96397 99682 119037 120234 339208 365594 989073 967548 362695 375382 113082 98217 106387 108013 122899 121404 112318 113835 77267 78765 262225 232076 670038 680562 206102 204739 261496 263701 305957 296582 315406 317285 332306 336546 314336 347965 694083 736677 524372 431593 277141 273804 313679 315308 329916 332848 341335 341344 378627 376476 609974 638372 40.75 67.9 1
11:13:55 2023-09-27 335868 332444 85576 81805 122114 126146 125152 124619 90890 90080 96462 99279 119120 120033 339483 368871 988934 968308 358378 375453 113116 98082 106453 107905 123299 121319 112679 113835 77372 78873 262225 231603 676387 678709 205449 208298 260386 262449 306928 297816 315070 317648 332521 335945 315847 347719 698175 735853 524372 433039 276027 273003 315920 313872 329916 332883 339675 341344 378627 378487 607753 639057 40.75 67.9 1
11:13:56 2023-09-27 332855 333978 85426 81838 121914 126180 124946 124619 90641 89873 96299 99552 118955 120436 339518 364462 990409 976749 360256 374293 113228 98322 106420 107905 122899 121415 112866 113893 77477 78961 264644 230741 672661 680635 206571 204059 261901 264633 305885 297816 315550 315861 332990 336994 313095 350490 699165 735757 530231 429982 278812 272030 317252 314829 329115 332883 338356 340277 378966 378764 608911 637652 40.75 67.9 1
11:13:57 2023-09-27 333870 333508 85543 81805 122297 126146 125325 124499 90828 89811 96462 99213 119120 120310 339518 363370 995483 977491 360546 375118 113116 98217 106387 107980 122899 121488 112268 113835 77476 78981 267964 232326 673031 676790 206352 204166 260386 263035 306460 295749 315586 317648 330978 337692 312942 349805 697187 730251 521373 428694 277957 272170 315920 315308 331597 332672 340492 342163 379258 378094 608245 639242 40.75 67.9 1
11:13:58 2023-09-27 336890 333771 84054 81805 122325 126142 125359 124619 90890 89811 96430 99246 119120 120033 338530 365558 989073 979347 360474 374293 111826 98355 106974 107929 123459 121276 112964 113770 77477 78917 265831 231463 675111 678075 206354 203880 261183 263219 304883 297888 315745 318169 331946 336687 313894 348709 699974 733924 531621 428016 278884 272170 315031 315825 328618 334423 339435 341861 377260 378799 612714 636562 40.75 67.9 1
11:13:59 2023-09-27 335832 333229 85531 81797 122545 126108 125392 124414 90765 89533 96364 99246 119120 120033 339244 362791 983209 976749 363793 374293 113150 97915 106420 107905 122932 121285 112679 113647 77372 78734 262225 230685 675235 674877 206352 204739 261532 263622 305635 297635 314112 316367 329978 338048 313859 347756 698046 729167 528485 428366 277280 273592 315481 315500 329510 333779 339602 342307 376179 378934 612495 638261 40.75 67.9 1
11:14:00 2023-09-27 333870 333541 85539 81801 121848 126176 124980 124619 90641 89844 96299 99312 119037 120436 339483 367504 985383 973634 364237 375131 111723 98118 106827 107880 122899 121146 112866 113770 77372 79025 261102 230165 673387 676061 206062 204597 261684 264027 304205 296632 315070 315861 333622 335980 315323 348779 700130 738277 524372 432426 277141 272814 315475 315825 327857 334423 338321 340792 379002 377038 614925 636266 40.75 67.9 1
11:14:01 2023-09-27 333870 333505 85485 81834 122213 126142 125152 124619 90828 89811 96331 99279 119063 120234 338494 366658 989073 968345 364638 375417 112960 98149 106453 108013 122899 121488 112427 114194 77267 79044 262225 231603 671782 676025 206062 204452 261164 263842 306065 297396 315586 315861 332702 336487 314594 348522 701041 737985 518668 431776 277423 273698 314666 315284 329738 333243 340639 342005 378930 377372 610947 636266 40.75 67.9 1
11:14:02 2023-09-27 335904 333613 85572 81834 122180 126176 125359 124499 90828 90273 96430 99458 119047 120195 341286 369471 994006 972368 358271 375274 113451 98118 106827 107847 122866 121285 112569 113647 77372 78734 262225 232122 674221 676061 205449 204452 261183 262344 306065 297108 314590 315890 333730 334666 315331 350412 697187 738639 518888 431911 277531 271720 315956 314829 329631 333920 339675 341380 379002 377635 606551 635742 40.75 67.9 1
11:14:03 2023-09-27 332895 333541 85414 82035 121848 126209 124946 124619 90765 90000 96266 99723 119037 120554 339518 365266 993294 976749 360546 374328 113150 97915 106420 107905 122932 121488 112602 113647 77319 78765 262225 230524 676250 676061 206497 204166 260784 263035 305777 297888 316533 315609 333749 336746 313608 350762 698102 736314 523001 430750 278669 272410 315920 315523 329809 333920 338356 340277 378713 378658 608653 637202 40.75 67.9 1
11:14:04 2023-09-27 337330 333469 85668 81773 122508 125934 125392 124452 90975 89862 96889 99048 119334 119896 339375 364867 994593 979534 358739 377913 113161 98082 106453 107831 122965 121330 113074 113803 77372 78873 262225 231243 674771 676165 206352 204452 260386 262449 306928 297816 314112 316881 330978 338260 313930 349521 697187 729683 520021 429982 278619 272586 315920 313836 331417 333885 339194 342487 377792 378199 605394 636562 40.75 67.9 1
11:14:05 2023-09-27 337844 333577 85576 81805 122508 126142 125359 124499 90890 89533 96396 99383 119120 120033 339518 365558 987535 977565 357300 374293 113341 97915 107000 107683 122998 120982 113217 113270 77477 78734 264644 229968 691524 676790 206352 203880 263941 265081 304882 299283 313491 318815 331874 336853 314265 350762 700084 731677 525743 431202 278652 271305 315775 315825 328600 334644 339405 342343 378396 378799 610024 636414 40.75 67.9 1
11:14:06 2023-09-27 336342 333505 85485 81805 122208 126180 125359 124619 90890 89811 96396 99246 119120 120033 339518 362791 986969 981577 364308 375118 113150 97947 106453 108013 122932 120948 112712 113647 77372 78734 264644 230165 675994 676311 206643 204166 260351 264027 305169 296632 314331 315925 332018 338048 312906 347903 699599 731037 518241 428016 277993 273039 315031 315825 328884 334423 339675 342379 376093 377635 613582 636562 40.75 67.9 1
11:14:07 2023-09-27 337112 333517 85484 81797 122176 126146 125484 124585 90890 89811 96396 99246 119120 120067 338494 368907 982706 972554 360618 374328 113341 98145 107000 107501 122998 120913 113282 113270 77477 78702 263445 230806 679688 678562 205812 205027 261901 265832 305921 299283 313491 318546 332846 334829 315847 348779 698010 734745 511413 433617 277141 273003 315654 315308 328388 335736 338053 341897 379002 378754 609077 636562 40.75 67.9 1
11:14:08 2023-09-27 333942 333513 85418 81834 121942 126528 124980 124652 90641 89968 96299 99585 119037 120436 338530 367246 984137 971136 363355 374293 113150 98149 106453 107831 122965 120948 112647 113647 77645 78734 261102 229807 674013 676061 206062 204452 260528 263622 304240 297888 314626 315861 333025 335945 314887 348779 699599 737719 524372 432119 277567 272586 315920 315825 330268 334423 338321 340828 378713 378862 617194 638187 40.75 67.8 1
11:14:09 2023-09-27 333942 333508 85459 81805 122139 126180 125186 124619 90890 89811 96848 99279 119255 120033 338530 366658 988971 971136 360003 375453 113150 98082 106420 107831 122899 121319 112976 113893 77477 79101 264620 231496 677556 680364 205919 205315 261901 263113 306244 297743 315262 317648 332755 336994 315883 347427 697518 735798 525743 431813 276256 274011 315920 314350 330916 334163 337337 341897 378966 376213 606315 636266 40.75 67.9 1
11:14:10 2023-09-27 336586 333039 85459 81838 122325 126146 125359 124499 90784 89779 96462 99246 119120 120033 338530 369723 994777 971136 358378 374328 113116 97915 106420 107932 122932 121319 112504 113647 77267 78765 262310 231080 671400 676097 205413 204596 261183 262231 306065 297816 314369 317648 333025 334432 315847 349273 696856 735238 526061 431245 277531 271720 315956 313908 329631 333674 339492 344375 380928 378934 606106 637845 40.75 67.9 1
11:14:11 2023-09-27 333834 333513 85572 81801 122479 125972 125186 124533 90890 89565 96364 99279 119255 120033 338566 363370 994777 977528 360546 375154 111496 98355 106760 108070 122833 121450 112395 113959 77319 79056 259872 232510 682858 678192 206571 204596 261865 263254 305276 297468 315406 318097 331480 338048 313638 347135 697187 732641 527114 429338 277957 272586 315920 314386 331417 332918 339435 342487 376371 378234 606551 637919 40.75 67.9 1
11:14:12 2023-09-27 337844 333513 85631 81801 122508 126025 125359 124414 90890 89779 96396 99279 121365 120033 339518 365594 990409 977491 357264 374364 113374 97947 107000 107683 123031 120948 112964 113303 77477 78765 262225 230201 681418 676790 206352 204452 261835 262484 304560 297635 313670 316659 333229 336994 314851 348709 698046 728863 524372 432007 279025 271924 315847 315573 328512 334821 339325 342235 378483 378694 613252 636414 40.75 67.9 1
11:14:13 2023-09-27 338792 333517 85627 81745 122500 126112 125392 124414 90798 89533 96495 99213 119255 119915 339518 367210 988659 977849 363286 375167 113519 98151 106387 107880 122899 121181 113042 113926 77477 78917 281945 232122 680258 678228 205918 205279 260351 263219 306065 297532 312682 316659 332882 334970 314528 348779 700130 728863 515607 431209 277141 272812 315920 315020 328654 335972 337685 342379 379002 376476 609938 636562 40.75 67.9 1
11:14:14 2023-09-27 333654 333513 85422 82091 121760 126180 124980 124652 90641 89844 96233 99279 118955 120352 338494 367798 983403 971136 362586 374328 113150 98288 106453 107683 122932 120982 112614 113647 77425 78765 267964 229450 673257 676061 206062 204739 260386 265456 304133 297676 314626 315861 333495 335980 314887 349548 703072 737464 511413 433039 277850 272898 315654 315645 327750 334785 340361 341200 379002 378754 614525 637919 40.75 67.9 1
11:14:15 2023-09-27 333618 333752 85418 81911 122176 126180 125186 124414 90828 89750 96364 99279 119115 120195 339268 366151 991183 970209 363028 375310 113294 98151 106354 107880 122866 120948 112504 113647 77267 78765 262225 231425 676559 678709 205741 208077 259592 263149 306928 297396 315106 315449 332760 336758 315331 347228 694083 734563 524372 432154 276256 273109 315697 314386 330647 332883 339675 341380 378699 375950 608479 636266 40.75 67.9 1
11:14:16 2023-09-27 335578 333048 85451 81797 122143 126059 125186 124447 90890 89750 96495 99279 119120 120067 338494 368943 991887 972591 358378 374328 112994 97947 106420 107831 122932 121319 112301 113647 77267 78734 262225 230918 675279 675831 205449 204596 261183 262414 305741 297816 317548 318212 333478 334724 315631 349732 698102 737962 525400 433654 277388 272410 317707 314571 329880 334702 339675 341861 381001 378934 606551 638372 40.75 67.9 1
11:14:17 2023-09-27 335820 333043 85568 81801 122245 126059 125571 125162 90850 89927 96791 99180 119086 120131 339411 366352 994593 981630 360474 375417 113082 98115 106420 107939 122932 121450 112537 113835 77267 78765 264312 232725 670281 676753 206352 204452 260351 263254 306928 296978 315142 315960 331014 338048 313674 349264 698175 728863 521373 428658 278029 272205 315187 314865 331650 332650 337337 342415 376694 377671 606289 637919 40.75 67.9 1
11:14:18 2023-09-27 337320 333039 85572 81801 122362 125972 125392 124242 90890 89533 96462 99246 119255 119832 338530 365045 990482 977528 357300 374293 113583 97915 106486 107650 122965 120948 112712 113270 77372 78765 262225 230236 678770 675833 206062 204633 264464 264706 304631 297527 313527 318546 331874 336853 314450 350514 699588 731251 518668 431202 277993 271946 315956 314541 328778 334962 338714 342415 378396 377635 608282 636562 40.75 67.9 1
11:14:19 2023-09-27 336247 332828 84152 81778 122882 125944 125705 124143 90949 89713 96791 99114 119334 119896 339411 364029 985570 975360 362731 374364 111671 98388 106420 107939 122965 121246 112679 113893 77372 78765 262225 230201 675637 675264 206062 204739 259592 263658 305850 297563 314405 316691 330050 337065 314851 347792 698119 728652 522219 428694 276910 273109 315031 315602 329382 333955 338714 342487 376658 376476 610910 635659 40.75 67.9 1
11:14:20 2023-09-27 337844 333039 85459 81749 122180 126146 125186 124414 90890 90031 96364 99246 119037 120033 338494 367798 982706 973974 360618 374030 113374 97782 107033 107468 122998 120948 113217 113270 77372 78734 259872 230669 681920 680599 205812 204739 261901 263184 304954 299210 313491 318321 333893 335804 315811 349310 700130 734527 523001 433617 277957 273003 315920 315566 328107 335724 339361 341380 379002 377372 612208 636267 40.75 67.8 1
11:14:21 2023-09-27 333654 333477 83833 81965 122231 126079 125258 124552 90791 89993 96462 99213 119037 120067 339517 366694 989776 968308 363830 375154 113004 98082 106354 108013 122847 121319 112114 113835 77267 78929 262225 231603 669547 676061 206062 204452 261164 263842 306065 297396 315622 315861 333025 336758 314599 348285 698083 737234 524372 431202 277567 273875 314809 315825 329951 332918 338356 341861 378735 377112 610874 636302 40.75 67.9 1
11:14:22 2023-09-27 334190 333043 85610 81838 122348 126146 125186 124533 90828 89844 96364 99246 119255 120067 338494 367762 988971 968345 358919 375731 113116 97947 106420 107831 122932 121365 112899 113893 77477 79101 262225 231496 671893 678709 205306 205101 261901 262894 306892 297816 314626 315925 332521 335041 315595 347610 698175 734527 518330 430571 276877 272968 315956 313944 330683 333418 343696 341344 379002 375950 607186 638372 40.75 67.9 1
11:14:23 2023-09-27 335863 333513 85426 81838 122213 126146 125152 124447 90765 89565 96397 99549 118955 120067 338530 368943 992590 973282 358414 375154 113150 97947 106453 107683 122932 120982 112472 113647 77372 78765 262310 230883 676267 676097 205918 204166 261218 262449 306065 297390 314405 318212 333495 334970 314887 347207 697187 736459 528485 431202 278652 271720 315956 314901 329631 334176 341298 342968 378930 378694 608369 639734 40.75 67.9 1
11:14:24 2023-09-27 337844 333337 85576 81838 122475 126138 125306 124447 90828 89533 96725 99246 119255 119866 339280 365302 990446 977565 357336 374364 111997 98388 106974 107813 123577 121181 113217 113581 77477 78809 262310 230776 678283 676716 206352 204596 261253 262414 305799 299464 313563 316624 332018 337030 314630 347903 701152 730251 524372 431202 278884 271340 315956 315825 327892 334997 339194 342415 378432 378835 610874 636562 40.75 67.9 1
11:14:25 2023-09-27 335904 332484 85418 81834 122245 126180 125306 124619 90828 89844 96299 99279 119255 120067 340078 362283 986969 980382 364344 374364 113184 98049 107000 107905 122965 121319 112744 113614 77372 78873 261102 230165 677462 676790 207079 204166 260351 264062 305133 296632 315750 315925 332521 338522 313594 350449 699069 727873 525743 428366 278793 275093 315259 315753 328706 334551 339602 342271 377081 378694 613436 636414 40.75 67.9 1
11:14:26 2023-09-27 337625 333513 84090 81805 122541 126146 125359 124209 90890 89533 96626 99213 119221 119666 339244 367798 987527 977151 363545 375874 113553 98118 107007 107913 123525 121146 113119 113770 77477 78927 267964 230883 675842 677186 205776 205027 260351 263219 306065 297532 313158 319179 333351 335945 315847 348779 698046 729890 521116 431209 277531 273039 315920 315789 328884 336242 338438 342138 379002 377073 609938 636562 40.75 67.9 1
11:14:27 2023-09-27 333942 332984 85418 82031 122180 126597 125152 125030 90765 90175 96364 99723 119120 120436 338494 367762 984137 971136 362513 375417 113150 98117 106453 107831 123333 120948 112679 113614 77372 78734 263445 229450 676984 676061 206062 204452 260386 263254 304668 297671 314590 315861 333730 335945 315331 349300 703109 740737 518668 433346 277814 272898 315920 315717 327715 334821 340120 341164 379002 377600 614489 638372 40.75 67.9 1
11:14:28 2023-09-27 333906 333513 85572 81834 122391 126180 125882 124619 90890 89844 96495 99628 119314 120362 342146 366408 992593 970209 360510 375310 113451 98286 106900 108137 122866 121573 112602 113835 77372 79177 264620 232183 673150 679671 206207 208334 261532 263851 306748 297396 315586 317648 332755 336994 313679 347646 698046 737755 536881 431202 277141 273875 315475 314865 330916 333418 338321 342102 378966 377376 609938 637202 40.75 67.9 1
11:14:29 2023-09-27 333942 333752 85572 81801 122180 126180 125272 124499 90765 89811 96331 99246 119221 120067 339483 368907 990409 968345 357803 374079 113150 98149 106453 108013 122932 121319 112712 113835 77372 78765 262225 231243 676011 676025 205413 208298 260966 262449 306928 297816 315076 318474 332234 335472 315631 348102 699092 734382 518668 433654 277123 272862 315920 314793 330612 333418 339675 341861 378677 378934 607112 638372 40.75 67.9 1
11:14:30 2023-09-27 333599 333762 85455 81801 122325 126146 125186 124485 90817 89927 96791 99491 119086 120264 339375 363229 995299 979259 361996 375239 113049 98149 106387 108013 122899 121450 112395 113959 77267 79012 261891 232255 669920 679671 206643 204452 260784 263254 306065 296978 317249 315925 332018 338558 313418 347171 697187 730287 521373 428731 277993 272622 315920 314865 331919 332953 339675 342487 377260 378234 606719 635817 40.75 67.9 1
11:14:31 2023-09-27 337552 333513 85623 81834 122504 126180 125392 124585 91015 89750 96527 99279 119120 119999 339244 365302 989671 977528 357264 374328 113341 98115 107073 107683 122998 120948 112964 113303 77425 78734 264644 230656 679343 676790 206497 204452 264127 265268 306028 300135 315708 318997 332612 336888 314743 350762 700121 732952 546901 431202 277993 271340 317743 315559 329133 336336 339435 342415 378966 378799 608690 636451 40.75 67.9 1
11:14:32 2023-09-27 337552 332792 84243 81866 122911 126011 126053 124433 91140 89713 97187 99114 119616 119861 339889 365451 986969 976749 362695 377110 111963 98319 106967 108013 122998 121488 113107 113914 77678 79110 262310 230883 676369 676311 206062 208369 260170 263877 306065 296632 314626 317876 331515 337785 315883 348779 700093 729770 520021 431202 278156 273910 315739 315825 329916 334962 338714 342559 378396 377372 610910 636562 40.75 67.9 2
11:14:33 2023-09-27 338342 332230 85660 82035 122574 126213 125426 124685 91078 90062 96922 99790 121547 120470 339554 369984 985570 976054 362695 376017 113565 98250 107468 108195 123776 121658 113692 114057 77942 79012 263445 230634 686063 684024 206936 205748 261878 264027 306388 299307 315478 317954 335854 337870 315775 348954 705318 739301 527970 435196 279671 274715 315956 316916 331919 337021 341884 344497 380390 381105 619889 643422 40.75 67.9 2
11:14:34 2023-09-27 342662 342446 87259 85512 127100 131006 130832 130087 94234 91798 99987 103971 120589 125856 348420 373350 1023280 1005361 372883 387939 113200 101460 111578 111223 129541 125847 119172 120140 80472 81989 275310 238790 692654 696058 210192 208344 269393 272134 315942 306829 324672 325765 340945 347946 322858 357086 721509 755962 539452 441165 287598 281852 327901 324839 342710 347938 347269 354635 389205 394432 636119 658341 40.75 67.9 2
11:14:35 2023-09-27 352914 347542 85910 86356 130619 131942 132739 131712 94565 92125 101850 102248 123299 124093 355912 384534 1023849 1012896 378574 394799 115658 104576 115843 113737 132224 129153 120821 121491 82184 83157 282058 238886 711363 709222 212736 212257 271410 274409 318543 313854 330049 330491 345680 351353 327368 360474 733301 773743 537603 447547 291733 288355 330960 330723 346103 349294 354767 358676 397029 395766 638381 669449 40.75 67.9 2
11:14:36 2023-09-27 358098 356516 86799 85271 132411 136279 137546 136923 92856 93084 105957 105238 126447 127551 364512 394365 1054212 1031310 385413 402195 117634 105881 116002 117327 136416 131792 124606 125658 83675 85827 279913 245395 720005 720421 216213 217604 277539 278383 324956 317448 333036 334472 351497 353621 327724 367635 738430 779814 544365 451453 295396 288799 334741 334437 351681 353612 357757 362590 397463 401218 646314 674604 40.75 67.9 2
11:14:37 2023-09-27 360803 359424 87293 85369 133708 137325 139221 138457 92761 94761 106310 105730 127699 128008 365126 397025 1048079 1041409 390924 404963 118498 103576 117493 118440 138233 133607 126576 126860 84371 86215 280995 243598 721752 723522 216823 214185 277822 279761 324956 318927 333613 334508 351546 354437 329479 366003 743406 784261 553859 456940 294046 290665 336799 334472 351965 356314 358033 360407 398334 402419 649245 681656 40.75 67.9 2
11:14:38 2023-09-27 366740 361024 87321 85328 134187 138112 142284 139152 95058 94761 106634 106119 127950 128893 367364 392297 1059684 1051140 394265 405894 118571 103647 117661 119369 138828 134581 127164 127994 85809 86328 279913 246438 721891 720421 218050 214517 277539 279872 325651 318864 333685 336293 349626 356609 331498 365674 750743 784087 544365 458234 295740 291127 337165 337096 351218 358826 359235 360479 399560 399987 655011 682366 40.75 67.9 2
11:14:39 2023-09-27 364934 364227 87265 85464 134656 138828 143220 142604 94828 92986 104547 106997 128525 129689 369546 399800 1066773 1044812 392039 409381 118682 104003 118847 122006 141949 135943 128493 129493 84604 84520 282516 248364 718950 729574 218090 214850 279141 279761 327658 317964 333649 336022 350966 352562 327724 367635 746108 784297 551790 450669 297243 290630 337509 336494 351965 356278 357740 363432 398685 402419 655011 682661 40.75 67.8 2
11:14:40 2023-09-27 368705 364193 87349 85347 134786 139059 143333 142838 94828 94530 107063 106868 128476 129321 369763 400540 1060729 1046628 393282 409201 118604 103860 119046 120333 142247 136066 128857 129417 86060 84456 280995 246264 725500 729633 216446 214919 278105 282502 328182 319419 335356 337203 350786 354011 328077 363282 750442 788832 547677 458356 294766 292405 337781 337571 353811 356672 359027 360045 398055 401254 655192 685915 40.75 67.8 2
11:14:41 2023-09-27 370142 367305 87324 85573 135306 139737 143655 139366 92729 94922 104502 107739 128841 130475 372870 397529 1075925 1056505 394581 411813 118320 104145 119046 122633 142216 137696 129078 132504 86060 84614 281905 248540 717024 730606 217155 214850 278320 279761 326935 319430 335646 336581 348854 354720 326700 364308 745545 780952 545792 455289 297243 291481 338873 334472 351965 357854 358011 360479 397029 400620 659823 684116 40.75 67.8 2
11:14:42 2023-09-27 371796 367892 87449 85478 135445 139709 143865 143512 92792 94695 104666 107771 130727 130432 374144 402374 1069949 1046294 396529 409262 118803 104217 119562 119718 142683 137567 129519 132623 85015 84862 279353 249556 722500 733716 218667 216153 277626 281940 327781 317787 335464 337680 349309 353621 328751 363171 749103 793240 553859 457946 297446 290454 338873 339290 351857 355814 358297 363432 397463 400620 652847 683720 40.75 67.8 2
11:14:43 2023-09-27 372997 369997 88176 85673 136445 140391 142163 140339 92856 94891 105026 108019 132094 130805 375163 405145 1072882 1063351 396152 411747 119731 104431 120803 123093 141404 137935 132544 132900 86617 84857 282959 247402 731197 734386 218171 214919 279534 280761 325985 320936 333649 336303 349590 356323 326736 363207 754291 784379 556638 458705 296466 294229 338838 338637 351965 359549 358011 360443 400790 401218 667252 691354 40.75 67.9 2
11:14:44 2023-09-27 374569 369999 87845 85821 136278 143411 141432 141974 92876 95287 104993 108716 131823 131866 376362 405431 1084192 1060544 395341 413309 119594 105366 120715 120287 140968 138610 132874 129718 86849 85215 281382 251106 728643 737889 218171 215737 279928 279942 328685 320651 337455 334508 350930 356359 327194 364896 751250 784333 546225 458705 299564 293333 341996 337545 351965 356966 357184 363175 398055 402454 663582 689322 40.75 67.9 2
11:14:45 2023-09-27 376433 372809 88978 86129 138750 143677 143640 141974 93330 95156 106663 108649 129040 131485 380955 411312 1076075 1066423 400118 414980 122476 105853 124180 120650 142640 139747 129965 130725 87090 85769 285544 250943 744705 742093 218018 217303 278671 281654 330018 323907 335609 338637 351744 354685 328751 365966 759098 799107 551790 459539 300235 296800 340376 340725 353347 359248 358874 363725 403547 404548 661806 694381 40.75 67.9 2
11:14:46 2023-09-27 378528 374489 88796 86319 138483 144136 143943 143166 93445 95454 106469 109342 129701 132593 382968 409837 1085318 1078195 401178 418176 123021 106290 122347 121147 143469 140456 130926 131835 87310 85895 286454 252361 741855 738252 219912 216710 279428 283130 331450 323871 336906 338601 351744 357863 328680 364859 761288 792301 556638 463627 300447 296484 342478 341686 352253 359929 359922 363652 402873 404512 668474 696386 40.75 67.9 2
11:14:47 2023-09-27 379917 376775 89072 86687 138371 144663 144107 143759 93330 95851 106469 111935 129469 131723 384074 409692 1096015 1077502 402497 417469 122850 106601 124388 122151 142938 143301 130992 132481 85512 86620 287150 255012 740249 742993 219381 217641 279853 281689 333969 322351 338155 340439 350679 357492 329337 367488 760522 796761 558028 461314 302752 296304 342442 342866 354707 359105 359415 368154 404685 403588 667492 696386 40.75 68.0 2
11:14:48 2023-09-27 384511 378794 89685 87593 139789 142567 145244 144760 93647 96215 107452 112511 130822 132316 387353 414944 1092765 1069654 405506 420035 123192 107799 125118 122990 144166 144079 132278 133507 85630 87190 289094 255517 740048 748701 219605 219412 280337 284453 333969 323907 339684 339387 351992 355788 330424 367114 762981 802396 559592 463300 303869 295708 344937 342830 354410 358033 360609 367603 403476 405689 666119 698968 40.75 68.0 2
11:14:49 2023-09-27 383144 379047 90042 87116 142639 141516 145954 144560 94155 95752 107949 112080 131926 135541 387028 417682 1088389 1080573 404900 421326 120348 107141 125606 123023 145270 144004 133277 133515 85737 87254 289094 254938 763741 751180 220044 218930 281655 284587 333861 327618 338541 341062 354717 356681 330710 367635 765382 802432 559418 465488 303008 297493 342961 342866 357371 360580 363552 365971 406043 405134 669459 704595 40.75 68.0 2
11:14:50 2023-09-27 385601 382650 90257 88202 143189 143562 146533 146517 94092 96418 108247 112892 131380 133172 391787 415752 1106828 1089885 405579 423633 120595 107900 125535 124124 145746 144931 133612 134542 86029 87861 288176 257734 750387 750987 220979 219070 282187 284281 334189 324857 339187 342830 350174 356407 329782 367126 768204 803747 567258 463300 302959 297847 345424 344767 356011 361296 360211 368124 408340 403967 679625 704014 40.75 68.1 2
11:14:51 2023-09-27 385601 384261 90384 88206 143364 143663 146774 146587 94474 96252 108613 110082 132511 133163 391160 423361 1106828 1088335 405651 423957 120844 108247 122863 124776 146455 142170 134293 135102 86441 88101 289094 257005 749419 755655 221875 219342 283622 285454 335859 324731 343075 341205 351752 357972 329746 368716 765960 802465 558644 467873 302640 297847 346633 344284 355477 363277 362758 367131 406043 404532 674650 702982 40.85 68.1 2
11:14:52 2023-09-27 391047 386285 90637 88759 139778 144564 147732 147784 94764 96453 109014 113407 132968 135056 394045 423993 1106828 1083628 414088 428360 121010 108848 123033 125130 146800 142899 134555 135902 86559 88263 290093 258466 746280 759066 221515 220846 282987 286736 334728 324767 339902 342516 352315 357863 332792 368454 768240 811302 566367 468868 304810 299532 346633 344837 359856 362669 360645 367095 406043 407658 680144 706084 40.75 68.1 2
11:14:53 2023-09-27 393346 386546 90798 88759 140011 144632 148421 148025 94796 96420 109308 113373 133135 134441 395650 427562 1105359 1090624 415154 428881 122115 109048 124039 125703 147772 143261 135216 136253 87099 88569 293685 258466 752822 762839 222172 220440 282890 288536 337285 328546 340967 342275 352386 356974 333297 367078 770492 811410 571031 471312 306366 300270 347750 345321 358737 361366 364371 368237 406043 407302 677473 707660 40.75 68.1 2
11:14:54 2023-09-27 390996 388065 91399 88853 141508 144667 149390 148025 95151 96519 109788 113373 133788 134104 394808 426870 1102801 1091299 412916 427340 122615 109065 124582 125543 148619 143363 135949 136377 87715 88873 295720 257005 763168 763154 221741 220475 284694 287855 335859 328498 342344 342505 357181 359557 332131 368642 774911 816336 545718 473215 304658 302596 347399 344802 359278 364084 367178 370109 405718 407587 675365 709780 40.75 68.1 2
11:14:55 2023-09-27 396069 389280 91432 89370 142624 145980 149598 148681 95567 94300 110058 110767 134381 135324 396479 423885 1114121 1099727 413865 430217 122901 109417 124994 126374 150949 144330 136394 137312 87867 89243 292767 260405 755792 762839 221705 221856 284801 287891 337762 327790 338401 343286 354188 356407 331785 366832 775113 817226 562545 468661 304775 300807 346390 345356 360943 364340 366104 368161 406043 408839 678700 712847 40.75 68.1 2
11:14:56 2023-09-27 396451 389941 91562 89288 141999 146408 152436 151816 95443 94300 110194 110895 134477 135700 396732 426610 1112850 1100545 414556 430369 123018 109653 125320 126441 149103 144938 136940 137857 87900 89218 293685 260680 760240 765548 222257 221714 285187 288595 336609 330916 341616 346306 353232 356717 332252 369125 774727 818453 562198 471203 305706 301197 345627 346398 360690 364894 364996 368794 408340 409449 682670 711068 40.75 68.1 2
11:14:57 2023-09-27 396714 393052 91904 89500 142782 146490 150882 152169 95605 94364 110568 111219 135122 136248 399886 426535 1116048 1103788 418821 432958 123117 110211 125821 127244 149765 145485 137753 138319 88358 89837 308719 260455 760594 768208 222747 222203 285601 288793 337768 329778 339424 344355 354472 356974 332522 367126 778520 820843 562198 472754 305526 302645 347715 346433 360979 365763 367178 366543 406043 409808 681666 713156 40.75 68.1 2
11:14:58 2023-09-27 396894 394414 91974 89631 142818 146662 152859 150177 95605 94396 110789 111328 134985 135938 401492 427899 1116048 1103794 418299 432908 124072 110347 126277 127638 148022 145705 137830 138987 88480 89832 301327 260897 762626 768706 222712 222203 285677 288775 337803 329528 340344 345060 354437 356974 332828 369055 781910 822587 545718 473830 306676 302610 347435 347478 360979 365727 366067 366543 408340 410095 684612 714709 40.75 68.2 2
11:14:59 2023-09-27 401016 396421 92349 89844 144274 147033 149625 148627 95768 94524 110909 111846 135656 136672 400741 429156 1122803 1106607 420447 436185 123863 110431 126271 127911 148528 146049 138194 139410 88731 90153 295551 261518 764097 769841 223132 222515 286324 288775 338313 329813 340488 345115 355990 356974 332792 366574 781356 823169 570077 475289 306640 302857 347750 347514 360979 366277 365479 366837 406266 410131 684733 717392 40.75 68.2 2
11:15:00 2023-09-27 401583 396529 92358 89946 143414 147615 150002 149163 95800 94524 111276 112403 136008 137041 404807 430289 1125605 1112465 420671 436716 124310 110823 126797 128198 149337 146253 138306 141503 88852 90236 294029 261554 768576 772026 223096 222515 286736 288775 338824 330813 340452 345115 354507 357757 332522 366574 781910 820315 563100 475618 306748 303142 348520 347478 360979 366792 367178 367131 405129 410095 683729 717429 40.75 68.2 2
11:15:01 2023-09-27 403360 399043 92553 90193 143918 148136 150656 149776 95800 94620 111577 112565 136280 137091 403783 432366 1125268 1113024 422084 435280 124338 111113 127143 128581 149924 147689 139082 141976 89101 90499 298275 263700 769536 774658 223132 222515 286879 290409 338860 330813 340177 345115 354507 357009 332558 366574 783575 820388 562198 476703 306820 302821 348800 348283 363021 366792 367178 367131 406266 410131 683766 719541 40.75 68.2 2
11:15:02 2023-09-27 404092 401268 92769 90372 144381 148132 151073 150263 96030 94716 111629 112841 136462 137499 405457 433106 1125268 1113061 422084 439238 124648 111113 127735 128938 150232 147517 139583 142865 89194 90719 309441 263923 769497 776251 223167 222827 287283 290409 339610 331816 340488 345392 355574 358007 331785 366897 779628 820424 562198 477041 306136 304066 350400 348283 363021 366792 368221 367683 405129 410131 683729 719541 40.75 68.2 2
11:15:03 2023-09-27 403671 398738 92804 90292 144253 148724 151073 150740 96094 94684 111800 112906 136882 137541 405673 435534 1125268 1114645 422683 436611 124714 111113 127598 128938 150543 147552 141661 138405 89587 90617 295794 264415 773202 777240 223688 222792 287652 290919 339706 332679 340824 344802 355539 358077 331821 366574 784131 825101 566367 478056 307341 304494 351155 349090 360979 367308 368221 368792 405129 410131 683209 719541 40.75 68.2 2
11:15:04 2023-09-27 405079 400978 93036 90690 144786 148616 151870 150982 96127 94749 112173 113216 137114 138177 408690 437444 1128246 1116232 423282 436361 125452 111113 128267 129289 151233 147792 142393 142182 89755 90847 298275 264296 780675 780660 223831 222827 287395 290409 338860 333834 341519 343321 355610 358077 331785 367895 781318 820424 570077 477566 306532 304030 351974 349371 363021 364593 366122 369456 406301 410095 683766 719541 40.75 68.2 2
11:15:05 2023-09-27 404794 403296 92937 90635 144888 149035 152115 151224 96159 94781 112146 113469 137400 137836 409340 439050 1126293 1119353 424337 441840 125631 111474 128377 129297 152141 147788 142851 142669 89936 90683 301049 263814 781463 780771 223831 222515 288391 291157 338789 333834 342037 343286 355539 358974 331516 367114 781318 820424 582056 477638 306820 303177 351974 349617 362754 366535 365059 369456 406301 409520 683766 719541 40.75 68.2 2
11:15:06 2023-09-27 405497 403592 93130 90921 145359 149347 152393 151853 96290 94781 112380 113502 137728 138482 410608 439216 1130399 1115827 423232 438656 125606 113358 128693 131612 151963 147961 142674 142679 90006 90847 298275 264670 788291 783053 223831 222515 287688 295382 338860 333870 342037 346160 355610 358077 331283 368863 784229 827544 569548 479754 306784 305030 351974 349335 363021 366800 366122 369384 406301 410131 685776 722613 40.75 68.2 2
11:15:07 2023-09-27 408275 404228 94968 90793 145188 149276 152639 152094 96325 95071 112668 113559 137943 138666 411662 439722 1134341 1121810 426297 441038 125852 113549 128906 131532 152208 148656 139678 139536 89849 91352 299194 266550 792803 783988 223581 222515 287804 295210 339885 333870 341519 343356 355574 358077 331516 367635 784229 827507 571486 477638 306784 304530 351974 349371 363021 365646 366158 369420 406301 410131 685776 720184 40.75 68.2 2
11:15:08 2023-09-27 410021 406016 95128 90889 145592 149485 152990 152233 96422 94910 112596 113690 140434 139087 412939 439359 1134451 1121188 423570 441840 125953 113583 129299 131898 152700 149246 139582 139861 90129 91637 301049 266739 784306 784197 224146 222827 288205 291230 340363 333834 341207 344802 355503 358007 331247 368156 785894 827507 571486 480340 308302 304958 351974 349617 363534 365646 366122 369348 409206 410060 690479 723455 40.75 68.2 2
11:15:09 2023-09-27 410806 405799 93452 90819 145657 150290 153248 152799 96358 95104 113007 114205 138303 138965 410843 442021 1134488 1124212 423534 440858 126282 113941 129299 130290 152986 148895 139711 139533 90286 91468 301049 266172 790890 786492 223795 222827 287890 290819 339813 333834 341483 345817 355503 356974 331193 367895 786451 829923 571486 479496 306784 305566 351974 349617 363534 365611 368221 368497 408086 410095 687794 722225 40.75 68.2 2
11:15:10 2023-09-27 409213 406101 95133 91046 145790 149765 153130 152584 96422 94910 112944 113957 140345 139219 412071 442201 1134488 1122296 427048 441913 125953 113775 129368 131966 152944 149662 142081 140380 90279 91724 303945 267307 787034 787496 224053 222685 288566 291239 340184 333834 341448 344284 355005 357723 331032 367041 784192 827544 569548 481092 309172 304958 351974 350391 363021 365646 368743 369348 408917 409449 687794 721714 40.75 68.3 2
11:15:11 2023-09-27 410554 409508 95363 90984 146774 152535 154120 153011 96654 95136 115159 114224 140740 139765 413341 446712 1134488 1124730 426677 444231 126195 113887 129403 132218 153224 149943 140459 140804 90476 91701 301049 266172 788656 790400 223795 222664 288093 291230 339575 333870 342519 345573 355005 357972 329746 366521 787638 829336 578178 481772 306424 304994 351974 350391 363021 365611 366086 369348 406266 410060 689820 722298 40.75 68.2 2
11:15:12 2023-09-27 410736 409399 95335 90992 146336 153032 153906 153250 96454 94974 115148 114336 140774 139395 414615 444899 1139956 1128230 429341 444086 126302 114180 130091 132776 154179 149730 141447 141468 90943 91764 315146 266928 791418 790961 224053 222827 288499 291230 340363 333870 342519 346551 355290 356974 329746 367635 788196 829959 563588 477602 308592 305890 351974 350638 363791 365646 368743 368792 408917 410060 690836 724383 40.75 68.2 2
11:15:13 2023-09-27 413104 408204 95430 91017 146709 153103 154154 153284 96454 95103 115308 114480 140872 139660 414615 444239 1140358 1127937 428635 445524 126821 114193 130229 132591 154214 149977 141838 141761 90575 91954 314515 266256 795946 790814 223795 222827 288093 295492 340363 333870 341483 343356 355005 356974 329711 365966 787638 829959 571486 483245 308556 303637 351974 350674 363534 365611 368221 369348 406266 409449 690836 723870 40.75 68.3 2
11:15:14 2023-09-27 412812 409387 95458 91393 146817 150923 154695 154000 96887 95330 113541 114696 141293 139848 414543 448832 1140952 1128666 429850 447113 126821 114193 130623 132505 154223 149977 141370 141391 91013 91954 318077 267686 794890 792119 223831 222515 288499 290397 340363 333834 342663 345329 354507 358007 329746 365368 787675 829959 571486 483318 309501 304494 354626 351204 363534 367308 368221 369420 406266 411057 691853 724419 40.75 68.3 2
11:15:15 2023-09-27 414277 412770 95530 91552 146813 153280 154652 153992 96487 95168 115457 114716 141038 140085 417731 447673 1142860 1125010 429886 445452 127030 114193 130662 132540 154992 153005 141730 141424 91142 92114 318077 267112 805877 792679 223988 222515 288499 289955 340878 333870 342591 345573 354472 357508 329177 364896 788791 831134 571486 483281 309028 305675 353965 351204 363534 365646 368221 369384 409024 409810 691595 727772 40.75 68.3 2
11:15:16 2023-09-27 415454 412125 95693 91453 147940 151559 154979 154493 96885 95427 115618 114749 141038 140120 420346 448036 1143671 1128209 430568 445417 127071 114521 130971 132724 154962 153112 141895 141848 91108 91987 303761 267112 797165 795597 223831 222515 288797 290397 340878 333870 342627 345329 355005 357508 329444 364859 789946 831722 574305 484344 309028 304994 353965 351204 363534 365646 368221 369348 408917 409449 691890 726549 40.75 68.3 2
11:15:17 2023-09-27 413538 412300 95500 91489 147522 153422 155186 154274 96487 95135 115572 114749 141367 140316 419651 450291 1142050 1129924 431863 446777 127118 114454 130879 129509 154970 151172 142186 142039 91326 92208 301976 268638 796000 795844 223652 222685 288702 295910 340638 335759 342519 343321 354756 357972 329177 364565 788828 832311 577123 484724 309247 303673 354502 351488 363534 365356 365829 369384 408340 409162 691890 726512 40.75 68.3 2
11:15:18 2023-09-27 414449 413502 95691 91489 148102 149355 155618 154274 96519 95296 115607 114861 141465 140924 420914 451070 1141203 1131532 431215 448869 127152 114454 130879 129335 155104 151280 142230 142790 91267 94005 305900 267112 795912 796761 223831 222359 288093 290573 340914 333834 342663 344842 356493 356940 328715 363720 788791 832311 589791 486627 309975 304494 354752 351771 363534 366792 367739 369384 406266 408910 693858 726549 40.75 68.2 2
11:15:19 2023-09-27 414849 413829 95758 91552 148163 153315 155974 154309 96949 95167 115837 114861 141534 140155 420287 454426 1142502 1133577 432023 447964 127139 114669 130957 129687 155108 149506 142220 142342 91267 94005 304810 267147 794415 797817 223795 222515 287688 290397 341430 333221 344384 344842 353374 356974 329177 362622 788828 829365 579607 485447 309975 304066 354502 351771 363534 366792 367178 369384 406871 408875 694844 727617 40.75 68.2 2
11:15:20 2023-09-27 414885 414809 96093 91453 148253 153458 156226 154523 96981 95136 115952 114861 141731 140120 421510 452456 1142013 1131532 433250 451002 127152 114681 131062 129865 155281 152954 142522 142660 91460 94201 304810 267935 792861 799431 223795 222515 288499 290158 340914 333870 342591 344842 354472 356940 328715 364308 790543 829401 571486 485447 309028 305675 354002 351735 363791 366480 368221 369088 408340 408875 693858 728170 40.75 68.2 2
11:15:21 2023-09-27 414957 414845 95729 91798 148357 152092 155914 155100 97017 95686 116021 115177 141736 140870 422034 452209 1146849 1134022 433705 448179 127573 114488 131906 129918 156000 153825 142816 142606 91556 94005 303761 268797 796888 797890 223638 222203 288210 289955 340638 333870 342591 344842 353940 356905 327724 363711 790543 832311 574305 485827 309283 305030 355127 351735 363534 365356 367699 369052 408340 408866 693858 728724 40.75 68.2 2
11:15:22 2023-09-27 418262 417781 95899 91732 148005 149419 156260 155056 96784 95362 115837 115276 141882 141103 420407 455585 1146960 1134022 433705 449514 127308 114602 131337 130662 155748 153931 142849 142871 91493 94136 305746 268572 794159 800155 223638 221892 288129 290397 340914 333834 342627 344842 353409 356656 327724 362622 790832 834818 579607 486317 309757 304994 355003 351578 363534 366792 367442 372331 408122 408590 695833 728540 40.75 68.3 2
11:15:23 2023-09-27 418412 418371 96064 91767 148597 151985 156592 155307 96983 95232 115871 115163 142063 141492 423906 454508 1143708 1134830 432171 451499 127308 114715 131603 129958 156000 152417 143018 143435 91618 94136 306609 268761 796703 800155 223638 221856 287922 290573 340949 333834 342627 344842 353374 358968 327688 362622 789983 829401 571486 486208 310145 304494 355003 351771 363021 366792 367178 372057 408340 408517 692845 728761 40.75 68.3 2
11:15:24 2023-09-27 418594 416136 95962 91745 148663 149556 156766 155199 97146 95394 116436 115276 141899 140814 421070 454508 1143708 1134230 432511 450183 127668 112049 131599 130939 156009 150231 142816 143431 91679 92752 305746 269032 800924 802428 223096 221856 288340 290397 341430 333582 344883 345329 353338 356905 327688 360582 790993 835076 579607 486208 310195 304744 355003 351771 363634 367308 367178 369348 408340 408552 694353 730042 40.75 68.3 2
11:15:25 2023-09-27 419519 417083 96157 92045 148672 150271 156766 155341 96949 95555 116252 115243 141800 141011 422329 454544 1144566 1134230 434836 450926 127729 114715 133815 130043 156182 150231 143621 143494 91779 94299 304810 269590 803609 800091 223167 221856 288093 289762 340914 333870 342627 342614 352386 355911 327194 360546 791103 829365 577642 486208 308198 304958 354752 351771 363021 367308 367178 368792 406043 407694 692882 730314 40.85 68.3 2
11:15:26 2023-09-27 421295 417442 95833 91942 148488 150305 157164 155843 97208 95783 116067 115812 138427 141375 426320 458495 1149951 1138066 436176 450782 127736 115057 131980 131037 156757 150231 143313 143532 91812 94299 306681 270229 806073 801825 223132 221892 288745 292054 341117 333870 342627 344842 353126 357863 326736 360546 791103 829401 579607 486898 309283 304994 354752 351240 363791 365102 367178 368533 406043 409716 692882 730833 40.75 68.3 2
11:15:27 2023-09-27 420822 420744 95929 92128 148663 150546 157020 156347 96981 95751 116102 115342 142067 143969 423628 455858 1147923 1134267 432620 450962 128029 114943 134071 130980 156799 150335 143579 143566 91812 94299 306753 270495 803518 801259 222939 221665 288093 289920 340878 333870 342591 342902 352350 357863 326700 360546 791103 829365 578178 486208 309283 304994 354002 351771 363021 365067 367178 368237 406043 407623 692845 730833 40.75 68.3 2
11:15:28 2023-09-27 421675 421340 96095 91991 149387 150788 157605 156243 97214 95946 116449 115879 138716 141703 426853 455858 1148737 1136685 432656 453260 128186 114909 134130 130825 157011 150335 143579 143697 91812 94332 306511 270495 801884 802429 223096 221510 287913 289955 340399 333870 342555 342902 352315 357863 325752 360474 791103 829365 574305 486898 308592 304744 354002 351488 363021 366792 367178 368237 406043 407017 692882 730833 40.75 68.3 2
11:15:29 2023-09-27 422272 418759 95967 91938 148493 150077 157343 155857 96981 95620 116137 115375 142278 144197 423737 458820 1148737 1137529 435226 453622 128029 114818 134141 131070 157120 151183 143846 143833 92133 94366 321062 270495 804282 803601 222747 221510 288093 295983 340638 333870 342591 342902 352069 357863 325716 363456 791103 829437 578178 487243 308956 304744 355200 351488 363389 367129 366885 371010 405898 410171 696823 731241 40.75 68.3 2
11:15:30 2023-09-27 422797 419794 96097 91995 149379 150788 157343 156238 96981 95555 113621 116005 142136 144271 423737 458288 1148774 1140501 435139 453586 128029 114784 134437 131103 157230 151216 143812 144181 92036 94464 305900 270495 802331 804170 222435 221475 288093 290370 340914 333870 342591 342902 354948 357612 325716 360402 791103 829401 581880 488009 308628 304994 354002 351488 363021 367308 366922 367942 406007 407017 694881 730833 40.75 68.3 2
11:15:31 2023-09-27 423171 421938 95862 92064 151487 150822 157673 156382 97080 95620 116171 115852 142042 144443 426134 458783 1151257 1137916 438042 454687 127913 112224 134341 131103 157230 151602 144043 144130 92126 94623 307697 270423 804913 804776 222435 221510 288093 292697 340878 333510 342555 342902 352315 357362 328623 360438 792226 829437 578178 486898 309028 304994 354002 351240 363021 367308 366918 367683 405971 407017 694390 730833 40.75 68.3 2
11:15:32 2023-09-27 424299 422383 95995 92128 151281 151098 157343 156972 97049 95815 116206 115965 142171 144241 427448 458288 1152928 1140031 437060 453405 128220 114943 134625 131103 157560 150980 144141 144164 92133 94496 306753 272170 806378 804710 222399 221129 287688 295873 340638 333870 342037 342902 351260 356859 325453 360402 788729 835381 579607 486898 309975 303995 354502 351771 360979 365763 364996 368237 406043 406411 696962 730833 40.75 68.3 2
11:15:33 2023-09-27 423471 420935 96092 91904 151737 150580 158225 156382 97416 95654 113696 115812 139362 141406 427303 462741 1150225 1141314 438666 454723 128016 115137 134328 131202 157230 151737 144075 144496 92223 94529 321062 270531 801967 805916 222605 221164 287283 289955 341430 333834 342591 342902 351260 357612 325716 362532 791103 835381 570077 487243 309975 304030 355200 351771 360979 365763 365033 368237 406043 409122 695902 731872 40.75 68.3 2
11:15:34 2023-09-27 422527 421569 96100 91938 151808 150654 158114 156035 97179 95523 116530 115375 139170 143903 428125 460418 1149625 1139184 437096 454942 128152 115012 134437 131211 157230 151771 144141 144464 92069 94562 306681 270567 801063 806486 222399 220511 287283 295946 340914 332536 342278 342902 351260 356859 327877 359028 791103 834166 578178 487588 308592 304066 354502 351240 360979 365763 365033 367166 405971 405240 698772 731650 40.75 68.3 2
11:15:35 2023-09-27 425579 422234 96294 92028 149320 150997 158225 156714 97348 95816 113675 115945 139068 144289 430395 462723 1149588 1142905 437788 455585 128303 115012 134176 131860 157670 151982 144279 144534 92133 94529 308642 272134 807694 807058 222052 220475 287508 295983 340914 333834 342037 342902 350980 356859 327233 359280 792226 834129 578178 487588 309283 304494 354502 351488 360979 366535 366067 367131 406007 405275 695976 729273 40.75 68.3 2
11:15:36 2023-09-27 423528 423492 96092 92064 151843 150896 158114 156505 97146 95815 116368 116078 139362 144276 428804 459760 1151293 1140878 437751 456229 128398 115046 134621 131960 160067 152087 144547 144634 92293 94529 323867 272170 804751 807058 221705 220440 287283 295910 340914 333870 342037 342902 350980 356573 326771 361503 792226 829437 578178 487588 308592 304243 354909 351235 362840 366721 365403 369170 405826 409567 698809 732318 40.75 68.3 2
11:15:37 2023-09-27 426487 423822 96129 92191 150537 150963 161154 157047 97380 96011 116530 116111 139168 144513 429422 462614 1152928 1140878 437788 453692 128453 115046 134433 131960 160067 152226 144782 145257 92293 94692 309311 272591 807824 807058 221705 220440 287395 295492 340399 333834 342037 342866 353607 356323 326771 359028 792226 829437 574305 488009 308592 304030 354002 350746 360979 365763 365210 366801 405363 405204 696432 731872 40.75 68.3 2
11:15:38 2023-09-27 423935 423858 95996 92191 149425 151550 161267 157361 97146 95913 116402 116271 139164 144751 431004 462723 1152928 1140878 438503 454011 128515 115046 134468 131836 160137 152226 144782 144803 92390 94562 307616 272591 804978 807058 221705 220286 287508 295455 340638 333870 341760 342866 351848 356003 326554 360969 792189 834671 578178 488244 309172 304101 354465 351060 360871 365763 364996 366579 405363 408236 696962 731872 40.75 68.3 2
11:15:39 2023-09-27 423935 423863 96058 92064 152340 151132 161267 157251 97179 95979 116565 116304 139494 144715 430360 461367 1152928 1142502 439065 455257 128220 115046 134625 131960 160102 152022 144511 144632 92293 94562 314515 272977 808162 809299 221550 220286 287283 295492 340363 333834 341519 342866 350210 356323 324933 358235 792226 829437 578178 487588 308592 304530 354002 351240 360979 365763 364996 366543 405363 405169 696432 731352 40.75 68.3 2
11:15:40 2023-09-27 423935 423863 95996 92191 151877 151659 158597 157371 97416 96143 113696 116365 139428 144812 430591 463414 1152781 1142353 439687 454365 128611 115080 134691 132722 160549 152543 144782 144803 92488 94595 318077 273144 805329 809349 221515 220097 287283 295455 340399 333834 341519 342866 350210 355788 324933 360659 789843 838482 582160 487588 309538 303106 354735 351276 360979 365214 363307 366837 405971 404980 699050 729300 40.75 68.3 2
11:15:41 2023-09-27 426369 424120 96167 92191 152046 151098 161493 157326 97445 95523 116669 116011 139527 144271 431275 464434 1152928 1140841 442777 455359 128152 115286 134719 132710 157890 152717 144611 145337 92357 94987 311590 273458 802430 810497 221324 220062 285601 291133 341394 332553 341483 342794 351992 355467 326771 357588 791103 839002 585060 487588 309501 302610 353965 351204 360979 365143 362722 369317 405324 405831 701302 732691 40.75 68.3 2
11:15:42 2023-09-27 426863 424850 96294 92091 147937 152039 159001 157696 97548 95523 113705 116045 140104 144508 431275 466335 1152891 1140841 442814 455715 128303 112438 134516 132390 157670 152717 144747 145576 92260 94823 311592 273786 803876 809109 221324 220062 286204 291024 341946 332553 342519 342830 351992 355717 326771 360130 792226 838410 580710 487588 309720 302822 353965 351452 360979 365143 360609 369354 405327 404532 701036 732392 40.75 68.3 2
11:15:43 2023-09-27 427648 426523 96300 92191 152302 152004 159298 157691 97478 95555 113804 116045 140233 144306 431018 465813 1152928 1143315 442814 455715 128453 115343 134813 132515 160325 153107 144543 146326 92421 93097 308642 273786 800513 809145 221289 219719 285802 295382 341394 332319 341483 342794 351744 355467 324573 358962 792226 837781 569147 487331 309210 302785 354357 351024 360835 364453 360501 368536 405111 405939 699822 732913 40.75 68.2 2
11:15:44 2023-09-27 427008 426523 96125 92191 149886 151449 161718 157801 97445 95783 116669 116045 140827 144531 431886 465522 1152928 1142502 444226 457626 128542 115309 134586 132897 160291 153251 144782 145712 92293 94759 308642 274562 800760 810313 220979 219719 285530 290819 341910 331852 341483 342830 351744 355467 326771 359509 792226 839039 580710 487588 309975 302610 354002 351488 360979 365465 360609 369354 405327 404532 700006 729300 40.75 68.2 2
11:15:45 2023-09-27 428289 426523 96158 92191 150224 152004 161676 157801 97312 95848 116669 116431 140363 144680 430603 466905 1156207 1142502 444816 457106 128542 112275 134680 132639 160360 153210 144782 146204 92293 94923 310639 275145 819227 810326 220944 219342 285530 288775 341670 331780 341989 342541 351204 355183 326663 359435 792715 838893 582160 488628 309793 302432 353965 351168 360979 364596 360321 368128 404721 405975 701110 730950 40.75 68.3 2
11:15:46 2023-09-27 428592 426017 96289 92191 150028 152072 158890 158021 97379 95881 116669 116318 140233 144680 430942 468614 1156207 1140841 445137 458108 128186 112308 134586 132606 160325 153457 144782 145983 92357 94890 309311 275340 799594 811472 220326 219719 285214 290409 341910 330956 341207 342794 350966 354720 324933 358999 792226 839039 583610 487243 310195 302150 351974 351204 360979 364631 360537 368124 404757 404532 703104 730849 40.85 68.3 2
11:15:47 2023-09-27 429429 425287 96459 92279 150133 152358 159521 158207 97546 95946 113903 116525 140263 142778 433470 467383 1156207 1140841 445132 457106 128186 112593 131208 132697 157890 153670 144816 146084 92357 95085 327575 275731 801937 811508 220326 219719 285009 288775 342706 331816 341207 342830 350966 354685 326771 360167 792788 839075 589199 486208 310195 302150 351974 351488 360979 364631 360501 367863 404685 404532 703104 731366 40.85 68.3 2
11:15:48 2023-09-27 431403 426182 96162 92191 152081 152528 161598 160835 97312 95979 116750 116625 140363 144989 431367 468329 1156207 1142502 444132 458466 128186 112406 131129 132952 160325 153704 144611 145911 92293 95054 309487 276514 797252 810935 220326 220062 285561 288879 342742 331816 340416 342830 350930 353586 324933 359798 792226 839075 583610 484724 309101 302610 351758 351204 363021 365435 362872 367606 405039 407909 705105 735001 40.75 68.3 2
11:15:49 2023-09-27 432554 428931 96423 92413 150233 152426 161824 161059 97411 96011 116703 116853 140638 141303 431281 468954 1157067 1143315 446400 459602 128152 112406 134586 132889 160325 153704 144816 146201 92357 95087 310639 276317 796822 811508 220290 220062 285566 288775 342983 331780 340452 342794 349585 352562 324897 357624 792226 839075 583610 485242 309975 302150 351974 350674 363021 365179 361547 367045 404721 404850 703987 732544 40.75 68.3 2
11:15:50 2023-09-27 431627 427192 96141 92446 152041 152528 161450 161129 97146 96011 116715 116739 140233 145192 432412 467599 1158782 1140878 441633 459832 128481 112516 134813 132889 160325 153991 145899 146938 92454 95087 312674 276906 796584 811508 219569 219754 286208 288779 342983 331816 340177 342794 349908 351471 323839 357875 792005 839418 578178 483862 309721 302467 351902 350566 362985 366356 359778 366566 404505 404532 707131 732476 40.75 68.2 2
11:15:51 2023-09-27 433586 430161 96289 92540 149434 152774 161528 161164 97179 96373 113738 116658 140827 145387 431925 467599 1162111 1137529 441417 460743 128152 112438 134621 133081 160584 153499 144816 146696 92293 95087 309686 277694 802935 810925 219227 219070 286441 288296 342706 331852 339902 342830 349908 351963 323576 358199 792226 836598 568667 482526 309975 302610 351974 351204 363021 367044 359668 366489 403512 404532 708208 732476 40.75 68.2 2
11:15:52 2023-09-27 432159 427899 96062 92446 149873 152774 161563 161199 97179 96339 116750 116886 140363 145396 432606 467599 1162148 1139993 441561 459904 128576 112516 134749 132856 160619 154235 144979 147193 92454 95154 309686 278088 801702 811581 218886 219035 286879 288450 342695 332302 343075 342686 349478 352104 322678 359982 793314 837040 579607 482830 309939 302610 351974 350674 360763 367237 362098 366453 403192 404567 708208 735001 40.75 68.3 2
11:15:53 2023-09-27 432804 430860 95992 92446 149609 153054 158668 161460 97146 96339 116634 116886 140330 145502 432606 469580 1162148 1139184 440804 459832 128576 112516 134621 132889 160654 154094 145488 146731 92454 95121 312162 278286 799793 813917 218886 218694 286973 287855 341946 330956 339389 342794 349872 351717 322332 358163 790401 829329 579607 481844 308592 301794 351974 348528 360653 366792 360501 365898 401071 404833 709130 730849 40.75 68.3 2
11:15:54 2023-09-27 431257 431371 96422 92567 152410 152811 159112 161701 97348 96340 113870 117075 140587 141501 435645 467234 1167110 1140878 439430 462852 128660 112593 134907 132952 160654 153746 145416 146319 92454 95087 310639 277496 800678 815648 220066 217711 287032 288418 341946 332319 339353 341758 351461 353586 320869 357086 791103 832311 579607 482562 308592 302645 351974 349054 359856 366792 360211 365934 401071 403695 707131 731366 40.75 68.3 2
11:15:55 2023-09-27 429612 430076 96325 92446 150028 152808 161859 161425 97411 96075 116703 116886 140330 145298 432678 470499 1164597 1144128 439728 459940 128789 112438 131373 132889 160836 153773 145725 146696 92713 95121 309311 277496 801747 815648 220101 217641 286973 288739 341430 332355 339902 340725 351002 354649 321582 359563 791103 829923 574305 483318 308592 303070 353553 349858 359279 366542 360249 366899 402128 403568 705983 735001 40.75 68.3 2
11:15:56 2023-09-27 430074 430275 96431 92574 150219 152774 161633 161199 97478 96472 113903 116853 140783 145365 432714 469026 1169445 1146574 440383 459904 128879 112438 134914 132889 160948 153987 145759 147193 92649 95121 310639 275989 820129 816226 220101 217641 286879 288572 340949 332589 339938 340690 350907 354685 320905 358999 791103 829336 579607 484454 308556 302645 351974 349617 358772 365763 363559 367082 401953 403056 705593 731403 40.75 68.3 2
11:15:57 2023-09-27 429916 430410 96167 92446 152222 153020 161894 161234 97344 96339 113837 116886 140783 145329 436356 473268 1167939 1146738 441357 459940 128728 112516 134907 133361 160836 154128 145485 146421 92521 95154 312418 276906 802754 815070 220290 217641 286119 288865 340914 331852 340452 340450 349590 354685 321558 358451 790846 830198 578178 484577 306676 302007 353929 351024 359098 365585 360357 367603 403512 403021 705593 735974 40.75 68.3 2
11:15:58 2023-09-27 430074 430419 96295 92446 152372 152914 157484 161495 97510 96339 113936 116886 140817 145569 435886 470903 1167939 1149489 441670 459940 128968 112593 135008 133198 160983 154527 145759 146765 92713 95154 313637 275989 803820 816273 220290 217676 286204 288536 340914 331816 340452 340450 348854 354685 320905 357946 792226 828750 560808 484760 308556 300913 351974 350710 358737 365471 359958 367082 403512 403056 705020 733123 40.75 68.3 2
11:15:59 2023-09-27 430829 430490 96200 92446 148469 153054 161964 161382 97478 96075 113746 116886 140817 145298 436194 471966 1170537 1150114 442297 459976 128789 112593 135001 133290 160983 153884 146508 147502 92649 95154 313637 277694 803271 813917 220044 218075 285316 288256 341142 330634 340344 341578 349585 353976 320727 357763 792116 827471 560808 484431 306784 301268 353820 350386 358701 365727 361841 367082 403828 402770 704060 733132 40.75 68.3 2
11:16:00 2023-09-27 430220 431187 96162 92446 150194 152808 161964 161234 97510 96075 113779 116886 140717 145502 436538 471600 1169670 1150114 442620 460012 128879 112593 134854 133290 157129 154128 145759 146765 92713 95121 312162 276025 823491 813917 219605 217303 285668 288296 340638 329849 339938 340761 347488 354117 320869 357946 792226 828714 574305 484760 309028 300740 351974 351771 358772 365727 358333 366822 404721 402454 709130 736535 40.75 68.3 2
11:16:01 2023-09-27 431868 432624 96336 92574 148206 152986 158083 157108 97613 96242 114126 116886 141011 145400 436211 470938 1173769 1152607 441489 462651 128968 112593 131619 133524 160759 154128 146097 146800 92713 95121 313637 277694 822828 813917 219569 217606 285245 288332 341946 329813 339389 342034 347209 352597 320869 357693 790996 829959 560808 481808 309538 302114 350665 351240 359856 365179 358046 363725 404436 403624 710330 736302 40.75 68.3 2
11:16:02 2023-09-27 431515 432510 96162 92569 149918 153054 161894 161600 97179 96371 113816 117276 141118 145839 436538 467656 1176369 1152633 440511 462651 128968 112593 131736 133198 161053 154128 146233 146800 92777 95154 327202 276873 808024 810362 218886 216965 286879 287010 339849 333364 339684 342311 347768 352527 319603 358471 793381 826303 590670 487243 307998 304589 351456 350386 358053 364489 360429 364388 402164 401976 700963 736572 40.75 68.3 2
11:16:03 2023-09-27 430829 431740 96200 92442 152402 152562 157944 158983 97478 96339 113812 116919 141282 141501 437783 468293 1170537 1157702 442297 462687 129409 112406 135183 132922 157208 154235 146505 146765 92777 95121 312162 276514 824118 811618 219605 216745 284792 288775 338824 332355 337819 341758 348310 353621 320869 355743 792151 829365 589199 487588 306748 302185 351479 351807 359820 363249 360247 364276 404757 403056 701073 735780 40.75 68.3 2
11:16:04 2023-09-27 436149 432416 96196 92446 152442 153124 161999 161347 97510 96075 113969 116919 140850 145400 437883 468446 1164597 1153427 446904 463668 128968 112747 135078 133290 160906 154269 146233 147209 92777 95187 314599 276025 806284 811545 218171 217641 285129 287891 339885 332589 339203 342577 347483 351884 321558 356174 794884 836489 560808 486025 308982 303852 350450 349054 360363 364596 360537 363139 402961 404264 700006 733624 40.75 68.3 2
11:16:05 2023-09-27 432985 432010 96527 92634 152472 153054 162191 161417 97478 96075 113969 116919 141044 145467 437920 467234 1162148 1150151 444832 462651 128968 112593 135207 132889 158099 153987 146607 146800 92713 95154 314599 276837 811721 815648 218546 217303 284694 287855 338789 333599 337345 340725 348854 351190 320348 356572 792151 835381 592142 488280 308982 301938 351974 349090 359856 363249 360537 365971 401071 403659 699050 732512 40.75 68.3 2
11:16:06 2023-09-27 435362 433102 96367 92446 152503 153054 162113 161530 97510 96075 113969 117161 141077 145365 437920 472369 1160463 1143487 449159 462288 128968 112747 134949 133737 160871 154492 146132 147449 92777 95220 312162 278484 802661 818487 219170 217571 283755 288188 341286 330402 341616 340546 347626 350280 321844 355743 789843 837890 577123 482794 306825 301197 351726 349653 360979 364894 358190 364570 401107 404833 709790 733835 40.75 68.3 2
11:16:07 2023-09-27 439014 433138 96200 94471 152260 153441 161964 161896 97510 96371 113969 117309 140850 145742 438002 470938 1164597 1144128 446904 464688 128968 112902 131554 133842 161018 154802 145822 147274 92713 95352 312674 278971 818264 816226 217528 217641 285374 287077 341706 331314 338365 340761 347768 349337 319863 357383 790996 829437 582466 482562 306604 302150 351708 348563 360399 365763 358333 364278 402391 404032 709998 735001 40.75 68.3 2
11:16:08 2023-09-27 436720 433066 96361 92702 148443 153658 157768 157768 97478 96668 113969 117471 141315 142264 438002 472788 1169670 1144128 441525 464251 128900 112670 135019 133541 161053 154518 146505 147449 92777 95187 313637 278579 810586 818235 218546 216965 286240 287010 340914 331816 337855 341277 349608 350420 318896 357693 789843 831722 560808 483318 306424 301902 351974 347550 358232 365727 358874 364828 399524 401254 708244 732512 40.75 68.3 2
11:16:09 2023-09-27 431515 433133 96200 92450 150502 152883 162297 161565 97543 96371 113969 117471 141170 145573 439197 473734 1171368 1148480 440804 465017 129375 112825 131619 133541 157275 154768 146744 147654 92941 95221 312162 277724 806637 817658 218886 216257 285468 287010 340399 331583 338401 338673 348573 352245 318896 355816 789843 830198 560808 484468 308506 302010 351938 350530 358305 364489 361071 366076 403013 401076 706093 733661 40.75 68.3 2
11:16:10 2023-09-27 432159 433138 96565 92639 148576 153054 162332 161565 97510 96371 114540 117399 141305 145537 439902 475176 1171368 1153427 441633 464688 131209 112747 135019 133620 157308 154733 146196 147000 92906 95187 314599 277529 808725 816226 218886 216292 284952 287760 340638 329813 339948 340247 346443 351998 318896 355492 790996 829690 582466 482940 308338 300669 350948 351240 359880 364375 356146 363725 403512 402136 710330 735780 40.75 68.3 2
11:16:11 2023-09-27 432949 435584 96162 94504 152264 154077 161964 158220 97411 96535 113936 117739 141077 142398 439819 469098 1179751 1154248 444240 465345 128968 112825 135054 133792 160976 154802 146471 147654 92713 95254 312674 279509 802177 813917 218206 216931 285601 286298 341347 331996 339464 342276 346509 351296 318754 357763 796738 829154 560808 481626 306712 302326 349537 350391 359278 366243 359973 362518 402235 402419 710293 738148 40.85 68.3 2
11:16:12 2023-09-27 436987 436204 96167 94622 152398 154043 162156 158472 97478 96700 113969 117667 141239 142861 440131 469134 1178942 1156716 441633 465345 128968 112980 131827 133759 157877 154768 146675 147860 92906 95319 315065 279509 803100 815070 218171 216745 285664 286061 340878 331816 339203 342794 346408 351155 318861 357616 795030 827507 587960 482867 307854 303070 350323 349617 358772 365727 359379 362554 401107 403359 707131 736824 40.75 68.3 2
11:16:13 2023-09-27 432231 434806 96333 94536 148568 153513 158078 161861 97644 96538 114126 117438 141305 142000 440443 469098 1173765 1157665 441489 465345 131425 112747 131912 133323 158447 154626 146813 147205 93123 93334 314599 279277 815387 816152 218711 216119 285423 287873 338646 333293 339611 341722 346651 352491 317898 355743 798776 829263 560808 486898 306172 302610 349567 350350 357371 364887 359958 362590 401071 400865 704382 735743 40.75 68.3 2
11:16:14 2023-09-27 432159 436598 96396 92638 148643 153513 158254 161826 97644 96503 114126 117438 141605 141929 439659 469134 1173728 1157665 443022 465345 129584 112747 131982 133474 158481 154733 147187 147551 93034 95319 312545 277457 813569 816226 218288 215887 285245 287819 338824 332823 339684 340725 346651 351963 317862 355204 795030 829923 590670 488974 307341 302150 350629 349258 357336 363255 362098 363398 401810 400442 700926 737097 40.75 68.3 2
11:16:15 2023-09-27 433894 436779 94896 92702 149259 152951 159181 161756 97711 96339 114436 117242 141625 141966 438960 473937 1173732 1163219 441426 465345 131425 112902 131800 133633 158447 154561 147187 147654 93034 95319 312162 276801 814324 817434 218886 216223 284299 288739 338824 332553 339684 340725 346687 352491 319308 353557 795066 835040 589199 488974 306640 301300 351159 351735 358701 362959 359090 363139 403512 401218 701110 737060 40.75 68.3 2
11:16:16 2023-09-27 439371 434145 96530 94467 149014 153547 158928 161748 97744 96503 114179 117438 141773 142064 438781 472333 1171331 1159386 450864 465345 131425 112980 131825 133746 158414 154699 146916 148067 92906 95319 315561 277688 809317 815070 219286 216931 283755 287877 339849 331780 339684 342275 345348 349861 320548 354339 799007 838191 583610 488207 306532 302866 350203 351271 360183 363326 361071 363066 403476 403021 703104 740256 40.75 68.3 2
11:16:17 2023-09-27 438857 436906 96463 92578 149217 153547 158928 157877 97776 96761 114258 117552 141997 142067 438960 472333 1171114 1159386 449184 463278 129327 112902 131800 133725 157910 154733 146778 147654 92906 95319 314599 277688 811136 815070 217493 216896 283556 287819 338824 331229 339684 341758 344571 349337 319863 353557 797230 835381 590670 487588 306676 301232 349854 351204 359856 362923 358297 362590 402873 403021 700815 737347 40.75 68.3 2
11:16:18 2023-09-27 440699 434114 94526 94462 148981 153547 158641 157626 97677 96503 114179 117438 141729 141899 438392 471788 1170500 1157253 450864 464291 131425 112902 131825 133759 158162 155307 147535 148171 92970 95319 314599 278543 813180 818016 219286 217024 283975 287360 340076 331673 338577 342650 345503 350894 321789 353412 795446 839381 561503 486208 306424 303106 349532 348528 359820 363503 358838 360443 401501 403017 704104 736461 40.75 68.3 2
11:16:19 2023-09-27 440612 435405 96430 94561 149151 153688 158961 158338 97744 96503 114291 117552 141729 142365 439924 468773 1167939 1155070 448207 463929 131425 112902 131800 133633 158162 154802 146778 148066 92970 95352 311235 278971 808081 818542 217458 216257 283790 286974 339610 333328 338724 341241 347209 349302 318861 355187 795030 837854 592142 488280 305490 302858 350912 347514 359278 363539 359415 362554 398649 401254 702804 737060 40.75 68.3 2
11:16:20 2023-09-27 438857 434900 96534 92638 149767 152986 159435 157450 97677 96503 114179 117552 141595 142064 440926 475140 1165453 1153427 449061 463278 131642 112747 131982 133633 159072 155169 147424 147755 93157 95415 315065 278880 817944 823202 219286 216119 283733 288116 337768 331547 337819 338637 346687 351884 318825 351424 790996 839075 579260 488974 306676 301796 351974 348563 358701 361296 357722 364239 398685 401183 703104 733601 40.75 68.3 2
11:16:21 2023-09-27 438048 435445 96401 92442 149631 153513 159469 161861 97843 96371 114357 117242 141992 141880 440818 478003 1162148 1151750 451677 466188 131425 112902 131982 133847 158447 155268 146468 147377 92970 95319 313499 277688 830406 822441 217458 216015 282890 288003 339849 329813 338330 338673 346165 349337 319828 351424 790365 840858 583610 486208 310750 302940 351402 349330 360763 362274 359281 363543 400295 402806 708121 737097 40.75 68.3 2
11:16:22 2023-09-27 442578 437247 96430 94532 149251 153795 159190 158053 97778 96569 114258 117438 141763 142627 442874 478003 1165453 1150151 452145 465343 128968 112980 131734 134162 158099 155199 146916 148377 92970 95319 314599 279401 809477 820625 217528 216931 282890 286736 340914 329778 337819 339697 345645 348329 319603 353521 790960 838446 553504 483245 306424 300740 350912 349054 360907 363539 359027 363396 399876 403021 710330 735743 40.75 68.3 2
11:16:23 2023-09-27 441858 436593 96329 94663 149017 154043 158928 159012 97612 96700 114101 117863 141997 142759 440270 475176 1171368 1146991 445206 465343 131425 112980 131891 134070 158195 155528 147222 148273 93034 95352 314599 281163 807658 823165 216783 216223 285058 286061 340638 330777 339684 340403 346438 350575 319959 355634 795607 837040 578178 483062 308292 302652 350697 347336 359495 364631 356182 362590 400259 402133 712350 733807 40.85 68.3 2
11:16:24 2023-09-27 441858 436767 96329 92702 148745 154077 158355 158573 97644 96668 114159 117863 141372 143092 440198 476587 1171368 1145887 446867 465670 129465 113057 132103 134078 158414 155554 146468 147858 93034 95551 312418 279509 820229 822986 216748 215922 284658 285321 340638 330545 339444 339661 346130 347981 316903 355415 792115 829365 582466 483318 306676 300986 350359 347199 357658 364631 357184 360515 399275 400706 710330 733624 40.75 68.3 2
11:16:25 2023-09-27 436738 437813 96359 94561 149217 153936 158961 158506 97677 96661 114258 117667 141763 142466 441237 477595 1174699 1151787 444832 466033 131425 113057 131982 133826 158481 155554 147427 148066 93034 95386 314599 280873 829835 825545 219286 214850 284516 285954 339706 332290 339611 338423 347067 351015 316425 351533 792226 831134 582523 485191 307346 300951 351974 347514 356583 363765 360047 363396 397463 399391 709249 734765 40.75 68.3 2
11:16:26 2023-09-27 436738 436482 96392 94467 148850 153936 159254 158539 97843 96602 114324 117667 141858 142730 444170 478003 1174699 1153427 447159 466033 131425 113057 131982 134011 158481 155554 147427 148273 93034 95386 315065 279473 815651 823059 217458 214884 284139 286097 339849 330813 339684 338091 346722 350385 316681 353557 792788 831722 582466 485103 306676 300986 351974 347514 356619 364084 357184 363398 400259 399422 711154 735001 40.75 68.3 2
11:16:27 2023-09-27 436394 436803 96359 94496 149221 153829 158961 158539 97677 96668 114324 117700 141796 142894 441273 480852 1173728 1152633 446479 466033 129584 113213 132727 134179 159072 155667 147323 148376 93000 95549 317664 279293 811404 823202 217493 214884 283790 286061 338860 329528 340538 338292 345090 350385 316903 353304 793351 829336 592142 485827 307346 300283 351686 349581 356547 363503 356933 363725 399876 401469 706130 734783 40.75 68.3 2
11:16:28 2023-09-27 436738 436486 96392 92638 149870 153726 158961 158506 97644 96668 114179 117667 141791 142458 441584 480852 1173852 1152670 448426 466496 131460 113057 131982 133977 158447 155662 147222 148118 93034 95319 315065 279437 808755 820661 217458 214884 283857 286061 338824 329546 337855 338091 346874 350385 318126 351533 792788 832559 560808 486589 306388 302866 351830 347372 356440 363397 359791 363507 400971 398654 709716 734664 40.75 68.3 2
11:16:29 2023-09-27 437392 440897 94758 92958 149734 154043 159435 158573 97776 96668 114659 117824 141992 143126 441620 478039 1172860 1153427 445497 466069 131460 113057 131982 133977 158992 155662 147530 148273 93034 95517 330359 279509 816448 824225 217306 214850 283826 286061 338860 330777 339684 337617 346443 350105 315947 351533 789807 829959 583610 485827 306424 299408 351974 349335 356547 362959 356146 363689 399840 398795 708047 735222 40.75 68.3 2
11:16:31 2023-09-27 438084 437719 96728 94500 149597 153940 159469 158868 97776 96668 114291 117700 141791 142359 441620 480852 1177257 1157253 449379 466105 131460 113057 132073 134103 158447 155528 147427 148273 93034 95386 312162 279473 822073 820757 217120 214919 283433 286061 340112 329030 340538 339889 346874 350280 319281 351388 793314 829777 554189 485644 306244 299338 351938 349617 356297 363503 359389 364203 399524 398795 707706 735964 40.75 68.3 2
11:16:32 2023-09-27 437615 438724 96459 94500 149284 154077 159215 158539 97843 96668 114357 117700 142025 142894 441656 477787 1173728 1155164 447536 466761 131460 113057 132962 134103 158986 155554 147632 148273 93034 95386 330359 279509 810753 823059 217306 214884 283357 286097 338860 329813 337819 337581 345125 350385 316646 350978 790960 829959 583610 486172 306748 300944 351708 350145 356619 362959 358011 363175 400437 399725 710330 736824 40.75 68.3 2
11:16:33 2023-09-27 438686 440391 96392 94569 149317 153974 159325 158539 97843 96668 114291 117700 141889 142753 441656 480852 1180675 1158562 450335 467455 131243 113213 131800 134482 158195 155840 147427 150704 93034 93367 315065 282078 808497 820868 218976 214850 283317 286570 340734 328604 339094 339996 343502 349337 316681 351496 793203 832559 583610 483281 306748 300695 349854 350530 356583 362959 357504 360479 401071 398795 713363 737944 40.85 68.3 2
11:16:34 2023-09-27 439449 438724 96392 94529 149217 154321 159215 158902 97677 96700 114357 117863 141992 142957 441656 480852 1177170 1156022 449551 467455 129285 113213 131800 134196 158195 155805 146778 150704 93034 95386 317664 279509 807323 820661 216783 216652 283357 286061 340638 328782 339203 340175 343261 349059 316903 351460 793308 829365 590670 481844 306748 302010 348765 349617 357372 363255 357211 362811 402676 399284 713326 737796 40.75 68.3 2
11:16:35 2023-09-27 441232 438433 96226 94659 148952 154360 159254 159299 97677 96998 114291 118257 141997 144200 444839 473734 1183945 1161073 446114 470797 129584 113368 132691 134129 158919 155918 147563 148480 93000 93399 316692 282683 812398 819704 216597 214884 283507 284902 339324 331511 337657 340450 343572 348294 317974 353984 796266 828714 560808 484724 306033 301726 348765 348563 356547 364631 357722 360117 398685 398795 706166 738045 40.85 68.3 2
11:16:36 2023-09-27 439362 440072 96401 94602 149259 154077 159325 159012 97744 96733 114357 117897 141796 143259 441728 473366 1180680 1162726 445497 468577 131711 113057 132164 134225 158986 155350 147632 148273 93034 95419 318022 279545 814552 818358 218050 214185 284348 285187 338278 331816 337694 339661 343572 348259 315920 351280 797871 830198 582466 485264 304667 303174 348657 348420 356155 364191 360047 360226 398649 398201 706166 738580 40.85 68.3 2
11:16:37 2023-09-27 437747 440719 96392 94496 150108 153970 159502 158472 97776 96868 114581 117824 142382 143223 444118 475032 1179719 1165967 446685 466618 129687 113213 132347 133759 159240 155303 147494 148462 93353 95386 316524 279437 819600 820661 218976 216043 282925 286061 337531 331278 337730 338673 346605 348259 315920 351460 795702 829336 590670 488355 305598 300986 348765 348283 355192 361366 359738 360370 398334 396461 703104 736944 40.75 68.3 2
11:16:38 2023-09-27 438084 441007 96493 94435 149797 153521 159502 158238 97843 96535 114403 117700 142025 142466 441764 476443 1175580 1165212 446831 466761 131711 112902 132256 133759 159494 155303 147838 148273 93034 95352 315065 278579 820468 820045 216632 215739 282779 286213 339199 332290 337584 338530 343466 349965 318344 350184 796738 829741 583610 488974 304310 300775 349327 348803 356011 361331 357220 360407 398334 399207 705241 737944 40.75 68.3 2
11:16:39 2023-09-27 438157 439427 96501 94504 150004 153829 159469 158539 97843 96535 114390 117700 142123 142466 446913 476216 1177170 1165268 446867 468149 129687 112980 132883 134015 159274 155450 148046 148377 93292 95352 316524 279007 820173 820661 216783 213556 283074 286141 337768 331314 337730 338673 343572 350140 322050 350328 794504 829365 580710 488974 305276 301796 349291 349617 356011 361043 357220 360407 399876 397609 703104 740256 40.75 68.3 2
11:16:40 2023-09-27 441545 452141 96426 94431 149974 153662 159536 158624 97843 96403 114568 117700 142389 141929 444299 479676 1174699 1161890 451886 467491 131551 112980 132996 133792 158986 155849 147940 148445 93353 93367 330359 279329 818151 820286 218358 214781 281852 286356 338373 330741 338484 338637 342472 348294 320412 352413 794993 834166 587728 488627 306979 302328 349303 349653 356583 360791 356146 360407 400790 400357 703104 737981 40.75 68.3 2
11:16:41 2023-09-27 441858 440764 96430 94500 150345 154043 159536 158902 97876 96602 114423 117700 142255 142466 443973 478075 1173765 1165231 453430 468149 131676 113057 132164 134301 159020 155840 147390 148602 93034 95584 320529 279473 827147 818272 216446 214551 281796 286647 338313 330545 338484 338673 345370 349861 315947 349308 795629 834166 580710 486386 304846 301796 349322 349894 356333 361049 359242 360298 400647 398339 702993 737796 40.75 68.3 2
11:16:42 2023-09-27 443114 439050 96464 94561 149763 153863 159536 158539 97843 96668 114423 117700 142291 142525 446731 478075 1175442 1165893 453705 468005 129910 113213 132256 134095 159283 155667 147769 148480 93000 95517 316524 279509 820780 818235 218050 214815 283909 285824 338278 329813 337767 339518 341480 347219 316938 349308 795666 837854 590670 486898 306250 301157 347435 348283 358197 360791 358011 358239 398370 400022 701961 738054 40.75 68.3 2
11:16:43 2023-09-27 441962 441948 96796 94496 149797 153726 159502 159045 97843 96668 114357 117700 141987 142852 445592 475176 1171368 1159042 454509 468149 131585 113213 132164 134229 158986 156032 147632 150494 93034 95419 318022 281163 815584 820794 216823 214884 282156 285223 338586 329813 337180 340450 345894 349800 319471 352260 795519 834057 585422 488244 305132 300142 348622 349473 358018 361008 358011 360117 399876 398547 702882 738174 40.85 68.3 2
11:16:44 2023-09-27 443974 441376 96459 94467 150349 154334 160064 159384 97949 96570 114792 117925 142581 143157 446113 477895 1174588 1165100 453837 468809 131859 113213 132347 134196 159359 155780 147632 150938 93034 95551 318022 280873 814567 818235 216823 214850 281660 285187 338278 329742 337694 339387 344506 349024 316389 349200 795629 834129 583610 488702 304810 301230 348800 349617 357622 360756 358535 360081 399876 398795 703104 737981 40.85 68.3 2
11:16:45 2023-09-27 443211 441417 96534 94471 150207 153803 159502 158591 97843 96668 114614 117667 142452 142861 447182 481566 1174699 1165212 453196 468845 131676 113213 132281 134415 159350 155805 148050 148584 93034 95517 318635 279509 828944 820831 218358 214712 281781 285918 338408 331819 337548 339721 344919 351636 319056 351510 795030 829401 587728 488974 307341 300703 348765 349581 356261 360216 359027 360226 399805 397573 703104 738059 40.85 68.3 2
11:16:46 2023-09-27 440608 441994 96631 94500 150173 154043 160752 158792 98110 96503 114970 117667 142606 142414 446635 478075 1173838 1165268 453541 468845 131768 113213 132675 134229 159494 155805 148044 150669 93292 95517 318022 279473 836573 819429 218050 214150 283107 286499 337768 330545 337694 338601 342986 349059 316389 348990 795030 835381 587728 488627 304775 301157 349255 349617 357622 360216 358011 360117 402676 401615 702845 737649 40.75 68.3 2
11:16:47 2023-09-27 441602 449568 96526 94496 149767 153837 159978 158944 97843 96668 114634 117863 142255 142894 447182 477832 1173865 1161899 453232 468918 131768 113213 133910 134432 159359 156101 148355 149000 93292 93399 333577 281018 821296 820868 216823 214781 281563 285187 338040 329778 336668 340403 342472 348680 318380 352487 796793 839418 590670 487588 304810 299373 349580 349617 357622 360216 358011 359827 399876 401542 703104 738059 40.75 68.3 2
11:16:48 2023-09-27 444374 441994 96564 94467 150347 153974 159502 159045 97811 96602 114469 117667 142146 142852 446611 478111 1174699 1161890 455479 468688 131642 113057 132256 134229 159206 155805 147632 148845 93034 95517 315065 279509 819626 820045 216823 214517 281231 285223 337768 329778 337455 338637 342798 348294 317417 348219 793308 834166 583610 490112 306468 300036 348479 349473 357479 360615 357281 362186 399698 398618 704030 737907 40.85 68.3 2
11:16:49 2023-09-27 445829 442075 96530 94565 149797 154043 159502 159045 97843 96668 114547 117700 142289 143257 447740 477006 1177118 1161673 454721 468737 129480 113368 132825 134500 159393 156171 147838 150879 93034 95419 315561 281199 816023 820625 216671 214517 281746 284951 339643 329813 335646 339661 342197 347946 317707 349272 795666 838446 589199 486208 304310 301232 347435 346398 357658 361261 358011 358132 397029 398760 700933 735780 40.85 68.3 2
11:16:50 2023-09-27 445127 441020 96791 94561 149970 154077 159469 159045 97843 96668 114469 117863 142389 142759 446611 475845 1171368 1157253 451923 468881 131734 113213 132164 134449 158986 156284 147632 150704 93034 95517 315561 281795 817524 825545 216823 214185 281796 284716 336751 331028 335866 340079 346628 347661 317634 351908 795519 838929 583610 486751 304631 300809 346978 346884 357658 361008 357757 360900 399275 398760 705057 737609 40.85 68.3 2
11:16:51 2023-09-27 445829 441886 94835 92860 150700 154368 160098 159232 97746 96635 114535 117925 142548 143291 446781 476407 1176369 1161073 453232 468724 131676 113446 132294 134196 159206 155840 148044 148949 93190 93431 315065 281199 812104 822441 216671 214185 281275 284716 337803 329778 333685 339423 342798 347946 317707 348709 795629 839075 583610 485878 304310 302142 346598 346920 357658 361043 357504 358132 397029 398795 704558 737907 40.85 68.3 2
11:16:52 2023-09-27 444836 441561 96472 94504 150004 154077 159978 159519 97843 96700 114502 118060 142255 143324 448449 476216 1173865 1159386 453196 468881 131676 113213 132189 134196 159585 156205 148149 148584 93034 95517 317664 281740 814793 824959 216823 213933 281655 284809 338171 330634 335464 339483 345406 347911 317707 349236 796793 839418 577123 487243 306033 300740 346669 346676 357407 361190 357757 357628 397029 398795 703525 736861 40.85 68.3 2
11:16:53 2023-09-27 446495 441561 96401 94500 149767 154077 160104 159265 97843 96668 114502 117978 142389 142957 445967 476216 1171368 1157702 451923 468881 131676 113057 132164 134196 159240 155840 147838 150914 93034 93259 318635 281596 815554 824225 216671 213556 281599 284316 336786 330813 335609 338601 343261 347946 315920 349236 793345 837817 590670 487588 304732 300283 348765 346119 356047 360889 358843 361744 396705 401012 700926 734604 40.75 68.3 2
11:16:54 2023-09-27 441854 442075 96564 92446 150278 153582 160233 158506 98178 96339 114680 117471 142617 142398 445967 481246 1164560 1152670 455692 468629 129653 113368 133489 134555 159427 156062 147766 148271 93292 93399 315405 279329 819744 828911 216823 213191 280297 285936 337531 328533 338541 336529 342986 348435 317707 349511 793240 836598 590670 486544 303562 299128 349567 346398 356011 359140 358772 360081 396993 399771 701110 734664 40.75 68.3 2
11:16:55 2023-09-27 441926 441489 96564 92574 150106 153582 160489 158539 97843 96535 114581 117700 142684 142427 446999 481282 1166248 1156022 451923 468724 131745 113057 132608 134196 159494 155805 148044 148706 93292 95352 317486 279437 822370 827736 216823 213522 280742 286061 336479 329279 337730 336529 344774 347946 315920 348184 792711 839418 590670 489957 306250 300622 349711 346813 355905 359000 357864 360262 396849 397432 703104 734701 40.75 68.3 2
11:16:56 2023-09-27 441926 441886 96527 94401 150311 153829 160786 158902 98110 96503 115037 117594 142976 142759 450256 486323 1168770 1156716 456341 468773 129687 113368 132858 134407 159350 155840 148044 150949 93034 93335 316524 279473 816016 827736 216823 213487 282798 285811 337259 327790 338724 336529 342472 348680 317707 349916 791555 839075 584786 488974 306033 297979 349818 346433 356011 359105 356925 360370 397029 396461 701961 735318 40.85 68.3 2
11:16:57 2023-09-27 441926 441994 96564 94500 150244 153974 160489 159045 97876 96503 114601 117586 142539 142359 447985 483387 1167112 1152633 456778 470898 131585 113213 132164 134469 159350 155780 148079 150949 93034 95517 318022 279545 813076 826343 216671 213191 280341 285597 338028 328232 337438 339117 344919 347839 315775 349732 793351 838228 590670 488974 304732 299093 349291 345877 355512 359998 358736 359249 396921 396426 700576 734927 40.85 68.3 2
11:16:58 2023-09-27 445639 444132 94770 92860 150339 153974 160166 159232 98047 96603 114759 117810 142862 143025 447766 483351 1167976 1155070 456879 468737 129653 113290 132164 134415 158986 156310 147940 148720 93034 95419 318022 281596 813975 826122 216751 213522 279950 284751 338313 327755 337694 336564 341993 347946 317483 347171 790960 840263 590670 483354 306542 299810 347786 346433 357371 360216 355305 359285 397029 398831 710293 735743 40.85 68.3 2
11:16:59 2023-09-27 448182 444385 96392 94561 149767 154326 159502 159553 97843 96700 114502 118060 142289 143358 446004 481282 1173865 1150151 454908 468990 131460 113213 131982 134978 158953 156345 147253 148825 93092 93431 317494 283191 811534 827150 216177 213784 281226 283780 338682 328108 336486 336564 342197 346378 315920 349272 793240 838264 585604 483281 305276 298431 348275 347056 357693 361008 355844 358239 397029 398795 711844 735780 40.75 68.3 2
11:17:00 2023-09-27 448577 445013 96392 94561 149631 154578 159502 159587 97843 96700 114357 118093 142289 143392 446999 481246 1174699 1150151 454587 471679 131460 113368 132164 134635 159020 156563 147838 151053 93233 95584 316692 283703 811768 826564 215909 213556 281599 283414 338824 328250 337217 337309 341480 347439 315920 349799 792151 834202 568667 483281 304810 298884 348520 345356 356333 362168 355625 361487 396497 398060 712276 735695 40.85 68.3 2
11:17:01 2023-09-27 441160 444757 96401 94557 149907 154360 160273 159553 97843 96700 114601 118093 142508 143701 448010 479790 1177266 1157253 450974 471389 129687 113602 132691 134407 159393 156205 147905 148895 93000 93367 318022 282756 817809 827362 216671 214077 284275 284032 337223 328782 336668 334578 343297 348747 314599 348709 791103 829959 583610 484381 303883 300270 349327 345356 354126 361331 356709 359285 396362 395213 709790 733587 40.85 68.3 2
11:17:02 2023-09-27 440323 444648 96397 94529 149797 154111 159536 159443 97709 96700 114469 118060 142289 143392 448339 483387 1177170 1152670 450225 468665 131768 113290 132347 134668 159494 155962 148044 150983 93034 95419 317664 282466 822255 827589 216823 214228 281402 283449 337259 328746 337217 334543 343021 348925 315079 350725 793203 834524 592142 483172 305816 298778 347608 347742 356405 364828 355698 358203 395768 397573 712350 736535 40.85 68.3 2
11:17:03 2023-09-27 448504 445424 96401 94634 149284 154609 159502 159620 97949 97100 114693 118218 142980 144449 447486 483578 1178042 1152308 451850 473331 129687 113290 132164 134449 159240 156345 147838 149311 93190 95584 316692 283703 814645 827326 215837 215259 281599 283180 338313 327790 336668 336600 341445 345893 314923 349272 790996 829401 578178 483862 305598 298431 347715 344802 354445 361366 355880 358203 395732 395801 710330 733665 40.85 68.3 2
11:17:04 2023-09-27 441998 448654 96367 94569 149692 154502 159978 159587 97843 96700 114357 118093 142213 143901 448974 480500 1176409 1152607 450654 471679 131585 113213 132256 134449 159585 156345 147941 150983 93034 95419 318022 283503 819183 829154 216213 214795 281936 283797 337554 328640 336248 336423 343156 347804 313751 351908 793314 835855 578178 482562 304310 298222 347750 347742 357682 361008 354767 358167 397029 401331 712350 735780 40.85 68.3 2
11:17:05 2023-09-27 446908 446140 96528 92830 149730 154502 159910 159519 97746 96933 114502 118285 142255 143790 448974 481246 1177285 1153316 450864 472672 131494 113213 132164 134676 159427 156284 147941 150808 93034 95453 318022 283703 819073 829388 215909 217263 282138 283180 337531 328286 336120 336564 342507 346935 313894 348745 790401 831722 587728 484381 305455 300270 348836 345356 353878 361043 355844 358996 395768 394902 710293 733858 40.85 68.3 2
11:17:06 2023-09-27 441854 445765 96392 94533 149763 154141 159536 159587 97876 96700 114469 118209 142289 143960 446708 482636 1177211 1152707 450864 472752 131585 113213 133000 134558 159494 156463 147868 148823 93353 93463 315405 283193 816910 830088 216671 214228 281462 283762 337495 328480 336704 334508 342507 348747 314342 349007 791103 829959 592142 484760 303704 298466 349590 345392 353312 360791 355880 358996 395804 394039 707706 733587 40.85 68.3 2
11:17:07 2023-09-27 444086 446532 96329 94565 149767 154540 159502 159927 97713 96668 114390 118093 142255 143790 448974 483468 1178840 1153427 450864 471679 131642 113213 132256 134217 159240 156275 147838 150983 93034 95419 316692 282902 820780 828532 216213 213927 281563 283144 336751 327790 336120 334543 342472 347667 313894 348709 793079 834855 583610 484206 305381 298396 347679 345060 353878 361008 355305 358132 395140 394867 710330 733789 40.75 68.3 2
11:17:08 2023-09-27 441890 444394 96363 94630 149767 154820 160233 159587 97843 96932 114469 118257 142586 143987 449292 481211 1179570 1157253 449674 472904 129687 113368 132858 134534 159393 156389 148216 149103 93258 95517 315561 282902 834250 828532 216374 213749 281563 283109 336751 328480 336120 337680 342507 347946 313638 348148 792226 832311 589199 484724 305018 300270 348765 345044 353312 360756 355305 358167 395454 394004 710293 733587 40.85 68.3 2
11:17:09 2023-09-27 441813 445059 96329 94569 149767 154326 159978 159553 97843 96700 114469 118060 142289 143358 447973 482975 1177170 1155893 451183 472345 131676 113213 132164 134541 159840 156345 147871 148825 93034 95517 318449 282902 820404 828532 216366 213627 281161 283259 336786 327790 336394 334472 345334 347138 313608 350689 795042 835855 583610 483099 306033 298708 347536 346760 357754 360181 354480 358167 396993 397573 710035 736787 40.75 68.3 2
11:17:10 2023-09-27 448108 446010 96530 92574 149940 154664 161700 159452 97949 96570 115083 117834 143934 143069 449501 485359 1171266 1156642 457652 471643 131585 113213 132164 135042 159393 156746 147697 151054 93034 95517 318022 282429 815802 829076 216061 217569 279259 283847 337732 326767 336631 335997 343123 347423 315847 348002 790960 839075 594952 488627 302923 297250 348729 346119 354410 358561 355844 358996 396605 395178 704104 735222 40.75 68.3 2
11:17:11 2023-09-27 453321 445596 96501 92569 150282 154077 160489 159045 97876 96371 114891 117667 142716 142432 448718 485198 1167939 1152670 457239 471679 131676 113213 133088 134655 159528 156166 147733 150914 93034 95386 333334 281759 822482 830051 216034 214608 281475 284179 336609 327119 336998 337680 342906 346722 315151 348031 790960 838410 589199 488974 302888 299592 348986 345321 354375 357999 355880 360900 396182 396551 701110 733624 40.85 68.3 2
11:17:12 2023-09-27 446350 446753 96759 92574 150664 153700 160867 160473 98014 96570 114759 117633 142783 142759 449611 485722 1168770 1157628 453742 471679 132253 113368 133109 134196 159528 155840 148286 150704 93034 95352 317486 279509 822899 827947 215606 214228 279428 284281 334763 328509 336631 334508 341172 346900 315331 347719 792115 839039 586257 488974 304589 297667 348765 345356 354410 357999 355880 358996 396362 395178 702804 734664 40.85 68.3 2
11:17:13 2023-09-27 446495 443639 96564 92446 150727 153795 160523 158792 98178 96339 115149 117471 142749 142861 450432 486295 1167976 1156022 455837 471679 129653 113213 132256 134555 159868 156319 148109 148823 93292 93335 318449 279365 821912 830088 215498 214228 281800 284352 336444 327260 336668 334543 342798 346722 313894 347473 792115 836561 589199 488974 302179 297528 347786 345321 354410 358033 356998 358203 396326 395213 701110 733624 40.75 68.3 2
11:17:14 2023-09-27 445501 445395 96405 94471 149999 154368 160354 159553 97843 96700 114680 118060 142749 143756 447888 483054 1171368 1157702 450611 472752 131962 113057 133868 133977 160037 155805 148493 150704 93421 95352 333577 281199 832493 828532 215606 214077 280280 283847 334693 328782 335609 334508 341445 346864 313894 347685 792711 836007 589199 488974 303869 298431 348705 345044 354410 358569 357504 358167 395768 396587 701110 734664 40.85 68.3 2
11:17:15 2023-09-27 454737 446762 96388 94504 150828 154111 160489 159553 97843 96932 114647 118093 142783 144300 450740 486323 1172025 1161673 453816 472672 132192 113213 133452 134280 160157 156171 148458 148602 93292 95352 319411 281163 828559 829777 215909 214228 280280 284281 334693 328640 336120 334472 342834 346621 313351 348779 793308 837817 583610 488023 303869 301076 347435 344802 354445 359175 357504 357054 395454 395801 701110 734673 40.75 68.3 2
11:17:16 2023-09-27 446483 446831 96397 94630 150244 154326 160233 159587 97876 96700 114825 118093 142716 143392 450997 481532 1171368 1159386 453232 473086 132437 113057 133788 134103 160573 155736 148563 148584 93034 95551 317664 282902 825591 827736 215606 214077 280280 283180 334693 329778 333397 337644 344846 345574 314121 349200 796738 838300 580710 486025 305455 300549 347629 347163 356284 358569 355305 358676 398776 396925 705105 737944 40.85 68.3 2
11:17:17 2023-09-27 449139 446961 96468 94467 152110 154622 160833 159452 98216 96635 115116 117834 142946 143811 450850 483578 1178042 1165231 458407 473791 131894 113213 133109 135136 159494 156275 148286 150983 93292 95517 318022 282429 817371 823202 215606 214228 279507 283414 335737 327790 333685 337319 341461 347946 315331 347792 793345 829365 591958 488974 302640 297979 346669 347478 353843 358847 355880 357054 399275 394004 703104 737981 40.85 68.3 2
11:17:18 2023-09-27 446450 444293 96426 94431 150490 154326 160489 159299 98209 96668 115037 117700 142911 143358 448590 481246 1176862 1168696 455910 473086 131894 113213 132575 134229 159528 156201 148079 150949 93292 95517 319607 282211 821954 825545 215846 213935 279928 283307 336383 327648 333541 337680 340837 347839 314815 347683 793345 832311 569217 488826 304300 299774 346633 346433 352289 359802 356128 360171 397029 394929 703104 737958 40.75 68.3 2
11:17:19 2023-09-27 450024 446945 96625 92702 150630 154295 160422 159452 97876 96668 114680 117734 142783 142957 450519 483468 1179714 1168659 451246 472795 130049 113135 133176 134196 160299 156201 148286 150739 93292 95386 324103 281199 824036 825393 216213 213328 279428 283414 334728 327790 333613 335516 342496 347946 311992 348532 795066 827507 592142 487588 303869 300379 346355 345392 352253 359140 356673 359587 396957 395566 701998 737944 40.85 68.3 2
11:17:20 2023-09-27 445006 444952 96430 94401 150248 154326 160354 159553 97843 96700 114647 118093 142519 143358 451958 480873 1180588 1168659 450864 473122 132253 113290 133419 134453 160234 156215 148563 149000 93421 93196 319607 281885 827804 827076 216141 213029 280280 283418 334693 328746 333397 336258 342979 346864 313154 349916 795533 830198 579607 482562 304806 300888 345591 346119 354375 361078 355844 357914 396763 395178 710330 737981 40.85 68.3 2
11:17:21 2023-09-27 445829 447282 96401 92860 151963 154575 160233 159587 97876 96700 114535 117959 142606 143502 447888 482672 1180855 1162726 454865 474126 131425 113368 132477 134635 158843 156851 147632 151263 92970 95651 318022 284911 817325 825393 215303 213627 279941 281654 337566 326767 333541 336529 340981 346900 313162 347955 790960 829959 580710 483281 303847 296593 348367 346433 352324 358569 351668 358132 397029 395243 710330 736824 40.85 68.3 2
11:17:22 2023-09-27 444499 446758 96363 94462 150004 154326 160233 159553 97843 96668 114535 118060 142684 144500 450740 486801 1184767 1162615 453171 475163 129687 113368 133017 134534 159460 156345 148251 149366 93034 95419 338164 283521 817063 827736 215606 213477 279853 283173 339199 325782 335646 335516 339630 347702 312942 348779 791103 829959 594164 484896 302640 297493 347750 344802 352253 359140 354516 358167 394584 395845 708244 735226 40.85 68.3 2
11:17:23 2023-09-27 445417 460617 96397 94533 150141 154360 160344 159620 97843 96700 114535 118290 142617 143824 447923 487017 1178877 1158289 451960 474462 131711 113213 132256 134229 159585 156345 148044 150983 93034 95419 318635 283503 816576 828568 215909 213029 280049 281689 335737 329943 336103 335596 342485 346615 311885 348705 793314 834401 562545 482721 304732 299460 346633 345781 357713 360181 351668 359292 394369 395766 712350 735509 40.85 68.3 2
11:17:24 2023-09-27 449447 445649 96561 92769 149907 154867 160354 160250 97746 96933 114614 118122 142615 143955 449170 485395 1176369 1152607 457079 473791 131494 114026 132475 134744 159460 156707 147993 149068 93190 93367 336858 284911 812705 827910 214104 213627 280245 281737 336821 328509 333685 337607 342014 343819 314408 348285 789807 839075 578716 483354 303847 297042 346669 345356 355512 358033 351632 357090 395768 395801 709249 735780 40.85 68.3 2
11:17:25 2023-09-27 451877 446702 96392 94401 149840 154575 159809 159587 97876 96668 114423 118093 142586 144100 448590 486295 1174699 1152670 457317 473457 131460 113368 132164 134575 159240 156707 147632 151087 93034 95518 316692 284672 813131 831857 214183 214228 281512 281583 336644 326590 333541 337680 342352 345857 314851 347228 790692 839075 583610 486062 302923 297847 346669 345079 356718 359838 351632 357090 395768 395213 706130 735743 40.85 68.3 2
11:17:26 2023-09-27 449436 448568 96662 92702 150597 154223 160901 159519 97978 96535 114891 117700 143001 143168 449222 487089 1170537 1155786 460078 474462 131859 113290 132892 134601 160061 156528 148286 151159 93227 95517 318022 282629 817480 829704 214964 213328 279928 283378 336208 325782 335609 336727 342496 345822 313346 346101 792115 839002 587728 488974 304084 297007 347715 344767 353843 356931 355807 357844 394549 394004 703104 735743 40.85 68.3 2
11:17:27 2023-09-27 448846 445613 96727 92706 150765 154043 161347 159265 98178 96635 115215 117863 143178 143358 450561 486981 1169633 1159386 455905 473500 130230 113524 133419 134399 160157 156171 148458 148895 93421 93260 320579 281378 829510 832448 214893 213477 278544 283414 334657 329943 335609 336727 342979 345267 313630 346700 795607 838410 592142 486135 303438 299113 345556 344248 354339 358569 355844 357914 394248 394867 701110 735743 40.75 68.3 2
11:17:28 2023-09-27 451692 446990 94737 92878 150248 154506 160489 159587 97843 96668 115083 118060 142749 143790 450666 480500 1176262 1166042 458622 474462 132253 113368 133305 134508 159528 156528 148077 148929 93034 95551 318635 283503 818848 825393 214742 213927 279393 282620 335982 327454 333306 336564 340669 346343 313894 346299 793308 834129 586257 488280 304300 297458 347592 346398 352289 356931 354767 358676 397029 395845 703104 738045 40.85 68.3 2
11:17:29 2023-09-27 445127 446370 96496 92574 150278 154077 161003 159553 98145 96668 114970 117987 143010 143688 452094 485979 1181398 1172711 456446 476173 130049 113524 133142 134500 159528 156528 148493 149172 93292 95451 321034 282719 823512 825393 215606 213365 279892 283272 334693 327490 333577 334508 340945 347667 311992 346627 795030 829923 587728 487257 303653 297528 346076 345356 353956 358033 355844 358676 395732 394696 703104 735743 40.85 68.3 2
11:17:30 2023-09-27 444462 449441 96530 92702 150589 154077 160523 159587 97843 96668 114937 118060 143046 143824 449891 482636 1180588 1171192 450539 474462 131928 113213 133142 134196 160428 156275 148493 151159 93292 95484 318635 282429 838448 827736 215606 212695 279818 282946 337523 328498 333325 337607 341558 346201 310869 348065 797871 827326 574305 482685 304300 300379 345520 345321 354113 360889 354585 357878 396290 396403 710293 739201 40.85 68.3 2
11:17:31 2023-09-27 448458 449821 96531 92924 151683 155264 160277 160506 97980 96900 114904 118726 142848 144210 452168 482636 1184242 1164382 454832 475623 129584 113446 132256 134542 159494 156816 148044 151758 93034 95584 318022 285923 814872 825508 214326 213029 279476 281386 336751 326731 332531 336268 340669 345822 311992 347683 792115 831134 585604 481808 304732 297775 345278 346119 354957 358847 351240 358422 396957 395845 713870 737907 40.85 68.3 2
11:17:32 2023-09-27 448979 446938 96496 92702 150248 154575 160489 160063 98042 96700 114647 118060 142615 143824 448554 485539 1185355 1162726 454551 474462 131483 114124 131891 134702 158953 156851 147632 151263 92865 93463 317664 284618 809987 827699 214786 212887 281512 281477 337873 328546 333397 338397 339845 345822 311957 347473 790809 828568 583610 485374 303869 297775 347679 348235 354957 358854 353657 357593 394513 394696 708171 733587 40.85 68.3 2
11:17:33 2023-09-27 452039 449169 96590 92830 149937 154936 159978 160318 97811 96899 114469 118218 142942 144257 449186 485575 1177133 1153953 456991 475806 131608 113524 132256 134415 159806 156563 148044 151229 93034 95551 321892 285315 817359 829741 213883 213029 279428 280761 336208 325782 333577 334472 340945 343197 312906 348248 792226 840263 583610 486208 302852 297775 346598 344284 354149 356647 351524 358967 394549 395143 705556 734664 40.85 68.3 2
11:17:34 2023-09-27 450721 445684 96434 92574 150244 154326 160354 159553 97811 96668 114581 118060 142716 143690 449222 487125 1171368 1155127 458425 475250 129584 114104 132438 134534 159427 156711 148251 151546 93258 93387 318635 284197 819402 829704 214254 213627 279928 281654 338959 328314 333577 336489 341701 345302 314005 345394 792788 837817 587728 488974 303008 297667 347435 344284 353277 356896 354767 360134 393949 396403 702605 735185 40.85 68.3 2
11:17:35 2023-09-27 452186 449455 94697 92638 150039 154099 160320 159587 97843 96768 114871 118060 142716 143790 449891 480500 1177174 1162726 458357 474462 131711 113213 132347 134415 159528 156563 148286 150983 93034 95551 315561 283922 822404 827150 213883 213029 278549 281654 334728 326767 332027 336022 340430 343784 312942 346101 793076 834166 586257 486898 303869 297007 344553 346119 354126 356931 353657 357371 396957 394004 704104 738022 40.85 68.3 2
11:17:36 2023-09-27 451683 446974 96367 92574 150111 154077 160489 159553 97876 96668 114871 118184 142942 144067 452131 482565 1178042 1166042 458535 473653 129687 113368 132825 134381 159494 156345 148286 150983 93034 93399 321034 283503 823862 825393 213918 213414 279892 281878 334693 326731 332531 336022 338891 344783 312942 345576 792115 829401 586257 487588 303401 297007 345314 346362 353277 356931 353657 357914 397029 396403 703104 737944 40.85 68.3 2
11:17:37 2023-09-27 458664 446974 96463 92450 150594 154111 161096 159553 97876 96668 114904 117978 142749 143358 452939 483727 1180588 1171192 450611 474462 132253 113213 133142 134234 160003 156097 148563 149000 93292 93069 319607 282902 823936 827736 215267 211733 278544 282523 334154 327719 333036 334508 340945 345857 310936 346700 793345 826887 580710 486208 302684 300002 345072 344802 351965 358569 355268 357371 394853 394383 703987 736948 40.85 68.3 2
11:17:38 2023-09-27 446634 450450 96661 92764 151896 154471 160422 159961 97746 96635 114983 118088 143001 143930 452168 483017 1184037 1165268 451983 475360 132376 113213 133176 134196 160037 156166 148873 148895 93292 95352 318022 283503 827804 827150 214290 211697 279498 281618 333687 329477 332567 337571 340945 344783 310033 348779 795593 826887 573354 482526 303438 297944 344518 344802 352253 359140 354193 356793 395140 395566 708208 737907 40.85 68.3 2
11:17:39 2023-09-27 448613 447989 96325 94561 149974 154575 160344 160063 97811 96700 114469 118290 142716 144291 450561 481246 1188047 1165194 449832 474462 131894 113213 132575 134655 159528 156345 148286 150983 93157 93463 315561 284984 821436 827736 214112 212404 280175 281477 336809 327613 332351 334508 340873 344783 310757 348532 795825 831613 592142 481772 306357 297775 346402 346515 354456 358033 351240 358676 396957 394732 712350 737068 40.85 68.3 2
11:17:40 2023-09-27 445356 447810 96461 92702 150040 154291 160344 159587 97811 96700 114502 118184 142812 143824 449222 490609 1180588 1162303 454398 474462 131711 113135 132073 134229 160095 156310 148044 150983 93034 95517 318635 284105 823418 828496 214778 211733 278579 281386 334657 325484 333649 333888 340705 345822 310757 346664 791103 832041 589199 482903 303653 297559 345591 344806 355693 358569 351560 357914 391883 395845 710330 733358 40.85 68.3 2
11:17:41 2023-09-27 449482 450397 96329 94532 149970 154467 160233 160063 97744 96733 114390 118372 142584 144291 450597 486638 1180588 1155070 454684 475623 129618 114026 132883 134534 159427 156458 148251 149207 92967 93228 317664 285315 816810 833380 213583 211733 279428 280761 337762 326661 333000 336252 342014 342683 311190 347610 792226 837854 586441 483862 302888 297595 345627 344284 354410 357999 351240 357914 394226 394004 710330 735780 40.85 68.3 2
11:17:42 2023-09-27 450466 449702 96426 92382 150731 153902 160891 159265 98284 96603 114937 117552 143212 143092 452057 489917 1171368 1157665 458499 475469 132070 113213 132256 134251 159528 156310 148009 148825 93034 95484 319607 281795 827693 831576 213918 212362 279534 282611 334189 325256 333613 333888 340945 343713 312153 342555 792711 834166 587728 488280 302580 296593 346633 344023 354707 356364 354480 358422 393333 395845 700838 733587 40.75 68.3 2
11:17:43 2023-09-27 450466 449034 96397 92386 150731 154080 161003 159553 97876 96602 115050 117987 143178 143353 454098 486945 1171266 1160018 456480 475396 129687 113213 133142 134162 160037 156310 148389 150914 93396 93367 338164 281994 824177 830988 213583 212412 279892 282514 335859 325747 333613 333888 340981 343466 311011 345052 792115 834166 583610 488280 302665 297847 345591 345293 352289 356931 354480 355420 392123 395845 701073 734664 40.85 68.3 2
11:17:44 2023-09-27 452334 447014 96363 92450 150248 154360 160489 159587 97843 96668 114680 118093 142947 143591 450633 483387 1177133 1165268 459932 472191 131802 113213 133137 134229 159528 156597 148389 151018 93034 95386 318635 283703 820544 826564 213547 213029 279928 281618 334423 326731 332531 335516 338855 343784 311992 344762 793272 829401 586257 487588 303512 297595 346855 345321 353956 355867 351668 357371 396677 392847 701110 737981 40.85 68.3 2
11:17:45 2023-09-27 448280 449707 94729 92537 150839 154330 160901 159519 98047 96603 115149 117892 143077 143523 454209 485503 1178877 1171192 458006 476811 129687 113213 133051 134432 160003 156423 148537 150186 93034 95386 319607 282902 826553 825393 214290 212618 279731 281707 334154 325818 332531 335777 339403 345857 310975 344529 793345 829923 586257 487331 302470 296593 344553 344284 351965 356647 353693 356866 394549 393204 703104 736921 40.85 68.3 2
11:17:46 2023-09-27 446495 452477 96363 92446 150418 154077 160523 159519 97843 96503 114904 117978 143001 143901 450705 484139 1180675 1171192 455804 472191 131836 113057 133176 134196 160299 156310 148389 149103 93353 93430 321034 282647 846327 828911 214786 211556 279892 282373 335859 327083 332387 336252 340394 345857 310033 345332 797267 828714 590670 483245 302794 297493 346402 346760 353582 358033 350427 356829 395732 394732 712350 737944 40.85 68.2 2
11:17:47 2023-09-27 448316 451094 96499 92693 151683 154330 160489 160063 97843 96700 115050 118290 143001 143731 450633 490956 1184037 1164308 456128 473591 131676 113290 132256 134415 159528 156345 148044 150983 93034 95386 321034 284306 824110 828496 213918 211697 279928 281418 334728 324504 333649 334212 338891 345337 310069 345576 791103 829959 587728 483318 303653 297775 346355 345293 353956 360345 351560 357371 390988 394696 710330 733656 40.85 68.2 2
11:17:48 2023-09-27 449248 450450 96196 94496 149874 154540 160179 159620 97843 96700 114581 118257 142736 144011 450597 486638 1180675 1155070 455479 477082 129653 113524 132700 134534 159460 156746 148354 149207 93000 93335 321034 285463 822293 834561 213583 211697 279507 282938 334728 325747 332495 333888 341978 342683 312153 347573 790728 829401 593429 481844 303653 297775 345036 344806 353843 357749 350993 357661 393093 393969 711844 733821 40.85 68.2 2
11:17:49 2023-09-27 450868 449638 94766 92386 150731 154077 161294 159553 98284 96538 115215 117700 143178 142759 450705 490956 1169670 1159113 459932 472155 131711 113057 132256 134196 160200 156345 148286 150983 93034 95386 319607 282466 823631 832201 213583 211733 279141 281689 333687 324802 333577 333888 340430 343197 310975 342555 790996 834166 583610 488627 302152 297559 346390 345781 353582 356931 354480 356829 392158 395288 701110 735222 40.85 68.3 2
11:17:50 2023-09-27 452087 448340 96397 92510 150278 154575 160799 159587 97876 96868 115083 118218 143010 144155 450561 483959 1176332 1162615 457129 475769 132341 113135 133176 134070 160293 155875 148493 150773 93255 93164 321769 284105 831007 830988 213212 212220 279928 281189 333969 327490 332027 333888 341978 342683 311408 345332 795066 838446 586257 485827 302580 300038 345913 345537 353312 357854 351596 355748 394889 395845 704104 737985 40.85 68.2 2
11:17:51 2023-09-27 448178 448376 96392 92446 150282 154077 160523 159553 98083 96503 114904 117897 143178 143358 450705 485575 1180588 1170359 458682 472191 131711 113057 132347 134213 159528 156345 148286 148860 93034 95386 320788 283214 823401 826564 213583 211733 279534 281654 333789 325782 332297 335777 338618 345579 310539 342519 793076 829959 593459 487588 302005 296558 344795 344802 351965 355867 351668 356866 394584 393204 702605 738036 40.85 68.2 2
11:17:52 2023-09-27 446908 449072 94794 92639 150906 154437 160969 159519 98047 96603 115116 117925 143077 143801 450669 485575 1180675 1172025 457969 476187 131894 113213 132892 134229 159561 156572 148873 150983 93034 95386 318022 282902 825863 827736 214290 211415 279731 281878 333969 326767 332027 335777 339916 344819 309564 344529 793345 827507 584786 487243 302580 296593 344518 343286 351965 356682 353693 356288 393405 392377 701429 736861 40.85 68.2 2
11:17:53 2023-09-27 463572 449395 96200 94439 149767 154609 160582 160063 97677 96700 114390 118372 142716 144291 453583 482672 1188084 1165268 450575 474293 131676 113213 132700 134246 159528 156205 148355 149208 93034 93227 320788 284911 820939 827736 213248 211697 279428 280039 335859 327031 331256 335777 338927 343713 310495 346737 792748 828750 592142 480413 303206 296784 345668 346760 353775 358755 352325 358165 394190 392234 709065 735038 40.85 68.2 2
11:17:54 2023-09-27 455570 449496 96499 92832 150207 154575 160489 159620 97843 96868 115083 118122 142947 143824 453416 491303 1183908 1162726 455678 473591 131676 113057 132164 134196 159528 156345 148131 150983 93034 95386 333577 284508 823632 829777 213768 211549 279928 280761 334693 326464 333577 333636 338618 343819 309816 345369 791103 829959 583610 483281 303008 297847 345591 342866 351965 358033 350993 356577 390404 394419 710330 733031 40.85 68.2 2
11:17:55 2023-09-27 450266 449712 96196 94435 149563 154360 160030 160096 97744 96700 114502 118290 142947 144291 450669 487053 1180588 1157253 455368 477082 129618 113524 132791 134407 159494 156602 148354 149311 93000 93335 320788 285702 821068 834561 212949 211331 281475 282938 336571 325712 332027 333888 340981 342162 309892 346664 790692 829401 589199 481844 303082 297068 344553 342866 353347 357001 350180 356866 393093 395845 710330 735433 40.85 68.2 2
11:17:56 2023-09-27 459924 449743 94652 92446 150316 154077 160814 159452 97949 96700 114535 118290 142980 143724 450741 487125 1171368 1159943 456665 473591 131745 113057 132642 134196 159561 156280 148389 150704 93034 95221 318449 282502 827416 833697 212913 211183 279141 281618 333969 325256 333072 333888 340191 342204 311712 342555 790996 834524 586257 487588 301581 297559 345036 342866 352289 356399 351632 355712 390988 394732 701110 734935 40.85 68.2 2
11:17:57 2023-09-27 451914 458545 96226 92446 150008 154158 160489 159452 97843 96802 115016 118021 143010 144155 454855 484692 1176369 1160887 457129 476480 129687 113213 133725 133977 160293 156201 148563 149208 93034 95352 333577 284306 836803 829813 212665 211556 279534 280726 333969 326802 331256 333888 340430 341656 310069 344275 793345 837854 586257 484760 302005 297042 345840 345293 352289 357603 351560 355748 395140 394061 703104 737981 40.85 68.2 2
11:17:58 2023-09-27 445538 450659 96392 92446 150623 154111 160746 159553 97843 96503 114904 117700 143079 143392 454855 485575 1180588 1171192 455588 473591 132070 113057 133419 134229 160095 156097 148563 148896 93034 95352 319607 282902 826823 824956 213954 211035 279534 281618 333969 325747 331256 333888 338891 343784 308195 342555 793308 826339 586257 486208 301079 297775 345668 345293 353689 357001 350993 354671 393369 393552 709249 738674 40.85 68.2 2
11:17:59 2023-09-27 450574 450728 96531 92827 150144 154828 160286 160472 97713 96933 114693 118285 142812 144658 454209 483351 1188047 1166042 454075 474555 132008 113368 132575 134196 159528 156463 148459 149208 93034 93132 320788 285720 837281 827736 212878 211479 278579 281344 335859 326696 330487 335777 338820 343197 310211 346101 792078 829923 586257 481055 303616 297293 344937 344767 351965 358358 349334 355712 394298 393445 712350 737870 40.85 68.2 2
11:18:00 2023-09-27 461558 451012 96329 92574 149767 154540 160489 160063 97711 96668 114469 118338 142716 144023 454209 486981 1183104 1155948 450647 474257 131642 113213 132281 134627 159528 156816 148360 149312 93034 95484 320788 284911 822404 834561 212878 210818 279928 280039 335859 325221 331489 333816 340669 341621 310245 345613 792115 829329 589199 481808 302898 297775 346402 344807 355926 358683 352325 357621 392051 394481 710171 736048 40.85 68.2 2
11:18:01 2023-09-27 454605 453034 96457 92604 150248 154398 160489 159587 97843 96668 115116 117945 143145 143790 450669 491303 1173732 1158488 461365 474627 131675 113213 132164 134415 159494 156345 148044 151194 93089 95418 318635 284508 814579 832201 212211 211662 278712 280691 334657 324857 332495 333852 338855 342870 309528 342375 793351 835381 586257 487588 301298 297775 344518 342866 354456 358358 351596 354635 390643 394661 701110 735706 40.85 68.2 2
11:18:02 2023-09-27 460088 450979 96329 92574 150211 154433 160489 159587 97811 96668 114713 118205 142980 144500 454384 483315 1176369 1163294 458435 477943 129979 113368 132347 134596 159902 156398 148007 149207 93160 93367 320788 284435 834323 830014 212360 211331 279390 282539 333969 326696 330451 333888 339880 342870 311198 342483 793308 836561 586257 485791 302580 297565 342961 344319 353956 357340 351487 355712 395140 394383 703104 737907 40.85 68.2 2
11:18:03 2023-09-27 449592 452269 96262 92638 150107 154566 160455 160318 97713 96700 114581 118257 142947 144509 452972 484103 1180855 1166924 450539 477045 131711 113057 132256 134196 160003 156201 148389 150949 93034 95517 321034 285315 826255 827289 212693 210754 279928 279872 333969 325782 330487 333888 338344 342683 308160 346101 792675 826923 592142 480377 302580 297775 344937 343286 351965 356931 349334 354635 394235 393481 712350 737347 40.85 68.2 2
11:18:04 2023-09-27 451043 450983 96171 92638 149597 154824 159978 160540 97744 96835 115314 118069 143178 144701 453269 485431 1190697 1165967 457167 478170 129687 113524 132073 134601 159206 156851 148044 149520 92933 95551 319806 286126 810765 827736 212630 211049 279534 279761 334728 325186 331260 336252 337526 342683 309311 342519 792226 828714 586257 484687 303008 296031 344553 343286 351677 358358 349406 357624 394235 392305 710293 736552 40.85 68.2 2
11:18:05 2023-09-27 448809 450979 96291 92450 150008 154077 160378 159587 97644 96535 114514 118060 142947 144058 454532 491998 1180588 1158525 454684 473555 131676 113135 132189 134070 159528 156310 149258 149208 93034 95484 318635 284508 822736 832790 213335 210341 279928 279872 335859 325221 332495 332535 338891 342647 308089 342555 791103 832311 586257 481055 302653 296161 345913 342866 352289 357854 349106 355712 391608 394696 709213 735974 40.85 68.2 2
11:18:06 2023-09-27 455558 454327 96493 92601 149937 154686 160422 160217 97746 96991 114680 118088 143043 144189 450633 490609 1175404 1154248 460489 474591 129327 113213 132073 134449 159206 156711 147941 151229 92970 95418 319806 285720 814768 829777 211512 211662 279105 279642 334622 324962 331489 333852 338309 341144 310504 342447 790846 838410 584786 487588 302580 296592 345036 344806 351965 356815 351560 356793 390988 393204 701802 733551 40.85 68.2 2
11:18:07 2023-09-27 450940 449990 96329 92446 150107 154073 160455 159553 97744 96503 114547 117863 142716 143824 450705 482636 1176369 1162726 458645 476033 131517 113213 132164 134393 159528 155997 148044 150949 92970 95484 321769 284508 823410 829977 211583 210965 279105 279872 333969 325782 329452 333888 338855 340598 309095 342447 793272 835971 586257 484724 302225 297068 342961 346405 353775 356816 352826 355420 394092 390992 700926 736640 40.85 68.2 2
11:18:08 2023-09-27 450148 450586 96523 92379 150051 154009 160354 159409 97811 96339 115050 117533 143079 142957 453291 486981 1181324 1170359 458547 474257 131676 113135 132164 134196 159528 156166 148286 150949 92970 95319 319607 283685 821718 826564 212544 210670 278320 280726 333969 325221 330987 333888 336782 343713 309060 341893 793003 829923 584786 487588 301724 297847 345668 345269 351965 356931 351487 354098 392158 391719 705823 735743 40.85 68.2 2
11:18:09 2023-09-27 449776 450699 96631 92446 150207 154111 160233 159587 97677 96503 114403 117863 142716 143824 453328 489400 1185628 1163294 456954 474257 128968 113213 131800 134415 158953 157076 147632 151263 92777 95517 321769 286126 825588 828727 212211 210376 279105 279761 334657 324857 333668 333888 336782 342408 308160 342230 791968 828985 587728 483135 302794 295816 346892 344661 351785 358275 350247 355529 389442 391684 710293 732563 40.85 68.2 2
11:18:10 2023-09-27 449592 450687 96300 92574 149763 154077 159978 159587 97713 96668 114357 118060 142749 144058 453291 489881 1180675 1155985 454721 473924 131460 113057 132828 134229 159494 156310 148044 150983 93034 95352 321034 285113 827390 833970 212544 209977 279731 279642 335591 324731 331453 332769 339642 341621 307659 342194 792226 829365 587728 481055 302580 295744 345668 344806 353956 356815 348843 355748 390988 394347 705057 733587 40.85 68.2 2
11:18:11 2023-09-27 453523 449676 96258 92446 150008 154077 160012 159553 97744 96538 115050 117791 142976 143938 453913 492345 1171257 1156679 461254 476898 129293 113290 131982 134482 159240 156249 147390 149033 92865 95515 320788 285113 816744 833380 211964 211677 278320 279872 334423 324857 331561 333852 338309 341656 310069 341893 791103 836561 584786 487934 301079 296693 345036 342866 351965 356850 351560 355712 389857 392305 699014 732476 40.85 68.2 2
11:18:12 2023-09-27 454837 449712 96200 92446 150244 154077 160489 159553 97811 96503 114502 117700 143515 143690 453968 485575 1177133 1161890 461398 474293 131551 113639 132164 134196 159494 156310 148044 150949 92970 95352 321769 284306 825662 827736 211548 211183 278712 280271 333969 324731 329524 335777 336546 341656 311712 341857 793351 831722 580372 487243 301298 296369 345424 344806 351434 356364 351524 354635 391573 390825 701961 735743 40.75 68.2 2
11:18:13 2023-09-27 449849 450764 96593 92601 150177 154330 160422 159995 97713 96603 114726 117892 143043 143955 453291 485503 1183945 1166924 454424 477155 131859 113057 132683 134070 159359 155840 148284 148685 93034 95319 321769 284105 831574 828532 212333 209649 279731 279872 333969 325747 330487 333888 337834 341656 307193 342591 793272 820424 589199 481808 301298 297068 342997 344806 351965 358358 348825 353598 393333 392030 710330 736824 40.75 68.2 2
11:18:14 2023-09-27 448504 450988 96295 92450 149767 154433 160233 160063 97744 96700 114436 117945 142783 144500 453060 492491 1180588 1158525 454324 474257 129759 113135 132164 134162 159528 156563 148286 151018 92970 95352 320788 284911 822847 833380 212211 209977 279662 279446 333969 324731 331489 332301 338891 341621 307408 342555 791103 834227 589199 481092 302152 296693 345668 344806 354848 356565 351575 356537 390846 392198 705068 736048 40.85 68.3 2
11:18:15 2023-09-27 453250 450872 96523 92413 150215 154077 160523 159553 97843 96339 115149 117566 143178 143358 454744 490123 1173865 1157967 461365 474961 131391 113213 131982 134415 158986 156572 148044 151158 92906 95352 321034 285518 814462 833632 211583 211662 278320 279872 334189 324857 331256 333852 337834 341656 310069 341376 791103 835971 594952 487588 301724 296484 344553 342866 351965 355611 351524 355712 389478 392305 700043 732576 40.85 68.3 2
11:18:16 2023-09-27 454240 451807 96333 92442 149870 154009 160489 159587 97744 96503 114357 117700 142736 143811 454325 484139 1177280 1164382 460045 474732 131676 113057 132164 134229 159494 156310 148079 149261 93034 95352 321034 284508 823180 828911 211364 210853 278320 279837 333969 324731 329186 335777 336498 340870 309528 343488 793203 833270 583315 487942 302152 297284 345632 345781 350688 357747 351379 354453 391430 389933 703104 735748 40.85 68.3 2
11:18:17 2023-09-27 448186 453208 96457 92540 150248 154077 160378 159587 97744 96868 114693 117700 142980 143824 454744 485539 1180588 1168385 454075 473591 131676 112902 132566 133884 160129 155840 148215 148375 93034 95253 321551 283703 829258 828911 212544 209030 278908 279872 333969 325256 329524 333852 337562 341621 306908 342483 790996 820388 587728 483281 300234 297775 342997 344806 351699 356399 348808 353562 392194 392305 710330 736861 40.85 68.3 2
11:18:18 2023-09-27 451363 451089 96167 92569 149155 154609 159809 160096 97510 96668 114547 118184 142942 144155 453839 485431 1189009 1164308 455121 477155 129597 113368 132256 134512 159494 156816 147733 149316 92832 93196 333265 286126 816683 827736 211583 210236 279534 279761 335859 324469 329452 333888 336782 341656 309303 342483 791103 826887 577810 483318 302721 296219 345668 344806 350903 357854 349406 356288 392385 389968 706130 733031 40.85 68.3 2
11:18:19 2023-09-27 450868 451052 96133 92442 149730 154077 159978 159553 97510 96371 114212 117978 143119 143824 454098 487089 1180588 1155070 453964 474627 131642 113135 132073 134217 159494 156345 147871 148825 92906 95352 323622 285113 818840 833970 211548 209649 279534 279761 333969 324857 330487 332301 338927 339613 308533 342555 789843 831722 589199 480413 302152 296693 345424 342348 354456 356850 348282 354885 390988 393517 710293 733587 40.85 68.3 2
11:18:20 2023-09-27 456207 452264 96497 92593 150114 154196 159944 159553 97646 96603 114502 117925 142846 143989 454614 491303 1174699 1153427 461180 474889 129327 113213 131800 134314 158986 156597 147697 149032 92651 95451 318449 285923 812745 830988 210704 210670 278320 279761 335859 324857 330487 333852 336817 341906 309528 340309 789983 834166 584786 487588 301199 294807 343484 342866 351965 356850 351560 355173 389205 392030 699014 732476 40.85 68.3 2
11:18:21 2023-09-27 454293 450699 96154 92196 150008 153970 160267 159553 97707 96075 114502 117700 142882 143392 454004 485575 1175723 1161890 460710 473591 131585 113057 132277 134196 159494 156310 148286 150983 92970 95352 317486 284306 823299 827736 210886 210670 278320 279642 333704 324857 329488 333888 335768 340633 309095 341100 790365 829329 593459 486172 301576 295708 344937 343251 351677 355744 352826 354344 392016 389826 700963 735596 40.85 68.3 2
11:18:22 2023-09-27 449432 450872 96465 92400 150493 153902 160489 159045 97811 96339 114535 117709 143010 143806 454325 487053 1180008 1168547 455910 477082 131676 112980 132256 133977 159561 156201 148286 150739 92970 95187 320579 283302 823043 827736 212544 210096 278124 279907 333969 324731 329559 333852 336817 342683 307193 341376 790996 825101 586257 486208 301158 295708 342997 342866 351965 356399 349406 351465 390988 391135 706166 735743 40.85 68.3 2
11:18:23 2023-09-27 450413 451057 96329 92446 150004 154077 160209 159553 97709 96371 114324 117700 142716 143824 450705 489917 1180851 1162726 455947 474293 128968 113290 131800 134415 158953 156851 147632 151263 92777 93164 320579 285720 816000 827326 211548 209977 278320 279761 334189 324857 329524 333888 335733 341691 310561 342411 790249 828397 583610 484365 301938 295601 346892 342722 351254 358286 349263 354453 388589 390825 709790 731957 40.85 68.3 2
11:18:24 2023-09-27 449776 453287 96167 92437 150004 154433 160012 159587 97615 96703 114291 117978 142783 144300 453364 489881 1180551 1152670 454373 474293 131460 113057 132073 134196 159494 156066 148166 150983 92777 95253 317664 284911 820201 833970 211512 209030 279141 279761 333969 324857 330451 330938 338380 340360 312561 342483 791103 829365 587728 480413 302152 296067 344937 342866 353956 356278 347269 355173 390404 393517 704023 732604 40.85 68.3 2
11:18:25 2023-09-27 453992 451089 96158 92382 149734 154329 159978 159553 97677 96339 114291 117667 142749 143824 454744 485198 1173865 1159386 457348 473591 132162 112747 133051 133859 160037 155662 148250 148340 93266 95221 318635 283503 832793 831576 211181 209719 278320 282067 333211 328045 332396 333727 338238 342485 308054 342267 794478 836447 586257 484541 301079 295708 342961 343286 351965 355494 351824 354025 393021 389968 701110 737199 40.85 68.3 2
11:18:26 2023-09-27 451126 451052 96234 92191 150141 153829 160489 159299 97677 96075 114535 117739 142980 143358 454004 487089 1177395 1168696 460384 474293 131585 113057 132164 133826 159528 156057 148079 150739 92906 95221 319607 283703 823290 826564 211548 209977 277539 279907 333969 324857 329488 333622 335768 342718 308125 340309 790960 827507 583315 486898 301298 295744 344937 342866 351434 358143 350463 351537 390678 390003 704060 735222 40.85 68.3 2
11:18:27 2023-09-27 449578 450836 96422 92473 150144 154223 160277 159995 97713 96537 114481 117925 143043 144189 454501 484103 1182896 1161927 450611 477082 131887 112902 133042 133792 159528 156201 148423 149103 92841 95221 318635 284105 826578 827362 211364 208995 279141 279761 333704 325256 329488 333780 336817 341109 312525 342519 790401 820424 587728 481092 300872 296614 342744 342866 351965 356850 347233 351573 392194 391099 711844 735784 40.85 68.3 2
11:18:28 2023-09-27 449130 451939 96162 92446 149734 154111 159978 159553 97510 96371 114540 117700 142783 144300 454041 489744 1180588 1162726 454623 473591 131676 112902 131982 134137 159528 156379 148079 150983 92906 95287 317664 284911 819865 831613 211583 209649 278320 279761 333969 324857 331561 332571 336546 341691 306944 341929 788828 829690 583610 481844 301298 296067 345668 341794 353811 357927 350790 354631 393255 393374 708060 734623 40.85 68.3 2
11:18:29 2023-09-27 456782 452371 96294 92413 151294 154334 159978 159553 97543 96371 114324 117987 142807 143811 453328 488678 1176299 1153316 456666 474293 131334 113281 131891 134229 159384 156345 147941 151018 92777 95287 318825 286126 821574 833380 210227 209684 278908 279761 333969 324857 329524 332841 336853 338563 310355 342483 788864 836007 584786 483281 302152 294051 344937 342866 351965 355779 350463 355173 389205 391170 700576 731531 40.85 68.3 2
11:18:30 2023-09-27 450976 450701 96158 92191 150004 153974 160233 159553 97510 96364 114212 117667 142804 144015 454683 484139 1173732 1159423 458734 473591 131460 113057 132073 134103 159528 156379 148079 150983 92906 95319 321034 284508 830009 829813 210886 209719 278320 279761 333734 325558 328759 333346 337834 339307 307659 341376 795327 835781 586257 484431 301724 296376 342888 345781 351290 355565 350037 353953 392051 389933 700803 735780 40.85 68.3 2
11:18:31 2023-09-27 449776 450732 96623 92473 150248 154073 160378 159299 97709 96406 114838 117586 142980 143358 455810 487125 1177133 1168659 459658 474293 129618 113057 132164 134212 159528 156345 147905 148721 92906 95221 321551 283703 825418 827736 211583 210012 277876 279872 333969 326694 330183 333310 334794 342133 307839 340309 792788 820388 590854 485410 299624 296901 342961 342830 351929 358358 348808 351465 390643 391099 708171 735706 40.85 68.3 2
11:18:32 2023-09-27 449565 451089 96300 92442 150107 154043 159502 159519 97478 96503 114390 117667 143515 143824 454646 491574 1183945 1162726 456666 474961 131517 113135 132794 134187 159460 156205 148149 149000 92906 95187 320788 284911 819723 829704 211512 209468 278320 279761 336736 324532 333341 333528 335627 341515 309006 343866 788644 827847 586257 482721 302225 295221 345803 342203 351965 356565 350790 354312 389134 392305 710293 732006 40.85 68.3 2
11:18:33 2023-09-27 456207 451057 96129 92574 149280 154540 159469 159587 97478 96569 114258 117945 142783 144607 453968 490956 1175392 1152607 456991 475586 131608 113213 131982 134196 159350 156563 149013 151123 92777 95319 321991 286126 822484 834561 210157 209335 279105 279761 333969 324857 329488 332805 337290 339015 307839 342411 788791 835381 583315 483245 302152 293908 344937 342830 351965 354676 349370 355114 388589 390789 698977 731472 40.85 68.3 2
11:18:34 2023-09-27 454520 451057 96291 92446 149767 154077 160200 159553 97612 96371 114436 117667 143079 143690 454744 484067 1176369 1161899 459369 474257 131608 113483 132164 134280 159494 156310 147836 148825 92906 93398 320788 285205 823069 830088 210528 210019 278248 281871 333897 327351 331183 333672 337254 339237 308089 340344 793351 835077 577123 485754 300084 296031 342961 344806 349630 355779 349898 351501 390333 388735 700539 733587 40.85 68.3 2
11:18:35 2023-09-27 449201 451052 96291 92191 150215 153795 160344 159012 97711 96075 114502 117438 143156 143358 454646 487017 1178840 1168621 455910 472855 131676 113057 132164 133759 159528 156057 148286 150914 92970 95154 319607 283503 823153 827736 211301 208995 277929 279837 333969 324857 329452 333274 336249 341656 306908 340309 792226 820315 586257 483012 300447 295744 342961 342830 351681 356565 350458 353272 394650 390850 710183 737097 40.85 68.3 2
11:18:36 2023-09-27 452013 452956 96431 92413 151179 154261 160455 159553 97510 96628 114357 117911 143178 144500 453291 489881 1183945 1161073 456879 473555 128968 113213 131709 134415 158953 156851 147632 151263 92488 95484 320788 286126 811204 828911 211146 209030 278320 279761 335859 324302 329452 333888 334794 340598 307158 341100 787368 820388 577810 483245 301298 294229 345668 342794 350584 356850 348808 354062 390210 389351 706093 732913 40.85 68.3 2
11:18:37 2023-09-27 455521 451052 96125 92191 149288 154077 159502 159553 97644 96339 114212 118090 142749 143824 454744 491998 1171368 1153427 461365 474257 129237 113213 131800 134309 159206 156672 147390 149068 92777 95319 323622 286126 813525 832411 210157 210159 277929 279761 333969 324857 329488 332769 336782 339578 308195 340824 788791 837597 588980 486604 300824 294985 345876 342614 351821 356351 350813 353880 391001 390957 698940 731403 40.85 68.3 2
11:18:38 2023-09-27 454228 451089 96526 92413 150212 154043 159978 159553 97510 96371 114469 117695 142716 143824 456151 489881 1171331 1157702 457317 473519 132070 112902 133296 133746 160003 155736 148563 148584 93034 95121 317664 282902 830767 832790 210816 209030 277929 281344 332958 324857 329488 331493 337325 339544 307158 343488 791103 829365 593459 483318 301158 296405 342118 342830 351965 355743 348843 351465 391848 391994 702605 735743 40.85 68.3 2
11:18:39 2023-09-27 448504 450899 96300 92446 149763 154077 160344 159553 97644 96371 114792 117667 142980 144300 457793 486259 1180588 1166651 451923 473591 132070 112902 132615 133759 159868 156057 148389 149655 93034 95285 321769 283904 828775 828496 211329 208309 278320 279761 332958 327047 331851 333257 336533 340458 306798 342303 793314 825233 582160 481802 301225 296758 342961 342866 350580 356278 348586 355027 390952 389316 708171 733601 40.85 68.4 2
11:18:40 2023-09-27 449771 450944 96158 92196 149597 154043 159978 159553 97510 96339 114291 117667 142749 143790 455391 491574 1180675 1161899 455983 474996 128968 114051 131709 134449 158843 156816 147632 151263 92713 95352 318022 285720 815095 827326 210851 208995 278124 279495 335859 324821 329452 333852 334759 341109 308352 341340 788791 820388 584786 482867 301298 294229 345913 342794 350903 357854 348282 353526 390210 389897 708208 730849 40.85 68.4 2
11:18:41 2023-09-27 466232 451089 96096 92191 150103 154077 160233 159553 97644 96435 114390 117633 143046 143960 454744 490159 1174568 1153427 460710 474293 129327 113213 131800 134284 159240 156707 147390 149172 92777 95319 325336 286015 815248 833632 210052 210166 278017 279689 335859 324519 332396 332590 336604 339509 308125 340309 788562 836007 588980 486025 300794 294850 345424 342758 351929 356422 350427 353526 387467 391099 698697 731403 40.85 68.4 2
11:18:42 2023-09-27 452186 451093 96162 92382 149730 154043 159978 159519 97644 96371 114291 117667 142749 143824 456815 490609 1170500 1158525 457275 473555 129979 112902 133051 133759 160003 155840 148493 148480 93034 95121 319607 283302 833907 833970 210668 209030 278105 279642 332994 326694 330219 331260 337799 339544 307158 341064 792226 834166 584786 484002 300447 296650 342961 342830 351965 355743 352325 353807 395108 390541 700392 735817 40.85 68.4 2
11:18:43 2023-09-27 452324 452260 96490 92546 150181 154162 160388 160925 97811 96043 114502 117667 143178 143841 456006 489881 1177133 1167791 460312 474114 131676 113057 132073 133943 159494 156310 148079 148582 92777 95319 318635 284105 822839 827736 210851 209030 277113 279446 333969 324857 329488 332991 334724 341691 307874 339795 792788 820351 575816 486172 299733 296693 342961 342830 351681 357854 348808 351429 389786 389968 708171 735849 40.85 68.4 2
11:18:44 2023-09-27 449237 450868 96158 92382 149730 154509 159978 159553 97644 96371 114291 117667 142947 143790 454744 492683 1180675 1161899 456003 474221 131460 113213 132073 134070 159494 156310 148286 150983 92906 95319 321034 285113 818146 829777 210851 208995 278124 279761 333969 324592 330487 332805 334759 341362 306726 341100 786524 820424 586257 483862 301116 295744 346121 341542 351785 357496 350578 355755 391867 391816 707617 732439 40.85 68.4 2
11:18:45 2023-09-27 455204 451089 96340 92537 149937 154540 159944 159553 97744 96503 114606 117791 142945 143824 454004 489365 1175429 1153427 457312 474627 129327 113135 131825 134436 159350 156458 148149 149208 92777 95352 319806 286126 816576 833970 209829 209468 278320 279761 333969 324857 330491 332535 336274 338528 307659 341340 788233 836598 583315 484760 302011 293908 344937 342794 351965 355743 350427 354598 387503 390515 698977 733592 40.85 68.4 2
11:18:46 2023-09-27 454557 451052 96162 92191 149767 153936 159978 159299 97677 96371 114291 117667 143596 144300 455391 486295 1173765 1163554 459932 474293 131460 113057 132073 133977 159460 156345 148044 150983 92906 95253 321769 284508 822958 827736 210010 209649 277539 279761 333969 324857 331344 333600 335766 342629 310391 342662 790993 827847 584786 487170 300302 295888 342925 342794 351398 357854 351538 353882 394091 389933 712350 735428 40.85 68.4 2
11:18:47 2023-09-27 458807 450575 96298 92378 149117 154326 160012 159553 97677 96570 114324 117667 142749 143824 455391 489917 1183945 1161073 455983 474257 129147 113213 135180 134229 158953 156851 147287 151263 92713 95352 320788 286126 819120 828911 210816 208995 277929 279761 333969 324604 328493 333852 334724 340598 306908 341100 788828 820388 583610 482562 301298 294229 345424 342794 350620 356850 348282 353526 388015 389316 708171 729300 40.85 68.4 2
11:18:48 2023-09-27 455131 450769 96258 92446 150008 154004 160233 159553 97644 96339 114357 117854 142902 143801 455362 491229 1174699 1152607 460058 474662 129499 113213 131800 134415 159350 156816 147838 151229 92777 95319 319806 286662 819059 834411 209947 210026 277822 279689 335622 324748 332396 332396 336097 341665 310391 339246 788828 833490 583315 487331 299799 295543 345913 341758 351965 355423 350283 351465 387467 391135 700613 733587 40.85 68.4 2
11:18:49 2023-09-27 455608 451129 96158 92382 149363 154077 159325 159553 97677 96503 114324 117700 142980 143824 456151 485198 1174699 1159349 457275 473591 131642 113135 132073 134179 159528 156345 147871 148825 92777 95319 318449 285647 829058 830988 210192 209030 277929 279761 332994 324767 328422 332337 337290 338528 307158 340309 790728 829437 584786 483281 300872 296901 342961 342600 351965 354711 348843 351537 391909 390886 700506 735596 40.85 68.4 2
11:18:50 2023-09-27 461222 451156 96247 92446 149184 154609 159469 160096 97478 96700 114047 118257 142289 144326 454683 486295 1186364 1163294 453232 474961 131460 113135 132347 134306 159393 156976 148388 151300 92805 95484 319806 286940 823751 829076 210528 208856 279105 279295 333969 324857 328192 332518 335521 339578 306694 341929 789983 820424 575319 480413 302152 295343 342961 342866 349809 356267 348282 354635 389205 387648 705057 732480 40.85 68.4 2
11:18:51 2023-09-27 449776 453450 96167 92382 149721 154111 159536 159587 97644 96503 114291 117700 142783 144500 454683 492337 1180588 1161073 455588 473591 131425 113057 132602 134103 159494 156066 148079 150983 92906 95187 320788 284508 828490 829777 210851 208634 277929 279761 333969 323907 330522 332301 334724 341109 308642 343001 787638 825101 583610 481808 301079 297009 345269 341194 351857 357783 350329 353417 391867 391888 708024 736048 40.85 68.4 2
11:18:52 2023-09-27 456239 451125 96025 92450 149188 154326 159877 159452 97644 96668 114291 117863 142749 144372 455216 489400 1176299 1150151 456016 476849 131425 113057 131891 134196 159494 156345 148044 149311 92777 95352 322982 286126 820552 834561 209794 209245 278320 279564 333969 324857 329417 331834 336782 337517 307158 341412 788791 834129 583315 483137 301298 294300 342997 342794 351434 354144 348843 354098 387503 389968 700006 731504 40.85 68.4 2
11:18:53 2023-09-27 463372 451116 96162 92196 149627 154043 160012 159553 97644 96371 114357 117667 142749 143392 455391 485575 1173728 1161073 459732 473591 131642 113418 132073 134078 159494 156310 147871 148825 92777 95221 320788 284508 822847 828532 209829 209030 277539 279761 333969 324857 330049 333852 337758 340873 309115 341469 789836 829757 581843 486062 300266 294699 342925 342614 349384 356850 349089 351429 388625 390142 704419 733551 40.85 68.4 2
11:18:54 2023-09-27 449849 453455 96158 92191 151608 154154 159536 159299 97478 96339 114179 117667 142749 143824 455362 486295 1180588 1165212 453641 473591 131676 112902 132277 133759 159359 155805 147871 150704 92777 95154 320788 283703 828775 827326 210675 207660 278124 279761 331986 324857 328458 332571 334794 339070 306906 340380 791103 820315 592142 477602 300447 296067 342478 342866 349845 355743 346448 351465 390678 388770 710330 733551 40.85 68.4 2
11:18:55 2023-09-27 450142 451161 96133 92191 149564 154111 159502 159553 97510 96371 114022 117700 142606 143901 454683 490123 1178877 1159386 455368 474257 131425 112902 131982 133792 159460 156201 148079 150949 92907 95154 320788 284911 822847 832448 210935 208751 277678 279581 333861 324255 330880 332309 334653 342762 306654 341196 788791 829923 589199 477602 300617 294878 342961 342239 351965 355245 348843 353562 390892 389968 703104 730849 40.85 68.4 2
11:18:56 2023-09-27 464250 451161 96100 92196 149763 153829 160012 159299 97543 96075 114291 117845 142749 143392 455050 491574 1171368 1152607 460058 476333 129237 113057 131619 134183 158986 156032 147390 148860 92649 95287 315566 285923 815213 832448 209209 209065 276724 279367 333969 324363 329221 331798 334829 338563 309406 339281 786524 829473 584501 485827 299908 294229 344937 341758 350903 355174 349406 351537 388015 389659 699805 732728 40.85 68.4 2
11:18:57 2023-09-27 454883 450877 96096 92196 149797 154039 159978 159045 97543 96339 114291 117505 142749 144074 454683 486674 1173728 1164382 461365 477082 131460 112980 131891 133792 159240 156101 147938 149103 92832 93270 320788 284508 826553 828911 209724 209662 276546 279689 333969 324857 330516 333888 334220 338563 308054 339759 791103 829336 584786 486208 299624 296215 342961 342794 349282 356350 349370 351235 388625 387613 702605 733587 40.85 68.4 2
11:18:58 2023-09-27 449505 451161 96121 92382 149801 153970 159978 159553 97677 96535 114403 117700 142783 144500 455398 487053 1180588 1166688 453282 473591 131836 112902 132347 133759 160345 155840 148389 150704 92777 95154 321769 284105 832250 828568 210668 207660 277539 279761 332022 324857 328458 331834 334759 339307 306906 341376 791103 820086 590670 477602 300447 296067 343572 342577 352297 355494 349833 353953 391314 387507 707114 735001 40.85 68.4 2
11:18:59 2023-09-27 455526 450904 96162 92191 149627 154077 159536 159299 97510 96371 114179 117667 142980 144100 454325 490123 1175442 1152271 459239 477795 129597 113213 131982 134129 159393 156423 148111 149103 92771 95448 319806 286126 815031 833380 209360 208751 277929 278938 333969 324592 328724 331798 335627 338258 312561 340344 786524 829437 584786 482562 301085 293987 342961 342239 350620 353648 348579 353562 388015 388841 697987 730332 40.85 68.4 2
11:19:00 2023-09-27 450868 450805 96230 92064 150278 153437 160489 158792 97677 96043 114390 117195 143079 142759 455720 490195 1167976 1155070 461365 473591 131494 112980 131891 134234 159384 156345 147838 150983 92777 95187 320788 284288 821339 833380 209864 208669 276265 279761 333969 323907 329488 331296 334794 339035 309442 340428 790571 832238 568172 487396 299383 294985 344901 341830 351785 355032 348808 350826 388015 389968 700838 733441 40.85 68.4 2
11:19:01 2023-09-27 455554 451125 96129 92191 149767 154115 160354 159486 97510 96339 114159 117586 142783 144200 454719 485575 1171368 1157739 457317 473591 131425 112980 131982 133792 159350 156201 148044 150739 92651 95187 320788 284508 822878 829813 209536 208634 277344 279761 331986 324504 330049 331529 336274 339845 308642 339281 791103 829959 581843 484381 299274 294921 342961 342866 348720 354144 348318 351429 388932 387271 699014 732512 40.85 68.4 2
11:19:02 2023-09-27 450602 451161 96162 92191 148948 154077 159358 159553 97707 96075 114179 117667 142749 143392 457467 487125 1183945 1159423 455947 473223 129375 113057 135180 134103 158953 156379 147632 149969 92521 95221 321991 286126 821572 827736 209829 208100 277288 278651 335993 324604 330516 333166 334115 340945 306545 341579 787479 823679 584786 481431 300235 293369 344937 340403 349666 356278 349585 351465 388015 389659 708060 731872 40.85 68.4 2
11:19:03 2023-09-27 453559 451161 96000 92382 148919 154111 159469 159553 97411 96503 113969 117700 142485 144338 455391 490609 1175466 1150151 453232 474206 129409 112980 131800 133897 159240 156201 147390 148825 92649 95187 323973 285518 822855 834561 209536 208031 277929 279367 333969 324857 328493 331762 336546 337296 306906 341135 787711 829401 584786 477674 300157 294229 342961 341758 350338 352588 347269 353503 387432 388806 701073 731687 40.85 68.4 2
11:19:04 2023-09-27 453546 451089 96091 92191 149730 154043 159502 159265 97478 96306 114179 117519 142716 143690 456043 487017 1171368 1155985 457312 473187 131859 112825 133137 133725 160003 155771 148493 148617 92865 93334 312709 284435 829531 832448 209870 208641 277129 279617 331771 326658 330985 330688 336274 339988 308642 341395 792116 832311 584786 483245 299238 294885 343047 342577 349774 354108 348282 351393 389822 387578 699014 733587 40.85 68.4 2
11:19:05 2023-09-27 450413 451770 96158 92191 150004 154046 160455 159012 97677 96011 114324 117276 143079 143901 455684 489917 1173728 1166924 459202 473555 131608 112902 131982 133725 159460 155805 148044 150914 92906 95252 318635 283904 822389 827150 210157 208309 276229 279761 332688 324857 328458 331762 333683 340850 308642 338258 788828 823169 586257 484687 297807 295823 342961 342516 350297 356565 349686 353547 389680 388594 710109 736048 40.85 68.4 2
11:19:06 2023-09-27 449212 451152 96133 92191 149734 154043 159502 159265 97478 96339 114179 117667 142947 143824 456151 492648 1178845 1159349 456991 477045 129584 113985 132164 134150 159393 156171 147732 148685 92771 95449 323622 285720 822626 830951 210192 207660 276724 279279 332436 323344 329452 330759 334688 340325 306329 340034 784192 820424 586257 481055 299201 294885 342961 340654 351965 356850 348843 351429 387503 391099 706130 731403 40.85 68.4 2
11:19:07 2023-09-27 456133 450868 96024 92446 149251 154077 159469 159519 97478 96371 114258 117633 142997 143824 455325 492876 1171368 1151787 459727 474257 129237 113135 131800 134196 159240 156454 147838 151229 92744 95319 315566 286126 815667 832165 209584 208960 276689 279331 333969 324363 328955 331493 334759 338494 307158 341469 788562 834524 576360 486025 300763 293425 344901 341542 350723 355530 352404 351213 388015 389862 699014 732558 40.85 68.4 2
11:19:08 2023-09-27 448129 451125 96295 92191 150111 153795 160320 159012 97644 96043 114659 117399 142976 143455 455751 486981 1178042 1169370 457317 476817 129687 113057 132347 134002 159460 156057 148044 148375 92906 93068 338164 283302 834975 827736 210227 208031 276368 279761 332454 324857 328422 331529 334759 340563 308375 338258 790543 822587 584786 481772 297626 295480 342719 342758 349809 356529 348843 351393 392349 387648 710256 732476 40.85 68.4 2
11:19:09 2023-09-27 450606 451125 96091 92316 149155 154043 159469 159409 97510 96339 114179 117633 142783 144300 454683 491303 1183104 1159349 457693 473591 128968 113213 131619 134196 158700 156563 147788 151263 92488 95319 333577 286126 810337 828911 209829 208129 276689 279007 333789 323224 330333 333275 334079 342568 306798 341579 787479 824846 577810 483174 300199 294850 344937 340378 350867 356529 349796 351393 388015 389933 708171 732728 40.85 68.4 2
11:19:10 2023-09-27 469463 451120 96095 92446 148745 154326 159215 159587 97478 96628 114126 118026 142716 144257 456151 491303 1175404 1150077 455983 474257 129499 113057 131825 133943 159240 156310 148050 149208 92680 95285 319806 286126 817024 834561 208812 208344 277734 278902 333969 324555 328458 331529 334759 339034 307193 338258 787368 829365 587487 486172 300447 294514 344901 341169 350867 354676 349370 351429 387979 388770 697703 730854 40.85 68.4 2
11:19:11 2023-09-27 451043 451161 96167 92191 149974 153582 159978 158902 97644 96043 114324 117543 142980 143358 456043 489917 1173948 1165231 459332 473591 131608 112980 131982 133838 159494 155805 147733 148340 92777 93493 318635 284123 831067 828323 210052 208170 275664 279689 332544 324712 330948 331821 333683 340563 306906 341279 789983 823059 577123 483929 297410 295336 342961 342758 350158 356529 349585 350826 389513 387578 709790 733551 40.85 68.4 2
11:19:12 2023-09-27 452914 451161 95967 92191 149251 154077 159469 159553 97577 96339 114179 117519 143119 143824 455325 487089 1185628 1159386 456629 474293 129147 113057 131619 134196 158986 156563 147632 151229 92582 95319 321991 287552 825711 828911 209829 207984 276689 278047 333969 324363 330049 332805 334220 339509 306906 339281 787368 823169 584786 481808 300872 293262 342961 342528 348720 355459 350182 351213 387691 388664 707752 732876 40.85 68.4 2
11:19:13 2023-09-27 465477 450805 96511 92064 150244 153084 160489 158539 97811 96011 114436 117242 143079 143126 456043 491574 1167075 1155602 461365 477045 129459 113213 132164 134398 159393 156573 147732 148720 92805 95415 323622 284911 823516 834451 209466 208309 275771 279761 332670 323727 329452 330759 334759 338528 308642 340113 789946 830198 583315 486172 297374 293837 342961 340654 351398 354450 347233 350297 388015 389933 701110 732476 40.85 68.4 2
11:19:14 2023-09-27 454559 451161 96062 92191 149597 154043 159502 159045 97510 96339 114179 117552 142749 143824 455289 485539 1171368 1158525 457996 473555 131551 113057 132720 133780 159494 156240 148149 149000 92777 95154 320788 285113 819182 829741 208882 208309 276689 279761 333234 324857 329582 331798 334759 339034 306617 338294 789983 830162 568172 485191 299908 295758 342888 342650 347599 354569 351575 351213 390965 387472 704604 733651 40.85 68.4 2
11:19:15 2023-09-27 449164 451161 96062 92191 149184 153795 159469 159409 97478 96339 114494 117552 142976 143921 455751 495491 1179719 1161673 454442 475769 129472 113057 132164 134061 159393 156166 148044 150844 92777 95220 320788 285205 823180 829741 209829 207660 276724 279473 332670 322925 330723 330491 333718 339578 306870 339246 784156 825137 593459 480377 300235 293837 342961 340139 351965 355779 348843 351429 390210 389968 706093 733274 40.85 68.4 2
11:19:16 2023-09-27 456202 451161 96058 92191 149221 154043 159502 159519 97644 96471 114258 117667 142980 144300 455040 491310 1174699 1149296 455625 473591 129465 113385 131891 133792 158986 156310 147941 151089 92680 95187 319806 286126 815116 834561 208667 208129 277539 279066 333969 324075 331307 331511 337758 338927 309515 341058 787479 834634 584501 485608 299733 293567 342961 341205 350338 354676 348808 351213 388015 388735 696925 729382 40.85 68.4 2
11:19:17 2023-09-27 449776 451165 96129 92279 152787 153871 160354 159342 97713 96563 114469 117533 143010 143722 455897 489700 1178684 1166962 454587 473223 131676 113135 132883 133759 159528 155805 148079 150739 92906 95283 321769 283703 837335 827326 210192 207625 276689 279761 331951 324591 334494 331529 334724 339578 306654 339246 790846 820843 583610 477566 297807 296000 341996 342275 349809 355494 348349 351501 389786 387613 709249 732586 40.85 68.4 2
11:19:18 2023-09-27 450796 454091 96000 92191 149284 154077 159959 159299 97510 96339 114134 117552 142716 143824 455538 491574 1183945 1159423 456666 474996 129147 113135 135088 134196 158986 156816 147632 151263 92454 93084 338164 287478 814201 830014 209912 208025 276546 278759 333933 323655 329180 332626 336329 341665 306640 339281 784192 823169 584786 483862 299987 295315 342997 340654 349845 356708 348843 351393 387763 389933 708171 729337 40.85 68.4 2
11:19:19 2023-09-27 456198 453713 95996 92354 148952 154111 159215 159587 97411 96371 114047 117863 142584 144058 455362 489400 1175429 1150114 454319 474627 129499 112980 131891 134082 159460 156345 147855 148721 92777 95154 336858 285720 823640 834561 208847 207660 277734 278902 333499 323511 328458 331476 335768 339034 306906 339281 785339 829401 577810 483318 300872 292567 342961 341205 349845 354144 348843 351249 387763 391908 699805 732876 40.85 68.4 2
11:19:20 2023-09-27 450868 451161 96167 92196 149701 153795 159536 159045 97510 96306 114134 117276 142902 143502 457175 490609 1174699 1165268 460078 474257 129759 113290 132347 133994 159393 156066 148044 148480 92805 95283 318022 284471 822168 828911 209835 208274 276069 279761 332994 324592 330838 331655 332716 339613 308642 340722 789983 824115 583315 485067 297843 295128 342961 342239 349809 356815 347233 350332 387243 387648 705057 733628 40.85 68.4 2
11:19:21 2023-09-27 450868 454737 96029 92382 149251 154111 159469 159587 97478 96503 114159 117935 142749 144326 456040 487017 1186511 1162726 450611 474257 131460 113057 131982 133872 159528 156310 147836 148721 92777 95187 323622 285923 823446 827589 209501 207694 277929 278902 332994 324857 329582 331798 334220 338528 306906 340344 787638 820388 584786 481765 300824 293908 342708 342686 348613 355352 349833 351357 387835 390287 707114 732913 40.85 68.4 2
11:19:22 2023-09-27 457508 451125 95996 92191 149597 154214 159536 159409 97510 96371 114179 117471 142980 144021 455751 494753 1173732 1153353 461247 476817 129327 113213 131891 134280 160672 156567 147872 151194 92777 95220 320788 285518 817024 832055 208847 208600 275842 279331 333969 323164 328458 330795 334724 338744 306301 340480 784229 833490 584501 486172 299564 293333 342961 340690 350620 354392 348353 353282 388015 389351 700079 731440 40.85 68.4 2
11:19:23 2023-09-27 454883 451161 96000 92187 149317 153829 159469 159079 97510 96075 114349 117552 142749 143392 455391 486259 1171368 1158525 456952 473223 131425 112902 131891 133855 159240 156166 147390 148340 92680 95121 320788 284508 826318 829508 208702 207660 276459 279331 331951 324857 329056 331242 337758 338820 308461 341058 789836 828800 590473 485167 299346 293801 342816 342614 347634 353612 347269 350862 390029 387948 697950 731613 40.85 68.4 2
11:19:24 2023-09-27 450498 451016 96067 92187 151577 154231 159843 159418 97615 96274 114291 117533 142848 144011 454501 491961 1181398 1161036 457429 475771 128968 113213 135180 135022 158886 156816 147530 149311 92649 95319 318022 286422 810081 827947 209466 207908 276689 278510 333969 322925 330049 331798 332751 339035 306906 338258 784229 822587 584786 481092 299528 292851 342961 340725 348720 355458 348843 351357 387397 387648 707168 731872 40.85 68.4 2
11:19:25 2023-09-27 465561 450728 95962 92319 148779 154077 159469 159553 97411 96668 114159 117700 142783 144058 454537 488678 1173765 1153427 450647 473591 131425 112980 131800 134078 159585 156345 147630 148410 92777 95285 315566 285720 822736 836006 209947 207417 277396 278759 332850 324255 330516 329350 336133 339952 306726 340273 785858 829099 583315 477638 301371 293595 342961 341686 349523 352553 349154 351357 388015 387648 696432 729068 40.85 68.4 2
11:19:26 2023-09-27 450904 450904 96162 92191 150211 153547 160012 158472 97510 96075 114291 117309 143079 143901 456079 490123 1164597 1155070 461365 473591 131425 113126 131800 133792 159240 156166 147632 150983 92777 95479 320579 283703 825937 833380 208847 207625 274963 279761 332958 322925 328990 329760 334489 337551 306617 339611 786487 829959 584786 485447 297734 293944 342961 340139 350903 354427 346711 349276 387763 389684 702845 734890 40.85 68.4 2
11:19:27 2023-09-27 451988 451161 95967 92183 149288 153936 159469 159079 97411 96595 114047 117667 142716 144160 455362 487017 1181324 1161899 450503 473591 131460 112902 131982 133960 159393 156101 148147 148756 92676 95283 320788 285315 839053 829499 209326 207163 277786 278902 331448 324410 329582 331296 336804 340945 306906 340273 787638 820351 584786 481118 300872 293262 342478 342794 347741 354676 348843 351429 387979 386424 704023 730833 40.85 68.5 2
11:19:28 2023-09-27 450733 451156 95996 92191 148884 153829 159368 159079 97344 96339 114126 117633 142736 143811 455362 491574 1175429 1156059 455331 473555 131368 112902 131891 133792 159460 156201 147941 150949 92777 93099 320788 285113 818961 832201 209571 207302 276689 278974 332724 323643 329452 329262 334220 339070 306315 339246 783602 825065 586257 481118 299697 296175 342708 340367 351821 355067 348486 351321 387943 389209 706109 732876 40.85 68.5 2
11:19:29 2023-09-27 453537 451161 96025 92191 149255 153829 159469 159012 97510 96075 114101 117471 142716 143697 456115 486765 1174605 1156604 456842 475806 129687 112902 132189 134083 159460 155701 148563 148896 92643 95121 320788 284508 829447 829813 210765 207660 276229 278938 330983 324857 329326 329653 334829 339034 306906 338223 791103 829923 584786 483318 299528 294514 340963 342505 347670 352553 347269 350862 388589 386119 698734 732512 40.85 68.5 2
11:19:30 2023-09-27 449556 451125 96030 92064 149767 153547 159536 158506 97510 96011 114101 117276 142980 142957 455847 489917 1174699 1164441 457242 473223 129433 112902 131982 133666 159494 155840 149013 150704 92777 95121 318635 283703 823282 826564 208917 207481 276426 279761 331753 324363 330049 330795 335818 342388 305432 340948 788681 820697 587728 481118 297338 294985 341504 341578 349103 354392 347574 351393 388944 387000 710141 731366 40.85 68.5 2
[truncated: 150,269 more chars]
