# Supplementary material for: Methods for Estimating the Detection and Quantification Limits of Key Substances in Beer Maturation with Electronic Noses
Source: Sensors (Basel). 2024 May 30;24(11):3520. doi: 10.3390/s24113520 (PMC11175341; doi:10.3390/s24113520)
Supplement: Supplementary file 1 [file sensors-24-03520-s001.zip › Data/2-Phenylethanol/raw data/Day 2/ETH1.txt]

Time Date R01 R02 R03 R04 R05 R06 R07 R08 R09 R10 R11 R12 R13 R14 R15 R16 R17 R18 R19 R20 R21 R22 R23 R24 R25 R26 R27 R28 R29 R30 R31 R32 R33 R34 R35 R36 R37 R38 R39 R40 R41 R42 R43 R44 R45 R46 R47 R48 R49 R50 R51 R52 R53 R54 R55 R56 R57 R58 R59 R60 R61 R62 T01 H01 Phase
08:26:00 2023-09-27 396263 393319 96647 94655 152949 157355 157659 159611 99353 98768 114002 117533 141997 144300 403180 434167 1176299 1153153 431252 447828 129983 116139 134830 133139 160129 156851 145759 146765 93680 93527 298275 265044 768788 780771 236310 236494 306825 307988 366663 355410 372657 371874 388047 394722 367529 407873 828796 865456 600525 486616 331054 324816 376708 377639 391319 395301 395854 403717 448291 448088 730102 758572 39.55 67.5 1
08:26:01 2023-09-27 394489 391108 96652 94431 152779 157265 158112 161600 99353 98431 113969 117237 142054 143589 405796 438928 1180477 1162652 432059 449114 130439 116152 131190 133725 159494 157249 145013 146455 93550 93559 298275 263895 767613 776800 237811 235530 308669 310945 366627 354273 369668 374253 388047 395656 366133 405470 832197 870492 585825 495025 332120 324816 377841 378207 390215 394127 399544 403350 448958 447682 719550 759650 39.55 67.5 1
08:26:02 2023-09-27 396705 390798 96652 94430 152749 157265 158832 161600 99353 98599 113890 116919 141796 143392 403216 433043 1171368 1159423 433090 450426 130886 115866 131709 132922 160583 156632 145793 146289 95305 93515 298403 263700 777484 779554 237041 236093 306969 308958 365527 358381 373484 371981 387498 392931 369893 409099 827357 875539 582234 486652 332392 324816 377877 375341 391577 396514 396520 404612 444279 450408 728770 755847 39.55 67.4 1
08:26:03 2023-09-27 398704 393306 96944 94716 152647 157745 157626 157492 99631 98636 113969 117304 141662 143622 402542 435477 1174699 1150591 433631 449652 129804 116186 134914 133198 159561 157001 145385 146765 93550 93495 298275 265044 771014 779371 236675 236529 306969 308023 366627 355374 372393 371910 387533 394136 367307 408485 827357 865420 588605 489441 331090 324323 377575 377639 391173 395301 395890 404612 450339 447387 730324 758710 39.55 67.4 1
08:26:04 2023-09-27 394210 393986 96647 94495 152779 156812 157860 159165 99797 98431 113969 117276 141997 143901 402896 436789 1180588 1161899 431252 447477 129804 116353 131347 133198 159561 156886 145557 146490 93940 93622 296461 263668 774178 777965 237741 235554 306825 309493 365349 356398 369668 375042 388191 392931 366713 409559 832197 865420 587215 494638 330512 324672 377130 377036 390215 394127 399826 403717 448255 445782 719550 758033 39.55 67.5 1
08:26:05 2023-09-27 396732 390930 96818 94458 152745 157265 158145 157534 99702 98669 113969 116886 141763 143101 403180 431465 1173769 1159423 433090 445524 130608 115866 131528 132922 160071 156379 145759 146255 93550 93399 297931 263736 784036 778451 236310 235729 306969 308059 364431 357591 372956 371945 387227 391801 369857 409099 826737 874303 583321 486616 331920 324227 377841 374217 390992 396202 396520 404326 445638 449775 728770 755711 39.55 67.4 1
08:26:06 2023-09-27 398719 390838 96652 94462 152293 157265 161851 161635 99320 98599 113746 117276 141372 143358 402861 434167 1175442 1153953 433029 449652 130297 116119 131437 133407 159970 156830 145382 146627 93745 93686 295794 265232 775056 779554 238427 236980 306969 307988 366627 355125 371796 371353 390242 394136 367013 407873 827321 870292 583321 486652 331090 324323 376708 377639 391042 396943 395297 403717 448291 447737 730842 758572 39.55 67.5 1
08:26:07 2023-09-27 391913 392208 96911 94363 153389 156637 160692 158943 99797 98398 113969 116805 141997 142230 402896 433079 1173765 1168696 433668 446585 129894 115720 134984 132889 160037 156379 145793 146235 93680 93463 296461 261590 774035 775154 237847 234967 306825 309426 363339 355909 371832 375078 387309 393615 367601 405542 827979 874884 588605 495025 330044 324816 379015 375006 391872 393542 400145 404899 443897 448439 718493 754204 39.55 67.4 1
08:26:08 2023-09-27 395182 389941 96647 94303 153025 156951 158827 159130 99669 98570 113890 116819 141696 143191 403676 436761 1168770 1160018 432476 448234 131103 115720 131347 133440 160379 156493 145721 145708 93745 93367 300410 262543 780518 780660 237041 235564 306969 308923 363268 355945 373520 372764 387498 392510 368709 410367 827357 870529 584692 486652 331450 324816 376385 374181 391319 396514 396556 403753 442928 446751 728770 753596 39.55 67.4 1
08:26:09 2023-09-27 394352 391475 96290 94430 152259 157995 161703 157484 99320 99002 113738 117505 141305 143625 402578 433079 1179185 1162726 430642 447513 129894 116026 134949 132956 159561 156886 145557 146765 93550 93495 295794 265420 772620 775154 237077 235037 306969 309410 367214 356195 369632 373656 388047 394136 368414 405434 833449 873032 583321 492470 330980 324528 375578 377884 390683 394092 400474 402779 450074 450827 722863 758535 39.55 67.5 1
08:26:10 2023-09-27 396447 389800 96846 94426 152999 157285 158221 161530 99320 98296 113746 116886 141829 143333 403676 435534 1172067 1161927 432620 448197 130072 115833 134984 132922 159595 156379 145793 146493 93819 93399 296461 263106 779271 773986 237077 235729 306501 308993 364396 355410 369560 373621 387569 393892 367601 405398 827357 879779 591217 493939 331450 323866 378748 375306 391319 392923 396592 405474 447009 448403 721596 754829 39.55 67.5 1
08:26:11 2023-09-27 394210 392208 96680 94271 152813 156375 158212 158943 99353 98263 113969 116692 141997 142230 403216 436754 1166285 1155786 435866 448380 130575 116086 131528 133340 160728 156746 145656 146491 93810 93463 296461 261409 777261 781213 237041 235530 306393 309679 363849 356902 373111 373026 388620 393615 366168 408810 827341 866423 600525 489478 331450 324816 379015 375905 390215 395336 396592 405474 445564 445747 725674 755311 39.55 67.4 1
08:26:12 2023-09-27 392540 393584 97036 94362 152745 157265 162070 159200 99353 98669 113981 116953 141464 143392 403216 433133 1181222 1165305 427051 445559 129983 115514 134830 132856 160071 156236 145759 146153 93550 93399 296461 263178 776687 774885 237077 235530 306537 307522 364431 356516 372389 373061 387465 391801 369561 405542 832270 875539 588605 490971 331450 324762 375578 375042 390683 394749 396628 402144 446304 449775 720266 757365 39.55 67.4 1
08:26:13 2023-09-27 397870 389946 96585 94334 152783 157230 158545 161565 99353 98570 114101 117075 142054 143257 403037 431609 1173828 1160962 433705 451705 130641 116119 131437 133198 160037 156632 145793 146527 93810 93642 295794 263514 776442 777350 236345 236353 306969 308923 365270 357555 369668 371910 387533 394446 369229 405434 827879 878020 583321 489478 332392 324587 377877 375377 391541 394162 395926 404612 445600 450408 724502 755884 39.55 67.5 1
08:26:14 2023-09-27 392540 392208 96680 94266 152783 156702 161956 159054 99320 98296 113680 116919 141605 143702 402578 436789 1178914 1159423 430947 446849 129894 116193 134830 132889 159561 156632 145692 146289 93550 93463 298275 263514 777861 778777 237444 235002 306825 309165 364978 353776 369704 374288 388047 394446 366162 405542 829809 865420 585825 493939 330278 324816 376743 376506 388020 393542 398980 403394 448255 445747 719292 758313 39.55 67.4 1
08:26:15 2023-09-27 391454 392472 96814 94419 153169 156633 158641 158731 99802 98467 114126 116786 141796 142894 403216 433453 1176258 1169332 431446 446968 130387 115753 134992 132952 160071 156379 145485 145844 93680 93367 300410 261554 781110 775154 237847 234278 306969 308958 363339 355945 371832 375149 388047 393338 368709 405579 828600 875640 588605 493939 329577 324600 377841 374217 389209 394989 400464 404612 443585 448439 717438 755210 39.55 67.4 1
08:26:16 2023-09-27 396705 389941 96454 94398 152293 157300 162035 161600 99320 98599 113680 117309 141339 143358 402578 433488 1173907 1151787 429363 447199 130214 115866 134984 132922 159595 156319 145519 146527 93550 93399 295794 264109 772663 779633 238089 235072 306288 307057 365563 355410 372956 371353 388047 393551 367565 409099 828564 866423 586063 488479 332392 324708 377433 376255 391595 399153 396376 402319 447761 448951 728623 758498 39.55 67.4 1
08:26:17 2023-09-27 394801 389941 96286 94426 152259 157739 159558 157517 99595 98599 113680 117309 141339 143722 404918 433084 1184412 1161073 431252 446849 129715 115866 134760 132922 159528 156776 145421 146765 93421 93463 298275 265902 771852 775154 237077 235037 306969 307092 366892 355909 369668 373394 388047 394136 367601 408068 829845 872379 587215 492434 330365 324816 375856 377639 389791 393542 396664 403109 449656 449135 719550 757905 39.55 67.4 1
08:26:18 2023-09-27 394450 392208 96680 94271 153032 156593 160467 159054 99353 98431 113812 116919 141997 142759 405780 435384 1175442 1166042 434938 446478 130387 116119 131619 133223 159970 156746 145485 146235 95205 93399 296461 263142 778057 774768 237077 235729 305962 309426 364431 355303 369560 373097 388466 394169 367601 405398 827879 878166 581656 493939 331215 324323 378748 375341 391319 392958 396556 405186 444939 448088 719550 754167 39.55 67.5 1
08:26:19 2023-09-27 392008 392472 96581 94431 152533 157265 161999 161339 99353 98431 113812 116919 141372 143474 402613 435316 1175502 1156022 428030 448979 129804 115833 135001 133143 159595 156632 145355 146289 93550 93495 298275 263178 774954 781477 237077 234758 306969 309192 364978 354876 373556 373656 387774 391836 367601 409751 829882 865199 584692 491760 329577 323785 376142 375905 388020 396514 398690 402502 448312 447205 722343 757365 39.55 67.5 1
08:26:20 2023-09-27 393867 392208 96554 94559 152825 156986 157760 157175 99221 98733 113812 117142 141696 143291 404918 432558 1180680 1161927 427425 446499 131033 116052 131528 132889 160293 156379 145793 146490 93810 93399 298403 263550 779281 775154 237077 235037 306572 307057 364431 357233 369668 373097 386919 394169 369265 405506 832859 875539 583321 490971 330512 324500 374453 375941 390683 394127 396628 401860 444903 449775 721016 756421 39.55 67.5 1
08:26:21 2023-09-27 395634 392208 96450 94330 152326 156628 162105 159165 99353 98464 113713 116953 141801 143702 402012 434203 1170537 1150764 432705 446885 129537 116059 134725 132922 159874 156921 145321 146765 93550 93463 295551 264296 769782 779554 237077 235764 304922 308094 365598 354343 371868 371981 387604 393586 366462 407909 827452 866423 600525 490205 332156 323830 379015 377315 391173 396943 398905 405828 448814 446929 729783 756199 39.55 67.4 1
08:26:22 2023-09-27 393228 390342 96747 94430 152745 157195 161999 161382 99353 98570 114002 117108 141372 143324 403519 436789 1180440 1159423 430568 447917 130798 116026 131404 133006 159561 156707 145249 145945 93550 93399 295551 263478 774954 777350 237776 234967 306861 310067 365235 353741 369704 374253 388047 394195 365291 405542 829772 868264 580579 493902 330636 324816 376708 376134 388020 393507 398944 402742 447589 447050 719550 756421 39.55 67.4 1
08:26:23 2023-09-27 396350 389941 96652 94367 152749 157230 158108 161565 99627 98431 113713 116919 141665 143126 403180 431717 1171368 1157739 432476 450426 131099 115866 131619 132889 160583 156236 145793 146255 93680 93483 295794 263923 778519 779003 236345 235729 306969 308023 364396 357555 373220 371945 388047 394544 369569 409423 828833 872850 578177 488974 331538 324744 377094 374039 393538 396373 396484 404326 442964 449775 728475 755023 39.55 67.5 1
08:26:24 2023-09-27 396218 389906 96550 94362 152293 157125 161964 157275 99287 98599 113647 117276 141339 143392 402542 435172 1173801 1150554 431252 446849 129894 116026 134725 132922 159561 156857 145557 146493 93550 93495 298275 264670 775694 781657 235910 236293 306969 307522 366663 355339 371796 373616 388047 394101 367271 407873 827357 865456 588605 486580 330858 324551 376142 377301 391137 395301 395332 403717 450021 447737 729805 758710 39.55 67.4 1
08:26:25 2023-09-27 394210 392208 96652 94427 152749 156702 158322 158989 99601 98570 113969 117028 141997 143901 405964 436761 1180440 1159238 431069 447477 129448 116353 134655 133921 159359 157185 144816 146765 93421 93590 299194 264597 765076 774694 237444 235002 306825 309201 366627 354308 369560 373919 388047 394136 367265 405434 829150 870461 585825 493939 330512 324816 376743 377639 391319 393507 396628 403680 449238 447737 719550 758572 39.55 67.4 1
08:26:26 2023-09-27 394769 389946 96615 94330 152779 156723 158389 159130 99353 98566 113812 116886 141796 143101 403216 435927 1166285 1159423 433090 445488 130707 115833 131619 132856 160549 156345 145759 146017 93810 93367 296144 261113 782486 779554 236876 235530 306969 308059 363014 355909 373520 372800 388047 392475 368673 409714 826773 870424 584692 486616 331450 324455 377575 374146 391319 396514 396556 403423 444718 448116 728475 754449 39.55 67.5 1
08:26:27 2023-09-27 396631 390966 96619 94526 152647 157455 157869 157801 99320 98735 113713 117276 141372 143392 405168 437057 1173888 1152607 428416 450289 130542 115866 134984 132922 159561 156711 145485 146527 93550 93527 298403 264483 775116 781213 238258 235530 306467 307487 365563 355374 372956 371614 388047 393791 367529 409063 828527 866423 583321 488627 332156 324816 375578 376506 391319 399189 395890 402429 446925 447701 728770 758572 39.55 67.5 1
08:26:28 2023-09-27 394769 392208 96676 94391 153067 156737 160467 158943 99353 98464 113969 116886 142193 142759 403180 435674 1173765 1165305 434938 447249 129894 115866 134984 132889 160037 156379 145321 146235 93680 93431 296461 261590 772262 772857 237610 235037 306393 309426 364431 355945 369632 374253 389010 394169 367565 405434 827357 877801 580579 494732 331413 324708 378835 375163 391872 395827 398763 405976 447118 448367 719550 754204 39.55 67.4 1
08:26:29 2023-09-27 394585 389906 97013 94302 153271 156653 158355 160939 99797 98095 113969 116692 142025 142398 403180 435458 1164633 1156022 432292 446931 129898 115833 134803 133411 160037 156632 145485 145945 95305 93431 300410 260789 783718 780660 236675 235037 306969 309643 363268 354841 373484 373061 388047 392439 367529 409714 828466 865560 583321 486652 331450 324816 377216 374181 390215 395925 396592 404612 443585 448389 726632 754204 39.55 67.4 1
08:26:30 2023-09-27 393374 391072 96647 94363 152288 157230 162035 161565 99320 98464 114047 117237 142054 143904 405492 435597 1178042 1155033 428489 449468 130542 116119 131437 133160 160003 156851 145557 146493 93550 93590 311349 263886 772094 781403 236345 235449 308706 309229 365527 355909 373821 372503 388047 392931 367565 410367 829809 865199 582234 488863 331215 324465 375578 376470 391319 396550 399756 402465 449020 448088 727700 757905 39.55 67.4 1
08:26:31 2023-09-27 395346 389941 96581 94298 152326 156916 158112 161382 99797 98431 113779 116886 141665 142928 403180 433235 1172897 1161890 435556 446499 129983 115833 134984 132889 160071 156597 145522 146255 93819 93431 296461 261626 773821 773986 237077 236093 306501 308958 364396 355410 369524 373061 387569 394169 367565 405077 826153 879779 589807 493167 331450 323866 378446 375341 391319 392923 396556 405474 446656 448439 721596 755075 39.55 67.4 1
08:26:32 2023-09-27 395255 391989 96848 94331 152893 156558 158288 158766 99802 98467 113969 116719 141997 142230 402578 436070 1166285 1156329 436139 446813 129804 115866 134949 132922 160360 156602 145557 146255 93550 93399 294679 261590 770675 779554 237041 235002 306393 309931 363849 354024 372956 373061 387569 393615 366426 409099 825689 866423 608607 486688 331215 324816 379015 375341 390215 395336 396592 405798 444903 445747 726708 754167 39.55 67.4 1
08:26:33 2023-09-27 392132 390803 96846 94398 152745 157265 162070 159200 99627 98599 113969 117276 141172 143392 402578 431852 1183104 1165305 427389 445488 129894 115866 134898 132922 160327 156414 145759 146289 95337 93399 298275 264296 781874 774885 237077 235037 306537 308974 365563 357304 372389 373621 388047 393551 369525 405542 831608 875539 587215 491665 331920 324672 377165 376183 393538 396664 396484 401146 448202 449595 722585 757793 39.55 67.5 1
08:26:34 2023-09-27 396558 389597 96487 94303 152538 156976 160383 159130 99320 98431 113779 116886 141372 142928 403037 432738 1171368 1161073 432547 450426 129804 115833 134949 132889 160037 156632 145421 146289 93550 93387 295794 263142 773821 774570 236345 236093 306969 308059 364431 355873 369560 371945 387533 394169 367565 405362 827879 879410 587215 492434 331920 324323 378410 375341 390957 393232 396520 404899 445600 449739 722343 754204 39.55 67.5 1
08:26:35 2023-09-27 392540 392208 96487 94359 152538 156847 161914 159165 99353 98431 113623 116919 141605 142759 402012 436718 1175502 1157739 428708 446849 129894 116126 135019 132922 159595 156632 145321 146289 93550 93527 298275 263700 773474 780292 237444 235002 307005 308697 365235 354876 373830 376802 387795 394580 368300 409895 832592 863760 591385 491410 330512 326654 375963 375306 388020 396202 399544 402779 449338 445747 722307 756421 39.55 67.5 1
08:26:36 2023-09-27 392540 389941 96583 94612 152639 156772 161921 159095 99320 98464 113837 116919 141372 143160 403180 432627 1180588 1161927 427761 447600 130923 115799 131528 132985 160037 156379 145384 145540 93550 93399 305900 263550 779886 775154 236876 235037 306537 307057 364943 356552 369668 373358 386883 394446 369265 405506 829809 876298 588605 490588 330512 324564 374453 375078 389826 394127 396628 401255 444279 449775 721596 755748 39.55 67.5 1
08:26:37 2023-09-27 395670 389906 96785 94495 152820 156951 158154 159095 99665 98467 113812 116786 141662 142923 404918 432540 1171368 1159423 431259 446499 130787 116052 135001 132889 160037 156632 145759 146493 93875 93622 295210 263514 773937 776251 236345 235764 306969 308059 364978 357017 369632 371945 387498 394446 369229 405434 827879 875539 587215 489478 332156 323543 377841 375341 390992 394127 395926 404612 447009 449775 724465 755711 39.55 67.5 1
08:26:38 2023-09-27 392012 389910 96318 94331 152643 157120 157726 161565 99628 98431 113701 116919 141372 142928 402012 436896 1178642 1159423 429996 445488 129894 115866 134984 132922 159595 156632 145557 146289 93550 93399 298275 264027 773590 778451 237680 234967 306969 308023 366923 353776 372956 374253 388047 391801 366133 410951 829845 865199 588605 492397 329358 324816 376421 375341 387804 396943 399891 402816 446899 448316 721559 755636 39.55 67.4 1
08:26:39 2023-09-27 391840 392968 96752 94366 152964 156558 160467 159165 99797 98431 114047 117042 141997 143702 403216 433043 1179751 1165930 427993 446585 130674 115753 131619 132673 160037 156379 145793 146201 93550 93431 296461 261590 782320 776800 237077 234675 308742 307988 363339 356480 371796 373097 387781 393615 369265 405542 829845 875539 588605 490588 330512 324727 375542 374181 390373 394162 398908 401292 442964 448475 719550 756421 39.55 67.4 1
08:26:40 2023-09-27 395705 389906 96487 94399 152288 157230 161999 161565 99353 98431 113713 116919 141372 143607 401976 434096 1170537 1150151 432583 449652 129537 116026 134813 133565 159528 156776 145355 146663 93550 93495 295551 264670 766766 779257 237041 236248 306070 309739 365563 354308 371796 371945 387569 394136 367278 410876 827658 868191 581950 493161 332392 323723 378266 377423 390730 395160 397981 404899 449656 445782 728770 755487 39.55 67.4 1
08:26:41 2023-09-27 392981 390536 96487 94335 152326 156757 157793 161304 99353 98359 113746 116886 141372 143160 402012 436825 1179001 1159423 430642 446499 129804 115866 134949 132889 159561 156776 145557 146289 93550 93367 295794 263142 780030 778451 237645 235002 306969 308023 364978 355857 371796 375078 388047 391801 365326 407873 832233 866423 591385 493902 330044 324708 376708 375955 388020 393852 399863 403394 448068 446418 720811 756421 39.55 67.4 1
08:26:42 2023-09-27 393306 391930 96318 94263 152326 156628 162035 159054 99320 98363 113734 116886 141605 142759 402578 431413 1169707 1157503 432476 445524 130641 115833 135019 132797 160496 156236 145658 146153 93550 93399 296461 263178 780510 779408 238697 235883 306536 310945 363743 357448 372847 374144 388011 394133 369641 408917 828041 873032 600525 486580 332392 324600 377238 374146 390409 395925 396484 403533 442928 449106 727781 753633 39.55 67.4 1
08:26:43 2023-09-27 396263 389906 96483 94302 152149 157265 161703 161565 99287 98431 113614 117195 141339 143358 402951 433828 1171368 1149333 431252 447917 130439 115866 134813 133002 159561 156632 145013 146014 93550 93463 295551 264670 776727 779554 235780 236128 306897 309410 366369 354841 369740 373088 388047 395135 366497 405542 828466 866423 580579 486544 333064 324359 376142 377072 390766 394162 395297 402779 448004 448524 728549 757718 39.55 67.5 1
08:26:44 2023-09-27 393931 389800 96941 94459 152643 157091 157936 159647 99802 98566 113969 116919 141172 143160 403662 437743 1180588 1161899 431252 449015 129715 116152 134625 132956 159054 156921 144952 146800 93421 93527 298275 264150 764564 774885 237112 235037 306969 307988 366627 354308 369402 373656 388047 394136 365362 405434 828564 865528 585825 493204 330512 324816 376708 377639 390766 392958 396664 403717 449656 447773 719550 757905 39.55 67.5 1
08:26:45 2023-09-27 393266 389324 96646 94235 152817 156470 158145 161122 99353 98296 113746 116919 141339 142466 402613 435172 1162912 1155744 431863 445524 129983 115673 134830 132673 159595 156206 145658 145780 93550 95520 295580 260710 778189 779408 236345 235037 306969 308059 362760 354343 373256 372503 388047 392199 367013 409136 826706 871269 581950 490364 331450 324780 377697 374003 389889 395784 396412 403533 444326 445604 726595 754360 39.55 67.5 1
08:26:46 2023-09-27 393374 392208 96546 94426 152225 156558 162121 159165 99320 98566 113812 116919 141605 143901 401976 433079 1174699 1152607 427957 445488 129804 116160 134949 132856 159528 156345 145286 146255 93486 93463 295551 263478 787994 780847 236310 234932 306825 307763 365199 355339 373484 372467 387975 394723 367818 409714 827906 862613 587434 488627 330512 324816 374979 375834 391042 396479 396592 402107 445564 447037 723916 756421 39.55 67.5 1
08:26:47 2023-09-27 395598 389871 96454 94334 152499 156941 162035 159130 99320 98431 113746 116886 141729 142627 402542 430109 1171368 1161073 432511 445488 129894 115833 135001 132889 160003 156597 145557 146356 93680 93431 295210 263070 775813 775081 236310 236093 306501 311166 366663 358422 369344 374144 391070 394374 368493 407816 828319 877910 591217 491282 332392 323507 378410 375270 393538 393782 395854 404539 446936 449703 723539 754598 39.55 67.5 1
08:26:48 2023-09-27 395885 389875 96553 94335 152504 157195 157726 161495 99764 98431 113890 116919 141763 142894 402578 435458 1167939 1152707 436102 445488 130214 116186 131256 133323 159494 156711 145450 146458 93550 93399 295794 263070 773402 779554 238934 235002 306070 309426 364907 353989 371796 373026 388656 394723 365326 408449 827879 866387 583321 489478 330980 323866 379015 376434 390215 396628 396592 405762 446925 447050 723916 755748 39.55 67.5 1
08:26:49 2023-09-27 393630 392467 96682 94458 152859 157091 157869 157067 99632 98603 113969 116994 141891 143291 402506 436896 1176899 1156567 429473 445488 129894 115833 134795 132889 159561 156493 145286 146255 93550 93463 298275 264214 770555 779554 237444 234605 306969 307988 367183 353741 373484 374217 388047 394723 366426 411718 829772 865163 581950 491282 329934 324816 376421 375869 388020 395266 399826 403072 447009 448463 721596 755711 39.55 67.5 1
08:26:50 2023-09-27 396341 389871 96615 94270 152533 156941 162113 161495 99320 98398 113746 116886 141339 143126 402542 430432 1171368 1158562 432476 446931 129898 115833 135001 133382 159528 156379 145214 145945 93550 93463 305900 262779 773706 777350 236074 235729 306969 310286 364907 357519 371759 371614 388047 394446 369785 405506 827879 874353 577837 486544 331685 324299 378468 376183 394096 395749 398055 403533 447118 451614 726411 754518 39.55 67.4 1
08:26:51 2023-09-27 397860 389871 96450 94326 152254 157086 161894 157384 99567 98566 113647 117161 141305 143474 404881 434096 1171368 1149333 430883 449260 129626 115833 134813 133118 159528 156597 145355 146493 93550 93463 298275 264633 773161 778076 235945 236544 306501 308974 365527 354308 369668 373088 388191 393516 366426 405506 827879 866423 580579 489594 331920 323866 376672 376470 390766 394678 396779 403357 449656 447037 728770 757905 39.55 67.4 1
08:26:52 2023-09-27 392540 389597 96615 94363 152643 156663 157860 161199 99764 98398 113812 116692 141372 142466 401976 433084 1174699 1166962 433631 445488 130072 115799 131313 132889 159561 156379 145522 146220 93819 93431 296461 261590 773271 773949 237811 234967 306933 309426 363304 355374 369704 377336 390097 393329 368090 405398 830231 874084 588605 494419 330512 324744 378230 374146 391319 392958 400145 404899 446195 449269 717401 754301 39.55 67.5 1
08:26:53 2023-09-27 394769 392208 96749 94394 152995 156231 158254 158831 99764 98431 113746 116886 141899 142759 402578 433488 1164560 1157466 432170 445140 130641 115799 131528 132822 160607 156201 145522 145746 93680 93335 296482 260710 781898 779554 237041 235002 306825 308923 362724 355090 373784 372503 388047 392475 367565 410040 828041 865492 608607 486580 331215 324816 376708 373585 390215 395889 396556 403717 445541 447037 727781 753062 39.55 67.5 1
08:26:54 2023-09-27 394210 389906 96479 94302 152220 157265 161703 159647 99287 98700 113927 117309 141172 143824 401658 431821 1183945 1162726 428066 445524 129894 115833 134813 132889 159561 156597 145557 146391 93550 93399 293777 264487 771958 776699 238866 235390 306933 309410 366484 356267 371383 375736 387867 394101 368637 405434 829736 875056 580579 490898 330512 324816 374417 376170 393260 394127 396556 401255 448312 449386 721596 757365 39.55 67.4 1
08:26:55 2023-09-27 396705 389602 96487 94303 152749 156941 158293 161199 99353 98398 113656 116853 141372 142466 401976 432398 1171368 1161899 431902 450426 129894 115833 134830 132922 160071 156597 145522 146289 93550 93419 295794 261554 773821 774533 236345 235729 306501 308023 364360 355339 369524 371945 387498 394169 367529 405362 827292 877399 587215 491665 331884 323866 377805 375306 389791 395405 398867 404605 448348 450299 723650 754020 39.55 67.4 1
08:26:56 2023-09-27 395742 391917 96783 94427 152859 156911 157659 161347 99353 98398 113779 116853 141824 142920 401940 436701 1167148 1153953 436176 446150 129626 116026 134690 132889 159528 156603 145051 146458 93486 93399 295551 263106 771768 779298 236876 235002 306070 308958 364943 353989 371832 373026 387569 394723 365326 407873 827292 867650 580579 489441 330980 323639 379015 376434 387731 394127 396520 404899 449057 445711 724429 755473 39.55 67.4 1
08:26:57 2023-09-27 390807 389289 96619 94323 152779 156340 161992 158545 99320 98330 113791 116772 141665 142466 402578 433278 1175466 1167828 429276 446895 129987 115720 131437 132868 160037 156201 145450 145506 93810 93399 297738 261482 779548 775117 237408 234208 306969 308023 363268 356195 369668 375078 388047 392475 368378 409559 832481 876997 580579 491867 330044 324492 376564 374003 392149 396943 399963 403174 442893 448403 716893 755711 39.55 67.4 1
08:26:58 2023-09-27 395816 389906 96615 94302 152533 156976 161956 159658 99631 98431 113779 116886 141339 143101 402578 430145 1170537 1157739 431863 445488 130886 115448 131528 132606 160549 155840 145759 145472 93550 93431 295210 263178 791753 778451 236310 235037 306969 307988 363304 356516 372920 371945 388047 393338 369525 409063 827879 870497 591385 488974 330980 323507 376708 373585 391872 395925 396484 403680 441773 448439 728733 752914 39.55 67.4 1
08:26:59 2023-09-27 394031 389871 96318 94395 151980 157230 161781 161600 99663 98431 113713 116886 141339 143126 401976 433084 1182625 1159423 431252 445524 129715 116026 134655 132922 159494 156776 144816 146629 93292 93495 296461 265902 765798 775081 237077 235484 306933 310286 369009 355268 369488 374039 387975 396673 367350 407809 830231 870429 587215 492434 330402 324816 378468 377459 391872 393507 396628 403394 450188 450864 719550 757905 39.55 67.5 1
08:27:00 2023-09-27 394769 392208 96680 94299 152718 156340 160467 159054 99353 98263 113812 116853 141605 142365 402861 433079 1171368 1161927 433705 446236 129894 115833 134949 132856 159561 156345 145321 146201 93550 93367 296461 261590 771958 772820 237077 235002 305567 308958 364104 355090 369524 373656 389318 394169 367565 405077 829054 878020 589807 493866 330980 323866 378446 375006 391319 391827 396556 404899 444903 447765 719292 755748 39.55 67.4 1
08:27:01 2023-09-27 392263 389906 96483 94334 152288 157120 161999 161417 99320 98464 113746 116919 141339 143374 401940 435316 1173801 1156022 428708 448942 129715 115833 134907 133122 160090 156607 145759 146217 93550 93495 296461 263591 773474 781403 237303 236674 306933 309192 364943 354841 373784 373919 387758 392931 367494 409714 829809 863905 584692 491114 330044 323750 375542 375306 388020 395889 400610 402181 447009 445711 721286 755748 39.55 67.4 1
08:27:02 2023-09-27 393163 390855 96487 94367 152293 156976 161964 161269 99320 98359 113713 116919 141339 143126 402259 431753 1179838 1162726 426713 445488 129983 115640 134984 132673 159561 156092 145658 145780 93550 93399 295794 261626 785168 775117 236876 235002 306502 309410 363849 357197 369668 373097 386847 394169 369229 405506 831608 875539 581174 492460 331450 326581 376898 374935 392426 396664 396484 401073 447118 450225 721286 756384 39.55 67.5 1
08:27:03 2023-09-27 395351 389906 96483 94303 152791 157431 157693 161460 99353 98431 113746 116919 141696 142894 401940 430437 1171368 1159386 433090 445524 129894 115866 134760 132889 159595 156597 145421 146255 94023 93399 309441 263106 773981 776800 236310 235729 306969 308023 364431 357555 369668 371649 390423 394169 369229 405470 827879 875539 588605 490327 331920 324587 377575 375341 390992 395336 395926 404289 447009 449775 726595 756415 39.55 67.5 1
08:27:04 2023-09-27 392226 389633 96450 94303 152254 156976 162035 161530 99320 98431 113656 116919 141339 142928 402916 436141 1178914 1159423 430605 446931 130619 115833 135001 132972 159528 156379 145013 145980 93550 93336 295551 263106 783919 777350 237408 234967 306897 310067 366663 355894 369416 376802 387795 394088 365184 405434 832592 868769 574119 492288 330453 324816 376708 376470 388020 395405 399854 403313 446889 447050 719550 757905 39.55 67.4 1
08:27:05 2023-09-27 391250 389906 96910 94271 152779 156723 158212 158978 99866 98398 114113 116772 141997 142500 402578 433147 1173801 1168696 429850 447004 130485 115833 131347 132856 160293 156379 145759 146017 93550 93367 296461 261518 775859 776531 237444 234243 306969 308059 363268 355945 372389 374253 388047 392510 368378 405542 828600 875539 588605 492397 329577 324692 377274 374146 389791 394197 400145 403680 445608 448475 717438 755711 39.55 67.4 1
08:27:06 2023-09-27 396259 389972 96514 94399 152259 157230 161929 161487 99320 98632 113713 117276 141339 143392 402578 434562 1172897 1150591 432170 446813 129894 115866 134795 132922 159528 156857 145321 146490 93810 93654 296461 264487 771014 781403 238022 236719 306933 309848 366484 355197 371651 373616 386956 393551 366462 405542 829017 868878 587215 486544 330589 324323 376564 376506 391173 394989 395332 403717 450339 447108 728770 758710 39.55 67.5 1
08:27:07 2023-09-27 393652 392208 96483 94335 152504 156737 162035 159165 99353 98599 113812 116919 141899 143801 401976 435117 1180588 1161073 431252 446499 129360 116226 134655 133323 159384 156921 145186 146765 93421 93367 298275 263296 767509 774731 237444 235002 306825 308733 365563 353741 369596 374253 388047 394101 366713 405470 829186 865492 585825 493902 330512 324816 376457 377883 390585 395719 398654 403533 448148 446580 718856 758461 39.55 67.5 1
08:27:08 2023-09-27 393271 389946 96487 94334 152538 156976 161999 159130 99353 98431 113680 116886 141339 142593 401976 432755 1168733 1156604 431912 448307 131033 115733 131709 132756 160481 155701 146164 145609 93810 93495 295210 261554 779535 779003 236310 235484 306969 307988 362216 355909 373520 374902 388011 392475 369229 409136 827879 865528 592775 486580 331215 323999 376708 373585 391319 396514 396520 403753 444308 447773 727700 752379 39.55 67.5 1
08:27:09 2023-09-27 395862 389637 96290 94367 152293 157265 161738 161339 99320 98599 113750 116919 141339 143358 401940 432882 1173861 1151787 428416 445488 130214 115833 134914 132889 159561 156319 145450 146289 93486 93463 295794 263923 772663 779554 237921 235530 306969 309192 365527 354308 372357 373088 387758 396322 367278 410764 830194 866314 586063 488280 331920 324744 375399 376291 391319 396943 396205 401860 446961 447577 727958 756421 39.55 67.5 1
08:27:10 2023-09-27 393995 389633 95958 94490 152089 157300 161781 161600 99491 98566 113614 117195 141305 143358 401976 433084 1182662 1161073 431252 446813 129715 115946 134690 132922 159494 156632 145186 146527 93486 93463 295551 265714 766708 773403 237077 235002 306969 307057 366377 355410 369560 373061 388047 394101 367565 407742 829809 871727 579208 492397 330365 324816 377433 377072 389791 392923 396628 402502 449656 448819 719550 757905 39.55 67.4 1
08:27:11 2023-09-27 393397 388779 96487 94207 152533 156688 162035 161009 99797 98095 113734 116531 141372 142067 401976 435458 1164597 1150999 434629 446579 129719 115833 134813 133210 159528 156632 145013 145945 93550 93399 305900 261265 774527 779408 238866 235484 306070 311606 363998 355894 371651 375204 391346 394025 365990 408738 825535 866423 580579 491760 331215 324323 377518 375605 389940 396943 396448 404899 445564 447123 723952 754167 39.55 67.4 1
08:27:12 2023-09-27 391986 389324 96318 94271 152254 156757 161886 161269 99320 98398 116738 116886 141339 143176 400813 435316 1173765 1156059 428672 448271 129715 115833 134813 133135 159528 156379 145355 146153 93550 93336 298275 263142 773474 778629 237077 234758 306969 309192 364431 353741 372956 374217 388047 394446 365362 409099 829772 864552 589995 493161 330044 323750 376142 375341 388020 394749 401392 402779 447739 445461 721559 755599 39.55 67.5 1
08:27:13 2023-09-27 393891 389324 96483 94335 152326 156694 161999 161269 99353 98431 113746 116886 141339 142894 401976 430134 1169707 1156917 432476 448307 129983 116052 131528 133156 159494 156240 145420 146152 93785 93463 309441 262961 779621 777240 236274 235564 306969 308023 364140 357305 371796 373880 388047 394169 369561 407764 827292 873068 588605 488826 331450 324359 376708 374217 389826 395336 395926 403717 445009 449775 727700 754287 39.55 67.5 1
08:27:14 2023-09-27 395705 392208 96314 94359 152010 156698 161668 159165 99320 98431 113738 116953 141605 143901 400813 432846 1171368 1149060 432170 445559 129537 115753 134690 132922 159840 156632 145286 146493 93421 93431 295551 264670 768135 779003 235945 236293 306609 307522 365563 354308 369704 373088 388047 393826 366462 405542 827818 866168 600525 488900 332392 324215 375999 376362 391006 396943 397773 402889 447904 447072 729338 756421 39.55 67.4 1
08:27:15 2023-09-27 392285 391917 96550 94367 152288 156723 161999 161269 99532 98500 113738 116725 141339 142894 401748 433828 1178914 1159423 430910 446931 129659 116026 134625 133407 158986 156886 144611 146319 93292 93495 295551 263814 766123 775117 237077 235002 306897 310067 366627 354343 369596 373656 388047 395692 365362 405398 827357 865591 585825 493553 331179 324816 376743 377639 391042 392923 396664 403101 448291 447108 718530 756421 39.55 67.4 1
08:27:16 2023-09-27 394911 389329 96652 94111 152783 156074 158579 160905 99353 98095 113779 116531 141405 141902 401976 434167 1162912 1156059 431069 449789 129804 115481 134854 132889 159561 156127 145557 146052 93550 93356 295794 260674 778871 779554 236310 235484 306897 311166 365110 356902 372847 374674 387939 392332 366319 408954 825389 868805 578177 486652 330402 324816 378410 376232 390142 395301 396556 404899 442893 446831 726117 751996 39.55 67.5 1
08:27:17 2023-09-27 392536 389946 96514 94202 152259 156757 161851 161269 99320 98431 116576 116886 141339 142796 401658 433084 1173801 1153953 428369 445524 129715 115833 134725 132889 159528 156385 145321 146255 93486 93431 295551 263142 773126 779408 236675 234605 306969 307522 364431 355125 373556 373061 387774 394723 367271 410367 828564 865199 586063 486544 330278 323785 374489 375306 390034 396514 396664 402181 447802 445747 725712 757442 39.55 67.5 1
08:27:18 2023-09-27 394486 389977 96355 94355 152322 156345 161999 158837 99320 98431 113837 116886 141372 142466 401976 430358 1171368 1158599 430994 446931 129719 115673 134907 132960 159902 156498 145416 146045 93745 93399 305900 262961 773590 774768 238191 235953 306933 310286 364104 356516 369596 371684 390097 394687 369229 405398 826706 876298 580579 491061 331450 323723 376708 375042 390683 394127 395332 403717 445251 449775 724539 754635 39.55 67.5 1
08:27:19 2023-09-27 395598 389324 96290 94302 152288 157086 161703 159130 99320 98431 113680 116919 141339 142297 400848 436307 1169707 1150151 432583 445524 129448 115866 134625 132922 159274 156632 144952 146255 93292 93463 293391 264296 775119 778451 236380 236093 306070 307988 365527 354308 371832 371649 387569 393001 366426 405542 826706 866423 588605 491760 332392 322347 377324 376255 390179 394022 397490 404179 449196 445604 728032 755028 39.55 67.4 1
08:27:20 2023-09-27 390760 388779 96450 94207 152538 156217 158221 160974 99697 98128 113713 116531 141339 142398 404918 432831 1175948 1166042 432255 447113 129894 115540 131437 132756 159936 156205 145384 145780 93550 93463 293777 261396 780833 783532 237811 234570 306537 308958 365110 355268 369668 374253 386380 392510 367565 409268 826737 871763 588605 493902 329161 324816 377590 373883 391042 392958 398980 404326 444381 447451 716930 752416 39.55 67.4 1
08:27:21 2023-09-27 394210 391653 96545 94135 152892 155801 160467 158277 99353 98296 116610 116839 141605 142230 401976 432846 1162912 1152744 431252 445225 129894 115481 134854 132457 160037 155909 145557 145726 93550 95519 295580 260710 779665 779003 236345 235002 306393 308059 362216 354343 373229 374902 389830 392190 367164 409605 827219 868805 583321 488974 331450 324708 376743 373061 388020 395336 396520 403387 445541 445747 726669 753633 39.55 67.5 1
08:27:23 2023-09-27 392322 389800 96286 94271 152149 156757 161738 161269 99353 98431 116576 116886 141339 142500 400813 433079 1173838 1152607 427389 446931 129541 115866 134907 133206 159528 156379 144611 145743 93421 93399 305900 262816 768939 779554 236310 234640 306039 309410 364978 354343 373520 371981 386919 392657 367013 409172 827979 862686 591385 487934 330044 324816 376098 375341 390766 396514 396628 401292 445600 445497 723989 756421 39.55 67.5 1
08:27:24 2023-09-27 396668 390236 96258 94203 152259 156941 161964 161347 99287 98359 113680 116819 141305 142466 401905 430432 1171368 1157702 433090 445488 129715 115640 134725 132764 159528 156201 145252 146119 93486 93431 295794 262816 781252 774768 238191 235953 306717 310286 366145 358893 369416 374144 388047 394169 368378 405362 828631 878016 578177 486580 332156 324323 377504 376026 390373 394092 395261 403680 444903 449739 724158 754167 39.55 67.5 1
08:27:25 2023-09-27 397009 389320 96318 94235 152259 156694 161894 161347 99287 98365 113771 116853 141305 142432 400777 435671 1167976 1150151 431902 445488 129537 115866 134655 132889 159240 156597 144816 146458 93525 93463 295551 263850 767061 778451 236675 236058 306070 307953 365491 353989 369668 373616 387498 393481 365326 405506 826706 865811 580579 490253 331920 322884 376743 376470 390585 396871 397699 403995 448837 445568 728586 755037 39.55 67.5 1
08:27:26 2023-09-27 391636 388744 96615 94239 152288 156217 157726 161164 99353 98230 113713 116498 141372 142365 402596 433043 1171368 1165893 432758 446639 130798 115926 131347 132789 159460 156205 145416 145842 93680 93399 296461 261445 778519 772820 237610 234605 306572 311166 363233 355339 369632 374217 388047 391976 366977 405434 827879 873027 580579 493516 330095 324816 378107 374181 391042 392649 398944 404568 442928 448743 716893 751923 39.55 67.5 1
08:27:27 2023-09-27 394769 389285 96940 94171 152991 156074 157936 158102 99627 98095 113993 116658 141172 142432 401940 436381 1162148 1156022 431215 445140 129804 115448 135001 132639 159561 155840 145557 145780 93550 93399 294679 260271 778987 779284 236310 234932 306717 308059 362181 354273 373215 371910 388047 391568 366726 408845 827452 868805 581950 488974 331215 324708 377661 375699 387876 396943 396484 404289 441773 445050 727781 752766 39.55 67.4 1
08:27:28 2023-09-27 394206 389633 96419 94335 152119 156723 159558 159130 99056 98570 113779 116786 141239 143191 404344 430935 1181398 1163891 425930 445452 129983 115448 134914 132764 159834 156394 145081 145780 93486 93399 296461 263106 776293 774621 236675 235002 306467 308538 364140 356445 369596 373026 386847 394169 368673 405434 829772 875539 587215 490898 330512 324816 374382 374181 392353 393817 396592 400935 445733 448439 721084 757089 39.55 67.5 1
08:27:29 2023-09-27 394486 391617 96446 94239 152293 156340 161929 158720 99287 98230 113647 116772 141605 142230 400777 429152 1171368 1156880 432476 445488 129715 115806 134844 132822 159528 156201 145151 145983 93421 93335 296461 263070 773242 777282 238191 236178 306033 309493 364253 356373 369488 373616 387939 394061 369375 408396 826669 874921 587215 486580 332392 324179 376672 374146 390373 394092 395297 403533 444903 449775 725529 754167 39.55 67.5 1
08:27:30 2023-09-27 395634 388709 96286 94355 152254 156628 161816 159095 99320 98431 113705 116886 141339 142894 400777 433615 1169670 1150151 432281 447880 129453 115833 134813 132993 159494 156632 144611 145945 93421 93399 308719 264036 765786 777350 236345 236058 306070 307988 365491 354273 369668 371648 387533 393516 365362 405506 826706 864511 588605 489478 331450 322037 377539 376470 390215 394127 394705 404282 451080 447816 729858 755599 39.55 67.5 1
08:27:31 2023-09-27 390800 388748 96322 94111 152609 156182 161999 161087 99320 98095 113804 116498 141339 142233 401940 433043 1173865 1164404 432910 445140 130214 115939 131528 132722 160123 156284 145416 146083 93745 93399 295794 261373 776669 774768 239953 234208 306969 308923 362760 355374 371542 375163 388047 392475 367565 405470 828833 872959 583321 493516 329344 324816 376708 374146 391319 396907 399508 403680 445541 448780 715297 751959 39.55 67.5 1
08:27:32 2023-09-27 394347 388709 96286 94267 152225 156688 161929 161234 99663 98398 113837 116853 141305 142466 401976 433048 1167741 1156022 431215 444168 130674 115414 131437 132423 160293 155554 145658 145510 93550 95519 298275 261360 782773 778451 236310 235002 306969 307988 365110 355909 372956 371910 388047 392439 368673 411462 827879 871232 584692 488900 331082 324708 378505 375168 391319 396303 396376 403211 444308 449588 727626 751310 39.55 67.5 1
08:27:33 2023-09-27 392804 389324 96286 94239 151800 157086 161668 161530 99320 98330 113870 116652 141595 143025 403662 432935 1180509 1160018 430422 446749 129541 116006 131071 133587 159240 156851 144611 146217 93292 93654 305900 264342 765219 773986 236841 234967 306933 309410 366591 355090 369524 373061 388047 394101 366977 404792 827321 865587 589807 492397 330512 324816 377433 377337 391872 392958 396592 403357 448291 447379 719550 758033 39.55 67.4 1
08:27:34 2023-09-27 394489 388740 96647 94234 152639 156688 161964 161199 99353 98398 113713 116692 141339 142910 401976 433147 1171368 1161927 433705 448271 129537 115481 134813 133106 159528 156236 145557 145780 93486 93336 296461 261518 776442 771879 237077 235484 306070 309922 366145 357408 369344 374074 390242 393472 367386 407816 828980 875394 580579 493536 330512 324323 378446 374181 391173 394714 400041 404899 446304 447072 717291 752342 39.55 67.5 1
08:27:35 2023-09-27 394352 389689 96684 94143 152783 156039 158221 160905 99764 98293 113812 116384 141665 141868 401940 434167 1162148 1152670 432292 444792 129715 115481 134760 132764 159561 156345 145286 145780 93550 93304 298403 260674 775259 779554 236310 234967 306969 308958 362181 355857 372620 371945 388047 392475 366133 408774 827879 866423 583321 486616 330512 323471 377877 375961 388020 395301 396520 404612 444381 447050 726324 755173 39.55 67.5 1
08:27:36 2023-09-27 393652 392208 96282 94299 152259 156375 161894 159165 99320 98431 116576 116886 141605 143702 400813 430504 1180588 1162452 423642 444828 129804 115481 134819 132639 159984 156136 145519 145980 93680 93463 296461 262997 774072 774768 238528 234863 308561 308937 364253 356159 369632 372503 386883 393365 368977 405434 830009 874921 600525 491061 330944 324816 374417 374181 389791 393817 396520 400935 444244 448439 719292 755274 39.55 67.5 1
08:27:37 2023-09-27 394450 389052 96286 94239 152254 156579 162156 161234 99320 98297 113771 116692 141339 142861 402916 429489 1170537 1157739 432476 446579 130529 115720 134813 132960 159494 156092 145013 145506 93550 93336 295551 261554 770283 775117 236109 235729 306825 309848 364396 356480 369596 371353 388047 393293 368673 405398 826706 874989 584436 486580 332120 324071 376987 377299 393538 396664 398055 403240 447118 450544 726745 753983 39.55 67.5 1
08:27:38 2023-09-27 392016 389364 96290 94271 152259 156757 159745 161234 99320 98398 113692 116805 141305 142466 400777 437997 1177931 1159943 429813 450426 129804 115733 131090 132789 159427 156205 145351 146083 93550 93324 295794 261590 772347 778076 237077 234932 306969 307522 364396 352187 369488 373656 388047 394446 365291 405470 827357 866423 587215 492434 329358 324816 376407 376434 388020 392958 398908 403072 447589 446418 717475 756421 39.55 67.4 1
08:27:39 2023-09-27 390803 389324 96711 94167 152293 156217 162035 161052 99320 98095 113837 116498 141339 142101 401940 432438 1172030 1166659 430532 445140 129804 115481 134879 132457 159561 156350 145321 145780 93550 93367 296461 261297 773964 774768 237444 234243 306969 308059 363014 355374 369416 377069 387795 392190 368386 405398 830231 873467 580579 492251 329541 324780 377094 373847 390861 394127 400145 403387 444954 447665 715297 754360 39.55 67.5 1
08:27:40 2023-09-27 393860 389941 96452 94580 152085 157001 159558 158958 99188 98568 113713 117142 141239 143291 404631 433214 1174699 1150151 428403 446895 129541 115939 134813 132952 159494 156345 144611 145540 93550 93431 305900 263700 772316 779554 235545 235002 306969 308974 365491 354343 371832 371388 388047 393516 366977 407873 829054 866426 588605 487588 331450 324227 374453 376170 390766 395925 395332 401860 446925 448463 728253 757365 39.55 67.5 1
08:27:41 2023-09-27 393652 389906 96156 94463 151766 157265 161633 159977 99320 98431 113614 116886 141208 142725 400777 432109 1180588 1159423 430605 445488 129448 115753 134813 132856 159494 156379 145355 146255 93292 93559 297922 264825 772596 774768 236936 234863 306933 309410 366448 355197 369416 375736 387903 394101 367307 405398 828564 872504 579208 491629 330512 323999 375578 377315 392390 392923 396592 402502 449020 448403 719550 757905 39.55 67.4 1
08:27:42 2023-09-27 394352 388748 96454 94272 152293 156470 161999 161122 99353 98263 116645 116658 141208 142398 401976 433079 1171368 1161066 434481 444828 130035 115481 134760 132856 159561 155849 145485 146017 93550 93399 295794 261590 772925 772820 239103 235002 306070 308923 363304 354841 369560 373656 387533 393615 366977 404756 827879 875539 588398 492470 330278 323866 377877 374181 391210 394839 400041 404966 447118 448634 719403 752915 39.55 67.5 1
08:27:43 2023-09-27 392540 392208 96286 94202 152507 156375 160242 159165 99320 98431 113614 116886 141410 142230 400777 433079 1172934 1153953 427775 448709 129983 115939 131223 132789 159460 156384 145385 146097 93550 93431 296461 262961 773126 779554 236345 234605 306825 309775 364800 354841 373821 372764 387781 394544 367565 409751 828600 862649 587434 488280 330278 324816 375015 375341 391042 396237 396592 401292 445600 447108 724502 756421 39.55 67.4 1
08:27:44 2023-09-27 393155 389364 96025 94335 151800 156976 161781 161530 99254 98431 116669 117195 141175 143358 400777 431110 1183152 1162726 426147 446968 129630 115753 135001 133164 159528 156236 145013 145743 93486 93367 305900 263595 769649 773403 236345 235002 306969 308538 365235 355945 369596 372800 386883 392966 368421 408396 831927 875056 587215 490060 330512 324744 376328 375690 392426 395827 396556 400579 445564 447765 719550 755561 39.55 67.5 1
08:27:45 2023-09-27 394242 389108 96322 94207 152293 156470 161964 159130 99601 98702 113969 116652 141662 142827 404344 435963 1167939 1153316 434864 447746 129448 115833 134655 132856 159240 156607 145150 146255 93421 93367 295794 261554 770489 779554 236345 234967 305639 308958 364396 355857 371796 372503 387533 394169 365326 407873 826706 863905 583321 486652 330512 322526 378712 375919 388020 394162 396520 405474 448385 446734 724231 754204 39.55 67.4 1
08:27:46 2023-09-27 391428 389324 96156 94303 152293 156698 161738 161234 99320 98263 113738 116886 141339 142894 400813 436896 1173765 1156059 428672 444168 129537 115481 134725 132673 159528 156236 145186 146255 93689 93399 296461 263142 788475 779183 239205 234758 306933 310250 364289 355894 372811 374074 387867 394652 366283 408954 828564 862649 589995 490935 329577 324744 376107 375270 388020 394713 398980 402926 446341 444390 721596 756433 39.55 67.5 1
08:27:47 2023-09-27 395889 390816 96418 94303 152153 156549 157592 161475 99188 98434 113647 116692 141305 142466 402031 430181 1168013 1156022 430910 446579 130439 115733 134813 132868 159494 155840 144611 145506 93486 93336 295551 261590 773126 775154 235580 235037 306789 309848 363849 356516 369704 370834 388047 393017 369265 405542 826706 871804 559069 486544 332120 323866 376708 374253 390373 394749 395297 402742 442964 449458 726632 753633 39.55 67.4 1
08:27:48 2023-09-27 395634 389329 96319 94303 152014 156832 161894 159089 99320 98431 113849 116886 140977 142928 400777 433488 1170537 1150151 432476 445488 129360 115833 131238 133122 159359 156607 145355 146355 93421 93431 296461 264597 768165 776971 238191 236318 306070 309410 365527 353776 371601 373470 390242 393516 366133 405542 826706 865629 580579 486652 331920 323375 376443 376506 390215 394162 394150 403717 449020 445782 728253 755711 39.55 67.5 1
08:27:49 2023-09-27 392016 389364 96322 94175 152153 156723 157622 161234 99320 98230 116669 116886 141208 142466 400777 434812 1173902 1157739 429619 449471 129271 115640 134562 132856 159020 156379 144850 146017 93421 93260 295794 261590 772436 775154 237077 234605 306969 307773 364943 352223 369632 373656 388047 394446 365034 405434 827357 867650 579208 492179 329371 324600 376264 376327 387912 395270 398799 402889 447761 446236 717291 756384 39.55 67.5 1
08:27:50 2023-09-27 394210 391653 96254 94304 152115 156122 161816 158720 99320 98263 116703 116805 141899 142624 404557 431465 1168770 1156716 430763 447746 130608 115706 131619 132573 160302 155554 145725 145544 93550 95453 296461 261337 779521 776971 235945 235002 306393 310017 364852 355945 372393 371910 388047 392510 369591 408810 826706 865528 583321 488280 330512 324359 376142 373026 391319 395925 395926 403394 444598 448124 727700 751959 39.55 67.5 1
08:27:51 2023-09-27 394450 389355 95961 94323 151800 156519 161668 158872 99287 98431 116669 116919 141111 142928 400777 435905 1171368 1148480 428439 446579 129453 115673 134813 132956 159240 156127 144611 145743 93292 93336 305900 263923 767569 779003 235381 235037 306969 308538 365277 356902 369452 373201 387939 395836 366834 405398 828980 866931 588605 487552 331920 323507 374453 376470 390215 396943 396926 401255 446925 447792 728253 756601 39.55 67.5 1
08:27:52 2023-09-27 394197 391364 96554 94367 152579 156331 157484 161397 99221 98299 113812 116639 141696 142199 404344 433079 1171368 1161927 433483 447004 130214 115640 134879 132457 159528 155641 145313 145643 93421 95519 295794 261518 770568 771729 237340 234803 306070 308958 363049 354343 369596 373919 386921 392510 367271 405434 827879 874266 583321 492470 329577 324323 377877 373883 390766 394499 398944 404612 443585 447737 717438 751996 39.55 67.5 1
08:27:53 2023-09-27 394068 387657 96647 94143 152643 155930 157726 160792 99697 98128 116645 116498 141339 142134 401976 434451 1162642 1152744 431252 444828 129804 115414 134760 132457 159561 155840 145321 145575 93810 93272 293777 262267 777277 779554 238191 234863 306933 310286 364670 354699 372920 371910 388047 391889 367013 410541 827292 868878 581950 486544 330549 323579 378505 373026 388020 395336 396556 403394 441809 445461 726632 751347 39.55 67.5 1
08:27:54 2023-09-27 393374 391930 96322 94235 152051 156340 160018 159054 99320 98431 113738 116919 141410 142759 400777 433079 1171368 1150151 427051 445225 129537 115481 134690 132673 159274 156379 144884 146235 93292 93336 295551 263142 773677 779554 235580 234803 306825 308538 364978 354308 372657 373088 387781 392931 367013 408810 824988 863941 588605 487243 330512 324816 376365 375919 390897 396943 396060 401146 445493 446965 725897 756236 39.55 67.5 1
08:27:55 2023-09-27 394210 388709 96483 94207 152254 156470 161964 161087 99320 98128 113647 116531 141339 142645 400813 433151 1173769 1165826 433447 447345 129715 115733 131214 132756 159494 156205 145557 145880 93550 93367 296461 261554 776838 771332 237112 237344 305962 310182 363304 354876 369596 376268 390242 393062 367529 404828 827292 875539 587215 493224 330044 324359 377913 374181 390766 394160 400474 404899 445674 447108 716930 751310 39.55 67.4 1
08:27:56 2023-09-27 394352 389380 96652 94111 152817 155965 157726 160680 99353 98326 113713 116417 141372 141605 401658 434132 1162148 1152744 430947 444168 129715 115481 134760 132457 159528 155840 145321 145780 93550 95519 295794 260307 776537 778451 236310 235002 306753 308059 361168 356398 372657 371981 387795 391604 366762 408881 827842 868878 586063 488974 331215 323363 376492 375778 389940 395266 396484 403321 441881 446831 727506 751354 39.55 67.5 1
08:27:57 2023-09-27 393652 392208 95961 94331 152055 157110 159112 159435 99023 98669 113639 117304 141605 144300 403772 430289 1180403 1162452 428635 445452 129715 115799 134813 133825 159585 156310 145117 146220 93292 93431 296461 264971 770142 772820 236640 234932 306609 308538 365491 355339 369524 373026 388047 394101 367529 405362 830402 870424 592652 490935 330512 324780 374453 376470 391872 392923 396556 401823 447554 448367 718456 756421 39.55 67.5 1
08:27:58 2023-09-27 394769 388744 96286 94207 152254 156400 161929 161164 99287 98095 113771 116692 141305 142398 402313 433079 1171368 1162726 433705 446542 130439 115448 135001 132956 159528 155875 144812 145472 93292 93367 295551 261301 772578 774145 238866 235813 306177 310945 365886 354948 368788 375204 390170 392011 366941 404150 826706 875608 589807 492288 331068 323567 377841 374181 390766 394052 396484 403922 443897 447999 719513 751390 39.55 67.5 1
08:27:59 2023-09-27 391557 391364 96422 94303 152123 156767 160046 161347 99287 98398 113672 116886 141172 142827 403486 435529 1173032 1153427 427207 449153 129715 115720 134655 132639 159494 156092 144850 146153 93550 93324 295794 261590 776371 779554 236310 234243 306969 309410 364396 354308 373484 373026 386847 394169 366941 409099 829054 856478 582234 488280 329358 324816 374417 375569 390215 395301 396628 401255 445216 447050 721796 755274 39.55 67.5 1
08:28:00 2023-09-27 393648 389324 96252 94303 151980 156688 161746 161234 99287 98398 116669 116886 141077 142928 400741 430098 1178914 1159943 423642 447953 130072 115859 131347 132689 159427 156210 145150 145846 93550 93495 296461 262924 776347 774305 236310 234967 306969 308538 364943 356231 369596 372990 386883 392896 368637 408544 829150 875539 587215 490205 330512 324780 373857 375306 392317 393817 396556 401219 446977 448439 719550 755473 39.55 67.5 1
08:28:01 2023-09-27 394486 391617 96254 94203 152254 156231 161894 158720 99287 98230 113647 116658 141605 142230 400813 431110 1171368 1159423 433397 445488 129715 115806 134655 132639 159350 155840 145051 145815 93421 93335 295551 261590 770436 772389 236274 235694 305316 309130 363849 354805 368968 371910 387498 393615 367301 404150 828041 876298 585825 491520 331450 323459 377697 375127 392426 394643 398055 404105 444208 448403 721596 751959 39.55 67.5 1
08:28:02 2023-09-27 390807 389289 96221 94335 152220 156653 161929 159130 99287 98537 113779 116894 141172 142692 403772 437124 1173791 1156679 427509 447746 129715 115607 134813 132457 159494 155840 145254 145980 93550 93367 295210 263070 770588 778451 237338 234208 306969 309410 364396 353706 372657 373621 387393 393615 365326 409099 827357 862613 581950 486652 329577 324492 374453 375270 387984 394127 398908 402144 446268 444390 721596 755673 39.55 67.5 1
08:28:03 2023-09-27 391389 389293 96258 94239 152259 156435 161781 161164 99287 98398 116506 116692 141305 142466 400777 430468 1176427 1161899 427511 446482 130214 115448 134784 132423 159528 155632 145450 145645 93550 93367 295794 261554 777524 773949 238596 234758 308669 309265 366145 356052 369488 374144 386396 393472 368457 408396 830194 873576 586063 489441 330278 324816 376328 374003 391595 395683 396592 401219 444417 448951 719550 754167 39.55 67.5 1
08:28:04 2023-09-27 396977 391326 96422 94363 151983 156672 160018 158878 99155 98502 113746 116719 141410 142230 400741 433453 1168659 1148443 433397 445190 129360 115640 131057 133089 158986 156236 144681 146166 93292 93431 295551 263591 766675 778451 236310 235729 304851 307953 365491 353741 369668 371353 388395 394723 365326 405470 825499 863869 588605 486616 331450 322884 377274 376434 388020 394127 395297 404612 447589 445711 727663 754167 39.55 67.5 1
08:28:05 2023-09-27 390996 389324 96254 94207 152010 156435 161781 161199 99287 98263 116541 116498 141077 142432 400706 435117 1176368 1156022 428672 445597 129541 115448 134813 132876 159393 156101 145214 145842 93550 93367 305900 261157 770701 774935 237268 234629 306933 309192 363304 352152 369596 373919 387758 394169 364707 405398 829054 865775 576466 492434 329577 324816 377165 375306 388020 394714 396628 402144 446889 447123 716385 755847 39.55 67.5 1
08:28:06 2023-09-27 394315 389345 95962 94272 152511 156549 161894 161164 99287 98359 113771 116498 141205 142861 400741 431377 1164597 1152707 429923 444133 130072 115414 131437 132423 160037 155554 145522 145308 93486 95553 295794 261554 784511 777350 235945 234967 306969 307953 362181 358422 372357 373616 388047 392439 368673 408449 827292 865420 591385 488280 330512 324323 376107 373358 391319 395301 395297 403072 444598 449098 726876 750822 39.55 67.4 1
08:28:07 2023-09-27 395885 389289 95926 94303 151770 156948 161598 161234 99153 98398 116599 116886 141044 143025 403625 432831 1175442 1147391 427884 447113 129537 115733 131238 132756 159393 156205 144782 145780 93559 93463 309441 263632 775626 779003 237182 234967 306969 308538 365349 354273 369668 372561 387429 392931 366168 405506 827292 865199 587215 486641 331450 324323 374382 375869 390215 395301 395261 401219 448312 445782 726632 756429 39.55 67.5 1
08:28:08 2023-09-27 392540 391617 95829 94235 151732 156593 161598 159165 99287 98297 116472 116772 141216 142230 400741 431753 1180588 1158289 429959 444828 129448 115720 134527 132856 159585 156236 144681 146119 93034 93495 295551 264670 765841 772238 236841 234605 306609 308538 365527 357155 371380 375204 387758 395836 367128 407237 829146 870689 580236 490789 330512 324780 375243 376470 391319 394714 399756 402319 446925 447701 718456 756421 39.55 67.5 1
08:28:09 2023-09-27 393652 390152 96975 94267 152786 156410 157693 158102 99665 98098 114126 116331 141172 141733 403772 434096 1162148 1153427 433594 446615 129715 115448 134907 132639 159494 155840 145254 145880 93292 95518 293777 261077 778095 778732 236310 234967 306070 308958 362724 353210 372688 371910 387498 392439 365326 408485 824914 865163 588605 486616 330512 324323 378410 373883 388020 394127 396484 404612 444972 445050 723403 751273 39.55 67.5 1
08:28:10 2023-09-27 390837 387626 96160 94239 151980 156435 159298 161199 99254 98128 116669 116772 141077 142466 400741 436290 1171368 1153427 426749 449153 129537 115448 134655 132639 159494 156092 144816 145780 93516 93451 295794 262816 773358 779518 238528 234466 306933 309410 366145 354663 372774 373026 386847 394169 366977 409099 830120 861360 578177 486544 328354 324816 377165 375163 388020 395336 396628 401255 445216 446734 720230 756384 39.55 67.4 1
08:28:11 2023-09-27 396451 391435 96422 94235 152220 156122 161894 158720 99287 98537 113614 116625 141605 141869 401658 429827 1170433 1156059 432476 444792 129715 115773 134655 132457 159274 155875 144850 145746 93292 95553 295551 261554 771423 772426 235580 235530 304887 307799 363339 355909 369264 373088 388047 393615 368963 404756 825535 874921 587215 486616 331450 323375 376708 374181 389791 392923 395261 403680 444244 448439 721286 751959 39.55 67.5 1
08:28:12 2023-09-27 395609 387586 96127 94163 151766 156231 161668 158545 99287 98330 116669 116498 141111 142398 400741 433311 1166116 1153130 434591 446324 129364 115733 135001 132789 159283 156423 144611 145842 93421 93527 305900 263033 776975 777350 236310 235813 305854 307988 364396 353210 369668 372241 390242 394723 365326 405506 825499 863287 588605 486688 330980 322037 377841 375869 388020 394092 395018 404326 446889 446418 724502 754061 39.55 67.5 1
08:28:13 2023-09-27 390841 387591 96258 94143 152191 156217 161964 160905 99287 98095 116703 116384 141208 141966 401658 431717 1173865 1161964 429953 446482 130035 115448 134914 132423 159561 155632 145485 145780 93421 95488 293229 261077 774311 775117 238934 233848 306969 307988 362216 355090 369596 374217 388047 392475 367565 405470 829054 872995 591385 490935 328646 324816 376071 373061 391042 396313 399544 402465 442893 447737 715334 751959 39.55 67.5 1
08:28:14 2023-09-27 395260 388744 96254 94207 152259 156663 159558 158907 99703 98537 113738 116558 141239 142432 403772 430257 1170159 1156679 430873 447113 129894 115448 134949 132423 160123 155096 145252 145510 93356 95519 296461 262585 778647 776251 235945 235002 306501 307737 365110 356195 371832 373088 388047 393338 368673 410143 825535 865460 584692 487588 330438 323866 376120 373061 391872 395301 395297 403072 441809 448152 726632 751310 39.55 67.5 1
08:28:15 2023-09-27 394486 392208 96262 94303 152017 156593 159570 159054 99254 98431 116506 116886 141410 142759 400777 431636 1171368 1146812 430605 445225 129537 115753 134621 132764 159020 155875 144816 146201 93292 93399 296461 263923 767538 779183 237518 236013 306033 309192 365384 354166 369524 373015 387745 395836 366283 405506 827879 865811 585825 488133 332156 323567 375507 375905 390215 393817 396816 403072 446925 445782 728216 755884 39.55 67.5 1
08:28:16 2023-09-27 390662 390812 96418 94239 152609 156044 157693 158574 99320 98095 116506 116144 141208 142184 404271 432980 1171368 1161927 431069 446968 129894 115448 134813 132922 159528 155840 145254 145746 93421 95519 296461 261113 778534 773670 237610 234525 306501 309921 362181 354841 369668 374253 388047 392439 367565 405506 827879 871727 587215 493151 329111 324816 376743 373585 390766 393542 398618 403680 444308 447072 715297 751310 39.55 67.5 1
08:28:17 2023-09-27 394352 389380 96290 94207 152014 156470 161668 160974 99287 98359 113705 116772 141111 142233 401940 433043 1164597 1152707 431252 444133 130787 115474 131619 132506 160379 155558 145656 145407 93680 93367 295794 261373 782444 778929 238191 234967 306501 307988 362216 356195 372665 371874 388047 392475 368709 408810 829605 865492 582234 487588 330512 324359 376407 373620 391319 395336 396205 403394 444598 447108 726397 750859 39.55 67.4 1
08:28:18 2023-09-27 393096 391617 96546 94335 152010 156340 161703 158720 99353 98398 113771 116692 141508 142032 400777 433079 1179751 1157466 429923 445175 129271 115866 134398 132889 159110 156345 144313 146391 93227 93399 298275 263814 772678 772857 236710 234605 306609 307522 365563 353741 369524 373061 388047 393551 365326 405077 828041 865456 580236 492049 330044 324587 376107 376506 390766 391793 396592 402787 447589 446723 718456 756421 39.55 67.5 1
08:28:19 2023-09-27 392226 387622 96318 94175 152254 156217 161851 160827 99320 98095 113779 116619 141595 142331 404573 432899 1171257 1166042 432255 445766 130708 115540 130967 132606 159528 155840 144611 145472 93550 93431 296688 261482 772104 770604 237811 234803 306213 308059 363014 354343 369632 374217 386886 391533 367271 405434 827879 872420 580579 492434 329394 323866 377841 373883 390215 391793 398944 403995 442928 448463 715334 751390 39.55 67.5 1
08:28:20 2023-09-27 394210 388704 96579 94167 152288 156182 162070 158137 99353 98330 113927 116692 141172 142398 400813 433165 1161230 1156059 431215 444133 129894 115481 134813 132423 159595 155840 145355 145510 93550 95486 296482 260307 778838 778181 236310 234803 306861 310250 365110 357408 373561 374144 387975 391711 367422 408954 825389 870073 583321 488280 330512 324323 376142 375131 390179 395301 396484 403072 441737 445782 725419 750739 39.55 67.5 1
08:28:21 2023-09-27 393433 391364 96285 94335 151669 157091 158890 157000 99155 98502 113581 116753 141205 142861 400425 431794 1180588 1161256 430763 445488 129537 115673 134433 132764 159393 156280 144816 146255 93292 93431 295551 264670 770505 774768 236675 234803 306969 309192 365563 354343 369524 372764 388047 393516 366426 404756 827357 870461 585825 491702 330512 324587 375614 376506 391173 392649 396556 403072 449702 447737 717984 757629 39.55 67.5 1
08:28:22 2023-09-27 393374 391028 96282 94235 152254 155905 161929 158499 99320 98095 116576 116498 141508 141836 400777 433079 1171368 1162726 433397 444168 129537 115806 134690 132639 159274 155992 145047 145878 93550 93399 296461 261409 774606 772717 236936 234828 304743 309493 365110 354308 368708 373621 387498 392190 368408 405041 827292 875539 592626 492875 330278 323866 377575 374181 390766 394437 396628 404899 442928 447072 717438 751959 39.55 67.5 1
08:28:23 2023-09-27 392540 389285 95894 94207 152010 156688 159112 159019 99287 98398 116576 116805 140883 142297 403772 432791 1171368 1150151 426111 444828 129537 115448 134813 132639 159020 155840 144952 145780 93292 95553 294300 263106 772158 779554 235945 234605 306969 308538 364431 354273 372956 371649 386883 394169 366462 409099 826153 861432 588804 487243 330278 324528 374417 375306 390215 395925 396520 401219 446656 445782 724465 755711 39.55 67.5 1
08:28:24 2023-09-27 393163 388784 95769 94271 151317 156757 161372 161304 99118 98632 116437 117195 140850 143160 403625 430181 1183924 1162502 429341 447113 130125 115573 131271 132756 159393 155958 145212 145780 93292 95487 295794 263923 770073 774768 238596 234769 306969 306802 365527 357408 369452 371981 386883 392966 367601 405113 827357 870461 587215 489514 330278 324323 373297 375341 389791 395719 396556 401255 445635 448403 719550 756421 39.55 67.5 1
08:28:25 2023-09-27 393652 390752 96583 94171 152541 155905 160018 158499 99353 98095 116669 116304 141508 145692 400813 434167 1162148 1151787 433705 444565 129360 115481 134690 132764 159054 156127 144850 145963 93292 93367 296461 261590 773402 777900 235980 234605 304387 308059 363304 352187 371796 371945 387309 392475 364778 405579 824294 863941 588605 486616 330512 323866 377877 374253 388020 394127 396241 404612 444903 445050 721286 751959 39.55 67.5 1
08:28:26 2023-09-27 391115 387661 96353 94303 152085 156698 159112 161320 99188 98467 113771 116786 140977 142365 403772 437379 1174699 1152670 427389 445246 129453 115666 131247 133143 159494 156092 144611 145472 93550 93463 305900 261265 771539 778451 236876 234243 306969 309192 363849 353246 372956 373097 387501 394169 365362 409099 826773 861360 580579 486616 329111 324816 374453 374217 388020 394162 396664 401255 444279 446491 719139 754204 39.55 67.5 1
08:28:27 2023-09-27 391432 388713 96156 94207 152010 156252 161703 161009 99287 98431 116541 116692 141305 142910 400813 430246 1177243 1159423 423642 446968 129715 115448 134813 132748 159561 155732 145355 145544 93421 93495 296461 261337 776518 774697 238191 235344 306969 306370 365110 355767 369452 374144 385689 393615 368414 405434 827979 874740 587215 491760 330512 324816 373857 374074 389826 393852 399188 400616 445323 448439 719550 754635 39.55 67.4 1
08:28:28 2023-09-27 396373 391088 96254 94367 152123 156663 161711 160974 99320 98263 113746 116652 141039 142365 400777 434451 1164633 1150002 431295 444828 129182 115481 134433 132889 159020 156236 144850 146153 93300 93463 295551 263514 767116 777900 236310 235037 305209 308023 364431 353741 369668 371981 387569 391801 365362 405542 825535 863941 588605 486652 330512 322884 377877 376170 388020 394127 395926 404899 448348 445050 724465 754287 39.55 67.5 1
08:28:29 2023-09-27 391396 391100 96254 94167 152254 156231 161703 158720 99320 98363 116703 116692 141410 141934 400777 435458 1173765 1156329 428453 446968 129894 115666 131228 132822 159551 156097 145049 145880 93550 93431 296461 262961 771770 777350 237077 234243 306500 310031 363849 352152 371832 373656 387774 394097 365070 407945 829221 862649 600525 490588 329111 324816 375542 374253 388020 394127 398944 402181 444939 444390 718235 755311 39.55 67.5 1
08:28:30 2023-09-27 395889 388669 96479 94175 152254 156479 157450 158645 99320 98263 113894 116498 140977 142266 400777 428935 1168013 1156096 431252 444168 129537 115448 134719 132465 159020 155875 144952 145780 93292 95453 292876 261590 771308 774848 235381 235002 306070 307522 363304 355945 369438 372825 388047 393615 368414 405434 824951 873032 588605 485859 331215 323639 376142 374181 389826 394127 395018 403717 445674 448475 723440 752951 39.55 67.5 1
08:28:31 2023-09-27 396705 388713 96127 94207 151770 156723 158852 158907 99089 98537 113713 116619 141139 142694 403164 435493 1168770 1150666 433631 446749 129360 115481 134551 132856 158818 156423 144475 146186 93292 93324 295794 263441 765430 778629 236310 235694 305639 309410 365199 353706 369632 373616 387463 394723 365291 405470 824878 863222 583321 486652 331340 322586 376672 376434 389940 394092 394114 403717 446925 447050 726558 753026 39.55 67.5 1
08:28:32 2023-09-27 387952 391028 96450 94235 152254 155766 162191 158102 99287 98095 113639 116464 141508 141542 400706 431753 1173865 1161927 426978 446797 129715 115660 134879 132423 159494 155554 145151 145510 93421 95552 296461 260674 777373 774842 236841 233487 306609 308662 362146 355090 369596 374181 387429 392128 368372 405434 829054 872343 587215 490515 328646 324816 375542 373026 391042 393507 398908 402465 445323 447415 717944 752879 39.55 67.4 1
08:28:33 2023-09-27 395329 391364 96254 94356 152153 156201 157375 158404 99155 98365 113705 116498 141077 142101 403303 430486 1164560 1152670 430945 445560 130076 115540 135001 132299 159528 155554 144912 145236 93292 93431 305900 261518 776680 776214 235910 234967 306070 309410 363014 356445 371796 371317 388047 393338 368637 407837 825499 870817 581950 487934 330512 323423 376107 373061 391872 395266 395297 402465 445227 448439 726080 751273 39.55 67.4 1
08:28:34 2023-09-27 394486 388748 95965 94367 151736 156723 161563 159130 99254 98398 116634 116886 141077 142297 400777 432719 1171368 1146775 429959 444828 129360 115859 131147 132997 159359 156354 145254 146117 93421 93463 296095 263704 768882 778341 237518 235659 306717 308538 365491 353989 369380 373088 388047 394723 365326 405470 828041 866423 587215 488280 331450 322454 375542 376134 389940 393817 396645 402465 448629 445711 728733 755135 39.55 67.5 1
08:28:35 2023-09-27 390760 387657 96518 94143 152259 156113 161964 160905 99595 98095 113779 116384 141077 141571 400741 432366 1171096 1161890 431142 446482 129626 115448 134655 132606 159494 155805 145151 145746 93421 95519 296461 261288 774496 771693 237610 234208 306285 308023 364558 354308 369596 374181 388047 392403 367235 409231 827879 870433 587215 492397 328159 324816 376421 373585 390766 392923 398908 403680 441809 446751 715261 751273 39.55 67.5 1
08:28:36 2023-09-27 394210 390991 96123 94171 152262 156122 160018 158434 99287 98297 116541 116619 141605 142525 403662 431573 1165453 1155033 429813 447794 130608 115348 131619 132324 160003 155554 145759 145591 93550 93399 293777 261261 779321 777900 236109 234967 306141 307953 362181 355410 372920 373616 387781 392439 368709 408485 826706 865456 583321 488280 330512 324323 376107 373026 391319 395301 395890 403035 444598 448052 726044 750822 39.55 67.5 1
08:28:37 2023-09-27 392540 388704 96254 94143 152010 156217 161894 161087 99287 98330 116669 116658 141077 142645 400741 433151 1177170 1156022 428672 446968 129182 115833 134625 133122 158481 156345 144751 146255 93034 93367 295551 263777 765360 773486 236345 234758 306717 308974 365491 353175 368968 373061 388047 392931 365291 404756 827879 870909 584436 493863 330044 324780 376107 376470 388020 394437 399188 402465 449656 445747 715334 755487 39.55 67.5 1
08:28:38 2023-09-27 393074 392208 96522 94239 152613 156044 157626 158463 99565 98227 113812 116492 141239 141636 400706 433043 1171368 1165826 430959 446482 129626 115448 134690 132639 159494 155953 144816 145746 93421 95486 295794 261077 791074 772820 237408 234208 306501 307988 362724 356902 369596 374181 388047 392164 367271 405470 829054 870424 591385 492434 328646 324816 376708 373918 390766 392888 398908 403680 446001 447682 715027 751923 39.55 67.5 1
08:28:39 2023-09-27 394206 389289 96188 94207 152014 156659 161894 161052 99320 98398 113804 116658 141077 142365 400777 432366 1164560 1155070 429923 446482 130072 115256 131437 132299 160003 155597 145519 145405 93813 93495 311349 261373 777974 776654 237854 234828 306933 310067 365110 355339 371796 373616 388047 392439 368941 408881 826669 865420 583321 486949 330512 323866 375578 372693 390766 395266 395297 402465 441809 447072 724502 750790 39.55 67.5 1
08:28:40 2023-09-27 392358 387586 96091 94175 151313 156544 161598 158650 99287 98062 113672 116498 141077 142398 402747 432935 1177170 1156022 428672 445597 129393 115640 134625 132952 158514 156236 144211 145945 93034 93431 298275 263777 760830 771693 236345 234605 306825 309410 365491 353741 368968 372503 388047 394508 365326 404150 827879 865510 568710 491318 330131 324323 375507 376170 390215 394160 396556 402100 447275 448109 716385 755847 39.55 67.4 1
08:28:41 2023-09-27 392504 387555 96513 94111 152220 156182 161929 158102 99320 98062 113882 116464 141172 141538 400741 432181 1172062 1166659 432108 446409 129537 115348 135001 132539 159427 155701 145355 145609 93486 95584 293777 261041 776721 770264 238866 234793 305854 308023 362724 354273 369078 374039 388047 392475 366941 404792 826706 872959 587215 492397 329577 323603 377274 373585 390215 393606 396592 403717 444308 445747 715297 750169 39.55 67.5 1
08:28:42 2023-09-27 392536 389289 96220 94271 151770 156579 161598 161087 99287 98398 116472 116772 140980 142466 400706 433084 1171368 1147848 426075 446482 129360 115448 134621 132639 158986 156097 144782 145780 93292 93431 295551 263070 772663 779183 235545 234605 306969 308538 364360 354273 371832 373088 386575 394723 366426 408485 826706 861432 580579 486898 330512 324780 373821 374217 389997 395301 395890 400616 447802 445747 724502 755473 39.55 67.5 1
08:28:43 2023-09-27 392540 391028 95733 94331 151563 156637 159001 158989 99023 98636 113540 116786 141216 142957 403449 430289 1181398 1158525 427389 444168 129360 115773 131162 132756 158986 156057 144681 145780 93034 95553 293777 264373 769152 772643 236274 234605 305782 306798 365491 354308 369264 371981 388047 393516 368113 405077 827321 865528 585825 490552 330044 324551 374417 376170 391319 392614 396520 401255 446925 447737 717438 755311 39.55 67.5 1
08:28:44 2023-09-27 393652 387582 96483 94171 152254 156148 161964 158137 99627 98062 113804 116111 141305 145289 400777 435312 1162148 1150151 431032 446482 129360 115448 134813 132457 159494 155805 145254 145746 93292 95486 293439 259870 770641 778451 236145 234967 306753 308059 362181 353458 371832 371910 388047 391303 365326 407909 824294 866423 581950 488974 330278 323052 377539 372728 388020 396592 398905 403423 441557 445113 725712 750020 39.55 67.5 1
08:28:45 2023-09-27 391870 391364 96193 94303 151879 156514 161633 161277 99254 98398 116634 116772 141139 142759 403200 433007 1171368 1150151 428238 446895 129857 115481 134655 132457 159240 155849 145013 145780 93292 93367 295794 261590 774883 779003 238258 234243 306969 308538 364396 354273 372920 371910 386847 394723 366426 409099 827879 856514 582234 487588 329577 324816 374119 374217 390215 396943 396556 400899 444903 447050 722343 754167 39.55 67.5 1
08:28:46 2023-09-27 393159 388744 95700 94239 151736 156470 161563 161234 99255 98431 116565 116886 140720 142894 400425 430134 1180316 1158562 423678 446968 129804 115666 131180 132539 159283 155736 144679 145677 93421 93367 296461 264291 770861 770532 236310 234605 306969 306802 367036 357914 369524 371945 386883 392931 367565 406904 827321 870461 587215 489478 329358 324323 376365 375306 391872 392923 396520 400616 447009 448044 719550 755711 39.55 67.5 1
08:28:47 2023-09-27 394473 390152 96185 94175 152044 156182 161929 158539 99188 97995 116541 116271 141077 145471 400741 434132 1162148 1150114 433705 445209 129275 115414 134625 132772 158733 155805 144411 145472 93292 95454 305900 262169 770774 777350 235945 234278 305209 308023 362760 352187 369632 371910 387227 392439 364743 405506 823055 862613 580579 486580 330044 323375 376421 374217 388020 393817 395890 404289 444244 446807 720230 751923 39.55 67.5 1
08:28:48 2023-09-27 390807 387617 95926 94272 151732 156217 161520 160939 99089 98537 113837 116619 141139 142941 403772 436847 1171294 1154996 425930 446749 129626 115448 134907 132423 159240 155732 144952 145743 93516 95551 296461 261554 768851 777045 238697 236007 306969 308284 363304 353175 372393 373097 386883 394169 365362 408485 829054 856514 588605 490327 329111 324816 374453 374217 388020 394749 400041 401255 446656 444390 721596 754598 39.55 67.5 1
08:28:49 2023-09-27 395329 387622 96254 94111 151980 156406 161668 160939 99287 98128 116634 116498 141077 141966 400741 427917 1168013 1152744 431863 444168 129448 115448 134655 132423 159020 155840 144816 145645 93430 93367 295551 261554 770197 772820 235545 235037 306070 307522 363304 355374 369264 373088 388047 393338 367601 404150 824914 874303 587215 488826 331450 323375 376142 374181 389791 392958 394705 403394 445638 448116 723539 752928 39.55 67.5 1
08:28:50 2023-09-27 395742 390570 96217 94199 152119 156201 157233 158434 99155 98434 113738 116658 141410 141738 400741 433828 1166116 1149877 433705 446482 129182 115481 131208 133456 159110 155875 144547 146119 93034 95651 295551 263106 765447 777350 236310 235002 303959 307988 364396 352187 369668 371910 387227 394169 365034 405506 823234 862649 592652 486652 330512 322622 377877 375341 388020 393817 395332 404326 445600 444738 723502 751996 39.55 67.5 1
08:28:51 2023-09-27 387988 387595 96416 94203 152220 156217 161929 158645 99287 98263 113861 116692 140977 141871 400741 431168 1173765 1164382 426075 443821 129894 115368 134625 132332 159528 155589 145355 145544 93421 95453 293777 261113 774406 773717 236310 234243 306969 307057 362724 355374 369438 372503 386267 392439 367565 405434 824952 871727 587215 491410 329934 326545 376365 375699 391872 395827 396520 401073 444163 447558 717291 753450 39.55 67.5 1
08:28:52 2023-09-27 396106 387622 95997 94207 152055 156723 159521 161017 99287 98398 116506 116498 140946 142266 400777 429152 1167148 1152744 430910 447884 129537 115448 134562 132457 159384 155875 144850 145780 93292 93324 295794 261518 772505 774570 235580 235002 306070 307737 363304 356195 369632 373088 388047 393615 368673 405398 825499 871727 583321 488974 330907 323639 376107 374217 390683 394127 394740 403394 444244 448439 723952 751959 39.55 67.5 1
08:28:53 2023-09-27 395885 387586 96252 94271 152153 156688 161633 161009 99320 98398 116669 116692 141077 142759 403339 436004 1167791 1151133 433705 447077 129537 115926 131024 132789 158919 156717 144782 146017 93292 95586 293777 262816 769024 778076 236109 235002 305209 307522 364289 353210 369668 371945 387227 394723 365326 405542 824331 863941 588605 486652 330512 322622 377877 376170 387731 393817 395018 404326 448435 445050 723952 754323 39.55 67.5 1
08:28:54 2023-09-27 387880 387622 96254 94356 152044 155801 161781 158102 99287 98398 116506 116464 141044 142101 400777 431316 1172934 1162726 425844 444268 129719 115414 134813 132423 159494 155589 144912 145236 93486 95420 297738 261113 780905 772857 236310 233882 306969 309192 362181 355374 369596 372835 386267 392164 367565 405434 828466 872431 587215 486652 329111 324780 374417 373026 391319 393507 396664 400899 445227 448780 716930 753525 39.55 67.5 1
08:28:55 2023-09-27 394622 391328 96353 94331 152401 156549 162085 159059 99188 98467 113771 116719 141205 142297 403772 430706 1168013 1152707 430300 445766 129715 115448 134813 132457 159384 155875 145557 145677 93292 95584 295210 261554 772389 775154 235580 235002 306501 307522 363339 356445 369632 373088 388047 393615 368673 405434 825535 871763 588605 488280 331215 322562 376107 374217 389826 394127 395018 403109 445674 448439 724502 752379 39.55 67.5 1
08:28:56 2023-09-27 391349 387652 95866 94235 151770 156217 161633 160905 99458 98263 116472 116498 140850 142101 400144 435671 1175231 1155201 428672 444133 129360 115448 134562 132457 159020 155662 144681 145578 93034 95453 295551 262875 778295 774570 236841 234243 306070 309192 365110 352152 369632 373585 387738 393615 364196 407704 826773 865163 585825 491702 328354 324816 377433 375883 387695 395126 396412 401998 446863 446345 715224 754449 39.55 67.5 1
08:28:57 2023-09-27 387808 390882 96382 94135 152257 155550 160018 157881 99320 98368 113647 116431 141410 141640 400777 431789 1171294 1161927 427957 446213 129537 115256 134655 132332 159274 155554 144850 145591 93292 95453 293777 260710 773068 772893 236876 233522 306393 307988 362181 354308 369596 373656 387781 391889 367013 405434 827879 870497 587215 490935 328646 324816 376142 373026 390215 392958 398944 402465 444598 446758 714249 751959 39.55 67.5 1
08:28:58 2023-09-27 394769 387626 95704 94171 151313 156470 161372 161199 99254 98263 116437 116772 140623 142876 403098 433151 1170537 1143524 426111 446579 129182 115414 134625 132423 158986 155697 144852 145780 93034 95388 295551 263106 767777 777523 236847 234758 306969 306478 364396 353741 369668 372036 386596 394544 369171 409268 826559 863796 587215 486912 331450 324215 376098 375163 390142 395266 396180 401255 448312 445497 726632 754598 39.55 67.5 1
08:28:59 2023-09-27 392016 389072 95801 94207 151317 156723 161337 161199 99287 98326 116472 116692 140753 142365 402060 431449 1179001 1155238 428708 443821 129360 115481 134398 132490 158514 155840 144581 145815 93034 95519 295794 264296 765439 770641 236345 234605 306070 308538 365527 356902 369264 372503 388047 393001 366426 404792 827357 865420 587215 490935 330044 323471 375578 376484 391042 391793 396520 402429 448385 448426 717712 755311 39.55 67.5 1
08:29:00 2023-09-27 393648 387586 96123 94143 152014 156454 159112 158650 99089 98233 113771 116558 141239 142000 403486 432903 1171266 1161788 432403 445851 129360 115448 134562 132689 159427 155554 144816 145544 93494 95518 296461 261373 770764 770024 236876 234967 305209 308059 362760 354308 368448 373097 386921 392475 366462 404222 826706 874921 579208 492434 329577 323639 377274 373883 390215 393883 396592 404326 444308 445782 715371 750224 39.55 67.5 1
08:29:01 2023-09-27 391432 387622 95700 94207 151766 156217 161372 160862 99287 98263 116437 116498 140850 142432 400550 433079 1171368 1150151 423642 445246 129659 115448 134625 132594 159020 155697 144611 145371 93227 95486 295551 261626 768105 778451 235945 234208 306897 308538 364140 354060 372956 371945 386883 393329 366462 409099 827879 856514 587434 487243 330168 324816 374417 374253 389940 395336 399756 402477 448031 446904 722270 754057 39.55 67.5 1
08:29:02 2023-09-27 392467 391088 96315 94270 151664 156549 159001 159428 99254 98431 113753 116919 140783 143333 400741 429854 1178914 1159423 423642 446797 129537 115335 134719 132423 159240 155589 144952 145780 93292 95486 292876 263142 773666 772007 236310 234278 306969 306802 364943 355410 369366 371945 386303 391801 367565 404792 826773 870461 585825 489478 330044 323866 373332 374217 389209 392649 396520 400013 446656 447773 719550 754598 39.55 67.5 1
08:29:03 2023-09-27 393506 387547 96256 94139 151804 156182 161703 160792 99287 98095 116472 116304 140883 141736 400144 434562 1162148 1148915 431223 444168 129182 115481 134398 132457 158514 156132 144681 145815 93227 95519 295551 261518 772799 778076 236145 234640 305209 308023 364140 352223 369704 371945 387533 393615 365034 405506 825689 866463 580579 490364 330512 322741 377733 375198 387587 396106 396412 404142 446995 444355 720230 753250 39.55 67.5 1
08:29:04 2023-09-27 390256 391362 96349 94235 151976 155905 161442 158102 99287 98365 116576 116692 141216 141836 400741 434203 1171368 1152707 427051 445851 129360 115693 134562 132423 159020 155732 144681 145679 93292 95486 295551 261554 768612 776971 236710 234045 306393 307728 363339 352152 369668 373097 387501 393615 365063 407909 824988 856550 587215 489514 328646 324816 374489 374181 387948 393542 396664 401292 444244 444079 719550 753633 39.55 67.5 1
08:29:05 2023-09-27 388024 387622 95898 94099 152044 155870 161555 158102 99320 98401 113713 116619 141139 142331 403772 431146 1177205 1161673 426630 445064 129898 115348 135001 132357 159494 155554 144611 145034 93516 93431 305900 261005 777861 772784 236274 234139 306969 308974 362689 355339 369560 372728 385689 392475 368083 405434 829054 871159 587215 486652 329577 324492 373785 372990 391319 392923 396556 400296 445227 448316 717438 752914 39.55 67.5 1
08:29:06 2023-09-27 396313 387551 95965 94207 151283 156148 161563 161164 99254 98398 116518 116658 140850 142067 402630 433079 1164560 1143524 433213 446482 129590 115481 134551 132606 158514 155632 144543 145780 93034 93463 295794 263070 769694 775117 238427 235002 305209 309410 364943 353175 369596 373088 390387 394723 364999 405470 823091 862613 583321 486616 331215 322359 376672 375306 388020 396277 394078 403643 446889 447050 727781 755173 39.55 67.5 1
08:29:07 2023-09-27 392509 390739 96254 94203 152018 156549 157308 158685 99632 98434 113705 116686 141044 142101 402630 435671 1175167 1156843 428599 445851 129537 115448 134655 132689 159283 155805 144782 145746 93292 93367 295551 263210 768907 775117 237041 234208 306717 309192 366145 354388 369596 373621 388011 393615 364196 408940 829054 863869 587215 491629 328354 324551 377433 374146 387948 392888 396628 401255 446304 446734 717438 753487 39.55 67.5 1
08:29:08 2023-09-27 394269 387622 95993 94143 151766 156148 161633 160939 99254 98095 116437 116498 140850 142199 400706 429116 1167112 1154248 430605 445209 129453 115448 134813 132735 158986 155805 144611 145337 93292 93367 305900 261229 785872 774497 237350 234967 306070 309410 363268 355909 369632 373088 388047 393615 368637 405434 824294 865600 580579 487934 331413 323543 377590 376765 392426 396664 396926 402889 446486 450618 724319 754672 39.55 67.5 1
08:29:09 2023-09-27 395889 390260 95858 94203 151313 156435 159112 159019 99254 98398 116599 116658 140850 142973 402557 433151 1166248 1143487 431863 446931 129182 115448 134719 133014 158953 155840 144751 145780 93034 93431 295551 263664 766822 777082 235945 236013 305639 308284 364943 353706 369632 372825 388047 394723 365291 405470 824878 863869 588605 491024 331450 322586 376407 376434 388020 393507 396461 403717 448983 445398 726595 753450 39.55 67.5 1
08:29:10 2023-09-27 387948 390260 96221 94171 152119 156157 161929 160870 99287 98062 116622 116498 141305 142033 400741 431418 1173865 1162726 426038 445851 129715 115222 134784 132423 159494 154871 145051 145274 93689 95453 296461 261077 776293 773949 236274 234208 306969 309410 362181 355374 369380 375736 386524 392154 367975 409454 829605 871582 587215 491061 329541 324780 374346 372954 391319 393507 396592 400927 444308 447665 717475 754301 39.55 67.5 1
08:29:11 2023-09-27 394769 390773 96414 94167 152119 155905 161633 158323 99287 98263 113672 116498 141216 141836 400706 428514 1164597 1152435 431252 446482 129448 115448 134655 132423 159585 155840 144816 145780 93292 95486 295551 261518 775859 773949 235580 235002 304887 307737 363304 355909 369560 373088 388047 393615 368637 405362 824405 872995 600525 486544 331450 323339 376407 374181 389791 393507 394669 403072 444208 448403 722951 751923 39.55 67.5 1
08:29:12 2023-09-27 395889 387551 96353 94335 152051 156301 159558 161475 99188 98299 113771 116639 141205 142331 404073 436761 1165453 1150151 433397 445560 132068 115666 134813 132952 158843 155875 144411 145708 93292 93495 295551 262997 769063 776800 236109 234605 304887 310067 364360 353175 369632 371945 387498 393293 365034 405470 824257 861360 580579 486580 330168 322622 377841 375341 388020 393782 395926 403995 445564 446382 720193 751959 39.55 67.5 1
08:29:13 2023-09-27 390837 388709 96192 94207 151980 156217 159521 161052 99287 98398 116634 116692 141175 142466 400741 430432 1176450 1159423 423606 447884 129715 115448 134690 132390 159528 155589 144816 145510 93421 93292 295794 261554 785935 771693 236274 234570 306969 308538 363268 355374 369596 371910 385689 393615 367601 405398 827357 872343 583321 486688 329358 324816 373226 373585 392076 395126 399188 400607 446486 448951 719439 753449 39.55 67.5 1
08:29:14 2023-09-27 396166 390260 96420 94239 152086 156148 161633 160870 99254 98095 113746 116639 140850 141935 400741 428819 1168013 1155489 431252 445851 129448 115335 134586 132423 159020 155810 144681 145645 93292 95453 298275 261518 771308 773559 235580 235002 306070 307522 363268 355374 368412 372825 388047 393303 367529 404150 824294 875539 585825 486616 330980 322849 376142 374146 392317 394437 394705 403109 445724 448403 721596 752677 39.55 67.5 1
08:29:15 2023-09-27 390219 387622 96091 94163 151976 155801 161633 158106 99287 98095 116437 116464 141044 142033 403669 433919 1171368 1153427 427084 444195 129364 115414 134719 132768 159240 155554 144611 145236 93292 95618 305900 261554 768907 776800 236675 234045 306933 307022 363849 352187 371796 373656 386847 392741 367941 410876 829458 862709 581950 491061 329038 324119 374275 374039 387804 396664 396628 401219 444244 445751 719292 754449 39.55 67.5 1
08:29:16 2023-09-27 390256 388669 95930 94199 152010 156444 162015 158872 99287 98263 116669 116498 141077 142199 400741 431316 1175466 1159386 423606 446482 129715 115256 135001 132026 159494 155554 144952 145510 93292 95486 293439 261518 773181 772275 236109 234605 306969 308538 363014 355374 369596 371945 385689 393338 368378 405398 827321 872343 587215 489441 330044 324492 373297 373585 391319 392923 396205 400013 444972 447737 719550 753487 39.55 67.5 1
08:29:17 2023-09-27 395393 388065 96123 94139 151770 156182 161746 160939 99425 98095 116634 116498 140883 141703 402345 435679 1163465 1150151 433705 446482 129005 115414 134398 132639 158481 155840 144581 146017 93034 93399 293777 263396 765428 778076 238191 235250 304958 310286 366627 355391 369524 374144 390170 394025 365148 408791 823018 861396 588605 486616 330581 322884 377518 375270 388020 393507 395890 403570 446972 447050 720193 751273 39.55 67.5 1
08:29:18 2023-09-27 390219 391028 96282 94167 152047 155801 159570 158609 99287 98330 116587 116692 141410 141934 400741 434132 1171368 1152670 427353 446213 129360 115368 134621 132423 158986 155697 144782 145726 93292 95519 295551 261518 775393 776800 236345 233522 306825 308974 363304 352152 371832 373061 387781 393615 365034 407909 829054 856478 588605 486688 328646 324816 374453 374181 387948 393817 396628 401000 447045 446734 719292 753983 39.55 67.5 1
08:29:19 2023-09-27 391115 391088 96320 94239 151980 156044 159112 158574 99155 98297 116518 116498 140850 142101 403017 429648 1175461 1159423 423606 444195 129719 115381 134813 132714 159274 155554 144611 145236 93421 95486 305900 261229 774570 772820 236310 234278 306969 308538 362724 355374 369596 371945 385689 393338 368119 405434 826737 871808 587215 486652 330044 324816 375264 373061 391319 392923 396520 400013 445227 446751 719040 753062 39.55 67.5 1
08:29:20 2023-09-27 395715 388488 95801 94239 151317 156182 161372 160905 99287 98326 116599 116464 140850 141736 402345 435674 1163799 1148517 433090 446482 129182 115448 134398 132457 158481 155805 144313 145780 93034 95519 295794 263070 766325 776800 236145 235002 305209 309410 364396 354780 369596 371389 387227 394169 364778 405434 825499 864585 578177 490364 331413 321549 377130 378099 387876 396106 397773 404105 447848 445610 724158 751923 39.55 67.5 1
08:29:21 2023-09-27 390803 387630 96353 94139 151770 156375 161520 160905 99287 98537 113738 116498 140850 142067 400706 435671 1172067 1152670 428030 446482 129537 115335 134527 132299 158986 155554 144782 145544 93494 95486 295551 261554 767747 775117 236675 234045 306501 308974 363304 352117 369632 373621 386883 393615 364231 405506 827879 861396 584436 490552 328646 324816 374417 374181 387984 392923 396628 401255 445674 443696 717438 754292 39.55 67.5 1
08:29:22 2023-09-27 394210 387551 95797 94175 151313 155930 161485 160757 99254 98095 116599 116384 140720 141902 400478 427912 1163736 1153427 430605 444895 129659 115448 134813 132423 158986 155589 144511 145236 93034 95453 295551 261518 784579 773986 235510 234967 306357 309229 365886 356195 369416 373088 387903 392047 368529 409708 824695 871342 580579 487588 331649 323375 375578 373621 392390 396664 394705 402136 445227 448439 724355 750822 39.55 67.5 1
08:29:23 2023-09-27 395889 387547 96248 94171 151279 156217 161337 158469 99254 98330 113729 116578 140783 142398 401492 433151 1166285 1143524 430910 446482 129271 115448 134625 132457 158514 155840 144751 145780 93034 95486 295551 263106 767807 775982 234889 235037 305854 308538 364431 353210 369438 372561 388047 392931 365326 405506 825499 863295 579208 488627 331450 322359 375279 375869 388020 392958 396364 403072 447995 445050 726080 753227 39.55 67.5 1
08:29:24 2023-09-27 387948 387586 96284 96321 151980 155679 161781 160610 99287 98062 116541 116144 140883 145369 400741 431758 1170537 1163332 429546 445851 129448 115256 134621 132423 159020 155888 144912 145506 93516 93463 293777 260566 780023 773486 236936 234069 306933 310286 364594 354308 369596 373656 388047 392164 367422 405434 827292 870497 587215 490935 328537 324816 376142 373026 390861 393507 398944 402465 441827 447072 714285 752105 39.55 67.5 1
08:29:25 2023-09-27 393652 391028 96151 94103 151976 155801 161668 158720 99320 98263 116506 116498 141410 141934 400460 429152 1163736 1153427 429959 445851 129894 115580 134690 132241 159528 154871 144850 145173 93292 95453 295551 261518 778319 774658 235545 234803 305352 307763 362506 355909 371796 372825 388047 392475 368999 405542 824294 865420 583321 487588 330278 323543 377433 375699 391799 395160 397773 402604 444526 447558 724319 751458 39.55 67.5 1
08:29:26 2023-09-27 395889 387586 95797 94259 151279 156088 161372 158626 99056 98398 116599 116886 140850 142466 402410 433296 1169707 1143487 429386 444895 129186 115640 134625 132586 158843 155805 144511 145506 93034 95519 305900 263923 773034 775154 235381 235037 306070 308538 365235 353741 369632 372294 388047 394723 365326 405470 825499 863287 587215 487588 331450 322037 374453 375905 388020 393817 394114 402465 446925 446734 726632 754635 39.55 67.5 1
08:29:27 2023-09-27 389662 387586 96225 94272 152048 155930 161816 160610 99287 98062 116634 116111 141077 145369 400460 431753 1170537 1161066 430259 445851 129857 115368 134655 132332 159274 155199 145013 145308 93292 95419 290708 260491 771529 770604 238934 233487 306070 309410 361133 354024 369344 376268 387722 391568 367278 409163 825389 871342 581174 490753 328537 324708 375963 372990 390215 395719 398944 402136 444345 447050 713707 749760 39.55 67.5 1
08:29:28 2023-09-27 393716 387957 96217 94171 151736 155930 161407 160792 99425 98128 116472 116498 140883 141736 400425 430098 1164363 1153427 428708 445537 129804 114748 134879 131993 159528 154837 145286 144837 93292 95387 295551 261396 782108 775117 235580 234605 306070 308974 364007 355125 371533 372825 388047 391889 367601 409559 824294 865420 581950 487588 330328 323411 377433 371910 390766 395025 395297 402502 441809 447415 724502 750206 39.55 67.5 1
08:29:29 2023-09-27 391658 387622 95898 94304 151766 156217 161407 160680 99287 98263 116506 116464 140850 142033 402345 432882 1173829 1152707 428672 445209 132546 115448 134531 132801 158875 156345 144211 145506 93292 95519 303130 262918 778911 774768 236570 234664 306933 309338 364218 355391 369380 375736 387594 394723 364743 405398 827879 867078 588431 491665 329577 324359 376365 377299 387840 394437 396592 401255 445600 446491 715334 754167 39.55 67.5 1
08:29:30 2023-09-27 387952 388065 96221 94171 152254 155679 161668 160645 99320 98095 116703 116304 140850 142052 400777 431200 1171368 1161029 428635 445282 129448 115335 134625 132423 159240 155589 144952 145308 93292 95419 296461 260307 779960 772573 236710 234000 306969 309229 361168 354343 369596 373919 387738 391853 366977 405434 827292 870461 587215 492810 328646 324816 375578 372764 390621 395755 400747 402173 441557 446580 714102 751161 39.55 67.5 1
08:29:31 2023-09-27 394242 391100 96193 94207 151984 156148 161598 160792 99320 98359 116599 116619 141124 141902 403200 429188 1163772 1155893 429619 445851 129715 114781 134690 132026 159494 154871 144816 145274 93034 95453 295794 261482 775332 775117 237182 234605 306070 309410 362216 357914 371796 373088 388047 392510 368119 405542 825535 865456 583321 487588 330512 323866 375542 373918 391872 395025 395018 402502 444598 448088 725295 749760 39.55 67.5 1
08:29:32 2023-09-27 391672 390439 95924 94199 151732 155905 161668 158102 99287 98128 116599 116498 141216 141738 402345 433828 1172897 1152472 428332 445851 132696 115448 134433 132457 159110 155840 144381 145780 93292 95486 295551 261554 766648 773986 236876 234243 305567 307057 363304 353888 369560 372800 388047 393615 367160 408068 827818 867078 588258 491520 329577 324479 375364 375163 387804 394643 396448 401255 445635 444043 716413 755748 39.55 67.5 1
08:29:33 2023-09-27 390004 387551 96188 96321 152254 155679 159558 158132 99287 98062 116634 116271 140883 145369 401713 431110 1171368 1162726 426942 444231 129838 115335 134813 132299 159274 155303 144611 145034 93292 95419 292979 260271 773618 772857 236675 233487 306861 309410 361168 354308 369632 373621 386883 390948 367013 405434 827879 870565 580579 490169 328158 324816 376107 373026 390766 393542 398980 401494 444598 447792 713238 750859 39.55 67.5 1
08:29:34 2023-09-27 396742 387586 95769 94143 151283 156470 158852 161199 99186 98330 116402 116692 140623 142398 402060 433079 1167148 1143487 429692 447567 129182 115448 134433 132457 158514 155875 144347 145645 93034 93260 295794 263478 769934 774768 237518 235848 305890 309047 364836 355894 369488 372525 387903 394687 365184 408544 824257 863295 578177 487588 330907 322335 376365 375306 388020 393542 394114 402173 445528 446734 726117 753670 39.55 67.5 1
08:29:35 2023-09-27 391945 387626 96124 94143 151317 156217 161407 160792 99287 98095 116437 116498 140850 141736 402060 434562 1172067 1153953 428030 445851 132546 115448 134176 132639 158229 156062 144213 145780 93292 95486 295551 261518 766400 774731 236345 234243 306070 308974 363885 352152 368448 373097 387465 394169 364196 404792 827292 866423 583046 490935 329111 323866 374453 375306 387659 394437 396592 401292 448111 447159 717433 755212 39.55 67.5 1
08:29:36 2023-09-27 393652 387586 95833 94163 151766 155870 161633 158102 99287 98128 116472 116498 140850 141966 400741 429402 1163772 1153427 429690 444268 129719 114748 131347 132257 159868 155312 145114 145034 93292 93399 303130 261409 779966 774935 237518 234828 306070 307057 362216 355410 369704 373766 387939 392439 368155 405506 824331 869470 578853 487588 330278 322299 375279 372467 391042 394162 395018 402465 444285 447773 724502 750206 39.55 67.5 1
08:29:37 2023-09-27 394769 387622 95696 94235 151279 156252 161372 158907 99287 98330 116437 116692 140623 142297 402060 432755 1168049 1143487 428369 445537 129094 115448 134625 132457 158767 155732 144852 145780 93034 95453 295177 263142 771406 775154 236847 235037 306070 308538 364431 353246 369632 372036 388047 392931 365362 405434 825535 864622 580579 487787 331920 322311 374346 375234 387948 395548 396327 401109 447532 445220 725529 753487 39.55 67.5 1
08:29:38 2023-09-27 391389 387586 95932 94207 151804 156182 161598 160792 99254 98095 116437 116558 140883 141902 401492 435367 1172195 1152707 429341 445851 132546 115481 134363 132639 158371 155632 144543 146153 93034 95518 295794 261445 764703 772857 238596 234045 306070 308974 364396 352152 368968 372835 387774 392657 364196 404222 827879 866423 587215 491702 329577 323866 374489 375941 388020 394499 396592 401292 446611 445400 715334 754204 39.55 67.5 1
08:29:39 2023-09-27 393652 390752 96151 94071 152047 155905 159570 158609 99320 98296 116472 116531 141216 141738 400179 429188 1164597 1151036 429959 443906 129715 115256 134690 132208 159240 155372 144816 145287 93034 95486 295551 261554 779096 775117 235580 234605 304887 308829 365110 356231 371542 372943 387709 392955 367458 405398 822945 870725 583321 487515 330512 323639 375614 373061 391319 394884 397773 402429 442237 447773 724502 753063 39.55 67.5 1
08:29:40 2023-09-27 395499 387622 95733 94207 151313 156613 161259 161009 99186 98431 116391 116531 140850 142432 400144 433079 1169707 1143487 430642 444304 129364 115448 134437 132781 158514 155875 144211 145506 93034 95553 303130 262779 765576 775081 235510 235002 305639 308538 364907 353210 369596 372036 388047 394723 365291 405398 824878 861396 587215 486544 331450 322359 377165 375869 388020 395270 396364 402429 446539 447123 726080 753525 39.55 67.5 1
08:29:41 2023-09-27 390285 388457 96290 94208 151980 155644 161781 160610 99287 98293 116634 116238 140850 141504 403955 431074 1171368 1162726 427316 445222 129537 115222 134680 132299 159240 155303 145013 145371 93516 93367 295794 260311 775301 774219 238528 233349 306897 309848 364594 356756 369524 373621 387120 391268 367243 408433 828466 870424 578177 489441 328086 324492 375243 374861 390766 392923 398908 402107 441881 447682 715027 750785 39.55 67.5 1
08:29:42 2023-09-27 393648 387560 95862 94239 151736 156266 161563 160757 99254 98062 116565 116464 140850 141636 402630 428783 1164625 1153427 429278 445851 129715 114748 134655 132026 159494 154837 144816 145274 93266 95485 295551 261482 776680 774497 237350 234570 306070 309192 362724 355909 371759 373088 388047 392475 368637 405470 824294 865420 581950 487243 330512 323052 377433 375965 392353 396907 396926 401998 441809 447558 726745 751324 39.55 67.5 1
08:29:43 2023-09-27 391913 387551 95866 94143 151732 156182 161598 160905 99254 98095 116565 116431 140817 141736 402645 432863 1175442 1157253 429341 445100 129393 115699 134564 132756 158633 156062 144411 145741 93292 95419 292876 261482 764050 772820 238528 234594 306753 309410 364360 352117 371380 375204 387465 393293 364196 404756 827879 866423 584436 491282 329628 324323 375243 375306 387948 394160 396556 401742 446539 445715 714754 754167 39.55 67.5 1
08:29:44 2023-09-27 390183 388060 96287 94172 151976 155787 161668 157881 99320 98062 113816 116111 140977 145502 402630 431812 1169670 1161890 429546 445851 129448 114748 134813 132026 158986 155303 144952 145274 93292 95386 293777 259906 771497 770337 237041 233522 306070 307953 364080 354308 369366 376268 387758 391568 367278 405362 826559 871342 585825 490753 328500 324708 376492 375168 390766 393232 398908 403035 441557 448280 713165 750702 39.55 67.5 1
08:29:45 2023-09-27 393757 388065 96423 94239 151736 156148 159298 160905 99254 98095 116506 116498 140883 142067 402630 429152 1165453 1153427 428672 444231 129894 114715 134844 131993 159494 154837 144850 145139 93034 93164 293229 261113 774629 775117 235510 234570 306070 308974 361133 355410 371759 373088 388011 391853 368378 407837 824294 868878 583321 486898 329824 323603 375507 371910 391319 394162 395261 402429 444598 448463 724429 749687 39.55 67.5 1
08:29:46 2023-09-27 392226 389889 95797 94171 151976 155693 161598 158102 99254 98095 116437 116464 141118 141836 402630 433079 1173728 1152707 427993 446482 132685 115806 134106 132673 158304 155875 144179 145746 93034 95453 311349 261157 762960 773385 238191 234466 305638 310017 364800 355391 368269 374939 387249 394723 364992 404150 826706 867078 589147 490898 329577 323866 375243 375869 387731 394088 396520 401823 446889 445050 715261 754167 39.55 67.5 1
08:29:47 2023-09-27 390183 388065 95862 94196 152115 155550 161633 157776 99287 98062 116599 116078 140850 145502 402630 431321 1167976 1161073 430493 444195 129364 115222 134625 131993 158986 155554 144511 145034 93292 95517 305900 260491 770609 770387 237041 233848 305639 307737 364080 353741 369560 373918 388047 391268 366426 405398 825499 869544 587215 491665 328646 322490 376371 372990 390215 394535 396376 403064 445323 446940 714378 752301 39.55 67.5 1
08:29:48 2023-09-27 393720 387591 95737 94207 151283 156217 161598 161052 99254 98330 116449 116464 140720 142398 402345 433043 1169670 1143487 427815 445597 129946 115633 131138 132506 158919 155632 144876 145609 93292 93431 295794 261445 780578 777350 237249 234243 306753 306442 366663 355318 369596 372036 386575 394446 368202 405362 825499 861396 583321 486208 330512 323866 373297 374217 388020 396907 394114 400296 444903 446734 724465 754167 39.55 67.5 1
08:29:49 2023-09-27 391939 388065 95672 94207 151216 156435 161154 161164 99288 98230 116368 116658 140429 142199 401492 430437 1178606 1152670 427993 445537 129182 115302 134363 132423 158338 155662 144313 145645 93034 95453 292876 264401 776836 772026 235945 234243 306070 306802 366663 353989 368412 371910 387738 394723 366168 406793 828041 868659 585825 491760 330139 323687 376861 375726 391282 394016 396339 401219 447958 446715 716385 754742 39.55 67.5 1
08:29:50 2023-09-27 391971 388065 96290 96358 152149 155177 161929 157801 99499 97898 113746 116198 141139 141272 402593 435493 1160316 1150666 430202 441552 129541 115222 134625 132614 158986 155446 144611 145437 93034 95451 297738 260680 773242 778076 237518 234243 306070 310286 363566 352152 369668 373088 388011 390922 365034 405542 820693 863905 588605 487588 329577 322920 377433 372728 387984 394127 395332 403357 444598 446491 721286 749156 39.55 67.5 1
08:29:51 2023-09-27 390219 388065 95668 94268 151279 156182 161563 160870 99254 98297 116437 116464 140429 142251 402060 431847 1170537 1146812 423606 445560 129271 115256 134719 132423 158843 155338 144852 145274 93034 95517 293777 261518 770615 776971 238022 236007 306861 306225 365886 355894 371687 373880 385581 393436 366247 408304 826559 856442 586063 486641 329344 324035 376061 374146 388020 395025 398584 400296 445492 445363 720230 753487 39.55 67.5 1
08:29:52 2023-09-27 391980 389068 95574 94207 151250 156435 161302 160939 98916 98359 116252 116692 140396 142466 401492 428815 1176418 1156059 423606 445851 129271 115335 134398 132208 158733 155589 144547 145308 93034 95419 293229 263070 771074 771479 235945 234243 306501 306802 364431 356902 368968 371910 386267 391801 367013 404756 829054 865456 583321 486652 329577 322598 372999 377028 391319 394437 396484 399977 447118 448170 717927 755748 39.55 67.5 1
08:29:53 2023-09-27 392540 389889 96156 94236 151976 155584 161633 157661 99320 98062 116541 116111 141216 145679 402630 433488 1160500 1149060 431069 445222 129271 115256 131104 132473 160528 155597 144611 145373 93292 93303 293777 260347 768431 776617 238022 234594 304493 307988 363822 352152 369632 374035 387795 391268 364707 405506 820826 864585 600525 488280 330044 323866 377575 373026 387984 393542 395297 403717 445227 444355 722437 749687 39.55 67.5 1
08:29:54 2023-09-27 388024 388065 95797 94207 151732 155930 161598 160905 99287 98263 116437 116498 140850 142101 400478 433043 1169707 1148480 423642 441696 129570 115256 134625 132423 158733 155697 144411 145034 93034 95419 292876 261482 773444 776800 235580 233848 306861 306802 363268 353210 371796 371910 385689 392154 366133 407873 827292 856442 578177 487368 329838 324600 376365 374074 387948 395160 396448 402515 447118 446272 723650 753026 39.55 67.5 1
08:29:55 2023-09-27 394874 388065 95965 94111 151736 155930 158852 160610 99287 98095 116437 116111 141105 141899 403017 430217 1168770 1156716 431142 444231 129537 115348 134787 132357 160447 155303 144513 145274 93034 93101 293229 261229 770861 770387 235580 234769 305209 307487 365110 353741 368377 373088 388047 392510 365362 405794 822473 872959 587215 490588 329861 322359 376107 373585 390766 393606 394150 403072 442928 447682 719550 749723 39.55 67.5 1
08:29:56 2023-09-27 392536 388065 96056 96421 151770 155930 161598 160610 99287 98062 116634 116111 140850 145502 402345 434562 1161324 1147848 432170 445851 129094 115256 134398 132299 158481 155342 144313 145308 93034 95419 295551 260674 778126 776971 235910 234208 304995 307988 365110 354817 369380 374035 387975 392297 364089 405362 823930 864622 580579 488974 330044 322586 376743 374181 387350 395683 396376 403680 445583 443696 720193 751994 39.55 67.5 1
08:29:57 2023-09-27 390074 389852 95858 94139 151283 155905 161337 158102 99287 98095 116437 116498 140827 141444 403383 434132 1171368 1152607 426038 445851 129271 115421 134398 132299 158514 155554 144581 145274 93034 95453 295551 261518 771077 776971 236310 233522 306609 307263 363304 352187 371832 372503 386267 393615 366713 408485 827879 856406 588605 486472 328646 324816 374382 374181 387984 394162 396592 400899 444244 443696 719550 753633 39.55 67.5 1
08:29:58 2023-09-27 394769 387551 95765 94272 151313 155930 161633 158539 99320 98095 116437 116304 140883 145369 402060 430097 1164633 1152670 431252 445537 129182 115256 134625 132026 158986 155338 144852 145506 93353 93431 291636 261265 773909 772573 237518 234863 305746 309410 365110 354912 368377 372825 388047 392510 366683 406837 823055 872959 584436 486616 330512 322084 376564 373621 391319 394160 394114 403072 444972 447737 719550 750739 39.55 67.5 1
08:29:59 2023-09-27 393574 388065 95801 94111 151736 155930 161372 160645 99287 98095 116472 116304 140429 145471 402345 432882 1162148 1148480 432869 445851 129501 115448 134398 132423 158514 155632 144577 145780 93034 95453 295794 261482 769303 777350 238258 234243 304780 308023 363304 352152 369596 371649 386956 393615 364231 405470 820693 861396 586063 486580 329577 322395 377554 376232 387695 395467 396060 403570 447118 445255 722548 752528 39.55 67.5 1
08:30:00 2023-09-27 390219 391064 95894 96351 151807 155797 159570 158102 99254 98263 116402 116498 141118 141738 402630 429152 1176221 1159980 426297 446492 129626 115348 134833 132142 159139 155415 144679 145150 93292 95419 293777 261518 773403 770568 238191 234560 306825 306802 362181 355125 369524 374144 386618 392475 367565 405398 827879 870461 587215 486616 329577 324816 372999 372467 390766 394714 396484 399731 444598 446723 717475 751390 39.55 67.5 1
08:30:01 2023-09-27 393917 388065 95733 94111 151313 155713 161372 160757 99186 98095 116402 116111 140429 141504 402060 427876 1164633 1153427 429959 444231 129186 114748 134625 132726 158733 155589 144511 145034 93034 95453 303130 260825 769152 772275 236847 234769 305209 308974 362724 355374 369524 372036 387758 393053 368126 407163 822908 871342 587215 487934 331215 322669 377129 374003 391872 392923 393801 402465 443621 449661 724680 750822 39.55 67.5 1
08:30:02 2023-09-27 390525 387366 95737 94079 151811 155940 159001 158172 99056 98260 113630 116365 140750 141831 401951 436108 1173791 1155893 427353 445222 129094 115256 134625 132706 158380 155303 144347 145308 93034 95419 293229 261337 773721 772857 236345 233848 306070 308538 363049 353707 369004 372764 386919 393062 363905 404792 826153 863905 579208 490935 328646 323052 374453 377028 387948 394160 396592 401255 447118 445437 715100 751996 39.55 67.5 1
08:30:03 2023-09-27 387912 388065 96091 94143 151770 155870 161668 160575 99287 98062 116437 116078 140720 145400 400144 430472 1168013 1161899 427993 445222 129360 114748 134527 132026 158986 154871 144816 145173 93430 95386 293777 260056 783146 772500 238866 233837 306070 309629 364080 353883 369452 375736 387285 391090 366390 405398 825535 865456 580579 490753 328414 324551 375578 372467 390215 395126 396664 402502 441809 445747 711150 749191 39.55 67.5 1
08:30:04 2023-09-27 392540 387659 95761 96317 151317 155584 161450 157881 99287 98095 116437 116304 140827 145480 402345 430432 1162148 1151514 428672 444594 129626 114715 134690 131235 159619 154768 144850 144568 93292 95221 295551 259906 778086 775154 235545 234243 304887 308538 363053 354024 369668 372825 387774 390993 366462 405542 823234 866423 600525 486208 330044 322920 374489 371910 388020 394162 397981 402173 441809 445461 724457 751458 39.55 67.5 1
08:30:05 2023-09-27 391986 387582 95856 94235 151245 156723 161077 158755 99118 98330 113642 116658 140101 142199 401492 429273 1177170 1156059 428369 445633 129360 115315 130859 132597 158414 155667 144852 145643 93034 93399 293777 263741 763953 770301 235945 234243 306070 306802 367183 356902 369258 371910 387465 392931 366133 406082 827292 869025 581656 489478 329577 323866 373857 375306 390766 394160 395926 401255 447045 446723 715334 753525 39.55 67.5 1
08:30:06 2023-09-27 393757 388065 95866 96392 151317 155930 158852 160610 99287 98095 116599 116304 140623 145502 402345 431717 1167148 1157739 432170 441732 129271 114748 134433 132208 158877 154906 144447 145274 93227 93291 293229 260674 770805 770387 236145 234605 305209 307522 362216 353741 368117 371981 388047 392164 365326 406229 825689 873779 580266 490826 328979 322252 376564 372954 390106 393499 398338 403497 445227 446734 715334 747569 39.55 67.5 1
08:30:07 2023-09-27 387988 387695 95636 96313 151279 155333 161337 158102 99186 98368 113684 116425 141410 141934 401987 433007 1169523 1150666 423534 445742 129537 115626 134363 132026 158767 155338 144581 145506 93224 95451 293777 261482 767777 774731 238191 233453 306393 306798 363014 353246 371796 371981 385724 393338 366713 407873 827879 856442 581950 487934 328646 324587 373332 373621 387948 394127 396592 400616 443585 443075 719550 751996 39.55 67.5 1
08:30:08 2023-09-27 390843 388060 95700 94099 151279 155584 161259 157846 98949 98128 116321 116464 140396 141966 402060 428139 1173801 1156096 423304 441732 129364 114748 134719 131993 158986 154837 144611 144632 93034 95386 303130 261113 771301 770387 235580 234560 306897 306586 365110 355268 369119 373875 385545 392332 367422 407526 828980 870469 587215 486652 329577 324035 375264 373478 390766 394714 396484 399695 444417 448316 718530 751347 39.55 67.5 1
08:30:09 2023-09-27 395811 390260 95737 94175 151216 156044 158668 158463 99122 98266 113585 116351 140623 141669 401492 433079 1166116 1143487 432869 445851 129501 115448 134776 132539 158229 155632 144543 145544 93034 95486 295794 261554 761560 775154 238258 235002 304995 308974 363885 352152 369596 372825 388047 394169 364778 405470 822473 860788 583321 486616 330512 321870 376142 374253 388020 395719 393837 403717 445600 445751 723952 750859 39.55 67.5 1
08:30:10 2023-09-27 390281 387249 95769 96421 151283 156074 161442 160870 99458 98263 116356 116304 140623 141703 402345 434451 1171797 1153427 427389 445851 132638 114748 134433 132473 158886 155489 144577 145405 93034 93303 293777 261216 767718 774768 238191 234069 306034 308538 365074 351589 369300 372503 386596 392190 363650 407742 826706 862649 587215 490552 328537 323866 376365 374146 387402 393606 396592 401255 446656 446103 714791 751347 39.55 67.5 1
08:30:11 2023-09-27 387880 387659 95890 96254 152013 154897 159570 157551 99287 97928 116437 116078 140827 145475 402345 430468 1169707 1161073 426677 445583 129360 114748 134527 131993 158877 154837 144681 145253 93034 95221 296461 259870 777495 766233 236310 233128 304922 307057 363566 353741 369560 373097 387781 391268 366462 405398 825535 865492 579208 491760 327890 324564 377433 374108 390179 395548 398799 402319 444453 445604 715394 749723 39.55 67.5 1
08:30:12 2023-09-27 392167 387555 95769 94175 151271 156217 161224 160939 99118 98296 116321 116692 140396 142874 401841 432890 1171266 1145758 426640 446154 129182 115348 135095 132539 158919 155667 144751 145544 93034 95486 296461 262852 769662 776971 236847 234793 306070 306410 364324 353210 369560 372036 387465 391801 365326 405434 824331 863905 587215 486641 330980 322920 374155 375306 388020 393542 395581 401255 447678 445086 726117 753525 39.55 67.5 1
08:30:13 2023-09-27 391389 388492 95737 94175 151317 155930 161442 160680 99320 98326 116356 116304 140462 145644 401492 433079 1173861 1152744 428369 445851 132478 115481 134047 132490 157977 155875 143880 145815 92970 95486 295794 261482 772509 770604 236180 234243 306070 308538 364467 355027 370853 375204 387485 394723 364636 406948 827842 866278 579208 490789 329541 322562 374417 375919 388020 393606 399188 401109 448385 446103 715100 754167 39.55 67.5 1
08:30:14 2023-09-27 392540 389562 96321 94171 152055 155628 157417 157416 99155 98266 113573 116492 141410 141836 403127 432971 1161324 1152333 428635 444895 129769 114715 134809 131993 159619 154802 144679 144897 93421 95352 295580 259469 794990 775117 235580 234243 305280 308974 363053 353741 371759 373616 387975 391232 366426 407837 823197 865775 600525 487588 329811 322884 374417 371874 388020 394092 395261 401823 442061 445014 725084 750924 39.55 67.5 1
08:30:15 2023-09-27 393374 390260 95801 94239 151245 156182 161302 160870 99085 98297 116530 116658 140590 142233 402360 432326 1167976 1143413 423606 441660 129481 115222 134625 132390 158481 155303 144211 145034 93190 93431 292876 262779 774976 777204 236847 234828 306681 306550 366145 355894 369488 372561 386575 393570 365326 405506 828041 861323 579208 486208 331142 324323 375566 374181 389940 394678 394078 402739 444903 447050 724465 753596 39.55 67.5 1
08:30:16 2023-09-27 393635 388033 95997 94143 151702 155679 159186 160610 99254 98200 116634 116045 140817 145502 402345 431413 1168770 1158562 431215 441732 129271 114748 134492 132026 158953 154837 144782 145274 93034 93164 295794 260674 771539 770387 236310 234208 305209 307953 362146 353706 368412 371981 388047 391853 366133 406229 823091 870424 583321 491629 328318 322849 376672 373026 390215 393606 396484 403357 445541 447050 715297 749156 39.55 67.5 1
08:30:17 2023-09-27 392536 388065 96481 96353 152225 155143 161781 157361 99320 97895 116669 116045 141077 145263 402345 433084 1159386 1151020 431180 444932 129448 115348 134798 132324 159283 155706 144645 145103 93421 93335 293777 259433 774329 778076 235910 234723 306501 309848 363566 353175 371759 373616 387867 391232 365326 405542 823055 866423 585825 487588 330044 323567 376107 371874 387695 394127 395297 402465 441827 444043 722307 750428 39.55 67.5 1
08:30:18 2023-09-27 391432 390752 95728 94139 151283 155801 161528 158102 99085 98062 116599 116498 141021 141836 402630 432362 1169670 1143487 423570 445851 129271 115421 134363 131993 158481 154837 144547 145510 93034 95419 292876 261482 770499 776934 237182 234045 306825 308924 363304 353175 371759 373088 385689 393918 367050 410764 827768 861564 580882 486098 330044 324636 375832 374039 387876 394954 395854 400013 444279 446734 725121 753026 39.55 67.5 1
08:30:19 2023-09-27 393931 388065 95797 94143 151313 155905 159112 158334 99056 98335 113672 116331 140750 141644 402557 433462 1168770 1160018 432439 445186 129271 114748 134719 132473 159105 155303 144852 145274 93034 95386 292538 261229 771654 770387 236109 234243 305209 309410 362181 354273 368377 371945 388047 392439 366390 406119 824294 872995 581656 490898 329811 321477 376672 373549 388020 393606 395890 403680 444272 445711 716348 750132 39.55 67.5 1
08:30:20 2023-09-27 391980 388065 95997 96391 151770 155177 161781 157691 99287 98029 116669 115852 140850 145192 402630 436326 1158819 1149296 431796 445222 129679 114781 134621 132175 158986 155199 144543 145274 93034 95386 295794 259433 773126 778076 238353 234723 306070 310286 363822 355140 369524 373880 387831 391055 365148 405470 820693 863905 586063 488863 330044 323567 376636 371910 387984 396871 398055 403357 444598 445013 721796 749687 39.55 67.5 1
08:30:21 2023-09-27 392394 390882 95924 94299 151495 156201 159459 158545 99120 98566 116252 116853 140827 142660 401201 428779 1177096 1155201 423642 445995 129360 114748 134328 132208 158843 155303 144313 145253 93034 95419 292876 263106 771852 770387 235580 234208 304887 306802 364396 354308 368968 371910 387781 394723 366977 404186 827879 865384 585825 486652 329577 323830 373261 375306 391042 394160 395926 400616 445600 447037 716856 754131 39.55 67.5 1
08:30:22 2023-09-27 393360 388065 95737 96288 151279 155644 161563 160610 99254 98062 116402 116304 140817 141471 402630 432362 1167976 1156880 431863 441696 129541 115282 131071 132476 159072 155524 144611 145236 93292 93367 303130 262169 771308 771442 238022 234932 305209 309410 362146 355857 370326 371874 388047 392439 365326 405794 822908 871777 581656 490552 330044 322622 377433 373585 389940 393606 395297 403643 442893 447755 717401 749687 39.55 67.5 1
08:30:23 2023-09-27 392540 388065 95993 96353 151766 155177 161563 157801 99287 97962 116634 116045 140850 145276 402345 435756 1158819 1148480 431032 444268 129271 114748 134625 132423 158843 155303 144952 145274 93292 95386 295551 259870 774141 776971 235580 234723 305639 309702 363566 352152 369632 371318 388047 391268 365034 405542 822650 864585 580579 488568 330131 323723 377130 375168 387840 396385 397232 403497 441593 443661 720193 749030 39.55 67.5 1
08:30:24 2023-09-27 392222 387586 95696 94239 151283 156266 161337 160792 99254 98398 113639 116619 140911 142331 402410 428676 1178042 1156716 425692 445355 129537 115315 134822 131993 158843 154837 144413 145274 93266 93335 295918 261445 774837 770387 235580 234208 306933 306802 363304 354841 369264 371874 385111 393615 367529 404756 827879 865528 585825 486616 329577 323866 372145 373585 391042 394714 395890 399695 444308 447072 718493 752919 39.55 67.5 1
08:30:25 2023-09-27 394769 387587 95728 94139 151283 155658 161450 157881 99254 98095 116565 116271 141118 145480 402345 427912 1166285 1152435 431215 445537 129271 115222 134457 132026 159110 154871 144547 145274 93034 95517 295551 261041 787337 770387 235580 234967 304422 309301 365110 356902 368269 372752 387975 392332 366319 406045 824596 872813 580236 486580 330512 322586 375542 376232 391763 394160 394078 403072 442928 447737 720469 749723 39.55 67.5 1
08:30:26 2023-09-27 389929 390152 96448 94203 152014 156044 159001 158650 99155 98299 113738 116492 140617 141669 401492 433165 1169670 1156427 423642 445851 129182 114748 134625 133089 159105 155554 144952 145308 93034 95419 292876 261482 770961 774885 236310 233487 306501 308538 363014 352187 372652 372764 386847 393615 365326 407873 826706 856442 581950 488974 328646 324816 374382 374146 387984 394127 396592 400899 445638 443075 719550 752379 39.55 67.5 1
08:30:27 2023-09-27 390561 387555 95737 96424 151283 155679 158817 160757 99254 98095 116483 116384 140396 141736 402630 427912 1173025 1156059 422901 441732 129537 114715 134527 131993 159072 155312 144577 145236 93289 93260 293229 261337 775801 772573 237518 234629 306933 306694 365110 354805 369524 371910 385653 392190 367314 405326 827879 869810 578177 490327 328245 324816 372180 373026 391042 394714 395332 399376 444598 448426 719040 751923 39.55 67.5 1
08:30:28 2023-09-27 394659 387515 95696 94240 151283 155796 159112 158102 99221 98264 116530 116351 140827 145692 401383 433079 1162148 1145961 432476 445851 132720 115580 134328 132423 157944 155554 144179 145510 93034 95485 295551 261482 766640 774694 235580 234769 303035 307763 363814 352152 369560 373088 388047 393615 365063 405434 820693 856514 587215 486544 330044 321835 376708 375006 388020 392923 394114 403717 445528 444355 722818 750291 39.55 67.5 1
08:30:29 2023-09-27 387988 388065 95737 94099 151313 155658 161337 157811 99287 98095 116565 116304 140850 141703 402089 436543 1173769 1153953 427615 444086 129364 115348 134693 132324 158886 155165 144611 145034 93034 95386 305900 261482 775277 774768 238528 233487 306070 308974 362979 354243 369452 373394 387429 393615 364196 405470 827879 861381 584436 489478 328646 323243 374417 373883 387675 391793 396592 401219 443897 444458 716385 752379 39.55 67.5 1
08:30:30 2023-09-27 387880 387551 95797 94236 151766 155930 161633 158137 99254 98062 116634 116271 140720 141729 402630 431463 1171368 1161899 423570 445222 129271 114715 134625 131993 158986 154802 144952 144803 93034 95287 293439 260271 775957 770568 235580 233487 306969 308538 363566 354273 369308 374866 385438 391568 367164 407816 827805 871342 587215 490364 328537 324383 374346 372432 390215 392923 396592 400361 441484 446687 715261 751273 39.55 67.5 1
08:30:31 2023-09-27 395466 388060 96002 94300 151115 156157 158597 158463 99224 98299 113519 116365 140330 142132 401346 432903 1164290 1144128 429655 445537 129271 115315 134293 132390 158338 155338 143846 145510 93000 93335 292876 263618 762508 773986 236847 235002 305209 306802 366404 352187 369560 372036 388047 394446 365034 408322 823091 861360 587215 487588 330365 321906 376365 375006 388020 394714 395802 401255 447009 446734 724502 751310 39.55 67.5 1
08:30:32 2023-09-27 390807 389852 95829 94111 151563 155333 159347 157881 99118 98062 116402 116271 140827 141542 401492 433079 1171368 1152633 427353 445583 132535 115448 134012 132423 157944 155805 143880 145692 92970 93303 293777 261265 763007 774768 238191 234104 304779 309192 366145 354853 368788 374939 387781 394723 363650 404150 826706 867078 584436 490169 328646 323866 374453 377299 387840 394160 396520 401219 445635 444043 714249 753062 39.55 67.5 1
08:30:33 2023-09-27 393264 390260 96025 94107 151976 155644 161372 160680 99254 98095 113639 116425 140590 142150 400144 430540 1162148 1152607 428332 444932 129626 114715 134813 131993 159528 154802 145355 144803 93034 95221 295551 260307 776352 774768 237182 234723 305854 308248 363053 354308 369704 372825 388011 391268 367565 405542 822473 866423 583321 486641 330044 323639 374453 371874 390215 394127 396779 401255 441701 445747 722855 749067 39.55 67.5 1
08:30:34 2023-09-27 394984 387370 95639 94175 151250 156182 161077 160792 99017 98326 116206 116498 140396 142168 401492 432738 1167976 1146209 425857 445633 129537 115315 134599 132357 158447 155701 144375 145609 93292 93335 295794 261445 767136 776800 236513 234605 306573 306586 364360 355533 369560 372036 386919 394687 365034 405398 826706 863905 583321 486208 330512 322598 373261 377028 388020 394092 395802 400616 447118 446418 726397 753062 39.55 67.5 1
08:30:35 2023-09-27 391287 387551 95765 96250 151283 155628 161910 157661 99254 97995 116483 116111 141021 145488 401492 431717 1166285 1159150 431179 444594 129182 114781 134363 131993 158823 154837 144547 145173 93034 95352 293777 260710 769613 769296 236310 234045 303923 307522 361133 353210 367858 371981 388047 391853 365362 406303 823234 870461 580236 490935 328646 322849 376407 373026 388020 393053 395926 403717 445227 445398 715829 749193 39.55 67.5 1
08:30:36 2023-09-27 392540 388065 95866 96258 151976 155143 159558 157626 99532 97898 113771 115865 140977 145325 402930 433007 1159497 1150666 429253 441624 129659 115256 134437 132026 158877 155346 144611 144934 93034 95287 292979 259469 789375 775154 235545 234208 305854 309848 363053 352152 369632 373088 388011 389817 364743 405506 820656 861432 574119 487588 329628 322884 376708 371910 387948 393507 395261 402173 442097 444422 720266 747532 39.55 67.5 1
08:30:37 2023-09-27 390219 388065 95923 96317 151245 155679 161224 157881 99186 98095 113474 116111 140197 145573 401492 431780 1167148 1148480 423534 442021 129182 114781 134625 131993 158481 154871 144551 144837 93034 95287 293777 261261 768576 777803 237854 233837 306825 308320 365110 355642 372543 374144 385509 392332 365219 408304 825462 856370 584692 486208 328427 324335 373190 373549 388020 394127 396520 400470 444972 443075 719550 751310 39.55 67.5 1
08:30:38 2023-09-27 394728 388065 96057 94139 151182 155866 158890 158097 99122 98062 116368 116111 140396 145573 401237 429792 1164625 1152308 428672 444594 129360 114748 134363 131993 158481 155593 144347 144837 93034 95254 295551 261077 766856 773596 236847 234803 305209 308974 362216 355125 368448 372036 388047 392475 367565 404150 820729 871731 588605 487588 330512 322395 375542 373026 391210 392923 394114 402144 444326 447108 720193 751036 39.55 67.5 1
08:30:39 2023-09-27 394769 387623 95668 96288 151245 155584 161337 158102 99085 98095 116402 116304 140827 145581 401492 433079 1162148 1143561 431863 445537 132604 115673 132443 132473 158380 155632 144177 145508 93034 93335 293777 261337 762682 774315 237518 234932 302999 307728 363304 352117 369344 373088 388047 393615 365028 405362 823271 856514 587215 486544 330278 320932 375842 374217 388020 392923 393524 403394 445251 444043 722343 750859 39.55 67.5 1
08:30:40 2023-09-27 387916 387551 96189 94235 151732 155644 161372 157991 99287 98095 113573 116111 140429 145289 402060 431426 1171368 1159423 423642 444594 129360 114748 134719 131993 158986 154837 144852 144837 93034 95287 293439 259687 773590 770604 235580 232803 306070 308538 363053 354273 369524 373061 385689 391268 366977 405398 825535 865528 587215 486580 328182 323543 373857 371874 390215 394437 396628 400616 441705 445747 712697 750169 39.55 67.5 1
08:30:41 2023-09-27 393163 388065 95673 96391 151283 155246 161337 160610 99186 98095 116368 116265 140717 141932 401805 427769 1162074 1150039 430491 445040 129946 114649 134739 132158 158986 154768 144577 144837 93034 93335 295794 261077 777452 772893 237249 234243 305782 308538 361168 354343 369668 372036 387738 392199 367565 405470 823091 866423 583321 486208 330044 322920 374453 371910 391319 396313 394114 401292 442097 447682 722891 747569 39.55 67.5 1
08:30:42 2023-09-27 395540 388069 95469 94268 151007 156039 161077 160792 98846 98095 116287 116464 140396 141669 401492 432438 1167705 1143315 427389 445537 132604 114748 134141 132026 158195 155338 144313 145308 92970 95419 295551 263654 768823 775117 236513 234803 305639 306586 366776 355606 369344 371927 387321 394687 365184 408173 822908 864009 587215 486208 330328 322395 375795 374217 387767 394499 395802 400652 446693 447050 727263 752416 39.55 67.5 1
08:30:43 2023-09-27 391003 387921 95993 94208 151664 155108 158890 157766 99122 97964 113573 116138 140750 145294 401492 431413 1168049 1163332 430495 441660 129364 114748 134625 132340 159105 155199 144211 144632 93034 95453 305900 261237 769074 769841 236675 233522 304995 309410 361133 353210 369004 373097 388047 391268 365398 404507 824294 865505 587215 490935 328414 322920 377433 372467 388020 393606 396628 403072 444598 447123 713202 748627 39.55 67.5 1
08:30:44 2023-09-27 392540 388065 95733 94075 151766 155212 161668 157691 99287 98095 116402 116144 140396 142018 402060 432815 1160500 1150151 427993 444268 129448 114715 134625 131960 159020 154630 145254 144934 93452 93334 294679 259361 785640 774621 237350 236340 305998 306370 363566 353706 369668 373088 387774 390684 366726 407837 823091 865811 581950 486641 330512 323639 374453 371318 388020 394127 396816 401255 441701 445086 722343 746942 39.55 67.5 1
08:30:45 2023-09-27 391799 388069 95506 94171 151007 156375 158597 158650 99122 98062 116368 116384 140396 141844 401383 430508 1175502 1153427 427389 445222 132570 114748 134141 132059 158229 155372 143880 145544 93009 95453 295551 263514 760176 770387 235580 233557 305209 306802 364431 353210 368153 371649 386883 391801 365326 403582 825535 866423 585825 489478 328646 322920 373892 375042 390215 393606 395332 400935 447678 445747 714791 753765 39.55 67.5 1
08:30:46 2023-09-27 392504 387659 95700 96254 151279 154867 161372 157661 99118 98062 116402 116078 141021 145581 401492 431162 1167828 1160569 431105 445113 129182 114682 134634 132108 159009 155165 144545 145137 93034 95352 293777 260491 772821 770240 238191 234208 303923 307057 361168 353210 368305 371945 388047 391889 365326 405543 822650 870461 588222 490971 329111 322395 376142 372728 388020 392502 395332 403109 444598 445050 715829 747569 39.55 67.5 1
08:30:47 2023-09-27 390292 388065 95886 94171 151279 155679 161224 157881 99287 98128 113753 116304 139428 141636 401492 431195 1168013 1148480 423534 444594 132621 114748 134625 132026 158447 154871 144551 145072 93034 95254 292876 261518 770268 776531 235545 233522 306969 306802 363304 353210 372688 371389 385724 393338 365362 407873 825535 856406 583321 486208 328646 324323 372999 373621 388020 394162 395926 400013 445323 444426 720230 752379 39.55 67.5 1
08:30:48 2023-09-27 391980 387547 95542 94207 151149 156192 158605 158539 99155 98467 116426 116558 140330 142365 401346 427734 1177205 1152707 423570 441732 132857 114781 134728 132722 158733 154871 144581 145274 93034 93196 293229 261590 768156 770387 235580 234045 306501 306802 363339 354308 368448 371353 385724 394169 367013 404150 826706 865492 583321 486616 328354 322920 372180 374181 390766 394160 395332 399413 444244 448463 716385 751996 39.55 67.5 1
08:30:49 2023-09-27 394206 388065 95991 96288 151283 155212 161224 160498 99287 98095 116402 116111 140396 145502 401492 429228 1164670 1155602 431252 444594 129271 114748 134398 132026 158481 155307 144347 145173 93034 95386 293777 260861 773011 772067 237854 234863 305102 309410 364594 355894 367715 373616 387939 392128 365362 405831 821927 874435 583046 490169 330044 321906 375878 373061 389780 393499 395018 403109 444453 445782 717475 751036 39.55 67.5 1
08:30:50 2023-09-27 387808 388029 95733 94163 151178 155697 161189 157811 99118 98095 116287 116304 140684 141666 401492 433278 1168013 1148480 423268 441696 132823 114748 134437 132026 158481 154871 144211 145034 93034 95386 303130 261482 772980 775154 235580 233487 306537 306802 362724 353210 371832 371719 385689 393338 365326 405579 826706 859687 580579 486898 328646 323507 373261 373621 388020 394162 396520 400050 443585 445473 719550 752989 39.55 67.5 1
08:30:51 2023-09-27 391986 387547 95668 94135 151279 155965 161372 158428 99186 98398 116333 116498 140363 142101 401492 430097 1173728 1152744 424411 444895 129537 115282 132712 132108 158886 154733 144952 145137 93000 93271 296095 261337 769304 770387 235545 233882 306969 306478 365627 355339 368932 373616 385653 393615 367386 404756 827292 865456 585825 486580 329111 322454 374240 372990 390766 394160 395261 398813 444308 446687 717401 751273 39.55 67.5 1
08:30:52 2023-09-27 395319 388060 95664 94107 151283 155644 161302 157986 99325 98062 116287 116078 140396 145400 401492 433084 1161876 1145961 432170 444558 132593 114748 134141 132026 157944 155303 143880 145274 93034 95386 295551 261288 775642 773986 237182 234174 304031 308974 365110 353888 369560 373088 388047 393615 364196 407704 820656 856442 579208 488627 329161 320932 376385 374146 387948 394714 394150 403035 446304 446418 722622 750169 39.55 67.5 1
08:30:53 2023-09-27 387988 389852 95700 96321 151077 154867 159347 157661 99056 98335 113585 116265 141216 141640 401951 435529 1169523 1151639 426904 444773 129182 114715 134363 132026 158481 154837 144543 145352 93034 95352 293777 261445 773328 774768 238191 233487 304887 308538 362724 353888 369560 372503 387436 392475 363140 405470 825535 856370 579208 486652 328414 323866 373821 373026 386785 394714 396556 401219 442893 442383 715297 750859 39.55 67.5 1
08:30:54 2023-09-27 393652 388065 95668 96379 151279 155679 161337 160610 99287 98095 116402 116111 140623 142184 401492 427603 1162148 1150151 428672 444268 129182 114748 134437 131993 158481 154871 144751 145173 93034 95288 295551 261041 770846 773119 236847 234723 305639 306478 362181 355090 369524 372036 387465 392475 367529 405362 820656 865456 580579 487368 330278 322622 374417 373026 391319 392958 395581 402144 444345 447451 725121 751013 39.55 67.5 1
08:30:55 2023-09-27 396172 390548 95640 94143 151182 156009 158557 158242 99122 98260 116368 116318 140396 141669 401492 432755 1164597 1144128 429959 444558 132535 114748 134247 131993 157944 154871 143846 145409 92970 95551 293229 261518 765055 773986 234889 234967 305209 306802 363849 354780 369560 372036 388047 394169 364743 405398 823091 856478 583321 488627 330512 320540 374453 377563 387984 392888 395802 402465 447118 445715 725295 750822 39.55 67.5 1
08:30:56 2023-09-27 390179 388065 95636 94111 151283 155870 161224 160610 99287 98095 116368 116271 140590 145471 401492 435715 1171368 1153427 426412 444594 132604 114748 132712 132440 158347 155563 144543 145171 93165 93398 293777 261337 770880 774219 238191 233872 306070 308538 362979 353888 368448 375204 387465 392475 363869 404222 825499 865996 572767 490169 328646 323866 374382 374181 387366 393606 396520 401219 446972 443039 714249 751296 39.55 67.5 1
08:30:57 2023-09-27 392540 388069 95571 94175 151212 156113 161528 157801 99118 98095 116368 116425 140423 145435 400162 427876 1162148 1150151 428030 441624 129749 114682 134719 131869 158986 154768 144511 144532 93034 95320 292876 260894 774910 772857 236847 234208 305854 308538 363566 355125 369632 372036 387120 390364 367565 405470 822473 866423 575472 486208 330131 322884 374417 371874 390215 394092 394114 400964 442061 447050 723403 747569 39.55 67.5 1
08:30:58 2023-09-27 394769 388065 95825 96355 151245 156182 161077 158137 99118 98128 113654 116384 140487 142297 401201 432186 1168770 1146574 426604 444449 129182 115156 134529 132324 158414 154837 144551 145274 93034 95419 293777 261445 768250 775982 236179 234605 305854 308429 364396 352187 369402 372036 387465 394446 365291 405398 823091 861396 579208 486208 330980 322359 373821 374217 388020 392923 395802 400935 446972 444390 724502 752342 39.55 67.5 1
08:30:59 2023-09-27 387808 388065 95967 96216 151283 155177 161337 157361 99186 97895 116368 115885 140396 145298 401492 430437 1164633 1158254 429886 442057 132707 114715 134363 131960 158481 155307 144347 144803 92970 95221 295551 259870 769382 769910 236310 233487 305209 309410 363053 353210 368448 372503 388047 391268 365362 404186 823091 865492 587215 490935 328182 322622 375542 371910 387731 392502 396556 402465 441827 444390 712157 748794 39.55 67.5 1
08:31:00 2023-09-27 392249 387407 96157 94135 152055 154729 158890 156942 99155 97964 113573 115945 141216 141141 402630 433007 1157141 1150151 429341 441660 129360 115037 134492 131960 158843 154596 144475 144803 93034 95187 294679 259068 772074 774658 235381 234208 304851 307763 361010 352187 369668 373088 387465 390101 366162 405542 820729 863941 580579 486898 329344 322920 375542 371578 388020 393817 394705 401255 442061 443075 720266 747532 39.55 67.5 1
08:31:01 2023-09-27 391360 388065 95441 94175 150727 156182 158114 158872 98916 98431 116137 116692 140137 142297 401492 430097 1173801 1152707 423678 445222 132621 114748 134437 131993 158481 154871 144551 145072 93034 95353 295177 263514 771287 770387 235580 234208 305639 306802 364396 354273 368412 371353 386883 394446 366133 403546 826706 868264 577837 486652 328646 322073 375264 377299 391173 393945 398055 399904 446863 445604 715151 753339 39.55 67.5 1
08:31:02 2023-09-27 394197 387997 95672 96391 151250 155212 161337 160610 99056 98095 116368 116078 140396 145298 401492 430966 1163736 1156059 430312 444558 129501 114748 134398 131993 158481 154768 144409 145274 93034 95287 295794 260271 775393 769841 237921 234208 304780 309192 361168 353210 367305 370834 388047 392439 365326 404931 820693 870424 580266 489478 329344 321870 375542 372990 388020 393320 394705 403072 444598 446382 716348 747569 39.55 67.5 1
08:31:03 2023-09-27 391980 388069 95733 96187 151283 155177 161372 157361 99458 97895 116402 115965 140429 144989 401492 433084 1161662 1147279 430849 444099 129182 114682 134470 132142 158414 154733 144177 145103 93034 95221 293777 261148 767509 775154 237518 234104 304745 307522 363420 353888 369632 373616 388047 390684 364196 408977 819497 856514 580579 487588 328318 322884 376421 372467 387711 392958 395297 403394 441809 445473 719684 748535 39.55 67.5 1
08:31:04 2023-09-27 390444 388065 95510 94175 151279 155679 161042 160645 98949 98095 116252 116304 140233 141538 401492 427876 1173806 1152707 422270 441696 129186 114748 134625 132349 158514 154871 144111 144632 93034 95320 303130 261009 771621 770387 234889 233882 306969 306694 362216 354273 368412 373088 384534 392510 366462 404150 826706 865541 585825 486580 328646 323866 374203 372764 390215 394160 395018 399376 444598 448463 717438 751390 39.55 67.5 1
08:31:05 2023-09-27 393652 388065 95603 96254 151144 155905 158632 158027 99023 97997 113474 115978 140330 141751 401346 427129 1165416 1153427 429886 441696 132713 114715 132712 132108 158481 154837 144551 144837 92970 95254 296031 260969 766618 770314 236847 234758 305209 306478 361168 354024 367305 372036 388047 391889 366426 405831 819497 865528 585825 488826 330278 321906 374489 373026 391042 393606 394948 402429 444308 447072 719550 749067 39.55 67.5 1
08:31:06 2023-09-27 387952 388065 95599 96350 151283 155905 161077 160352 99118 97995 116252 116078 140170 145365 401492 435679 1170537 1150151 423678 442021 132570 114715 134141 131869 157944 154802 144079 144837 93104 95287 292876 260710 772241 771693 236145 233290 305639 306802 361168 351898 369004 371981 385724 392475 363104 405398 825535 856478 587215 489478 328414 323866 374119 373585 386821 394160 399756 400927 445565 445788 714681 751324 39.55 67.5 1
08:31:07 2023-09-27 387427 387479 95708 94204 151669 155411 158890 157661 99153 98062 116368 116111 141216 141336 401492 429116 1169707 1159150 426223 444594 129182 114682 134363 131202 159110 154660 144347 144803 93034 95187 293777 259504 773706 771479 235545 232088 305352 308538 363053 353776 369264 372467 385689 391268 366426 404792 825689 865456 580236 486544 327718 324323 373857 371874 389940 394437 396592 400333 442097 445398 713215 749193 39.55 67.5 1
08:31:08 2023-09-27 392540 388065 95640 96258 151245 155212 161302 160575 99118 98062 116321 116111 140396 145502 400478 427205 1162148 1150151 428030 441444 131722 115282 132712 132166 158414 154733 144211 144934 93034 93271 292876 260933 777558 770568 236847 234208 304958 306802 365110 355374 369524 372036 387465 390983 367020 408143 820693 866423 574119 486208 330168 321906 374453 371910 391042 393507 393801 400964 442097 447072 722380 747569 39.55 67.5 1
08:31:09 2023-09-27 391955 388065 95607 96292 151250 155212 158595 158172 99155 98062 116368 116111 140396 145435 401492 433079 1171368 1152607 427353 441732 132317 114748 133978 131993 159550 155338 143846 145308 93034 93195 293229 261261 763980 766233 235615 233522 305639 306802 363304 353888 368412 371945 386575 393615 363614 403546 825535 863905 579208 490205 327854 322920 374119 374217 387948 393329 396520 400652 445600 444385 712193 751959 39.55 67.5 1
08:31:10 2023-09-27 387876 388060 96056 96254 151283 155177 161372 157361 99089 98168 113639 116038 140717 145294 401383 430329 1168770 1160566 429341 441877 129360 114715 134328 131960 158481 155056 144347 144934 93034 95319 293777 259504 775976 770203 238866 233383 305209 307057 363053 353210 369004 372800 386919 390719 365362 404792 824331 865456 588605 489478 327718 323639 374453 371910 387731 394160 396592 401860 441827 444426 711077 748831 39.55 67.5 1
08:31:11 2023-09-27 393096 388065 95408 93842 150761 155368 161007 157556 98949 98095 116171 116144 140399 145471 401209 431330 1166321 1142502 423412 441696 132621 114748 134250 131993 158229 154837 144011 144632 92906 95254 303130 261518 773115 775154 236179 234243 306070 306802 363304 352187 369560 371768 385724 393615 365034 405398 823128 862065 587215 485520 330044 322371 372999 374181 388020 393817 393801 400013 444903 445533 725712 754993 39.65 67.5 1
08:31:12 2023-09-27 391105 388065 95733 94207 150936 155935 158225 158363 99122 98199 113519 116271 140396 145391 401209 430145 1176221 1153427 427353 445222 132529 114748 132350 132357 157408 155338 144151 145544 92777 95453 292481 261482 758458 770387 235580 233522 305209 308538 364140 352152 367341 371389 386883 394169 364743 406229 824331 866423 584436 486724 328646 322037 374155 374217 388020 392502 395332 400935 447045 445398 713202 751310 39.65 67.5 1
08:31:13 2023-09-27 391975 388065 95636 96220 151736 155177 161372 157361 99356 98062 116240 116111 140396 145502 401492 431794 1160229 1150151 428030 444594 129360 114715 134398 131235 158877 154553 144581 144568 93034 95056 292928 259641 779435 775154 234854 234045 305209 308538 362908 353210 369704 372825 387465 390136 366462 409268 822546 865199 580579 485952 330149 322633 377359 374108 387948 396385 396926 401109 441809 447999 724680 749067 39.55 67.5 1
08:31:14 2023-09-27 392540 387623 95534 94107 151111 155845 159125 157881 99019 98095 116333 116464 141216 142032 401492 432362 1167939 1144128 423570 445583 132662 114715 134293 131993 158447 154837 144179 145455 93034 95484 295551 261518 772047 775117 236179 234243 304851 306802 363268 352152 369524 369907 386582 394169 365255 405077 824257 862613 579208 485484 330512 322849 372964 374146 388020 393507 395802 399977 444868 444319 723367 751923 39.55 67.5 1
08:31:15 2023-09-27 391115 388065 95640 96292 151003 155861 161119 157801 99085 98029 116333 116078 140396 141700 401128 432109 1177957 1153316 427207 441552 128953 115348 131980 132543 157843 155667 143812 145437 92777 95486 303130 262918 764292 771479 237518 233487 305639 306766 366663 354602 367305 371874 386847 394169 364160 406119 824257 865127 583046 489478 328646 323339 376061 375306 387984 393606 395890 401219 445600 446491 713165 753026 39.55 67.5 1
08:31:16 2023-09-27 391980 389997 95510 96324 151250 155177 161267 157801 99221 98326 116495 116078 140363 145298 401492 430432 1160500 1149296 427353 444558 129537 114649 134586 131202 158843 154304 144647 144500 93034 95154 293229 259469 777482 773949 236847 234174 305639 308538 363053 356361 369596 373088 387429 390065 366462 405470 823055 865163 583321 486208 329577 322849 374382 371613 388020 394127 394114 401219 441989 447050 723097 749325 39.55 67.5 1
08:31:17 2023-09-27 393648 387885 95701 94203 151081 156271 158225 158242 99089 98299 116426 116412 140297 142033 401310 431686 1164597 1143315 423606 444231 129182 114715 134258 131960 158195 154802 144045 145137 93134 95352 295551 261518 777475 775117 236179 234208 306070 306802 363304 352187 369524 372036 386575 394169 365291 405362 823091 862613 587215 485242 330512 322849 372964 374181 387984 393507 395802 400013 446304 444355 724465 752379 39.55 67.5 1
08:31:18 2023-09-27 387844 388065 95636 96286 151279 155143 161337 157361 99254 98029 116402 116078 140363 145192 402930 430432 1164560 1159423 429582 441624 129393 114682 134625 131869 158481 154768 144211 144632 93034 95352 295551 259870 770880 769841 236345 233453 305388 309410 363566 353210 369524 373061 387429 389782 366133 405362 823091 868264 579208 490898 327586 323830 375507 374564 387767 394222 400325 403815 441917 446272 714378 751421 39.65 67.5 1
08:31:19 2023-09-27 392394 387957 96152 94143 151212 155212 161302 157661 99254 98233 113786 116045 140197 145467 401492 429841 1162037 1150151 427993 444521 129537 114649 134813 131202 158986 154304 144952 144534 93034 95154 292876 259906 776069 773681 236847 233882 305209 308538 363053 353989 371528 372561 387429 390101 366941 405470 820693 866423 581950 486208 329577 322849 374382 371839 388020 393542 394078 401219 441318 445711 722307 746832 39.65 67.5 1
08:31:20 2023-09-27 390251 388065 95696 96283 151250 155212 158446 157801 99153 98062 116333 116078 140363 145400 401492 433084 1171368 1152233 426713 445537 132375 115256 134036 132390 157375 155810 143846 145475 93034 95484 292876 260969 777277 771842 235910 233848 305209 308320 363268 353639 368377 371910 386539 393329 366567 405934 828041 865017 584436 490024 328537 322705 376098 375127 388781 393570 396448 401219 447797 443039 715394 753176 39.55 67.5 1
08:31:21 2023-09-27 387844 387515 95672 96183 151567 154729 161450 157221 99221 97862 116287 115852 141118 145333 401492 429791 1166285 1159423 427280 441985 129182 115037 134141 131745 158447 154802 144313 144803 93034 95187 295551 259469 777625 770221 236274 233093 304601 307728 363053 353210 368968 372764 386883 390101 366162 404720 824294 868264 579208 489441 327183 323866 374417 371874 388020 394714 396556 401255 442061 445050 711077 747532 39.65 67.5 1
08:31:22 2023-09-27 392540 388065 95668 94099 151245 155593 158632 157641 99023 98200 113597 116331 140620 141471 401346 427894 1162801 1152308 427725 441588 129364 114649 134719 131202 159393 154906 144511 144432 93034 95386 303130 260861 788841 772784 236847 234174 305209 308538 363822 354841 369632 372294 387738 391268 367235 405434 820656 867041 583321 486208 329577 322073 374382 371874 390766 393507 394114 401219 442061 447755 722343 749030 39.65 67.5 1
08:31:23 2023-09-27 390525 388065 95478 96291 151216 155644 161302 157691 99085 98062 116368 116078 140396 145435 401492 433079 1171368 1151787 428120 444208 132621 114748 134106 132208 157734 154768 144275 145274 93034 95386 293229 260674 767459 770604 238258 233487 305854 308538 362724 353639 368412 372467 386847 393579 363104 404150 825499 862613 587215 489441 328646 322849 374382 374181 386785 393320 396484 400927 447995 444795 715829 753599 39.55 67.5 1
08:31:24 2023-09-27 389689 387993 95766 94107 151635 155005 158779 157621 99323 97895 116368 115885 140363 141239 401383 429760 1167741 1159423 426677 441840 132788 114682 134328 131778 158338 154768 144313 144803 93034 95187 293777 260776 770263 770387 236274 233093 305639 308974 362871 353210 369004 373026 386539 390958 366133 407052 824294 868264 585825 486652 326395 323866 376898 371839 389940 394714 396592 401219 441809 448072 711077 748535 39.55 67.5 1
08:31:25 2023-09-27 394585 388065 95506 94079 151003 156039 158225 160757 98916 98095 116171 116271 140137 141636 400889 432093 1164597 1140878 427389 441696 132806 114748 134437 132531 157944 155303 143812 145034 92906 95288 303130 261265 765364 773949 236847 234605 305209 306730 363304 352117 369524 369943 387429 394169 364743 405077 823856 863287 579208 487022 330512 321466 375759 374074 387840 394643 395655 401036 448068 446491 724465 751390 39.55 67.5 1
08:31:26 2023-09-27 390219 387885 95733 94144 151212 155212 161154 157801 99052 97997 116252 116078 140266 141852 400889 433165 1171368 1153427 426111 444895 132621 114748 134343 132465 157734 155303 144151 145139 93034 95221 292876 260674 762736 770601 235945 233965 305854 306406 362689 353888 368412 372503 386575 393338 363614 404186 825535 863295 584436 491760 328646 323603 374119 374146 386785 393606 398584 401219 446972 443039 713202 751273 39.55 67.5 1
08:31:27 2023-09-27 389453 387804 95672 96178 151317 155177 161337 157361 99153 98093 113573 116118 140684 141370 401201 430289 1168770 1160925 426866 441840 129537 115123 134693 131926 158481 154768 144313 144496 93190 95350 293229 259033 776165 771479 236274 233383 306070 308974 363053 355857 369524 372764 385689 390101 366426 404756 826706 865420 579208 486616 327414 323507 373821 373729 388020 394160 396592 400616 441701 446734 712391 747569 39.55 67.5 1
08:31:28 2023-09-27 394489 387551 95449 96317 150765 154867 158114 157661 98916 98095 116137 116271 140054 145688 401492 431753 1165453 1140605 427389 444558 132570 114715 134012 131993 158099 154802 143846 144837 92777 95287 292876 261554 766394 772820 236513 234769 303923 306802 363268 353888 368968 369943 386883 393892 364196 405077 820826 856478 592652 486208 330512 321609 373297 374181 387948 394437 395241 400616 444244 444043 726705 753525 39.65 67.5 1
08:31:29 2023-09-27 389929 387849 95636 94143 151178 155074 158225 157766 99021 98098 113498 115945 140363 145298 401223 433079 1171368 1152496 426075 441624 128820 114748 133850 132290 157208 155338 143613 145034 92906 95352 292876 261301 765645 770387 235580 233487 305854 308320 363814 353888 367341 371874 386847 393293 363650 406229 824294 863905 583046 489441 328122 322622 373857 374181 387948 392466 395890 400854 445564 444422 712661 751923 39.65 67.5 1
08:31:30 2023-09-27 391703 388065 95575 96225 151250 155143 158852 157361 98916 97895 116171 116078 140137 145263 401492 431110 1155466 1149333 427051 441277 132788 114682 134398 131202 158514 154269 144313 144334 93034 93099 295794 258270 776908 773949 236847 233848 305209 306802 361010 352117 369596 372036 386847 390101 365326 405470 820656 863259 586063 486208 328136 322562 376365 373698 387804 395827 396926 401073 441809 445255 723650 749177 39.55 67.5 1
08:31:31 2023-09-27 391079 388065 95665 96283 150765 155762 158225 160800 98916 98029 116137 116078 139461 141746 401492 430437 1164597 1142905 422270 442021 132570 114682 134106 131745 157592 154841 143812 144769 92777 95154 292876 261041 770076 774768 236680 233487 306070 306802 362181 352152 369596 372036 384534 392475 364743 405506 823128 859128 586063 484760 328646 323866 372145 373026 387659 393542 394982 398813 444326 444079 719139 752677 39.55 67.5 1
08:31:32 2023-09-27 393652 388065 95539 94099 151212 154833 161042 157301 99085 97928 116287 115885 140266 145263 401492 428130 1164597 1153427 430945 441624 132713 114715 134437 131235 157977 154802 143812 144632 93034 95253 303130 260674 784949 769841 235381 234243 304780 308974 361098 352223 370326 373238 387758 391879 365184 404784 822761 872019 583046 491410 330044 323412 375507 372990 388020 392430 393801 402173 441701 446697 716893 748498 39.65 67.5 1
08:31:33 2023-09-27 391083 387849 95668 96216 151245 155143 161189 157591 99118 97795 116368 115885 140363 145126 400889 432719 1157141 1143524 431142 441985 132621 114715 134437 131960 157944 154802 144151 144837 92906 95187 292538 260271 779986 773986 237182 233522 304281 307487 363566 353888 369524 372825 388047 391268 363905 405398 818303 856406 579208 487588 328646 320611 376142 373026 386785 394437 394705 403109 443995 442693 719550 746869 39.65 67.5 1
08:31:34 2023-09-27 389730 388065 95737 94176 151115 155653 158451 157766 98953 97964 116438 115978 140297 141403 400707 432935 1166248 1146812 426260 442021 129679 114649 134293 131836 157944 154768 144075 144701 93000 95187 293229 260674 769421 772857 237921 232769 306070 306802 361133 353888 369596 371614 385075 392164 364196 405470 824257 857307 583321 487588 327682 323603 372702 372467 386749 395091 396556 400013 444598 441850 717475 749760 39.65 67.5 1
08:31:35 2023-09-27 393652 387623 95676 96349 151043 154833 159125 157221 98949 97895 116252 115965 140827 145475 401209 426606 1162148 1150151 428672 444326 132570 114682 134141 131778 157944 154802 143880 144782 92906 95187 292876 260638 765375 770387 236179 234208 303674 306802 361168 354273 368448 369943 387781 391889 366977 404150 820076 865456 585825 486208 329577 321870 373857 371945 391173 394535 396180 401568 445819 446580 722585 751458 39.65 67.5 1
08:31:36 2023-09-27 394473 387957 95571 94111 150761 155177 158114 157801 98916 97895 113441 116111 139560 145298 400889 432398 1162801 1140878 430605 441624 132529 114715 134250 132178 157242 155303 143712 144934 92777 95386 303130 261229 774149 772857 234889 234278 304316 306802 363268 353888 369004 372036 388047 393615 364196 405398 820656 856442 579208 488627 330044 320896 376328 374181 387984 394714 395802 402181 444903 445860 722343 749723 39.65 67.5 1
08:31:37 2023-09-27 389177 387804 95607 96157 151250 155035 161302 157361 99085 97991 116368 115885 140266 145126 401492 429188 1166285 1159423 426600 441985 129182 114682 134363 131202 158481 154768 144313 144568 92970 95187 295794 259068 771988 766197 235580 232088 305639 308538 362797 355318 368448 372467 385724 389853 366726 407126 828041 868842 578177 490364 327038 323171 376098 373584 387876 394607 396520 400579 441390 446066 712942 749140 39.55 67.5 1
08:31:38 2023-09-27 392222 388065 95474 96283 151145 155368 158225 157581 98916 97895 116171 116078 140170 145263 400925 427209 1162148 1148480 426749 441949 129182 114491 134363 131169 158481 154553 144179 144334 92975 95221 295551 259941 780202 770604 236680 233848 305209 306802 361010 354024 369560 369943 385724 390101 366977 405434 820076 865199 581950 485520 329111 322359 373857 373052 388020 392958 394078 400652 441498 445398 720266 746537 39.65 67.5 1
08:31:39 2023-09-27 390183 388065 95279 96220 150311 155679 157783 160575 98916 97895 116137 115965 139527 145298 401223 428549 1171368 1150151 423678 441624 128949 114715 134250 131869 157375 154837 143812 144632 92777 95254 295551 261518 766265 770203 237518 234000 305387 306586 364253 354889 367198 373052 386088 393186 365148 405396 824257 865163 570062 486616 328636 322216 372964 374181 388020 392502 395018 401369 444244 446734 713202 750859 39.65 67.5 1
08:31:40 2023-09-27 391949 387792 95918 96183 151003 155143 161077 157047 99085 97895 113621 115885 139428 145192 401492 430535 1162148 1156059 430264 441985 132621 114715 134437 131235 158229 154660 144451 144769 92970 95187 295551 259906 768806 768482 234889 233522 304067 308538 363566 352187 367629 373088 388047 391268 365291 404931 820076 865492 580266 486688 328646 320896 375279 371874 388020 391880 394114 402173 441484 446418 716376 746721 39.65 67.5 1
08:31:41 2023-09-27 391955 387957 95673 94176 151149 155005 158565 157002 99089 97695 116206 115342 140266 144786 400881 433688 1155429 1143450 429132 440966 129188 114682 133919 131202 157977 154802 143846 144803 92777 93036 293229 259870 766437 773986 236847 233487 303427 308974 363053 351898 369560 372036 388047 390136 363104 405398 818267 856406 583321 487243 327854 321906 375578 371910 386785 394160 394114 402465 444598 441850 719550 749325 39.65 67.5 1
08:31:42 2023-09-27 387334 387587 95351 96183 151216 154798 158114 157047 98916 97962 116137 115998 140633 145373 401209 427541 1169707 1152744 421641 441985 132604 114373 134141 131169 158338 154304 143880 144334 92906 95154 292876 259068 774837 769692 236847 232122 305962 308270 361010 352223 368153 373088 384534 390101 366713 404150 823128 868695 579208 488133 327391 324215 375300 373843 387912 394052 396376 399231 441845 447050 711077 747569 39.55 67.5 1
08:31:43 2023-09-27 392540 388065 95701 94067 150761 154798 158004 157047 98848 97728 116356 115852 139527 145090 400889 426159 1159678 1147664 427121 440894 132806 114649 134437 131202 158338 154518 144011 144432 92906 95221 303130 260271 776801 770568 236179 233522 304780 306802 363053 353776 369524 369677 386303 390136 366719 405398 819461 864585 579208 484833 328646 320575 373261 373052 388020 392923 395802 400652 442061 446734 720266 746869 39.55 67.5 1
08:31:44 2023-09-27 390488 388065 95412 96290 150316 155212 157783 160498 98916 97928 116171 115885 139527 145059 400323 429188 1171368 1150151 428120 441985 132529 114715 133978 131869 157100 154768 143807 144871 92777 95254 293229 261554 762411 769296 237249 233522 305209 306550 366145 354817 370063 373616 385581 394097 364927 405359 822908 863760 579208 486580 328414 322395 372738 374181 387804 393105 395261 400050 444279 446418 715320 751959 39.65 67.5 1
08:31:45 2023-09-27 391349 387519 95441 96178 151007 154927 161007 157361 98813 97895 116171 115408 140170 145090 400925 429832 1162642 1152707 429923 441985 132570 114682 134012 131235 157944 154553 143880 144568 92906 95221 295551 260884 769037 768208 234889 233522 304103 308538 363677 352152 367011 370834 388047 390993 365291 404637 820693 865528 586989 489478 327854 320967 377433 371910 388020 392466 394150 402465 441809 446418 714249 749067 39.65 67.5 1
08:31:46 2023-09-27 389450 388065 95441 96187 150794 155212 158004 157361 98916 97895 116171 115998 139592 145263 400323 433043 1168013 1143524 423235 441624 132437 114715 134250 131963 157944 154630 144211 145034 92899 93303 303130 261796 779352 773840 237518 233186 306249 306586 364337 352117 369632 371389 385417 392164 365219 405506 823674 857307 580579 486208 327269 323411 374203 371945 386821 392649 395926 398813 444598 444603 718530 749760 39.65 67.5 1
08:31:47 2023-09-27 387988 388065 95408 96220 150761 155177 158004 157361 98916 97895 116137 115998 139527 141324 401209 426981 1171368 1153427 423282 441660 132806 114682 134437 131169 158481 154338 144551 144368 92777 95187 295551 259906 774501 769757 236847 233674 306070 305938 363053 353741 368412 372825 384228 391303 366426 403830 824951 865420 587215 488863 327890 323579 374203 373734 390034 393499 396668 398668 441593 445220 714139 748919 39.65 67.5 1
08:31:48 2023-09-27 393611 387804 95412 96191 150765 155177 158341 157656 98916 97958 116171 115918 139560 145161 400141 425340 1162148 1148517 427993 441985 132501 114649 134012 131202 157275 154338 143846 144568 92777 95056 293229 260307 768418 770387 236179 233882 304780 306802 361133 356398 368412 369943 386919 391303 366462 406266 820729 867650 579208 485864 329577 320718 373857 374898 390215 394437 395802 400652 441881 447050 719997 749325 39.65 67.5 1
08:31:49 2023-09-27 387988 387551 95384 96282 150973 154798 158225 157012 98916 98029 116298 115852 140440 145546 400286 433043 1168804 1151514 423642 441985 132214 114715 133815 131960 159406 154802 143579 144803 92906 95220 292876 260236 760437 770387 235545 233453 304351 306802 362724 351898 370026 373734 385944 393293 365753 405683 825184 863397 580236 491061 328000 322669 375832 374110 387330 392430 395854 400288 447118 442277 712091 749723 39.65 67.5 1
08:31:50 2023-09-27 387844 388069 95669 96120 151245 155108 161267 157361 99221 97862 116333 115342 140363 144989 401223 428779 1165453 1158525 427920 441552 129304 114649 134625 131202 158304 154768 144011 144632 92906 95187 292876 259433 770574 769296 236239 233093 304887 308974 363053 352187 368412 372467 386847 389746 365291 405041 822473 866423 579208 489441 327087 322884 374417 373843 388020 393606 396556 400927 442061 446418 711041 749325 39.65 67.5 1
08:31:51 2023-09-27 393478 388065 95382 96358 150731 155177 158268 157801 98782 98029 116137 116078 139527 145706 400852 430468 1164560 1140878 423570 441588 132535 114715 134071 131869 159550 154802 143846 144837 92906 93132 293229 261265 765138 776971 236513 234466 305782 306622 365110 354853 369047 369727 385509 393579 364743 404756 820656 863287 573556 484687 329285 321870 372145 373883 387840 394714 395522 399977 444244 445715 723403 751354 39.65 67.5 1
08:31:52 2023-09-27 390179 388065 95731 96253 150731 155177 158225 157691 98916 98062 116298 116045 140137 145400 400569 430437 1173865 1152233 426075 444558 132340 114748 133815 131993 157000 155307 143545 145274 92713 95386 292876 261482 760260 769585 237350 233487 305209 306802 363304 353888 367305 373616 386267 394169 364160 405506 823091 866423 583046 486616 328646 322849 373821 374217 390721 392181 398905 400927 446995 444248 714378 752529 39.65 67.5 1
08:31:53 2023-09-27 391360 388069 95474 94067 151245 154798 161267 157047 99085 97962 116298 115965 140137 145298 401456 430679 1155466 1147242 428455 441444 129541 114583 134599 131136 158414 154630 144611 144532 93000 95283 297738 258890 774035 772820 236847 233487 305209 308320 360938 353175 369560 372820 386847 389817 366390 405470 820656 863250 589995 486208 328646 321620 373821 373052 388020 393507 394114 401219 441989 445050 720230 748553 39.65 67.5 1
08:31:54 2023-09-27 392540 388065 95470 94172 150727 155644 158114 158102 98916 98062 116137 116078 139560 145471 400569 431463 1164560 1140878 423534 441985 132621 114715 134343 131778 157342 154802 144351 144803 92841 95220 293391 261482 770944 775117 236179 233848 305639 306766 363014 354639 369228 369907 385689 393615 367160 408031 825689 862065 579208 484614 330278 321858 374770 375965 387804 395512 395802 399658 445638 444043 722855 751013 39.65 67.5 1
08:31:55 2023-09-27 391397 388065 95543 96290 150523 155177 158119 158097 98984 98029 116217 115965 139527 145192 400250 430432 1171368 1150151 428120 441985 132621 114748 133850 131993 156850 154768 143574 145274 92777 95352 295794 261445 757103 769296 237921 233487 305209 306802 363304 352117 367269 373616 386267 394446 364160 405794 823055 863869 579208 486652 328414 322359 373261 374217 388020 393284 395297 400616 445251 445400 712120 750254 39.65 67.5 1
08:31:56 2023-09-27 391360 387551 95668 96149 151495 154798 159570 156758 98916 97962 116217 115885 140827 145280 401492 431717 1154574 1148443 426713 441755 132707 114537 134328 131169 158447 154484 144313 144313 93034 95121 294679 258270 775070 774768 237182 233965 305857 308357 360938 354889 369488 371927 387601 389615 365184 409417 820620 861396 581950 486208 328646 322633 374083 373052 387948 392923 394078 401073 441989 443075 720193 748793 39.65 67.5 1
08:31:57 2023-09-27 389929 388060 95409 96220 150727 155177 158114 157691 98916 98062 116171 116078 139560 145298 400569 430468 1167148 1143315 422234 441588 132621 114715 134343 132178 157910 154802 143812 144632 92906 95187 305900 261193 774935 775081 236179 233522 306070 306694 362724 354388 369560 369943 385111 393303 364196 405434 821891 861101 583046 484381 329344 322884 374167 373585 388020 393817 395802 398813 446341 447123 725121 752951 39.65 67.5 1
08:31:58 2023-09-27 391955 387804 95542 96157 151216 155143 161302 157361 99085 98193 116333 115692 140363 144989 401492 430468 1164625 1156022 429886 441949 132535 114583 132443 131860 158347 154596 144177 144667 93000 95350 295794 259690 770918 769187 238022 233872 304245 308974 363053 354780 369239 374144 387702 390613 364743 405831 823091 868805 587215 489441 328182 320575 375243 374560 387984 392430 395890 402429 441701 445715 712895 748793 39.65 67.5 1
08:31:59 2023-09-27 391355 388065 95636 96153 151283 154867 161337 156888 99254 97695 116333 115342 140170 144989 400889 432366 1153757 1143487 426677 441877 132638 114682 134106 131235 158195 154518 143846 144300 93104 95154 293777 258235 784284 773949 236680 233487 304995 308974 361010 351871 369560 372561 386267 389484 364231 405434 818845 863324 580579 485952 328391 322073 374275 373579 386641 395270 396926 401036 441809 445158 721596 747067 39.65 67.5 1
08:32:00 2023-09-27 387988 387551 95311 94236 150767 154798 158225 157221 98916 97962 113408 115978 140537 145577 400852 430432 1164560 1143854 422234 442021 132593 114682 134106 131202 158133 154518 143712 144769 92777 95187 295551 260674 770423 774533 236847 233290 304851 306802 361927 352117 369632 372036 384498 392439 364231 405470 822613 857307 600525 485484 328646 323339 374240 372728 387984 393817 394669 398813 445541 444319 719292 750822 39.65 67.5 1
08:32:01 2023-09-27 392504 387519 95824 96149 150761 155001 161042 157047 99085 97895 113633 115692 140004 145192 400889 427952 1162148 1153427 429278 441949 132621 114649 134343 131778 157910 154768 144351 144668 92906 95187 295551 259870 770384 769026 236847 233848 304281 308538 364007 355318 370053 371782 387867 391126 365184 404784 820974 871342 583046 490364 329577 320896 374453 371910 388020 392323 396364 401219 441701 445711 716348 746758 39.65 67.5 1
08:32:02 2023-09-27 390764 387792 95510 96290 151145 155108 158817 157361 99085 97862 116333 115375 139560 144887 400889 433079 1155429 1143450 431142 441588 132443 114682 133978 131869 159550 154802 143613 144803 92777 93132 293229 260271 767328 773986 236847 233453 303320 308974 363566 351898 368968 372561 388047 391232 363104 405362 817653 856370 583321 487588 327818 320932 375542 372990 387330 394437 394114 402465 445227 441886 719550 749325 39.65 67.5 1
08:32:03 2023-09-27 387916 387587 95315 96183 151216 154833 158225 157012 98916 98029 116217 116045 140054 145475 401492 427205 1171368 1153427 423282 441985 129182 114373 134200 131169 158229 154269 143846 144530 92899 93302 293777 259655 773008 769836 237015 233383 305638 306428 363822 355894 368377 372825 384498 390958 367301 407089 825462 868878 585825 488280 328414 323579 373675 373315 388020 393606 395297 396533 442061 445711 714285 747532 39.65 67.5 1
08:32:04 2023-09-27 392540 388065 95376 94035 150727 154798 158225 157047 98916 97862 116217 115885 140137 145192 399967 425473 1162148 1146812 427725 441624 132621 114649 134250 131202 157910 154660 143812 144432 92777 95154 303130 259870 771737 770387 236179 233848 304745 306802 363566 354024 368377 371768 386847 391542 366462 404150 819461 867078 587215 485864 329577 320540 376328 375131 390585 394535 395581 400753 444526 446940 722622 750654 39.65 67.5 1
08:32:05 2023-09-27 390285 388065 95445 96157 150765 155108 158114 157361 98949 97895 116252 116078 139527 145263 400286 433079 1168696 1153130 427934 441696 129501 114649 134119 131926 157175 155199 143939 144667 92805 95317 295794 259870 764793 770387 237585 234679 305209 306802 364080 351898 367305 373088 385545 392475 362525 405506 823091 861360 579208 486652 327682 322395 372964 373883 386749 392181 395890 400616 444939 441850 711114 750822 39.65 67.5 1
08:32:06 2023-09-27 388619 388065 95506 96120 151216 154858 161189 157251 98846 97728 116368 115375 140137 144887 401209 428819 1163465 1157739 427316 441949 132535 114649 134106 131202 157944 154518 143880 144568 92777 95154 292876 260405 770846 768208 235945 232769 304780 308538 362871 352152 368448 371945 385402 389817 367681 405602 823345 865629 587215 491061 327792 322442 377396 374108 387840 392430 396520 401219 441809 446418 713178 746942 39.65 67.5 1
08:32:07 2023-09-27 391287 387551 95404 96183 151428 154695 159125 156793 98916 97895 116137 115885 140054 145537 401209 430432 1155466 1146775 426111 441719 129182 114570 134363 131202 158338 154269 144079 144313 92970 94956 294679 258270 771989 772820 236513 233487 303674 306802 361010 352117 369596 372036 387163 389484 365034 405470 819497 861396 581950 485864 328646 321870 373297 372525 387948 392923 394114 400616 441989 443039 720193 748793 39.65 67.5 1
08:32:08 2023-09-27 387988 388065 95248 96187 150278 155212 157673 160386 98747 98095 115987 116384 139494 142217 400286 426668 1171368 1152607 422937 441660 132621 114682 133943 131202 157475 154660 144151 144568 92777 95221 293777 261518 778314 769355 237518 235971 305102 305328 365110 355894 370063 373015 385509 393472 366247 405506 824294 866423 577494 489683 328537 321870 373711 373585 390215 393329 396631 398740 445638 445711 715297 751273 39.65 67.5 1
08:32:09 2023-09-27 392498 387804 95445 96157 151007 154893 161042 157361 98916 97958 116171 115885 139592 145090 400852 427948 1162148 1152607 429582 441949 132570 114682 134106 131202 157843 154553 143812 144568 92777 95220 293229 259870 766988 768208 236680 233848 304067 306802 363053 354457 366718 372561 388047 391303 364743 404931 820656 865492 579208 486652 328646 320315 374417 374825 388020 392430 395899 401852 441701 446831 717020 749251 39.65 67.5 1
08:32:10 2023-09-27 387571 387587 95348 96183 150765 154833 158114 157551 98916 97895 116137 115998 140633 145373 400925 433079 1164597 1148207 422901 441696 128972 114583 132258 131827 160078 154699 143744 144667 92838 95350 293777 260530 770037 773670 235545 232088 304851 306802 361133 353743 369488 371910 385039 392164 363140 405470 823123 857307 592652 488280 327414 323375 372702 372467 385626 394437 396484 400013 444598 441728 716413 749193 39.65 67.5 1
08:32:11 2023-09-27 387571 388065 95408 96153 151003 155108 158114 157361 98916 97928 116137 115885 139560 145196 401223 427241 1169707 1156903 423282 441588 129215 114682 134437 131202 158447 154269 144111 144232 93034 95187 292876 259469 771955 769296 236847 232769 306357 306694 363053 353210 367858 372561 383419 389509 365362 404150 825689 868659 579208 488133 327476 323723 374240 373579 387876 393463 398905 401009 441701 447050 712697 747569 39.65 67.5 1
08:32:12 2023-09-27 394036 387519 95283 96191 150316 155143 157861 157361 98780 98033 113555 116152 140230 141535 399822 431306 1162000 1140730 428526 441588 128921 114649 133850 131745 159103 154837 143613 144803 92801 93195 293229 261445 764768 770568 236680 234828 304316 306802 363268 353888 368968 369943 387465 393338 363140 404186 818267 859128 579208 486208 329358 320410 373261 373585 387366 393883 394682 400616 444244 444422 722343 749193 39.65 67.5 1
08:32:13 2023-09-27 387948 388065 95568 96187 150765 155143 158004 157361 98916 97895 116171 115885 139560 145227 400323 433084 1168013 1149734 423642 442021 132283 114715 133663 131902 161053 155199 143480 144803 92777 95154 295551 260491 761840 770240 235545 233128 304958 306550 365110 351681 367198 374144 385581 392332 365863 406008 822908 864009 576466 486652 328182 322884 373261 376232 388505 392430 395297 400013 445701 441922 713363 751036 39.65 67.5 1
08:32:14 2023-09-27 386717 387551 95412 95983 151007 154514 161042 156575 99085 97728 116171 115342 140054 144760 400605 427912 1162148 1156096 426038 441913 132535 114846 134141 131169 157308 154304 143812 144300 92906 95023 292876 259068 773829 767725 235945 232769 303674 306833 361010 352152 368412 371945 386883 390101 365135 404150 820729 866423 585825 486688 326649 322622 374453 373052 388020 392502 396520 401219 442061 443110 712165 749103 39.65 67.5 1
08:32:15 2023-09-27 390256 388065 95344 96287 150761 155212 157783 157771 98916 97995 116137 116078 139527 145289 400286 431500 1163736 1140878 422270 441949 132621 114682 134250 131202 158061 154596 144451 144564 92865 95350 293391 260933 768231 774768 236680 233383 305998 306622 362181 352117 369632 369943 385111 392332 364999 405434 823091 857307 587215 484614 328646 322037 371848 372764 387984 393267 396645 398777 441809 443075 719176 750169 39.65 67.5 1
08:32:16 2023-09-27 390525 388065 95187 96324 150041 155212 157563 160575 98579 98095 115825 116144 139494 145573 400286 426641 1171368 1150151 425692 441985 132621 114649 133978 131202 157342 154768 143841 144568 92777 95221 293229 261590 765073 768208 237249 233290 305209 306298 363014 353210 367305 372561 385111 393615 365362 404931 824294 866423 579208 488133 328391 321846 374203 375699 390142 393141 396926 396425 446802 446588 716413 752528 39.65 67.5 1
08:32:17 2023-09-27 390807 387515 95510 96021 151077 154798 159013 156903 98916 97728 116171 115375 140054 145240 399995 432791 1157702 1145758 430422 441611 128875 114616 132213 131769 157242 154665 143676 144748 92777 95154 293777 259870 766318 773670 236680 233290 302079 308538 363053 351862 368708 372036 387781 391268 363104 405113 817653 856406 579208 487243 328646 320932 375542 371910 386477 394160 394114 402217 445227 442383 719550 749325 39.65 67.5 1
08:32:18 2023-09-27 388621 388065 95382 96153 150794 155108 158004 157361 98916 98062 116137 115852 139560 145059 400286 433079 1167148 1148480 423235 440930 132437 114682 134250 131748 157768 154553 143812 144532 92777 95187 303130 261051 768346 772857 235580 232122 305639 306766 361133 351681 369380 374108 385402 391879 363543 405362 824111 857162 580579 488627 327002 322741 374203 372467 386205 391827 398584 399868 444598 444603 717438 749760 39.65 67.5 1
08:32:19 2023-09-27 387319 388029 95474 96187 150761 155035 158114 157361 98916 97895 116171 115965 139560 141357 400925 426668 1171368 1152707 421937 441660 132621 114570 134437 131169 158447 154304 144551 144334 92906 95056 292876 259906 770934 769757 236847 233639 306070 306118 363053 353741 367894 372825 384228 391303 366462 403582 824914 865420 585825 488096 328182 323639 373183 373579 388020 393606 396742 396533 441701 446573 714322 748535 39.65 67.5 1
08:32:20 2023-09-27 393648 388065 95408 96220 150316 155368 158004 157361 98916 97895 116137 115918 139592 145298 400323 432743 1160500 1140878 429959 442021 132317 114715 133850 131778 160898 154802 143480 144837 92684 93271 293777 261229 763410 773670 236847 234139 303213 306766 365110 353852 368824 371927 388047 392510 363104 404186 820863 858909 577837 487588 329577 320410 374453 374039 387402 394160 395522 401328 445674 442383 720230 748659 39.65 67.5 1
08:32:21 2023-09-27 387916 387515 95401 96087 150765 154833 158114 157012 98916 97828 116171 115918 140054 145276 400323 433079 1168049 1149877 423570 441985 132478 114682 134012 131202 158099 154660 143846 144602 92777 95056 292876 260491 765192 770604 235615 232803 303959 306802 361168 351898 368412 371945 385724 391889 362779 404222 823271 856406 600525 486652 327183 322920 373297 374601 385953 393079 399188 400324 445154 444217 713611 750887 39.65 67.5 1
08:32:22 2023-09-27 392540 387792 95598 96120 150761 154927 161042 157221 98949 97728 113633 115918 139428 145192 400925 426003 1161324 1152308 428730 441732 129005 114616 134282 131893 158128 154699 144551 144667 92936 95382 293777 259870 770993 770301 236179 233557 304708 308502 363822 354308 369366 369943 386560 392021 367013 405398 819497 867650 587215 485864 329577 321870 373857 371945 390215 392649 395802 401219 441737 445782 720230 746869 39.65 67.5 1
08:32:23 2023-09-27 394315 388065 95382 96191 150523 155177 158303 160610 98949 97895 116171 115918 139560 145095 400323 431789 1162148 1140878 428708 440966 132283 114682 133850 131235 159103 154837 143414 144803 92649 93068 293229 261445 761303 772311 236847 234278 303853 306802 363304 353639 368708 369943 387501 393365 366640 407452 820863 859700 578177 488280 329015 320232 374275 374003 387767 394365 395241 401292 444244 444422 723576 748956 39.65 67.5 1
08:32:24 2023-09-27 386137 387551 95470 96115 150973 154549 158819 156838 98990 97898 113531 115912 140827 140849 400707 428636 1168770 1158328 424448 441840 129182 114846 134258 131252 158347 154596 144111 144266 92970 95153 293777 259068 776288 770596 236847 232053 304815 308706 361010 353175 368377 373616 385039 390065 366713 407095 823091 868264 585825 487588 327111 323830 374240 373052 388020 393606 396448 398813 441989 444355 710538 750391 39.65 67.5 1
08:32:25 2023-09-27 392190 388065 95376 94035 150761 154798 158114 157012 98984 97862 116183 115852 139527 145192 400250 425491 1158745 1148443 427048 441205 132621 114682 134036 131202 157342 154626 143812 144532 92906 95285 303130 260455 776129 772463 236847 234000 304672 306694 364080 355894 368824 369461 386052 391055 367092 405326 821011 866389 587215 485484 329358 323573 373226 371839 390215 394714 395545 400753 442061 447013 722622 749621 39.65 67.5 1
08:32:26 2023-09-27 393652 388065 95384 96316 150278 155177 157783 157846 98714 97862 116148 116045 139494 145086 399967 430145 1162148 1140031 427993 441949 132621 114682 133908 131778 157033 154768 144151 144803 92713 95319 295177 261445 760712 772026 236513 234208 304281 306802 362979 353888 368968 369907 387429 393615 364160 404792 819424 859736 579208 487243 330044 319570 373821 373847 387639 394160 395522 400964 446049 445788 724568 748882 39.65 67.5 1
08:32:27 2023-09-27 388619 387792 95474 96086 151216 154643 161154 157107 99222 97829 116333 115342 139560 144918 400250 427881 1165977 1156022 425390 441877 129182 114550 132443 131646 158347 154523 144143 144432 92902 95250 293777 260851 772449 771442 237518 232053 305209 306802 360794 352152 371116 374144 385310 389757 365326 405824 822908 866423 571414 488974 326636 323866 375795 373579 388020 393606 396520 399977 441809 447050 712350 746942 39.65 67.5 1
08:32:28 2023-09-27 392226 387479 95506 96149 151077 154764 159013 157047 98883 97862 116217 115965 140054 145546 400852 426570 1160463 1147627 426713 441719 132720 114649 134293 131136 158195 154269 143846 144748 92777 95220 292876 260455 770305 771479 236179 233487 303887 306802 363566 353776 369488 369943 387472 391817 367271 405326 820040 867078 581950 485191 329394 321727 375832 374108 390730 395512 396253 401000 441881 445675 720193 749325 39.65 67.5 1
08:32:29 2023-09-27 387952 388065 95441 96153 150761 155108 158004 157361 98916 97895 113564 116118 140230 141684 399959 432971 1171266 1152308 426904 444249 128944 114649 131980 131926 156859 154768 144151 144769 92906 93334 293732 260419 762622 770453 235545 234679 305066 306406 364080 351862 367269 371614 385689 392403 362779 406082 823091 856478 583046 491024 327646 322849 372964 373287 386749 392466 397662 399977 446304 441728 711077 750132 39.65 67.5 1
08:32:30 2023-09-27 388624 387804 95510 96090 151216 154858 161119 157107 99085 97958 116298 115342 139560 144989 401172 429116 1165453 1156059 426904 441877 132754 114682 134328 131202 158195 154269 143846 144334 92906 95154 293229 259033 771223 770387 235580 232053 305388 308792 360830 354991 370853 375204 385545 389924 365219 407237 824074 866278 579208 488974 326649 322669 373261 373129 387840 394160 396484 400579 441079 445715 714104 749325 39.65 67.5 1
08:32:31 2023-09-27 394343 387371 95637 94135 150906 155446 158190 157416 98920 98233 116449 116298 139296 145475 400250 430468 1162148 1142629 425966 441949 132524 114715 133943 131869 159630 154699 143579 144769 92777 95154 292876 261482 766731 772784 236179 234243 303674 306802 362724 353888 368932 369871 386847 393615 364707 404756 820170 856406 600525 485864 330044 320860 373261 374146 387948 394160 395241 400013 444244 443039 723502 749723 39.65 67.5 1
08:32:32 2023-09-27 387916 388069 95441 96253 150761 155143 158114 157361 98883 97862 116217 115965 139560 145263 401223 433079 1167976 1150114 423642 441588 128861 114682 133721 131960 156634 155312 143812 145236 92865 93302 292876 260566 766343 772026 237518 233349 304779 306586 365110 351862 367269 373088 385689 393456 365753 406082 822399 856478 575095 490712 327976 322323 373226 373549 386477 392466 395332 402702 444244 441886 711077 749723 39.65 67.5 1
08:32:33 2023-09-27 387262 388060 95825 96086 151245 154609 161042 156828 99085 97728 113621 115342 140004 144989 400852 427979 1163736 1159423 426297 441949 132713 114649 134437 131169 157944 154626 144451 144300 92906 95121 292876 258306 771654 770116 235910 232053 305209 308538 363053 352152 369258 371910 385689 390101 365326 404792 822473 866423 585825 486580 327087 324035 376365 373698 387767 394643 396448 401036 441593 445533 713289 746721 39.65 67.5 1
08:32:34 2023-09-27 394206 388065 95600 96253 150282 155177 158004 157801 98815 98062 116137 115965 139527 145400 400561 431774 1164457 1141625 428187 441804 128888 114649 131980 131926 157492 155168 143444 144769 92680 95187 293777 261445 762911 774305 237518 234535 304281 306802 362724 351645 368305 369943 387738 393338 363614 404756 818231 856406 577837 487588 329577 320375 374382 373585 387042 394160 395241 401255 445710 443039 721759 749895 39.65 67.5 1
08:32:35 2023-09-27 387880 387587 95376 96149 150969 154798 158225 157047 98949 97962 116137 115852 140054 145271 400286 433079 1167976 1150151 423570 441913 132467 115037 134071 131202 157242 154518 143712 144568 92906 95154 292876 260307 765905 771247 235580 233093 303923 308270 363822 351898 371116 374071 385944 392154 367073 407237 822945 859663 577837 490364 327464 323160 375300 372432 385626 393329 396484 400324 445118 441693 712624 748627 39.65 67.5 1
08:32:36 2023-09-27 392540 388065 95612 94204 151077 154936 158084 157486 98784 97931 116322 115945 139461 141168 400104 427343 1160427 1146775 426713 441877 129005 114550 134343 131169 157375 154269 144151 144334 92865 95317 291636 260271 786229 770387 236179 233848 304745 306802 363566 354273 368412 369943 386847 391853 366941 404435 818231 866423 579208 485520 329577 320575 373821 371874 390215 394714 395802 400616 441705 445747 721596 746832 39.65 67.5 1
08:32:37 2023-09-27 394315 387792 95382 96290 150316 155177 157783 157691 98916 97962 116137 115885 139527 145263 399685 431413 1160500 1140068 429326 441985 132621 114682 133943 131869 157067 154768 143608 144803 92649 93398 293229 261229 766731 773633 237585 234629 303888 306694 365110 353816 369083 369763 388011 393579 363650 404756 818267 857052 574288 487588 329577 320114 374119 375965 387494 394186 395241 401255 444208 441886 720193 749325 39.65 67.5 1
08:32:38 2023-09-27 386501 387371 95668 94204 151462 154764 159125 156505 98916 97728 113498 115812 140633 144954 400286 427805 1164560 1156716 424485 441755 132685 114570 134293 131169 157877 154269 143880 144648 92906 95121 292876 258270 771486 770387 236847 232053 304387 306802 361010 352187 368412 371910 385460 390101 365362 404186 823711 868264 585825 488280 326685 323866 372702 373052 388020 393883 396520 398813 441989 444390 710575 749325 39.65 67.5 1
08:32:39 2023-09-27 391032 387519 95409 96120 150761 155108 158225 157361 98916 97895 116137 115885 139527 145192 400250 425937 1161324 1147242 428120 441444 129009 114583 134212 131715 158128 154665 143812 144632 92805 93302 303130 261423 773107 770387 236179 233487 303106 306478 363822 353989 368412 369907 386883 391675 367013 404756 820428 866423 579208 485520 329111 320932 375264 371874 390215 394437 395522 400296 442097 447755 719648 749325 39.65 67.5 1
08:32:40 2023-09-27 393652 387792 95348 96149 150311 155177 157783 157361 98815 97962 116102 115885 139494 141357 399967 431168 1161324 1139221 428030 441660 132529 114682 133815 131169 157033 154802 143951 144803 92521 95220 292876 261445 768373 771475 236513 234723 304067 306406 362724 353888 368377 369907 387429 393062 366604 407126 820863 860918 577837 487986 330044 320457 375832 374003 387186 394052 393720 401219 445638 442693 720193 749909 39.65 67.5 1
08:32:41 2023-09-27 386677 388065 95441 96153 151111 154867 158084 157152 99023 97865 113498 115846 140070 145121 400141 427738 1167939 1156716 424485 441877 132535 114649 134328 131169 158229 154561 143761 144266 92941 94990 293777 258306 786215 770387 236847 232019 305209 306802 361010 352152 367341 373616 384498 389484 365362 404150 822473 866423 577837 487588 326685 323639 372145 373052 388020 393606 396520 399413 441498 445050 710036 747067 39.65 67.5 1
08:32:42 2023-09-27 391986 387479 95376 96149 150727 154549 158004 156903 98916 97895 116137 115885 140054 145537 400286 425304 1158819 1146540 426111 441913 132559 114649 134036 131202 158099 154518 143712 144534 92777 95187 293777 259906 768382 772500 236847 234035 305423 306586 364080 354131 368824 369727 386396 391675 366283 407237 819908 866423 580236 484797 329161 321549 373261 371839 390215 394714 395522 400753 442061 445711 721374 749325 39.65 67.5 1
08:32:43 2023-09-27 387808 387925 95662 94144 150693 155005 158190 157047 99089 97929 113588 115805 139428 145090 399358 432908 1167112 1150151 423570 441696 129051 114616 134250 131169 157308 154304 144151 144568 92777 95187 292876 259906 764691 765931 235545 232088 304995 306802 363566 351898 368738 371649 385653 391268 362525 404150 822473 859736 584436 486580 327682 322622 372738 371874 385626 392502 395890 400013 441773 441693 711150 746906 39.65 67.5 1
08:32:44 2023-09-27 388624 388065 95445 96124 150799 154678 158338 157107 98916 97895 116171 115726 139560 144989 400286 427205 1166321 1156022 423883 440966 129182 114550 132443 131432 160222 154596 144177 144432 93000 93100 288229 258925 776625 770350 237182 231984 306070 306802 361010 352187 371380 373734 384462 390065 366168 404150 825689 865420 579208 487588 324523 323866 374240 373052 388020 393606 396168 396533 442025 446734 711150 749325 39.65 67.5 1
08:32:45 2023-09-27 392536 387792 95568 96153 150765 154893 158004 157361 98916 97962 116102 115692 139527 144989 399121 424975 1158819 1147204 427353 441949 132501 114570 133943 131169 157175 154376 143613 144334 92777 95121 292876 259906 765549 770167 234851 233522 304281 306802 363053 353741 367305 369835 386303 390958 366426 403830 817653 868695 579208 485191 329431 321466 375300 374108 389889 394365 395655 400433 441827 445568 721596 748262 39.65 67.5 1
08:32:46 2023-09-27 387844 387792 95378 93939 150761 154833 158004 156903 98916 97895 116137 115846 140230 141239 399959 433021 1168770 1149846 423232 441444 128940 114616 134365 131679 157342 154518 143812 144432 92777 93302 303130 260236 765960 770387 235580 232769 305066 308683 361133 351898 368412 371684 385417 391853 362525 404792 823128 857858 583046 486616 326685 321513 372180 371910 385590 392502 395890 399413 444598 441850 712157 748498 39.65 67.5 1
08:32:47 2023-09-27 385559 387792 95344 96153 150761 154858 158225 157117 98916 97728 116137 115375 139527 145024 400323 428845 1164633 1152744 423883 441913 132437 114301 134437 131136 158338 154269 144351 144300 92906 94990 292538 258306 788647 769296 236680 232019 305209 306550 360830 355318 370853 373616 383241 389959 365219 406008 824516 868154 585825 487588 326613 322526 372145 372525 387731 394160 396448 398777 440350 444390 712165 746906 39.65 67.5 1
08:32:48 2023-09-27 395037 387813 95474 94176 150215 155039 157748 157766 98681 97964 116368 115945 140070 141370 399085 430472 1161876 1140426 428416 441913 132432 114649 133628 131235 160794 154665 143347 144568 92649 95187 292876 261324 760594 770568 236513 234208 303391 306802 365074 351898 368412 369907 386883 392510 363140 405934 818267 857307 577837 486208 328354 319925 375264 373585 387366 393606 394682 400616 445009 445122 720230 748535 39.65 67.5 1
08:32:49 2023-09-27 387916 387515 95344 96115 150593 154656 158680 156793 98747 97728 115975 115885 140054 145333 399085 432398 1164597 1148480 423570 441683 132070 114649 133663 131202 160794 154561 143608 145013 92865 93302 293777 260164 764058 770387 237182 232989 303816 306622 364080 351862 367269 373088 386274 392128 364942 405432 821854 856478 583046 486616 327500 322359 372738 373026 385626 392155 394982 399413 443897 440458 710575 749723 39.65 67.5 1
08:32:50 2023-09-27 390902 387483 95319 96183 150761 154893 157783 157152 99023 97862 116102 115375 139494 145108 400314 427939 1157141 1143524 423606 440930 132638 114268 134625 131103 158338 153807 144551 143630 92906 95023 295551 259104 780001 772500 236179 233965 304780 306406 361010 353210 369560 369943 386303 389792 366426 405434 818303 862686 581950 485191 328646 321644 373297 372788 388020 392923 395508 400652 440386 444390 720230 745773 39.65 67.5 1
08:32:51 2023-09-27 393200 387804 95252 96157 150282 155177 157783 157581 98612 98226 115940 116078 139461 145298 399967 430217 1165286 1141276 423462 441804 132605 114616 134119 131769 157275 154665 143676 144667 92680 95121 290708 261482 763883 774145 234851 233487 305209 306766 362760 353707 371116 369907 385689 393338 363940 404150 820729 856406 587215 484797 329577 320646 372145 375961 387948 394160 394682 399376 445323 444422 723133 749193 39.65 67.5 1
08:32:52 2023-09-27 387948 388065 95311 96220 150523 154902 157783 157361 98916 97728 116137 115726 139527 145024 399121 431114 1168013 1149333 423642 441985 132214 114682 133628 131960 160724 154837 142917 144837 92651 95187 292876 261005 764633 769841 234889 233093 304780 306802 362216 351898 366718 374035 385438 392190 365753 405432 823345 862175 575095 490364 328000 322216 375300 373847 386785 392155 395297 400013 446510 444349 711077 749182 39.65 67.5 1
08:32:53 2023-09-27 391360 388065 95405 94144 151077 154936 158084 157186 98953 97964 116356 115945 139461 141141 401077 427698 1159497 1143450 423678 440930 129481 114517 134813 131103 158481 154021 144011 144032 92906 93206 292876 259504 777916 770568 236513 233453 304922 306766 361010 353210 369560 369943 385724 389782 366426 405434 818303 862649 574119 485140 328855 321870 373297 372788 388020 392923 393524 400324 441989 446734 720230 747201 39.65 67.5 1
08:32:54 2023-09-27 393374 388060 95468 96153 150278 155177 157783 157551 98747 98029 116310 116078 139428 145400 399721 430201 1162148 1140878 423642 441949 132621 114649 134250 131202 156850 154660 143951 144534 92777 95187 293777 261301 763623 774496 236179 234104 305066 306622 365110 354352 369150 369691 385545 393303 364160 404756 820076 859554 579208 484760 330044 320932 372145 373061 387659 394437 395241 400013 445638 443075 721796 750206 39.65 67.5 1
08:32:55 2023-09-27 387736 387921 95829 94079 151149 154970 158225 157216 99085 97728 116206 115375 140263 145377 400889 429796 1162949 1155744 428730 441913 132570 114649 133919 131169 157801 154376 143846 144334 92777 95154 295551 259068 772316 769363 235945 232769 304780 308538 361010 352187 368412 371981 386883 389828 365326 404150 820729 866423 583046 486688 326722 322884 374417 373052 387731 393329 396556 401255 441827 444079 711844 746671 39.65 67.5 1
08:32:56 2023-09-27 390771 387515 95413 96149 150761 154798 158225 157221 98949 97928 116010 115885 140054 145333 400323 427876 1157141 1145961 426111 441660 129537 114904 131038 131136 158414 154166 144211 144198 93000 95283 293777 259508 776684 773669 236179 233522 303959 308706 362908 355894 369596 372036 386847 390136 367050 405362 820076 863905 589995 485864 329344 322395 373857 373052 388020 393577 394114 401255 442025 445086 720230 747201 39.65 67.5 1
08:32:57 2023-09-27 389929 388065 95505 94139 151279 155679 161598 158439 99733 98431 116506 116692 140623 145573 401209 432109 1171368 1152607 426111 441696 132621 115481 134437 132639 157910 155732 144351 145780 93034 95419 291636 261445 759019 770387 235945 233522 305854 308538 364140 352152 369004 373061 388047 392966 364778 404792 826706 866423 583046 489514 329111 322562 375578 375905 388020 391827 396592 402502 449020 445747 715334 753525 39.65 67.5 2
08:32:58 2023-09-27 387398 388065 95833 96292 152153 155965 162035 160974 100318 98636 114101 116686 141595 141966 402593 431609 1168770 1162652 431451 444413 130304 115481 134914 132673 159528 155849 145384 145878 93292 93431 295794 259870 770920 770387 239782 234104 306537 308059 363304 355374 371796 375413 387533 393615 368673 407873 827879 870461 583321 492434 329344 324816 378712 375042 389791 396943 401104 405474 444279 449106 716385 753099 39.65 67.5 2
08:32:59 2023-09-27 393789 387547 96286 94235 152504 156792 158422 161514 100796 99478 114134 117619 141372 143126 401976 433084 1166914 1156059 430947 444133 131165 115866 132073 132922 160616 156379 146778 146289 95271 95553 296461 261324 781695 777350 236345 235813 306933 310945 366553 357448 375676 374110 391070 394687 369749 413114 830231 870461 586063 486544 332429 324816 380662 375726 391541 398955 399544 402983 446826 450329 728770 755173 39.65 67.5 2
08:33:00 2023-09-27 395319 390926 96909 94651 153633 158624 160166 159486 103221 100338 115566 118454 142716 144326 404068 434167 1190665 1165194 433090 449578 131774 117063 132984 135178 161062 158967 146434 148237 95436 94005 305900 265127 763336 775117 237847 236258 307396 309896 370024 358598 374085 377603 390435 398893 369857 409714 835850 878107 588605 494989 331323 325707 378763 382142 394517 398290 403168 405367 454304 450791 722307 763324 39.65 67.5 2
08:33:01 2023-09-27 395609 391657 97338 94711 154326 158659 161518 160318 103312 100539 116052 119082 143246 145013 405673 435927 1183104 1174477 436715 450566 132606 117421 133712 135377 162703 158685 147801 148756 95999 94005 298281 263777 783085 777069 239891 237538 309579 313600 368839 360803 376089 378885 393739 396488 373111 411603 837072 884655 605255 497509 331592 326463 382113 381064 395701 398920 404702 409031 451003 451867 724429 761054 39.65 67.5 2
08:33:02 2023-09-27 396849 395885 98005 95712 156313 161528 163667 162969 103903 101578 117415 122180 145012 146317 410608 441218 1192063 1172025 436443 454401 133788 118704 135695 137311 165379 159222 148101 149547 94180 95323 312381 267496 779703 790961 240646 239272 313147 313756 373248 362810 381398 382178 394652 403403 373905 416901 848069 884149 591701 495009 338479 332783 385021 385397 400409 406500 405533 411243 457182 457366 741713 774324 39.65 67.4 2
08:33:03 2023-09-27 402794 401251 98685 96802 160826 161992 165769 166040 104113 104270 118433 120054 146162 148786 413233 441985 1215132 1193668 443017 462469 134732 119901 137398 141280 168256 162727 151462 152140 94804 96664 302866 270459 784592 792010 243404 240966 315058 315816 378966 367632 381974 384549 399307 405301 377625 414520 858378 900230 616908 504150 341127 335718 388029 387862 404689 408355 410467 414681 459944 460730 745295 779389 39.65 67.3 2
08:33:04 2023-09-27 410736 404847 99736 97432 159324 163658 166782 170968 101656 103954 119896 120888 148314 150115 420346 446992 1215705 1202252 454186 468185 136651 123286 139708 138653 169225 165531 153697 154712 95972 97724 306511 271906 796410 799588 243864 241882 315669 318723 381575 373752 386397 386340 400995 407353 381786 420228 862779 913325 595659 504324 342695 336000 392243 391785 408344 414243 412797 416833 460017 464550 756430 783724 39.65 67.3 2
08:33:05 2023-09-27 417218 413502 100944 98706 162494 167846 171022 171499 103980 101825 121241 123225 148729 152770 427034 455538 1243288 1224256 454424 476817 140987 123973 144425 141968 173412 168960 157613 158321 97892 98829 310316 275731 812256 809181 245417 242830 320139 321705 382100 374235 386934 390456 401102 407494 383049 423319 873848 920432 606673 510593 344742 341254 397043 393422 409499 412808 414583 419451 461948 465965 750795 790309 39.65 67.2 2
08:33:06 2023-09-27 419519 414813 101349 98875 163285 167917 172251 171245 103660 101264 121753 122952 149406 152234 430665 460126 1228735 1219841 460058 475032 140977 123921 141016 142008 174556 172105 158718 158518 98227 99242 309293 276122 823487 818542 247508 244635 318994 323484 384428 376177 387587 391269 402940 406509 380797 424300 871301 915883 602514 509079 346550 340488 399289 395836 408344 414071 413237 421979 462668 463537 760866 792028 39.65 67.1 2
08:33:07 2023-09-27 420588 419611 101594 98904 163848 167917 173231 172096 103497 100368 122127 122919 149989 154394 433691 464579 1240719 1233603 462639 477895 138306 124076 141113 142963 175114 172767 160737 157308 98089 99474 312047 275109 824952 817383 246625 244399 318618 324192 383281 375395 384853 392376 403543 405301 378871 419446 872957 923729 605283 516633 347861 339639 397043 395544 410078 413221 414190 420378 462019 465930 759659 793300 39.65 67.0 2
08:33:08 2023-09-27 423194 420635 101557 98867 163882 168563 173386 171790 103033 99853 124318 122886 150022 154323 431961 468799 1236237 1226018 466310 477823 138203 124197 141385 143524 174939 169340 156795 158380 98558 99680 311129 276025 817686 825545 246449 244740 317211 323700 384467 372817 389648 391269 403259 406509 377058 420708 870648 911967 605283 513218 348847 338615 397043 396768 406047 412520 412652 419414 466192 463140 767282 795556 39.65 66.9 2
08:33:09 2023-09-27 428963 424115 101314 98558 163813 167917 172835 172064 102442 99309 121788 122919 149576 150690 432642 464868 1241526 1226593 462987 481531 137812 123921 141184 143461 175516 169560 156795 158785 98089 99508 313096 277724 821683 824225 245039 245514 318618 322193 383281 375359 384817 387790 400875 404699 378496 416865 868764 919096 608063 511750 347369 339639 396376 392007 409499 412808 411703 414489 459981 465280 765613 793227 39.65 66.9 2
08:33:10 2023-09-27 431135 424120 100906 98669 163458 168825 172868 172303 100348 99549 121684 123225 149409 152770 432615 467491 1244261 1217653 459552 478003 137548 124197 141361 143659 175394 170099 156795 158953 98160 99886 314164 279509 818085 829741 245039 244981 319136 320696 384431 373412 387166 385469 396312 404983 374239 414484 871031 909356 608063 509835 346352 340739 393659 394324 406011 412520 411703 413689 462728 460049 762252 795556 39.65 66.9 2
08:33:11 2023-09-27 427998 426523 100522 98702 162764 171435 172251 172372 99797 98834 121380 123324 149064 151483 432786 463456 1252532 1231058 457312 481944 137694 123474 141884 143461 175639 169628 157889 159038 98056 99582 314602 280873 829468 827736 247858 244036 319961 320589 383885 374056 385923 387610 396434 403686 375364 414048 872051 918410 610948 514440 342695 340703 394562 393730 405975 411482 413603 413725 457218 460364 751969 792065 39.65 67.0 2
08:33:12 2023-09-27 428822 428936 100558 98301 163045 167917 172251 172183 99320 98263 121545 123126 149031 154540 432750 467634 1242801 1218627 458033 481191 136858 123406 141850 143810 175639 170099 157421 159292 97755 99373 317438 279509 824894 834561 245760 243391 318136 320174 380994 370851 386343 386627 396155 402553 373675 414084 868764 902888 612357 512149 342659 338650 392207 391936 401957 410256 410467 414093 458579 458577 755820 793263 39.65 67.0 2
08:33:13 2023-09-27 428071 427258 100484 97822 163024 167448 172800 171636 99254 97962 121414 122516 149064 154288 435534 464832 1245127 1236521 461794 477643 136713 120973 142377 143837 176131 169560 158359 158886 97958 99240 314949 278347 837276 828532 246382 243239 318669 321443 382260 371371 383201 387208 396952 400156 373675 412880 866495 915883 608129 513657 344706 336578 395820 391314 403516 407426 408009 415454 455827 458009 754177 788631 39.65 67.1 2
08:33:14 2023-09-27 430536 430549 100107 97830 163099 167741 172044 172064 98883 97728 121414 122718 149031 151665 436575 470938 1245127 1224330 461037 477931 135965 123046 141685 143659 175639 170404 157923 159206 97722 99304 315099 280605 825874 834561 245039 242900 316220 319466 384120 372018 381398 384820 394338 402517 369489 411425 864940 908678 611053 516633 342659 337086 393826 392558 403516 407105 405606 412227 457254 457043 751969 793263 39.65 67.2 2
08:33:15 2023-09-27 435054 430394 100382 97493 163276 167741 173144 171942 98821 97532 121684 122619 148998 151879 437392 468918 1241147 1231282 463641 480476 136093 122926 142411 143757 176272 170133 158426 159585 97755 98862 314023 279365 831502 831613 245004 243613 315983 319761 381721 372543 378646 383094 396200 398893 369821 405542 864041 910524 609624 513621 344742 335530 393070 389600 403480 406500 404249 412848 453131 457402 758042 788631 39.65 67.2 2
08:33:16 2023-09-27 436250 431436 100038 97493 162754 167448 172182 171790 98579 97362 121583 122484 148793 153966 437228 470903 1232333 1218519 465241 477967 135649 122926 142181 143960 175639 170675 158426 159460 97421 98862 314023 279293 835522 839308 246634 244154 315947 319583 383071 369781 381828 384891 394472 399346 367529 410727 859659 900230 615341 513528 344706 334486 393547 391350 400442 407463 405858 411607 455471 456166 761136 790906 39.65 67.3 2
08:33:17 2023-09-27 439796 432989 99872 97366 162631 167307 172148 171756 98278 97031 121077 122283 148522 151488 437774 468659 1239422 1224330 464984 477787 135615 120554 142293 144172 176131 170641 158493 159494 97421 98829 314023 279581 828807 834561 245590 243273 315947 317796 379038 372018 377401 382178 392297 395898 367529 404150 857157 910642 611053 513712 342623 334486 392195 391232 402276 405363 403850 409682 453663 456166 756657 787441 39.65 67.3 2
08:33:18 2023-09-27 439458 433129 99458 97157 162214 167448 172097 172098 97909 96865 121008 122484 148317 153966 437883 470243 1234118 1210226 462297 477449 135123 120668 142335 144530 176131 171150 158359 160244 97290 98730 315099 282683 824141 838857 243864 243391 315983 318501 382115 369889 378538 381064 393296 396558 367160 407816 859622 897655 613912 510629 342140 334521 390224 391785 398689 407105 403813 405475 454625 450791 759986 788631 39.65 67.4 2
08:33:19 2023-09-27 441960 437111 99354 96830 162562 166945 172286 172234 97945 96700 121042 122315 148284 153715 438955 466284 1234118 1217209 459588 477665 135278 120136 142276 144058 176131 170675 158965 160061 97089 98796 310475 281199 834032 838264 243864 241916 315280 316766 379038 369925 378501 378921 389556 394101 365362 406229 856674 904165 615341 510593 341035 333983 391364 387790 399529 405328 403527 405511 447940 450882 756657 786310 39.65 67.5 2
08:33:20 2023-09-27 441352 434150 98817 96798 161941 167448 172182 172337 97648 96900 120767 122924 148287 154327 438827 473122 1239348 1211768 459947 477715 134698 120136 143052 144258 176131 171253 160543 160379 97056 98796 312867 283484 831154 844090 243864 241377 315983 317603 379038 369296 378538 378848 388047 394998 362815 404600 857084 895037 606720 508324 341612 334521 387813 390129 400409 405363 403813 404760 450332 450791 755757 787999 39.65 67.5 2
08:33:21 2023-09-27 440117 433977 98780 96468 162214 166980 172286 172064 97543 96371 121042 122315 147673 151170 440443 469062 1228808 1214211 460710 477150 135435 119535 143272 144445 179415 170709 159507 159494 97089 98796 317788 281776 846725 841939 243864 240637 314836 318051 376393 369296 377401 378848 388047 392439 361982 404931 854854 897618 606720 509115 341127 333830 391182 386591 397034 404055 401956 405403 446753 450152 756172 787083 39.65 67.5 2
08:33:22 2023-09-27 437624 436424 98685 96572 162131 166770 172182 172200 97546 96438 120973 122367 147508 151170 440443 474389 1238542 1213221 457429 477665 134698 119798 142512 144294 179060 171100 158999 160351 96957 98628 317438 282902 834369 845524 243864 241644 315058 315816 378699 367597 377401 378957 387781 393615 363030 404358 854592 888590 615341 510629 339680 333481 388029 387790 396646 401697 403490 403798 449020 446723 747578 787428 39.65 67.5 2
08:33:23 2023-09-27 436484 436593 98747 96176 161937 166910 172764 172064 97377 96075 121042 122148 147607 150747 438308 469134 1237902 1227818 459276 477186 134605 119296 143269 144424 177368 171081 159405 160157 97323 98496 314949 280965 840209 839308 245244 242325 313659 318276 375279 367597 375104 380847 388047 391817 362994 402734 855460 902639 608194 516267 340644 333830 390942 386591 397034 402544 401387 405367 445564 448116 747210 784080 39.65 67.6 2
08:33:24 2023-09-27 437788 436593 98582 96339 161941 166642 172524 172337 97211 96043 120905 122315 147475 150429 438652 476623 1235907 1216787 457317 477559 134292 119535 142941 144462 179095 171253 159363 160293 96858 98427 316035 283083 837564 843729 243864 241644 313951 315816 376730 365066 376889 378848 385724 391268 358602 401153 855460 893140 608194 515170 339680 333830 387704 387826 396331 401379 400748 404899 447589 447123 747210 784033 39.65 67.7 2
08:33:25 2023-09-27 438084 436589 98747 95948 162524 165944 173231 171790 97411 95815 121042 122152 149665 150181 441619 473122 1233677 1225961 461215 476741 134563 119364 143303 144394 179380 171253 159473 160462 97056 98465 318309 281163 841849 840748 243864 241474 312019 315816 375529 366493 375823 378848 387199 389519 359685 396457 851758 898923 616959 515170 339680 332819 388029 385433 396961 400147 396664 406234 442964 445711 748803 781749 39.65 67.7 2
08:33:26 2023-09-27 440599 438741 98381 95753 161697 166526 172286 172098 97179 95847 121008 122115 147075 149973 438960 476623 1235907 1215058 458622 477665 133821 119136 142941 144496 179165 171253 159473 160607 96726 98259 316970 282902 838622 843729 243178 240797 312197 315263 376730 364227 374085 377373 385153 390958 356414 394606 850553 893772 612609 514805 338719 332855 385706 387481 396961 400147 396592 402502 444903 445014 746432 785493 39.65 67.8 2
08:33:27 2023-09-27 444746 440031 98512 95745 161898 166235 173005 171960 97348 95914 120836 122017 149252 149902 439960 472405 1230514 1221994 459661 476443 133821 119136 142941 144692 177120 171526 159507 160293 96693 98124 316035 282610 841027 841343 242423 241474 312291 315263 374440 365358 372956 374253 385111 387815 357488 395126 846770 898959 612609 513712 340161 331543 387123 384820 397034 401343 395018 403431 444598 448145 752005 781786 39.65 67.8 2
08:33:28 2023-09-27 443035 440472 98070 95615 161312 166910 172044 172406 97080 95620 121042 122283 146775 150008 440305 472369 1241526 1218519 456020 477186 133821 119102 142941 144696 179415 171560 159540 160583 96661 98259 316035 285412 837378 842535 242011 240628 312999 312839 376351 367044 373821 375341 380758 387780 357559 395163 850517 896761 606765 511787 338712 333613 387138 385399 395629 400005 396448 399267 440494 448792 743744 782119 39.65 67.8 2
08:33:29 2023-09-27 446677 440539 98277 95267 162005 166362 173007 172372 96981 95620 121008 122115 146974 150710 443575 471788 1226687 1215535 460710 476250 133603 118903 143173 144696 179200 171526 159540 160898 96594 98091 316970 282902 841901 846124 241430 240628 310344 313827 372725 365429 375255 373097 382244 385407 356485 394015 847467 892313 609624 504679 337762 331310 385671 381913 393374 402261 394150 401255 439364 442138 754177 779463 39.65 67.8 2
08:33:30 2023-09-27 445639 442151 98013 95554 161546 166677 172835 172406 97013 95847 120973 122516 146807 153429 443892 477265 1235358 1208613 457671 477378 133595 118966 143170 145009 177368 171730 159507 161028 96528 98124 316035 284508 837564 850941 241394 239511 311978 312839 376084 366563 375823 373919 379888 387132 354277 394884 847405 884765 613912 504715 336772 332819 384175 384243 392163 401343 396205 399413 441989 440427 749335 784043 39.65 67.8 2
08:33:31 2023-09-27 447373 442034 98009 95138 161181 165876 172870 172372 96981 95458 121042 122115 150807 150219 441656 471635 1225817 1212933 460058 476108 133821 118309 143737 144441 176185 171253 160272 160438 96529 98091 316970 283302 848866 848046 240850 239511 310055 313315 371539 363681 373821 372538 380456 385218 353993 395738 845068 889158 609624 507571 337285 329845 387175 381610 391577 400111 393524 400652 437987 439189 749769 778286 39.65 67.8 2
08:33:32 2023-09-27 443114 444471 97882 95365 161522 166246 173007 172337 96983 95588 120905 122418 149039 150852 441511 477294 1228808 1210338 456666 477413 134110 118704 143371 144931 179486 171833 159813 161053 96364 98091 316970 283904 838465 850485 240921 238032 310091 311890 372986 362013 373556 374181 378531 384799 354465 394618 846172 883515 606765 510629 335714 330808 383330 382485 389826 396585 394150 396497 439364 439655 742801 780605 39.65 67.8 2
08:33:33 2023-09-27 447309 444644 98176 94880 162490 165725 173853 171859 97013 95489 121077 122115 147042 150114 441764 478075 1217468 1210338 460058 476921 133603 118506 143837 144931 176219 171679 160416 161087 96726 97856 317729 282103 853741 850485 240139 238770 308433 313791 369911 360965 372393 371981 379893 383598 351974 393429 842640 884765 615509 508719 336224 328742 385998 385127 393260 398357 395728 399868 437790 439660 749830 781496 39.65 67.9 2
08:33:34 2023-09-27 444969 446541 97915 95073 161658 165876 173145 172406 97216 95718 121042 122516 146840 150325 441692 481690 1232369 1212933 458016 477186 133352 118506 143405 145146 179486 171833 160016 161096 96266 98091 316970 284306 854922 850485 240921 237997 309369 311854 372167 362953 369668 373621 377592 383051 351582 392171 844308 883515 612609 512186 333789 329773 383295 383094 389791 395925 395522 396425 440328 436584 741188 781786 39.65 67.9 2
08:33:35 2023-09-27 444820 443048 97838 94775 161731 165841 173456 172218 97013 95232 121042 121748 146941 150009 444299 476251 1231394 1224281 459763 477593 133595 118569 143769 144828 176117 171730 160460 161236 96628 97924 315876 282902 845439 844313 241010 238368 307466 312548 369946 362048 369300 373776 381085 383598 351974 389816 843871 891049 612609 513712 335714 327786 384480 380773 391028 394749 394087 396533 436687 439664 742801 777149 39.65 67.9 2
08:33:36 2023-09-27 445639 445059 97411 95042 161522 166293 173421 172956 96981 95523 121077 122315 146840 150219 441800 479826 1230550 1212933 458295 477665 132952 118309 143405 144965 179521 171833 160272 161190 96234 97924 316970 284508 852723 850485 240104 237261 308182 310909 371019 360911 368448 371910 377297 384677 349675 387515 845667 883515 609709 512948 333717 328778 382149 383094 389826 394749 394123 395795 439364 438420 740627 781749 39.65 67.9 2
08:33:37 2023-09-27 446586 445023 97842 94651 162009 165597 173731 172679 97283 95523 121599 122050 147409 150114 445169 477895 1230139 1219878 462348 477186 132985 117948 143934 144726 175874 171799 160561 161096 96299 97924 325704 283977 846511 845543 240068 237261 306288 311600 372117 360965 367305 371389 377592 382451 351051 388633 842604 891681 612609 513712 335715 326762 385532 380169 390409 393817 391404 396389 434746 437813 744455 774917 39.65 67.9 2
08:33:38 2023-09-27 448211 445684 97346 94647 161109 165806 173231 172372 96816 95296 120973 122283 149075 150219 444299 480852 1235907 1212933 459323 477186 132453 118506 143105 145618 179095 172381 159540 161577 95939 98025 316970 285113 843885 848009 238549 236494 306537 308993 372131 363466 366167 372036 377895 384677 349393 385052 842567 884765 608259 510629 334286 327485 381734 380702 390921 396871 391980 395411 438896 439142 743780 781496 39.65 67.9 2
08:33:39 2023-09-27 452444 447806 97548 94848 161380 165667 173352 172372 96981 95296 121008 122352 147077 149867 445278 475211 1226687 1213818 463931 477665 132885 117914 143405 144965 179737 171868 160382 161373 96135 97891 316970 284306 841226 847973 237444 237701 306467 309896 372643 362013 366718 369799 378407 382380 350732 387826 837667 889788 611159 504643 333717 326692 383085 381064 390683 396166 387650 397051 433084 438429 747541 776512 39.65 67.9 2
08:33:40 2023-09-27 448248 447010 97147 94651 160852 165841 172320 173197 96519 95523 120805 122516 148728 150818 444963 474806 1235031 1213799 456016 477701 132885 117914 143405 144897 179486 171799 160272 161121 95682 97724 319028 285315 844296 846775 237610 235729 307466 307988 370024 362953 366202 369871 375297 380633 349952 387495 844234 889792 609709 510305 332392 328104 382778 378632 391319 396385 393419 395425 433048 434021 737990 778020 39.65 68.0 2
08:33:41 2023-09-27 454096 447010 97305 94518 161147 165575 173541 172268 96816 95458 121008 122315 150599 150009 445980 475176 1221369 1209475 460058 476479 132952 117684 143871 144662 176151 171406 160527 160917 95682 97757 316970 285279 860235 851690 237408 236093 306969 308059 369691 360911 368117 369763 375896 378331 347572 387458 837667 882267 608194 507054 334048 325778 384406 378848 388020 394127 387650 396548 432635 432800 747210 774860 39.65 68.0 2
08:33:42 2023-09-27 447309 447674 97180 94655 161162 165540 173110 173110 96952 95751 120767 122638 146810 150114 446150 482140 1226540 1208613 455837 477629 132453 117881 143371 144931 179451 171695 160305 161569 95682 97724 319028 284911 855423 854106 237811 234967 306969 308059 370024 359788 367305 369943 375033 380100 345450 385630 840149 875539 609709 509079 331054 325778 381159 381064 387948 394160 390467 394549 435792 439365 740088 776563 39.65 68.0 2
08:33:43 2023-09-27 451163 447710 97342 94359 161551 165010 173975 171790 97080 95039 121414 121683 150807 149241 446684 481246 1215705 1203474 462639 477701 132668 117881 143405 144897 179737 171799 160272 161339 95617 97423 317905 283703 843548 854106 236710 235471 305639 308958 370024 359499 365874 369242 376174 378932 344377 385996 836479 875539 609709 504643 332634 324816 382274 381872 388020 392888 386380 395448 435931 432872 750178 776990 39.65 68.0 2
08:33:44 2023-09-27 449595 448269 97111 94655 161302 165632 173248 173058 97049 95555 121042 122484 150704 150114 446744 483505 1231050 1210338 458719 479189 133485 117881 143405 145212 179521 171833 160272 161319 95617 97423 316970 285315 845710 851690 236876 234967 306969 307988 372117 359752 366668 369835 374172 380633 344377 383978 838296 879779 615680 510629 331090 325707 378763 382142 390215 393606 387578 393954 435534 432836 740088 777149 39.65 68.0 2
08:33:45 2023-09-27 457336 448412 97010 94426 160633 165540 173231 172441 96848 95329 121042 122283 150704 150009 446999 481282 1219567 1202599 462297 477523 132237 117881 142941 145267 179290 171868 160016 161354 95486 97724 316970 286089 844491 854106 235945 235729 306070 307057 370024 359752 367188 366439 374471 380065 343343 383576 837340 876298 609709 507303 334174 326654 378655 380919 387804 394643 387707 391643 432867 432800 749335 777064 39.65 68.0 2
08:33:46 2023-09-27 451126 449465 97211 94398 160905 165575 172355 172921 96816 95394 121008 122283 150704 150009 446295 478148 1234118 1210338 460058 477665 132022 117914 142907 144931 179130 171868 159540 161896 95290 97757 319218 286940 836775 849883 236109 234243 306070 306802 370024 360875 366149 368132 373052 378967 344859 381937 838888 882267 606809 509079 332392 325707 378446 378776 388020 393329 386380 390335 431960 431424 739543 776512 39.65 68.0 2
08:33:47 2023-09-27 455883 449748 96915 94431 160663 165160 173231 172372 96551 95296 120767 122385 148519 149833 448193 475773 1224405 1210338 462737 477751 132569 117712 143371 144842 179451 171799 160016 161096 95875 97626 316970 284911 848625 850485 236847 234828 305639 308974 368911 360875 366668 365340 372756 376678 345414 383092 834703 883515 609709 505976 332392 324816 379015 376470 388020 392923 385187 391826 427810 432804 747210 773140 39.65 68.0 2
08:33:48 2023-09-27 450161 450868 96643 94486 160369 165841 172320 173352 96551 95847 120771 122718 148210 149973 447705 478039 1235907 1207989 457385 477931 132453 117488 143173 144910 179415 171833 160050 161354 95355 97423 318084 286213 841703 848046 235381 233848 306969 306802 368911 360839 365042 366439 369907 376642 344341 380751 836448 882086 606809 504643 330512 325480 377877 376470 387984 392430 386961 387520 427810 432927 736612 776609 39.65 68.1 2
08:33:49 2023-09-27 454688 450868 96913 94431 160561 165170 173248 172268 97017 95556 120870 122268 148520 149448 448339 477330 1222069 1204872 458833 477701 132328 117650 143238 144828 179486 171833 160272 161373 95355 97391 318474 285315 867493 852897 236680 233987 305209 306802 366663 360331 366668 365304 373953 374370 343378 383092 834076 874433 611159 505259 331685 324816 379015 375341 385626 393606 385151 390647 426504 430091 746077 771971 39.65 68.1 2
08:33:50 2023-09-27 448823 450863 96652 94238 160600 165010 172955 172441 96848 95491 120973 122283 148314 150115 448656 478039 1229302 1210226 456128 477701 132419 117373 143405 144696 179486 171679 160272 161155 95355 97324 318022 285315 867217 850485 236680 232053 306070 306802 365563 359499 364711 366439 369647 374040 344901 378501 837072 880804 603906 508819 330438 327541 377590 376291 387222 391702 389547 387375 428886 431279 735176 774824 39.65 68.1 2
08:33:51 2023-09-27 455883 451129 96676 94262 160939 164997 173386 172372 96816 95296 121008 122115 148624 149691 447693 478075 1220330 1204036 461037 478509 132419 117488 143746 144558 179451 171526 160016 161062 95355 97391 313214 285315 849872 852897 236179 233290 304780 306802 365527 358705 366113 364244 369942 375739 344901 380751 832197 874109 601047 504544 330980 324816 378410 374217 385662 392502 386334 389748 425238 429975 746790 770258 39.65 68.1 2
08:33:52 2023-09-27 450940 451161 96577 94359 159646 165275 172320 172956 96816 95966 120603 122516 150425 150219 446708 478148 1231394 1207989 455983 477931 132022 117373 143037 144898 179451 171526 160238 160858 95355 97391 319028 284906 848065 850485 236179 232053 305639 306514 366663 359199 363611 367100 369803 376232 344792 378285 837952 882384 614209 508856 330512 326423 376107 375042 386785 390092 386973 387067 425835 430549 737990 774274 39.65 68.1 2
08:33:54 2023-09-27 456857 450899 96487 94239 160377 165005 173110 172441 96848 95329 121008 122082 148416 149169 448974 478039 1217468 1204929 459552 477895 132055 117454 142975 144696 179415 171645 159982 161062 95832 97391 324103 285720 846952 852897 234851 232122 303391 306802 365527 358741 364490 363082 368838 374685 342961 377825 831608 874506 606809 503464 330980 324323 377575 374181 386512 391880 385514 387448 424682 430210 745020 769676 39.65 68.1 2
08:33:55 2023-09-27 456857 454837 96546 94427 159978 165031 172731 173093 96884 95654 120633 122385 150636 150078 448864 481246 1221369 1195663 458755 477679 131964 117340 142479 144496 179227 171645 160068 161285 95290 97291 320680 284937 843466 857125 234851 232019 304995 305831 367214 357914 365042 363118 370020 374370 341816 378127 834331 871727 603906 503793 330278 324816 375578 376183 384471 392466 385514 386830 427474 427957 742544 774274 39.65 68.1 2
08:33:56 2023-09-27 456857 450611 96585 94304 160369 164481 172870 172372 96816 95491 121008 122115 150494 149660 447258 478111 1217468 1202919 461143 477931 131989 117097 142941 144696 177355 171833 160050 161062 95290 97391 319972 285720 846952 852897 234851 232053 303107 306514 365563 358417 362803 362538 368510 374685 342888 375789 830009 881644 612738 505976 330512 323411 377288 375091 386225 390975 383896 387303 427675 429125 746320 773297 39.65 68.1 2
08:33:57 2023-09-27 458562 453604 96583 94327 159641 165010 172355 173197 96984 95914 120973 122283 150425 150114 447659 484911 1222272 1196624 461180 478003 132008 117488 142512 144796 179255 171833 160016 161354 95225 97391 321125 287756 847115 855878 234520 232053 303731 304864 367214 356195 362767 363741 370020 376089 340748 377293 829845 865528 606991 505976 331884 323639 375578 376470 383357 390092 382614 388959 427509 426985 746680 773725 39.65 68.1 2
08:33:58 2023-09-27 456921 453713 96483 94239 160122 164447 173200 172406 96981 95264 121008 121715 148314 149487 449427 478447 1217468 1205785 462333 477931 131898 117097 143272 144462 179255 171253 160050 161062 95225 97225 321034 285518 848140 851690 234520 232019 301902 305831 365235 357304 360039 363741 369803 374112 340461 376522 830231 880510 605360 509580 330724 322442 376564 375163 385554 387736 382037 389781 424905 428609 738170 770295 39.65 68.1 2
08:33:59 2023-09-27 458618 451658 96644 94299 160272 164481 172870 172406 97013 95426 120732 122082 150425 149276 448047 485233 1216604 1195403 464406 477967 131231 117373 143052 144458 179130 171799 159507 161354 95095 97225 315627 285601 841287 854968 234190 232019 302908 304864 366663 354343 360425 362971 370020 374685 338731 376125 827357 865523 605360 505976 330512 321835 375578 375869 382105 387771 381462 386214 426504 425411 746823 771424 39.65 68.1 2
08:34:00 2023-09-27 457233 453713 96608 96323 160122 164481 173145 172252 96848 95296 121008 121715 150460 149276 447959 481282 1217468 1208500 462333 477967 131989 117063 142907 144327 179165 171407 160016 160805 95225 97059 319972 286126 848803 853872 234304 233361 301374 305437 364253 355767 360895 363961 369911 373350 339409 376282 829186 879562 606853 508719 329811 321835 376743 374181 386307 387930 382037 386214 426469 426917 739563 770025 39.65 68.1 2
08:34:01 2023-09-27 458216 453713 96318 94272 160122 164596 173110 172372 97080 95394 121008 121748 148659 148787 447609 485611 1212189 1198216 464369 477931 131231 117396 142479 144798 178845 171526 159540 161096 95160 97192 322078 286126 850278 855878 234520 231306 300566 305100 365527 354024 360618 362971 370020 374685 338123 374997 826153 869676 603910 505617 329577 320635 376142 375306 380999 387489 380634 389265 428813 426401 743744 772197 39.65 68.1 2
08:34:02 2023-09-27 450868 454996 96386 94272 160020 164572 172835 172337 96848 95296 120924 121748 146579 149031 447923 486638 1224948 1201445 459984 479869 131231 117097 142512 144326 178845 171319 159574 160950 95095 97059 320562 286126 847907 854577 234190 232053 301481 304400 365563 353741 358414 362538 368388 374685 337603 376816 831644 871727 605360 507607 328182 322395 374453 375341 383274 385972 383228 385057 425287 424088 732650 774274 39.65 68.1 2
08:34:03 2023-09-27 455933 454996 96282 94200 160310 163693 172835 171790 97114 95232 120939 121567 150566 148963 448590 486638 1211683 1197276 464333 477895 131198 117063 142445 144394 179185 171626 159982 160883 95095 97160 319972 285923 849630 857674 233989 232706 299585 304828 364360 352187 360256 363741 369463 372375 336280 377093 827584 868659 605360 505112 328232 319748 375963 376232 382478 387218 380634 388712 427072 422725 738193 769988 39.65 68.1 2
08:34:04 2023-09-27 454985 455915 96119 94199 159608 164183 172320 172337 97017 95555 120771 122050 150356 149590 447959 487017 1223139 1203455 460710 477895 131198 117329 142445 144194 179275 171491 159540 160771 95095 97027 319028 286126 844990 854106 233825 231728 300952 304100 364396 352152 358306 363998 367210 372933 336254 375979 829772 868878 603910 504607 327147 321835 373821 374146 382769 385328 382578 386512 427821 422465 731449 770295 39.65 68.1 2
08:34:05 2023-09-27 457508 454996 96221 96349 160122 163693 173352 171876 97047 95200 120939 121683 148314 149278 447959 486729 1211683 1199068 465646 477967 131165 117030 142445 144294 179024 171253 159507 160549 95030 97027 320798 286126 846780 857052 233460 231875 300731 305469 366145 355391 359316 360785 367655 371641 337739 376025 826486 866351 605360 504544 328145 319605 377433 374146 382228 386512 378565 385021 423782 423930 738170 767970 39.65 68.1 2
08:34:06 2023-09-27 453527 453852 96123 94099 159578 164183 172320 172372 96981 95555 120737 122050 150356 149241 449354 487053 1222235 1201362 461093 478003 131774 116949 143052 144058 179095 171184 160133 160549 95095 97027 318436 286940 844990 854712 233496 231403 302270 302977 364396 354639 357767 363730 366365 372375 334565 375108 830983 868878 611267 504643 326685 320540 373261 374146 382228 384790 381965 385964 426469 423786 733854 773934 39.65 68.1 2
08:34:07 2023-09-27 453931 457312 96390 94143 160494 163555 173213 172200 97182 95427 120767 121650 150600 149102 451958 481282 1222069 1210151 463993 477895 132179 116835 143319 144054 179060 170709 160016 160515 95095 96861 324103 285315 851486 850485 233460 231403 299130 303901 364080 353210 357229 363484 367798 370083 336551 374806 829054 873576 605178 504643 326649 319275 374417 373843 382769 384183 380815 387757 422697 422169 732522 767818 39.65 68.1 2
08:34:08 2023-09-27 455608 454557 95829 96387 159410 164183 172799 172337 97080 95523 120737 121715 148003 148961 449258 487125 1222199 1198806 460058 477931 131198 116674 142411 143926 176377 171219 159540 160771 94933 96729 319028 287348 845878 854597 233424 230487 299620 302481 362181 353888 357264 362971 365266 370118 336548 375713 829736 865775 611267 507266 326868 320611 375612 375168 381078 386839 380706 384616 423818 422306 732885 769640 39.65 68.1 2
08:34:09 2023-09-27 453527 454521 96217 96183 160294 163907 173196 172029 97146 95491 120855 121683 150706 148858 449294 482297 1220063 1207989 461365 477737 131198 116835 142479 144197 179095 171184 159982 160830 94965 96861 325283 285315 867935 851690 233296 230487 300452 303652 363053 352152 357229 362971 366946 368428 335503 373111 829054 872995 605360 508495 324703 319594 374417 373052 382228 385751 380815 386512 421366 424002 731881 767818 39.65 68.1 2
08:34:10 2023-09-27 454588 454601 95728 96316 159540 164183 172320 172337 96816 95588 120737 121715 150322 149241 449258 489917 1220930 1196179 460058 481908 131198 116835 142479 144160 176501 171219 159507 161047 95030 96928 318474 286736 846428 856483 232733 230422 302528 302021 364080 351645 359982 362717 366835 369389 335727 374962 830231 864622 603910 505953 324487 320079 373975 373579 379006 384183 381173 384035 422661 421550 730904 768007 39.65 68.1 2
08:34:11 2023-09-27 455720 454593 96123 96286 159646 163624 173076 171790 97146 95362 120771 121683 150356 148998 450633 482708 1219567 1212067 460637 478003 131774 116640 142907 143905 179185 170675 160238 160515 95095 96696 320916 285315 855099 852897 233096 229932 298433 302977 361010 352152 357264 362971 365266 367365 334530 372811 827321 873612 602460 507054 324138 319890 373261 372525 381689 385480 380815 385381 420147 422486 730842 767818 39.65 68.1 2
08:34:12 2023-09-27 463850 455916 95737 96325 159574 164183 172320 172218 96981 96229 120569 121715 148211 149800 449927 487089 1220292 1199068 458645 480744 131165 116674 142181 143960 176131 170709 159507 161115 95095 97063 323269 287552 856927 859576 231866 229113 300840 301843 364080 351789 360056 360893 362791 368463 333947 374249 829736 862577 603906 503007 324138 319605 373675 373052 378970 384218 378637 383060 421402 420259 732586 766885 39.65 68.1 2
08:34:13 2023-09-27 454911 455601 95793 96249 159612 163658 172320 172064 96949 95491 120771 121683 150356 149505 452057 481282 1219603 1209221 458719 480417 131231 116640 143052 143659 179310 170641 160016 160259 94997 96696 316001 286126 864375 854106 232009 228676 300561 302481 361010 354388 356191 360929 365106 366782 334494 369560 827321 873712 609795 505705 323383 319890 374203 369618 381507 386151 382466 382914 418719 422666 728623 767670 39.65 68.1 2
08:34:14 2023-09-27 459459 455769 95961 96250 159578 163693 172320 172337 97184 96044 120633 121715 150322 149137 452278 483387 1215648 1195292 459552 477967 131454 116252 142975 143448 179255 170168 160272 160003 95095 96664 319028 285518 854954 856483 231054 229932 297808 303850 361010 353621 357264 359698 363335 365655 335836 372811 826435 868878 612738 501477 324703 318887 374240 369835 379006 384755 377356 383023 418238 420921 740088 765641 39.65 68.1 2
08:34:15 2023-09-27 458294 457084 95510 96358 159066 163693 172251 172372 96816 96003 120451 121999 150078 149729 449963 480536 1226687 1203999 458070 480744 131132 116526 142411 143693 176131 170675 159473 160549 94900 96696 324104 286651 851233 853501 230892 229218 300877 300155 361010 352950 358020 359734 364075 369355 337117 371834 829922 872578 605360 504397 323994 320421 371796 369691 381150 385209 377888 378506 417944 422522 731018 767818 39.65 68.1 2
08:34:16 2023-09-27 461443 456589 95696 94200 159511 163693 172320 172064 96981 95652 120771 121683 148927 149224 452057 480536 1212743 1199922 459661 477643 131132 116640 141945 143759 176377 170675 159507 160515 94868 96696 319028 285815 852199 855841 230139 228972 297530 302451 361010 352152 356191 358076 362791 366782 334494 369416 824914 873059 609428 502286 324703 317924 373183 369871 381689 384790 378339 382446 417651 422810 740088 765604 39.65 68.1 2
08:34:17 2023-09-27 458618 457759 95339 96283 158560 163727 171704 172406 96816 95913 120166 122050 149940 149677 449963 481282 1228083 1200243 460058 480454 131009 116640 141211 143810 176131 170709 159473 160771 94804 96696 320171 289399 852634 854577 230643 228831 298572 302810 363053 354639 357367 358977 363048 367738 336311 368269 829054 865456 601010 507498 323646 318370 370002 373052 381150 383410 378376 380720 421438 421586 731881 767818 39.65 68.1 2
08:34:18 2023-09-27 460899 457079 95672 96191 159574 163589 172286 171790 96981 95676 120569 121683 147901 149278 450633 483422 1215705 1204036 465063 481496 130919 116526 142181 143495 176131 170522 159507 160549 94900 96696 320444 284902 855003 852897 229817 229254 297883 300822 361010 354121 355962 357537 363045 365690 333947 367715 825265 873177 606853 506694 324667 316929 373183 369907 381150 382659 377803 382768 421556 421299 733587 765493 39.65 68.1 2
08:34:19 2023-09-27 462570 456441 95762 94136 159511 163520 172320 171790 96981 95491 120569 121483 148556 149187 451700 487161 1207464 1193080 464953 480417 130076 116286 141087 143759 175639 171065 159473 160549 94707 96729 316001 287756 842107 857125 229782 228936 298032 301134 363053 351862 358020 356463 362755 367586 332284 369416 822436 856514 601010 502715 324703 315973 372131 372525 378401 384668 376089 381869 420774 419044 740098 765641 39.65 68.1 2
08:34:20 2023-09-27 459920 457759 95664 96149 159574 163417 172355 171825 97013 95362 120737 121483 150322 148755 450669 485198 1217431 1205806 465026 480780 131132 116286 141917 143495 176131 170404 159507 160370 94987 96664 319972 286126 849090 852897 230139 228827 297955 300611 361010 351898 355638 358616 362755 365365 333839 371042 827452 872504 609795 507413 323994 316788 373147 369655 378826 382766 378487 382716 417545 419044 731881 765061 39.65 68.1 2
08:34:21 2023-09-27 460099 458801 95566 96024 159434 163101 172835 171823 97214 95168 120569 121284 148003 147957 450669 489917 1207391 1194739 466417 480816 130707 116319 141211 143427 176135 170404 159507 160370 94772 96499 319972 286126 844826 857162 229139 228313 297081 300611 361010 350764 357513 357501 363045 365655 331821 369416 820900 861360 601010 501550 322665 315056 372920 369474 377265 384398 376346 381906 418897 417141 738684 765641 39.65 68.1 2
08:34:22 2023-09-27 456280 457299 95627 96049 159070 163066 172320 171517 97013 95394 120788 121284 150356 148305 452394 484139 1216604 1208946 459624 480780 130923 116286 141739 143461 175920 170133 159507 160123 94772 96531 323031 284511 854137 852293 230249 227872 297847 302232 359635 351717 355204 358508 362106 366694 333153 370252 824695 868878 599560 505976 321913 318001 373074 369466 378365 381265 375659 381833 419177 419044 731012 763361 39.65 68.1 2
08:34:23 2023-09-27 460246 456629 95704 95924 159608 162580 172355 170939 97146 95200 120771 121053 150147 148167 450512 489917 1207391 1192673 464654 481459 131397 116286 141718 143031 176131 170133 159473 160259 94772 96499 322078 285315 854491 859627 229069 227764 297689 300858 360466 350800 357513 356498 361199 366323 331516 369416 821891 865163 601010 500768 322176 316486 372920 369763 376663 384398 375060 382214 416375 419884 737106 765073 39.65 68.1 2
08:34:24 2023-09-27 456088 457339 95445 95987 159290 163101 172855 171279 96981 95491 120367 121317 147762 148475 454421 484139 1217468 1208361 458622 478039 131099 116286 142310 143456 176554 170031 159372 160157 94836 96434 319972 286126 852346 855318 229998 226884 297847 299245 358840 351614 355926 358905 363048 364284 332828 366610 824331 870725 599560 503007 322900 316929 370002 368391 377796 382979 376224 382595 417549 418420 727663 762786 39.65 68.1 2
08:34:25 2023-09-27 458480 459485 95630 95983 159070 163135 172286 171790 97013 95458 120461 121567 147901 149070 450741 485575 1207391 1198216 459588 478039 131165 116139 142279 142963 179024 169560 159540 159528 94868 96335 323508 285720 858705 859357 228678 227411 297565 300120 358804 350481 357749 356427 360014 364711 331821 368824 822473 865811 605360 501032 325013 318487 369929 367364 377688 384561 376199 378326 414948 418207 737990 762747 39.65 68.1 2
08:34:26 2023-09-27 459845 458700 95382 94144 159003 163624 172031 172098 96848 95717 120166 121650 149870 149033 455874 487017 1216604 1190707 459732 481836 129983 116252 145011 143334 175639 170133 159219 160293 94805 96664 321125 287095 845658 860844 228678 227059 297919 300429 361010 350800 357513 355392 361006 366801 331785 366868 823091 861396 606853 495666 324048 316965 369445 369763 376699 384668 376346 379968 416375 417141 736384 765641 39.65 68.1 2
08:34:27 2023-09-27 459931 458700 95340 95953 158927 163101 172251 171552 96848 95296 120166 121284 147522 148372 450705 481246 1209542 1196513 462297 480780 129983 116501 144976 143031 175516 169628 158965 160003 94676 96367 321125 285775 847887 854633 227650 227059 297536 300938 358265 351609 356426 357426 361006 365081 333501 368119 822761 868842 599560 501032 322629 315497 370002 368651 378970 382659 374907 378362 415139 418714 736990 763910 39.65 68.1 2
08:34:28 2023-09-27 462628 459845 95179 95983 158279 163624 171704 171790 96848 95555 120131 121483 149940 148998 452131 487161 1213048 1187454 463023 480780 129898 116286 144790 143461 175639 170233 158999 160293 94741 96598 323261 288080 848003 857711 227228 227059 297955 297536 361010 350271 355350 353971 361006 365110 330782 366059 820656 856514 599560 500768 322701 315056 368889 369799 377387 382979 374076 377226 417323 415902 737990 765345 39.65 68.1 2
08:34:29 2023-09-27 463450 458341 95408 95953 158565 163101 172286 171279 97013 95296 120166 121284 149974 148616 450741 485269 1212225 1200847 465099 482212 130641 116219 144976 142997 175639 170285 159372 160345 94772 96534 321125 286940 851597 855318 227510 227236 296800 300320 358660 350620 351316 354219 359762 364675 330531 366412 820656 870461 600968 505259 324551 315802 370002 367543 377509 380624 374076 378434 417404 417762 731449 763668 39.65 68.1 2
08:34:30 2023-09-27 463519 458019 95413 95958 158565 163101 172097 171245 97013 95394 120166 121201 147488 147957 450705 489917 1208248 1187642 466124 480780 129715 116621 144667 143495 175149 170404 158493 160259 94676 96534 321125 287756 849721 859019 227650 227059 296246 299473 360466 348689 354848 354255 359762 366801 329284 366024 818267 859128 598110 501513 322665 315622 369785 369510 375547 381961 373365 378254 419770 415143 737806 764297 39.65 68.1 2
08:34:31 2023-09-27 460246 458377 95376 95916 158560 162580 172132 171092 97013 95264 120367 120920 149870 148167 454098 486422 1216442 1205843 465978 480635 130575 116400 141233 143064 175534 169526 159372 159902 94773 96039 316001 284969 854452 853362 229698 226322 296838 299963 358264 349742 351496 355321 359511 364420 329818 367114 820693 868878 598110 505617 322942 315802 370002 367543 376398 378958 375245 378434 415056 415285 728770 761127 39.65 68.1 2
08:34:32 2023-09-27 459692 458705 95445 95891 159070 162580 172286 171211 97013 95167 120485 120823 149870 147994 454209 490609 1204788 1191468 465026 480780 129894 116252 144702 142938 175394 170267 158797 160003 94741 96071 322078 286126 848198 860187 227615 226129 295414 300642 358804 347639 354275 356921 360898 364356 328538 368679 821011 862175 603911 499843 322714 315730 369893 368355 376319 381265 375245 378434 417813 414881 732522 764210 39.65 68.2 2
08:34:33 2023-09-27 457965 459382 95437 96080 158279 162987 171704 171517 96816 95426 120048 121284 149835 148305 452773 489436 1217468 1192710 459588 482212 129715 116427 144702 142938 175394 170404 158965 160225 94676 96501 321125 286213 847134 855878 227650 225622 295787 299582 360466 347639 351677 355357 360244 365772 328255 366595 822473 856478 603911 504544 321344 314986 368593 369538 374409 378923 375245 376129 416375 414053 726632 765641 39.65 68.1 2
08:34:34 2023-09-27 461443 458736 95378 95754 158594 162840 172286 171092 97013 95200 120200 120855 147625 147545 450814 488714 1207391 1184935 466124 481496 129715 116427 144632 143031 175149 170133 158460 160037 94547 96469 323261 288576 844381 860187 227316 226252 295687 299473 359490 347461 353557 355409 360898 365188 327759 366595 818685 857052 581351 499989 323172 314914 368629 368651 374230 380091 371823 376996 415139 413404 736907 763398 39.65 68.2 2
08:34:35 2023-09-27 459589 459742 95470 95783 157927 162614 171943 171245 96848 95394 119965 121053 146839 147992 450778 487993 1223139 1199097 459552 481872 129537 116252 144395 143031 174591 170049 158426 160293 96708 96367 323495 288414 852114 854633 227104 225430 296246 297789 359670 349742 351352 354007 359448 365772 329515 364638 820693 863673 603911 504187 321344 315802 367228 368651 378187 378711 374386 378011 418585 415761 728623 765221 39.65 68.2 2
08:34:36 2023-09-27 461099 459387 95252 95891 157985 162580 171704 171245 96848 95296 120166 121344 149835 148305 453453 488336 1210823 1189769 464844 481922 129894 116440 144830 142930 175044 170065 158755 160413 94676 96270 318474 288987 840521 857674 225823 225971 296031 297428 358804 347603 351677 353906 358943 365045 327795 366040 815887 857858 605382 500768 322714 315358 367228 367579 373812 378993 369695 375002 417404 412791 736911 765061 39.65 68.2 2
08:34:37 2023-09-27 460628 460107 95122 95924 157827 162580 171977 171245 96848 95296 120048 121086 149593 148271 450741 486895 1218557 1196513 459624 482212 129360 116440 144359 143031 174591 170133 158208 160293 96606 96071 324104 287531 838941 854712 226717 224924 294193 297234 358840 348689 351321 353723 358907 364391 331082 364053 823271 862175 598110 504040 321344 315536 367049 368471 375355 378782 373775 374966 415495 414053 727781 765073 39.65 68.2 2
08:34:38 2023-09-27 459881 459881 95244 95783 158241 162963 172148 170973 96881 95329 120166 121228 149835 148167 454098 487125 1210943 1198806 465136 481532 129719 116059 144795 142867 175394 169257 158965 159528 94676 96071 321125 285432 848715 852897 226243 225622 294550 297541 356650 347639 351002 352170 359990 362495 330292 363793 818303 869000 590860 504544 321800 314914 368889 365375 375234 377794 371823 376659 415020 414018 730842 760619 39.65 68.2 2
08:34:39 2023-09-27 459699 458372 95179 95783 157684 162580 171431 171245 96848 95329 120166 121169 149801 148305 453364 489436 1217468 1191864 459395 481872 129271 116139 144158 142997 174626 170099 158574 160037 94482 96039 321062 287756 845477 857102 228725 225030 295579 297716 358660 347496 350894 356147 358188 364498 327317 363611 819424 856442 603911 503793 321307 314782 367156 367579 374373 377794 373256 377853 413943 413404 724539 763985 39.65 68.2 2
08:34:40 2023-09-27 461549 460107 95122 95692 158279 162432 171585 170702 96881 95167 120166 120560 149627 148029 450778 487089 1208686 1203455 465204 480780 129537 115833 140963 142501 175149 172752 158460 159494 94547 96007 321125 284937 861967 852897 226173 224924 294272 297789 356364 347639 349979 352134 359954 361375 327724 363536 817653 866423 596660 504187 321344 313993 368593 365268 373776 377196 371787 379392 414040 414845 728475 761813 39.65 68.2 2
08:34:41 2023-09-27 459791 460030 95122 95691 157538 162545 171516 171176 96816 95329 119896 120888 146804 147957 450778 489917 1217468 1195626 459516 481459 129615 116052 140336 142828 174121 169913 158107 159936 94547 95975 318474 288371 842815 855318 227757 224161 295135 297753 358575 347318 350364 354907 357720 364093 326700 363489 821011 856406 600968 503044 320435 315580 366640 367507 374039 377459 372647 377318 415056 412755 724465 761127 39.65 68.2 2
08:34:42 2023-09-27 462293 459387 95057 95687 158317 162286 171943 170905 96981 95232 120166 120855 148662 148654 453364 487053 1209964 1199922 465063 480780 129626 115866 144531 142501 174992 172873 158460 159350 94547 96007 323627 284866 853913 852897 225823 224890 293262 297789 356078 347044 349415 353906 358871 361375 327194 362658 819626 868926 591766 503857 321800 313814 367601 365161 373932 378916 369479 378353 412912 413298 728770 758829 39.65 68.2 2
08:34:43 2023-09-27 459126 460098 95049 95617 161757 162545 171670 170939 96816 95524 119891 121154 147747 148372 453628 487017 1217357 1197426 462756 481994 129275 116119 144311 143064 174001 169594 157923 160003 94547 96039 318436 287995 844240 854106 227971 223434 295111 295650 357689 347044 349415 354907 356717 363583 325787 360546 817040 856442 597474 502615 320435 314878 365505 366403 373776 378880 371823 376250 415056 412755 725529 762243 39.65 68.2 2
08:34:44 2023-09-27 463836 460071 95122 95679 159603 162398 171633 170668 96848 95232 119730 120823 149767 147994 454855 487053 1210399 1194443 465063 480744 129537 115799 144395 142379 174591 172666 158460 159460 96808 96007 321125 287756 847833 852897 227115 224542 293745 297897 358015 347282 349308 351807 358152 360911 328623 360366 817378 866278 598026 502615 321260 313444 366905 367064 374075 376599 369515 377318 412510 414809 728659 756648 39.65 68.2 2
08:34:45 2023-09-27 464179 460062 95049 95551 157835 162398 171670 170905 97013 95296 119931 120707 149559 147994 455518 488714 1206853 1183044 464041 480780 129360 115833 144258 142741 174278 169291 158141 160009 96539 96039 322299 287567 848947 857125 225837 224507 293932 296850 356614 345481 350472 351844 356395 362459 325681 362658 816368 854815 595210 498506 321344 313957 365248 365304 372100 377759 368439 375681 414984 413821 737106 762823 39.65 68.2 2
08:34:46 2023-09-27 464844 460102 94992 95662 161657 162286 171159 170939 96816 95103 119730 120495 146839 147545 453364 485647 1208248 1192710 465099 482626 129537 115799 144395 142271 174835 169423 158831 159954 94676 95942 318474 287348 851864 854712 227115 224530 293404 297363 354974 346487 348888 351916 357206 361058 328050 360402 816368 866423 598026 502482 321344 313444 366605 364138 373776 376073 369285 376783 412149 412432 728770 756648 39.65 68.2 2
08:34:47 2023-09-27 465022 460143 94960 95617 161852 162251 171159 170939 96848 95232 119730 120592 149628 147994 450778 488714 1208248 1180615 462333 480780 129360 115833 144022 142748 174278 168391 157923 159494 96672 96007 321336 289399 843610 857162 225837 223538 294236 295693 356078 345445 350472 351844 355610 361375 325453 362622 816368 854815 595210 495666 321307 313635 366790 367064 374194 377653 368260 374930 413565 412192 736057 762244 39.65 68.2 2
08:34:48 2023-09-27 465506 460098 94919 95522 161652 162026 171159 170633 96551 95070 119730 120495 149767 148029 455243 485359 1210226 1196365 464953 481918 129541 115733 144685 142670 174417 168274 158326 159316 96672 95712 323261 285423 847637 854106 225837 223503 292689 295650 354193 346902 348327 351880 356681 359973 325453 359859 816331 866423 607589 501586 320435 312968 365505 363627 373514 376073 368959 376250 411245 414405 728770 762484 39.65 68.2 2
08:34:49 2023-09-27 466449 460143 94961 95625 161513 162026 171125 170668 96816 95264 119730 120560 149524 148083 453364 490609 1203045 1184763 465063 481545 132788 115481 144022 142271 173845 172873 157354 159494 96638 95843 321125 286687 846005 857162 225837 223767 292653 295937 355543 346741 350256 351663 359536 360518 324573 362550 813803 855428 596660 499780 319421 313557 367156 363082 372086 376669 371371 377097 411066 411321 730324 758987 39.65 68.2 2
08:34:50 2023-09-27 458943 459588 95244 95781 158141 161950 171805 170531 96983 95329 119911 120513 147494 147475 453183 486873 1208248 1198806 462297 478003 129715 115666 144324 142008 174556 172560 158426 159182 94405 95648 320680 286126 852295 851690 225837 222745 291516 296915 353378 345481 348327 353906 356681 358613 324736 360474 818105 856406 606853 502460 317657 313921 365505 361960 370988 375513 371787 375378 408799 412623 721596 756421 39.65 68.2 2
08:34:51 2023-09-27 459917 459773 94828 95522 161591 161543 171125 170161 96551 95296 119364 120430 149282 147994 454855 487125 1199028 1189874 459588 478003 129715 115335 144395 141953 175381 172453 158493 158447 94611 95551 316638 286126 861965 857748 225837 223020 292547 297897 354989 345508 350364 351663 355290 357009 325261 360510 818144 856442 598110 496782 319530 313004 364409 364476 372693 377759 368403 375113 408799 413530 732774 757905 39.65 68.2 2
08:34:52 2023-09-27 465837 460170 94824 95526 161256 162286 170548 170973 96487 95329 119330 120823 146770 148271 454094 487161 1208248 1180330 459947 480780 129296 115448 144122 142041 173845 172403 157605 158986 96505 95680 324104 287770 842499 859627 225678 222590 294037 294792 354441 344408 350225 351276 353445 361042 326771 360510 816368 854175 599016 496430 321000 312749 363317 365989 373329 378916 369230 375528 412331 411828 735010 761700 39.65 68.2 2
08:34:53 2023-09-27 464009 459913 94855 95484 161469 161543 171451 170515 96848 95199 119564 120233 149524 147753 453750 485233 1206535 1196507 466642 480454 129626 115573 144421 141974 174295 168041 158107 159105 94482 95747 323261 285739 857258 852897 225678 223244 293845 295543 353343 345445 347278 350782 355361 359009 326771 358271 815139 863905 598026 501513 320283 312019 364956 362757 372136 374362 367296 374747 410020 413530 728733 758033 39.65 68.2 2
08:34:54 2023-09-27 465286 460179 95014 95522 161587 161992 171125 170161 96848 95265 119823 120330 146770 147545 453400 488678 1206535 1180403 464406 481872 132696 115448 143886 142075 173758 172595 157288 159460 96471 95843 321336 288008 840943 857125 225202 223124 291969 294135 355009 344408 348362 349724 354507 360553 324717 360258 816416 853007 602440 499610 320435 311586 364814 364542 372086 376038 367261 375149 412475 410202 734936 760089 39.65 68.2 2
08:34:55 2023-09-27 463519 460107 94917 95480 161331 162080 171464 170733 96984 95395 119593 120398 147080 147759 453219 486909 1208538 1198104 465063 477967 129271 115448 144122 142008 174034 172489 157889 158953 96539 95583 324104 287348 857976 852626 225678 222779 290701 295693 353378 344372 347783 351312 355645 358077 324933 358271 815139 862613 600924 500768 319530 311073 364409 361960 370953 375730 367002 375076 409373 411392 726044 756421 39.65 68.2 2
08:34:56 2023-09-27 463900 459917 94888 95319 161326 161509 171297 170161 96848 95071 119647 119907 149317 147307 453074 489436 1203418 1180403 464734 481496 132621 115640 143886 142041 173447 172560 156795 158986 96471 95680 324104 287329 839618 857748 224986 225031 293466 293993 354370 345799 348745 351132 355682 359009 324717 360402 811577 847465 593760 499573 318192 311474 365505 362757 369993 375478 368296 374482 410020 408946 728770 756421 39.65 68.2 2
08:34:57 2023-09-27 459594 460174 94848 95352 161399 161509 171125 170633 96551 95232 119330 120430 149282 147788 456167 489436 1210436 1188374 461037 480780 129182 115368 144122 141987 174035 172489 159421 158843 96605 95387 323261 285775 843527 854328 225678 226793 290745 294786 354441 344824 350564 351916 352421 358077 324897 360510 816368 847163 606853 496782 315834 313480 364093 362503 372198 376634 368439 371999 411817 409846 727405 759906 39.65 68.2 2
08:34:58 2023-09-27 464697 460179 94990 95327 161296 161543 170853 170127 96551 95135 119364 120119 149386 147650 454077 483422 1203008 1190618 459697 480780 129448 115633 140236 142070 174034 170569 157822 158886 94515 95616 322299 287552 851531 863893 225202 226989 291763 294135 351997 347760 348362 349653 353940 357009 327415 357157 811431 863295 599497 495594 319079 311073 363027 363961 374194 375216 366158 373115 408764 412043 730842 757629 39.65 68.2 2
08:34:59 2023-09-27 465432 462519 94735 95426 161113 162026 170548 170515 96519 95296 119330 120430 146328 147545 450778 487161 1203897 1181324 463386 480816 132478 115693 143816 142041 173447 172524 160807 159206 96304 95714 320374 287567 850530 857162 224375 222058 291763 293616 353378 343099 347314 348635 352421 358898 324861 358775 815257 852897 593760 498083 319231 310388 365124 364992 369956 377319 368743 373497 410777 408875 729428 758572 39.65 68.2 2
08:35:00 2023-09-27 462792 460179 94800 95294 159610 161475 170972 170127 96816 95071 119691 120463 146735 147475 456151 486945 1205860 1192599 465315 477859 129360 115706 143816 141562 173724 172297 157321 158447 94515 95291 324223 286532 857148 850485 225202 223890 290118 295808 353988 343303 348358 351916 354507 356407 324667 358235 813986 859128 592310 500768 315762 311073 363863 362935 369993 374676 368403 373944 406906 408946 720572 755311 39.65 68.2 2
08:35:01 2023-09-27 462401 460174 94920 95125 161556 160994 171431 169789 96848 94942 119364 119679 146497 146929 454077 488336 1199028 1184543 466087 480780 132731 115414 143886 141583 173482 170365 156904 158481 96471 95323 323261 284937 844239 859627 224885 223140 292016 295199 355491 344715 350587 350073 352315 357828 324681 360004 814099 857125 586989 496430 318142 311073 362230 360641 369776 376038 366673 372815 405129 410167 731881 756421 39.65 68.2 2
08:35:02 2023-09-27 463158 462261 94824 95419 158596 161407 170445 170768 96952 95329 119160 120251 146225 147339 450741 486674 1217431 1192156 461365 481799 132651 115448 143816 142142 173239 170629 160814 158953 96303 95648 322523 288175 839952 853362 224885 223140 290842 292241 353343 343339 348605 350710 352350 358578 323839 357121 815716 852860 590860 499952 315726 311038 364093 362976 369993 374640 367261 369528 409984 408875 721596 758239 39.65 68.2 2
08:35:03 2023-09-27 459917 460098 94824 95252 161217 161183 170548 170412 96784 95071 119296 119957 146772 147238 454744 486693 1205208 1194739 463677 478003 132806 114715 143991 141786 173688 170114 159645 158818 94418 95291 318436 286940 852079 851543 225058 223768 290153 294677 353988 344824 348358 351807 352315 357649 324681 357624 815139 859736 600968 499256 315618 312933 363579 360821 369993 375730 368368 369456 408340 408875 719550 755711 39.65 68.2 2
08:35:04 2023-09-27 465506 459701 94829 95256 161151 161475 170548 170092 96784 95200 119262 120054 147585 147273 454361 483387 1201631 1188930 463919 478003 129271 114715 144087 141516 173966 172105 159533 158414 96403 95291 324104 285940 852693 855318 224491 222984 290497 294064 351997 343303 347802 348767 352350 356859 324897 358199 810930 857307 597566 495376 317367 312993 365087 360605 373138 376430 368184 372334 409169 409953 730731 755626 39.65 68.2 2
08:35:05 2023-09-27 459915 460174 94768 95290 161191 161329 170514 170092 96519 95167 119179 120054 146568 147273 454522 492584 1210376 1191431 459947 481386 128972 115236 142019 142080 173274 170030 157288 158785 96503 95161 320767 285820 844849 857674 225202 222721 290083 293026 351997 342740 347314 350746 353875 355876 322858 359316 815139 847556 596660 496159 315654 311510 360988 362935 369660 374362 368921 369384 407512 407052 724502 756421 39.65 68.2 2
08:35:06 2023-09-27 458516 459854 94793 95351 160887 161471 170514 170092 96487 95773 119097 120169 146056 147545 454004 483763 1212743 1193168 457317 478003 132627 114715 143816 141126 173412 172141 156687 158195 96370 95096 322299 285775 854088 852293 224339 221892 291869 293133 351997 343114 348632 349402 351812 358764 324717 358635 815877 857162 589613 499610 315545 310824 362994 363704 369993 374640 366158 372368 408621 409449 722622 758033 39.65 68.2 2
08:35:07 2023-09-27 462592 459845 94961 95355 159598 160790 171429 169452 96884 95168 119476 119728 147084 146926 454180 491230 1193780 1187203 462529 477967 132731 115090 142777 141482 173931 172070 156795 157944 94418 95226 323746 284911 868569 857089 224182 222515 289079 294100 351997 342559 347242 348635 351296 355788 322858 358199 811643 853572 597117 494989 315726 310060 363579 359303 369993 376523 367699 369456 406043 408266 730900 753062 39.65 68.2 2
08:35:08 2023-09-27 464183 462778 94696 95351 160857 161509 170007 170092 96519 95394 119097 120298 146568 147753 454094 487089 1204751 1180484 460058 480780 128941 114715 143580 141418 173136 172176 160807 158414 96236 95454 318474 288987 864230 860187 224038 222408 292010 292135 353988 344751 348779 347372 354734 359197 322332 357157 811215 849136 599016 496782 315171 308222 362738 363961 368700 375466 367178 372488 408406 406732 728179 756421 39.65 68.2 2
08:35:09 2023-09-27 459975 459999 94832 95390 158601 161227 170514 169789 96487 95168 119063 120169 146876 147143 453968 484591 1209183 1194018 458407 478039 132604 115215 143816 141093 173447 171864 156795 158304 96370 94839 324104 285739 852455 852897 223831 221510 290701 293069 351997 344580 347865 349090 351992 356940 322499 357440 813337 854778 598026 495594 315173 309812 360988 362935 369993 374079 367699 368237 409349 408266 721596 755847 39.65 68.2 2
08:35:10 2023-09-27 465391 460174 94663 95219 161121 160960 170041 169520 96487 95103 119097 119728 149099 147136 453364 483387 1201268 1187241 465055 477751 129005 115057 144012 141466 173274 169673 156795 158347 96501 95000 322299 287348 844809 852897 222882 222827 288939 293331 351997 345555 346492 349161 352315 356859 322678 359110 811540 856023 598110 498506 316715 308222 364093 360821 369956 372402 368221 371655 408052 407337 719550 754784 39.65 68.2 2
08:35:11 2023-09-27 463705 459917 94800 95025 161186 160447 170853 169520 97043 94877 119330 119436 147012 146283 454744 489400 1196128 1183007 465866 480744 132501 114715 143615 141126 172861 172105 160772 158414 96269 94903 324104 286351 844291 856483 223831 222515 288675 292758 353843 342848 348605 348563 351260 355467 321593 360713 811680 855391 593760 494842 315545 309918 363289 359519 369776 376151 367068 369420 406007 409426 728770 754635 39.65 68.2 2
08:35:12 2023-09-27 460246 460170 94761 95087 160775 160960 170041 169789 96919 95547 119091 120154 146328 147303 453219 492345 1208575 1189769 461291 480526 129061 114649 143580 141093 172861 171949 158829 158237 96302 94807 319218 285739 844357 853959 223881 221701 289044 292241 351997 342582 347865 349653 351992 357612 321225 357660 813680 845688 596759 493866 314694 310530 360988 360627 368808 375730 367178 368237 405129 406411 726080 755748 39.65 68.2 2
08:35:13 2023-09-27 463487 460174 96896 95285 160597 161740 169704 170092 96454 95329 118864 120330 146162 147957 453328 484139 1210436 1190707 457709 480744 132467 114682 143580 141093 172861 171829 159046 157810 96203 94839 318474 287329 845893 851690 223352 221289 290595 293297 351708 344787 346627 348176 351992 358871 322153 357220 814099 847392 596555 498046 314436 309555 362885 363339 367700 372402 367699 369088 410617 405204 719003 756384 39.65 68.2 2
08:35:14 2023-09-27 466558 462673 94801 95159 158268 160858 170529 169922 96851 95200 119126 119761 147482 147238 454744 482708 1201519 1187203 462261 478039 132467 114649 143877 141093 172861 171829 160702 157701 96203 95728 324104 285302 845796 852897 222399 221856 288877 291796 351997 344824 346528 347270 351225 356323 320905 356356 806822 857307 587960 495666 315431 308151 363066 360785 369400 371809 366140 369456 406043 406411 721596 751923 39.65 68.2 2
08:35:15 2023-09-27 471365 460174 94659 94894 160784 160815 170007 169017 96487 94942 119097 119599 146365 146317 450778 488678 1198140 1181324 463714 478003 132214 114682 143110 141661 172619 169601 158718 158347 96267 95032 321336 288371 841509 857476 222569 222408 290576 291317 351997 342365 347267 347514 354447 355752 320348 359693 809491 847127 600968 495376 314694 309086 363066 358580 367148 374676 366659 369348 405363 404602 726595 751036 39.65 68.2 2
08:35:16 2023-09-27 459845 460183 96934 95025 158561 160892 169973 169520 96487 95006 118898 119728 146228 146961 453364 488678 1210823 1184543 461365 480780 132214 114748 143075 141126 172157 169995 160373 158447 95969 94839 322523 287495 835605 853362 222975 221164 288605 290432 351997 342848 345478 348599 351744 356359 318932 357946 811613 847398 592310 498194 313261 309555 360988 360495 365496 373519 365059 368237 406043 403684 719550 755173 39.65 68.2 2
08:35:17 2023-09-27 458943 460170 94664 94988 160852 160447 169973 169636 96487 94974 118898 119599 146162 147030 454071 488285 1209258 1194018 457886 477859 129084 114583 141349 140829 173239 169007 156579 156967 96203 94581 319814 286126 858764 852897 223132 220251 288807 291859 349626 342740 346565 347027 349980 356859 321879 355780 811540 852331 590860 497487 313702 308186 360480 360857 369660 372366 366140 367166 406301 406447 719550 755311 39.65 68.2 2
08:35:18 2023-09-27 466169 460174 94761 94923 160775 160447 170007 169251 96519 95007 118898 119599 146365 146759 454855 486331 1201584 1189009 465315 477967 132437 114649 143380 141043 172070 171637 158496 157375 96203 94453 318474 286126 853373 850485 222392 221892 287897 291548 351465 342596 344943 349366 351848 355111 321475 357257 811791 854633 592310 499256 313952 309918 360988 358580 368548 373519 368037 370968 404721 405240 715334 753711 39.65 68.2 2
08:35:19 2023-09-27 466083 459890 94833 93417 158198 160790 169905 169687 96686 95039 118960 119728 146876 147254 453183 491961 1192932 1181324 464698 477607 128823 114649 143275 141059 172277 171708 160667 157567 96167 94485 324104 286940 841509 854597 222435 221665 289027 291352 351997 340815 346810 346469 351992 353621 319863 357946 809491 847392 600968 492106 313773 308151 360988 357753 366631 374079 365033 367978 403512 404002 726595 750822 39.65 68.2 2
08:35:20 2023-09-27 459913 462483 96875 94963 157827 160447 169704 169520 96454 95039 118535 119679 145718 147134 453364 487089 1201268 1177968 458755 478039 132248 114459 143210 140857 172604 168960 160632 157275 96135 94839 321336 288371 846621 857748 222293 220334 288939 290432 351321 342149 346627 346796 350210 356859 319379 356898 807144 845579 590860 495339 313738 307185 363066 360605 365389 372402 365845 369420 406043 402769 721796 751390 39.65 68.2 2
08:35:21 2023-09-27 462761 464479 94623 95220 157827 160960 169435 169823 96487 95296 118858 119989 145890 147478 454532 484139 1211018 1188863 457385 478003 132437 114459 143145 140848 172312 169303 158531 157275 96135 94518 320374 287531 853199 852293 222243 220475 289044 289436 350935 342884 342447 347027 351497 356859 319639 355528 809177 847392 587960 495594 313225 308151 360988 360857 367413 370215 366659 367202 406266 404002 717438 755473 39.65 68.2 2
08:35:22 2023-09-27 459953 460179 96930 94898 160632 160157 169973 169269 96519 94974 118781 119436 146162 146352 453400 486895 1199922 1193170 465278 479685 128888 114550 141151 140765 172243 168924 156471 157075 96300 94549 324104 286126 845618 849883 222088 220546 288620 294030 349697 341776 345478 348319 350472 353338 322233 355528 809213 854815 587960 496430 312530 309342 359358 358004 367736 371809 366659 366028 402905 405204 717438 751959 39.65 68.2 2
08:35:23 2023-09-27 462135 460174 96871 94866 160632 159902 169973 168949 96945 94974 118781 119599 145718 146725 454744 487125 1191830 1180367 459552 477931 132621 114236 143393 140151 173136 168487 160772 160689 96203 94198 322078 284168 857053 854633 221741 220475 287722 292560 349027 340815 346883 345427 351497 354756 321618 354130 807200 854851 598472 493902 314472 309033 360699 359409 368844 371809 363564 367683 405685 408272 722307 750859 39.65 68.2 2
08:35:24 2023-09-27 466833 462782 96905 94931 157683 160447 169738 169384 96787 95136 118975 119843 145922 146895 453183 491266 1196587 1178722 464224 480295 132146 114649 142875 140865 171730 169328 158089 159930 95935 94678 321336 287552 846824 857139 221705 221164 288942 290432 351749 340779 345758 345427 351740 352597 318414 357440 807200 848191 590860 494368 313261 307150 360988 357466 365496 372960 364399 367131 402343 402769 724465 749193 39.65 68.2 2
08:35:25 2023-09-27 459692 462782 96837 94886 157387 160413 169469 169051 96487 95481 118501 119696 146162 147033 454209 487161 1203418 1177968 458033 478003 132345 114268 143136 140742 172157 168723 158310 156825 96002 94327 321336 286213 853192 856483 221457 219661 290540 292073 350508 341439 346138 346306 351920 355645 318754 355634 807017 843267 599497 494675 314695 309178 360988 360519 364912 372105 364996 368828 405862 404833 719961 749723 39.65 68.2 2
08:35:26 2023-09-27 462752 462388 94761 95052 157213 160858 169215 169687 96358 95394 118433 119989 146066 147270 450778 485635 1207241 1187203 455983 477967 132214 114550 140954 140646 172126 168723 160408 160906 96002 94327 324104 287536 843567 850485 221550 219789 288675 295419 349877 341488 342663 346226 349944 355823 318414 354416 809443 846957 568667 497840 311765 307220 359936 359662 364364 369886 365845 366543 406043 404264 716301 752951 39.65 68.2 2
08:35:27 2023-09-27 460246 463173 96871 94734 157818 159393 169973 168448 96487 94813 118535 119258 145785 146317 455203 487053 1199028 1187532 461360 478003 130823 114268 143747 140472 172139 168510 158496 157142 96167 94262 320171 285720 851107 850941 222605 219613 288459 290502 348542 340815 344710 347533 348466 354685 320348 353630 808569 850412 593760 496430 313952 306970 358565 360241 367700 370145 364702 368867 406043 404002 717475 753596 39.65 68.2 2
08:35:28 2023-09-27 465067 462778 96833 94799 157903 159868 169973 168983 96487 94974 118535 119599 145819 146791 453364 483874 1192969 1180367 461365 477967 132248 114484 143110 140378 172312 168487 160597 160794 96002 94262 322523 284937 850190 854106 220361 220132 288738 290242 347773 341848 344710 343356 351002 354153 322189 351569 806592 856060 590860 497487 313225 308656 360988 358040 365531 369005 363857 367202 403864 405833 718493 748627 39.65 68.2 2
08:35:29 2023-09-27 462519 460174 96833 92971 160602 159427 169738 168448 96519 94781 118699 122587 146162 146110 453110 492584 1193508 1177820 465703 477787 132352 114203 140722 140505 172139 168617 157978 160724 95836 94198 327440 286126 860467 855318 220979 219447 287283 290502 349697 339476 345758 347263 349944 352632 320384 354416 806592 847501 590860 492049 313225 306257 359936 358040 367700 371561 360681 366579 404472 404602 723952 749760 39.65 68.2 2
08:35:30 2023-09-27 469842 460174 96670 94894 157383 160447 168932 168949 96487 94974 118501 119436 145688 146352 454399 489917 1195557 1171184 463590 477967 132070 114268 140681 140654 171457 168723 157543 160828 95670 94262 322523 287756 839193 854106 219947 220286 288535 295247 350405 339978 342447 347533 350185 352421 317827 356189 806445 846775 589613 491867 313952 308742 360178 356106 364912 372105 363309 368646 401071 405138 724465 747532 39.65 68.2 2
08:35:31 2023-09-27 461152 462569 94696 93215 157542 160311 169401 168949 96390 94974 118762 119696 145990 146860 454310 492694 1203493 1180367 460058 478003 130585 114301 140665 140680 171764 168487 160339 158962 96000 94262 323622 285405 848143 852897 221550 219070 288738 289761 349104 338215 345234 345392 347839 353657 318673 355816 809491 838523 598026 490205 311836 307220 357702 358292 365496 372402 363307 367082 404793 402769 724502 752379 39.65 68.2 2
08:35:32 2023-09-27 462401 462782 96535 94931 156914 160481 168397 169554 96323 95071 118303 119599 145654 147394 450778 484175 1208248 1183797 459732 477715 131928 114236 140364 140185 171730 168605 157868 160828 95769 94518 324104 289193 840903 850339 220908 219603 289023 290409 350262 341391 342447 346048 348890 354153 316425 354166 808087 843267 596555 496525 312619 308379 358817 358149 363308 369592 364996 367900 403583 402490 715334 749760 39.65 68.2 2
08:35:33 2023-09-27 466833 460026 94729 92958 157647 159427 169469 168866 96487 94877 118858 119436 145856 146283 456542 486331 1197328 1187227 462333 477931 128660 114157 140828 140001 171764 168251 160150 158881 95836 94134 321336 286126 863455 849883 220326 219789 288472 289550 348542 339786 342073 345463 349944 351717 318379 353630 808917 847501 591222 496078 312791 307220 358853 356141 365496 370109 365033 367346 401142 402769 712157 748632 39.65 68.2 2
08:35:34 2023-09-27 464702 461815 94563 94599 156955 159460 169030 168749 96487 94910 118501 119354 145925 146317 453400 483798 1193864 1182089 463297 477679 130550 114517 140855 140151 172020 168380 158054 156600 96099 94327 321336 286940 849354 854441 220326 219105 288129 292288 347737 340815 344153 343321 349980 352350 318496 351460 805984 855187 592142 496782 311801 305298 360480 356463 365019 367940 362794 367131 402944 404833 716893 747300 39.65 68.2 2
08:35:35 2023-09-27 463536 462778 96631 94730 157128 159902 169030 168949 96191 94877 118385 119751 145346 146725 450778 487161 1198290 1171147 458106 478003 131996 113889 140364 140151 171219 168251 157648 160724 95736 94134 320374 286651 840464 855878 219640 218729 288942 290444 349349 339476 342663 343096 349980 354188 316973 353666 804808 838451 589410 493902 311801 306789 360734 358076 363273 370145 362794 367166 404187 403092 719139 749140 39.65 68.2 2
08:35:36 2023-09-27 460062 462778 96527 94692 157383 159460 168932 168696 96622 95136 118660 119599 145889 146248 450633 490939 1198917 1181212 458572 477787 131928 114157 142987 139989 171611 168274 158089 160801 95935 94134 315566 284937 841631 855318 221014 218354 288129 295419 348333 337670 345234 343321 347768 352632 316973 351605 807200 845127 590860 489514 312310 306222 357451 358616 364436 370215 360573 366563 404793 403695 724502 750291 39.65 68.2 2
08:35:37 2023-09-27 463524 462778 96627 94692 157168 159936 168664 168715 96454 94910 118467 119371 145925 146317 454209 487161 1206535 1180491 460489 478003 131887 114157 139777 140268 170724 168723 156745 160898 95603 94198 321336 287756 836209 850485 220983 218790 288427 290336 349769 339608 341929 345286 347697 352421 318380 355095 808198 841453 591041 495025 311955 309397 357847 356427 362693 370180 363930 367082 403085 402454 719550 751569 39.65 68.2 2
08:35:38 2023-09-27 462756 460102 94668 92830 157682 159834 169367 168347 96422 94845 118467 122417 146265 145955 453400 486043 1196448 1187241 459661 477737 131996 114058 140525 139283 171730 167710 160115 158591 95736 93941 324104 285720 860238 846811 220326 218389 286991 289515 347213 338726 342663 345427 347483 350455 317044 351496 808917 847501 596116 494405 312619 306970 356377 355321 365239 368747 362749 364900 400825 404264 715371 747569 39.65 68.2 2
08:35:39 2023-09-27 465423 460179 96594 94566 157387 159393 168932 167915 96389 95092 118303 119339 144944 146317 450778 481994 1194093 1180484 459624 477931 131745 113290 140990 140139 171797 168239 158054 159280 95967 94069 321336 286736 843861 852220 219499 218589 287854 290409 347773 341342 341555 345184 349800 351190 316973 351569 808344 847973 585324 496782 311293 306257 358853 356164 364400 369040 364481 367082 400790 403695 710881 748793 39.65 68.2 2
08:35:40 2023-09-27 462555 463173 96732 94471 157648 159004 169435 167698 96487 94716 118846 122451 145682 145911 453364 491303 1188121 1179371 462639 477895 132253 113368 140592 138939 171455 167710 157648 160395 95769 93877 320171 284508 850109 854712 219416 218167 286879 289550 346655 337362 342663 344842 347804 351471 318414 350364 802424 847465 590497 491665 313507 306789 358241 356356 365460 367869 360247 367082 401142 404833 719550 749325 39.65 68.2 2
08:35:41 2023-09-27 466348 462515 96598 94565 157128 159325 169048 167949 96454 94781 118269 122519 144875 146317 454559 491121 1194093 1175367 463532 477751 129687 114170 140028 140085 171014 168192 157173 160731 95569 94282 323495 286940 844126 854712 219569 219070 286879 288775 348537 337528 342591 344842 347768 349337 316460 351569 802461 846957 582466 489441 312841 306789 357702 354219 364364 370109 360537 366822 399560 404264 722343 747201 39.65 68.2 2
08:35:42 2023-09-27 460136 462596 96430 94663 156905 159325 168630 168546 96356 94845 118269 122553 144841 146317 450705 486837 1197291 1171147 457317 477967 131711 113290 140168 139184 171185 167710 157648 160654 95637 93941 320013 285503 841959 854106 219912 217641 287890 288775 347213 337907 342699 342902 347804 352597 315726 351303 802461 838379 586510 492397 312841 305890 358817 357466 362150 368970 360573 368161 403547 401290 720193 749325 39.65 68.2 2
08:35:43 2023-09-27 459162 462782 94705 92962 156998 159292 169030 167882 96358 94942 118331 119438 145463 146317 450597 492345 1199028 1180484 458462 477931 130049 113524 140133 138939 171185 167745 157538 160619 95933 93877 320374 286126 859568 851690 220044 217676 287525 288775 347178 336582 342591 343286 345715 351471 316425 353594 804808 841453 581351 486652 312176 305794 356092 356356 363018 370109 360573 364864 402343 402454 720230 747532 39.65 68.2 2
08:35:44 2023-09-27 460161 462782 96401 94697 156403 160191 167831 168983 96127 95103 118038 119518 145216 146999 453453 484139 1208248 1181324 458755 477967 131585 113446 140079 140000 171032 168215 157648 160689 95603 94262 321551 289193 839195 850941 219499 218027 288093 288649 348363 339536 340860 346306 346722 351436 315920 353594 806893 840784 589410 492434 311293 306008 356092 357896 364048 369557 362758 364900 401142 401218 717438 747569 39.65 68.2 2
08:35:45 2023-09-27 460124 462379 94640 92702 157278 161104 168898 167616 96454 94781 118385 119339 145843 145976 453328 485575 1199028 1188782 458996 477523 131962 113213 140364 138844 171219 167370 157648 160214 95735 93749 319218 285113 849575 849883 220136 216965 287081 290409 345094 338405 341279 344842 345715 352562 316681 349308 804779 845724 576748 495376 311955 306789 356627 357466 363273 366738 360609 365971 403547 402454 713141 747569 39.65 68.2 2
08:35:46 2023-09-27 464183 460174 96527 94431 157242 159105 168898 167766 96454 94683 118351 122451 145654 145808 454414 487017 1194710 1186397 463893 477643 130198 113758 140063 139217 171082 167569 157613 158076 94332 93941 321336 285923 847795 846738 219605 217711 287462 290952 346098 338144 341519 344355 345645 351389 319056 350894 806021 850595 591222 492434 312570 305794 354987 354219 364073 367869 360573 363948 399315 403659 714285 748793 39.65 68.2 2
08:35:47 2023-09-27 465899 460030 96526 94462 156661 158717 168363 167814 96390 94813 118038 122485 145182 146011 450741 482672 1189808 1177094 460710 477895 131585 113816 139777 138844 171151 167674 157173 160360 95569 93813 320374 284902 849549 851690 218546 217676 286678 290141 345336 338726 341519 342902 347839 349896 318010 350400 802497 848191 579607 496430 311073 306572 358277 354255 362693 365716 360681 367082 402106 401290 712350 747201 39.65 68.2 2
08:35:48 2023-09-27 462592 460165 96468 92634 157242 162707 168898 167317 96325 95104 118264 119307 145380 146043 453183 489427 1187315 1178722 462075 477679 132157 113057 140364 142282 171219 167136 158016 157895 94528 93718 322078 284306 850872 852897 218781 217489 286879 290409 344540 336618 342591 342577 346758 350420 316903 348990 800688 847429 591958 493939 312176 305030 356663 355001 363237 367610 359415 366822 399876 402454 715334 747201 39.65 68.2 2
08:35:49 2023-09-27 463519 460179 96435 94406 156914 158541 168630 167616 96487 94620 118269 122248 146062 145584 450778 488714 1189808 1171147 463314 477665 131277 113213 139952 138887 170608 167674 156954 159117 95404 93813 323495 286126 839558 852897 218581 217711 285601 288775 347213 336346 341519 342902 346195 348259 315982 351460 800123 845127 582466 489938 312176 305926 356342 353157 363273 369005 362098 365453 398091 402490 723502 748553 39.65 68.2 2
08:35:50 2023-09-27 466501 464119 96528 92702 156265 159389 167797 168380 96260 95227 117937 119339 144741 146317 450741 487125 1194951 1170166 459406 477931 131494 113213 139743 139217 170895 167674 157064 160395 95438 93877 321551 286414 844745 854712 217528 217000 287283 288572 346691 337882 341003 342902 347804 349826 315920 351460 801254 840263 587960 489478 311293 305100 357702 356325 363021 367905 359994 366008 398055 400022 719924 744826 39.65 68.2 2
08:35:51 2023-09-27 460246 463464 96401 94406 156434 160672 168363 167915 96159 94813 117712 122485 144875 146317 450778 489917 1195557 1171110 457317 477559 131494 113135 139743 138748 170945 167428 156895 158297 94341 93813 320374 286736 847725 855318 218781 216791 287176 288667 345614 336618 342591 342830 346722 354321 315523 350858 800123 839075 586510 493161 312570 304780 357738 355856 363021 367321 359198 367332 401142 400022 719550 747201 39.65 68.2 2
08:35:52 2023-09-27 462316 460174 96230 94565 156116 159427 168013 168715 96094 94877 117678 122519 144913 146179 454670 482708 1209366 1181324 457422 477895 131460 113057 139708 138844 170608 167440 156954 160137 95404 93749 327440 287091 844469 848009 218546 216965 286795 287688 346691 338180 339699 342902 345402 349896 315883 351460 804808 837890 586510 492434 310414 306789 355272 354219 360979 367356 360609 364312 399911 398831 714791 747201 39.65 68.2 2
08:35:53 2023-09-27 459594 462773 96695 94336 156800 158650 167865 167384 96290 94813 117712 122315 145182 145808 450778 485979 1201705 1182772 455157 477042 131940 113213 140028 138748 171320 167099 157503 157855 95536 93590 318265 285315 851773 851331 218781 216257 287283 288775 343577 339338 340105 342902 345680 351471 315523 348745 802461 841829 569196 495025 310414 305926 355557 355856 363021 365646 360283 364312 402307 399426 711844 746906 39.65 68.2 2
08:35:54 2023-09-27 463282 460170 94729 92574 156800 162778 168363 167384 96290 94684 118072 122248 145094 145708 453400 487017 1192137 1183797 462492 476443 131494 113057 139708 142381 170608 166867 156954 160067 95470 93654 320374 285315 843165 845506 220218 216965 284970 288775 344576 336618 339460 344842 343572 348294 315471 349026 804844 848191 586510 491665 311293 306357 353392 353652 362729 365716 359451 362627 398720 401290 714285 747201 39.65 68.2 2
08:35:55 2023-09-27 462769 460161 96401 92634 156597 158760 168228 167631 96358 94748 118134 122383 144773 146114 453306 483578 1194888 1177931 459552 477222 131403 113057 139503 140073 170608 167136 157064 160102 95438 93686 320374 285720 846070 848046 217528 216965 285566 288784 345094 337670 338401 342902 345680 348294 315920 349308 802192 847592 586510 493902 309975 306789 355592 352134 362150 366517 360609 364312 397463 400937 710330 746671 39.65 68.2 2
08:35:56 2023-09-27 463854 459863 96259 92446 156548 162672 167865 167019 96159 94684 117678 122248 145455 145696 450778 487017 1179185 1171147 460058 477186 131619 112825 139777 142113 171357 166447 157538 157195 95637 93527 318022 284105 849404 852293 217528 216292 285494 288775 342991 337148 340524 342311 345402 348329 321596 349989 800087 848191 593459 493939 310414 304530 356092 353122 363534 366792 361584 365678 401538 400371 713326 747311 39.65 68.2 2
08:35:57 2023-09-27 462718 460026 96558 92285 156736 158020 168848 171039 96487 94459 118072 121977 145216 145129 454421 490609 1183945 1171192 463334 478849 131368 112980 139596 142204 170101 166867 157173 160067 95503 93622 318474 284508 841423 852897 217563 216292 284175 288883 345059 334561 340488 342624 345160 348051 321596 348255 800297 846993 568667 486616 311184 304816 355272 353652 363273 365751 357291 364055 398370 401254 719550 745010 39.65 68.2 2
08:35:58 2023-09-27 466092 460174 96221 92446 156151 160518 167532 167766 96127 94620 117678 122248 144913 145773 452773 487161 1189882 1165893 461424 479189 129314 113368 139529 139085 169999 167287 156701 158076 93810 93813 320529 287552 844064 853251 216818 217000 285201 287562 345649 337662 340069 342830 345402 347185 315403 352909 802571 843267 590860 486580 311073 305030 355023 353870 361137 367356 357794 363761 396281 401254 721596 742572 39.65 68.2 2
08:35:59 2023-09-27 461554 459926 96531 92633 156116 160518 167099 167384 96127 94910 117869 122282 145573 145808 450741 487089 1192137 1168696 456714 477186 131243 112902 139249 142113 170101 166984 156736 160067 95370 93622 319411 286126 842434 852897 219286 215621 285673 287486 344576 335569 340488 340761 345715 349896 315403 349026 799730 836670 586510 489478 310414 303213 356377 354184 360979 365681 357830 364900 399560 398237 717401 745047 39.65 68.2 2
08:36:00 2023-09-27 460136 460174 96259 92191 156408 162743 167831 167351 96290 94716 118066 119276 144875 146041 454892 492345 1197180 1175367 458211 477006 129507 113057 139568 138842 170067 166984 156736 159956 95404 93813 341427 285720 839740 850485 218206 216049 285352 287927 344576 334057 340009 342902 343021 348815 315920 348745 799855 839075 568667 488280 311514 304530 352368 354255 360979 365716 356182 362590 399911 398831 721596 747201 39.65 68.2 2
08:36:01 2023-09-27 462365 459922 95993 94341 155401 158684 171500 167915 95963 94845 117286 122553 143973 146317 450633 482708 1199028 1177695 456815 476479 131209 112825 139055 142113 170421 166634 156736 159810 93680 93590 322523 285775 840609 845543 217528 215922 286275 286132 343612 336618 338365 342902 343572 348294 313966 349272 801291 836670 568667 492434 309319 305030 353427 353122 360979 365102 359487 360551 398091 396461 710036 746422 39.65 68.2 2
08:36:02 2023-09-27 458829 459886 96528 92473 156269 158020 169557 166986 96226 94716 117577 122332 144673 145911 454098 484175 1193901 1182957 456442 476443 131460 112670 139708 142079 170608 166459 157064 157195 95404 93682 322299 284508 856725 848009 218053 214919 285383 288368 342476 335605 338472 342624 343572 349896 315920 349953 801291 840263 590670 493204 309538 305030 353958 354219 360979 365763 358910 360587 399595 396497 710330 744679 39.65 68.2 2
08:36:03 2023-09-27 458462 460179 96329 92191 156338 162225 167831 171074 96127 94588 117678 122062 144913 145232 450705 485575 1189808 1183007 461365 476443 131425 112747 139359 142212 170067 166564 156736 157195 93810 93591 320374 284508 842689 846124 217528 216038 283826 288775 343246 335534 338436 342902 342472 347704 315920 350081 801821 843230 568667 492013 309101 304744 355971 357390 363939 366542 361071 362482 400330 402322 712239 746979 39.65 68.2 2
08:36:04 2023-09-27 465170 459999 96461 92319 156026 162601 167797 166554 96127 94781 117937 122197 144644 145300 450741 485611 1194736 1179644 459588 476885 129375 112747 139478 142242 170067 166564 156954 157747 93810 93559 320374 285315 849258 846124 217155 216257 283790 287891 343471 335569 337345 342902 345894 347185 315523 347171 801821 846957 568667 493161 310195 304780 354002 353087 364048 366792 359936 360407 398055 400022 713363 746068 39.65 68.2 2
08:36:05 2023-09-27 463641 462778 96162 92191 156086 162637 167648 166755 96127 94684 117645 122180 144372 145506 456217 482636 1186364 1171147 461069 476072 129398 112747 139802 142143 170455 166529 156954 157310 93810 93622 323495 285720 849179 850485 217155 215887 285374 287652 342983 336618 338092 341794 345125 349555 315595 350689 802460 845543 586510 490753 308121 305746 355971 353761 364048 367495 359379 360479 397029 398795 711154 742388 39.65 68.2 2
08:36:06 2023-09-27 463968 460179 96387 92319 155904 158163 167099 166986 96127 94652 117645 122180 144678 145638 453379 482672 1188194 1175225 460710 476443 131608 112747 139323 142147 170539 166560 156736 157635 93810 93622 320529 285720 849902 851690 216783 215552 284259 287126 342983 336653 337855 341758 345090 347185 315589 348184 801433 846161 582466 493516 308592 304994 354454 353870 360979 367746 359451 363139 397029 398795 708208 744974 39.65 68.2 2
08:36:07 2023-09-27 462578 462451 96325 92191 156086 162637 169344 167216 96293 94877 117835 122366 144777 145636 450597 486151 1187315 1174456 459910 475032 131642 112815 139708 142010 170792 166167 157139 156976 93810 93495 320374 284508 852348 852897 216818 214953 284259 288270 342983 336075 338401 340690 344606 347219 315043 349916 798885 843230 568667 493480 308556 304172 354454 353870 360979 366792 359451 362590 396741 398516 708208 742792 39.65 68.2 2
08:36:08 2023-09-27 463569 460179 96109 92191 155632 162566 169275 171039 96127 94620 117645 122095 144678 145300 453416 486295 1186511 1172025 459732 474996 131642 112593 139804 141855 170608 165994 157173 156976 93810 93431 319218 284398 848977 851690 216818 214953 284259 287958 342983 335605 338401 340211 344606 347219 314887 348815 798653 843230 569724 493902 306820 304780 354419 353870 360979 367308 359451 363139 397029 398547 709130 745323 39.65 68.2 2
08:36:09 2023-09-27 464594 460062 96327 92158 155982 158272 167730 166952 96325 94781 117611 122315 144678 145718 450741 486007 1181838 1172025 459732 478473 131676 112747 139464 141778 170608 165531 157064 156976 93745 93463 320374 284508 847087 850485 216783 215830 283826 287899 342983 336075 338401 340211 344606 347185 314887 348779 800297 838451 568667 492434 306352 304530 354419 353870 360979 366792 359415 362627 397029 398201 708208 740252 39.65 68.2 2
08:36:10 2023-09-27 463741 460174 96092 92191 155401 162601 167481 170919 95963 94620 117645 122180 144678 145300 454098 482672 1185486 1173695 460058 475068 131300 112593 139214 141945 170337 165994 156954 157195 93550 93654 320374 285315 847220 849847 216632 214953 284038 286974 342983 336075 339187 340486 344606 347946 314887 348815 798885 843230 568667 492460 308657 305172 355971 351627 360943 366721 359307 360370 396849 398060 706984 744384 39.65 68.2 2
08:36:11 2023-09-27 463018 460143 96167 92179 155436 159997 167764 166885 96094 94555 117530 121977 145354 145584 454384 482708 1180855 1170964 459717 475032 131425 112438 139478 141812 170101 165981 156954 156976 93550 93527 321034 284508 851773 850941 216145 214919 283897 286974 342983 335605 337819 339697 343607 347946 314408 349705 801433 843230 582466 492013 306748 304530 353887 351880 360979 366792 358910 360515 396993 397609 707204 739765 39.65 68.2 2
08:36:12 2023-09-27 463382 460174 96058 92191 155840 162374 167200 170800 96127 94620 117645 122129 144272 145506 450741 486674 1183945 1172025 459276 475032 131368 112438 139478 141778 170067 165497 156954 156757 93745 93399 319411 284105 852295 850485 216597 214884 283826 287652 342983 334561 341058 339924 345135 348747 314378 348139 800187 843839 568667 492251 308292 303852 356008 351880 360979 365763 358609 362627 396741 398166 708171 741667 39.65 68.2 2
08:36:13 2023-09-27 463018 460174 96289 92191 156121 162042 167431 170610 96094 94555 117530 122062 144444 145163 453453 487089 1180606 1172025 458719 476072 129499 112516 139319 138029 170067 165763 156736 156867 95370 93431 320529 283703 850576 851690 216145 214919 283591 287994 342983 334525 338401 339697 343572 346701 314851 347756 800026 838379 569724 492434 306820 303142 353922 353603 360979 365214 358333 362590 397029 397330 708244 739765 39.65 68.2 2
08:36:14 2023-09-27 462324 460170 96196 91991 156348 159960 168228 168414 96260 94716 117543 122180 144542 144992 450561 486981 1181398 1172025 459369 475737 131334 112593 139200 138082 170033 165531 156736 156976 93550 93559 319218 283703 847656 851690 216446 214919 283393 287891 342983 334022 338401 339697 343572 348925 314444 347510 800297 843230 568667 492434 308556 303106 354454 351880 360979 364667 357758 362627 397029 396461 707669 738161 39.65 68.2 2
08:36:15 2023-09-27 471154 460174 96192 91938 156373 162006 168245 170421 96159 94427 117645 121741 144678 144394 453583 489917 1180588 1168696 460890 475032 128968 112593 138792 141812 169763 166029 156626 157195 93550 93451 321336 283703 851326 851690 218050 214884 282064 287922 342983 333520 338401 339423 343057 348680 315618 346737 798032 844494 584786 492397 308592 302879 353922 351880 360979 364375 359718 362885 396511 399207 709642 743771 39.65 68.2 2
08:36:16 2023-09-27 462184 459994 96323 92091 156200 159550 167764 170694 96258 94427 117678 121964 144406 145506 453453 489917 1180588 1168696 462311 478509 128968 112593 138792 141847 169528 166029 156299 157086 93550 93399 321336 284105 843790 851545 216145 214919 282064 287652 342983 333870 338401 339947 343021 348680 315403 346737 798032 845724 594952 492397 309319 302185 354206 351880 360979 364952 356146 362627 397029 396426 710330 743085 39.65 68.2 2
08:36:17 2023-09-27 462324 460174 96096 92064 156152 162077 167648 170540 96159 94427 117645 121943 144641 144795 450705 489917 1180588 1168696 463334 475737 128968 112438 138661 141847 169528 166029 156299 157195 93550 93431 322523 284508 838690 851690 218050 214884 281866 287046 344923 333870 338401 339697 342797 347946 315625 346737 797431 848638 587728 493161 309980 302007 356008 351771 360835 364233 357901 362445 396849 396285 710330 739206 39.65 68.2 2
08:36:18 2023-09-27 458135 460143 96330 92020 155869 162268 167267 170694 96159 94524 117577 121943 145052 144778 450705 491448 1180680 1167828 459588 475032 128789 112593 138661 141893 169494 166029 156265 157195 93550 93495 321034 284764 838490 851690 217896 214701 281910 286772 344923 333870 338128 339697 342507 347946 315403 346737 797762 845724 592142 490935 309538 301938 355505 351880 360979 364375 358011 360551 397029 396461 711844 741142 39.65 68.2 2
08:36:19 2023-09-27 463915 459773 96025 92064 155869 162339 167200 170659 96290 94555 117611 121859 144272 145002 450705 489917 1180588 1167592 462126 476443 128789 112438 138626 142010 169611 166029 156156 157086 93421 93399 320374 285315 838863 851690 218050 214884 281634 286772 345618 333690 341579 339960 342916 348645 315739 347610 797247 846775 589199 491483 309877 301902 353392 351880 360979 364347 358990 360515 397029 396426 710330 743130 39.65 68.2 2
08:36:20 2023-09-27 464831 460174 96154 92064 155436 162190 167515 170765 96159 94523 117645 121825 144678 144795 453453 490609 1180592 1167828 462676 475737 128879 112593 138734 141860 169494 166261 156265 157086 93292 93575 317494 284508 842701 851690 216823 214517 281634 287073 342983 333870 340575 339458 342507 347946 314959 346700 796866 844494 589567 490935 309101 301268 352368 351880 360725 363574 357757 360551 397029 396426 710330 741667 39.65 68.2 2
08:36:21 2023-09-27 464100 459917 96389 91958 155844 159550 167200 170863 96358 94523 117543 122112 144542 145028 450525 490609 1180588 1168327 463334 479189 128797 112593 138530 141847 168991 166016 156022 157056 93486 93336 320374 284508 839897 852150 216823 214701 281634 286772 342983 333870 337855 338708 341993 347946 314923 346700 797431 844494 596445 490971 309065 301691 355003 351880 360979 363574 358011 360515 397029 396391 710330 738161 39.65 68.2 2
08:36:22 2023-09-27 463746 460179 96200 91933 156127 161780 167797 170421 96159 94491 117645 121741 144578 144795 450741 489917 1180588 1168696 459149 475737 128968 112361 138792 141812 169763 165497 156299 156938 93550 93463 321336 283703 844630 851690 216823 214551 282099 287046 342983 333870 338330 338637 345650 347702 313418 347510 799730 838415 592142 493161 307416 303177 354752 351844 360654 365478 359423 360190 396254 396285 705983 743242 39.65 68.2 2
08:36:23 2023-09-27 463887 463096 96160 92091 155264 162268 171225 170800 96094 94867 117476 119084 144210 144996 453416 484139 1183152 1171874 458755 475032 131334 112430 139345 141550 170067 165346 156517 156286 93486 95519 320529 284306 849430 849883 216823 214253 282130 286177 342500 337118 339203 338673 342542 347702 312977 347792 799007 838451 592142 486616 306712 304066 351974 351771 360979 365214 357220 358996 395804 396461 707039 740618 39.65 68.2 2
08:36:24 2023-09-27 465506 460179 95900 91938 155363 159174 171430 170729 96061 94555 117448 122011 144312 145064 453453 481282 1182932 1170359 458815 477118 128789 112593 138651 141761 169460 165287 156299 156976 93421 93367 319411 285315 844679 848491 216823 214219 282099 285370 342500 334561 337767 339697 342507 346935 312977 347992 799473 844962 560808 490016 306568 303710 351974 351627 360763 365036 359791 359285 395768 396426 706166 738197 39.65 68.2 2
08:36:25 2023-09-27 464994 460062 95958 92064 155220 162077 171190 168414 96030 94491 117219 121859 144210 145064 450705 481246 1181222 1170359 459406 475032 128879 112438 138993 141812 169460 165531 156156 156867 93421 93463 315566 285315 848075 848009 216823 214219 282064 285223 342500 334561 338245 338708 342507 346971 312942 348261 799730 838415 583610 486616 307123 303853 353734 350746 360979 364667 356182 359032 394620 396114 705094 738161 39.65 68.2 2
08:36:26 2023-09-27 472728 460174 95925 91938 155363 162077 171190 170610 95832 94640 117172 121943 144077 144761 450669 481282 1183081 1168696 458719 475068 128879 112373 138661 141546 169528 165462 156013 156648 93356 93495 319411 285315 849246 848046 216823 216043 281852 285610 342212 337393 338099 338530 342436 346793 312799 347573 800070 843839 592142 486544 306780 303177 351974 352710 360726 364631 358011 358203 397029 396426 711117 744666 39.65 68.2 2
08:36:27 2023-09-27 465396 460174 95892 91942 155363 162077 171190 170491 95963 94427 117415 121943 144210 144795 453181 480571 1186364 1172025 461037 475032 128728 112438 138022 141710 168991 165497 156013 156757 93292 93367 319411 285113 837680 846124 216823 214551 281852 285334 342983 333870 337767 341277 342979 346971 313930 346737 799730 839075 592142 486688 306784 302185 351974 353870 360979 363574 357757 359321 396316 396114 708244 745891 39.65 68.3 2
08:36:28 2023-09-27 465506 462297 96158 91868 155225 159550 166882 171032 96162 94684 117510 122112 144272 145103 450705 484892 1184683 1177807 460305 477008 128611 112361 138302 141671 169711 165610 156156 156757 93292 93463 319411 284508 859348 844090 216823 214219 281599 285223 342983 333870 338724 340725 342014 347946 313418 345930 798032 838482 592142 489478 306712 302185 351974 353870 359314 364113 357757 359285 396281 394902 706203 742828 39.65 68.3 2
08:36:29 2023-09-27 458943 462519 96025 91652 155397 158881 171465 170386 96061 94460 117253 121741 143871 144377 450669 484139 1182602 1177968 459389 474804 128789 112275 138530 141580 168991 165346 155796 156510 93292 95586 321034 284105 844981 843729 216823 213522 281289 285258 342018 333870 337767 338435 341726 346184 311519 346174 798032 829401 594164 491410 306208 302185 351866 351591 357407 364347 359027 359177 396885 395809 707522 742399 39.65 68.2 2
08:36:30 2023-09-27 458889 462116 95962 91904 155397 161776 170986 170421 96261 94523 117415 121876 144011 144829 450669 485635 1187826 1177695 455368 475068 128968 115183 138661 141580 169645 165497 156299 156321 93292 95519 320374 284105 843673 846124 216823 212272 282064 285258 342018 333870 337767 338708 340423 346218 311738 346455 798032 829365 592142 489478 306909 302221 351974 351807 356654 364120 356146 358275 396677 395566 707204 738161 39.65 68.2 2
08:36:31 2023-09-27 458939 460179 95834 91943 154867 161893 170880 170456 96029 94523 117138 121775 143977 144795 450705 481318 1190376 1172847 454355 475032 128611 115115 138337 141349 169225 164966 156261 156321 93292 95486 327202 284508 849943 844925 216823 217487 282134 284352 340663 333520 337767 338423 340458 347733 310798 346482 798907 831686 583066 488974 306904 302467 351938 351663 357228 364489 358518 358239 396398 395566 710035 740289 39.65 68.2 2
08:36:32 2023-09-27 459759 460174 95826 91938 155264 162042 166532 170456 96055 94555 117219 121808 144651 144778 452168 482672 1189241 1176258 454832 475032 128789 112275 138564 141580 169377 164966 156047 156321 93356 95486 321034 285449 847795 845506 216823 217604 282235 284352 341418 333287 337767 338673 342737 346971 310069 348285 798032 829959 597928 486208 305562 302221 351974 351844 358808 365763 357757 357664 396713 394039 711114 741704 39.65 68.2 2
08:36:33 2023-09-27 462361 459886 95626 92064 154334 162261 170536 170800 95637 94684 116862 122011 143347 145335 452094 482708 1195594 1172025 455376 475068 128254 112308 137978 141718 169073 165531 155294 156757 93034 95685 322751 285851 841373 844090 216823 215435 282713 283312 342983 333834 337071 339590 342629 346793 311850 347610 795519 829473 592142 485520 306460 301020 351758 351880 358772 364411 354839 358239 396777 394004 716930 741704 39.65 68.2 2
08:36:34 2023-09-27 463361 460174 95859 91811 154867 162042 168633 170421 95832 94555 117138 121859 143774 145103 450669 486331 1192137 1170359 458772 475068 128009 112438 137398 141812 167924 165566 155117 156976 93034 93387 319411 286126 827418 845524 216823 213225 281634 283484 342983 332895 337767 339733 342014 347458 311707 346737 793345 829365 592142 487934 306856 300036 351974 351880 358232 363574 354839 359321 396777 396259 718456 743696 39.65 68.2 2
08:36:35 2023-09-27 462761 460071 95960 92029 155087 159103 166417 167943 96030 94620 117429 121741 144210 144829 453242 489917 1193243 1170359 458485 474996 128521 112430 138190 141628 168690 165462 155623 156579 93034 95553 319411 285113 832939 844909 216823 212930 281634 284352 342983 332661 339203 338352 342014 347946 311046 346773 793381 829365 592142 488280 306712 299444 354002 351880 357693 364120 356998 360153 397029 396267 710036 737118 39.65 68.2 2
08:36:36 2023-09-27 463244 460161 95668 91874 154832 161780 170761 170456 95800 94427 117104 121741 143778 144842 452094 488678 1186216 1171192 456056 477118 128521 115137 138009 141718 168991 165231 155328 156648 93034 95552 315566 284911 840359 845543 216823 215133 281240 284224 342983 332391 338963 338126 341773 347702 311046 346700 792748 828745 583610 487588 306460 300071 354680 351555 357515 363942 356779 360226 396813 395423 713289 742112 39.65 68.2 2
08:36:37 2023-09-27 460246 459773 95763 91618 155048 162120 168633 167908 95931 94524 117104 121741 143873 145506 454098 490956 1188964 1168696 456629 474996 128487 112341 137884 141610 169039 165312 155294 156648 93034 93304 321551 285315 837278 847973 216823 217441 281796 284281 342983 332859 339444 336600 342737 347946 310757 347228 792711 829365 582466 487588 308982 301232 354502 350674 356619 364631 356673 359827 394271 395566 711077 740079 39.65 68.2 2
08:36:38 2023-09-27 459594 462778 95829 91904 154798 161971 170930 170624 95800 94523 117024 121825 143774 145304 450633 489917 1188084 1165231 454647 476297 128487 112243 137884 141868 168923 165253 155294 156504 93034 95618 321551 285315 836920 850299 216823 217569 282028 284281 342742 333834 338724 339117 342870 346337 310509 347327 796172 836489 586510 485988 306568 301020 351902 349473 359820 365179 355880 358167 393708 396889 715224 740079 39.65 68.2 2
08:36:39 2023-09-27 464665 463495 96024 91958 154330 162120 170691 170849 95768 94555 116829 121909 143710 145266 450633 486331 1184610 1159423 456991 475032 128186 112210 137963 141477 168656 165462 155225 156648 93034 93367 320579 286126 839985 850485 216061 213191 282028 282946 342983 333364 337730 337617 342979 343784 311483 346336 792151 839075 590670 486208 306748 301583 351722 351240 360689 364084 354803 358203 395768 396889 713165 740084 39.65 68.2 2
08:36:40 2023-09-27 465323 459782 95692 91841 154691 161967 170845 170351 95800 94491 116862 121707 143774 145002 449927 487089 1178891 1162452 459157 474996 128063 112308 137684 141546 167789 165462 155225 156757 93034 95519 318449 285720 832702 850941 216715 215891 280798 283307 342947 332445 337548 337948 342593 345680 312543 344529 792151 838379 593459 491061 306460 301230 351974 350710 359590 361331 354657 359249 394620 394004 709249 740079 39.65 68.2 2
08:36:41 2023-09-27 473432 460170 95767 91745 154832 161710 168490 170232 95800 94395 116862 121707 143744 144291 452297 489917 1177207 1161890 459588 474662 128186 112308 137849 141511 168389 165312 155259 156435 93034 93260 319411 284911 839810 848009 216213 213522 279428 284099 342983 332355 338724 337344 342014 345579 312678 342519 793308 838379 584786 489405 306468 300058 351974 350674 358484 361043 355917 362001 394938 396223 708084 739526 39.65 68.2 2
08:36:42 2023-09-27 462324 460174 95758 91585 155332 158659 171359 167006 96055 94395 117024 121505 144007 144326 450705 487089 1175195 1166962 458682 474293 128611 112341 138384 139436 169290 164953 155840 156078 93292 93303 319218 283630 846309 850941 216482 213191 280938 285187 341441 333834 338192 339117 342979 344783 310793 345369 795629 839418 590670 486616 303847 301232 351974 349371 358737 362994 358011 358167 393405 395279 701998 739554 39.65 68.2 2
08:36:43 2023-09-27 462361 460174 95659 91618 154691 161710 170845 170316 95768 94395 116829 121673 143744 144326 452094 483763 1179751 1165268 458033 474065 128879 115206 138410 141153 169343 164368 156121 155719 93034 95386 321551 283703 846522 847936 216061 217640 280350 283958 339849 333870 337217 336329 342172 344819 310539 345088 796829 840263 589199 489412 308104 301901 351686 349473 358593 362853 357357 359403 393190 396925 706109 740079 39.65 68.2 2
08:36:44 2023-09-27 465058 459809 95725 91745 154807 158529 170894 170316 95800 94492 116829 119773 143973 144701 450633 482031 1180588 1166962 458622 474293 128220 112210 137815 141280 168975 164816 155294 156286 93034 95419 327202 284508 849045 846724 215606 217640 280315 283414 339885 333870 336156 336600 342979 343784 310539 345369 796829 840263 592142 487588 305741 301691 349890 349617 358808 362415 355880 358967 393405 394039 707742 740605 39.65 68.2 2
08:36:45 2023-09-27 465506 460170 95763 91618 154824 158881 170845 170351 95832 94459 117024 121728 143672 144377 450633 480536 1177481 1170359 461365 473591 128220 115309 137849 141511 168656 165196 155259 156252 93034 95453 318022 284508 842805 844090 215606 213191 280407 284281 341946 333311 335392 339924 340694 345609 311850 344420 796646 839603 586257 490364 305562 300809 351726 351880 358772 361106 355917 359876 397029 396403 705094 740581 39.65 68.2 2
08:36:46 2023-09-27 463854 460026 95763 91618 154832 158659 170965 170316 95800 94427 117104 121505 143676 144360 450633 485561 1182058 1171110 461365 474293 128487 112210 138309 141280 168656 164897 155294 156252 93034 95419 327202 284306 840718 843132 216213 212861 279888 283882 341465 333364 337217 338637 339916 347458 311483 344008 795666 829437 587728 486616 308104 300319 351420 351807 356583 361043 355917 357090 396993 394109 704023 743085 39.65 68.2 2
08:36:47 2023-09-27 458943 463086 95697 91618 154828 158548 171084 167006 95800 94460 116862 121505 143674 144701 450633 484948 1186364 1176258 455182 474329 128611 115240 137884 141280 168923 164782 155294 156000 93034 95386 320374 283758 846589 845377 216823 213927 280210 284210 340255 332824 336212 337439 341317 346586 308160 345613 796829 830198 582466 488627 304739 301232 351443 350427 357983 364375 356998 357090 394584 394142 708244 738416 39.65 68.3 2
08:36:48 2023-09-27 458943 459917 95597 91618 154579 161597 170776 170078 95800 94427 116862 121673 143676 144360 455874 481282 1189808 1172025 450647 473591 128220 115046 137849 141067 168807 164403 155294 155679 93034 95287 319411 284508 859025 844925 215909 213477 283107 283449 339885 333870 335646 337380 341497 345337 308195 346737 795666 828787 586510 484760 306033 301232 350948 350427 357658 364667 355625 358746 394333 395037 712276 741714 39.65 68.2 2
08:36:49 2023-09-27 461554 462515 95530 91841 153834 162006 167456 170694 95800 94588 116748 121909 143279 144795 449927 483432 1192100 1168696 458070 478509 127913 112495 138128 139630 167823 165207 154979 156365 93000 93367 330118 286940 836608 843656 215909 214077 280315 281689 342176 332572 335646 338601 340466 345615 310069 345054 793240 829959 562545 487243 306904 298431 351758 351524 356583 362415 353766 358203 395804 394338 713165 739554 39.65 68.3 2
08:36:50 2023-09-27 459589 460170 95626 91618 154523 158659 170536 170351 95800 94427 116634 121505 143611 144326 450280 489917 1186400 1166999 455625 474732 128186 115080 137719 141186 168389 164782 155117 156114 93034 95485 321551 284911 837010 846124 216213 213927 280315 283180 341982 330849 337767 336564 340144 346621 311234 345088 790401 829668 592142 488714 307123 301157 351974 350284 355905 362274 354621 361635 394405 393927 710293 738059 39.65 68.2 2
08:36:51 2023-09-27 459589 462515 95920 91490 154300 158881 170691 170386 95768 94588 116762 121505 143279 144360 449963 489917 1179148 1161927 453945 473555 128063 115046 137623 141148 167924 164816 154975 156000 92970 95288 321034 284911 838063 846775 216213 213627 280416 282550 340949 330491 337767 334578 341533 345857 309095 345332 792226 829437 568667 484760 305276 299373 350948 347514 356583 363539 354803 357090 391573 394732 711114 737944 39.65 68.2 2
08:36:52 2023-09-27 465826 462782 95468 91614 154052 161745 167456 170386 95605 94459 116634 121728 143246 145030 452278 485575 1183945 1157739 454623 475586 127974 115080 137576 141280 167890 164653 154656 156286 92906 95419 320579 285923 839766 848454 215151 214077 280742 281737 341695 332068 336413 339117 341726 342577 309962 345467 793351 840748 589199 487133 307416 300270 351974 349617 358484 361106 353440 359950 393369 395845 709790 737981 39.65 68.2 2
08:36:53 2023-09-27 466647 469717 95601 91585 154330 158659 170571 170113 95832 94460 116829 121471 143913 144360 451416 487161 1173765 1161899 459552 474627 127763 115240 137690 141345 167856 164931 154759 156252 93034 95386 318449 284911 850638 846738 215606 217640 278627 283295 341982 330849 337217 336329 340981 344783 311483 341965 791033 838379 584786 486616 306542 298466 351492 349090 356583 360216 354552 358203 393405 395584 705094 737981 39.65 68.2 2
08:36:54 2023-09-27 459953 459917 95663 91459 154794 158216 170845 167006 95800 94576 116829 121589 143710 144326 450669 487053 1173765 1161890 457348 473591 128220 114978 137884 141050 168690 164403 155294 155281 93034 93366 319218 282719 849439 850336 215534 213927 280175 284374 338646 332896 336522 337680 341834 343748 309599 342627 793308 839418 559673 488974 304732 300811 350948 347550 357515 361331 356746 359114 391608 394732 702882 738059 39.65 68.2 2
08:36:55 2023-09-27 462628 460179 95601 91573 154334 158659 170571 170078 95800 94427 116714 121505 143279 144326 450476 481246 1177326 1161927 457348 473591 128337 115012 137815 141050 168656 164368 155259 155783 92906 95386 318022 284508 842879 845543 215303 213927 282108 282550 338860 333834 335646 336058 342014 342753 309599 342591 795103 838482 590670 487243 304596 300775 348800 347550 357693 361049 354763 357621 391944 395315 705483 740005 39.65 68.2 2
08:36:56 2023-09-27 463973 459917 95527 91518 154296 158659 170571 169924 95800 94428 116795 121471 143313 144291 452057 481282 1180588 1168696 460710 476370 127947 112299 137920 139324 167823 164758 155087 155861 93000 93303 321551 284508 836486 843619 215303 217416 278649 282669 339921 331601 333541 338091 338927 343819 310757 342230 794968 829401 587728 486580 305381 299373 349567 350746 355512 359713 355090 359661 395768 392020 701961 737118 39.65 68.2 2
08:36:57 2023-09-27 458943 462528 95597 91050 154579 158216 170810 167006 95832 94428 116829 121387 143473 143811 449963 483422 1180680 1171147 458734 474029 128186 114932 137719 141050 167890 164403 155117 155719 92970 95221 321034 283503 842336 841343 216061 213627 278723 283449 339885 331888 335682 336293 338641 346414 308231 342483 793381 830198 585241 488605 305598 299967 350275 349473 354304 361155 355698 358602 393226 392163 702991 738197 39.65 68.2 2
08:36:58 2023-09-27 458294 459661 95858 91386 154789 158433 167691 167006 95800 94395 116728 119607 143279 144326 450633 482708 1181112 1170838 454075 472227 128152 115012 137623 141050 168538 164403 155259 155315 92970 95221 319411 283503 843165 844925 216061 213029 279853 282981 338895 332859 333758 336329 340466 343819 307909 344602 793381 826339 592142 486208 302959 301157 349854 349125 355214 362451 355629 357914 393405 392377 708244 739563 39.65 68.2 2
08:36:59 2023-09-27 459913 460174 95398 91712 153838 161597 166989 170267 95605 94523 116086 121741 143178 145304 450633 480536 1189808 1168696 454087 474329 128063 115046 137363 141084 167856 164403 155039 156000 92906 95386 327202 285923 836940 843132 215454 213627 280742 281189 340387 333908 333433 339487 339809 343678 309024 345467 793351 829813 580166 484577 307123 297528 350419 350217 355512 360544 351379 358713 395176 393552 714212 740201 39.65 68.2 2
08:37:00 2023-09-27 461822 460179 95635 91422 154334 158659 170536 169959 95800 94395 116634 121505 143279 144326 449258 487125 1188964 1165305 455983 474329 127641 115046 136948 141424 167326 164931 154510 156000 92906 95419 321551 284398 831024 844925 215454 213328 279463 281724 341982 329813 336193 336564 338927 344854 308195 342555 791393 828787 583610 486208 304310 300804 351974 348826 354410 361331 353730 357664 392230 392377 710330 737660 39.65 68.3 2
08:37:01 2023-09-27 460448 460165 95431 91585 153799 161597 167339 170113 95637 94491 116440 121505 143246 144795 450740 485611 1180588 1157429 453269 472227 127763 114966 137449 141153 167721 164403 153919 156034 92713 93335 318449 286126 834502 847900 214821 213627 280214 281685 340531 331171 333577 337680 341497 341656 308231 345369 788729 837040 577123 483281 304810 298466 349926 348313 358221 361366 351632 356017 391644 395288 710575 737420 39.65 68.3 2
08:37:02 2023-09-27 459340 460179 95427 91526 153804 161745 167407 170113 95800 94459 116473 121589 143178 144701 451847 486674 1180588 1156059 458070 473627 127763 115000 137138 141084 167557 164667 154476 156000 92777 93132 319607 285720 837079 847410 214290 213927 279463 281654 340949 330580 333722 336022 339952 342239 311256 342519 791103 839075 577810 488627 304775 298695 350948 348599 355512 360889 351415 359584 392891 393409 706611 736713 39.65 68.2 2
08:37:03 2023-09-27 459760 459917 95626 91012 154399 157774 170845 166540 96087 94332 116829 121152 143406 143659 452057 487161 1171096 1162726 458622 475660 127913 112168 137716 138941 167823 164264 155087 155143 93000 95283 317312 282756 840067 847373 215000 213328 278614 283529 339335 331583 336156 334472 340466 342753 311050 342267 790438 835417 589199 488974 302427 298919 349567 346991 356047 360251 355629 358459 390988 392056 701110 736898 39.65 68.2 2
08:37:04 2023-09-27 459953 462519 95468 91351 154052 158437 167339 167006 95800 94363 116667 121387 143178 144600 450669 482708 1173801 1162726 457317 473363 128254 114784 137849 140590 168423 163352 155294 154785 92906 95187 318449 282902 844722 845543 215000 213328 278649 281724 337803 332625 333722 334508 339630 341726 308231 342519 794968 839418 589199 486627 303704 299303 347643 347407 356476 360615 353548 355602 392194 394732 705630 737981 39.65 68.2 2
08:37:05 2023-09-27 459044 460179 95402 91008 153838 158216 167560 167006 95768 94364 116694 119607 143473 144155 451478 481211 1180482 1166850 460600 475769 127770 112070 137433 140905 167823 164105 154725 155281 92865 93291 326896 284105 836983 842535 214361 213785 279892 281808 339646 330849 333685 336635 338416 343268 310313 341412 791033 829437 586257 488280 304732 299113 349363 349688 355512 359140 353766 357914 395539 392412 703104 739554 39.65 68.3 2
08:37:06 2023-09-27 461549 460174 95431 91017 154300 158216 167456 167006 95800 94396 116634 119439 143178 144500 449963 484139 1180588 1168696 459932 472227 127763 114852 136948 140819 167707 164105 154617 155315 92649 95187 319411 283503 838682 839308 215000 213477 279892 283165 338610 331063 333433 336161 337728 344712 308953 341268 795042 827398 600737 488627 302427 298919 349327 347585 355962 363139 355341 357914 392230 391170 703955 738331 39.65 68.2 2
08:37:07 2023-09-27 458673 460179 95402 91045 153838 157995 170501 166773 95990 94364 116473 121354 143246 144092 449963 481282 1182699 1172025 450647 471859 128097 114784 137623 140590 167890 163352 154975 155212 92777 95056 319411 283434 840997 843132 215606 212432 278649 281724 338276 331888 333649 334578 338962 342753 306301 342555 791033 820496 582160 484797 302427 300731 348555 348319 353914 361366 354839 356866 392194 392066 707204 737981 39.65 68.3 2
08:37:08 2023-09-27 461406 459917 95233 91459 153344 161484 166989 170113 95443 94523 116086 121741 142980 145103 449294 482067 1189808 1166999 454721 473591 127552 114852 137138 141116 167557 164403 154261 155723 92639 93367 318635 286736 836689 842462 214857 212958 281512 282539 339742 332290 333613 336564 338689 343233 308160 342303 793351 827544 589199 485520 307885 296663 350275 349688 354978 360251 351312 359151 394620 392377 711114 737981 39.65 68.2 2
08:37:09 2023-09-27 458502 460179 95436 91054 154082 158216 167595 167006 95800 94395 116440 121471 143279 144092 452241 487161 1182969 1161964 455303 472227 127763 114852 137272 141073 167856 164254 154652 155315 92713 93036 320579 284508 838356 843729 215000 212879 278579 281667 340399 328818 336430 334578 338380 343819 307971 342483 788864 828787 583610 484760 306357 300748 350984 347265 355962 361084 351415 359185 391203 391613 710220 735075 39.65 68.3 2
08:37:10 2023-09-27 464738 462519 95229 91463 153693 158437 166989 170148 95605 94428 116440 121505 143014 144326 450740 485647 1178914 1155744 457129 475696 127702 112210 137210 139308 167490 164299 154235 155610 92609 93366 318449 286126 829896 846775 213954 213029 281277 282938 340685 329813 333722 334578 338927 341958 309821 344371 790543 839075 590473 487588 305381 297528 349926 347514 355227 358068 351632 356053 391023 391985 704023 735373 39.65 68.2 2
08:37:11 2023-09-27 463195 462528 95398 91017 154082 157960 170501 166890 95800 94299 116634 121186 143077 143612 450316 487161 1171368 1159423 461037 474398 127552 114852 137138 140854 167591 164140 154510 155610 92713 95187 321034 283503 834502 846775 214361 213029 279337 282550 338895 329315 335682 334005 338368 342683 308125 343001 792604 837004 582160 488714 303869 299232 349711 347021 355334 360040 354872 357878 389751 392377 701110 735974 39.65 68.3 2
08:37:12 2023-09-27 464328 460138 95360 90988 153770 158216 170515 166890 95966 94524 116661 119408 143440 143989 451946 482140 1178042 1162615 457850 475806 127559 114909 136845 140751 167557 164070 154193 155005 92670 95121 320579 284508 836656 843729 213926 213029 279892 281654 338860 331852 332531 335516 339403 341382 308160 341412 792115 836598 587728 486208 304732 298396 347156 347514 356297 359140 351632 355748 392158 394142 704023 738054 39.65 68.2 2
08:37:13 2023-09-27 464730 460143 95335 90984 153770 158216 167339 166890 95768 94363 116600 121404 143212 144058 450597 479826 1177289 1163577 459369 474352 127695 114863 136914 140991 167557 164126 154476 155246 92649 95154 321034 284105 840594 842891 213918 213449 279892 283941 338610 330527 333433 336966 337692 342577 309387 341232 793314 831576 584786 487588 302427 297979 348520 349366 354410 360623 351632 356866 393958 390576 702346 737944 39.65 68.2 2
08:37:14 2023-09-27 460542 460066 95360 90951 154017 157995 167456 166505 96023 94300 116440 121169 143178 143901 451527 483763 1180316 1171192 458547 472191 127729 114750 137104 140751 167707 163842 154193 155104 92616 95121 318449 283835 837963 841306 214964 212879 279534 281689 338028 329849 333613 334508 337597 343784 307659 340344 790996 826887 583610 488280 305271 300167 348765 347478 352289 358604 354229 357371 391023 390551 701110 739201 39.65 68.3 2
08:37:15 2023-09-27 458399 459787 95261 91017 153556 158216 166989 166890 95605 94363 116440 121438 143001 144300 449927 480873 1182602 1166999 453219 472191 127940 114863 137329 140785 167608 164126 154699 155039 92832 93334 321034 284508 843496 842425 214147 212220 281512 281477 337625 331547 332765 334543 338344 342408 309224 342411 792226 829373 589199 481092 305598 299846 347435 348283 354126 360756 350463 355784 392194 392030 712350 737981 39.65 68.2 2
08:37:16 2023-09-27 459845 460179 95303 90984 153275 158437 166869 167006 95768 94364 116440 121404 143079 144500 451379 482672 1188084 1161927 456629 473223 127308 114978 136750 141015 166763 164368 153697 155748 92390 93195 321991 286126 823604 842535 214290 212730 279928 279907 340399 329778 333613 336022 337834 342718 307865 341929 788864 825137 589199 485484 302888 296335 350131 348803 355962 360889 351487 358893 392962 390718 708024 735596 39.65 68.2 2
08:37:17 2023-09-27 458860 462519 95335 90984 153318 158105 166989 166890 95827 94331 116406 121438 142812 144058 449294 484139 1181087 1156604 454361 475660 127206 115080 136811 138661 167225 164081 154056 155074 92609 95283 319607 284508 838698 847373 214290 211486 279220 280530 339550 329778 333342 333888 339773 341109 312525 342483 789983 829401 582160 481844 302923 297667 348520 346433 356011 360216 350499 356866 389822 392056 710330 734715 39.65 68.2 2
08:37:18 2023-09-27 465067 459854 95191 90984 153271 158101 166756 167006 95475 94460 116086 121438 142980 144058 450703 485575 1177174 1153427 457348 474029 127308 114863 136741 140862 166763 163842 153804 155467 92454 95187 319607 285518 844523 846124 212913 212879 279928 279907 339610 329279 333613 334238 337514 342870 311271 342514 789689 836489 591966 488974 304226 297523 349675 346813 355962 359874 351596 357914 389822 391755 701110 737097 39.65 68.3 2
08:37:19 2023-09-27 458135 460143 95236 90938 153309 157995 167220 166680 95640 94524 116580 119442 143145 144223 451342 482894 1177168 1161788 456842 475806 127573 114909 136879 140716 167292 164011 154201 155212 92454 93099 321034 284105 844676 843546 213583 212730 279928 280796 336751 331583 332261 334472 339880 340598 310122 341100 790996 834202 587728 485484 302427 300888 346112 346433 355477 358854 351560 355173 392422 392412 704023 736898 39.65 68.2 2
08:37:20 2023-09-27 465095 460138 95261 91238 153663 157995 167222 166773 95736 94395 116326 121236 143113 143858 449294 479419 1177170 1162726 458485 472191 127518 114670 136689 138448 167143 163352 154471 154712 92521 95121 327202 284105 834068 842535 213298 212780 279892 282938 338028 330670 331920 337534 337728 340969 308019 340956 793314 832311 583610 486898 303869 299532 348514 349617 354375 357714 351596 356288 391944 392020 701110 737981 39.65 68.2 2
08:37:21 2023-09-27 462792 460143 95303 90979 153765 157774 166989 166505 95703 94332 116440 121202 143515 143625 452278 483387 1180588 1168696 459932 472155 127308 114715 136879 138495 167258 163318 154124 154962 92488 95087 321551 283703 841018 838929 214104 212730 279141 281443 337803 329778 333072 334508 336817 343748 309406 339830 791033 829336 594952 487588 303653 297528 347786 349107 352324 358033 351668 356325 392230 389968 700580 739201 39.65 68.2 2
08:37:22 2023-09-27 457609 459845 95233 90984 153339 157739 166989 166540 95605 94332 116086 121202 142980 143824 449258 480536 1182265 1168422 451960 472191 127729 114556 137104 138276 169918 163635 154484 154828 92670 95283 320579 283667 842795 841233 214112 211521 279928 282938 336751 330777 332531 334472 337870 341923 306906 342411 792226 820230 582466 482487 304732 297563 346669 347235 354184 360216 350463 354671 390988 391135 710330 736861 39.65 68.3 2
08:37:23 2023-09-27 459845 460174 95166 91267 153012 158216 166173 167240 95378 94492 115859 121471 142617 144326 447923 480198 1187242 1164382 450683 473591 127308 114784 136655 140555 167027 163352 153945 155104 92293 93035 318635 286126 830477 841343 213768 212397 278544 279056 338586 329778 331561 334508 337834 341656 309648 341929 789983 825137 586257 484588 303811 297451 347536 348277 355711 358714 349299 357225 394650 390957 711697 735559 39.65 68.2 2
08:37:24 2023-09-27 458723 459854 95233 90988 153305 158101 166989 166540 95640 94332 116052 121236 142749 143858 449258 487017 1183081 1159943 454361 475806 127206 115000 136776 138276 167225 163966 154056 155039 92320 95087 321034 284971 838496 845543 214005 211415 279928 280530 339439 329279 333577 333780 339677 341656 306906 342206 790832 829329 582160 481468 302888 297042 347786 345356 354978 359964 350463 356577 388625 392377 710330 733624 39.75 68.2 2
08:37:25 2023-09-27 464005 459778 95199 90984 153275 158105 165988 167006 95475 94396 116052 121270 142783 144406 449258 485233 1177170 1153427 456016 474243 127308 114863 136431 140687 166366 163842 153697 155212 92327 94990 318635 285720 829116 846124 212544 212044 279928 279677 338824 328782 333072 335777 338095 342605 311050 342270 790283 835855 581843 488244 304244 297739 349184 346255 355962 356931 351524 357644 389240 391170 701000 733587 39.65 68.2 2
08:37:26 2023-09-27 464183 460179 95204 90975 153339 157995 167245 166528 95868 94492 116306 119111 143515 143756 451847 482176 1175459 1161788 457205 472155 127308 114828 136655 140555 167191 163966 154193 154962 92488 93365 320579 284306 838637 843729 213283 212397 279534 280334 336786 330849 331525 334238 338618 339648 309880 340380 790401 829473 584786 485242 303942 299460 345662 346433 355227 358068 351524 354635 392422 392377 701961 735817 39.65 68.2 2
08:37:27 2023-09-27 462404 460170 95265 91075 153305 157739 166989 166505 95637 94364 116440 121152 143014 143724 450703 479826 1177207 1161890 459461 474462 127342 114784 136853 138526 167027 163352 153879 154746 92521 94990 318449 284105 848027 844090 213334 212780 279856 282938 337661 329404 331453 337534 336675 341515 308019 340201 792226 829959 577810 487588 303438 299423 347715 347514 352253 356966 351596 355493 391944 389968 701110 736971 39.65 68.2 2
08:37:28 2023-09-27 458889 460817 95358 90852 153522 157642 167117 166401 95704 94427 116339 121202 142749 143858 449927 481246 1184578 1167791 450539 472227 127729 114750 137819 138084 167557 163283 154227 154570 92521 94891 320579 283703 855369 842535 213583 211035 278350 280761 336515 330580 332333 336252 337361 341432 306906 342447 791103 820460 583610 480413 302463 297285 345662 346955 353347 360216 349934 355228 391608 390860 710330 736861 39.65 68.2 2
08:37:29 2023-09-27 459881 462519 95039 91017 152813 158216 166221 166773 95475 94364 116052 121270 142783 144191 447959 481282 1188121 1162452 456666 472227 127098 114704 136019 138172 168658 164126 153458 155039 92193 95283 319806 286126 829122 842292 213476 212220 279695 279446 338824 328551 331561 334543 336569 342063 306301 340344 788864 820194 577123 484088 303869 296650 349327 347235 353087 358604 350499 357661 391608 389968 707168 734737 39.65 68.2 2
08:37:30 2023-09-27 458943 459818 95229 90984 153305 157770 166743 166540 95475 94364 116086 121202 142783 143824 450740 487161 1180592 1161073 453269 472191 127308 114625 136534 138362 166797 163318 153945 154746 92488 92907 319607 284105 836112 843729 214140 211733 279731 279907 337531 327790 333649 333888 337597 342204 306505 340895 787711 829959 590670 481881 303863 300038 347501 347250 354836 359824 350319 355675 390791 392163 710146 735001 39.65 68.2 2
08:37:31 2023-09-27 463799 460107 95204 90793 153275 157265 166989 166041 95605 94300 116086 121001 142980 143392 449294 486837 1173769 1156604 460964 475806 127172 114931 136518 138207 166696 163214 153808 155039 92357 94956 318022 283521 831827 848491 213433 211733 278320 280796 337839 327790 333469 333888 337361 340633 306944 338294 788594 829329 579260 487588 302152 297285 347750 345130 353347 358033 351668 355784 387503 391135 699050 731700 39.65 68.3 2
08:37:32 2023-09-27 463524 460138 95096 90918 153275 157847 166756 166389 95475 94363 116086 121152 142783 143921 449294 482672 1171368 1159423 456016 474462 127695 114409 136914 137796 167557 162761 154227 154214 92390 94792 317486 282702 844083 843729 212913 211733 279141 280334 334763 329849 332333 333636 338606 342363 309224 342514 792788 833490 587728 485337 304244 297775 347629 347372 353843 356931 351029 355224 392194 390576 700392 735867 39.75 68.2 2
08:37:33 2023-09-27 457645 459908 95195 90826 153305 157425 167129 166327 95640 94331 116019 118947 142783 143901 451847 483286 1181398 1169370 451566 474462 127518 114556 136689 138069 167225 163249 154052 154214 92327 94826 316001 282647 841463 841343 213954 210888 279141 281034 335737 329546 331561 333672 336853 340668 306906 341146 791103 820351 578178 477674 303008 297528 346128 345912 352289 359713 350499 353598 389893 389968 707742 734701 39.65 68.2 2
08:37:34 2023-09-27 460899 462515 95006 90988 152783 157995 165989 166773 95183 94427 115666 121438 142629 144326 448942 479826 1186364 1161890 450575 472191 127132 114625 136431 138448 166514 163318 153697 154746 92166 94990 319607 285720 833418 842891 213085 211486 279892 279761 337697 329635 331417 336727 336414 341242 308606 341268 788828 820424 575319 482330 304732 297847 346633 346955 352253 357784 349178 355602 391059 389386 710330 734701 39.65 68.2 2
08:37:35 2023-09-27 460301 461480 93194 90852 153139 157250 166581 166668 95541 94427 116019 121169 142783 143892 451317 485979 1178042 1153427 450575 472155 127186 114738 136535 138084 166514 163283 153135 154712 92294 94859 321065 284508 831282 845543 212913 211035 279731 279481 337294 328321 332567 333888 338653 340873 306301 340895 786560 834202 583610 483354 304084 297847 347227 345392 354410 356966 349125 355784 388695 391170 703525 732549 39.65 68.2 2
08:37:36 2023-09-27 474510 460143 93466 90888 153309 157739 166756 166041 95637 94396 116086 121001 142783 143392 451637 487089 1170537 1156427 460058 472191 126889 114625 136019 138155 168282 164223 153636 155005 92256 95118 317486 284069 830914 848304 213255 212220 278248 280039 337839 327296 333108 333888 337585 341004 307193 338258 788269 829959 586257 488280 302653 297559 347786 345115 352324 356743 351668 355821 387503 390003 699050 731476 39.75 68.2 2
08:37:37 2023-09-27 462866 460107 95138 90876 153339 157230 166919 165926 95475 94429 116052 121035 143119 143426 450740 484175 1169707 1159423 456666 474462 127641 114443 137477 137973 167557 162761 154261 154073 92521 94759 318449 282303 841569 844925 212913 211549 279141 280906 334728 329279 332567 333888 337905 339613 306266 342727 790543 829509 587728 484417 303181 300095 347728 348728 355962 358862 350885 355351 392051 392353 700963 735633 39.65 68.2 2
08:37:38 2023-09-27 457645 459917 95162 90793 153271 157265 166989 166041 95475 94332 116052 121035 142783 143426 450744 483541 1184767 1169057 453108 474425 127627 114738 136896 138071 169228 163180 154090 154398 92293 94727 315405 282902 847416 842891 213440 210376 279534 279907 334798 329315 331453 333888 336817 340633 306690 341171 789983 820194 587728 477638 303653 296628 345385 345912 355191 359175 349406 353598 389857 390003 709826 735646 39.65 68.2 2
08:37:39 2023-09-27 459881 463173 94928 91017 152533 158216 165954 166773 95183 94395 115699 121354 142441 144111 447995 480571 1182602 1162726 455804 472227 127098 114750 136019 138414 170227 163352 153237 154996 92069 93066 318022 285720 846540 840748 212949 211253 279141 279761 337874 327826 331023 336654 336333 341410 308665 340273 787528 824919 580710 484374 304300 296960 347608 347056 353956 357784 349160 356902 393255 389139 708208 733587 39.65 68.2 2
08:37:40 2023-09-27 466035 460174 95068 90888 153071 157715 166476 166331 95640 94363 115986 119111 142649 143790 451527 483995 1180558 1153353 450539 474462 126922 114556 136431 138530 170262 163135 153203 154746 92166 94891 319607 284251 831956 845506 212878 210706 279534 279056 336550 327790 331561 333888 338416 339070 306906 340895 788594 829365 583610 480449 302003 295731 346704 345928 354162 358068 348879 354958 388695 391791 709051 733624 39.65 68.2 2
08:37:41 2023-09-27 466188 460170 95001 90951 152817 157747 166372 166540 95475 94299 115859 121035 142651 143858 448626 486331 1171201 1152607 458755 472191 126889 114750 136019 138414 170073 163318 153203 154781 92260 94891 318635 284508 833471 845414 211999 211521 278712 279761 337697 327154 331956 333780 336404 342255 309515 340722 785931 829959 583610 487243 302752 297378 347750 344355 352253 355902 351343 356808 388015 389968 697035 731513 39.75 68.2 2
08:37:42 2023-09-27 463827 459999 93194 90819 153156 157455 166581 165867 95672 94364 116052 121001 142322 143392 450064 481727 1173728 1161073 458033 471824 126922 114738 136663 137892 170227 163056 153484 154249 92069 94858 320579 283302 838617 841343 212247 211733 278320 279481 336279 328551 329559 334005 335839 339105 306301 341226 789983 829373 584786 486208 302794 297595 347838 346433 351965 355902 350499 354421 389857 387648 699087 735817 39.75 68.2 2
08:37:43 2023-09-27 458618 459917 95105 90793 153305 156976 166989 165775 95507 94203 116086 118589 142749 143126 448626 481318 1177207 1168696 454623 471999 127186 114477 136674 137973 168518 163111 153880 154368 92320 94920 316358 282357 838736 839308 213776 211113 278124 279942 334728 327826 331059 333672 336168 341691 306906 338330 789983 820843 589199 482487 302152 297667 345072 345115 351965 358604 350535 353598 388695 388806 703562 734742 39.75 68.2 2
08:37:44 2023-09-27 459589 460174 94965 90797 153169 157495 166151 166006 95475 94268 115859 121035 142322 143557 448626 487125 1178914 1159423 450683 472191 126922 114803 136019 138084 170262 163056 153271 154249 92166 94792 319607 283703 835676 843729 213248 211071 278748 279649 336279 326802 333108 333382 336310 341179 306042 339353 784302 826996 589199 480449 303008 297104 346183 343251 351965 358033 348879 354421 388015 388534 708244 729373 39.65 68.3 2
08:37:45 2023-09-27 459256 459737 95031 90830 152677 157300 166221 166041 95183 94300 115859 121035 142322 143625 450126 486433 1177968 1154211 450309 475133 126997 114703 136389 138049 166199 163180 153597 154214 92133 94792 319607 284105 836142 847926 212580 210411 279141 279761 336314 327577 331346 332518 337834 338563 306906 340860 786524 829365 587728 477638 303869 297356 346669 345079 354162 357001 348318 354635 387538 391170 707706 732595 39.65 68.2 2
08:37:46 2023-09-27 465506 460138 94997 90951 152783 157739 166221 166389 95443 94364 116019 121169 142519 143392 447923 485575 1174699 1150151 458719 474462 126855 114681 135917 138268 169849 163249 153169 154463 91845 94923 318022 284508 827058 843729 211548 211697 278320 279761 336786 326767 331525 333600 336298 341389 309406 339574 787853 831613 579260 486751 301609 297739 347293 345942 354456 356647 351524 354671 387727 389518 698734 729300 39.65 68.2 2
08:37:47 2023-09-27 463973 460138 94997 90635 153067 156986 166441 166261 95640 94396 115986 118782 142846 143324 451527 480744 1174625 1161899 457996 473536 127064 114522 136639 138217 165969 163077 153522 154214 92166 94858 318022 283521 836578 841657 211548 211366 278320 279446 335737 327790 329488 335777 335804 338563 312488 338258 790543 828750 584786 485484 302794 297775 345662 346433 353956 358166 349934 354384 390988 389351 700079 734701 39.75 68.2 2
08:37:48 2023-09-27 461554 459913 95035 90764 153025 157230 166756 166006 95703 94332 116052 118917 142783 143901 449294 482672 1173728 1164441 458622 474462 127098 114443 136605 137892 170297 162988 153237 154214 92166 94759 317486 282902 842380 839308 212665 211084 278053 282140 336112 327684 331346 333744 334618 341515 306834 339281 788864 823169 586257 485154 302078 297775 345556 344837 351965 356931 350885 353562 387538 387840 701110 733068 39.65 68.2 2
08:37:49 2023-09-27 461549 459710 93070 90885 152613 157930 165745 166436 95509 94460 115633 121236 142255 144191 451637 480536 1185628 1161073 450647 472191 126963 114522 135998 137892 168256 163022 153237 154502 91845 94824 317664 285518 836792 838893 212247 210853 279141 279761 336244 327525 329488 333888 334794 339613 306906 340344 787675 820351 586257 481504 303942 295293 346147 345912 353689 356966 347305 354707 389822 387648 709249 732512 39.65 68.2 2
08:37:50 2023-09-27 454602 460179 95031 90793 152783 157265 166450 166006 95475 94268 115826 118951 142322 143392 449390 486674 1180588 1159423 454266 474462 126889 114602 136630 137959 167811 163077 153842 154111 92159 93034 323622 284069 836700 842388 212736 210860 278712 279761 336786 325782 332567 333636 334653 340598 306640 339281 784229 825503 575714 481128 302506 296335 347471 343286 351965 357001 349089 355209 387207 387342 704060 729400 39.75 68.2 2
08:37:51 2023-09-27 463251 460246 95035 90635 153067 157056 166418 165290 95728 94268 116019 118454 142879 143157 450997 487053 1164597 1153427 459369 474126 126504 114556 135951 137892 169884 162761 153237 154146 91845 94759 318449 282902 835874 844925 211618 210411 276760 279677 336525 325782 331561 333346 335804 339035 306906 339130 785931 829959 586257 486208 301371 297104 346669 343286 353956 356433 350993 354635 388015 389386 696468 729337 39.75 68.2 2
08:37:52 2023-09-27 459917 459917 94997 90635 152779 157086 166453 165775 95475 94300 115859 118951 142552 143358 450482 484948 1172099 1159191 455479 475536 127505 114590 136845 137806 167191 162589 154056 153906 92293 94595 323622 282502 844296 843656 211583 210811 278320 279761 335786 328533 330987 332841 336817 338563 306906 338294 788864 829365 586257 483281 302005 296593 345668 345356 352289 357854 349370 351537 389240 389968 701110 733661 39.75 68.2 2
08:37:53 2023-09-27 458677 460174 93194 90819 152783 157230 165954 166041 95443 94300 115859 121001 142322 143392 451637 479454 1180588 1162726 449868 474126 126889 114735 136303 137475 169534 162761 153135 154107 91845 94595 319607 283703 837996 838929 212176 209719 279141 279000 334693 328782 329559 333888 334794 339578 304716 340380 788269 820460 586257 477566 303082 296650 343555 345356 351965 357001 347233 351501 388660 387683 708244 732549 39.75 68.2 2
08:37:54 2023-09-27 459652 459701 94833 90760 152545 157495 165675 166296 95640 94299 115952 118947 142649 143324 449244 483578 1183871 1159386 456016 474462 126471 114522 136290 138109 170051 163249 152964 154605 91652 94891 318449 285315 825752 838893 212184 210376 278124 279761 336786 326767 329559 333888 334560 339613 306906 338294 784229 823315 584786 482562 302721 296067 346669 345392 351965 356399 348073 355245 389240 387036 705593 731027 39.75 68.2 2
08:37:55 2023-09-27 458577 459814 94907 90635 152575 157016 166260 165856 95443 94235 115666 118454 143537 143017 447923 487089 1179001 1157739 454408 471493 126767 114488 135985 137815 170038 162761 153203 154107 91845 94694 321034 283521 835894 844090 212665 210131 278320 279761 335631 327618 331920 333166 334618 340493 306011 338258 784229 820388 587728 482487 301932 296722 346633 345331 351965 357001 348210 351537 387397 387648 708244 728830 39.75 68.2 2
08:37:56 2023-09-27 459664 461360 93329 90723 153029 156986 166348 165832 95509 94332 115666 118454 142453 143215 451453 486043 1166248 1153953 459732 472831 126369 114522 135763 137892 169849 162857 153169 154214 91845 94759 321034 283703 831639 844925 211618 211071 276760 279761 336515 325519 331023 333382 335804 339070 306906 339130 784229 829536 586257 486208 301298 296513 346669 343286 353707 356850 350499 354671 388015 387683 696962 730537 39.65 68.2 2
08:37:57 2023-09-27 459881 462660 95179 90478 153263 156310 166488 164737 95443 94235 115939 118454 142586 143702 449258 486323 1162912 1155201 455655 473122 126889 114726 136774 137521 168518 162555 153594 153829 92354 94723 324103 281054 857697 845524 211442 210530 277929 279872 333722 326802 333105 332518 336817 338528 306906 340918 787711 832274 586257 482221 300871 295731 346365 343321 352289 357854 348843 351393 387196 391908 701110 731994 39.75 68.2 2
08:37:58 2023-09-27 458677 460391 94936 90635 152969 156951 165675 165475 95475 94332 115666 118454 142443 142903 447959 479826 1175594 1162726 451614 473122 126889 114329 135985 137441 168374 162207 153203 153684 91845 94562 321034 282502 842443 838929 212247 209100 278320 279761 333722 327790 329524 333617 334759 338598 304896 339281 787711 820843 589199 477566 302152 297775 343555 344319 351699 357035 348318 351465 387467 387613 706130 731476 39.75 68.3 3
08:37:59 2023-09-27 460752 460174 92873 90793 152153 157265 165040 166041 95119 94428 115249 121152 142193 144300 450740 482067 1184767 1160962 451209 473718 126719 114590 136295 137754 167694 162884 152923 153932 91812 94902 319806 285113 829615 838264 211548 210047 278320 278974 337762 329244 328493 333888 334291 338563 306207 338294 783638 820843 586257 479680 302580 294842 343555 344319 351965 356850 348349 353598 387763 385275 701110 728761 39.75 68.2 3
08:38:00 2023-09-27 453361 450769 92124 89681 149797 154073 162691 162110 95800 94428 114291 117309 140429 144786 440090 478148 1152110 1134304 450539 465822 124781 113392 133243 135319 163589 162885 149151 150647 90195 91860 314599 276837 818631 826158 208847 207694 272191 276417 332058 321946 329349 327772 331683 337065 302799 335573 776283 818490 576360 476703 295955 294586 341479 339375 349318 352025 346556 348188 387397 386584 690479 721787 39.75 68.2 3
08:38:01 2023-09-27 447609 447045 91751 89165 149188 153624 162451 161501 96261 94684 114179 117175 140297 144883 441210 473627 1155312 1144128 448585 464688 125157 113279 133109 134466 163238 162218 148640 149238 90162 91701 312162 277694 813241 817658 208196 207660 272553 275922 330018 321982 327650 329760 332089 338083 303151 335573 775149 808828 574910 475618 294766 291995 339934 339661 346660 353648 345749 347140 386263 385191 696999 719167 39.75 68.2 3
08:38:02 2023-09-27 447309 444992 91624 89472 152225 152849 161294 160926 96290 94846 113812 116953 139560 144852 438308 472977 1160500 1137566 445967 462953 124629 113504 131619 134229 161680 162288 151346 149684 89755 91827 310639 278088 810252 818432 210170 207273 272918 274900 331610 320829 327237 331096 332612 337870 304856 337584 772716 810581 535743 471348 295453 290383 342478 337037 347462 352624 345225 350233 384503 384667 693365 719541 39.75 68.2 3
08:38:03 2023-09-27 447996 442079 91777 89333 150198 153020 161450 160472 97017 95394 113812 116658 139592 144478 445892 470608 1151146 1140878 448823 464032 125537 111698 131619 133419 161646 158342 149185 149729 89882 91448 310639 275340 813126 811581 208231 206438 271946 275922 328986 320972 327614 329262 332089 339034 304075 336631 775149 807081 568172 472050 294738 291339 338873 338673 346660 352624 344701 347140 387749 385769 694954 721075 39.75 68.2 3
08:38:04 2023-09-27 441854 441521 91784 89632 149923 152808 160814 160096 96881 95458 116610 116692 139296 144548 437920 472200 1153721 1134267 443683 464688 124748 113651 134468 133776 160892 158685 148458 148428 89751 91667 310639 276710 798637 811436 208527 206265 272727 275464 330983 319481 327650 329247 332810 338820 302852 338651 772716 811154 543050 471872 295253 290630 341996 336564 347741 352588 345225 348714 385079 385310 693858 719031 39.75 68.2 3
08:38:05 2023-09-27 444189 439064 91974 89479 152120 152422 160267 159452 97179 95945 116703 116498 139461 144478 437432 469062 1148810 1139221 449551 463377 125571 113426 134719 132768 160583 157539 148147 148860 89849 91448 304437 274173 805652 808202 207547 206438 272192 275886 328951 320936 328150 329795 333025 339034 305971 338411 775149 809400 574910 472087 294082 290524 338873 338637 347462 353648 346311 347175 388015 384434 692918 719541 39.65 68.2 3
08:38:06 2023-09-27 440296 437562 92007 89631 149495 152562 159536 159620 97543 96075 116587 116531 139200 144346 435922 469098 1156791 1136817 446175 463733 125059 113864 134505 133081 159936 157449 147804 151546 89718 91701 310639 276122 798782 808724 210021 206197 272833 274622 331018 320001 328150 329546 333821 337517 305971 337748 770564 810581 576360 468589 295883 289510 341996 338126 346417 353330 346837 348995 384197 385310 693858 716376 39.75 68.1 3
08:38:07 2023-09-27 440351 435068 92108 89663 149256 152005 159944 159045 97543 96403 116437 116498 138782 142201 435307 463528 1143708 1131606 441417 460048 125606 113617 134176 132026 160071 156379 147632 150494 89693 91323 309686 273786 801338 807058 207547 206403 272868 275500 327959 322925 327382 328800 333788 338295 306906 338258 775186 811410 573460 472050 296524 290630 339934 340211 345582 351498 348596 350656 388015 385310 691890 719541 39.75 68.1 3
08:38:08 2023-09-27 438107 435254 92199 89979 151491 152106 159215 159079 97680 96900 113507 116652 139104 144746 432642 463385 1157850 1138367 441633 462469 125606 113583 134141 131960 159561 156664 147699 148064 89660 91448 307697 274562 799356 805581 210170 206369 274122 274622 328986 321911 327287 329831 332751 337551 306906 340416 773981 811759 568172 468868 297734 290392 339659 340211 346381 352588 347856 350898 385693 384971 691890 715325 39.75 68.1 3
08:38:09 2023-09-27 436987 433138 92328 89905 149500 151165 159502 157969 97909 96733 116437 116144 138824 142309 432750 467670 1140468 1129998 441777 459260 126021 113426 134176 131103 159595 155338 147427 147243 89849 90913 308642 270567 803541 805916 208161 206771 273321 276381 327959 322435 329582 328303 334829 337801 312561 340344 777419 820843 568172 468625 296580 293689 338873 339697 349318 352025 346711 352566 387538 386154 682670 719246 39.75 67.9 3
08:38:10 2023-09-27 433857 432813 92479 89935 152088 151483 159435 158153 98349 96933 113659 115912 139362 144170 432782 464868 1146225 1141239 446888 459868 125746 113740 134036 131103 159393 155667 146813 147551 89784 90880 306511 270495 802750 797495 208812 206369 272451 276964 328951 321613 329056 329795 333718 339613 308642 339281 775113 809385 568172 470534 295396 291925 339862 339387 347706 354676 347610 350050 387467 386424 693858 718409 39.75 67.9 3
08:38:11 2023-09-27 432894 432705 92425 89848 151487 151790 158784 158220 98210 97031 116298 116045 138690 144306 430033 466213 1149588 1129924 441525 459868 125126 113809 131249 131169 157375 155840 145958 147892 89620 91342 307697 273071 786703 801290 208708 206300 273144 275902 330804 319752 329582 331224 333718 339578 306266 343303 772816 810508 568172 470200 296544 290321 342046 338328 347706 354427 348596 350368 386816 387578 691890 714203 39.75 67.9 3
08:38:12 2023-09-27 436366 430266 92487 90091 151453 151098 158179 157417 98378 97263 114842 115965 138525 144205 430230 460120 1144166 1133216 444168 459868 125779 113775 131638 130546 158447 154768 146471 146800 89538 90880 306753 270567 796056 797890 207512 207481 273250 276345 329448 321613 329312 331834 334794 338528 308195 341412 777382 817226 568172 468661 295883 290388 340927 340690 346624 352588 348318 350862 387467 386424 682727 718994 39.75 67.9 3
08:38:13 2023-09-27 428931 430307 92608 90099 148973 151098 158322 161495 98378 97196 116217 115885 142101 144184 429695 462723 1147886 1135158 440232 461102 126167 111962 131612 130043 158414 154665 146368 146524 89685 90716 304810 270315 809470 797890 208847 206157 274122 277531 328383 321875 329582 330795 335804 341629 309515 344602 774814 813451 568172 466513 297734 290630 338838 340690 347706 353648 348843 353526 387432 387000 687794 713156 39.75 67.8 3
08:38:14 2023-09-27 431000 429886 92557 89942 148423 151064 159594 161347 98620 97525 116137 115309 138241 144021 430665 464143 1134488 1122333 443914 458466 125572 113809 130788 129776 161018 154518 145522 146255 89411 90847 306753 270233 792132 799588 208486 207302 272191 277194 329947 320188 328493 329795 336274 339613 311785 341376 774727 816109 568172 471348 295360 291481 341960 338055 349845 353365 347269 350332 388015 390003 683246 715288 39.75 67.8 3
08:38:15 2023-09-27 432665 426218 92553 90156 148733 151098 161929 161460 98579 97395 113431 115846 138716 141767 431469 457178 1140952 1128740 444184 457964 126066 111965 130957 129598 161018 154235 145252 146119 89620 91024 303761 270423 792658 795071 208196 208031 273927 276345 329448 322399 328651 331798 336817 339307 310069 342519 776796 811446 574068 468552 296789 291481 339898 340725 347147 352553 348843 351429 389170 387613 682670 715288 39.75 67.8 3
08:38:16 2023-09-27 428036 427122 92553 90193 147979 151031 158860 161277 98579 97395 115871 115309 141891 143934 428804 463421 1146960 1125531 440163 456428 125779 113775 130697 129331 160724 153773 144816 145780 89227 90847 303875 271521 790738 795634 208882 206403 274158 276381 329947 319930 329524 330527 336817 342683 309564 345369 772547 811338 569601 466074 297243 291516 340927 338410 351434 354747 347233 351537 388660 391755 691618 714239 39.75 67.8 3
08:38:17 2023-09-27 431831 426976 92595 90339 148285 151551 158890 161545 98448 97764 116021 115719 137998 141406 427605 462723 1137093 1115827 441777 456891 125785 113932 130264 129420 160654 154094 144747 145846 89681 90847 303761 270459 784533 795634 207871 207660 274122 276116 330947 320901 328955 331798 337597 342629 311992 342519 772816 819647 568172 468661 295596 291481 341996 338601 350338 354427 349442 351429 387467 391135 682670 714203 39.75 67.8 3
08:38:18 2023-09-27 422297 424120 92685 90193 148014 150546 161563 160610 98780 97395 115871 115309 141990 144048 427823 457250 1143708 1129924 437160 456428 126228 113662 130264 132499 160724 152819 144782 144978 89227 90657 306753 267971 794280 788697 209501 206369 274963 277194 329222 322399 328458 331834 337597 341656 309528 346737 777382 810581 567258 466147 297261 292405 339624 340725 349282 354428 349723 355456 394517 389826 687537 715894 39.75 67.7 3
08:38:19 2023-09-27 424840 423867 92580 90157 148395 150513 161232 160800 98612 97595 115802 115620 138171 141471 425869 463377 1142897 1124730 438498 457376 125900 113887 129832 132591 160249 153210 144211 144632 89162 90752 314515 268797 787947 791001 209536 207203 274770 276964 329947 319965 330522 331260 337834 343524 311011 346737 770600 811338 569601 467542 296466 291516 341443 338055 351717 355494 347305 354112 389857 392377 689820 713156 39.75 67.7 3
08:38:20 2023-09-27 428665 422823 92553 90288 147810 150580 161042 160905 98579 97695 116089 115309 141800 143934 423737 460012 1134488 1115827 440867 458024 125785 112199 129736 129331 157715 153533 145116 145060 89096 90683 304810 269862 781025 791001 208161 208164 274542 276345 331198 320794 329261 331798 338618 341656 313674 346409 773981 822899 563884 468589 298460 290524 341996 338637 349205 354676 351276 354098 388660 391719 679662 714239 39.65 67.7 3
08:38:21 2023-09-27 423471 421169 92765 90339 148114 150026 161493 157361 98916 97395 116114 115078 138240 140902 423664 456571 1136252 1129961 441762 453692 125813 113617 129403 132253 160102 152577 143712 144334 89194 90657 303875 267112 786376 785936 210192 207336 274158 278083 328685 321911 328955 332535 338379 343819 311738 347756 775149 808221 568172 466147 296789 293092 339898 340175 349845 355529 347269 351501 392194 391719 690873 714239 39.75 67.7 3
08:38:22 2023-09-27 422266 420976 92617 90288 147707 150409 158004 157801 98579 97698 115607 115078 137781 141032 426320 456356 1143597 1122185 437642 456157 125318 112215 128982 128869 157230 153176 143414 144632 88852 90752 302032 269590 774357 787049 209501 207660 274578 277087 330983 319705 329524 333346 337834 343819 312028 348285 772716 811154 569601 467873 296501 291339 342961 338328 350674 356564 348879 354671 388625 392377 687831 712341 39.65 67.7 3
08:38:23 2023-09-27 423060 421010 92681 89942 147567 151029 158225 156853 98916 97362 115607 114480 141787 140260 422365 457965 1126256 1115827 439881 455585 125779 113583 129244 132001 157230 152226 143347 143799 89101 90342 303875 266739 789195 788722 210765 207694 274770 278047 327959 322399 329524 331798 340788 342718 313930 348779 775113 819647 560211 468597 297243 293127 338909 340211 351717 354144 352826 354635 393958 392030 678663 714239 39.75 67.7 3
08:38:24 2023-09-27 419802 418100 92802 90339 147567 149422 158049 157037 98852 97859 115791 114762 141761 140442 422221 456229 1137714 1127482 439723 454299 125785 111698 129120 132223 157230 151982 143279 143600 89096 90401 303875 267307 788382 781910 210192 207481 274578 278118 328685 322113 329452 333310 339952 345337 312028 349668 775149 808184 567258 465122 296580 294101 340376 340725 350374 355529 348318 354671 393405 392341 689857 713192 39.75 67.7 3
08:38:25 2023-09-27 422272 417084 92553 90284 146886 149556 157089 157107 98446 97728 115182 114893 141269 141046 420443 453870 1134488 1110616 434908 454299 125366 113617 128514 132132 156792 151737 143469 143634 88852 90342 301049 267935 778198 788722 208625 208378 274998 276345 330714 320675 329488 332841 340466 343233 315883 347171 772716 819684 568172 467211 297446 290665 341996 339661 349845 353612 351024 356573 393534 393819 677999 712267 39.75 67.6 3
08:38:26 2023-09-27 420805 418831 92839 90124 147658 149017 157643 156204 98782 97362 115377 114257 141677 140701 421070 454544 1125268 1116232 437532 450854 125572 113470 128816 131806 156792 151250 142751 142938 88885 90186 301049 266099 782195 787606 209355 208019 274998 278510 327923 321946 330254 331565 341773 343784 314923 347207 772584 817876 561621 468868 295847 292567 340963 339398 351965 354711 350499 353562 393405 394732 682398 712651 39.75 67.6 3
08:38:27 2023-09-27 414633 415101 92638 90193 147093 151029 156801 156278 98546 97428 115068 114513 141205 140523 421510 450363 1139586 1119303 432476 451034 125606 113358 128480 131498 156683 151352 142618 142871 88731 90186 301058 266928 781881 781620 209536 208344 276300 276345 329947 322435 328493 333888 340466 344819 315625 350081 774529 811727 561621 464933 297482 292157 339612 341338 349702 355660 349299 356683 394405 392198 688516 712341 39.75 67.6 3
08:38:28 2023-09-27 414921 415106 92553 90251 147088 151170 156766 156204 98579 97395 115068 114663 141559 140421 420914 454544 1135448 1115790 432741 450962 125452 113549 128590 131857 156286 151183 142623 143039 88792 90186 301049 266928 781887 781358 210227 208019 275648 277656 330451 320675 331561 331870 341017 345893 314923 350615 772168 811338 572818 465122 297987 291339 340963 338601 351965 356564 349442 355784 392265 395566 685776 711835 39.75 67.6 3
08:38:29 2023-09-27 421078 414592 92425 90288 146604 153528 156657 156416 98546 97628 114954 114480 141038 141015 419396 454934 1131569 1110089 436334 450602 125232 111732 128096 129829 155861 151392 141928 142871 88577 90186 302032 267686 771686 783016 209501 209370 274507 277230 331198 320651 330522 333346 341533 344819 317707 347171 772716 820263 540139 469201 297771 290308 342478 339661 351434 355529 351704 357138 391608 394732 676156 710321 39.75 67.6 3
08:38:30 2023-09-27 416340 414778 92647 90127 146744 152994 156801 155814 98579 97362 115068 114100 141038 139729 419724 450393 1132880 1125531 436411 452357 125366 113392 128089 131248 156178 150127 142230 142842 88577 90091 300718 265796 783639 778451 210886 208164 275034 278938 328951 322399 330487 333888 342014 347423 315920 349852 774565 807008 569601 467873 295596 292886 341214 340175 350903 357603 350993 355497 394620 395580 686821 712147 39.75 67.5 3
08:38:31 2023-09-27 414921 415101 92425 90573 146395 149659 155909 156610 98653 97964 112929 114650 138902 141538 418876 448215 1142576 1118206 431902 450926 125193 113392 128027 131464 155748 150335 141665 142640 88544 90269 302238 268257 771621 777350 210192 208344 275034 277656 331986 320675 330522 333888 341508 346935 315920 349343 773812 809400 561621 467271 297879 290524 341996 340725 349881 356600 351343 357914 393093 394142 683766 710321 39.75 67.5 3
08:38:32 2023-09-27 418221 412591 92617 90288 146100 150290 156266 155376 98579 97395 114874 114100 140813 140238 418430 451154 1125268 1110653 437197 449198 125073 113504 127510 131248 155138 150023 141436 142409 88484 90183 301049 266172 778278 779669 210192 208378 274122 278974 329947 320711 332063 333852 342979 345928 317967 348745 770564 816073 567258 469867 296825 291895 342719 338673 351965 355814 353693 355205 394503 396223 679217 712304 39.75 67.5 3
08:38:33 2023-09-27 417784 412416 92614 90393 147093 150818 155766 155169 98415 97395 114919 114100 140872 139695 418103 446895 1125268 1113061 432399 449514 125438 113392 127632 129110 155281 153716 141480 141915 88512 89873 298403 265796 775969 779003 209969 209030 275420 278510 330018 322925 329524 335777 342737 345096 316460 350328 775113 817262 561621 467873 297771 292440 339898 342311 350939 354747 351668 357408 396993 394732 676671 711105 39.75 67.5 3
08:38:34 2023-09-27 412376 412336 92328 90321 145900 153208 155070 155410 98478 97695 114726 114336 140579 140421 416851 445702 1137130 1114208 430011 450682 125126 113358 127421 129075 154781 151954 141076 142243 88358 89873 301088 267307 766061 775154 210262 208634 275329 277887 331986 320675 330594 335777 341773 347946 321632 351177 772716 808792 561621 465891 300096 291339 341985 341614 349702 356743 351524 358930 394141 394589 684575 710137 39.75 67.5 3
08:38:35 2023-09-27 411645 411041 92544 90230 146137 150290 155766 155022 98446 97428 112630 114238 138358 139875 414759 451034 1131237 1109865 430605 450609 125126 113201 127387 129075 154996 151634 140980 141784 88391 89840 298275 265420 773393 778746 210227 208344 276724 278083 330018 321911 331059 333622 341993 347458 315920 351533 771621 810160 563030 463736 298212 291952 341996 338601 351965 357389 351560 357914 394620 395213 683802 710321 39.75 67.5 3
08:38:36 2023-09-27 413873 409458 92681 89881 146540 150788 155791 154060 98612 97296 114840 113534 140681 139117 414723 450399 1118831 1109865 433594 447549 125159 111113 127387 128581 154781 153430 140980 141326 88484 89594 301049 263142 775233 779554 210227 209030 275877 279367 327959 322698 332063 333600 344883 347184 319019 351352 774911 815928 559418 466330 297324 295343 340748 339518 351965 355814 351704 355529 396389 396008 679662 710566 39.75 67.5 3
08:38:37 2023-09-27 413646 408883 92708 90194 145921 150045 155255 154343 98579 97395 112633 113690 140431 139760 414687 445960 1124699 1115864 432719 447513 125126 113167 127177 128581 154746 153645 140719 141457 88391 89778 298275 264670 770534 773717 210556 209684 274998 278902 329947 321982 332046 334005 342014 346218 317009 350400 773981 813232 566743 468536 297734 292476 341996 340725 349881 356850 355341 357408 395804 394732 680181 710026 39.75 67.6 3
08:38:38 2023-09-27 409576 411603 92553 90131 145994 150158 154910 155371 98552 97330 112458 113657 138530 139560 414507 445328 1134378 1118581 427993 447828 125366 111036 127714 128554 155281 153217 140980 141001 88423 89561 298403 264633 774617 772893 210851 209030 277539 277656 329983 322961 331023 335777 340934 347946 321596 354107 774565 802468 565849 462356 297734 293369 340412 340761 351965 356600 351276 357661 397029 395908 685813 711835 39.75 67.6 3
08:38:39 2023-09-27 410517 410083 92429 90193 145629 152570 154721 154343 98243 97428 112146 113690 140349 139695 413377 445318 1126329 1105359 428672 448234 124781 111113 127177 128581 154501 151173 140229 141468 88238 89561 298275 265420 766591 778451 210227 209100 276760 277887 330983 321685 331632 333888 342507 346971 315982 354452 772716 810766 564439 462320 297523 292440 341996 340211 352029 356600 351596 356053 395553 399207 682412 710026 39.75 67.5 3
08:38:40 2023-09-27 414865 409545 92516 90190 145446 150290 154583 154206 98382 97297 112302 113502 140349 139236 412795 447442 1122007 1106570 432583 446931 124925 111308 126548 128492 153752 151209 139711 141663 87932 89561 295551 264670 764138 774768 210886 209684 274578 279495 330983 320936 332603 333888 341480 347946 318648 351496 772168 819684 558802 467211 297879 290383 342719 340175 351965 356600 355917 357126 394656 395213 674136 709314 39.75 67.5 3
08:38:41 2023-09-27 411900 408285 92553 90131 145896 152348 154755 153812 98546 97395 112146 113314 140349 139236 412215 443687 1124663 1115827 432583 449789 125040 111284 126757 128301 153974 153110 140040 140871 88238 89529 298275 263923 785222 770387 211583 209684 275648 279761 329983 322435 332063 333503 340969 347774 318932 351533 773713 811727 566743 468595 297266 293084 341708 341758 350759 358358 355771 358639 396813 396331 680245 712267 39.75 67.5 3
08:38:42 2023-09-27 405935 406416 92553 90070 145528 150030 154729 153893 98345 97362 112146 113314 140121 139416 414662 441840 1132880 1116232 427051 449153 125159 111284 126967 127979 153974 152861 140040 140513 88482 89561 298275 263923 774077 766161 211216 209538 277539 278083 329983 323415 331525 334543 341515 348782 316716 355853 774565 802468 565849 459683 297590 293816 340999 341517 351965 356850 351632 356017 396281 394626 685776 710321 39.75 67.5 3
08:38:43 2023-09-27 408313 406092 92392 90160 145250 152500 154189 153885 98345 97362 112146 113469 140247 139528 410878 444340 1125268 1102967 427353 445104 124714 111113 126926 128033 153718 152970 139844 140707 87964 89496 309441 264483 765331 775154 210192 209684 277539 278047 331717 321911 332531 336106 345894 347417 319579 357862 772606 819815 563030 464940 299806 292192 342528 340546 351965 356278 355880 358167 396641 396925 677288 708198 39.75 67.5 3
08:38:44 2023-09-27 409178 405835 92681 90026 145924 149348 154721 153148 98513 97164 112302 112939 140413 138718 411456 444310 1118427 1106570 430568 445225 125006 111113 126723 127945 153966 152863 140006 140768 88358 89496 298403 261482 775562 774533 211181 210166 276689 279761 328951 323907 332567 333888 343572 348925 318896 354416 771652 811410 567258 467873 296789 293987 342961 340139 353956 356850 355305 357914 396993 396461 678663 710321 39.75 67.5 3
08:38:45 2023-09-27 404361 406097 92617 89942 146277 149557 154223 153041 98345 97196 112146 112939 140184 138710 410878 441827 1125268 1115790 428635 446482 124748 110909 126723 127733 153718 152721 139456 140253 87964 89435 295794 261518 771621 770240 212297 209405 277058 279365 329537 322423 332423 336727 343361 351533 318719 355059 773555 807008 567258 467542 297446 293659 341960 341205 351965 357001 355268 358710 399275 396391 684612 710321 39.75 67.5 3
08:38:46 2023-09-27 409130 406088 92388 90255 144820 150185 153556 153778 98110 97395 111766 113579 137595 139660 412355 440705 1134488 1113061 426760 446482 124714 111113 126480 127945 153376 152756 138861 140480 87932 89496 295794 264670 762003 768208 211929 210159 276724 278510 332760 321946 332567 335516 342472 347981 319379 357440 772816 811727 563030 459611 300447 293092 340963 342758 351965 357854 355072 359285 399658 396889 682338 710026 39.75 67.5 3
08:38:47 2023-09-27 406234 405917 92452 90190 145277 149976 154051 153505 98382 97525 111766 113281 137728 139201 412355 447880 1128703 1109299 427353 446797 124714 111251 126588 127945 153224 152721 138861 140253 87932 89373 293229 263070 766482 770532 212247 209649 277539 279564 330983 323606 333649 333888 343572 349302 318896 356572 772716 808184 569372 463700 297807 293297 342961 339375 351965 356966 354803 357880 395768 397295 685363 708235 39.75 67.5 3
08:38:48 2023-09-27 405908 404487 92681 89910 145692 149030 154189 152301 98446 96932 112146 112719 140247 138255 409654 442995 1116048 1106933 428416 441660 124781 111113 126514 127699 153224 150012 138835 139437 88238 89341 305900 260491 772431 772426 211548 210341 276760 279761 329413 323907 333577 335777 344606 347704 320609 355780 770600 811410 563030 467873 297446 293979 342780 340403 354957 358598 355698 358639 396813 398618 678480 710137 39.65 67.5 3
08:38:49 2023-09-27 410421 403597 92425 90131 144922 149347 153914 153113 98545 97263 111956 112939 137728 138923 411807 438742 1121175 1109003 430910 441660 124714 110959 126271 127611 153224 149977 142661 139795 87932 89373 296764 261590 766433 768208 211548 210853 276689 279761 330898 322925 332567 336293 342267 347185 320905 355816 775113 816073 561621 465817 297843 293333 340927 342866 351965 356850 356998 358203 398334 396356 674613 712341 39.65 67.5 3
08:38:50 2023-09-27 404622 403305 92396 90131 144645 152146 153130 153250 97876 97362 111465 112971 137400 139395 410572 438706 1131237 1112233 423570 441660 124714 110959 125923 127489 153329 149732 142592 139437 87900 89373 296764 263923 763663 766001 212211 210376 277539 278510 332760 322925 332567 337680 345894 351389 320655 357400 773776 809218 563030 463283 300011 292914 342298 342614 353689 359041 356709 360370 396316 399207 681965 709203 39.75 67.5 3
08:38:51 2023-09-27 403937 403673 92425 90339 145209 149243 153666 152758 98178 97196 111766 112906 137728 138710 410608 442959 1125268 1106933 423606 444666 124681 110959 125889 127278 152978 150259 142462 139344 87900 89493 295489 261554 770204 771479 212544 210341 277929 279761 331448 322889 333613 333888 345645 349372 320321 357946 771621 811154 564439 463664 297482 293645 342961 339661 352289 357001 355592 358203 396632 399426 683729 709277 39.75 67.5 3
08:38:52 2023-09-27 404617 402396 92553 90131 144922 148931 153658 152301 98210 97031 111689 112719 137304 138517 409955 440418 1115521 1106146 427353 441949 124748 110772 126271 127177 153084 149629 142561 142683 87964 88909 293777 259651 769431 771945 212297 210754 277253 279689 329342 324484 333433 336727 346023 350647 323554 357510 772511 811410 563030 466147 296865 294628 342961 340857 352289 357854 356962 359950 396316 399706 679662 710321 39.75 67.5 3
08:38:53 2023-09-27 408289 401223 92392 90103 144888 148864 153165 152724 98143 97031 111689 112829 137400 138482 409955 435927 1121212 1106607 429923 442021 124595 110883 125889 127156 152698 149943 142462 138786 88143 89186 295551 261482 767622 765423 212211 211366 276724 279761 330983 322925 333613 336564 343021 350575 322893 357403 775113 811374 563030 466513 299274 293013 342237 342866 351965 357603 357757 358203 398370 399207 676695 709989 39.75 67.5 3
08:38:54 2023-09-27 401510 401044 92580 90157 145222 148965 153488 152482 98247 96933 111732 112732 137728 138289 409955 438692 1125568 1116232 423642 441696 124714 110721 126102 127035 152978 149358 142427 142484 87900 89064 292876 259870 777011 765511 212878 210012 277929 279761 329947 324135 333577 335797 344606 350945 320869 357693 773398 802432 563030 466110 297987 293702 342478 341758 353956 360599 356420 357916 398055 398201 681763 710321 39.75 67.5 3
08:38:55 2023-09-27 401656 403587 92429 90099 144715 148821 152918 152584 97876 97031 111422 112565 137178 138795 408113 442201 1122839 1103788 422901 441660 124595 110806 125855 127190 152242 149629 142358 142583 87747 89125 295489 261261 762250 769057 212544 210572 278124 279761 331753 322925 333649 335777 346722 350140 320869 359693 771621 809400 559418 462320 299733 293730 342816 340163 355962 359874 355734 359996 396957 399880 685548 708014 39.75 67.5 3
08:38:56 2023-09-27 407386 401120 92108 90099 144385 148998 152960 152554 97843 97263 111583 112906 136893 138988 407823 440530 1118721 1097387 423678 442021 124305 110806 125735 127156 152208 149734 142026 142623 87747 89341 295489 261554 757588 768208 212247 212397 277539 279761 333030 321946 335598 335481 345680 348259 323348 359693 772168 818490 559418 462284 300447 294514 342961 341758 353956 356850 358011 360407 399275 398831 674136 709780 39.75 67.5 3
08:38:57 2023-09-27 405192 400000 92544 90135 144683 148931 152884 151996 97909 97031 111422 112225 137639 138482 408077 436141 1118758 1109828 430259 441949 124509 110806 125855 126859 152426 149525 142160 142484 87747 89064 293229 260674 769707 762616 213149 211733 276760 279761 331484 323643 333685 336564 346874 351752 324044 357690 774911 811581 561621 467395 299383 294158 342852 342095 351893 357001 356956 358744 398055 400054 680663 710321 39.75 67.5 3
08:38:58 2023-09-27 401372 400299 92328 90131 144743 148931 152673 152233 97876 97024 111388 112565 136829 138289 405781 435458 1125268 1109003 422683 440274 124748 110729 125855 126475 152698 148826 142001 142471 87715 89031 295605 260491 769376 763730 212913 211366 279141 279761 331484 324532 333577 336564 345402 350385 320905 358271 774177 802396 559418 459611 299564 295164 341996 342794 353956 356682 355880 359321 399876 398831 683802 710321 39.75 67.5 3
08:38:59 2023-09-27 401084 399684 92392 89975 144419 148931 152673 152023 97876 96998 111276 112533 137019 138386 405745 439359 1121212 1100545 423282 440620 124509 110883 125614 126893 152174 149244 142152 142584 87595 89031 295605 260858 758847 769762 212964 211084 278997 279725 331879 323236 333577 337203 347626 351050 322189 361154 770529 811727 565849 462284 300235 293979 342925 340654 354162 358596 356962 363181 400404 401254 684612 709277 39.75 67.5 3
08:39:00 2023-09-27 405925 398738 92129 90193 144385 149035 152182 152233 97843 97031 111388 112533 136829 138517 405673 439395 1116048 1095795 426749 440238 124305 110959 125505 127068 151963 149244 141691 142575 87531 89186 295605 261518 753510 766001 212913 212397 276760 279761 333030 321946 335646 335552 346165 349337 324897 359908 771621 818490 560211 463700 300234 293333 342816 341758 354456 357854 356146 360479 397463 401360 676178 709121 39.75 67.5 3
08:39:01 2023-09-27 405083 400341 92425 90008 144419 148619 152673 151745 97876 96733 111045 112533 137209 138255 405709 432846 1115521 1106933 426075 439001 124509 110729 125441 126831 152598 149067 140251 138760 87743 89088 292881 259762 765576 764463 212772 212256 277822 279761 331951 323907 333649 337617 345396 351884 324861 357624 774529 816073 561621 464830 299387 294300 341996 342866 352029 355902 356182 360370 401107 398831 673624 710321 39.75 67.5 3
08:39:02 2023-09-27 399248 400684 92617 89975 144779 148168 152960 151326 98110 96700 111388 112052 137209 137772 405709 435494 1118795 1113061 426297 438965 124509 110806 125648 126441 152208 148722 142156 142372 87747 89092 295605 259068 761342 761503 214254 211035 278124 279677 330947 324628 333722 336564 346722 352562 324631 357121 772816 808184 556638 466880 299274 295516 342780 342541 355459 359035 359027 359719 403694 400442 684052 710173 39.75 67.5 3
08:39:03 2023-09-27 402070 398729 92328 90131 144285 148860 152503 152448 97843 97031 111011 112944 136795 138648 405385 434451 1126293 1106607 422982 439583 124338 110806 125441 126737 151963 148757 141691 142195 87563 89064 295605 261554 761379 761467 213583 211768 278320 279761 333969 323907 333685 338410 345680 351506 324861 360438 772852 811154 564439 459575 301298 294300 342478 342866 354456 360635 357504 362627 401107 400022 682670 709817 39.75 67.5 3
08:39:04 2023-09-27 402209 397578 92137 90135 143918 151782 152009 152233 97876 97063 111011 112565 136795 138432 405030 436754 1117101 1096853 427051 440562 123896 110729 125027 126475 151686 149316 141430 142414 87471 89125 295489 260858 756428 764883 213433 212730 276760 279761 333030 321553 336668 336058 346995 350966 326554 360969 772103 818344 563030 464247 301225 293389 342961 341578 354957 356364 356969 362359 398091 399773 675181 706121 39.75 67.5 3
08:39:05 2023-09-27 401336 397290 92557 89696 144747 148136 152673 150982 97909 96535 111045 111565 137114 137576 405351 436540 1112061 1101947 422901 439216 124509 110465 125441 126407 152215 148794 141893 141915 87595 88723 292876 257440 763206 765460 213583 211768 278320 285244 330018 324399 336400 334578 348573 350455 324897 357157 770564 811144 564439 467211 297807 293908 342997 341241 355962 356966 356146 359285 397777 401290 678146 710049 39.75 67.5 3
08:39:06 2023-09-27 399243 397083 92553 89975 144653 148516 152427 151258 97909 96733 111045 111943 136795 137672 405030 434096 1118758 1112270 426746 439288 124305 110465 125027 126320 151719 148656 139680 141915 87563 88877 293685 258270 758706 761072 214788 211451 278141 282140 330840 324484 335537 337474 347626 353480 324753 359982 771652 809400 563030 466880 299600 294628 342744 342758 353956 359175 357256 361744 399769 400058 680700 710321 39.75 67.5 3
08:39:07 2023-09-27 400214 397083 92328 89979 143952 148619 151904 151292 97876 96998 111011 112193 136666 138289 404104 433151 1126293 1106607 420520 439252 124595 110465 125441 126853 151824 148794 141661 141984 87563 88942 295489 261051 759701 761219 213618 211768 279534 279761 333030 324628 333685 338126 346722 351506 324368 360546 773713 807044 555903 459575 300447 294842 342478 342600 352253 357819 356998 360479 402307 400969 686175 710026 39.75 67.5 3
08:39:08 2023-09-27 396966 397083 92137 90131 143914 148619 151904 151292 97709 96733 111093 112161 136795 137871 403216 434096 1118795 1097424 421785 439216 124305 110465 125027 126320 151865 148757 139645 140155 87771 88995 293685 259762 757713 765855 213590 211627 279695 279761 332994 323907 337461 336600 349698 352245 324825 360438 772168 809894 559418 459467 300872 293908 342961 341758 356971 358569 358011 360551 399911 403695 682670 710049 39.75 67.5 3
08:39:09 2023-09-27 403651 396601 92361 89975 143814 148375 151694 151292 97709 96700 110823 111911 136666 137841 403180 435316 1116048 1096609 426111 439252 123896 110691 124908 126441 151199 148829 139000 142112 87260 88909 295489 260236 761557 762652 213654 213029 277539 279649 333734 322925 337217 336600 347804 351471 327319 359352 772168 819684 563030 463736 301189 294950 344828 342541 355711 358862 357974 362482 399138 401111 675292 706975 39.75 67.5 3
08:39:10 2023-09-27 403099 397083 92361 89971 143952 148412 151904 151224 97677 96700 110900 111693 136761 137802 403180 432204 1119706 1106270 427511 438205 124376 110330 125219 126272 151550 148827 139548 142172 87563 88877 293685 258306 757939 759066 214005 213029 278320 279907 332022 324338 336704 338530 346722 352280 325226 359352 774800 811338 560211 465159 300447 295200 342961 344806 351965 357035 358333 360515 401107 400022 674173 710321 39.75 67.5 3
08:39:11 2023-09-27 396659 397079 92425 89979 144381 147858 152422 151016 97876 96700 111045 111597 136880 137662 406068 435710 1122044 1111443 422084 437911 124543 110465 125407 126199 151719 148310 141661 141880 87595 88877 293685 257440 763883 761219 214290 211733 279141 279677 331251 324857 335682 337617 347554 353905 324609 360222 774911 809643 559418 464940 299201 295924 342925 342686 355459 360181 356146 360443 401725 402172 685474 710321 39.75 67.5 3
08:39:12 2023-09-27 396966 397079 92104 90193 143977 148685 151174 151745 97510 96865 110602 112570 136416 138573 401976 433079 1125268 1106146 422084 437947 124186 110499 124994 126441 151199 148690 141395 141915 87411 88877 292767 260674 755976 759066 214140 212432 278712 279761 333969 323907 335682 339112 347280 352597 326771 360618 773592 811727 559418 459575 301298 295164 342961 342866 352289 360381 356182 364312 402909 401254 681703 708737 39.75 67.5 3
08:39:13 2023-09-27 401656 397083 92137 90131 143778 148724 151208 151191 97709 96733 110636 112019 136314 138366 401976 434167 1116048 1094516 423642 440484 123863 110499 124908 126407 150957 148031 138889 142075 87164 88909 305900 259068 752613 763306 214040 212866 277750 282140 333897 323272 337621 337238 349201 352456 328391 360258 772716 819647 563030 465159 301724 294015 345632 342830 353843 358068 359451 364044 399769 403092 673450 707195 39.75 67.5 3
08:39:14 2023-09-27 398654 396799 92421 90012 144285 148171 151904 150636 97677 96700 111011 111911 136571 137802 402896 432882 1112061 1101910 421012 436504 124662 110431 125407 125991 151970 147755 141477 141494 87747 88569 292876 256683 780390 763766 214290 213029 279141 279907 331484 324857 336704 336635 350508 352562 324771 360546 772852 816109 556638 465817 299600 296728 342997 342311 357459 358103 357291 360443 401142 404012 680185 709828 39.75 67.5 3
08:39:15 2023-09-27 394173 395926 92425 89975 144185 148136 151904 150740 97876 96700 110857 111348 136795 137350 401976 433079 1118831 1110653 423025 436504 124509 110431 125061 126199 151970 147891 139568 139873 87803 88780 294029 258466 767847 761182 214983 211592 279695 282539 331986 324857 336704 338162 348890 355539 326699 360402 772852 807008 563030 466000 300235 296067 342961 342866 353383 360286 357256 360479 402024 403056 682670 710321 39.75 67.5 3
08:39:16 2023-09-27 396894 396177 92104 90008 143681 148375 151140 151292 97377 96998 110525 112193 136348 138328 400813 431753 1127127 1105001 420891 436504 124100 110499 124908 126731 151199 148066 139082 141868 87196 88909 305900 261237 756214 759066 215000 213029 279141 279761 333969 323907 336704 339697 347875 354188 324771 363793 774844 811727 556638 459575 302152 295780 342816 345404 355711 359035 359536 364718 403404 401957 682251 709093 39.75 67.5 3
08:39:17 2023-09-27 396038 395930 92228 89979 143778 148516 151208 150672 97543 96634 110525 111661 136348 137802 400777 433079 1119074 1099247 419337 437425 124205 110593 124927 126219 151132 148777 139268 139878 87499 88877 308719 259068 755648 764883 214005 213029 279928 279761 333734 324363 337767 338257 351002 352315 324645 363500 770600 811472 538470 459611 301298 294051 342997 342866 355512 358346 356182 363761 401142 404833 679699 708235 39.75 67.5 3
08:39:18 2023-09-27 400129 394705 92361 89975 143914 148171 151208 150740 97543 96568 110670 111456 136348 137576 400777 434167 1109663 1096572 423606 436504 123896 110465 124986 126233 150957 147996 138889 141704 87228 88877 291003 258306 768288 761219 214361 213029 277929 280618 333499 323907 338484 337380 349944 354153 329554 362679 772495 818923 556638 466403 302152 294122 346232 342722 354304 359140 359958 363761 399947 403337 673229 707513 39.75 67.5 3
08:39:19 2023-09-27 396858 394746 92361 89881 144045 148031 151904 150636 97543 96700 110636 111456 136314 137675 400777 433079 1112061 1100582 422982 436854 124509 110355 125027 125991 151267 147480 141093 139375 87595 88537 297738 256612 780964 763380 214929 213187 279141 280039 331448 324857 337180 337617 350966 353586 325681 360546 772816 816036 565849 465086 300235 296937 344937 342794 355512 358854 358333 360479 402271 404833 676634 710321 39.75 67.5 3
08:39:20 2023-09-27 394769 394665 92392 89848 144151 147998 151626 150290 97811 96503 110866 111252 136537 137186 400741 433043 1119222 1108966 422646 435892 124271 110708 124874 125958 151165 147685 138986 141606 87531 88926 305900 258100 760262 758529 215998 212780 279856 283339 332346 324821 337548 339280 349765 356645 328368 360366 777115 808148 558028 466591 300872 296405 344792 342722 354091 361043 358874 362590 402941 403516 682670 710321 39.75 67.5 3
08:39:21 2023-09-27 396596 394670 92104 90099 143651 148584 151140 150982 97510 96733 110415 112128 136092 137802 402630 429756 1125268 1106146 418931 436504 124305 110431 124754 125958 151165 147720 138861 141704 87164 88691 294029 259033 755375 756885 215090 213029 279928 279761 333969 324857 336942 339661 349380 354436 325226 364859 773981 809400 558028 459503 301724 296067 342961 344806 353843 359678 356956 364828 404757 403340 685400 709989 39.75 67.5 3
08:39:22 2023-09-27 393235 394397 92328 90099 143757 148048 151073 150740 97644 96668 110602 111705 136190 137733 402630 436539 1119222 1099198 418890 435892 124067 110431 124788 125991 151031 147891 139000 139869 87500 88780 291344 259754 755648 764463 214786 213592 279928 282140 333969 324821 338245 338673 351497 355611 325681 364859 773812 811338 538470 463283 302738 296067 344937 342866 356583 359140 357220 364499 402909 403931 681666 709240 39.75 67.5 3
08:39:23 2023-09-27 399739 393490 92491 90103 143638 148136 150972 150602 97510 96668 110602 111316 136314 137672 402630 436634 1109590 1097681 425692 435147 123896 110431 124582 125750 150957 148187 138807 141515 87379 88845 292767 257043 754267 763730 215303 213627 279141 281654 333499 324857 339203 337617 351002 354720 327724 360474 772716 818542 565313 467542 300617 295780 346855 342541 357476 360889 360429 363580 400964 405046 675329 708014 39.75 67.5 3
08:39:24 2023-09-27 396822 394084 92392 89942 143680 147998 151174 150257 97677 96535 110602 111252 136314 137541 402630 432402 1118692 1110225 423625 437504 124376 110559 124927 126064 151098 147997 138965 139395 87499 88691 293685 256612 755103 756314 216374 213573 279892 281583 332994 324857 338245 338387 350822 356859 327194 360546 773398 811154 556638 466591 300945 295708 344937 342866 353878 361331 360211 363432 403547 403695 680700 710321 39.75 67.5 3
08:39:25 2023-09-27 397014 393485 92392 90131 143685 148377 151140 150740 97677 96700 110602 111693 136186 137802 402345 429210 1125268 1106659 417010 435927 124271 110431 124874 125991 151233 147758 138807 141417 87379 88877 292767 258018 766454 756885 215606 213627 278579 279872 333969 324857 337419 340211 349944 355503 328587 365969 778183 809218 551128 462626 302653 296053 342961 345781 357133 360075 357220 364864 405971 404548 685400 709754 39.75 67.5 3
08:39:26 2023-09-27 394210 393449 92421 90099 143681 148136 150867 150605 97615 96868 110704 111782 136401 137664 402235 432935 1119148 1098304 419978 435856 124238 110431 124549 125991 150479 147893 139006 141579 87196 88751 293685 258235 758016 763306 215167 213927 278836 279942 333969 324857 338724 339423 351992 354153 325752 366003 770564 811338 538470 459611 302653 295501 345424 342866 356619 359678 358069 365417 403547 403967 680663 709277 39.75 67.5 3
08:39:27 2023-09-27 396822 394705 92425 90131 143914 148369 151140 150290 97610 96668 110602 111424 136314 137316 401492 433165 1111200 1097634 424448 442618 124186 110431 124616 125923 150681 148033 138807 141399 87260 88723 291003 257734 753626 761219 215391 214156 279892 282302 332850 324555 339648 338494 351920 355610 327582 360402 774911 811374 559418 467542 301298 296233 346855 342541 356011 360216 360573 363761 402307 405975 677176 710321 39.75 67.5 3
08:39:28 2023-09-27 396668 392901 92425 90131 143986 147788 151377 150290 97677 96535 110636 111348 136507 137615 401201 427505 1112813 1100582 422084 435245 124100 110431 124874 125991 150957 147758 138579 141417 87228 88691 292767 257440 752926 758529 215151 217533 279928 281189 333969 324857 336615 341517 351497 354685 327724 364565 775113 818453 559418 464392 301724 297428 342961 343251 356619 359140 359451 363725 406007 403684 678177 710063 39.75 67.5 3
08:39:29 2023-09-27 392212 392279 92493 89819 143914 147654 151174 149776 97776 96371 110636 111035 136537 137186 401492 430432 1117634 1106607 421414 437070 124271 110431 125024 125784 151064 147707 138896 139371 87771 88780 291003 258100 760180 756776 216823 213371 279928 281548 333704 324857 338724 340211 351497 357685 330021 363430 774492 807044 558028 466777 300472 297356 344756 344806 355477 361402 359958 363725 404757 405118 682670 710321 39.75 67.5 3
08:39:30 2023-09-27 393824 392314 92104 90193 143418 148516 150207 150636 97344 96700 110228 111943 135869 138404 400889 427505 1125268 1105359 417083 434612 124271 110431 124549 125871 150580 148382 138220 141382 87228 88845 292767 258669 754720 754676 215606 214077 279928 279872 333969 324857 337730 340797 349944 356287 327759 367114 773945 811727 565849 459539 302433 296686 342852 346160 356971 361049 358226 366665 405826 404725 682523 709056 39.75 67.5 3
08:39:31 2023-09-27 393652 392069 92361 89975 143685 148131 150656 150290 97510 96371 110491 111348 135869 137541 400889 431681 1119489 1097681 418523 437347 124205 110555 124721 125857 150755 148707 138688 139181 87407 88691 293685 257837 750341 761219 215355 214608 278579 280502 333969 324857 339203 340199 351992 354685 329518 366854 771689 811410 538470 459611 302470 296441 343519 342866 357658 361296 358333 365971 404436 404886 684612 709277 39.75 67.5 3
08:39:32 2023-09-27 396894 391697 92328 90131 143452 148136 150656 150257 97411 96503 110415 111252 135869 137672 400286 432402 1112025 1094516 424264 442378 123896 110465 124173 125958 150442 148485 138194 141425 87260 88845 292767 258466 749656 761219 216374 217874 279534 282550 333969 324857 337855 338708 349930 356574 330460 363502 774214 820734 561621 467763 301896 296340 346892 342758 356405 360902 363552 365934 402343 403967 675181 708051 39.75 67.5 3
08:39:33 2023-09-27 396822 391688 92425 90103 143776 148083 151005 150572 97648 96570 110551 111392 136178 137404 400707 427734 1115901 1105211 423809 437470 124238 110431 124788 125577 150479 147685 138696 141473 87533 88723 291344 258100 756327 756350 216213 212861 279731 281654 333969 324857 339203 341517 349944 356311 329782 364859 775149 811410 558028 466665 302738 296937 345424 344319 355227 359175 360609 366196 406043 405548 673624 710321 39.75 67.5 3
08:39:34 2023-09-27 392540 391112 92425 89975 143858 147897 151073 149776 97677 96108 110751 111035 136186 136841 400250 429188 1116048 1106644 420744 436453 124186 110245 124582 125543 150714 147277 138194 141151 87228 88569 290708 257369 754336 754676 216787 214156 279892 282698 333391 326694 339084 340103 351920 358331 328573 364419 776563 811044 558028 467211 301298 297140 345632 344806 355477 362451 360609 364570 405826 402769 681703 710321 39.75 67.5 3
08:39:35 2023-09-27 394769 392060 92104 89975 143224 148310 150240 149949 97179 96503 110194 111252 135741 137576 399967 426570 1123673 1103788 414592 437379 124305 110317 124549 125543 150681 147312 138194 138987 87067 88569 290708 257043 757292 753431 215909 217380 279428 280647 333969 324857 337767 341277 351497 356609 328514 367635 775113 807008 557274 459575 302152 296722 342997 343286 355512 361366 358333 364312 406007 405188 685437 710026 39.75 67.5 3
08:39:36 2023-09-27 393369 391108 92429 90131 143685 148033 150656 149776 97411 96503 110415 111252 135903 137316 399685 433151 1121212 1099763 417967 436453 123896 110355 124206 126071 150755 147514 138475 139340 87375 88780 291003 258282 758130 756739 216823 214228 279928 281548 333969 324857 338401 338673 349930 358475 328609 366818 770296 809400 567258 464247 301964 295501 345627 345293 354410 361366 360501 367082 403512 404833 682186 706157 39.75 67.5 3
08:39:37 2023-09-27 392276 390520 92137 89979 143418 148259 150173 150016 97344 96602 110228 111219 135835 137491 399085 430396 1116048 1096074 414664 436761 123863 110431 124173 125610 150232 147552 138194 141186 87131 88723 292767 258466 757788 760680 215606 217487 279428 280761 333969 324532 337345 340761 350734 356060 327759 368303 773080 811446 554532 459611 302794 296398 346610 345391 357946 360111 359343 367816 405219 408417 679478 708051 39.75 67.5 3
08:39:38 2023-09-27 394769 389941 92264 89975 143444 147689 150656 149776 97510 96371 110262 111035 135869 137316 399685 427281 1113024 1100652 421157 436652 124205 110398 124516 125683 150718 147619 138125 139181 87407 88658 291003 257734 754190 756885 215882 213453 278662 284073 333969 324767 337767 342686 350210 355823 329711 366040 774764 818490 559418 464757 302152 297775 342961 343286 357693 360251 360609 364864 406043 405275 676156 710321 39.75 67.5 3
08:39:39 2023-09-27 394450 389684 92425 89975 143448 147654 150207 149330 97543 96371 110228 111079 135869 136901 399085 427334 1114466 1103788 422426 436145 123896 110355 124206 125577 150030 147312 138427 141151 87196 88723 292767 257734 756011 752439 216751 213191 279928 281724 333969 323790 337310 341794 351002 356645 330996 365452 778773 816336 558028 466000 302580 296542 345876 346760 355962 360216 363552 366008 405971 405584 677176 710284 39.75 67.5 3
08:39:40 2023-09-27 393648 389946 92137 90103 142989 148083 150417 150123 97548 96735 110330 111252 135734 137568 398903 427671 1124005 1105481 416901 435493 123863 110245 124173 125577 150064 147340 138707 138794 87413 88723 291003 258235 748588 752475 216518 217640 278579 280565 333687 324857 339203 342347 351992 357685 329248 366610 773981 811727 559418 459539 304028 296405 344937 343321 355512 361366 358910 365347 406043 404002 683282 710321 39.75 67.5 3
08:39:41 2023-09-27 393090 389329 92266 89938 143418 147654 150173 149296 97444 96371 110228 111003 135741 137125 396768 431413 1118758 1100615 417046 435529 123863 110355 124173 125456 150198 147361 138194 138794 87040 88569 291003 257734 756034 758479 216823 214830 281475 283740 333969 324821 339043 339518 351992 358871 329337 366968 772642 808184 559418 463009 302580 295493 348121 344806 355512 362994 360573 366563 403404 404002 684126 706157 39.75 67.5 3
08:39:42 2023-09-27 396940 391364 92296 90000 143554 147756 150139 149709 97380 96438 110355 111111 135869 136901 396804 430553 1110653 1096853 422646 435239 123863 110245 124449 125756 150094 147312 138098 138794 87008 88569 290093 257369 751910 759066 216518 215171 278226 283449 333969 324857 338401 339697 351260 356859 331283 364896 770600 818490 551790 467542 302580 296728 345107 344806 356619 360791 363600 367082 404757 405204 673450 707733 39.75 67.5 3
08:39:43 2023-09-27 393652 391930 92392 89975 143884 147443 150518 149094 97510 96108 110228 111003 135869 137095 396804 429228 1106379 1097115 418927 433043 124100 110058 124582 125370 151341 147309 138475 138786 87618 88472 291003 256278 759356 763472 216823 215133 279928 281583 333499 325712 339684 339733 352104 357398 329497 367114 772852 816109 559418 466221 301116 297559 344589 342866 358508 361366 362794 364900 404151 405275 674173 709817 39.75 67.5 3
08:39:44 2023-09-27 395319 388775 92425 89975 143651 147689 150521 149296 97411 96371 110228 111003 135775 136901 396732 422822 1109590 1097350 419592 435529 123863 110245 124173 125577 150198 147001 138098 138601 87040 88751 290093 257005 756174 755780 216213 213522 278579 281689 333969 324767 338724 342347 351015 356609 331054 366854 774764 818490 559418 464429 302042 299156 344864 346197 357695 360650 360501 366676 407144 408417 676807 711687 39.75 67.5 3
08:39:45 2023-09-27 392016 387626 92425 89975 143452 147414 150207 148760 97582 96075 110228 110831 135983 136642 396696 427832 1117896 1107060 420015 432971 124205 110186 124516 125442 150580 147069 138194 138872 87196 88569 290207 256968 754089 752475 218050 214680 279393 282946 333969 324802 337345 341614 350770 358042 329782 366595 774260 809400 559418 466513 301938 297775 343555 343286 354445 361366 363857 366822 406043 403367 674686 710321 39.75 67.5 3
08:39:46 2023-09-27 388897 388779 92421 89975 143782 147205 150622 149230 97411 96075 110228 110895 135950 137272 398767 425340 1115521 1106933 414592 433246 124100 110092 124549 125163 150232 146798 138194 138215 87196 88569 291003 256278 755239 755246 216823 217416 280402 281737 333969 325782 337310 341794 353911 359593 328999 367972 775003 806899 551128 464976 301755 297847 346402 346270 356476 363539 360609 366552 406043 405204 685474 710321 39.75 67.5 3
08:39:47 2023-09-27 391432 389068 92425 90131 143448 147689 151994 149882 97615 96472 110364 111079 135768 137213 396551 430383 1120813 1102356 414520 433007 123896 110674 124173 125577 150513 147173 138194 138794 87040 88771 291003 257551 750234 756922 216823 217441 279563 281689 333969 324278 339424 339697 351822 357009 329533 366024 770564 809436 551128 463576 302794 298244 346426 343321 355512 362486 360681 366579 405790 404037 681219 708235 39.75 67.5 3
08:39:48 2023-09-27 388024 391617 92361 90008 143022 147546 149932 149330 97211 96075 110152 110895 135648 136905 396659 430468 1115257 1096853 416113 432971 123896 110245 124139 125370 149757 147140 138234 138601 87072 88691 291003 257734 750204 758847 216535 215435 282707 283740 335859 326694 340648 340618 352280 358331 329106 369202 772716 810124 554532 459683 303151 296888 343555 342866 357658 363574 360609 366529 404328 406447 681763 707195 39.75 67.5 3
08:39:49 2023-09-27 394760 390260 92325 90000 143317 147238 150106 149230 97380 96274 110092 110895 135835 136866 396696 430725 1109374 1094516 419967 432971 124064 110245 124173 125442 150232 147072 138098 138601 87466 88569 290093 256278 750108 758529 216823 213556 279240 283449 333969 324504 339389 340282 352386 357649 331283 366595 770600 816109 559418 467542 304131 296686 345627 344806 357693 361437 364738 368161 405363 405275 673450 708235 39.75 67.5 3
08:39:50 2023-09-27 392540 387591 92361 89975 143018 147689 149932 149263 97211 96075 110118 111327 135648 137125 396732 425304 1109627 1095795 418335 433007 124271 109721 124582 125375 150862 146791 138480 138009 87531 88505 288368 256641 757408 757793 216823 214081 281512 283433 333969 325818 337345 341600 354985 357828 331247 368193 773981 817298 559418 465664 301116 297077 343590 344806 358520 362768 362758 366008 405685 407052 678183 710321 39.75 67.5 3
08:39:51 2023-09-27 394210 387626 92425 89971 143448 147654 150207 149230 97211 96075 110118 110895 135426 136771 396659 424066 1109627 1097424 419592 433066 123896 110092 124369 125370 150198 146864 138302 138713 87196 88723 288706 257005 751304 753538 216518 213853 279428 282514 333969 324767 339203 342902 350770 356859 331318 368260 777419 818490 559418 465122 303869 297703 345878 347496 357443 360685 363162 367529 410074 408090 676807 710210 39.75 67.5 3
08:39:52 2023-09-27 387952 389889 92425 89975 143816 147102 150414 148660 97377 96011 110228 110919 135929 136823 396732 428881 1117896 1108361 419410 432863 124205 110219 124516 125442 150714 147138 138125 138794 87196 88569 291003 256278 754358 754149 218358 213191 279958 283449 333969 325292 340890 342902 352104 358613 331283 367932 775149 810581 540139 467211 302152 300009 343590 343321 355512 361437 364444 367639 406043 404602 674686 710321 39.75 67.5 3
08:39:53 2023-09-27 387948 387586 92425 89885 143452 147174 150515 148453 97510 96043 110152 110767 135648 136737 396371 424971 1115558 1106933 416446 432935 123930 110245 124206 125197 150165 147006 138098 138215 87164 88759 292767 255554 755867 754186 216823 217676 280315 282550 333969 325782 337381 342070 354985 360644 331269 368531 774967 808683 559418 465013 301896 299192 346647 346270 357693 364631 360681 367082 406680 409137 684575 711835 39.75 67.5 3
08:39:54 2023-09-27 390800 388065 92137 89975 143022 147689 150072 149196 97449 96274 110177 111079 135606 137083 395921 427734 1121610 1100764 416901 433210 123896 110279 123968 125777 152439 146930 137810 138215 86916 88569 291003 256968 751777 753574 216823 213556 279923 282550 333969 324857 339974 340797 351331 358077 330817 366610 772584 809436 567258 463942 303008 296937 346183 344853 356333 362994 362538 366872 406301 404886 680626 709240 39.75 67.5 3
08:39:55 2023-09-27 389727 388065 92070 89942 142984 147879 150274 149060 97146 96339 110118 111003 135392 137266 395993 430432 1116048 1097387 414592 432935 123863 110211 124139 125336 149957 147038 138098 138601 87035 88691 288229 257005 753003 756328 218512 215435 282707 283135 335859 327156 340309 340546 354734 358715 330603 369165 773812 809363 538470 463700 303008 297595 346491 344284 356011 363249 362722 369873 408122 405169 680663 708198 39.75 67.5 3
08:39:56 2023-09-27 393470 390260 92258 90128 143279 147927 150072 149916 97348 96504 109974 111111 135392 137282 395436 428845 1115257 1090487 418299 432971 123745 110623 123954 125456 149684 147140 137776 138794 87067 88691 292767 258283 750973 753965 216823 214884 279937 283188 334693 324504 339389 342034 352350 357361 331498 367198 771689 819647 551128 459647 302427 297906 345591 343321 359856 362959 360609 369391 408340 408875 682670 709240 39.75 67.5 3
08:39:57 2023-09-27 394769 387300 92328 90099 142976 147654 149625 149263 97179 96043 110008 110895 135392 136832 395436 427876 1109976 1093738 422417 432899 123745 110321 123698 125509 151346 147274 137959 138655 87342 88747 288368 257005 761522 758479 217905 214116 279928 284139 335859 324243 340177 341517 352350 359629 333803 367635 772716 820263 563030 467763 304181 296650 346390 343286 357658 361331 362758 367166 406043 407017 674650 708235 39.75 67.5 3
08:39:59 2023-09-27 394150 388065 92328 89942 142989 147566 150072 149163 97146 96043 110008 110843 135614 136832 396164 424029 1109553 1097350 417672 432899 123660 110025 123664 125336 149583 146556 137814 138215 87413 88569 290093 256641 749652 752439 216823 214551 279463 282946 335859 325712 337310 342902 352069 358152 332522 366868 777382 818453 538470 464392 304028 297007 345424 345115 359314 361366 363307 366419 407512 408230 676119 710321 39.75 67.5 3
08:40:00 2023-09-27 393127 388065 92491 89942 143418 147482 149899 148858 97344 96043 110118 110843 135708 136832 396029 424008 1114682 1103895 421214 432741 124172 110262 124106 125442 150286 147154 137951 138724 87375 88691 288368 256641 752644 751262 218667 214781 279428 284245 333969 325747 338401 342577 354447 359114 333604 368565 775076 815327 564439 467873 302972 297559 345072 345392 356583 361366 364665 368794 408441 405240 673624 712160 39.75 67.5 3
08:40:01 2023-09-27 389173 388065 92553 89975 143509 147897 150374 148794 97179 96011 110194 110767 135614 136574 395714 426247 1114429 1106933 418226 432899 123863 110211 124173 125370 150061 146798 137810 138215 87228 88569 285791 255554 755081 752051 216783 214185 280088 284179 333969 325747 338401 342866 352315 360898 332540 368820 777078 810971 559418 467763 303008 297775 347605 346760 357479 365179 364923 367603 406266 406756 681408 712341 39.75 67.5 3
08:40:02 2023-09-27 390183 387587 92137 90193 143216 147582 149219 151373 97449 96538 109991 111219 135636 137230 394978 426428 1122408 1100764 414484 433327 123084 110431 123117 125577 149744 147340 137839 138890 87131 88691 283394 257005 754459 755219 218050 214185 280319 283507 334693 324857 340488 342830 352069 358863 332288 367715 773945 810544 538470 463700 304516 296937 345627 345356 357120 363503 360645 367131 407583 406411 684612 709817 39.75 67.5 3
08:40:03 2023-09-27 387916 387623 92396 89975 142989 147546 150032 148891 97179 96043 110008 110919 135392 136871 396530 428908 1117634 1097387 414556 432254 123863 110092 123935 125336 149717 146390 137810 138215 87008 88718 288368 257005 749144 752439 218976 216043 283107 283201 336809 326694 341135 341650 352245 358974 332383 370252 774325 809327 538470 463700 303869 296405 349356 346760 356583 364631 363857 366543 405452 409137 682670 707195 39.75 67.5 3
08:40:04 2023-09-27 395324 387849 92291 90157 143254 147515 152105 149196 97348 96274 110058 111035 135358 136866 394289 426624 1109791 1094554 419519 432863 123660 110431 123698 125442 149271 147038 137550 138215 86916 88569 290093 256931 749172 755743 216823 214551 279498 284316 334189 324504 340488 342311 353409 358042 333911 369125 771457 820843 559418 467211 303869 297356 346633 344284 358484 361331 363307 367683 408340 407623 676156 708198 39.75 67.5 3
08:40:05 2023-09-27 390444 387792 92392 89942 143418 147379 150173 148251 97211 96011 110118 110616 135648 136822 394289 427841 1106828 1094516 417631 432276 123863 110211 124139 125130 150030 147000 137726 138009 87466 88682 288368 255300 756716 756168 218050 214746 280994 284139 333969 325782 339902 341794 354507 357757 333117 369387 772779 816036 538470 467873 302825 297487 346633 343286 358484 362451 366140 367166 406043 407658 674886 708235 39.75 67.5 3
08:40:06 2023-09-27 392322 387885 92392 90066 143018 147619 149902 149130 97314 96274 110008 110843 135392 136737 394844 424029 1112850 1102184 419556 432254 123863 110058 123935 125130 149717 146356 137680 138215 86884 88873 290093 256278 750204 751477 218050 214884 279853 283449 335859 325747 339424 342902 351260 357757 333393 367126 777419 811410 559418 465817 303653 299156 344589 345912 359856 361402 364702 366028 411817 408588 674686 711835 39.75 67.5 3
08:40:07 2023-09-27 391323 387808 92425 90096 142980 147517 149625 148318 97179 96011 110118 110767 135426 136703 393940 424008 1113024 1107060 420863 431742 123797 110075 124106 125236 150098 146762 137629 138194 87131 88654 288368 255554 753342 750832 217271 214712 280706 284281 333969 325747 338436 342866 353303 359686 333875 366574 775113 811727 558376 467542 303008 296593 345349 345356 356619 362415 364996 366837 408406 406411 673660 710321 39.75 67.5 3
08:40:08 2023-09-27 387804 388060 92137 90099 143191 147877 151360 150667 97179 96075 109822 110863 135081 136948 394253 423397 1118758 1102184 413502 431609 123863 110058 124054 125130 149957 146356 137585 138215 87381 88569 290093 256823 750077 751519 218050 214551 282156 281724 334189 325782 338365 342902 352386 360898 331749 369488 776832 808221 558987 459611 304244 299532 344518 344837 358484 365214 364960 367309 406871 407694 682670 710321 39.75 67.5 3
08:40:09 2023-09-27 389957 387792 92360 90099 142858 147654 148985 148996 97184 96406 109957 111263 135918 137178 394109 423551 1122408 1103971 417334 432719 123712 110211 123413 125336 149684 147018 137405 138566 86916 88691 289094 258283 756795 751904 218667 214850 281135 282550 334798 324767 339150 342902 352069 358613 333839 369452 775113 811759 538470 459611 304806 297595 344589 345356 358232 364631 362722 366543 408119 407658 683766 709989 39.75 67.5 3
08:40:10 2023-09-27 390563 388060 92264 90193 142955 147654 148980 148996 97179 96043 110008 110767 135358 136866 394253 423813 1117929 1097387 414592 432989 123117 110355 123117 125456 149238 146967 137441 138323 86618 88755 288750 258100 740779 751569 216632 214746 281352 284032 338240 324821 340344 344806 352245 359044 333658 371713 777115 811727 538470 462320 303883 297775 347605 346291 358197 363539 363564 368273 408728 410113 682670 710321 39.75 67.5 3
08:40:11 2023-09-27 388621 387556 92291 90157 142913 147481 149625 148927 97249 96274 110058 111079 135358 136832 394253 427930 1116048 1097560 412629 431573 123863 110245 123835 125375 150298 146390 137585 138215 87196 88691 291045 256641 754644 755780 218050 214551 282143 283414 334693 325747 340213 342866 356109 359114 332792 369488 772270 811338 558644 462320 302923 297631 345627 343286 358232 365471 363893 367131 406043 407694 681763 708235 39.75 67.5 3
08:40:12 2023-09-27 387988 387792 92361 90131 142984 147654 149959 148655 97179 96108 110042 110895 135614 136866 396848 424008 1114466 1091336 414264 432254 123660 110355 123598 125336 149271 146932 137501 138428 87342 89112 289094 257734 748138 756218 216823 215783 281458 283272 337762 325221 340452 342902 353976 356940 333393 372136 772779 818490 538470 459647 305381 297378 345627 344355 360979 364667 363600 367166 405129 410131 681763 710321 39.75 67.5 3
08:40:13 2023-09-27 390950 386762 92388 90099 143418 147209 149899 148422 97678 96274 109974 110767 135604 136866 395158 426465 1106110 1097634 414628 430966 124186 109982 124173 125130 150198 146356 137810 138119 87131 88691 290093 256734 756302 752475 216823 214953 281171 283882 336809 327525 340575 342902 355290 357009 333947 369156 776832 820263 538470 465122 302003 300270 344553 343321 359856 363610 366140 365992 408521 409808 676192 710321 39.75 67.5 3
08:40:14 2023-09-27 392239 387483 92429 90099 142989 147551 149558 148351 97179 96075 110008 110820 135426 136967 394253 421505 1112233 1099831 419417 434620 123797 110109 124073 125236 149890 146660 137508 138112 87164 88715 288368 256097 752551 751477 218050 217724 281334 284281 334423 325782 339460 343286 354366 357009 333947 368860 778556 820843 538470 465122 302003 297528 343555 344319 360979 363574 364996 368161 406301 410131 678663 710321 39.75 67.5 3
08:40:15 2023-09-27 391907 386937 92425 89975 142989 147515 151731 148353 97179 96043 110042 110767 135520 136832 394253 424066 1112850 1103004 419556 431609 123896 110245 124054 125336 149751 146274 137714 138237 87131 88751 290093 256097 749535 750987 216818 215587 280315 284751 334189 325818 339974 344842 352386 358863 334234 368305 778556 811482 559418 467211 304300 297720 346147 346955 359892 363284 366140 367719 409792 409808 674650 710027 39.75 67.5 3
08:40:16 2023-09-27 390837 386942 92425 89975 144488 147691 151759 150809 97449 96242 110177 111143 135516 136751 394145 423993 1114719 1105211 419410 431877 123896 110245 123935 125130 149717 146795 138266 138215 87164 88295 288229 255554 752193 751365 217341 214953 280363 285307 333722 326767 340213 344574 352421 360547 333947 368269 775149 811266 561329 467542 304373 297528 346147 346955 358232 363313 366659 367978 410020 407694 674650 712341 39.75 67.5 3
08:40:17 2023-09-27 386101 386357 92425 89979 143681 147174 149692 152309 97211 96043 110042 110616 135614 136384 393940 424066 1114466 1104965 416974 431573 123896 110245 124369 125163 149957 146390 137810 138215 87439 88569 290930 255373 752983 749705 219907 214746 281781 284973 335859 327119 340344 342830 354401 361234 333767 371449 776100 811727 538470 467211 301968 299133 349012 346013 357371 365471 367178 367131 410654 410150 678700 710321 39.75 67.5 3
08:40:18 2023-09-27 387700 388652 92291 90194 142883 147997 149082 148963 97049 96306 109872 111111 134985 137091 393074 422765 1122333 1102819 413795 431573 123896 110058 123868 125322 149717 146798 137585 138215 86948 88602 291319 257005 748931 749924 216852 214953 282028 283092 335773 325818 339460 343321 354507 359184 333333 371723 778556 809400 558987 459647 302003 300379 345072 345392 359602 366277 366399 367131 408764 409556 682412 710027 39.75 67.5 3
08:40:19 2023-09-27 387952 386973 92264 90189 142955 147689 148744 148994 97080 96108 109518 110928 134985 137221 396258 422467 1121249 1103004 411434 431292 123863 110279 123902 125342 151347 146717 137535 138039 87164 88686 288368 257734 746956 751445 218976 214850 282134 283378 336208 325853 339938 343321 354792 360084 333297 371687 778556 809972 551128 459503 302675 298222 345072 345427 359892 366535 366140 366872 408155 409197 684612 710027 39.75 67.5 3
08:40:20 2023-09-27 387535 387808 92425 90131 142980 147551 149558 150738 97179 96043 109856 110767 135018 136419 395443 425086 1116048 1097424 413937 431270 123084 110355 123808 125490 149171 147175 136910 138215 86948 88569 291045 256459 741117 752051 217190 214953 281831 284352 335773 324731 342314 342902 353445 360512 333947 373043 773981 811727 554532 464429 304732 297349 348861 345427 358232 364702 365033 369420 408764 410731 681703 710321 39.75 67.5 3
08:40:21 2023-09-27 385523 385967 92425 89975 142845 147615 148946 148218 97046 96011 109856 110692 134985 136642 392762 428881 1117896 1097793 414676 432507 123967 110296 123868 125442 150061 147313 137508 138464 87131 88537 288368 256459 753668 758479 217155 215424 282099 283484 334763 325818 340860 342902 356717 359686 333875 369596 771689 811374 555903 462356 302923 297703 346704 343356 358808 365763 365033 368273 405129 408910 682763 708272 39.75 67.5 3
08:40:22 2023-09-27 392827 386357 92361 90364 143056 147654 149518 148553 97112 96075 109822 110831 134985 136866 395090 424043 1109590 1090561 419592 431360 123150 110431 123117 125456 149238 146660 137466 138323 86884 88905 290093 256823 743402 754075 217155 215922 280315 285223 335737 325519 342073 342902 355574 359722 335278 368860 772888 820843 558028 467542 303883 296819 347750 345356 359892 363030 364996 369420 407893 410131 677666 709277 39.75 67.5 3
08:40:23 2023-09-27 388897 385742 92425 89975 143191 147203 151355 150211 97449 95979 110126 110939 135576 136741 393520 429027 1106718 1094368 414520 430930 123930 110092 124139 125308 149890 146287 137550 138023 87164 88327 288229 253969 763508 754002 216852 215587 281634 285338 333969 327790 341519 342636 356681 359184 333947 369156 775113 818490 554532 467873 303653 298014 347750 344873 360435 365500 365059 368828 406336 410131 673696 709817 39.75 67.5 3
08:40:24 2023-09-27 387916 385814 92425 90135 143018 147654 149322 148284 97211 96043 109856 110788 135426 136866 393663 423731 1107983 1095758 414592 430289 124509 109721 124646 124752 150232 146321 137810 138023 87228 88569 288368 255554 758278 759675 219286 216049 281817 284844 336540 328675 340069 344806 356538 359009 335727 373160 777382 820843 545718 465086 304806 300640 347838 345115 360979 364667 366659 369207 407583 411071 678700 709526 39.75 67.5 3
08:40:25 2023-09-27 391250 385272 92516 90157 143712 147203 151143 150316 97380 96043 109856 110767 135511 136706 393038 421397 1109590 1100619 417672 430966 124310 110296 123835 125163 149850 146356 137394 138215 87040 88569 290093 255554 750668 750987 216852 216292 281297 285022 334763 326802 340524 344355 354543 358863 340699 369524 778593 820843 538470 465159 302959 299387 344589 345948 360979 364702 366659 367166 408799 412007 678700 712341 39.75 67.5 3
[truncated: 70,840 more chars]
