# Supplementary material for: Methods for Estimating the Detection and Quantification Limits of Key Substances in Beer Maturation with Electronic Noses
Source: Sensors (Basel). 2024 May 30;24(11):3520. doi: 10.3390/s24113520 (PMC11175341; doi:10.3390/s24113520)
Supplement: Supplementary file 1 [file sensors-24-03520-s001.zip › Data/2-Phenylethanol/raw data/Day 2/ETH2.txt]

Time Date R01 R02 R03 R04 R05 R06 R07 R08 R09 R10 R11 R12 R13 R14 R15 R16 R17 R18 R19 R20 R21 R22 R23 R24 R25 R26 R27 R28 R29 R30 R31 R32 R33 R34 R35 R36 R37 R38 R39 R40 R41 R42 R43 R44 R45 R46 R47 R48 R49 R50 R51 R52 R53 R54 R55 R56 R57 R58 R59 R60 R61 R62 T01 H01 Phase
08:43:00 2023-09-27 378830 377683 92425 90026 142748 146352 149321 148299 96292 94813 108947 113205 134124 135358 384533 414872 1106681 1097350 411676 423921 123117 109788 123153 124447 151579 145069 135727 136416 86559 88440 285009 251332 745568 742993 222399 220286 285637 288775 339383 330849 346846 347585 361006 366801 342888 378275 779697 816109 555903 467873 306712 301268 349603 351524 363308 366517 369623 375113 415756 418517 676156 712341 39.75 67.7 1
08:43:01 2023-09-27 381657 377014 92137 89975 142029 146186 151590 148231 96094 94716 108714 112959 133913 135051 383866 413848 1105259 1094516 411676 423587 123084 109687 122779 124480 147609 145028 135505 136420 86677 88263 284887 251368 739901 745231 222435 220475 285601 288775 338824 330813 346846 347550 361006 366801 342852 376992 779697 817298 555903 467211 306784 301268 349608 350746 363273 366482 369335 374784 418476 419218 677288 712267 39.75 67.7 1
08:43:02 2023-09-27 380974 376982 92258 90000 142821 146386 148729 147953 96127 94716 108680 112959 134305 135358 386697 414396 1103656 1094516 411275 423597 123084 109687 122694 124309 151368 144868 135761 136416 86677 88295 283861 251722 740132 741832 222279 220475 285365 288883 338313 330849 346846 347585 360752 366801 342852 377257 779660 816109 558644 467542 306748 301268 349890 351240 363273 366482 369587 374811 415721 416486 674722 710027 39.75 67.7 1
08:43:03 2023-09-27 381046 377724 92361 89975 142459 146186 151519 148231 96061 94781 108714 112959 133821 135017 384136 415052 1105259 1096898 410403 423253 123494 109788 122948 124485 150009 144998 135813 136279 86976 88440 286454 251365 741509 742093 222399 220062 285601 288775 338313 331063 346810 347811 361006 365110 342888 376161 780991 816109 555903 467873 307779 301268 350701 351807 363273 366517 369587 375149 416048 416486 674650 712341 39.75 67.7 1
08:43:04 2023-09-27 381693 376497 92323 90058 142221 146139 151414 148231 96061 94974 108997 112993 134179 135051 384100 413848 1105259 1094516 410440 423587 123084 109653 122694 124309 150529 145582 135505 136300 86559 88263 287467 250978 743011 741832 222435 220475 285601 288775 338824 330849 346846 347550 358750 366801 342888 376956 779697 818490 557274 467542 306784 301973 349890 351276 363818 366773 369393 375149 416083 416521 674686 710529 39.75 67.7 1
08:43:05 2023-09-27 381110 376855 92361 89975 142229 145997 149113 148301 96127 94716 108714 110492 134242 135810 386530 414763 1106718 1097597 410257 423407 123645 109552 122948 124754 149660 145039 135607 136501 86618 88496 300410 251686 743243 740527 222783 220321 285352 290318 338313 331623 346846 347621 361006 365655 342888 376690 780531 811446 558644 467873 306784 301726 350948 351614 363237 365716 369623 375681 416375 415867 674417 710064 39.75 67.7 1
08:43:06 2023-09-27 381695 376820 92137 89963 142263 146186 151625 150940 96159 94813 108933 112993 133947 135085 384136 415052 1105259 1095795 411384 423623 123084 109687 122694 124309 151402 144968 135539 136416 86852 88295 286454 251758 743707 741832 221776 220511 285637 288883 338860 330849 346249 348635 361006 365772 342852 377293 779145 820574 558644 466550 306397 302725 348800 350217 366113 366773 369623 373944 413908 416521 677150 710297 39.75 67.7 1
08:43:07 2023-09-27 381704 377391 92158 90058 142325 146286 149043 148403 96194 94813 108913 113205 133905 135358 383993 412542 1105259 1094516 410440 423633 123117 109876 122779 124309 151402 144868 135711 136177 86677 88295 284887 251722 745804 742357 222088 220511 285401 290032 338860 330849 346846 347550 360752 365772 342888 377257 779697 818490 555903 467211 306784 301303 349890 350746 363818 366773 369587 374017 415139 416521 676671 709024 39.75 67.7 1
08:43:08 2023-09-27 381542 376820 92361 89975 142033 146186 151625 148128 96061 94716 108714 112993 134006 135051 384136 415052 1106828 1095795 411384 423921 123084 109687 122694 124309 151297 144833 135539 136416 86618 88263 284887 251470 743823 741832 221776 220511 285566 288775 338860 330849 346846 348319 361006 366544 342852 377257 779697 819684 538470 466880 306784 301303 349644 350746 366631 369382 369407 374820 418585 416415 679440 712304 39.75 67.7 1
08:43:09 2023-09-27 382359 376672 92258 89996 142229 146253 151519 148231 96127 94716 108997 113171 134006 135482 384136 413848 1103788 1096074 410476 423289 123084 109687 122694 124309 149555 145240 135824 136411 86820 88263 284887 250978 744987 739966 222435 220475 285637 288775 338860 331350 346883 347621 361006 364602 342888 376992 779697 817298 555903 467542 306748 301726 350455 351807 363308 366773 369659 375415 416375 416521 676671 710064 39.75 67.7 1
08:43:10 2023-09-27 379651 376820 92361 89696 142649 146010 148488 148231 96159 94716 108897 112993 134044 135051 384442 415052 1106828 1097387 410440 423885 123117 109687 122779 124309 149555 145240 135619 136505 86761 88476 300410 250978 747022 740490 222783 220321 285637 288797 338586 331350 346846 347585 361006 365145 342695 379731 780991 819233 557890 467836 306640 302240 350804 351627 365595 368862 369479 376250 416733 416486 674686 710566 39.75 67.7 1
08:43:11 2023-09-27 380509 376457 92392 90066 142451 146152 148939 148368 96293 94813 108905 110135 134006 135426 384100 414724 1106828 1097634 409714 423253 123117 109653 122948 124276 149765 145069 135923 136382 86912 88263 284887 250907 743472 743678 223132 220097 286557 290409 338278 331583 346773 348300 361006 366456 342888 376655 778520 811446 554532 468536 306712 301691 350948 351771 364563 365681 369659 376213 416340 414018 674613 712341 39.75 67.7 1
08:43:12 2023-09-27 377126 376479 92392 89910 142451 145842 148835 147817 96290 94974 109147 110212 134208 135303 383993 414543 1106718 1099123 408284 423073 123731 109620 123390 124276 151648 145035 135915 136177 87099 88230 285781 250730 744749 744795 223025 219754 286879 288775 338051 331816 346528 348283 359727 366782 342816 379081 776796 811338 554532 467873 306915 301938 350625 351204 363534 366482 371750 375947 416340 414845 673624 712341 39.75 67.7 1
08:43:13 2023-09-27 376560 376987 92392 89946 142489 146014 151731 147817 96356 94716 109014 112926 134006 135017 382987 414396 1106828 1097350 409172 422585 123084 109653 122779 124276 149660 145039 135585 136467 86916 88230 300410 250943 756332 740453 223132 220440 286476 290409 338551 331852 346810 348319 361006 365690 342888 376956 779108 811446 554532 468536 306748 301938 350948 351807 362693 366738 369623 376250 416340 415249 673660 713168 39.75 67.7 1
08:43:14 2023-09-27 380191 376492 92446 89968 142585 146252 149043 148403 96325 94910 109064 113137 134183 135017 386733 414396 1106828 1100820 408210 422549 123117 109653 122779 124276 150009 145305 135505 136382 86852 88263 284887 250907 744730 747348 222939 219754 286991 288775 338313 331852 346810 348319 359727 366782 342852 376920 777382 811374 555903 468536 306712 301902 350948 351771 364048 366738 371787 376250 416340 413982 674136 712341 39.75 67.7 1
08:43:15 2023-09-27 377657 376560 92295 89942 142455 145842 151625 147920 96127 94716 108680 113004 134006 134984 383023 414396 1106043 1097634 405579 423253 123084 109620 123305 124276 151683 145035 135821 136382 87008 88263 284887 250907 740820 743937 223096 219754 286991 290409 338597 331852 346810 348563 359476 367330 342888 379387 777419 811374 555903 468536 306676 302150 352844 350140 363682 369902 372203 376067 417332 414736 677288 710137 39.75 67.7 1
08:43:16 2023-09-27 377502 377185 92362 89910 142455 146523 150201 147541 96293 95007 108905 113004 133913 135017 384136 413633 1107162 1097634 404895 423619 123745 109687 122948 124480 147690 145069 135727 136143 86884 88263 284887 251722 745619 743937 222208 219933 288093 288775 338895 332859 346528 349125 360588 367843 340712 378393 779697 811154 548646 465415 307341 303106 350912 350181 363021 368712 372911 375681 417404 413982 678626 710321 39.75 67.7 1
08:43:17 2023-09-27 378912 376820 92091 89942 142033 146593 151755 148438 96127 94813 108680 113183 133880 135682 386183 411312 1114466 1096074 404330 423885 123084 109687 122694 124480 151368 145069 135505 136416 86618 88505 284887 252576 740242 745760 222243 220475 287193 288332 340949 330813 346283 349653 360014 367691 340461 380461 781547 809254 555185 462139 308218 302928 349711 350530 365078 369968 369587 375076 417404 415867 682412 712267 39.75 67.7 1
08:43:18 2023-09-27 378785 377377 92104 89975 141868 146490 148628 151185 96029 94845 108680 113340 133570 135904 382951 411312 1114429 1096074 405615 423921 123084 109687 122694 124599 151438 145099 135471 136450 86559 88537 285544 254041 734910 742098 222052 220475 286879 288775 341465 329813 346810 350198 360014 365690 340748 380715 779108 811727 557890 459647 306820 302610 349890 350674 362983 370109 369587 375076 417404 415249 681763 712341 39.75 67.7 1
08:43:19 2023-09-27 378637 377945 92075 90255 142402 146386 148175 148608 96163 95265 108813 110447 133825 135836 386677 412398 1116306 1094331 408359 423849 123018 110025 122787 124719 151298 145571 136060 137019 86559 88691 291435 252576 735455 739156 222555 220440 287081 288879 341717 329279 347865 349125 359476 365655 342298 382900 778556 811338 558644 459647 306460 301938 349567 350710 362693 369557 369219 375076 415139 418517 683766 712341 39.75 67.7 1
08:43:20 2023-09-27 380187 377688 92295 89975 142229 147076 149113 148508 96127 94964 108939 113116 133913 135460 382951 415052 1108768 1092924 405579 422621 123084 109687 122610 124719 149346 145442 135594 136492 86884 88263 283861 252076 737521 745586 222904 220097 287081 288775 339885 331314 348852 346469 360049 367330 342575 378465 774727 811727 557274 466147 308592 300319 351974 351735 364048 367905 369551 375493 416048 417300 682412 710026 39.75 67.6 1
08:43:21 2023-09-27 378353 376627 92258 90128 142791 146386 148694 148090 96325 94910 108947 113272 134077 135332 386222 416406 1111554 1088167 404864 423849 123117 109721 122863 124480 149555 145069 135693 136382 86670 88263 285999 251899 741163 746676 222747 219789 287073 288879 339885 331314 348358 346190 360624 367038 341744 378429 772816 811727 558644 465122 306784 300319 351974 350710 363791 368454 369623 375493 417404 414018 681182 710321 39.75 67.6 1
08:43:22 2023-09-27 376560 376824 92328 89942 142029 146389 148628 148231 96127 94845 108864 113149 133788 135460 382987 416406 1106828 1088130 403122 423253 123084 109653 123035 124480 149555 145240 135602 136514 86766 88295 284887 252112 742896 747072 222243 220132 287890 288775 340649 331081 347865 347550 362247 367330 341263 381663 773398 812876 558644 464429 309097 301901 353567 349366 364305 369416 369479 378085 414876 417083 682523 708553 39.75 67.6 1
08:43:23 2023-09-27 376560 376779 92104 90099 142522 146424 149147 148058 96094 94813 108680 113071 133788 135460 386256 415052 1106828 1088302 403122 423691 123084 109687 122694 124566 151473 145204 135505 136555 86618 88295 284887 252504 741163 752140 221705 220586 287395 288775 340399 330580 346846 348319 362247 365725 340748 378465 773398 811374 558644 465264 306748 301938 351974 349090 364048 369005 369623 377355 414948 414018 684126 709240 39.75 67.6 1
08:43:24 2023-09-27 378297 377693 92328 90099 142398 146284 148419 148264 96127 95007 108680 113183 133875 135682 386222 414724 1106828 1084472 404936 423551 123051 109687 122610 124480 151333 145170 135505 136416 86677 88295 285999 252576 754911 747769 221014 221200 287283 288874 340949 330849 347865 348033 365106 367396 341252 380461 776563 816336 557890 463191 306676 302007 351299 348385 362658 369557 369587 376783 414364 416344 684612 708198 39.75 67.6 1
08:43:25 2023-09-27 378939 377365 92104 90277 141832 146727 149782 148264 96127 95007 108680 113373 133788 135874 383561 415052 1106828 1083556 405615 423921 123051 109721 122694 124685 151368 145133 135505 136829 86618 88569 285544 252540 735859 745976 221360 221701 286879 288775 341742 329849 347865 348336 361199 366801 341263 380715 775149 817298 547979 462973 306820 301726 351726 348599 364073 369850 369551 376250 414948 417177 682763 709240 39.75 67.6 1
08:43:26 2023-09-27 381725 376851 92137 90037 141901 146863 148939 148576 96129 95201 108805 110339 133905 135802 385436 414872 1105859 1085202 409208 423253 123051 109687 122863 124896 149276 145442 135556 136923 86500 88569 286116 252324 734571 744845 222052 221892 286476 288775 342235 329885 348358 347585 361129 365772 342298 382900 775113 819684 558644 463009 309065 301726 351438 349653 365204 369557 369551 377051 415056 419847 683246 710321 39.75 67.6 1
08:43:27 2023-09-27 382233 376264 92137 90131 141999 146421 151379 148645 96127 94845 108864 113149 133880 135460 383023 415196 1100459 1085243 411712 422657 123084 109721 122694 124599 149506 145202 135526 136450 86884 88295 285776 252076 740649 747241 222399 220511 285601 294965 339885 329849 348852 347550 361129 365110 342961 378429 775113 820351 557274 466147 309538 301021 351974 350181 364912 367321 369255 377318 417187 418136 681891 709485 39.75 67.6 1
08:43:28 2023-09-27 381819 376066 92419 90157 142796 146386 148991 148055 96358 95007 109014 113149 134106 135460 386493 417917 1100730 1087561 410984 422621 123117 109974 122863 124514 151368 145069 135821 136450 86618 88263 283394 251509 742080 747806 222399 220511 286476 295515 338860 331117 348852 347270 361164 365655 342961 377257 775113 823315 551128 468536 309065 300775 351974 350181 363308 366773 369551 375493 415056 416521 678146 709817 39.75 67.6 1
08:43:29 2023-09-27 380458 376214 92425 89975 142361 146186 151660 147988 96290 94716 108973 112959 133913 135017 382987 414836 1097609 1086788 407945 422585 123084 109577 123386 124276 149660 145039 136063 136492 86948 88263 285664 249955 743049 747035 222208 220546 287081 290409 338313 332391 348358 347027 361164 365690 342961 377523 774565 820843 551790 469054 306532 301020 353589 349894 365078 368862 369551 378390 414948 416344 677288 709093 39.75 67.6 1
08:43:30 2023-09-27 380191 375650 92425 89663 142577 146416 149151 147784 96422 94555 109048 112926 134437 134729 384136 415205 1097609 1086551 405615 421991 123778 109653 123033 124514 151507 144833 135983 136159 87040 88263 283238 249779 762321 746713 222243 221164 286991 288793 338313 333364 347619 347270 362276 365690 342816 376161 775113 818453 557274 469201 306748 301726 351974 349653 363237 365716 372384 378001 415056 416486 673660 708774 39.75 67.6 1
08:43:31 2023-09-27 378903 376254 92328 89913 141949 146973 149009 148301 96127 94813 108680 113037 133821 135332 384178 410086 1100422 1088204 408018 423885 123697 109687 122779 124480 149555 145341 135615 136505 86677 88295 283861 251722 740703 743790 221705 221200 286629 288797 339885 331888 346565 350494 365106 367691 342564 381391 778961 820734 565328 466330 306568 303887 350768 349437 364329 367940 372911 375681 415020 417221 674686 710321 39.75 67.6 1
08:43:32 2023-09-27 378939 376245 92328 90066 142459 146389 151625 148231 96127 94877 108897 113105 133821 135366 383023 410122 1102019 1091414 409245 423253 123117 109721 122779 124514 151368 145099 135539 136382 86618 88295 284887 251758 743360 742773 221705 221235 286588 288775 339849 331350 346283 350517 361164 366801 342852 378429 779108 820843 557274 465122 306784 303142 349890 349371 364073 367905 372348 375076 415056 417434 677666 710321 39.75 67.6 1
08:43:33 2023-09-27 381963 377162 92433 89979 143241 146183 148419 147920 96127 94813 108714 112993 133871 135051 382987 410122 1103656 1091336 409823 422621 123117 109653 122779 124514 151614 145069 135539 136561 86677 88569 283861 251722 740588 742174 222186 221608 286190 288874 338753 331207 347719 349509 362527 366694 342672 378429 779697 820843 558644 467602 306568 301901 349572 349653 364947 367905 372052 374930 417110 417762 678663 710027 39.75 67.6 1
08:43:34 2023-09-27 381119 375968 92328 89975 142327 146652 149782 148101 96159 94748 108864 113149 133913 135017 382987 410122 1105259 1094516 410476 422621 123084 109687 122694 124514 147649 145069 135821 136416 86884 88327 285776 251332 744987 741832 222783 221510 286275 290204 338895 331619 347865 349688 359511 366801 342925 378393 779697 820263 556030 467211 306820 302221 349926 351276 365204 367869 369659 375113 418476 418136 679217 712156 39.75 67.6 1
08:43:35 2023-09-27 381005 375547 92287 89996 142337 146181 149322 148715 96325 94813 108680 112993 133821 135051 386259 412398 1104439 1094516 410440 422621 123697 109586 122779 124480 149346 145039 135624 136514 87040 88295 283570 251722 740016 738361 222783 221200 286516 290431 339885 331852 347865 348671 359009 365400 342961 378429 779697 818490 557721 467873 306820 302221 350455 351844 364656 367869 371787 375984 416411 418385 676671 711068 39.75 67.6 1
08:43:36 2023-09-27 378555 375681 92137 89975 142459 146116 151660 147920 96290 94748 108864 112993 134039 135051 383023 414432 1106043 1096572 410113 422657 123117 109721 123452 124480 149765 145240 136042 136398 87008 88295 285776 251368 741740 739930 223167 221010 286476 295038 339646 331888 347865 348635 359762 365725 342961 378199 779697 818490 549775 468316 309775 302608 351528 351735 364258 367472 371678 376940 419770 417585 677288 711068 39.75 67.6 1
08:43:37 2023-09-27 380145 375681 92425 90131 142753 146388 151871 148542 96290 94845 109048 113105 134264 135358 382987 414724 1106043 1096572 410403 423587 123117 109721 122863 124514 151648 145069 135821 136416 86852 88295 284887 250943 743707 741832 223132 221200 286275 295169 339646 331888 347865 349161 359790 365690 342961 378429 779697 817876 555903 467873 306352 302221 350984 351880 364912 367613 371787 376250 417323 417762 676634 711105 39.75 67.6 1
08:43:38 2023-09-27 378569 375390 92425 89971 142361 146442 151660 148231 96159 94845 108973 112993 134039 135256 383023 414432 1105259 1095795 410440 423289 123084 109687 122779 124309 151437 145204 135727 136416 86884 88295 284887 251368 741049 740783 222975 221200 286476 294965 338895 331852 347610 348875 360862 367727 342816 378285 779587 817730 557274 467763 308218 302467 351479 351844 364400 367356 371787 375993 417509 417727 674686 710566 39.75 67.6 1
08:43:39 2023-09-27 378673 375963 92291 89942 142493 146186 151519 148231 96290 94813 108973 112959 134006 135051 382987 414432 1105259 1093934 409860 422288 123117 109721 122948 124342 147846 145103 135727 136416 86618 88295 283861 251368 740703 741832 222435 221545 286476 288883 339885 331852 347865 349688 359546 365110 342925 378465 779697 820843 558644 467211 306352 302221 349926 351312 364947 367905 371787 375149 416048 417798 677666 710064 39.75 67.6 1
08:43:40 2023-09-27 381426 375690 92298 89975 142426 145997 149113 148301 96159 94845 108714 113103 134039 135434 382987 413812 1105259 1094242 410476 422955 123117 109721 122779 124514 151614 145204 135539 136450 86884 88295 283861 251506 741740 740380 223025 221404 286369 290923 339778 331709 347719 350867 362792 365110 342925 378465 780802 820843 558644 467873 306820 302221 349926 351560 367151 368347 371787 375415 415792 418420 677703 710064 39.75 67.6 1
08:43:41 2023-09-27 381663 375721 92425 89975 142459 146424 151660 148231 96127 94780 108747 113116 133821 135239 382987 412288 1105259 1094516 410440 423253 123117 109687 123186 124514 151437 145069 135727 136416 86852 88263 284887 251332 741971 740003 223167 221200 286476 295174 339646 331888 347865 349161 359511 365655 342961 380846 779697 818526 557274 467542 308592 303320 350961 351880 364656 367905 372094 375993 420364 421180 678252 713861 39.75 67.6 1
08:43:42 2023-09-27 382085 375542 92580 90062 142685 146490 149252 148335 96290 94716 109048 112993 134276 135392 382951 413776 1106043 1095758 411238 423655 123117 109687 122863 124514 151402 145103 135539 136561 86793 88295 283394 251332 739557 741832 222818 221545 286476 295093 339921 331888 347865 349688 360862 365365 342961 378465 779697 820263 551128 467285 308628 302114 349926 351880 365204 367905 369407 375717 416446 418420 677703 711105 39.75 67.6 1
08:43:43 2023-09-27 380731 375721 92361 89975 142501 147076 149322 148508 96159 94845 108973 113149 134039 135239 385948 413848 1106043 1096572 410513 423253 123117 109721 122863 124633 151437 145204 135983 136450 86948 88295 283394 251368 744871 741832 223167 221736 286190 295124 339921 331924 347865 349161 360049 365690 344657 378501 780436 819392 551128 467653 308302 302503 350804 351771 365353 368314 372466 376067 417509 418714 676671 710566 39.75 67.6 1
08:43:44 2023-09-27 378903 375685 92416 90182 142455 146355 151802 148231 96324 95039 109098 110156 134039 135332 382987 414360 1106828 1096853 410367 422621 123627 109653 122948 124566 151614 145270 135821 136382 86916 88295 284887 250907 746225 742093 223132 221129 286476 295419 338860 331852 348358 349460 360014 366747 344901 378357 780802 817839 557274 468536 306748 302645 351974 351880 364364 368418 372312 377318 417580 417727 676119 712341 39.75 67.6 1
08:43:45 2023-09-27 378189 376183 92489 89942 142480 146355 151590 148128 96258 94748 109014 113116 134006 134984 382951 413776 1105259 1097634 407909 423583 123084 109687 122863 124685 147589 145069 135915 136555 86916 88263 284887 250907 742664 745760 223795 220895 286991 296115 339324 332536 347573 349366 361006 367738 344756 378249 779477 818073 555903 467433 306604 302786 351974 351844 363237 369902 371496 377318 417580 416486 674650 713168 39.75 67.6 1
08:43:46 2023-09-27 379651 376197 92392 89942 142652 146152 151837 148128 96356 94780 109048 113037 134006 135017 382987 413776 1106828 1097350 410077 422288 123084 109687 122948 124447 149715 145240 136008 136488 87008 88295 283570 250907 742779 738475 223132 220974 286476 295174 339849 331852 347865 349125 360014 366782 344901 378429 780802 816036 558397 467873 306784 302397 351726 351880 364329 367869 371787 377318 417651 417727 675641 713354 39.75 67.6 1
08:43:47 2023-09-27 378225 376524 92549 90070 142455 146389 151765 148231 96324 94813 109048 113149 134006 135051 382987 413776 1106828 1099249 407621 422621 123150 109687 122948 124599 151648 145099 135915 136382 87342 88650 286454 251918 744500 743682 223688 220299 287652 291230 338682 332679 347683 349916 360483 367913 344901 377825 780991 816000 554532 468868 306784 303106 351686 351735 363237 367578 372348 377318 417616 416450 674650 711032 39.75 67.6 1
08:43:48 2023-09-27 376259 375896 92392 89942 142821 146178 149457 147953 96290 94780 109048 113037 134119 135017 382987 413776 1106828 1097350 409461 422585 123117 109687 123623 124599 151683 145035 135949 136450 87099 88295 285776 250943 742895 742883 223831 220511 286991 290819 338860 332355 348358 349125 360014 367878 344901 378199 779697 816073 549775 468536 306676 302610 351708 351880 366631 369902 372620 377632 418425 417585 677288 714368 39.75 67.6 1
08:43:49 2023-09-27 378574 376318 92478 90091 142455 146316 151871 148231 96356 94813 109181 113306 134399 135298 382987 414396 1108584 1097350 410440 423217 123117 109653 122948 124652 149660 145240 136004 136518 86884 88537 286454 250943 742433 738361 223638 221164 286476 295492 339885 332355 347865 349125 360014 366747 344901 378429 780802 818453 555523 467873 306820 302645 351974 351880 364364 367869 371823 377318 417616 417727 676634 710566 39.75 67.6 1
08:43:50 2023-09-27 378221 375346 92425 89946 142459 146389 151871 148231 96290 94845 109048 113116 134039 135448 382951 414396 1106043 1097634 407909 422621 123117 109653 122779 124480 151579 144833 135787 136382 86916 88263 284887 250518 739331 742925 223867 220511 287283 295419 338895 332859 348358 349653 360014 367878 344901 380578 779367 818616 555903 468463 306676 302928 351902 351699 366113 369902 372729 377318 418202 417106 674650 713354 39.75 67.6 1
08:43:51 2023-09-27 379917 375216 92523 89942 142796 145980 148973 148090 96290 94813 109048 113037 134111 135017 382987 413776 1106828 1097115 410077 422585 123084 109687 122948 124480 147846 145170 135821 136416 86916 88263 284887 250943 746800 741832 223167 220511 286588 295419 339849 331888 347865 349090 359979 365690 344901 378393 779697 817262 557274 467873 306838 302645 351974 351880 364364 367905 372312 376783 417580 417762 675641 713354 39.75 67.6 1
08:43:52 2023-09-27 378569 375618 92396 90103 142796 146386 149077 147988 96290 94813 109048 113037 134086 135239 382987 413776 1106043 1097634 408847 422585 123117 109687 122863 124566 151648 145069 135915 136382 87072 88263 283394 250943 739217 742153 223867 221191 287090 291934 339635 332572 348248 349772 363048 367738 344719 378285 779513 818073 551128 468536 306784 303070 351974 351591 366113 367834 372611 377051 418238 417478 676634 711068 39.75 67.6 1
08:43:53 2023-09-27 379378 374565 92392 89975 142459 146014 151837 148023 96356 94813 109014 113116 134039 135017 382951 414396 1106828 1095758 410403 423217 123150 109687 123419 124480 151683 145069 135821 136416 87008 88263 285776 250943 740818 741942 223167 221510 286476 295074 339885 331852 348358 349407 360014 366491 344901 378272 779697 817839 558644 467873 308592 302645 351708 351880 365204 368419 372911 377051 417616 418385 677176 714220 39.75 67.6 1
08:43:54 2023-09-27 380153 375645 92396 90099 142422 146152 151765 148438 96258 94877 109014 113071 134006 135332 382951 413776 1105359 1097634 408522 422621 123117 109687 122948 124480 149765 145099 136032 136177 87283 88650 283238 250799 742086 742883 223724 220988 287140 291642 339670 332631 348358 349688 360049 367330 345658 381120 781547 817262 557274 467873 308556 302963 351974 351483 364364 367869 371787 377318 418202 417727 677176 711068 39.75 67.6 1
08:43:55 2023-09-27 377657 374565 92425 89942 142497 147076 149113 148508 96290 94748 109014 113149 134006 135051 383837 413776 1106828 1098415 408847 422621 123697 109687 122948 124480 149765 145442 136012 136505 86916 88537 286116 250518 741970 739930 224182 221164 287068 295492 339885 332859 348112 349653 360049 367913 344901 378393 779660 817262 566184 468868 306604 302893 351758 351591 366631 369902 372765 377244 418719 416380 677288 714331 39.75 67.6 1
08:43:56 2023-09-27 378574 375466 92458 89942 142459 146186 151871 148058 96293 94910 109014 113149 134006 135017 382951 413633 1106828 1099249 405615 422621 123117 109687 122948 124480 151648 145436 135821 136382 86976 88295 287467 250342 744270 741612 223867 220511 286991 295419 338895 332895 347865 349125 360049 367913 344901 378091 779697 816073 554532 468536 308592 301830 351974 351880 363783 367613 372348 377051 418238 416521 674650 711068 39.75 67.6 1
08:43:57 2023-09-27 376560 376223 92425 89975 143275 146284 149147 147953 96356 94813 109048 113149 134119 135017 382951 413776 1106828 1097350 409751 422621 123660 109687 122948 124685 151614 145035 135821 136835 87040 88569 284887 250978 741624 745470 223831 221200 287193 295492 339885 332859 348358 349653 362672 369911 345414 381428 780545 817117 555903 468930 309172 302928 351866 351735 364734 367869 372878 377318 417909 418349 678697 713119 39.75 67.6 1
08:43:58 2023-09-27 378794 375896 92425 89975 142879 146248 151871 148023 96290 94813 108939 113149 134073 135051 382951 413776 1106828 1095758 410403 422621 123150 109687 122863 124514 149765 145240 136017 136522 86916 88537 297738 250943 741121 739521 223132 221892 286879 295873 340363 332859 348358 349653 360553 365725 345388 378465 780802 820263 558904 467873 308628 303106 351479 351880 365496 368712 372947 376783 417616 419008 677666 711105 39.75 67.6 1
08:43:59 2023-09-27 378794 376259 92425 89946 142459 146627 151906 148335 96422 94845 109082 113149 134039 135426 382951 413812 1106828 1097681 409172 422621 123745 109687 122948 124514 151472 145099 135949 136450 87008 88295 285781 250943 742200 742098 224282 221382 287472 292054 339742 332986 348532 350055 363048 368545 345803 378321 781209 818453 555903 469201 308628 302573 351794 353870 364876 367940 372947 378001 418754 417762 676156 711105 39.75 67.5 1
08:44:00 2023-09-27 377391 375968 92425 90099 143027 146178 149266 147953 96356 94813 109048 113071 134115 135051 382987 413812 1106828 1097424 410440 423253 123150 109721 123689 124514 147690 145069 135949 136450 87164 88295 285776 250943 740818 740783 223831 221510 286991 295455 340399 332895 348605 349688 360553 367330 345876 378308 781910 818490 557274 468536 308520 303106 351708 351880 365204 368419 372947 375493 418567 418759 679180 714257 39.75 67.5 1
08:44:01 2023-09-27 377126 375355 92557 90099 142993 146284 149147 147988 96454 94845 109232 113105 134111 135051 382951 413776 1107983 1097424 410077 423253 123150 109687 122948 124855 147989 145436 136027 136590 87466 88593 286454 250835 745336 740380 224038 221524 287270 291848 340363 332895 348605 349653 360588 367773 345876 378429 781638 817876 557274 468256 308592 303106 351974 353603 364912 367905 372911 378001 418238 418678 676156 711105 39.75 67.5 1
08:44:02 2023-09-27 378790 375650 92553 89975 142493 146477 151871 150975 96389 94909 109048 113183 134006 135606 382951 414396 1106828 1097350 410476 422621 123117 109721 122863 124685 149765 145341 135906 136526 87072 88537 284887 250943 741049 739406 223831 221856 286879 295492 340435 332895 348852 349688 360553 365725 345388 378501 781356 820843 558644 467873 309539 302857 351155 351627 365389 368864 372802 376673 418095 418901 678480 714331 39.75 67.5 1
08:44:03 2023-09-27 378637 375681 92429 89942 142459 146526 149620 151080 96389 94845 109048 113183 134006 135460 384707 414144 1108584 1100034 410257 422477 123764 110109 123117 124585 150290 145331 136001 136292 87008 88718 285781 250943 741164 742700 224375 221475 287283 289515 339849 332895 348815 349688 360876 367330 343083 378501 781356 820843 551482 467873 309065 303106 350948 351880 365496 369005 372911 376250 417030 419079 678700 711105 39.75 67.5 1
08:44:04 2023-09-27 380856 375685 92425 90131 142690 146627 151871 148438 96290 94942 109048 113183 134039 135460 382987 411962 1106828 1096078 410403 422621 123117 110025 122948 124599 151472 145099 135949 136416 87008 88295 284887 250978 741740 741566 223203 221856 286991 289312 340674 332859 348605 350193 363782 368835 345694 378393 781836 820697 560015 467763 308883 302963 351299 351735 365460 369005 372947 376250 420959 419669 678146 711105 39.75 67.5 1
08:44:05 2023-09-27 381394 375650 92479 90277 142459 146319 151660 148229 96323 94974 109048 113217 134006 135239 382987 414432 1106828 1097634 410440 422657 123660 110025 123641 124599 151472 145204 135727 136416 86980 88295 284887 250978 740016 740050 223867 221545 286879 295492 340435 332859 348605 349688 360588 366817 345876 381969 781356 818453 555903 467873 308628 303142 351492 351880 365204 367905 372947 378306 418238 420031 676671 712111 39.75 67.5 1
08:44:06 2023-09-27 381816 376524 92332 89979 142493 146424 151625 148438 96389 95125 109048 113183 134006 135460 382951 411348 1106043 1094516 411094 422657 123660 109721 122863 124719 149870 145202 135961 136450 86944 88327 286454 250943 744712 741649 223388 221608 286772 291230 340531 331422 348248 350284 363048 368611 345803 378465 780991 820843 558644 466881 308592 302858 350912 351844 365496 368712 372620 376250 417323 419044 678663 711068 39.75 67.5 1
08:44:07 2023-09-27 381273 375645 92425 90135 142791 146386 148904 148023 96389 94910 109082 113340 134106 135460 386185 412614 1106043 1096074 410440 423289 123660 109721 122948 124719 149765 145069 135821 136450 87099 88569 285999 250978 741740 741832 223902 221892 286830 289761 340674 332895 348852 349724 360588 366782 343273 378538 780802 820351 558644 467542 309319 303142 350948 351844 366596 369592 372983 375957 419104 420008 681154 714368 39.75 67.5 1
08:44:08 2023-09-27 378903 375654 92489 90103 142787 146386 148869 148333 96389 94910 109048 113183 134148 135332 382987 412614 1106828 1096074 410403 422585 123660 109974 124068 124929 147854 145537 136035 136726 87164 88686 283394 251188 747089 742883 224003 221892 286879 289761 340721 332895 349200 350458 360805 367295 345632 382900 781910 820978 557890 467873 306460 302325 351722 351880 365496 368454 373474 378001 418897 418723 678183 711105 39.75 67.5 1
08:44:09 2023-09-27 378867 375685 92617 89975 142744 146424 151941 150975 96454 94974 109082 113217 134039 135460 382987 414724 1106828 1097424 411057 423691 123693 109982 122948 124685 149870 145296 135949 136819 87099 88569 284887 251509 739901 742357 223203 221892 287081 295565 340949 332895 348852 350746 363782 366526 345632 378538 781356 820843 558644 469259 308992 302892 351335 351735 365389 368899 374557 376673 418389 419821 678663 712615 39.75 67.5 1
08:44:10 2023-09-27 381082 375654 92361 90131 142686 146696 151871 150975 96389 94909 109048 113217 134276 135640 385965 411676 1106755 1095962 410948 423109 123797 109889 123117 124619 147792 145270 135915 136416 87040 88537 285781 251470 740360 742536 223867 221892 287323 291848 340663 332895 346720 351880 362247 365725 344901 378574 781910 820351 558644 467542 309101 303177 350984 351807 366596 369557 372947 376250 416375 419079 680217 711068 39.75 67.5 1
08:44:11 2023-09-27 381155 375386 92493 90131 142493 146662 151871 150975 96290 94910 108973 113183 134039 135460 382987 410122 1106828 1094516 411676 422621 123660 110058 122948 124719 151648 145099 135855 136450 87040 88569 284887 251722 740818 742093 223674 221892 287193 289550 340985 333076 348669 351253 363782 368611 345840 378429 782982 820734 551128 467763 308774 303142 350948 351880 366596 369885 373220 377355 418238 420294 679699 711141 39.75 67.5 1
08:44:12 2023-09-27 381816 376008 92425 90131 142719 146662 151765 151009 96389 94877 109048 113183 134039 135366 382987 413521 1106828 1096572 411384 423885 123745 110058 123760 124719 149660 145442 136063 136531 87040 88569 283861 251686 742202 738475 223203 222203 287081 295074 340949 332895 346233 351880 363080 366235 344901 381633 780802 820351 558735 466880 309101 305030 351708 350746 365531 369886 373511 376783 413943 419079 679735 712995 39.75 67.5 1
08:44:13 2023-09-27 381155 376560 92425 89975 142518 146627 151800 151115 96389 94942 109082 113250 134039 135494 382987 409476 1106828 1094516 410476 423587 123150 110058 123033 125061 149765 145442 136059 136544 87131 88682 283861 251470 741740 741466 223531 222444 287247 291230 340770 332715 348815 351663 361164 365690 345632 378574 781638 823169 571584 467873 309319 303142 350984 351844 366052 369040 372983 376250 416375 419999 679699 711105 39.75 67.5 1
08:44:14 2023-09-27 378975 376596 92425 90288 142715 146455 151906 151009 96389 94877 109082 113183 134073 135460 382987 411023 1106828 1094516 410476 423587 123830 110058 123033 124752 151472 145339 135983 136484 87533 88569 284887 251332 742548 741832 223203 221892 287395 295356 340985 332895 346233 351916 362791 369089 344901 380751 781910 820351 558644 467211 310145 304566 350984 351807 366338 369898 373256 376605 419104 420187 680516 713861 39.75 67.5 1
08:44:15 2023-09-27 381119 375968 92489 90131 142493 146727 150096 148264 96487 94910 109082 113250 134039 135498 382987 411998 1106828 1096074 410113 422964 123901 110376 123517 124652 147690 145202 136035 136631 87131 88715 283861 251365 741049 741832 223709 221892 286991 289696 340663 332572 348852 350463 361129 366782 346220 380606 781910 820843 563614 466111 309319 302857 351974 351880 366338 369040 373511 377355 420959 420294 678700 711177 39.75 67.5 1
08:44:16 2023-09-27 378898 375685 92425 90008 142493 146662 151660 151009 96290 94845 109048 113027 134039 135460 382987 413812 1106828 1095758 410690 423253 123778 110058 123033 124719 149769 145442 136055 136552 87008 88569 284887 251758 741740 740003 223352 222203 287323 295565 340985 332895 346755 351844 363335 365725 344901 381326 781689 822986 555819 467248 309392 304315 351335 351132 366417 369968 373329 376636 415139 420259 680736 710064 39.75 67.5 1
08:44:17 2023-09-27 378975 375654 92425 90131 142796 146386 149147 148264 96389 95006 109215 110565 134309 136150 383993 409980 1103509 1093590 409678 425152 123764 110109 123117 124719 151507 145373 135983 136484 87466 88747 283394 251722 741624 741649 222975 222713 287562 295301 341742 332895 348358 351916 363335 365725 344901 380751 775243 820388 557890 467211 309538 304566 351479 351807 366338 369850 373547 376250 415721 419115 681666 710602 39.75 67.5 1
08:44:18 2023-09-27 378930 375328 92553 90131 142527 146662 151800 151009 96323 94909 109082 113250 134006 135494 382987 410122 1106828 1094516 410476 423289 123693 110058 123033 124719 148150 145339 135983 136768 87164 88569 287467 251545 740703 742357 223709 222515 287104 292054 341695 333347 349732 351735 362106 367190 346121 380570 782391 824335 558644 467873 309538 303213 351479 351880 366897 370145 373511 377318 417651 419999 681154 715385 39.75 67.5 1
08:44:19 2023-09-27 381731 375127 92425 90127 142459 146662 151860 151115 96487 94877 109266 113217 134073 135460 385363 411348 1106828 1094205 410476 422621 123896 110058 123033 124719 151683 145238 135949 136863 87099 88662 283394 251758 741624 742357 223203 222515 287525 295283 341742 332895 346720 351880 363916 366782 344901 380788 780802 820351 558644 467542 306568 305030 351726 350993 366302 370145 374943 377051 415139 419079 678736 713205 39.75 67.5 1
08:44:20 2023-09-27 381965 375609 92557 90255 142796 146386 149077 148194 96454 95039 109199 113373 134086 135648 382987 410051 1106828 1094516 410440 422585 123745 110177 123793 124685 147690 145305 136156 136779 87618 88865 285999 251932 740934 742847 223652 222408 287198 291746 341250 333184 349347 351771 361164 366747 345876 383455 782946 823169 558644 467873 309538 302857 351312 351844 366560 370109 373474 377051 417287 421285 680663 712111 39.75 67.5 1
08:44:21 2023-09-27 381969 375654 92553 90255 142932 146627 151837 148542 96422 94974 109199 113340 134039 135460 382916 410699 1106828 1096074 410403 422585 123627 110058 123033 124685 151614 145305 135881 137059 87164 88691 284887 251473 740588 740527 223674 222359 287283 289515 340914 333328 349347 351771 363991 366747 345876 378538 781910 822005 558644 468597 309501 303106 351479 351591 366310 369827 375886 376636 418425 420116 678516 714331 39.75 67.5 1
08:44:22 2023-09-27 381273 375355 92553 90095 142732 146416 149355 151185 96454 95039 109048 113340 134229 135426 382724 413776 1106828 1099011 411862 423561 124102 110075 123498 124996 148191 145640 136129 136692 87499 88747 283861 250943 758626 742357 224569 221892 287697 292063 340878 333599 348852 350710 361129 369911 343343 380715 781910 822587 551128 467873 309538 303817 351726 351880 366560 369815 373474 377051 418567 420259 679625 713156 39.75 67.5 1
08:44:23 2023-09-27 380699 375614 92489 90099 142623 147076 149426 148611 96422 94974 109048 113340 134039 135621 382951 412542 1106828 1097634 410403 423849 123778 110058 123033 124719 149765 145442 136046 136957 87164 88784 297738 251509 741049 742093 224375 222203 287283 289436 340914 333834 348852 351011 361129 367843 346746 380461 782798 820978 552480 469164 309392 303887 351866 353761 366124 369381 373739 378158 418897 419044 677666 715385 39.75 67.5 1
08:44:24 2023-09-27 381082 375650 92425 90193 142821 146386 148904 148227 96589 95201 109215 110575 134652 135802 385436 409980 1106644 1094331 410911 423371 123830 110025 123117 124719 147690 145571 136035 137408 87228 88658 283394 251686 741971 742883 223167 222515 287283 289761 341430 333364 348852 351844 361164 366782 345876 380715 781910 822587 557890 467873 308774 303035 351479 351880 366596 370109 373511 377318 417616 420294 679662 711105 39.75 67.5 1
08:44:25 2023-09-27 381236 375346 92425 90099 142493 146627 151871 151150 96422 94974 109048 113340 134039 135460 382987 411348 1106970 1096853 410403 422621 123863 110211 123117 124719 147690 145305 136137 136734 87228 88691 285781 251332 740934 741832 224088 222266 287472 292054 340663 333208 349310 350602 361058 369391 346329 380570 783775 820843 551128 467873 309538 303604 351758 351267 366524 369521 373474 377318 418861 420008 679664 712651 39.75 67.5 1
08:44:26 2023-09-27 382360 376071 92580 90376 142854 146524 149460 148611 96390 95136 109249 113340 134225 135426 382951 411926 1110164 1096823 410403 423253 123863 110211 123617 125102 151683 145099 135949 136829 87164 88723 287467 250978 741394 742093 223988 222359 287283 289991 340914 333364 346755 351880 362755 366491 345388 380715 781910 820351 558644 467542 309538 302785 351479 351807 367147 370109 373474 377051 416340 420330 680663 711068 39.75 67.5 1
08:44:27 2023-09-27 381119 375650 92553 90255 143027 146386 149112 148333 96356 95007 109014 113183 134106 135460 382916 410051 1106828 1094516 411676 423253 123830 110058 123641 124719 147956 145808 136122 136813 87466 88747 283394 251578 743243 740417 223688 222408 287176 291751 341681 333364 348852 351524 361164 369355 346537 383757 781910 823169 558644 467799 308230 303817 351191 351880 366853 369557 374039 377051 417616 420599 680181 712651 39.75 67.5 1
08:44:28 2023-09-27 378975 375654 92553 90131 142744 146627 151871 151185 96356 95007 109199 113340 134317 135648 382951 411926 1106828 1096853 410440 423655 123745 110025 123117 124752 147792 145339 135949 136819 87196 88723 287467 250978 742317 741832 224182 222565 287283 289920 340949 333834 347242 351880 365106 366782 345876 380751 781910 820351 558644 467579 309684 304208 351722 351555 367119 369968 373038 377208 417474 420742 680479 714368 39.75 67.5 1
08:44:29 2023-09-27 381082 375959 92425 90193 142719 146662 151871 151009 96159 94942 109232 113373 134073 135460 386222 409837 1108584 1097681 410330 423073 123797 110075 123117 124963 147894 145640 136001 136692 87131 88751 283861 251722 740358 744047 223495 222515 287525 289515 340949 333364 349842 351880 362212 366782 346547 381289 781910 820315 551128 467873 309538 304030 351479 351844 366596 369850 373474 377051 417287 420294 680181 711105 39.75 67.5 1
08:44:30 2023-09-27 378939 375959 92553 90099 142791 146386 148869 148194 96290 94942 109048 113373 134102 135460 382951 410086 1106828 1094479 410403 423551 123778 110058 123033 124719 151683 145099 135915 136416 87131 88691 283394 251509 739671 742093 223867 222359 287283 290167 341706 333364 346720 351555 366286 369355 345694 381610 782982 824335 560015 467763 309247 304421 351830 351591 366560 370109 373775 376783 416048 420742 681629 713861 39.75 67.5 1
08:44:31 2023-09-27 378939 376560 92553 90255 142748 146421 149425 148887 96622 95297 109282 110350 134298 135708 385436 409908 1106220 1094554 409787 422621 123660 110025 123347 125102 149800 145305 135915 136639 87099 88569 286116 251470 741971 742883 223203 222515 288002 289515 341742 333364 348852 351916 363045 366747 345632 381559 781910 820351 551128 467873 309975 304744 351726 351844 367147 370145 374039 377318 416375 420886 680700 711068 39.75 67.5 1
08:44:32 2023-09-27 381273 375069 92553 90218 142489 146727 150201 148229 96389 95039 109048 113340 134039 135686 382343 409440 1106828 1094516 410440 422585 123660 110025 123262 125089 151472 145339 135915 136863 87164 88784 286454 252097 741855 744047 223545 222649 287652 291848 341562 333184 349594 351699 362071 368871 345803 380715 781910 820315 563785 467923 309866 303995 351690 351807 366596 370145 373930 377051 416411 420886 680663 711068 39.75 67.5 1
08:44:33 2023-09-27 378785 377165 92452 90157 142589 146490 149252 148611 96358 94942 109082 113217 134039 135494 385326 410051 1105186 1092924 409823 423551 123764 110025 123117 124719 148116 145296 135949 136467 87131 88569 284887 251509 740934 742357 223132 222515 287283 295492 341946 333364 348358 351880 363335 366782 344901 381595 781910 820351 558644 467174 309538 304994 351479 351771 366596 370109 374076 377051 415721 420294 680663 710529 39.75 67.5 1
08:44:34 2023-09-27 378934 375350 92553 90193 142796 146386 149132 148194 96454 94910 109048 113340 134119 135460 385326 408866 1103656 1093738 409823 422621 123660 110160 123498 125102 148293 145571 136035 136692 87228 88747 283861 251932 741971 742847 222989 222913 287283 295283 341982 333364 348852 351627 363299 366747 345876 381595 781910 824335 557890 467542 308992 304744 351726 351807 366596 370145 373775 377051 416375 420330 680700 711105 39.75 67.5 1
08:44:35 2023-09-27 380856 374489 92425 90193 142493 146627 151871 148438 96389 94877 109048 113183 134039 135494 382647 410051 1106828 1093662 410476 423849 123745 110092 123347 124752 151718 145571 135949 136450 87099 88691 282353 251509 743709 742093 223203 222515 287283 295910 340949 333364 346720 351880 364136 366782 345876 381865 781910 824632 560015 467248 309247 304421 351758 351096 366159 370004 374761 377208 418549 420116 678553 711539 39.75 67.5 1
08:44:36 2023-09-27 381736 375650 92425 90135 142504 146662 151871 151115 96454 94942 109048 113340 134039 135734 385363 409801 1107007 1093553 410294 423475 123764 110152 123465 124963 147690 145505 135949 136785 87164 88569 283861 251434 741509 740527 223132 222827 287688 295910 342320 333870 348852 351916 366250 366782 343273 381901 780802 820351 560015 468597 308628 305460 351974 350710 365531 370145 375484 377318 415139 419079 676707 711032 39.75 67.5 1
08:44:37 2023-09-27 380892 374529 92429 90197 142993 146386 148904 148229 96389 95384 109048 113373 134102 135682 382647 409763 1102930 1091336 408631 422324 123660 110058 122948 124685 151648 145305 135949 136450 87099 88569 288635 251722 745881 742700 223132 222515 287922 295492 341706 333311 348102 351627 364178 369651 345840 381719 782623 824335 557890 467027 308447 304851 351974 350674 365531 370145 375209 377669 417813 420223 679217 712341 39.75 67.5 1
08:44:38 2023-09-27 381273 375377 92479 90372 142761 147029 149180 148645 96390 95136 109131 110382 134347 135708 385983 409944 1106828 1091327 409823 423253 123745 110194 123498 124719 149765 145644 136038 136742 87499 88897 286454 251722 742202 742093 223674 222984 287890 295701 341982 333364 348852 351650 363370 366782 345632 381865 779664 820388 560015 467542 309538 304994 351974 351807 367147 370145 374076 377318 416411 420921 681703 711105 39.75 67.5 1
08:44:39 2023-09-27 378975 375350 92553 90193 142715 146421 151800 148333 96389 95006 109082 113373 134039 135682 382683 409727 1106043 1094516 410440 423253 123660 109721 123693 124719 147690 145305 135949 136450 87196 88569 286454 251470 740934 742737 223688 222792 288205 291848 342091 333184 349805 351699 362903 367295 346547 381574 779628 823023 560015 467873 309065 304066 351686 351844 367155 370180 374039 377051 416995 420599 680663 711105 39.75 67.5 1
08:44:40 2023-09-27 378794 375766 92614 90157 142816 146559 151977 151185 96454 95383 109048 113217 134242 136491 382951 410051 1105259 1092961 409099 423587 123778 110092 123117 124719 151718 145305 135983 136734 87164 88723 284887 251722 741927 742883 223132 222827 288093 295528 342018 332536 348358 351916 364462 367878 345876 381901 781547 824518 552480 467211 308628 305030 351974 351240 366596 370145 375511 378001 415721 420294 679180 710529 39.75 67.5 1
08:44:41 2023-09-27 378939 374569 92425 90062 142686 146662 151906 151255 96454 95071 109048 113217 134073 135494 385602 409763 1103693 1092924 409823 423299 124105 110160 123565 125102 149765 145644 136257 136833 87466 88747 286454 251932 741855 741621 223638 222827 288137 295356 341982 333347 348779 351844 364171 366782 343308 382186 781356 820351 557890 467873 308592 304672 351974 351276 366302 370145 376080 376094 415104 419079 674686 710321 39.75 67.5 1
08:44:42 2023-09-27 378830 374560 92553 90193 142489 146662 151906 151115 96323 94974 109082 113217 134039 135682 382951 410086 1103656 1091336 408018 423253 123660 110058 122948 124719 151507 145099 135949 136450 87040 88569 284887 251722 741620 743826 223132 222515 288129 289550 341982 333870 347865 351650 364974 367330 345388 381865 779440 824189 560015 467616 309102 305567 351974 350602 365389 370816 375897 378353 418253 419044 676156 712341 39.75 67.5 1
08:44:43 2023-09-27 378903 376560 92553 90222 142538 146662 151906 150975 96389 94941 109249 110382 134242 135734 385363 409944 1103509 1093774 407909 423073 123764 110152 123465 124752 147690 145339 135855 137094 87131 88958 287568 251686 740358 739192 223132 222515 288611 295873 341982 333870 347865 351916 365010 367330 343308 380751 779697 822587 560015 469595 308375 304994 354002 351524 365531 370180 377143 377226 415139 419079 674686 711330 39.75 67.5 1
08:44:44 2023-09-27 378564 376591 92553 90226 142711 146662 151906 151115 96389 94974 109048 113373 134039 135460 382951 412578 1103751 1091336 405651 422955 123863 109949 123413 124719 150079 145442 136051 136569 87164 88723 284887 251758 746675 744317 223674 222515 288129 291848 341695 336130 347610 351519 365123 367808 345840 381756 781836 823132 552480 469830 306784 304172 351974 351217 365496 371112 376346 376623 415721 419963 676438 710063 39.75 67.5 1
08:44:45 2023-09-27 380722 375963 92608 90339 142753 146559 149356 148645 96390 95071 109282 110318 134217 135580 385436 411276 1103656 1091289 409522 423109 123745 110025 122948 124719 149870 145636 135855 136734 87164 88569 284887 251758 742048 744955 223132 222515 288129 295356 341982 333870 347865 351880 365010 367621 345632 381901 779697 823424 560015 467873 306820 304386 352010 351276 365531 370180 376346 376094 415721 419963 674722 710026 39.75 67.5 1
08:44:46 2023-09-27 378894 375650 92425 90226 142993 146386 149147 148576 96389 95039 109048 113217 134127 135494 382987 411813 1103656 1091373 408594 423253 123745 110058 123777 124719 151648 145339 135949 137241 87466 88836 285999 251860 741624 747878 223060 222792 288120 291339 341803 333762 347719 351880 364974 367586 346058 382494 780545 820315 557890 467211 308628 305030 353589 351235 365531 370215 376346 375758 415139 421321 676671 712341 39.75 67.5 1
08:44:47 2023-09-27 378528 375171 92580 90157 142459 146627 151695 150975 96323 95124 109215 110350 134039 135682 382951 410086 1103788 1094516 408631 422955 123660 110058 123033 124719 149765 145442 136063 136552 87072 88723 284887 251722 743665 742138 223203 222827 288129 295528 342018 333546 348358 351916 364462 367365 343308 381937 781547 820351 557890 469201 308375 305030 354002 350140 365531 371253 376346 377190 415756 420294 677214 712341 39.75 67.5 1
08:44:48 2023-09-27 378677 374600 92553 90164 142690 146696 149375 150975 96323 95007 109082 113217 134039 135460 384163 410086 1103693 1091327 409813 423633 123901 110194 123380 125030 147690 145236 135941 136726 87499 88962 286454 251614 743707 742700 223203 222827 288535 292054 342320 333870 348358 351916 365558 369911 346513 382478 781356 820388 560015 467873 309101 305926 351974 351560 366631 370180 376346 376058 415756 420921 677703 711068 39.75 67.5 1
08:44:49 2023-09-27 381199 375502 92553 90255 142724 146765 149252 148989 96622 94974 109232 113250 134073 135716 382987 412543 1105259 1092924 407982 423289 123693 110058 123960 124752 151718 145339 136205 136863 87379 88784 285776 251509 741971 739156 223167 222827 288129 289550 342500 333870 348358 351916 364462 367878 343308 382823 779697 820351 560015 468868 308628 305495 354002 351560 366596 371289 376346 376960 415756 420330 676156 712341 39.75 67.5 1
08:44:50 2023-09-27 379651 374600 92553 90255 142989 146783 149182 148471 96358 95329 109215 110479 134567 135802 385436 409980 1103509 1093774 409522 422441 123797 110058 123033 124752 151507 145339 135983 136813 87499 88751 283394 251722 740588 739192 223424 223033 288129 295342 342259 333870 347865 351916 365010 367621 343308 380751 779697 819774 560015 469201 308628 304780 354002 351807 365531 370250 376346 377261 415756 420294 674722 711835 39.85 67.5 1
08:44:51 2023-09-27 378574 375118 92553 90230 142686 146696 151660 151009 96323 95007 109082 113250 134073 135494 382951 412578 1103788 1091336 405615 422657 123863 110092 123202 124633 148324 145202 135987 136450 87260 88723 284887 251758 746330 743447 223709 222998 288870 292054 342212 336404 348532 351699 365159 367808 345803 382295 781799 823132 552480 468868 306856 304136 352010 351001 366596 370145 376346 376924 415721 418759 678943 710321 39.75 67.5 1
08:44:52 2023-09-27 380461 375368 92479 90346 142854 147001 149460 148471 96390 95071 109234 110382 134889 135648 382987 412578 1105259 1096116 407945 423253 123863 110092 123117 124785 150219 145339 135949 136768 87228 88602 284887 252148 741801 745888 223709 222671 288535 295565 342500 333870 348385 351916 365594 367913 349832 381937 780802 820424 558644 467873 308628 305926 352010 351276 365282 370215 376346 376094 415721 420294 674722 710799 39.85 67.5 1
08:44:53 2023-09-27 378903 374591 92557 90288 143023 146386 149112 148733 96290 95038 109082 113407 134140 135682 382987 411048 1105259 1093738 408018 423253 123778 110279 123117 124752 147690 145606 136156 136624 87466 88958 283861 251614 741624 747878 223060 222948 288702 291666 342320 333834 348605 351916 365558 367913 346501 382368 781910 820388 557890 467542 308338 305674 351974 351807 366631 370215 375814 378611 415756 420957 678700 711068 39.75 67.5 1
08:44:54 2023-09-27 380731 375780 92553 90189 142985 146386 148943 148471 96325 95039 109048 113340 134144 135682 382987 411026 1106828 1094680 408018 423587 123863 110092 123117 125329 147819 145373 135949 136897 87196 88816 283394 251470 742664 739192 223517 222984 288129 295247 342259 333834 348358 351916 364498 367913 343343 381937 779697 820351 560015 469201 308592 305030 353752 351807 365567 370993 376346 377226 415756 420330 676671 710064 39.85 67.5 1
08:44:55 2023-09-27 378600 375426 92553 90230 142719 146731 151941 151220 96323 95006 109082 113373 134073 136132 382987 410122 1107007 1094554 409813 425720 123797 110219 123498 124996 147920 145539 136164 136950 87407 88780 285781 251758 740473 744593 223203 222784 289070 289409 342500 333870 348358 351916 365017 367913 343343 381595 779697 819774 560015 469090 308628 305030 354002 351807 365531 371253 376346 377226 416083 420330 676192 711835 39.75 67.5 1
08:44:56 2023-09-27 378830 375395 92553 90247 142782 147102 149620 151220 96454 95039 109048 113407 134006 135776 384399 410051 1105222 1092924 408883 423181 123830 110211 123117 125010 150080 145599 135915 136863 87196 88995 284887 251722 741509 743937 223638 223140 288093 289515 342464 333834 348605 351916 365230 367586 343083 382478 779660 823169 558228 469201 308556 305460 354002 351240 365496 370145 376346 377190 415686 419963 674650 711835 39.75 67.5 1
08:44:57 2023-09-27 378261 375395 92425 90193 142682 146627 149425 148887 96589 95265 109215 110414 134217 135580 385436 411133 1106220 1094554 407800 423217 123830 110058 123117 124719 148091 145571 136425 136795 87228 88784 283861 251509 745126 744882 223481 222827 288824 289515 342464 333870 348358 351650 365266 367878 345876 382441 780802 820315 560015 467873 308592 305890 351974 351240 366560 370180 376346 376094 415686 420259 676119 712341 39.75 67.5 1
08:44:58 2023-09-27 378830 375069 92392 90185 142690 146856 150201 148497 96422 95039 109048 113250 134039 135780 382951 410086 1103619 1092924 407982 422621 123863 110211 123760 124719 147690 145339 135915 136734 87411 88845 283861 251722 740588 746689 223545 222962 288594 292697 342320 333798 348495 351771 365344 368545 346292 384776 781910 820351 563785 467873 309319 305638 353553 351735 366560 371218 376346 377632 418440 422247 677666 711068 39.85 67.5 1
08:44:59 2023-09-27 378790 374382 92580 90190 142854 146932 149460 148957 96358 95482 109199 110382 134039 135648 382916 412871 1106146 1092887 409787 423217 123830 110211 123413 124719 147690 145305 135915 136734 87196 88723 287467 251686 741812 746818 223831 223140 288093 289409 342500 333546 346720 351916 365522 367913 345876 382478 781062 820388 552480 467873 309538 305890 351974 350880 366596 371218 376346 375758 415721 420294 680147 713354 39.85 67.5 1
08:45:00 2023-09-27 378673 374524 92553 90255 143092 146386 149112 148471 96356 95006 109232 113407 134119 135648 385056 409727 1103656 1092924 408883 423253 123830 110211 123117 125102 148157 145774 135933 136908 87407 88780 286454 251578 742317 744464 223652 223140 288211 290167 342742 333834 348852 351916 364981 367738 345876 382478 781910 820315 557890 467873 308992 305675 351974 351771 367664 371253 375172 378537 416304 420921 680700 711068 39.75 67.5 1
08:45:01 2023-09-27 378487 375614 92617 90255 142690 146863 149252 148941 96422 95006 109048 113373 134428 135734 382951 413750 1105259 1091336 407982 423885 123863 110245 123117 124719 147690 145339 135949 136829 87228 88691 284677 251722 742583 743410 223674 222827 288620 289515 342464 333870 348358 351880 365558 367878 346547 382786 781910 820351 560015 467873 308520 305890 351974 351771 366560 371253 376880 376659 416048 420294 676634 712341 39.75 67.5 1
08:45:02 2023-09-27 378637 374520 92557 90255 142740 146662 151906 151220 96454 95039 109232 113217 134428 135460 385909 410701 1106970 1094554 408449 422477 123797 110262 123465 124996 150185 145533 136095 136717 87196 88751 286454 251686 743939 744244 223167 222984 288129 289515 342742 333762 348852 351916 365046 367913 343308 381901 780802 823169 558228 469928 308592 305030 354502 351771 366560 370180 374796 377226 416340 420259 674686 712341 39.75 67.5 1
08:45:03 2023-09-27 378677 375614 92580 90288 142724 147068 151871 151115 96290 94942 109082 113373 134039 135460 382951 410086 1103619 1092887 408018 423253 123863 110211 123117 124752 147690 145305 135915 136734 87565 88691 284887 251686 743360 742148 223638 223140 288129 289955 342500 333834 348605 351916 364974 369911 343308 382748 781356 820388 560015 469201 309707 305890 354002 351771 366560 371218 376880 379695 416012 420294 676634 711068 39.85 67.5 1
08:45:04 2023-09-27 378673 375618 92653 90368 142820 146863 149669 148887 96390 95168 109241 110469 134217 135768 385436 410809 1106220 1093624 407982 423885 123863 110245 123531 125188 147690 145757 135915 136639 87196 88897 286454 251722 740473 745594 223167 222984 288214 289515 342500 333870 348358 351916 365266 367843 345876 382441 780802 825218 560015 467542 308520 304636 351974 351524 366560 370145 376346 376094 416048 420590 676671 711539 39.85 67.5 1
08:45:05 2023-09-27 380458 374489 92425 90284 142690 146696 151871 148956 96290 95039 109048 113340 134039 135460 382951 411813 1105259 1093738 409823 422621 123830 110058 123927 124752 150080 145202 135957 136863 87260 88723 285776 251506 742664 744354 223581 223140 288702 292054 342320 333762 348779 351771 364832 367738 346365 383907 781910 820388 552818 467616 309975 305890 351708 351807 367405 371668 376043 378574 416375 421550 680700 711068 39.75 67.5 1
08:45:06 2023-09-27 380694 375511 92538 90318 142761 146824 149180 151431 96454 95103 109048 113407 134229 135734 382987 411855 1106828 1092924 407982 422964 123863 110211 123117 125094 149974 145442 136025 136828 87531 88723 286454 251509 742155 742700 223674 222984 288535 289475 342742 333604 348358 351880 365558 367913 343308 380751 781085 823315 557890 470203 309065 304887 355003 351578 366560 370180 376346 378362 416375 420294 674686 711835 39.85 67.5 1
08:45:07 2023-09-27 378537 374524 92493 90288 142818 147159 152084 151220 96389 95103 109082 113441 134258 135734 382951 413812 1104476 1092924 405651 423253 124276 110084 124006 125135 150149 145202 136142 136597 87531 88780 286454 251578 748663 746049 223795 222827 288535 289515 341982 335614 348669 351844 365522 368754 343343 380715 778778 820843 560015 470534 309283 304066 355003 351807 366302 369815 376346 378398 416340 420294 676671 712341 39.85 67.5 1
08:45:08 2023-09-27 377729 374529 92931 90157 142946 146117 152283 148231 96487 94813 109316 113149 134477 135272 386457 415052 1100422 1090524 407982 422657 124186 109915 124106 124566 148966 144833 136428 136382 87595 89206 284887 250590 746675 747219 224182 222827 288942 289550 340949 333870 346720 349724 365266 369565 344824 380751 778556 825101 558644 469867 310853 303035 355003 351880 367147 370109 374076 378398 417651 420921 680700 712341 39.75 67.5 1
08:45:09 2023-09-27 377427 374520 92681 90193 142921 146662 151906 148438 96454 94942 109082 112158 134461 135734 385326 418176 1103078 1091439 409522 422441 124053 110152 123802 124996 148191 145305 136171 136768 87411 88691 283238 249393 743474 747108 224375 222671 288942 290220 340914 333870 348607 351047 364427 369014 345414 383905 779697 820424 557274 465159 311293 303817 354002 351880 368808 371809 372947 377757 418238 422215 683802 711068 39.85 67.5 1
08:45:10 2023-09-27 381963 374560 92553 90288 142538 146731 151660 151466 96356 95103 109048 113407 134039 135682 382379 415052 1106043 1088335 411676 423619 123117 110355 122948 125130 149660 145442 136042 137139 87131 88877 284887 251722 740168 746542 224569 222515 287688 290432 342983 332859 349134 351029 364178 367330 343343 384831 779697 820843 564128 464853 310414 304066 354002 351240 366596 372437 373515 377226 415104 420294 685776 711835 39.85 67.5 1
08:45:11 2023-09-27 378650 375408 92467 90496 142748 147241 149356 149061 96358 95644 109249 110531 133905 136248 385436 414396 1109188 1086788 409245 423597 123764 110364 123033 125130 149870 145782 135950 137072 87228 88877 285544 252576 743518 744497 223867 226953 288535 295565 342983 331493 348327 351844 365594 367913 344901 384831 779327 820263 556537 465086 310305 304530 354002 351276 365496 373483 374076 377261 415756 420921 687426 711835 39.85 67.5 1
08:45:12 2023-09-27 378903 375087 92425 90321 142493 147140 151695 151500 96323 95103 108939 113441 134006 135938 385056 413812 1107199 1086788 405687 423253 123745 110397 123117 125044 151648 145676 135855 137087 87499 88958 283861 252324 749877 746579 223374 223140 289018 291230 342911 332679 350836 351524 364974 367586 344901 384831 779367 822005 562757 464757 310414 304066 354429 351519 367700 372437 373775 377226 415721 421586 686821 712341 39.85 67.5 1
08:45:13 2023-09-27 378758 375471 92584 90471 143056 147033 151660 149061 96290 95200 109215 110595 134039 135938 382379 414432 1107946 1088335 408594 423587 123150 110245 123675 124924 151614 145575 135821 136897 87131 88877 285544 252504 738351 747878 223867 223140 288214 295492 342717 332895 348362 351807 365594 368979 344901 384508 777419 819684 560015 464721 310414 304102 354662 351240 365496 372437 374076 377226 415721 420989 685776 710321 39.85 67.5 1
08:45:14 2023-09-27 377765 374596 92553 90288 143203 147588 149217 149131 96323 95135 109082 113508 134039 135998 382379 413776 1107983 1088302 408359 423597 124105 110347 123347 125030 150079 145846 136133 137367 87466 89056 283861 252396 740408 746275 223167 223140 289564 291637 342983 333364 348327 351844 367534 369871 345388 384250 778556 818490 557890 465122 310414 304530 354002 351524 365460 372960 374939 377226 415756 419044 685776 711835 39.85 67.5 1
08:45:15 2023-09-27 378037 375722 92553 90288 142833 146386 148869 148401 96290 95071 109048 113407 134106 135682 385092 413776 1108805 1087359 403725 423551 123778 110211 123033 124752 151437 145373 135949 136897 87196 88723 285999 252504 740702 751071 223831 222827 287120 295074 342983 333870 348327 350746 366436 371262 345632 383942 778520 816109 561386 466513 310414 304530 353392 351844 364912 372402 374678 378434 416411 418714 682763 711835 39.85 67.5 1
08:45:16 2023-09-27 374342 375381 92557 90288 142686 146696 151871 151220 96325 95233 109215 110447 134208 135802 385436 414872 1111554 1091401 406045 423073 123764 110211 123033 124752 149870 145571 136164 136813 87407 88751 285781 252504 740817 748207 224038 222515 287295 295247 342983 333834 347314 349688 365302 371262 345388 383092 778556 811446 561386 467211 310414 302821 353392 351880 364364 372105 374149 378434 418567 418714 682727 712341 39.85 67.5 1
08:45:17 2023-09-27 375431 375995 92617 90288 142571 146696 151660 151220 96290 95038 109082 113407 134039 135682 382683 413776 1109590 1088130 404330 423289 123660 110245 123033 124752 147690 145373 135949 137128 87260 88816 284887 252504 736913 747219 223867 222827 287696 295038 342983 333834 348327 350253 366466 370189 345388 383942 778556 811482 561386 467211 310414 304530 353392 351880 364400 372105 374976 378434 417616 418714 684427 712119 39.85 67.5 1
08:45:18 2023-09-27 376930 375708 92479 90222 142849 146593 149356 148645 96390 95168 109282 110447 134309 135648 382647 415052 1111237 1091327 403689 423217 123778 110245 123033 125094 147792 145541 135949 136863 87196 88723 284887 252290 739897 747806 224375 222671 288273 295074 342983 333604 347314 349688 365010 371298 345632 383092 779426 811410 561386 464794 310414 304566 353392 353603 364364 372105 374943 378434 418861 418714 682763 712341 39.85 67.5 1
08:45:19 2023-09-27 376433 375127 92617 90288 142489 146696 151906 151115 96323 94974 109232 113407 134039 135682 382683 415170 1111237 1092651 403725 422657 123863 110245 123361 124752 148124 145339 135983 136863 87260 88723 284887 252112 743012 747806 224569 222515 288369 295565 342983 333870 348588 349688 364462 371298 343343 383670 779697 811446 560015 467873 311293 302360 355720 355264 366052 372118 372838 378326 421294 418937 688516 714368 39.85 67.5 1
08:45:20 2023-09-27 378037 375471 92617 90288 142724 146731 149620 149026 96358 95071 109308 110414 134258 135716 384707 417990 1113676 1094516 404936 423885 123896 110245 123117 125010 151541 145373 136171 137087 87228 88905 284887 252112 742317 751071 225043 222515 288071 289550 342983 333870 349134 350253 363370 370189 343343 384250 781910 817876 560015 465086 311734 304102 352010 354621 366302 371845 372911 376924 420774 419963 687867 713192 39.85 67.5 1
08:45:21 2023-09-27 376596 374556 92557 90288 143023 146386 149147 148471 96389 95038 109082 113441 134334 135904 382379 415052 1116306 1097637 408359 423741 123830 110330 123498 125063 147954 145503 136035 136916 87531 88877 285999 251935 746626 744882 225375 222649 288942 290370 342983 332895 349979 351555 363229 370153 343343 385450 779664 814997 552480 463736 310853 304922 351974 353870 366596 373554 374112 376094 419816 420259 687344 713156 39.75 67.5 1
08:45:22 2023-09-27 377126 375390 92328 90635 142398 147411 151519 151464 96127 95232 109048 110543 133913 135938 381807 411312 1116048 1095758 405651 423921 123863 110355 123033 125130 149870 145700 135949 137474 87260 88909 285544 254077 742135 742883 224569 222671 288942 295455 342983 333364 347278 351916 365295 370153 342961 385413 780766 811374 557890 465122 309757 305926 351974 351880 365531 373519 376076 376129 418897 419115 681799 713192 39.85 67.5 1
08:45:23 2023-09-27 376596 375659 92553 90321 142715 147137 149425 149026 96325 95612 109131 110392 133939 136486 385163 409944 1118108 1099943 405579 423885 123660 110245 123117 125010 148157 145507 135821 137053 87196 88877 286454 253824 751395 745760 224569 222827 289027 295283 342983 332572 347278 351916 364462 370153 342961 384868 781689 811338 562757 465817 309538 305926 351974 351880 365239 372995 376346 376129 418861 419044 682449 713229 39.85 67.5 1
08:45:24 2023-09-27 375431 374596 92617 90288 142724 146662 151695 151149 96389 95071 109082 113373 134039 135682 382379 410122 1115257 1097424 402484 423289 123896 110092 123631 124752 147987 145586 136201 136416 87471 88723 284887 251545 755283 742138 224569 222827 288570 295492 342742 333870 346999 351916 364498 372114 343343 381901 781910 818616 558644 467857 309866 305030 354002 352099 365496 370180 376346 377261 421187 418759 680185 716751 39.85 67.5 1
08:45:25 2023-09-27 376433 374413 92809 90222 142887 146524 152474 148712 96686 95007 109384 113217 134292 135460 382987 415035 1109590 1102147 407982 423253 123896 110219 123498 124752 147894 145339 136171 136734 87531 88602 284677 250554 744155 742993 225519 222515 288942 290467 341982 333870 347314 351880 363080 369601 345414 383092 781942 820424 565499 468868 310414 305030 351974 353870 368325 371289 375814 376129 420183 422215 681703 714276 39.85 67.5 1
08:45:26 2023-09-27 380191 374556 92617 90292 142591 146731 151906 151149 96389 95006 109082 113284 134073 135494 382379 409404 1105396 1093738 408631 423253 123863 110245 123033 124785 151507 145339 135983 136863 87411 88816 284887 251722 742317 739192 224217 223140 288535 290229 342742 333604 346755 351916 365629 369601 344377 381901 781638 820351 560015 471274 309247 304779 356008 351506 366488 371112 377110 378290 419770 420778 678734 712341 39.85 67.5 1
08:45:27 2023-09-27 377427 374524 92681 90496 142812 146880 151977 151255 96323 95006 109082 110424 134461 135734 382951 413776 1104476 1092961 405687 422657 124100 110092 123498 124719 148157 145103 136394 136484 87597 88877 284887 252112 748123 744497 224217 223140 289027 289585 342742 333520 346720 351348 365629 369929 343343 381595 779327 820496 554532 468187 310414 303213 353392 351880 366631 370145 374943 378434 417651 420330 678663 710064 39.85 67.5 1
08:45:28 2023-09-27 377463 374524 92676 90131 143216 146183 149390 147782 96454 94716 109232 112993 134558 135290 384781 414908 1103078 1091439 405542 423109 124172 110186 123954 124910 149167 145069 136171 136382 87595 88569 283394 249741 745792 746113 224375 222515 288942 290573 340842 333870 348082 350499 364498 369565 345450 383092 779145 825137 558644 467542 311734 303853 354502 351880 368584 370993 373511 378398 418567 422512 684126 710566 39.85 67.5 1
08:45:29 2023-09-27 381273 374204 92671 90255 142921 146662 151837 151325 96422 95071 109048 113306 134006 135648 382343 415016 1102801 1090635 411603 423217 123660 110321 123117 125097 147690 145503 135915 136863 87411 88845 284887 251473 740060 747035 224569 222984 288093 291317 342983 333834 349379 351276 364427 367878 344859 385413 780802 823313 556537 465086 311293 303424 354502 351844 368808 373483 374076 377793 416995 422810 686784 712160 39.85 67.5 1
08:45:30 2023-09-27 378939 375332 92484 90654 142744 147377 149252 149268 96325 95329 109173 110552 134090 135802 384854 415440 1109188 1086788 410476 423551 123697 110534 123860 125303 151614 145778 135821 137263 87618 88877 288387 252432 734112 745586 224569 223611 288210 290397 342983 333328 349379 351807 365558 368428 345876 386273 780802 823315 555185 465086 312653 304744 354735 351844 367736 373221 374039 378362 416012 422179 686747 712341 39.85 67.5 1
08:45:31 2023-09-27 380731 375650 92553 90474 142455 147345 151871 151500 96422 95200 109014 110511 134006 135938 382343 413776 1109553 1086788 409823 423551 123660 110397 123117 125301 151648 145812 135949 137087 87164 88877 285544 252504 735297 747878 224533 227148 288535 289955 342983 333364 348852 351807 366401 368721 345632 385104 780531 820843 556537 465086 310414 304530 354002 351735 366631 373199 374350 380546 419031 420778 688026 712230 39.85 67.5 1
08:45:32 2023-09-27 378758 374391 92546 90438 143126 147671 148834 148956 96356 95168 109014 110639 134491 135904 384891 413776 1109976 1088224 408018 423515 123745 110397 123033 125010 151648 145339 135915 136863 87533 88877 283410 252504 741778 750005 223867 223454 288942 295928 342983 333364 348327 351807 366658 369823 345388 385104 778108 820843 555185 465086 310414 304744 354002 351771 365496 373483 374076 377757 415721 419079 685739 711330 39.85 67.5 1
08:45:33 2023-09-27 375431 374489 92617 90288 142468 146662 149620 151185 96356 95071 109048 110382 134006 135776 384090 413449 1109590 1088335 404330 423849 123830 110211 123117 124752 151648 145339 135727 136734 87228 88966 285544 252504 741393 751071 223795 222984 289027 295419 342983 333834 348291 351276 366694 371227 346266 383342 780436 818616 562757 467027 311037 304851 356008 351699 365282 372224 375026 378290 417252 419008 683766 712341 39.85 67.5 1
08:45:34 2023-09-27 376323 375355 92617 90416 142673 147691 149322 148715 96358 95071 109048 113318 134006 135904 382343 413776 1109553 1088167 403122 423217 123830 110058 123117 124924 149765 145644 136017 136948 87228 88723 286454 252076 737944 747219 224146 222827 288133 295910 342983 333834 348291 350746 366365 371262 345876 384250 779660 811446 557890 467542 310414 304100 353887 351880 365424 372402 375209 378470 418238 419008 683246 712341 39.85 67.5 1
08:45:35 2023-09-27 376433 374524 92617 90321 142818 146421 151837 148645 96454 95265 109215 110531 134242 135734 384891 414944 1112344 1091439 406045 422441 123764 110228 123793 125063 147690 145541 135949 137478 87618 88780 283861 252076 743709 747145 224569 222998 288570 289515 342983 333834 348291 350463 365558 371818 343273 383980 779697 811410 561386 467873 310853 303106 355505 354871 365460 372331 374076 378434 420738 419044 683729 711105 39.85 67.5 1
08:45:36 2023-09-27 376323 374489 92557 90193 142726 147076 149426 148715 96422 95006 109048 113373 134039 135810 381771 415052 1114429 1094516 404936 423217 123863 110245 123202 125262 149974 145644 136025 136729 87260 88877 297738 251434 743012 745213 225202 222515 288942 289436 342983 333870 349943 351276 363335 370153 344306 385413 781910 818453 560015 463700 311734 303601 351974 354370 366560 372924 373174 376888 420810 420259 687794 716366 39.85 67.5 1
08:45:37 2023-09-27 378269 375060 92475 90471 142593 147706 149252 149165 96358 95200 109282 110479 134217 135700 384346 412542 1116048 1097681 408322 423515 123084 110431 122863 125163 149589 146115 135539 137087 87260 88784 284887 251722 735738 743410 225202 222515 288942 289955 342983 333870 349451 351844 363335 370189 344306 385450 779628 816109 560015 463700 311293 304994 351974 353870 366596 373483 373775 376058 420147 420294 687307 713697 39.85 67.5 1
08:45:38 2023-09-27 376560 374556 92392 90478 141962 147897 149168 149131 96127 95362 108864 110531 134014 135938 384744 410086 1116048 1097634 405615 423253 123117 110465 122948 125336 149346 146049 135585 137290 86916 89060 283861 252504 733783 741612 225043 222827 288942 289436 342983 332859 348852 353906 364171 370118 344901 385996 780766 811374 564652 464721 310414 305675 351830 353653 366861 374057 375099 378390 419673 420447 687537 715894 39.85 67.5 1
08:45:39 2023-09-27 378306 374382 92392 90445 142489 147140 151696 151500 96293 95654 108905 110499 134006 135938 384074 409944 1116048 1096078 405579 423253 123660 110321 122948 125130 151614 145709 135505 137053 87099 88877 288176 252576 740976 742093 224885 222827 288942 289515 342983 333364 347314 351916 364427 370118 344901 385996 781318 811374 564128 465049 310195 304564 351974 353870 365531 373519 376080 376094 418897 419963 682244 713192 39.85 67.5 1
08:45:40 2023-09-27 375431 374565 92553 90288 142928 146696 151695 151185 96290 95039 109048 113407 134039 135776 382379 410086 1116048 1096535 404608 422621 124067 110245 123664 124719 150079 145442 136295 136752 87411 88723 297738 251545 750208 741612 224569 222515 288570 289031 342983 333520 347242 351880 365331 372127 347519 382493 782835 818073 557890 470534 310122 304851 354465 354835 365025 370145 377143 377757 420147 419008 681154 713156 39.85 67.5 1
08:45:41 2023-09-27 375369 374529 92681 90193 143439 146421 152153 150975 96487 95092 109232 113340 134258 135731 382683 411890 1110164 1102184 407779 421991 123863 110245 123446 124752 147690 145305 136171 136416 87260 88569 284887 250166 745176 744047 225519 221892 288942 290220 341982 335614 348046 351880 363335 370153 345414 383092 784192 820351 557890 468868 310305 305030 351974 354726 368548 371253 375777 376659 421106 422512 682186 714239 39.85 67.5 1
08:45:42 2023-09-27 378830 374560 92681 90288 142917 146421 149774 148991 96589 95200 109215 110382 134309 135580 385163 412434 1106718 1100727 410257 422585 124026 110211 123598 124719 148157 145571 136734 136795 87618 88691 283238 250943 742086 741832 225202 222827 288676 290467 342018 333870 348291 351916 363370 369911 345101 383092 780766 820388 553832 467873 310914 306357 351974 351880 367736 371809 376043 378776 417287 421621 682186 713192 39.85 67.5 1
08:45:43 2023-09-27 378939 373932 92681 90259 142686 146662 151871 151220 96290 94974 109048 113183 134039 135460 381807 408830 1106828 1094516 409787 422621 123830 110283 123328 124752 151718 145339 135949 136863 87196 88723 284887 251332 740473 742400 224569 223140 288535 291535 342983 333870 348327 353906 365594 368756 347519 383092 779628 820424 560015 467485 310414 306572 351974 351880 367736 371809 376346 376058 419697 421299 680442 714257 39.85 67.5 1
08:45:44 2023-09-27 380461 374382 92614 90349 142858 146559 149460 148611 96358 95103 109048 113340 134039 135460 381807 410649 1106828 1094516 410690 422621 123863 110160 124006 124752 147690 145305 136122 136450 87260 88602 284887 251332 740473 745760 224018 223140 288620 290432 342742 333870 347242 351916 366401 368979 344341 382441 781356 820315 559501 470200 306460 305030 355003 351807 366596 371253 377147 378362 416375 420921 674686 711835 39.85 67.5 1
08:45:45 2023-09-27 377693 374489 92681 90131 142984 146389 152153 148231 96389 94910 109342 113183 134258 135051 382951 415016 1102056 1092924 405651 422261 124305 109721 124139 124599 148933 144833 136463 136382 87595 88569 284887 250590 748285 747288 224569 223362 288942 290432 341982 334022 347278 350782 365629 370153 345414 382478 779697 825174 558644 470202 311625 304182 355971 354334 367556 370039 373966 378326 418754 421370 681482 711032 39.85 67.5 1
08:45:46 2023-09-27 376560 373941 92681 90288 143048 146656 149285 148229 96422 94845 109232 113183 134461 135512 382343 415052 1100422 1088167 407800 422288 123863 110245 123202 124752 148416 145339 136171 136450 87503 88723 285776 249429 743939 751071 224569 223140 288942 290502 341465 333870 349379 350782 365302 369049 346177 385413 779327 820460 553832 465159 311293 304530 354752 353870 368844 372366 373775 378398 418897 422810 686449 711105 39.85 67.5 1
08:45:47 2023-09-27 378903 374560 92603 90321 143023 146863 148765 148991 96356 95168 109048 113351 134106 135904 381842 413485 1109188 1085127 408018 422621 123150 110431 122948 125130 151543 145709 135949 137087 87131 88877 283410 252540 733995 744882 224411 222058 288942 290370 342983 333599 351834 351325 365273 369911 346855 385849 781245 823169 557890 464940 311734 304815 354967 351880 368880 373816 374112 380546 417509 422810 687271 710566 39.85 67.5 1
08:45:48 2023-09-27 378975 375104 92479 90321 142459 147414 151765 151535 96323 95264 109082 110435 134006 135938 382414 414724 1106828 1088335 410476 423587 123660 110431 123693 125163 151648 145812 135727 137087 87131 88877 284887 252468 734418 745586 224569 226793 288129 290432 342717 333364 349379 351844 365594 368721 343343 386273 778556 820263 557890 465159 310414 305030 354735 351807 366338 373554 375209 378059 416340 420330 687307 712341 39.85 67.5 1
08:45:49 2023-09-27 377463 374520 92617 90533 142790 147342 149460 149234 96390 95265 109282 110424 134331 135836 385127 413633 1112344 1088335 405542 423217 123693 110194 123768 125130 147589 145676 135855 136863 87196 88934 285544 252576 740707 750005 223867 226829 289027 289550 342983 333870 348888 351880 367570 370153 345632 385413 779145 819684 558644 465817 310853 305030 354502 351807 365531 373519 375209 378095 416375 420294 685813 712341 39.85 67.5 1
08:45:50 2023-09-27 376030 374855 92617 90321 142921 147121 151906 151360 96389 95071 109232 113407 134006 135682 381807 413159 1109590 1088335 404330 423253 123778 110245 122948 125097 151472 145339 135855 137087 87597 88909 287467 252540 739473 751605 223867 223140 288133 295184 342983 333870 348888 351916 367540 371853 345876 385413 778520 818453 558644 467211 311293 305030 353392 351844 365204 373519 374953 382085 419697 418794 686560 711724 39.85 67.5 1
08:45:51 2023-09-27 376967 374417 92584 90471 143225 147101 148972 148471 96290 94909 109048 113441 134318 135802 382647 412542 1109590 1087858 406008 423443 123896 110321 123361 125163 147989 145339 135949 136863 87260 88816 285999 252504 738064 750005 224182 223140 288133 295510 342983 333870 348834 351312 366730 371818 343308 384250 779697 811410 560015 467542 310853 304066 353922 354621 365496 372402 375814 378542 420478 419079 682727 711105 39.85 67.5 1
08:45:52 2023-09-27 375995 374529 92681 90288 142719 146696 151906 151009 96389 95039 109082 113250 134006 135494 381807 415052 1112887 1094516 405542 423253 123863 110245 123117 125044 150080 145773 136180 136734 87411 88877 284887 251722 741278 745447 225519 222515 288942 289991 342983 333870 350225 351844 363370 370189 344341 385996 783428 820460 565499 464137 311625 304456 351974 354871 366488 373865 373893 379466 420926 420886 687307 714220 39.85 67.5 1
08:45:53 2023-09-27 376560 375359 92479 90602 142327 147619 151625 149443 96159 95297 108939 113441 133821 135938 381771 411026 1116048 1096074 405579 423289 123084 110618 123319 125336 151579 146049 135505 137312 87196 88877 285776 252468 739798 739156 225202 222827 288942 290229 342983 332895 349415 353906 364462 370189 343343 386273 781318 811338 556537 465122 309247 305926 353752 353870 366338 374115 376346 377226 419852 420294 683282 714782 39.85 67.5 1
08:45:54 2023-09-27 376894 374230 92553 90276 142618 147485 149322 148715 96323 95038 109082 113407 134039 135998 382951 410122 1116048 1097387 402484 423253 123930 110058 123835 124752 148224 145305 136171 136450 87563 88723 283394 252252 745002 742883 224885 223140 288667 291733 342767 335687 350265 353584 365451 371972 345840 384685 784131 816336 557890 468868 310195 305926 354002 353870 367151 373234 377414 377226 419852 419044 681928 716403 39.85 67.5 1
08:45:55 2023-09-27 374306 375386 92681 90288 142749 147398 151906 151255 96323 95103 109082 113318 134039 136145 382683 410122 1116048 1097350 402802 422955 124305 110058 123835 124752 148191 145103 136394 136484 87595 88723 284887 250978 745225 742993 225043 222984 288605 295946 342742 333520 347278 351916 365558 372411 344859 382784 781354 820843 558644 470460 310305 305460 355003 353652 366596 370215 376346 378095 422400 420294 678663 716329 39.85 67.5 1
08:45:56 2023-09-27 376894 377161 92802 90372 142887 146559 152261 148645 96390 95039 109282 110373 134562 135580 382916 412542 1109627 1103004 410690 423217 123896 110245 123446 124785 148756 145606 136292 136863 87595 88877 285776 250943 741279 742357 225837 223140 288738 291352 342500 333870 348327 351916 363406 369895 345450 383978 781689 820424 558735 468536 310414 305675 351974 351880 368808 371809 376080 376094 418932 422810 682125 713229 39.85 67.5 1
08:45:57 2023-09-27 378903 374529 92705 90321 142715 146696 151941 151115 96389 94974 109082 113407 134039 135716 382379 409440 1106043 1092883 409245 422657 123896 110355 123446 125130 147589 145436 135983 136863 87443 88816 284887 251722 741163 742138 224411 226829 289027 290467 342983 333870 347278 353906 366730 369049 344895 383055 780802 824632 561386 468516 309538 304600 355971 351627 367155 372083 377803 378326 417509 421442 676524 713177 39.85 67.5 1
08:45:58 2023-09-27 378574 374346 92614 90309 143216 146386 149251 148991 96325 95265 109232 113373 134102 135682 382951 411929 1107007 1092961 408018 422621 124186 110279 123960 124752 147894 145305 136266 136484 87439 88877 283394 251758 747106 744497 224569 226758 288942 290573 342983 333555 346755 351844 366730 370153 344377 382516 779697 825137 554532 468552 310853 304566 353922 353870 367477 370180 376080 378506 418567 421586 678663 710566 39.85 67.5 1
08:45:59 2023-09-27 379270 373968 92617 90280 142951 146696 151695 151009 96454 95006 109082 113217 134073 135494 381807 415052 1102147 1088167 410004 422621 123863 110279 123202 125044 149975 145202 135983 136863 87196 88816 284887 250554 742240 747241 224569 223140 288535 291352 342500 333261 349451 351844 365558 369319 348824 384538 780274 824992 560015 467101 311845 304387 354967 354603 368700 371928 374039 378398 418932 422810 686212 712156 39.85 67.5 1
08:46:00 2023-09-27 378867 374520 92681 90131 142955 147323 149460 151289 96389 95006 109082 113284 134073 135588 381842 415052 1103693 1088204 410440 422657 123896 110355 123117 125130 151683 145373 135983 136897 87565 88816 284887 251014 739114 745622 224569 223140 288214 291592 342742 333870 349979 351880 365558 368754 345414 385996 781356 819774 564128 465122 310964 305030 354752 351880 368844 374115 374112 378398 416995 422810 687344 711068 39.85 67.5 1
08:46:01 2023-09-27 376596 374533 92681 90317 142797 147691 149322 148715 96323 95006 109082 110447 134039 135810 385092 413812 1109627 1087359 404936 423587 123778 110465 123117 125044 149660 145745 135965 137013 87260 88877 286454 252540 738528 746813 223931 223890 289149 291862 344923 333834 349272 351735 367361 371085 346365 385266 779697 820263 565499 466513 310853 304779 353392 351844 365496 373554 375814 381087 419697 420294 685813 710027 39.85 67.5 1
08:46:02 2023-09-27 375466 374560 92549 90288 142485 147174 151660 151149 96323 95070 109082 113407 134073 135716 381807 413194 1109627 1087488 404045 423253 123863 110355 123033 124785 151472 145507 135949 137053 87292 88845 284887 252504 741393 747145 224146 223140 288942 289480 342983 333870 348817 351844 367504 371818 343308 384214 779660 814924 553832 467873 311073 304066 354419 354370 365460 372366 376080 380647 420442 419973 685400 714183 39.85 67.5 1
08:46:03 2023-09-27 376433 374382 92742 90438 142812 147033 149460 148747 96654 95329 109350 110382 134039 135776 382343 417219 1112813 1092850 403086 423217 123863 110347 124135 125010 147690 145339 135949 136734 87531 88845 284887 251722 743128 750005 225202 222827 288675 289955 342717 333870 348817 350710 365266 372340 344341 385143 781356 816036 561386 467873 312176 303817 355236 353122 366560 372366 374039 378470 422031 420886 687794 713156 39.85 67.5 1
08:46:04 2023-09-27 378537 374493 92681 90263 142719 147140 151871 151325 96589 95006 109048 113373 134039 135682 384346 412578 1116048 1097634 405579 423217 123117 110431 122948 125303 149555 145846 135782 137156 87439 88784 284887 252038 743620 742663 225519 222984 288942 290158 342983 333364 349943 351916 364427 370189 345101 386544 781870 811374 564128 464794 310927 306320 353857 354871 366968 374498 376199 379772 420595 421335 688516 715215 39.85 67.5 1
08:46:05 2023-09-27 378037 374529 92553 90424 142850 147377 148869 151571 96324 95491 109014 110520 134242 136650 382916 410051 1118427 1097350 403725 423515 123830 110321 123446 125097 149974 145745 136038 136970 87411 88877 283861 252504 737389 740490 225202 223140 288098 295455 344923 333870 347278 353906 365522 372079 345876 384831 781870 811374 557890 468536 309210 306357 354002 354370 365460 374079 377414 377757 420147 419044 682670 714203 39.85 67.5 1
08:46:06 2023-09-27 375369 374190 92681 90255 142955 146627 152012 148438 96454 94877 109342 113373 134225 135332 385019 411890 1109627 1102967 407489 422621 124067 110245 123664 125010 147887 145305 136171 136734 87563 88723 284887 250131 744518 739120 225519 222515 288906 290467 342464 335759 350836 351627 364760 372091 345792 382873 784131 822477 558644 470534 310086 305710 355505 353582 367664 371218 376346 381359 422661 422143 679662 714745 39.85 67.5 1
08:46:07 2023-09-27 377502 374244 92933 90255 143216 146386 149355 148333 96454 94974 109308 113373 134532 135051 382379 412578 1109188 1100615 407945 422585 123896 110431 123598 125097 148224 145571 136171 136734 87595 88723 283394 250518 740476 742101 225837 222515 287081 291388 342500 335759 348327 351880 363880 370153 346942 384214 781906 824152 560015 469201 312211 305030 351974 354621 368844 371809 376346 376623 421070 422810 680663 715236 39.85 67.5 1
08:46:08 2023-09-27 378830 373928 92681 90280 142921 146696 151906 151220 96290 95071 109232 113441 134432 135682 382343 408830 1106828 1094516 409787 422621 123896 110397 123202 125130 149870 145296 136137 136863 87595 88877 283861 251824 746740 742737 225130 224083 288906 290361 342911 333798 350836 354871 365702 369530 345379 384214 780766 825393 550481 469201 310414 306789 353965 351880 368556 373199 377414 376924 417616 422810 680700 713156 39.85 67.5 1
08:46:09 2023-09-27 379651 374489 92681 90569 142917 146731 151941 151220 96454 95136 109308 113441 134258 135682 382647 408830 1106828 1094516 410150 423587 123863 110321 123631 125329 147792 145676 135949 137053 87595 88909 284887 252097 740191 745760 224569 222058 289027 290467 342983 333870 347314 354406 366658 369530 345101 383092 781910 820424 561386 470534 309538 305926 355254 351880 367700 372118 378376 381630 420959 421892 676488 714368 39.85 67.5 1
08:46:10 2023-09-27 377126 375300 92873 90103 143296 147076 149844 148301 96487 94813 109451 113116 134444 135026 382379 415052 1100386 1091299 405615 422964 124514 110050 124073 125102 149270 145644 136609 136390 87835 88715 283570 249988 747891 747334 224885 223140 288942 290009 341659 336471 348817 350710 365629 370118 346455 384067 779697 825137 560015 468536 311955 304030 355003 351880 368808 371218 374076 378398 418897 422810 682670 713354 39.85 67.5 1
08:46:11 2023-09-27 378722 373932 92681 90280 142921 146696 151966 151220 96454 95039 109232 113407 134351 135460 384744 415052 1102019 1088167 410403 422621 123896 110321 123361 125097 151683 145541 135949 136829 87595 89105 284887 250907 738315 747219 225202 223140 288738 291352 342742 333870 349943 351807 365558 368721 345899 386270 780508 824189 557890 464794 310964 304743 355468 351771 368664 374164 374724 378254 419770 423406 687307 711068 39.85 67.5 1
08:46:12 2023-09-27 378939 374270 92661 90412 142459 147482 151871 151466 96127 95200 109098 110533 134006 135904 381807 413776 1106828 1085090 410440 423217 123627 110397 123117 125130 151648 145709 135821 137183 87196 88877 285544 252504 735352 745939 225202 227060 288942 290432 342983 333834 349415 351880 366694 368721 343343 385996 779660 820978 562757 466477 310964 304172 355003 351880 365531 374079 375209 378362 417287 420294 686821 710026 39.85 67.5 1
08:46:13 2023-09-27 375901 374520 92553 90255 143182 146386 149112 148436 96356 95006 109082 113407 134529 135648 382343 415052 1109590 1092148 403086 422919 123863 110211 123380 125130 151683 145642 135949 136863 87531 88877 286454 252112 743012 747806 225043 222827 290540 292159 342803 333690 351834 351699 367361 372198 346855 385230 778925 818653 557890 467174 311073 304922 354454 353870 365246 372118 375740 378506 418861 419669 686486 713502 39.85 67.5 1
08:46:14 2023-09-27 375149 374524 92553 90288 142789 146696 151871 151220 96290 95071 109199 113407 134039 135682 382647 415052 1112850 1091336 403086 422621 123896 110245 123117 125234 151541 145339 135949 136897 87228 88877 284887 251722 740817 751071 224885 223140 288570 289550 342983 333870 349379 351276 366401 372375 344341 385104 781356 811446 561386 467873 311734 304066 353392 353087 365531 372402 374112 378542 422031 420921 685776 714257 39.85 67.5 1
08:46:15 2023-09-27 375995 374163 92685 90292 143187 146794 149390 148471 96454 95007 109082 113441 134338 135776 384074 413812 1116048 1097634 405542 423551 123863 110431 123117 125130 147879 145676 136156 137038 87678 89113 285999 251932 737857 744771 225837 223140 290576 290326 342911 333798 351019 351807 364427 371818 345137 386908 781870 819611 561386 465086 312176 305638 354716 352099 367405 374342 374076 377793 421438 421586 687867 715325 39.85 67.5 1
08:46:17 2023-09-27 376560 374529 92681 90507 142455 147379 151966 151535 96454 95071 109232 113318 134039 135776 384163 412252 1116048 1096853 405579 423253 123117 110695 122948 125370 149661 145903 135539 137213 87260 88877 284887 252076 735587 747878 225519 223140 287120 290432 344680 333599 350508 353906 365010 371262 344377 386544 781906 811338 564652 465086 310414 306357 354643 354439 367449 374391 377073 380153 420004 421406 686560 717424 39.85 67.5 1
08:46:18 2023-09-27 376030 374524 92557 90288 143126 146421 149147 148471 96389 95071 109048 113407 134090 135682 381771 410051 1117896 1100615 406045 423597 124172 110219 124135 125236 147920 145675 136129 137046 87531 89056 285999 252540 740932 745760 225202 223697 291156 289761 343211 333555 347278 351916 365451 373230 344859 383401 779628 820263 551128 468552 310305 305675 355003 353652 366302 371253 377147 378398 422697 420294 678700 714745 39.85 67.5 1
08:46:19 2023-09-27 375901 373928 92681 90288 143182 146386 149425 148194 96487 94844 109266 113183 134399 135239 382379 412542 1109553 1103004 407945 423253 123896 110321 123631 125044 147920 145339 136266 136768 87563 88816 284887 250554 741279 742357 225837 223140 289027 291352 342983 333870 348888 351916 363916 369907 348824 383921 784020 824335 561386 469867 310264 305280 354716 355876 368664 372070 376346 377829 422697 423406 683285 716847 39.85 67.5 1
08:46:20 2023-09-27 379651 373408 92681 90292 142845 147033 149460 151115 96454 95039 109232 113373 134225 135494 382647 412578 1109590 1100582 411384 423253 123863 110397 123531 125130 147690 145339 136171 136829 87563 88816 283394 251434 741855 742357 225519 226989 288942 291388 342983 333870 348888 354907 365594 369565 345450 384831 780766 824555 560015 468536 310414 306789 354002 351880 368844 372960 377414 377226 417651 422810 680700 713192 39.85 67.5 1
08:46:21 2023-09-27 377427 374208 92617 90288 142951 146696 152047 151115 96422 94974 109082 113407 134351 135460 382951 413776 1105259 1094516 405687 422621 124271 110058 123902 124752 148859 145204 136394 136768 87595 88877 285781 251509 746998 747219 224986 224047 288906 293535 342911 336709 350339 353834 367619 369977 347592 384067 781910 820424 560015 470200 309975 306608 355720 351880 367736 372402 375623 381630 418238 422215 676671 711068 39.85 67.5 1
08:46:22 2023-09-27 377693 374226 92621 90288 143121 146386 149620 148471 96290 95007 109417 113441 134313 135648 384707 411276 1105259 1094516 405651 422585 123896 110245 123117 125044 147887 145373 136171 136863 87411 88966 283394 251686 741929 747878 224569 226793 288942 290573 342983 334022 347242 351880 367246 370153 345379 383055 779697 825137 538470 468552 311073 305030 354454 353870 367700 370180 376346 380683 421854 421299 681154 714220 39.85 67.5 1
08:46:23 2023-09-27 378420 374226 92681 90321 142951 147140 151906 148956 96389 95038 109082 113373 134039 135648 382379 414727 1103656 1090524 410294 423217 123896 110431 124407 125342 148461 145910 136190 136726 87835 88995 285776 250799 740550 749344 225447 223768 288906 292241 342742 333870 350472 351519 366258 369824 346978 386583 780802 824189 565499 465159 311625 305030 355003 353870 369956 373519 374112 378434 418897 424147 687344 711141 39.85 67.5 1
08:46:24 2023-09-27 378903 374484 92553 90445 142493 147379 151660 151500 96454 95135 109082 110447 134272 135938 382379 414396 1106828 1085781 411384 423253 123660 110431 123117 125336 151683 145812 135949 137217 87439 88909 284887 252468 741349 747241 225202 227148 288738 291352 342983 333834 350472 351916 366401 368979 344377 386544 780802 820843 557890 465525 310964 305638 355971 351735 367556 374498 375630 378290 419770 422333 687647 713354 39.85 67.5 1
08:46:25 2023-09-27 375635 374226 92681 90325 142848 146696 151765 151255 96290 94974 109082 113250 134258 135927 384744 414872 1113098 1093553 406045 422477 124086 110330 123598 125202 147989 145640 136627 136829 87292 88877 283861 251722 741048 746924 225202 222984 288877 290397 342983 333690 349134 351312 365045 372411 344895 385104 779664 816109 561386 467211 312176 304066 354752 353652 366631 372960 374076 378434 422067 421253 687867 714203 39.85 67.5 1
08:46:26 2023-09-27 375466 374208 92681 90288 143182 146386 149390 148506 96389 95103 109266 113441 134448 135904 382343 415052 1114466 1096074 405542 423253 123863 110321 123565 125163 148687 145339 136300 137087 87595 88877 283394 251722 742317 745059 225837 223140 288133 290573 342983 333870 351280 351627 364760 371831 345308 387056 783775 817767 555185 464538 312176 305782 351974 354871 367441 374676 375245 380275 421438 421550 689497 714745 39.85 67.5 1
08:46:27 2023-09-27 376295 375203 92452 90602 142459 147619 151625 151641 96159 95199 109082 110467 133821 135904 384474 410086 1116048 1097634 405615 423885 123084 110618 122863 125370 149346 146151 135581 137424 87196 88909 284887 252432 732017 740490 225202 223140 287120 290432 344923 333364 349943 354406 365558 371262 343343 386544 781942 811410 562757 465122 310414 306573 354002 354370 366596 374676 377414 377793 420147 420921 683282 714239 39.85 67.5 1
08:46:28 2023-09-27 375369 374524 92681 90288 142955 146662 151906 148768 96389 94845 109232 113217 134258 135460 382647 411640 1112887 1102147 404900 423253 124305 110355 123598 125010 148224 145204 136171 136416 87595 88991 284677 250303 751455 746160 225837 222792 290576 291211 342839 336709 350836 351771 365451 372411 345414 383092 781906 822368 559673 468516 310853 305460 354752 353688 367556 371253 376346 378398 422733 421586 678700 715325 39.85 67.5 1
08:46:29 2023-09-27 376433 373372 92681 90288 142946 146696 151976 151080 96454 94845 109266 113373 134609 135366 382414 412542 1108020 1102221 410690 423253 123896 110245 123380 124752 147690 145339 136300 136734 87563 88816 284887 250766 742433 741832 225693 223140 288942 291796 342983 333870 348888 351916 364462 369565 346455 384831 781906 825137 557890 468536 311073 306357 351974 353870 369400 372676 376126 379968 422336 423966 682560 716403 39.85 67.5 1
08:46:30 2023-09-27 378261 373959 92617 90321 143216 146949 149112 148471 96454 95070 109232 113474 134148 135768 382343 409440 1106828 1094516 410690 423299 124395 110457 124039 125236 147920 145675 135847 136760 88270 89023 283394 251578 744521 742883 225043 222093 287260 291388 342839 333450 347314 354657 367798 369929 345414 382836 781547 820424 561386 468552 309975 305926 353392 351880 367771 372437 375659 378470 418238 422512 677666 711068 39.85 67.5 1
08:46:31 2023-09-27 377162 374003 92672 90445 142896 147691 149530 148715 96454 95103 109232 113474 134073 135682 382916 411348 1106828 1094516 408018 422621 123896 110355 123202 124958 148690 145442 136076 136974 87563 88877 283861 251722 742121 743790 224569 226829 287295 290326 342983 334525 347278 351916 367540 370153 345414 382784 779403 827810 555903 468516 311293 304851 356008 354334 367556 371077 376770 381112 418861 422179 678663 711105 39.85 67.5 1
08:46:32 2023-09-27 376596 373399 92681 90321 142955 146696 151906 151220 96454 95136 109249 110531 134461 135734 384891 415016 1103863 1091439 410690 423073 124172 110296 123598 124752 147690 145339 135983 137349 87771 88934 285781 250166 743823 747108 225202 223697 287295 291655 342500 333287 350225 351650 366401 370224 347293 386544 780802 825210 555185 466550 312176 305030 353356 353870 369993 373257 375245 378470 420147 421544 685813 712688 39.85 67.5 1
08:46:33 2023-09-27 378903 374226 92681 90445 142715 147174 151695 151289 96389 95039 109082 113284 134073 135716 381807 415052 1105259 1088241 411676 423253 123745 110465 123675 125044 151437 145373 135727 136897 87531 88816 284887 250943 739114 746149 225202 226793 288982 292028 342573 333654 350364 351771 365487 368873 345828 387333 781836 823132 556537 465122 311293 305030 352884 351591 368441 374342 375777 378434 417616 423406 689497 711105 39.85 67.5 1
08:46:34 2023-09-27 378975 374560 92429 90478 142920 146863 148869 148852 96159 95070 109082 113351 134179 136079 381807 413812 1106828 1086788 410150 422621 123863 110465 123033 125163 151543 145812 135727 137087 87228 89031 285999 252504 733277 745586 225202 222590 288942 290573 343231 333870 349415 351916 367870 371262 343378 385450 779697 817262 558644 467542 311073 305926 354454 351880 365496 373519 376346 378542 418897 420957 684806 712662 39.85 67.5 1
08:46:35 2023-09-27 375791 374565 92681 90288 142946 147398 151906 151289 96389 95103 109232 113542 134073 135700 381807 413974 1112850 1093738 403158 423253 123896 110465 123202 125163 149765 146049 136249 136950 88046 89052 285776 251968 744523 746961 225519 223140 290987 290326 344680 333870 349379 351312 365594 373266 347838 384810 780398 816109 557890 467873 311919 303566 354987 353122 366596 373554 376346 380756 421438 420330 683282 711141 39.85 67.5 1
08:46:36 2023-09-27 375901 374230 92681 90354 142814 146731 151906 151289 96389 95006 109082 113474 134039 135682 381807 413974 1112850 1093738 403122 422657 123896 110431 123446 125130 148249 145575 135987 136863 87471 88877 284887 252326 740932 747806 225202 223140 289044 290432 342983 333870 349415 350818 365629 372969 344859 385450 781356 816109 557890 467873 312176 302857 355971 355839 366345 372937 374003 378434 422256 421406 686638 715894 39.85 67.5 1
08:46:37 2023-09-27 377465 373923 92681 90321 143088 146455 149147 148506 96323 94974 109082 113407 134148 135682 381771 414760 1117896 1097681 408068 422477 124086 110330 123868 125236 150184 145503 136129 136950 87683 88877 283394 251722 744000 744918 225765 223140 288133 290573 342983 333870 351321 353689 365159 371854 345414 385016 781942 818036 553832 465122 311955 305136 354002 352134 367736 374676 375282 377297 421474 421621 687867 715782 39.85 67.5 1
08:46:38 2023-09-27 377428 374524 92425 90635 142422 147897 148698 149934 96159 95103 108897 110479 134039 135972 381807 413164 1116048 1095795 405651 423885 123778 110465 123202 125163 151648 145575 135983 137122 87411 89125 283523 254077 735652 741832 225519 226793 287160 290573 342991 333870 347349 353906 365309 372946 346501 385120 784131 816336 562757 469201 310378 306717 354716 354835 365353 373519 375096 378398 420810 419999 682597 713156 39.85 67.5 1
08:46:39 2023-09-27 376323 373963 92681 90164 142862 147076 149949 148715 96754 95039 109249 110341 134343 135621 384854 412037 1113135 1103906 406911 422216 124271 110287 124106 125061 150114 145745 136463 136867 87595 88784 297738 250518 747782 742700 225519 222984 288772 290419 342983 334256 348571 351916 365010 372411 346942 384214 784156 824482 558644 470534 311073 305890 355003 353652 368808 371809 377147 378434 422661 423406 679625 715288 39.85 67.5 1
08:46:40 2023-09-27 378500 374190 92809 90288 142955 146662 152084 148438 96454 94909 109308 113340 134225 135482 382343 412506 1109976 1100545 410403 423947 124034 110321 123531 125063 149974 145442 136141 136914 87595 88877 283238 250907 742548 742181 225693 223375 288870 291859 342875 335723 349236 354871 365380 369648 349008 384031 782975 820424 557890 469201 311184 305782 351974 354871 369400 372366 376346 380694 420774 423406 682670 714745 39.85 67.5 1
08:46:41 2023-09-27 380731 376548 92681 90288 142921 146696 151871 148645 96356 94974 109232 113340 134006 135460 382343 409727 1106828 1100167 410403 422252 123896 110287 123531 125010 148183 145339 136171 136829 87595 88845 284887 250943 741855 742357 225837 223768 288942 291761 342983 335759 349379 354907 365558 370118 346455 384794 781318 825101 557890 468868 311293 306789 351974 351880 368844 372924 377414 377226 421556 423154 682412 715782 39.85 67.5 1
08:46:42 2023-09-27 379921 373923 92714 90288 143191 146386 149251 148471 96356 94974 109308 113373 134090 135460 382343 408795 1106828 1092845 407945 422621 123863 110321 123446 125308 148395 145705 136122 137525 87531 88962 283861 251542 742202 744737 224900 224398 288906 291388 342983 333870 347278 353906 367655 370118 345863 383055 781356 823313 561386 468589 310195 304600 354419 351880 367700 371809 375060 378506 418532 422512 677629 712082 39.85 67.5 1
08:46:43 2023-09-27 378537 374489 92681 90445 142820 147076 149530 149515 96422 94974 109199 113407 134039 135682 382343 412219 1103619 1092924 407658 421955 124271 110211 124541 124719 148561 145240 136484 136531 87715 88877 286454 251686 751364 744317 224885 227024 287897 290326 342983 334525 347278 351880 367246 370153 345379 382748 779697 825137 562198 472543 311882 304707 356980 353689 367556 371077 376236 380575 419673 422297 678480 713824 39.85 67.5 1
08:46:44 2023-09-27 379651 373363 92681 90288 142921 146662 151871 148645 96454 94942 109308 113373 134258 135426 384163 414799 1106970 1091439 410105 422441 124172 110262 123802 125547 148157 145505 136224 136700 87563 88845 285781 250166 744752 746924 225202 223768 287897 292241 342464 335723 350436 351844 366365 370153 347536 386270 780802 825101 561386 466513 312176 304994 353356 354621 369956 373483 374907 378434 420147 424183 685776 712615 39.85 67.5 1
08:46:45 2023-09-27 381816 373928 92681 90507 142955 147379 151837 151360 96454 94974 109232 113373 134006 135927 381807 415052 1105222 1088167 410440 422585 123693 110397 123117 125097 151614 145339 135821 136863 87503 88845 284887 251509 738183 746676 225202 226953 288620 292241 342983 333870 353523 351555 366408 370979 347287 386434 781245 824992 561386 466294 312841 304815 355971 354871 369993 373519 375172 378470 420595 424002 685739 712111 39.85 67.5 1
08:46:46 2023-09-27 381273 374489 92553 90654 142761 147234 149180 149234 96325 95168 109098 110607 133909 136213 384291 413270 1106681 1088335 410440 423253 123830 110431 123550 125409 149870 145700 135821 137092 87563 89113 283861 252432 752096 745549 225202 222401 288797 292150 344923 333870 350472 351916 366658 369530 344859 386544 779697 820843 565499 466147 310159 305460 355254 351844 367700 374640 375777 378434 417616 421586 687307 712341 39.85 67.5 1
08:46:47 2023-09-27 378574 373932 92617 90288 142333 146494 148869 151360 96290 95038 109048 113407 134010 135904 384074 412578 1109553 1085864 405579 422919 123863 110321 123117 125097 151543 145537 135915 136958 87503 88909 286454 252288 738077 748459 224282 224398 288942 292073 345655 333798 349799 351771 367655 371606 344306 385996 779660 816189 562757 467763 311293 304564 354454 353870 366267 373794 376236 380647 418861 420921 683802 712082 39.85 67.5 1
08:46:48 2023-09-27 376323 374489 92681 90445 142831 146902 149112 148956 96290 95007 109048 113373 134010 135776 384074 412219 1109590 1088167 402767 422621 123863 110321 123927 125097 147690 145339 135949 136863 87595 88877 283861 252468 741278 747806 224569 223140 289079 289475 342983 333870 349379 351844 367504 372375 344341 385413 779697 811446 561386 467873 311293 304066 354454 354871 366302 373519 376053 381273 421151 420635 685585 714368 39.85 67.5 1
08:46:49 2023-09-27 377465 373359 92621 90288 142930 146494 149008 151185 96356 95039 109048 113373 134044 135460 384074 415052 1116048 1096074 405221 422621 124276 110347 124006 125600 150078 145745 136137 136825 87743 88901 283861 251578 744987 745791 225837 223140 288133 290925 342983 333226 351033 351663 364938 372375 345414 386544 783859 818490 569147 465086 312176 305030 354002 352134 367405 374079 374076 378059 422067 421586 689331 715288 39.85 67.5 1
08:46:50 2023-09-27 377659 373897 92681 90333 142535 147107 148869 151325 96356 94974 109048 113373 134044 135859 384346 413159 1116048 1096074 405542 422621 123117 110465 122948 125130 149661 145606 135842 137087 87595 88877 283861 251722 736759 744461 225837 223140 288133 290432 342983 333870 351002 351880 364754 371818 345379 387092 781354 820978 555185 464830 313062 305674 354465 355624 367556 374199 374459 380694 421258 421406 687831 715288 39.85 67.5 1
08:46:51 2023-09-27 376030 374489 92553 90288 142451 147482 151684 151360 96454 94877 109232 110543 134428 135734 383907 412255 1115938 1096742 405470 422405 123731 110449 123117 125409 149346 145846 135619 137177 87531 89068 283861 251578 733845 746160 225837 223140 288168 293535 342983 333870 351002 351880 364462 371818 345379 387129 780766 818453 565499 465086 311955 305854 354002 352099 367700 374676 374907 377793 421474 421586 687867 714745 39.85 67.5 1
08:46:52 2023-09-27 375995 373919 92425 90321 142361 147379 151484 151466 96290 95071 109048 110380 133788 135904 383260 410987 1116048 1096074 405579 423253 123117 110465 122863 125336 151368 145812 135539 137087 87196 88877 284887 251896 749866 742174 225678 223140 288133 290220 344815 333582 350786 354995 365309 371641 347592 387605 784131 815891 561386 466333 312176 305890 354002 354871 367405 374413 375447 378059 421366 421586 687831 714239 39.85 67.5 1
08:46:53 2023-09-27 375103 373941 92705 90372 143216 146999 149111 148366 96358 95006 109098 110414 134580 135580 385163 409908 1114392 1097350 404064 422297 124376 110025 123868 124719 151753 145069 136171 137076 87771 88662 284887 250730 747500 742883 224950 222827 289079 290432 342983 334291 348291 351916 365266 373492 346213 383092 781942 820843 558644 468150 310414 305460 355003 353652 367700 371809 376346 378434 423329 422215 678663 714745 39.85 67.5 1
08:46:54 2023-09-27 377051 372778 92681 90288 143182 146386 149390 148229 96389 94974 109232 113183 134317 135332 384346 411926 1110164 1100582 409787 422585 123896 110431 123413 125155 147690 145339 135949 136863 87771 88991 281314 251080 742548 741795 225837 223768 289027 293382 342875 336203 349272 354334 364391 370118 346978 385413 786014 825503 561386 469201 311293 306789 351974 354334 369400 372402 376346 376924 418897 423406 682670 714745 39.85 67.5 1
08:46:55 2023-09-27 379540 376093 92810 90471 142769 147528 149562 148715 96290 94942 109215 110296 134010 135648 381807 408508 1105222 1096116 408594 422585 123863 110245 123117 124752 148183 145442 136055 136841 87595 88877 286454 251509 742086 740490 224885 222093 288942 292726 342983 333870 347349 353906 367798 370153 346177 383092 781547 820388 553832 468552 309975 305890 353887 351880 367736 371845 375623 378506 418238 422512 677176 710566 39.85 67.5 1
08:46:56 2023-09-27 378574 373408 92617 90288 142930 146416 149112 148231 96290 94877 109048 113340 134044 135460 385019 412542 1102837 1093699 409231 422333 124481 110194 124073 124652 148293 145202 136258 136279 87531 88901 283861 251542 751147 746160 225043 226829 288906 293315 342947 334525 347278 351880 367798 370979 348331 383055 780802 820315 561386 468589 310414 305030 354419 353870 367736 371289 375096 378506 418532 422512 677150 711068 39.85 67.5 1
08:46:57 2023-09-27 377355 373368 92681 90193 142980 146389 151941 148231 96422 94877 109232 113183 134317 135051 382343 413776 1102056 1092961 405651 421991 124305 110058 124106 124719 148290 144898 136437 136287 87595 88569 284887 250802 750692 745976 225043 226829 288273 290467 342742 334525 348046 351844 366694 370189 346455 382800 779403 827971 557274 470534 311734 303601 356008 353761 367556 371077 375630 378506 420147 422810 681666 713064 39.85 67.5 1
08:46:58 2023-09-27 380694 373363 92621 90445 142489 146696 151660 151220 96325 95136 109215 110447 134242 135580 384310 414288 1103863 1091439 412081 422441 123764 110397 123033 125010 149555 145442 135825 137046 87531 88845 283861 250978 740288 745976 225549 226793 288751 292072 342983 333870 350472 351880 366401 368979 346213 387129 780802 819161 555185 465159 311734 305030 352333 351880 368844 374377 375245 378434 417616 423406 686821 710566 39.85 67.5 1
08:46:59 2023-09-27 380191 373923 92421 90321 142489 147140 151625 151289 96127 95039 108714 113407 133880 135682 383260 412578 1110164 1086788 409823 423253 123778 110465 122948 125130 149662 145404 135731 136992 87228 88909 285544 252468 743697 744497 225202 224873 288906 292882 345338 333568 350328 351735 367655 369977 346855 387293 781565 823169 565499 465159 311734 305460 354930 353567 367736 374640 376080 378470 417616 422702 687560 710027 39.85 67.5 1
08:47:00 2023-09-27 376967 376254 92643 90413 143182 146999 149007 148366 96325 95039 109173 110382 134090 135776 383260 412542 1110164 1088302 403086 422621 123863 110397 123117 125030 150451 145339 135829 136863 87228 88877 283861 252504 741278 747806 224569 226829 288807 290167 344923 333870 349415 351916 368683 372411 344859 385450 779697 816073 561386 467873 311734 305030 354490 354370 365531 373519 376346 381294 420774 420921 683766 711105 39.85 67.5 1
08:47:01 2023-09-27 375186 373963 92553 90354 142896 147485 149113 148715 96323 95007 109082 113407 134044 135904 384474 415052 1109627 1093738 403086 422621 123863 110431 123202 124752 150114 145846 136129 137033 87711 88995 286454 251968 741855 746924 225606 223768 291774 290247 344923 333870 349415 351312 366694 372946 345414 385413 781356 816073 561386 468648 311552 304102 353922 353652 367147 373519 375245 381294 422697 421550 685776 713192 39.85 67.5 1
08:47:02 2023-09-27 376177 374186 92553 90325 142818 146696 149252 148711 96290 94909 109199 113250 134039 135460 383855 416510 1112850 1096074 405542 422621 123896 110245 123927 124752 147717 145339 136184 136863 87595 88816 285776 251722 743475 743410 225837 223140 288133 290467 342983 333870 351038 351916 365010 371818 345414 385052 781906 816109 561386 464757 311293 305926 354002 352099 367736 374676 375245 377261 421474 421586 687831 714276 39.85 67.5 1
08:47:03 2023-09-27 377465 374190 92425 90445 142029 147379 148628 151430 95963 95039 108714 113474 133788 135904 383260 409873 1119489 1097681 406867 422477 123679 110483 122863 125442 149276 146013 135373 137141 87196 89031 286454 252432 732851 741832 225476 223033 289027 290467 342991 333870 348362 354762 365558 371262 343308 384831 781942 811410 562757 469534 310414 306357 355003 353870 365496 373519 375060 378398 420183 419999 681703 713192 39.85 67.5 1
08:47:04 2023-09-27 374692 373403 92617 90276 142732 146494 148904 150975 96290 94910 109048 113217 133918 135460 381771 409763 1114682 1097387 404608 422621 124186 110168 123902 125102 147954 145069 136171 136416 87563 88691 284887 250554 757838 742883 225202 222984 289079 290467 342500 334336 348327 353653 365309 373243 348824 384067 783859 818308 551128 470239 311073 305782 354967 356110 366560 371253 377414 378434 422410 420742 678663 714745 39.85 67.5 1
08:47:05 2023-09-27 380153 375478 92681 90321 143588 146999 149145 148227 96325 95007 109316 110382 134204 135358 384854 412109 1109902 1097387 410403 422621 124100 110279 124039 125236 150345 145305 135949 136768 87471 88755 283861 251470 741278 740783 225678 226900 289027 291352 342983 333870 349415 352134 365629 370153 346455 385413 781098 820496 553832 468536 310414 306789 354502 351880 368880 372960 375623 378362 418273 422810 678736 712147 39.85 67.5 1
08:47:06 2023-09-27 379917 373372 92612 90321 143092 146421 149620 148264 96454 95006 109082 113407 134111 135460 383260 408222 1106828 1094516 408054 422621 123896 110245 123598 125163 147792 145339 135983 136863 87260 89060 283394 251860 742433 743826 225022 224398 288942 291796 342983 335759 350836 355409 366551 370012 346959 385413 779664 825174 561386 469017 310414 306789 355003 351880 368844 373234 378413 378362 418567 422810 678736 712651 39.85 67.5 1
08:47:07 2023-09-27 378500 374342 92647 90471 142854 147001 149460 148677 96290 94942 109082 113250 134039 135734 384346 412396 1106043 1094516 405687 422477 123896 110245 123960 125044 147894 145339 136205 136768 87627 88877 285776 251509 741374 739192 224885 222093 287295 290502 342983 334561 347314 351916 367870 371298 345450 383128 779697 820460 561386 468625 311073 305030 355023 353870 367736 371809 375060 380720 418932 422215 678700 711105 39.85 67.5 1
08:47:08 2023-09-27 378537 373403 92937 90008 143022 146186 152117 148128 96487 94716 109266 112993 134477 135017 381807 415016 1100496 1092148 408359 421361 124514 110008 124482 124929 149105 145202 136292 136279 87835 88747 283861 250447 747072 747108 225549 222058 288273 290538 342983 334596 350836 351807 368352 371262 345934 383092 781282 825137 561386 468589 310414 305030 354490 353870 367771 371289 373972 380720 418932 422810 678146 710566 39.85 67.5 1
08:47:09 2023-09-27 378537 373372 92738 90458 142849 146416 149147 150975 96389 94748 109316 113027 134077 135261 383260 415052 1100459 1088204 405615 422621 123896 110245 123631 124752 147724 145202 136218 136450 87747 88816 283238 249393 747672 745622 225202 226865 288133 292560 342500 334291 349451 351596 366658 371262 347572 385450 779697 826339 557890 466991 312176 305030 353356 354370 369993 372402 375245 378506 420147 424219 683282 711105 39.85 67.5 1
08:47:10 2023-09-27 379540 373048 92621 90288 142930 146494 148939 151009 96290 94877 109082 110447 134280 135606 384744 414763 1102690 1091439 410294 422441 123967 110296 123598 125202 148316 145339 135855 136450 87595 88877 283861 250799 738792 746676 225202 226793 288942 293176 342983 333870 351038 351916 366694 369859 347013 387826 782809 820460 562757 466183 311955 305030 353392 353870 369993 374377 375245 378470 418932 421509 688479 711105 39.85 67.5 1
08:47:11 2023-09-27 380731 373412 92553 90486 142325 146494 148454 151255 96159 95071 108973 113441 133918 135716 381580 413485 1106828 1086788 410476 422324 123986 110465 123033 125163 151437 145575 135539 137122 87563 88909 283861 252112 733865 745622 225519 226972 288906 292150 344851 333690 351316 351663 366551 369425 345308 387605 781245 820734 564128 466294 311074 305890 352368 351880 368584 374953 376346 378434 417651 422810 687867 714368 39.85 67.5 1
08:47:12 2023-09-27 376140 374235 92743 90562 143191 146794 148799 148767 96390 95039 109207 110414 133989 135768 384310 414036 1109590 1088204 402519 422477 123863 110321 123361 124752 151472 145373 136069 137316 87471 88816 281090 252148 737481 747806 225202 226865 289079 290573 342983 333870 349451 351844 367246 372969 344895 385450 779697 811482 561386 467873 311293 304066 354490 352134 366631 373292 375814 380756 422697 420626 683729 712147 39.85 67.5 1
08:47:13 2023-09-27 375791 373399 92617 90325 142797 147485 149322 148715 96323 94877 109082 113441 134048 135460 383803 415052 1112850 1094516 404711 422324 123863 110279 123117 124785 149765 145442 136051 136946 87711 88991 283861 251860 738553 746924 225621 223140 288728 290212 344923 335723 349799 351524 365594 373004 345414 385450 783575 817262 553832 467211 312619 302857 355756 353688 367736 373554 374678 378506 422733 422215 688879 714276 39.85 67.5 1
08:47:14 2023-09-27 377853 373781 92843 90471 142459 147174 151660 151220 96323 95233 109241 113217 134039 135893 383260 412614 1115938 1096074 405579 422621 123183 110431 122948 125130 151402 145373 135539 136863 87563 88909 284887 251509 738248 745622 225837 223140 288675 291741 342983 335759 351249 351916 365266 372375 345414 387404 781318 819647 560015 465122 312619 305890 354502 353652 367736 374079 374642 378398 422328 422512 689857 714203 39.85 67.5 1
08:47:15 2023-09-27 377124 375300 92681 90288 142989 146833 148904 148401 96454 95071 109048 113441 134102 135776 383260 412578 1116048 1099249 407779 422964 123986 110296 123446 125289 149924 145675 136035 136916 87803 89023 283861 251650 738637 745902 225837 223140 291362 290502 344680 335759 351533 351880 365522 373088 346177 387826 780730 818490 560015 465159 313062 305675 354502 353405 367700 373519 374076 378434 422697 421586 689331 714745 39.85 67.5 1
08:47:16 2023-09-27 377234 373892 92681 90313 142814 147140 149321 148541 96290 94974 109048 110316 134006 135682 383260 414104 1114466 1096074 405221 422288 123863 110355 123631 125130 149974 145812 135957 136863 87595 88877 284887 251722 739484 744464 225837 223140 288675 290017 342983 333870 351285 353639 365010 372079 345414 385052 781906 817876 561386 465086 312176 305315 354002 353122 367736 374676 375814 377829 421438 422512 687867 715782 39.85 67.5 1
08:47:17 2023-09-27 377124 374520 92553 90602 142594 147307 148384 149199 96293 95395 109215 110607 134314 135836 384310 412981 1115938 1097523 408068 422441 123731 110695 123656 125336 149346 145812 135677 137175 87503 89060 283394 251578 751015 742737 225729 226829 288133 291388 344923 333870 351038 354406 365558 372114 345414 385052 783084 811410 566870 465122 311293 306789 354002 352099 368253 375466 377414 378095 421402 422179 685776 715252 39.85 67.5 1
08:47:18 2023-09-27 376894 373928 92617 90540 142451 147379 151414 151255 96127 95038 109048 110392 134006 135972 383260 409440 1116048 1097350 405971 422585 124067 110245 123117 125130 149765 145339 136148 136768 87563 88877 285999 252540 740473 741832 225476 224047 290785 292159 346633 335759 348745 354907 366258 372233 346855 386397 784131 811338 562757 467873 310414 306789 355468 354871 366267 374676 375923 378398 421151 421074 681763 714745 39.85 67.5 1
08:47:19 2023-09-27 375716 373226 92839 90363 143368 146416 149250 148507 96358 94974 109316 113340 134229 135516 384074 411276 1112233 1102147 407200 421955 123896 110211 124073 125102 150079 145442 136269 136526 87595 88723 284887 250166 742083 742700 225837 222827 288168 291352 342983 334291 348888 353906 364974 372375 347501 385140 783638 820388 561386 469054 311293 305890 354002 353936 369956 372366 376880 378398 423329 424002 680700 715325 39.85 67.5 1
08:47:20 2023-09-27 379651 376010 92685 90288 142921 146696 151906 148438 96454 94877 109232 113373 134073 135332 381807 411926 1109188 1099763 410440 422621 123863 110431 123380 125308 150345 145846 136258 136912 87835 88901 283570 251188 743474 740344 225837 224398 288906 292135 342983 335759 349415 353157 366372 370012 346942 385413 783391 825137 561386 469719 311073 306789 354002 353870 369660 373519 375623 377793 418897 424183 682412 714239 39.85 67.5 1
08:47:21 2023-09-27 379917 373932 92681 90317 142921 147205 149460 151185 96422 95007 109157 113407 134039 135614 381771 408508 1106828 1094516 409208 422621 123863 110431 123598 125130 147690 145335 136171 136897 87563 88877 284887 251332 741163 742093 225360 222745 288942 291796 342983 333520 348888 353157 368388 370189 346455 384868 781910 824079 561386 468552 310414 305997 354171 353870 368844 373519 376259 378506 418932 423406 678663 713131 39.85 67.5 1
08:47:22 2023-09-27 379378 373932 92672 90606 142955 147140 152012 148541 96454 95071 109082 113407 134258 135682 384744 411593 1108584 1096898 408738 422513 124172 110330 124235 125289 148293 145675 136258 136863 87595 88877 285776 251722 743475 744992 225202 222711 288273 291317 342983 335650 350799 352170 367798 370189 346491 386273 779664 820460 553832 469867 310414 305333 353392 353870 368880 373554 376224 378470 418897 423406 677666 711105 39.85 67.5 1
08:47:23 2023-09-27 379381 373372 92773 90533 142831 146494 148904 150975 96290 95039 109048 113373 134044 135460 381807 408508 1107007 1094516 407982 422621 123863 110355 123631 125097 151541 145339 136171 136863 87595 88877 286454 251509 742202 742883 225202 222745 287295 292355 342983 334031 348327 354657 368388 370224 346455 384250 780498 820388 562757 470649 310414 306573 354454 353603 368880 373519 376224 378542 418897 422810 677186 711068 39.85 67.5 1
08:47:24 2023-09-27 378574 373928 92681 90525 142765 147467 149180 148576 96390 95168 109316 110435 134221 135666 384854 409908 1105075 1094479 405615 422621 123896 110431 124006 125130 147690 145339 135949 136863 87595 89113 286454 251722 739557 743410 225202 222590 288675 292355 342983 334525 348046 353906 368647 371298 346491 383942 781910 820424 561386 468625 311073 305926 354490 354370 368548 372105 376224 380720 418932 422810 678663 711068 39.85 67.5 1
08:47:25 2023-09-27 378574 374235 92681 90193 143187 146323 149390 147953 96422 95006 109232 113250 134136 135494 381807 413159 1103656 1094516 405687 422621 124338 110092 124206 124752 148859 145069 136300 136450 87715 88877 283394 251860 752924 746579 225534 224083 290371 291796 342983 337185 350587 353834 368468 371085 346420 383942 781910 820388 561386 471872 310414 305890 354490 353870 368844 372260 376224 380720 418932 422774 677666 711068 39.85 67.5 1
08:47:26 2023-09-27 377817 373221 92903 90194 143279 146524 152439 148128 96487 94781 109451 112993 134385 135196 384891 415016 1100459 1091336 408359 422000 124271 110092 124173 124752 148459 144998 136403 136382 87747 88723 285129 249429 747072 746505 225202 227024 288133 291352 342500 334596 348888 351844 367246 371262 347536 384831 780802 827773 560015 467163 312176 303673 354419 354621 369660 372070 375814 380683 420183 424147 682670 713131 39.85 67.5 1
08:47:27 2023-09-27 377428 372809 92685 90478 142818 146696 151660 148541 96290 94942 109232 113060 134039 135460 383260 414727 1102019 1088167 407837 422288 124105 110194 124235 125308 150149 145675 136258 136726 87775 88812 285776 250023 754463 747108 225678 222058 288273 292241 342742 336161 350858 351880 367246 371298 347608 387092 781135 825174 561386 467542 312619 305460 353887 354871 369993 374115 375777 378542 420774 422169 685813 712111 39.85 67.5 1
08:47:28 2023-09-27 381273 373963 92705 90504 142451 147345 151625 151255 96290 95362 109181 113441 133913 135904 383260 413194 1107983 1087561 410476 422621 123660 110729 123033 125508 149346 145846 135611 137004 87439 88909 284887 252468 734112 745976 225678 222745 288942 291796 344923 333604 351002 351916 367246 369859 345450 387826 781085 820843 564128 466513 311955 305926 353392 351880 367736 374676 376346 378506 417651 422810 687344 710529 39.85 67.5 1
08:47:29 2023-09-27 378537 373959 92557 90321 142719 146731 151660 151255 96290 95103 108973 110575 134208 136271 384163 413015 1113135 1089848 405579 423705 123797 110449 123287 125409 150081 145606 135731 136897 87563 89145 283861 252540 738050 745586 225202 223279 288942 290502 343506 333870 349943 351916 369499 372446 345137 386544 780802 817262 562757 467322 311734 305675 355521 352099 367147 374115 376880 381869 421106 421550 683802 711105 39.85 67.5 1
08:47:30 2023-09-27 375431 374226 92681 90321 143088 146386 149167 148471 96323 95006 109266 113284 134132 135904 383855 412578 1109590 1088130 404330 422621 123863 110465 123117 125130 151437 145373 135949 136863 87563 89190 285999 252540 738528 747806 224885 222590 288807 290573 343506 333520 349451 351916 368647 373528 345137 386270 780802 816109 562757 467873 311734 305030 355272 353652 367183 374115 377147 381869 422697 421586 683802 712651 39.85 67.5 1
08:47:31 2023-09-27 375534 374235 92802 90533 143187 146386 149042 148366 96390 95168 109282 110382 134406 135802 384074 415052 1112025 1091289 406008 423109 123863 110431 123413 125163 149765 145301 136035 137624 87595 88909 283861 252076 743360 747108 225837 226793 288939 291388 342983 333870 349979 351880 366730 373563 345414 385996 781910 816189 561386 467873 312619 303709 354454 353936 367441 373554 375245 380720 423663 421586 687307 714183 39.85 67.5 1
08:47:32 2023-09-27 376020 374226 92612 90321 142917 147174 151625 148506 96389 94909 109082 113407 134039 135494 383260 414799 1112887 1094516 404045 421991 123863 110355 123960 125130 149765 145442 136085 136942 87803 88991 285776 251506 742086 746394 225837 223140 290987 291211 344923 335723 350858 351844 365594 373266 345934 387183 782280 818453 561386 466183 313062 305424 355505 353936 367736 374079 375209 378470 423329 422810 689857 714782 39.85 67.5 1
08:47:33 2023-09-27 377853 374342 92614 90511 142455 147414 151484 151289 96323 95233 109082 113373 134073 135682 383260 411348 1118692 1096074 405579 422991 123150 110465 122948 125508 149346 145812 135727 136992 87471 88877 287467 251545 746572 742700 225837 226865 288605 290538 342983 333870 351569 354406 365558 372114 346455 385052 781942 811482 566870 465159 311293 306789 354002 352134 367771 375466 377147 378362 421438 422810 686821 714782 39.85 67.5 1
08:47:34 2023-09-27 376894 373403 92489 90540 142489 147414 151414 151395 96159 95199 108864 110499 133788 136374 383260 408866 1115521 1099049 408359 422369 123731 110330 123202 125322 149765 145675 135791 137175 87466 89056 283861 252468 739306 741832 225837 226829 290658 291246 343506 333870 348888 352134 365344 372127 344341 384831 781942 811446 558644 470460 310414 306573 355003 352134 366338 373554 376224 378434 420810 420330 681703 714239 39.85 67.5 1
08:47:35 2023-09-27 374126 373075 92685 90288 143187 147038 149424 148023 96487 94845 109082 113027 134140 135239 382689 411023 1111237 1103788 405579 422288 124302 110465 123868 124752 147690 145204 136394 136484 87747 88816 284887 250166 745917 739192 225837 223140 291398 291388 342983 334525 349169 353906 365302 372446 347501 384868 783675 820388 560015 467857 311074 305926 354752 354184 369956 372402 376880 378470 424034 421509 680700 715288 39.85 67.5 1
08:47:36 2023-09-27 378500 373399 92802 90321 143191 146421 149145 148262 96325 95168 109551 110350 134372 135358 384854 412037 1109902 1103107 409522 422585 124119 110397 123868 125097 147690 145839 136862 136700 87563 88877 283394 250730 753636 744095 225837 223611 287892 292206 342983 334022 349379 353906 364974 371783 347536 385376 784192 827017 560015 469201 311734 305065 353965 353087 369956 372924 377414 377226 422067 422134 682670 715745 39.85 67.5 1
08:47:37 2023-09-27 379378 373363 92681 90288 142896 147076 149322 148715 96290 94974 109048 113373 134039 135426 383260 407543 1105222 1094516 409156 422252 123896 110431 123287 125130 149765 145442 136021 136936 87531 88877 283570 251296 741163 740490 225303 222711 289158 291140 342983 335759 348327 354657 368611 370153 346420 384214 781910 820351 562757 468552 310414 306573 354419 351880 368772 372402 376188 380647 418861 422522 680185 713168 39.85 67.5 1
08:47:38 2023-09-27 379119 373519 92580 90314 142820 146593 149460 148611 96358 95039 109282 110437 134039 135682 384074 411890 1106718 1094442 405579 421361 124153 110431 123920 125479 147894 145305 135915 136700 87563 88877 284887 250943 743905 745631 225202 222058 288942 290502 342983 334525 347278 351916 368352 371783 346420 383092 779697 825101 551128 468552 311293 304922 354952 354370 368253 371513 377414 380683 420147 422810 678626 714009 39.85 67.5 1
08:47:39 2023-09-27 378192 373337 92821 90197 142989 146355 152153 148025 96454 94716 109342 112959 134351 135039 384074 414688 1100386 1090524 405615 421326 124271 110211 123902 124896 149071 145099 136473 136177 87835 88747 285781 250023 749663 747108 225606 224241 290576 291317 342983 337185 349343 351844 367619 371937 347536 385104 780802 827507 560015 470200 312176 304744 353887 354871 369624 372070 375777 380683 420774 424002 682670 711068 39.85 67.5 1
08:47:40 2023-09-27 380458 373337 92873 90474 143191 146999 149634 148436 96324 94942 109048 113407 134427 135734 384074 415016 1103619 1092307 410367 421919 123896 110862 123565 125130 147589 145778 135949 137087 87595 89141 283394 250907 743628 746676 225837 222058 287295 292821 342983 335759 351533 351916 367504 370153 349129 387790 781910 820460 561386 466477 312841 305890 353887 354871 369993 374640 376346 380683 420774 422169 687794 713156 39.85 67.5 1
08:47:41 2023-09-27 380458 373928 92617 90569 142623 147897 149113 148715 96290 95103 109232 113441 134039 135904 383855 414144 1108584 1091439 410294 422405 123967 110602 123498 125409 149694 146049 135978 136931 87595 88877 297738 251686 741479 746924 225837 222058 288942 292050 342983 333834 351569 351916 367210 370083 346978 387753 781910 825842 561386 466477 312176 304636 353887 353870 369956 375466 376080 378470 418897 421509 687794 712082 39.85 67.5 1
08:47:42 2023-09-27 379378 374351 92681 90507 142789 147140 151625 151360 96258 95200 109014 110533 134449 135904 383260 412578 1108768 1088335 405615 422252 123863 110431 123117 125130 151402 145339 135693 136958 87260 88999 285544 252504 744550 744461 224950 223089 288942 290467 343506 333870 350189 353906 368907 372933 345379 387092 780802 817262 558735 467873 311734 305890 355521 354621 367111 374640 376880 381833 420774 421550 683766 711105 39.85 67.5 1
08:47:43 2023-09-27 376016 373372 92705 90558 142753 147102 149286 148645 96390 95168 109282 110447 134090 135768 383151 414180 1112813 1091414 403086 422621 123863 110500 124039 125623 147690 145541 135949 136863 87803 89268 284887 251788 742549 747108 225360 222401 289686 290432 344923 335759 349907 351916 368871 373492 345414 386544 781356 816073 553832 468536 311734 304994 355521 353617 367147 374043 377414 381869 422364 421586 683246 713156 39.85 67.5 1
08:47:44 2023-09-27 375901 375296 92681 90288 142993 146386 149077 148194 96389 94974 109048 113340 134094 135682 384074 415052 1112813 1094516 403122 421991 123830 110211 123465 125010 148216 145541 135915 136450 87563 88877 283394 251686 741393 746113 225837 223140 288939 290573 342983 333870 350966 351844 365558 372933 345899 386544 781910 818417 560015 466147 313062 305030 355003 353652 367736 373234 375182 382285 423041 422036 688659 716403 39.85 67.5 1
08:47:45 2023-09-27 377225 373190 92742 90434 142820 146559 149584 148645 96290 94974 109048 113441 135017 135631 382318 414724 1112850 1097681 407704 422288 123863 110245 123202 125097 149765 145442 136021 136841 87531 89027 284887 251509 744103 742700 225837 226989 288807 290467 342983 333870 351533 353906 365558 372375 346436 385902 783048 817876 561386 466001 312176 306789 354752 353122 367736 375466 376346 378434 422697 422810 687831 715325 39.85 67.5 1
08:47:46 2023-09-27 376958 373363 92553 90602 142327 147517 148628 151500 96159 95071 109014 113474 134006 135904 383260 410086 1116048 1097634 405542 423262 123697 110721 123202 125756 149452 146179 135599 137209 87531 89056 283861 251966 735960 744207 225837 222058 288570 291352 346107 333870 351533 353122 365594 372411 345414 388357 783048 813808 564652 466665 311293 306037 354752 352134 368548 375730 377682 378095 421438 422810 685813 715782 39.85 67.5 1
08:47:47 2023-09-27 374299 373226 92809 90288 142955 146627 151941 148231 96390 95007 109308 113149 134575 135051 384346 410122 1109590 1102184 407267 422585 124067 110211 123598 125010 147792 145442 136269 136531 87747 88877 283570 250518 744270 741576 226918 223140 288562 291548 342983 334525 349379 353906 365266 372411 347572 385996 784192 820388 561386 469867 311293 306357 354502 354184 369920 372924 377414 378398 423663 424147 680663 715325 39.85 67.5 1
08:47:48 2023-09-27 378464 376323 92873 90292 142951 146658 151941 151185 96589 95136 109249 110447 134242 135606 384038 412073 1111554 1100764 410105 422441 124138 110262 123631 125130 147690 145785 136137 136751 87803 89052 283238 251918 742664 742467 225837 224083 287295 292241 342983 334022 349943 353906 365558 371262 347536 385450 783084 820460 557890 469201 311734 306753 354002 352064 369993 373483 377414 378095 421106 422231 682670 714745 39.85 67.5 1
08:47:49 2023-09-27 376560 373385 92685 90288 142955 146727 151906 148402 96323 94942 109048 113373 134039 135051 384074 407614 1105222 1094242 405651 421361 123896 110321 123446 125130 147956 145339 135821 136639 87563 88845 284887 250943 742896 742883 225202 222745 288098 291317 342983 335759 348046 353906 368907 371262 346455 383634 781356 820388 561386 468589 310414 306357 354454 353870 368808 372366 376224 380683 418932 422810 677666 714220 39.85 67.5 1
08:47:50 2023-09-27 378537 375722 92773 90190 142887 146727 149723 148160 96358 95071 109282 110414 134217 135460 382932 412542 1103619 1096078 405615 421290 124271 110058 124020 124719 149038 145099 136171 136416 87595 89060 284887 251296 752433 743410 225519 222556 288675 291352 342983 334561 348327 351916 368647 371818 346491 384214 780802 826923 563588 468625 312176 305460 354987 354871 368844 371809 377414 381563 420183 422810 679662 711068 39.85 67.5 1
08:47:51 2023-09-27 375995 373683 92681 90288 142955 146856 151906 148101 96454 94974 109232 113340 134351 135051 384074 415052 1102019 1088167 408359 422549 124067 110245 124202 125130 147920 145442 136256 136729 87595 88877 284887 249393 745673 747035 225837 222058 288570 292276 342983 334525 350508 351916 367798 372375 348622 387132 781356 826959 561386 467873 313062 304936 356980 355515 369740 373234 375630 380575 420962 424002 686560 715385 39.85 67.5 1
08:47:52 2023-09-27 379651 375832 92681 90288 142810 146727 151660 148366 96390 95007 109199 113373 134482 135460 383260 414435 1102019 1088167 410294 421991 123863 110431 123565 125130 150080 145498 135949 136872 87563 88877 284887 250554 740419 746676 225657 222093 287295 292687 342983 333870 351569 351916 367798 370189 348061 385052 781910 820460 565499 466477 312176 305460 354171 354871 369993 374640 375777 380683 420183 422231 687831 712147 39.85 67.5 1
08:47:53 2023-09-27 380731 373945 92553 90507 142652 147135 150096 148471 96290 95039 109048 110447 134006 135909 383260 413776 1110164 1088215 412450 422477 123797 110559 123446 125816 147690 145877 135779 137141 87651 89092 283861 251398 737077 745586 225765 224398 288942 292241 344923 333870 351533 353870 367246 370118 346734 385052 779628 820388 564128 466513 312176 306141 353922 353870 369993 375730 376880 378506 418861 421544 687867 711105 39.85 67.5 1
08:47:54 2023-09-27 377162 373981 92617 90354 143117 146859 149266 148541 96290 95038 109082 110392 134086 135904 384220 412578 1109590 1087087 405651 423253 124067 110465 123413 125336 147956 145778 135949 137087 87411 89186 283410 252540 739409 745023 225519 223434 288133 291388 343541 333870 350472 353906 369499 373528 345379 386855 780802 818453 562757 467873 311955 306141 355521 352099 367183 374676 377147 382446 420774 421586 685291 711105 39.85 67.5 1
08:47:55 2023-09-27 375901 374275 92681 90441 143187 147203 149618 148262 96358 95233 109350 110479 134326 135802 384017 413597 1113135 1092995 403086 422585 123863 110431 123432 125342 147690 145709 135915 136829 87563 89092 283410 252252 738196 747806 225519 222093 289483 290573 342991 335759 350472 351880 367210 374124 345934 386544 781910 816109 561386 468536 313062 304994 354171 354184 367736 374079 375814 380756 423962 422215 687831 714203 39.85 67.5 1
08:47:56 2023-09-27 375431 373368 92681 90317 142951 146421 151871 148645 96389 95071 109232 113441 134073 135682 383260 415052 1115257 1096853 405221 423253 123896 110465 124083 125130 149974 145442 136046 136552 87595 88909 284887 251686 744987 745199 225837 226829 289044 291352 344656 334022 351605 351916 365629 373492 346420 385980 781906 820263 555185 465159 313062 305926 352108 353688 368548 374676 375777 381779 423077 422856 690479 715142 39.85 67.5 1
08:47:57 2023-09-27 377234 373266 92839 90462 142854 147104 149460 148611 96390 95006 109232 113407 134340 135460 384163 413812 1115220 1096853 405221 422585 124086 110431 123631 125130 149870 145599 135949 136772 87595 88909 284887 251722 750478 743410 225837 227024 289009 291352 342983 333870 351605 354406 365594 372969 346455 386209 783084 817876 557890 465122 312250 306789 354502 353652 368844 375730 376346 378434 422697 422810 689368 715325 39.85 67.5 1
08:47:58 2023-09-27 375167 374484 92681 90540 142822 147140 151871 151220 96356 95103 109082 110392 134039 136245 384074 409440 1117138 1099800 404321 422000 124271 110431 123664 125130 147825 145202 136193 136863 87595 88909 284887 252540 739903 742883 225837 224398 289924 290432 343506 334631 349379 354406 367798 374685 346734 385140 781906 820978 552480 471650 312140 306608 356008 355143 367556 372782 378487 380538 423818 422333 680144 716339 39.85 67.5 1
08:47:59 2023-09-27 375103 375030 92681 90372 143448 146662 152153 148231 96487 94877 109342 110350 134477 135051 384346 411276 1111237 1103788 405615 421991 124219 110431 123868 125130 148925 145442 136514 136836 87932 88877 283238 250378 744619 742700 225837 226793 289044 292560 342983 334596 349451 354406 365594 373266 348586 385450 783984 820388 560015 468516 311955 306789 352368 354255 369993 373257 375359 378542 423998 421509 681154 716376 39.85 67.5 1
08:48:00 2023-09-27 378574 373372 92714 90441 142930 146902 149425 150975 96454 94942 109115 113217 134685 135734 384799 412291 1111554 1103906 410105 423109 124343 110449 124073 125202 150290 145599 136300 136772 87747 88909 285781 250623 746685 742883 225837 227148 290540 293794 342803 334561 349451 353906 365266 372411 348305 385996 784229 825137 557890 467821 311588 306789 354002 353936 369993 373519 375060 378434 423962 422257 682670 716376 39.85 67.5 1
08:48:01 2023-09-27 377780 373363 92681 90544 143187 146421 149286 148541 96454 94910 109266 113250 134313 135460 383260 413750 1107983 1102184 409823 421361 124186 110431 123868 125163 147819 145339 136171 136863 87779 88909 283792 250943 744055 741832 225837 222093 288273 293382 342983 334291 350225 352170 365594 371262 347608 386544 784229 826339 561386 469867 311955 306789 354502 352099 369993 374640 375060 378398 421106 422465 682670 715325 39.85 67.5 1
08:48:02 2023-09-27 380191 373945 92802 90654 143583 147140 149146 148366 96390 95136 109316 110479 134398 135708 384310 409763 1107983 1096572 410690 422964 124172 110397 123631 125163 149974 145339 136397 136760 87743 88942 284887 250978 742202 741832 225765 222779 288675 292241 342983 334022 350225 354219 368647 371262 347293 386581 781906 825174 561386 469201 310414 305794 353356 353870 369436 374115 377090 378470 418932 421544 679699 714239 39.85 67.5 1
08:48:03 2023-09-27 378574 373403 92681 90321 142820 147588 149530 148715 96323 94974 109342 113407 134039 135931 381771 409440 1106043 1094516 407982 422621 123930 110465 123868 125163 148020 145644 136076 136970 87595 88909 297738 251545 741624 742700 225202 222779 288168 291753 344923 334057 348362 352134 369203 371854 346978 384868 779628 820388 561386 468661 310414 306789 354525 354370 369112 373306 379563 381578 420004 423334 678036 714368 39.85 67.5 1
08:48:04 2023-09-27 378464 375791 92903 90471 142955 146696 151906 151115 96290 94974 109249 110360 134039 135460 381807 410122 1106828 1096898 405615 421991 123896 110465 123598 125163 148283 145575 136205 137087 87595 88909 284887 251722 741374 745102 225519 223089 288570 291352 342983 334561 348362 353906 368943 372114 346978 384250 781910 820424 566356 468661 311073 305926 355521 354621 368880 372437 376259 381869 420147 420973 679180 711105 39.85 67.5 1
08:48:05 2023-09-27 378001 373106 92937 90226 143022 146389 152223 148128 96487 94813 109451 113105 134351 135051 381503 413812 1102056 1091414 405615 421991 124338 110058 124173 124719 148694 144898 136428 136287 87900 88784 284887 250202 749550 746505 225837 222401 289079 291796 342983 335605 349415 351916 368943 372375 349962 384538 781689 825430 571076 468516 311734 305243 355414 354871 368700 372224 378487 381833 420183 423406 678663 714083 39.85 67.5 1
08:48:06 2023-09-27 377927 373337 92937 90288 142976 146494 149425 148436 96389 94877 109082 113138 134044 135366 381807 412255 1102874 1092961 405651 422324 124629 110092 124541 124752 148966 145240 136552 136556 87747 88909 283861 251722 759091 742700 225519 222745 288605 292355 342983 334631 348362 351916 368943 372114 347013 384559 781356 827580 555903 468625 311734 305926 355557 352099 368880 372105 375060 381906 420774 423406 680663 711105 39.85 67.5 1
08:48:07 2023-09-27 378001 372291 92689 90325 142930 146494 149425 148438 96454 94780 109157 113027 134389 135017 381236 415052 1103693 1088204 405651 421991 124305 110431 123987 125128 148055 145204 136300 136416 87840 88816 283238 249393 745912 747108 225678 224714 290950 293176 342767 335463 350328 351807 367727 372269 348969 386397 781799 828750 561386 469201 312841 305460 357522 355373 369993 372366 376346 381600 421141 423858 682670 712651 39.85 67.5 1
08:48:08 2023-09-27 378232 373372 92681 90313 142930 146494 149390 151220 96323 94909 109266 113250 134262 135482 381503 415052 1103656 1091373 407800 421991 124186 110355 123598 125163 147792 145339 136205 136863 87747 88877 283238 249429 744402 747241 225837 222093 288877 293382 342983 334561 351285 351916 367798 372375 348657 387129 781356 826996 561386 466954 312841 305710 354490 353122 369993 373554 376346 381294 421438 422761 686486 715311 39.85 67.5 1
08:48:09 2023-09-27 379931 375722 92651 90504 143187 147038 149250 148366 96390 95103 109316 110469 134111 135460 384529 415052 1103788 1091439 410330 422657 123930 110465 123598 125442 150521 145339 136205 136863 87932 88909 283861 250166 747444 747241 225837 222590 288535 292821 342983 334057 351569 351916 367834 371818 348622 385016 780508 827580 562757 467542 312619 305926 353922 352134 369993 374640 376346 380756 421438 422831 687500 713192 39.85 67.5 1
08:48:10 2023-09-27 380731 373337 92681 90569 142930 147107 148765 151431 96454 95039 109048 113407 134010 135776 383260 413776 1106828 1089857 410367 422288 123863 110431 123117 125303 149870 145773 135915 137019 87595 89092 281314 250943 747504 747108 225837 222401 288942 293794 344680 333870 351569 353906 367468 370153 347536 386173 783019 824115 557153 466513 313062 305315 356475 354689 369704 375323 376199 380538 420004 423966 688659 716239 39.85 67.5 1
08:48:11 2023-09-27 380694 373861 92681 90602 142572 147312 149076 149303 96324 95135 109199 110479 134010 135904 384001 412255 1106828 1088335 410440 422549 123863 110431 123893 125303 151648 145778 135949 137278 87807 89092 281314 252076 735985 745549 225837 222711 288942 292971 344923 333870 351533 353906 367762 370118 346491 385902 781910 823169 564128 466147 312176 305890 353887 353870 369956 375730 376346 380647 418861 421509 687831 713354 39.85 67.5 1
08:48:12 2023-09-27 376287 373332 92681 90445 142887 147140 151871 151431 96422 95071 109232 110382 134039 135870 383260 412216 1112813 1087322 403050 422621 123863 110431 123117 125267 151683 145339 135949 136863 87563 88909 284887 252504 739114 747108 225043 222711 289079 290432 343231 335759 350436 351591 367511 374328 348824 387019 781528 815928 562757 468758 312176 305710 357522 355624 367111 374640 377414 381869 421780 421406 683729 714368 39.85 67.5 1
08:48:13 2023-09-27 375717 373923 92681 90471 142993 147086 148904 148471 96356 95103 109199 110414 134106 135700 384346 415016 1109590 1091299 403086 422549 123896 110431 123446 125097 151683 145339 135915 136700 87597 88909 283410 251722 741509 747241 225519 222058 289686 290573 344923 335522 350189 351880 368352 374422 346420 386544 781910 816073 553832 468536 312176 304994 355521 354149 367664 374640 376346 381869 423329 422512 683729 713156 39.85 67.5 1
08:48:14 2023-09-27 376250 373035 92681 90321 142858 146696 149252 151185 96290 94877 109232 113373 134039 135460 383260 415052 1114429 1096853 403689 422919 123863 110436 123413 125130 151825 145339 135949 136829 87595 88877 283861 251470 742317 749344 227078 224047 289580 291873 344923 336233 351388 351699 366222 373874 349470 386544 781910 816073 561386 469017 313062 305050 354419 354219 367736 374342 376053 381869 423673 422810 687794 714203 39.85 67.5 1
08:48:15 2023-09-27 375717 373372 92681 90448 142930 146494 149147 151220 96356 94942 109232 113441 134044 135776 384074 415052 1114429 1096074 404955 422621 124067 110431 123598 125163 147690 145676 136256 136734 87627 88909 283861 251686 742433 746676 225571 223611 289686 292150 344923 333520 350436 351483 366658 374052 346455 387092 783019 818453 562243 467211 313062 305030 353887 354184 367736 373163 375814 380430 423673 422558 690479 716403 39.85 67.5 1
08:48:16 2023-09-27 377047 373230 92779 90438 143187 147038 149215 148332 96258 95039 109199 113407 134296 135768 384001 415052 1116048 1097634 404294 422441 123896 110397 123631 125435 147690 145339 135949 136863 87747 89092 283394 251221 741624 744497 225837 227112 288860 291388 344923 333520 351569 351916 365558 373492 346942 386173 781906 820263 561386 465122 313062 306357 355003 354184 368844 374640 375777 378434 423627 423108 689857 715288 39.85 67.5 1
08:48:17 2023-09-27 376857 376548 92553 90594 142325 147312 148419 151500 96159 95136 109048 113474 134010 135904 383260 410086 1116048 1097634 405542 422621 123117 110695 123033 125543 147676 145903 135505 137208 87595 89186 283861 251614 733989 743410 225837 227184 289044 291352 344923 335522 351605 353906 365629 373528 346455 386209 781906 822876 550481 464830 313507 306753 354967 355876 368664 375587 376163 378290 423447 422630 688806 715288 39.85 67.5 1
08:48:18 2023-09-27 376323 373332 92705 90632 142451 147585 151590 151500 96290 95039 109316 113407 134006 135682 383585 411276 1116048 1099384 405542 422621 123745 110729 122948 125303 149346 145676 135915 136863 87595 88909 284887 251686 743154 743374 225837 222058 291362 292001 344923 333870 351605 354907 366108 373492 346978 386209 784192 817876 561947 465122 311588 306789 354752 353652 369364 375730 377147 378398 422697 423406 688843 715288 39.85 67.5 1
08:48:19 2023-09-27 376093 374195 92685 90449 143187 146425 148904 148941 96290 95039 109048 113441 134094 135776 383803 410613 1116048 1097387 404321 422585 124271 110321 123835 124752 148055 145305 135983 136416 87595 88877 284677 251545 757122 742357 225837 222058 289888 290397 344815 337148 351834 355551 367067 373314 346855 387019 785803 816336 561386 468426 310853 306789 355003 353122 367147 375516 376224 378434 421438 421586 682763 715142 39.85 67.5 1
08:48:20 2023-09-27 376397 373399 92681 90507 142917 147140 151837 151220 96290 95071 109014 113318 134006 135682 383260 408830 1116048 1097387 403455 422288 124186 110321 123868 125130 149979 145442 136368 136944 87715 88909 283861 251722 743430 740490 225729 222556 290153 290925 342955 334596 349415 354657 367504 374685 347501 385413 783048 822005 552480 468552 311734 306573 353887 354752 368844 372960 375623 380683 424034 423406 680663 715325 39.85 67.5 1
08:48:21 2023-09-27 379378 372251 92681 90288 142921 146662 151871 151185 96454 94845 109232 113217 133972 135516 383260 410122 1106343 1097387 410440 423347 124186 110431 123565 125130 151683 145339 135949 136813 87803 89145 285999 251434 742433 741722 225837 223176 290371 292821 344923 336709 350328 354184 367798 371262 347501 386286 784192 826339 561386 467543 311293 306008 355468 354370 369696 374079 376224 378398 418932 422134 680700 713156 39.85 67.5 1
08:48:22 2023-09-27 378565 375300 92681 90445 142896 147485 149426 148715 96389 95071 109232 113407 134010 135648 383260 407614 1106828 1094516 409172 422585 123896 110431 123631 125130 149924 145442 136265 136944 87867 88909 283570 251332 758426 739930 225837 223434 288133 291957 344923 334291 349979 353971 368943 371298 347501 386818 781689 825137 561386 470534 310414 305759 353922 354439 369668 373794 380103 378398 419673 423966 680557 715894 39.85 67.5 1
08:48:23 2023-09-27 379917 373479 92870 90445 142921 146731 151966 151220 96454 95297 109350 110350 134444 135682 384127 408186 1107007 1094516 407982 423253 123896 110465 123631 125130 147690 145339 135949 136734 87595 89031 287467 251332 741855 742993 225519 223244 288325 291796 342983 334022 349098 353157 368907 371298 346978 385413 779628 820388 565499 468625 310414 306789 354454 354370 369696 374640 377356 381258 419816 424147 678626 711105 39.85 67.5 1
08:48:24 2023-09-27 376255 372778 92869 90255 143022 146627 152153 148733 96454 95039 109232 113407 134039 135682 384074 412255 1104476 1094516 405579 422288 124476 110058 124106 124719 148224 145069 136394 136416 87595 88877 282167 251686 747668 743410 225678 222745 289079 292001 342983 335569 348852 351916 368907 372375 349962 384538 783391 825503 562757 472543 311293 306753 357522 354835 369220 373341 376753 381258 420111 421509 678626 714368 39.85 67.5 1
08:48:25 2023-09-27 378297 373332 92681 90321 142955 146731 149460 148401 96422 94974 109232 113407 134399 135682 381771 411276 1106828 1094516 405651 422621 124238 110465 123698 125163 149974 145644 136273 136944 87595 88909 284887 251509 741128 742700 225678 223089 288570 291796 344923 334596 348852 353906 369759 372375 347257 384831 781910 825137 555185 468661 311734 306357 355557 352064 369364 372402 377090 381869 420774 424219 678663 711105 39.85 67.5 1
08:48:26 2023-09-27 376255 372809 92873 90127 143022 146389 152223 148231 96487 94716 109308 113037 134258 135039 383260 414396 1102056 1092111 405579 421361 124357 110245 124173 124719 148561 145069 136428 136287 87900 88877 283861 250166 747869 745586 225765 225031 291156 291993 342947 335463 349272 351771 368468 372233 348162 384920 781799 828714 557274 468589 312176 305172 355414 355373 368808 372366 376880 381869 421258 423704 682670 711105 39.85 67.5 1
08:48:27 2023-09-27 375990 374240 92668 90292 142955 146696 152047 148438 96454 94813 109232 113183 134385 135017 383803 415052 1100459 1090524 405615 421397 124186 110321 123935 125097 148859 145305 136428 136450 87807 88816 284887 249393 745661 746676 225837 222745 289079 292001 342983 334631 350472 351916 367834 372375 348622 386544 781910 828750 561386 468980 313062 305675 355023 353122 369993 372960 376346 381869 421402 423894 684427 715273 39.85 67.5 1
08:48:28 2023-09-27 378785 372286 92769 90276 142724 146696 151906 151220 96290 94942 109082 113407 134039 135682 383260 414432 1105259 1093163 409967 422585 123896 110465 123698 125342 150114 146563 136237 137128 87835 89088 283238 250411 746653 746998 225837 224398 290576 293169 342983 333520 351569 353906 368360 372114 349112 385866 781910 826600 564128 466918 313062 306357 354454 353122 369993 374676 376346 380756 421438 422796 687307 714220 39.85 67.5 1
08:48:29 2023-09-27 378821 373368 92617 90590 142690 147277 151660 149184 96356 94974 109082 113441 134039 135460 383260 413489 1106043 1088204 410403 422324 123896 110465 123565 125336 149870 145606 135970 136863 87627 89031 282167 250943 743387 746676 225837 222745 287295 293169 342983 333520 351605 353906 367798 370189 347572 386209 779628 820460 565499 464830 313062 306141 356475 354762 369884 375623 376806 380575 420004 424002 687684 715385 39.85 67.5 1
08:48:30 2023-09-27 378826 373403 92557 90511 142493 147377 149252 151466 96356 95103 109048 110403 134449 135836 383260 413159 1106828 1086551 410440 422621 123896 110652 123117 125336 151648 145812 135821 137122 87563 89186 284887 251686 745664 745586 225693 222745 288942 292276 342991 333870 351285 353906 368907 371227 345450 385088 780802 820843 555819 467542 312176 306537 354171 353870 367736 375730 377147 380720 418897 422810 687831 711068 39.85 67.5 1
08:48:31 2023-09-27 374838 373683 92681 90445 142913 146722 151906 151220 96454 95039 109082 113373 134039 135682 384492 415052 1112025 1092924 403086 422928 123896 110465 123446 125130 151718 146190 135949 137001 87595 89031 284887 251722 737957 747806 225837 224766 289924 290502 342991 333555 351033 351627 367511 374364 347114 387019 782982 817117 557890 468501 313507 304743 356512 354219 368289 374676 374880 381578 423854 422810 689820 715252 39.85 67.5 1
08:48:32 2023-09-27 375901 373647 92775 90321 142955 147135 151906 148506 96323 95039 109082 113407 134039 135686 383260 415052 1114466 1096074 404330 422288 124067 110431 123631 125130 148454 145339 135983 136897 87595 88877 284887 251509 741740 745059 225837 226989 289044 291352 342476 333870 351641 354657 365594 373230 346491 386209 782798 817298 558735 465122 312176 306789 354752 353936 368844 375730 376346 378434 423329 423406 689988 715288 39.85 67.5 1
08:48:33 2023-09-27 373186 373372 92784 90313 142818 146731 151765 151220 96356 94909 109082 113407 134039 135494 383260 408866 1116048 1100820 402484 422288 123896 110465 123631 125336 147690 145774 135949 136897 87595 88909 283861 252288 746297 744170 225837 224398 289748 290361 346388 336709 349272 355409 367619 373492 345379 385996 783048 818053 562757 468552 311293 305333 353392 353122 367004 374092 376259 378506 421474 421586 681703 716329 39.85 67.5 1
08:48:34 2023-09-27 374308 372286 92809 90288 142913 146696 152012 148768 96389 94974 109232 113284 134039 135682 383260 411813 1115257 1097387 404321 421361 124305 110245 123902 124752 148290 145204 136394 136450 87747 88877 284677 250590 743698 742883 225837 226829 290365 291352 342983 334631 349415 354657 367540 374685 347536 385413 783638 820351 558644 468589 311955 306789 354135 355286 369400 373234 378413 380466 423746 423966 680516 716737 39.85 67.5 1
08:48:35 2023-09-27 380153 372804 92681 90321 143014 146696 151906 150975 96325 94877 109232 113407 134039 135460 383260 410086 1108805 1097387 410150 422036 124105 110534 124039 125236 147894 145236 136035 136726 87803 89056 283238 252541 741624 741832 225837 223089 287696 291859 344815 334291 350436 353971 368907 371298 347257 386871 781906 825137 562757 468868 310414 305759 353887 353870 369956 374676 377356 378506 418932 421746 679699 713192 39.85 67.5 1
08:48:36 2023-09-27 376631 373070 92681 90321 142946 146731 151906 151220 96323 94974 109232 113373 134039 135687 383260 407614 1106043 1094516 408018 421111 123896 110431 123598 125044 147690 145339 135949 136484 87563 88909 284887 250943 744174 742883 225519 224714 288273 292036 344923 334291 349379 353193 369499 371818 347257 385450 784020 825430 555185 472543 311293 306753 357016 354871 369220 374199 377780 381687 420111 424002 678663 712651 39.85 67.5 1
08:48:37 2023-09-27 375995 375149 92647 90412 143212 146386 149043 148471 96290 95103 109316 113250 134119 135460 381503 410086 1106828 1094516 405651 421361 123896 110465 123835 125130 148382 145339 136171 136863 87627 88909 283394 251545 752996 743374 225519 222779 288535 292001 342476 335605 349134 351916 368943 372411 347572 385140 779403 827580 557274 468589 312176 305675 355023 353122 369400 372402 374533 382446 421402 424183 681371 711105 39.85 67.5 1
08:48:38 2023-09-27 378574 372813 92916 90288 142820 147485 149530 148715 96487 94975 109082 113250 134073 135621 383260 415052 1103656 1093126 408413 422288 123896 110465 123698 125163 149765 146207 136308 136978 87747 88877 297738 249393 743707 747108 225837 223089 291398 293488 342803 337423 351460 353584 367691 372269 349496 387605 782946 827626 560015 465745 313062 305926 354490 355803 369956 374640 376346 381294 422067 423444 685666 715820 39.85 67.5 1
08:48:39 2023-09-27 380191 373102 92681 90478 142719 147174 151695 148976 96389 95006 109082 113441 134039 135494 383260 414108 1103656 1091336 410113 421397 123896 110465 123413 125130 149765 145575 136171 136768 87595 88909 284677 250943 740889 747219 225837 222590 287295 293169 342983 333520 351605 353906 367834 370189 348622 386209 782660 825137 557890 466550 312619 306357 354454 352099 369993 374676 376346 380720 420183 422884 687867 715348 39.85 67.5 1
08:48:40 2023-09-27 377465 373372 92685 90354 142732 146902 148939 151255 96290 95006 109048 110479 133918 135716 383260 411312 1111237 1088335 404366 422657 123930 110465 123446 125474 151507 145944 136061 136848 87803 89300 283861 252396 744269 746394 225519 223365 291398 292355 346388 335759 351002 354406 370020 373230 348824 385630 781085 820843 564128 467211 312841 306572 354171 353870 367771 374676 373972 380720 418897 422810 687867 711105 39.85 67.5 1
08:48:41 2023-09-27 376397 373399 92617 90321 142989 146455 148904 148506 96290 95038 109048 113474 134115 135927 383260 411926 1109627 1087396 404366 422621 124067 110499 123446 125370 147589 145676 135867 137087 87563 88909 283410 252504 737242 746713 225202 223469 289044 290573 343577 333555 351002 351916 369499 374386 346213 387790 781910 817298 562757 468536 312176 304743 358029 356632 367449 374426 378218 382914 423185 422702 686560 714368 39.85 67.5 1
08:48:42 2023-09-27 376287 373399 92681 90354 143092 146829 149147 148402 96323 95007 109266 113474 134123 135494 381241 415052 1117896 1097681 407163 422477 124578 110670 123868 125236 147887 145539 136035 136950 87775 88877 283394 251722 741855 744497 227115 224083 292016 291796 342511 333870 351677 355409 366694 373528 346978 386826 783638 817335 566870 466183 313062 306789 355003 353688 368880 375730 375060 380546 422733 424183 689405 715325 39.85 67.5 1
08:48:43 2023-09-27 377157 373377 92592 90627 142697 147137 148454 149234 96159 95199 108973 110456 133875 136070 383260 409511 1117138 1099249 405579 423253 123745 110806 122948 125577 151368 145860 135539 137381 87260 89218 283394 252396 732851 743826 225837 222745 288860 291796 343577 333870 350508 353723 367547 373243 348331 389297 784119 818821 566870 466367 312176 306789 355756 355876 369220 376967 376188 378470 422733 423858 688516 717387 39.85 67.5 1
08:48:44 2023-09-27 378302 374257 92714 90720 142786 147414 151660 149219 96290 95264 109082 110531 134006 135972 383260 410649 1117138 1097461 403158 422621 124100 110465 123202 125044 151683 145676 135983 136897 87595 89125 283523 252576 740127 742357 225837 222745 289079 290573 344576 334596 349415 353193 367834 374685 346455 385450 783084 820263 558644 468589 311293 306789 354454 354219 367183 373519 376825 380720 423962 422215 680700 715288 39.85 67.5 1
08:48:45 2023-09-27 375145 372778 92937 90292 142989 146662 152188 148542 96722 95007 109308 113306 134225 135017 384074 410051 1112813 1103788 405542 421326 124271 110321 123835 125130 147920 145305 136266 136897 87867 88877 283394 251464 744615 743790 227435 224011 291398 293026 342947 337185 350046 354871 365416 373314 348969 386507 784229 825101 561386 470534 312582 306753 355003 354219 369993 373519 378339 378362 423962 422950 682149 716302 39.85 67.5 1
08:48:46 2023-09-27 378570 372251 92681 90445 142820 147485 149530 148715 96422 94974 109308 113407 134039 135747 384074 411890 1108731 1100582 410403 422297 124186 110431 123935 125130 147792 145305 135983 136829 87747 88877 283410 250943 742202 740600 225837 225031 288133 293026 342983 334525 350472 354184 367468 371227 347536 387092 783048 826923 563614 468943 311734 306222 354752 354621 369993 374342 376188 381087 420452 423858 682449 716403 39.85 67.5 1
08:48:47 2023-09-27 377121 372809 92681 90445 142955 146696 151906 151220 96454 95007 109048 113407 134039 135682 383857 407614 1106043 1094516 407945 422585 123863 110347 124006 125342 150290 145735 136035 136735 87803 89056 286454 251542 743475 744992 225837 223365 290540 292001 344923 334256 350836 356668 368280 371227 347536 386544 781906 829021 557890 469201 311293 306008 353887 353870 369956 374342 377356 378506 420111 421509 679662 713156 39.85 67.5 1
08:48:48 2023-09-27 377126 373075 92806 90321 142921 146731 151906 151185 96422 94909 109082 113407 134039 135460 383260 407579 1106828 1096078 407982 421955 123863 110431 123598 125130 147690 145791 135915 136734 87595 88909 287467 251332 739951 742700 225837 223434 289079 292241 344923 334057 349379 353688 369167 372340 347536 385413 783575 825320 562757 471539 311147 306644 357016 354835 369516 374498 380103 381651 419968 423930 678590 714183 39.85 67.5 1
08:48:49 2023-09-27 375981 372773 92937 90255 143292 147076 149740 148301 96487 94812 109384 113340 134437 135324 384163 413198 1104292 1093553 408359 422441 124614 110228 124482 124996 150605 145341 136463 136372 87900 88877 283570 251293 749438 744808 225657 222745 289009 291641 342839 335569 348852 351916 368943 372375 347536 385067 781910 828787 555903 468589 312176 305890 356056 355122 369400 372402 375024 382446 421402 424002 681666 711105 39.85 67.5 1
08:48:50 2023-09-27 377419 372773 92809 90288 142858 146662 149460 148231 96454 94813 109451 113149 134477 135017 383803 415016 1103656 1091299 405542 421361 124390 110245 124139 125296 148426 145339 136266 136416 87900 88877 284887 250667 761158 747219 225837 222745 289009 292001 342983 338379 352835 353689 369175 372233 347394 385230 781836 827362 557274 472879 312841 306321 356020 354871 369400 372402 378376 382154 421366 424183 680144 713156 39.85 67.5 1
08:48:51 2023-09-27 378306 373194 92941 90284 143385 146627 152436 148231 96487 94716 109417 113149 134351 135073 384346 414724 1100459 1092924 405615 422585 124305 110321 124139 124719 148392 145170 136394 136287 87900 88784 284887 249955 756003 745549 225837 222745 289079 291796 342983 335605 349415 351916 368352 372933 348586 385413 781910 828787 561386 470460 312841 305675 355236 353617 369956 372924 376880 381869 421402 422465 682670 711105 39.85 67.5 1
08:48:52 2023-09-27 378451 372255 92681 90445 142955 147140 149480 151220 96389 94909 109048 113373 134039 135648 382391 413812 1105222 1091299 410367 422288 124067 110431 123446 125130 149974 145745 136034 136940 87747 89329 283861 250692 741139 746887 225837 224398 290576 293473 344887 336233 351424 353798 367798 371262 349375 386173 781689 824992 555185 466477 313062 306357 354454 355876 369993 375730 376346 380720 421402 422796 687831 714203 39.85 67.5 1
08:48:53 2023-09-27 378857 373332 92681 90602 142690 147379 151837 151360 96454 95071 109048 113441 134006 135904 383260 413776 1106828 1088167 410440 422585 123863 110729 123117 125130 149870 145976 135944 136863 87595 88877 284887 251686 742061 746505 225837 222745 288942 293204 344923 333870 351605 353906 368352 370153 347536 386790 779664 822950 565499 466513 312619 305530 354454 354370 369740 375480 377231 381542 420004 424002 688696 715216 39.85 67.5 1
08:48:54 2023-09-27 374003 373363 92676 90602 142822 146696 151765 151220 96290 95103 109048 113441 134365 135682 383260 411926 1109590 1088130 406008 422964 124105 110457 123498 125236 147690 145438 136001 136916 87803 89088 283861 252360 740816 746676 225519 223089 289545 293297 343541 335759 350966 351916 368871 374066 348824 387790 781356 817262 562929 467873 312176 306789 356342 353122 367736 375466 375096 383023 422031 422810 685739 711105 39.85 67.5 1
08:48:55 2023-09-27 374048 372773 92681 90540 142822 146696 151871 151185 96290 95007 109082 113441 134006 135460 383260 413776 1112850 1091414 402767 422585 123896 110431 123413 125363 151507 145339 135821 136863 87627 89125 284887 251824 739473 747769 225837 222401 289888 290502 343506 334022 351038 351916 367504 374649 346978 387458 783984 820396 562757 469164 313729 304887 356764 356884 368369 374462 375897 381527 423962 422810 688843 715273 39.85 67.5 1
08:48:56 2023-09-27 375395 373909 92617 90760 142459 147546 151590 148956 96325 95362 109249 110584 134242 135802 383151 409980 1119148 1098848 407200 422405 123764 110772 123465 125543 149974 146049 136027 137209 87835 89153 283238 251686 735409 745023 227435 222436 289748 292206 343231 333870 351677 353157 367210 374088 347536 386826 784229 817262 564483 466147 312619 305759 355003 353936 369400 376523 377414 378506 423962 423704 689893 716339 39.85 67.5 1
08:48:57 2023-09-27 375431 373909 92553 90635 142829 147268 148957 149199 96290 95329 109232 110511 134111 136079 383005 410086 1119222 1097350 405542 423217 123863 110695 123446 125303 151648 145778 135949 137217 87563 89186 286226 252540 749743 742883 225837 225031 291484 292438 346878 333834 351424 355912 367655 373350 346278 387642 786920 816036 557890 467873 311293 306008 355971 355839 367700 376259 376224 378506 422697 421892 683766 715252 39.85 67.5 1
08:48:58 2023-09-27 374377 374270 92849 90610 143084 146863 148869 148471 96290 95103 109048 110511 134098 135870 383260 408508 1118427 1100820 404330 422621 123863 110431 123531 125130 151577 145826 135949 136863 87595 89125 283410 252576 739436 742093 225837 222745 288860 291388 345059 334561 349451 353157 368388 375475 346455 385996 783638 820359 561386 470423 311734 305298 354419 353652 367700 374377 377356 380720 422661 422215 681408 717263 39.85 67.5 1
08:48:59 2023-09-27 375901 372778 92937 90321 143178 146386 149390 148368 96454 94877 109417 113373 134439 135051 384074 411312 1109590 1103788 409156 421955 124153 110431 123902 125130 150184 145571 136386 136719 87803 89088 285781 250411 744040 742847 227648 224398 291279 293438 342983 334561 350472 354907 365594 373243 349358 386544 784229 825137 561386 470534 312176 306789 355003 354184 369993 374079 375623 378434 423962 423043 682670 716847 39.85 67.5 1
08:49:00 2023-09-27 379614 372286 92681 90341 143121 146386 149147 148471 96389 95007 109232 113373 134325 135460 383260 411312 1110164 1099763 409208 422288 124186 110465 123565 125308 147690 145339 136171 136829 87747 88877 287467 250907 742317 741832 225837 223434 288273 292722 342983 334336 351038 354219 367762 371818 348061 387790 783960 826376 561386 469867 312176 308488 355468 354726 369704 374498 379293 378326 420631 424002 682597 715105 39.85 67.5 1
08:49:01 2023-09-27 376295 375296 92681 90540 143187 146386 149147 148471 96389 95071 109232 113407 134153 135648 383260 412506 1108584 1096898 409231 422441 124376 110670 124106 125409 148723 145640 136258 136916 87747 88877 283394 251509 742086 744882 225837 223400 289009 292206 342476 336111 349272 353906 368943 372411 347501 385413 780545 828750 557274 468625 312176 305926 355557 353122 369956 372402 375623 383023 421402 421509 680669 711105 39.85 67.5 1
08:49:02 2023-09-27 376857 372247 92937 90288 143187 146386 149390 147747 96487 94813 109342 113116 134443 135017 383894 414396 1102056 1092924 405615 422288 124305 110321 124173 124752 148661 145069 136445 136416 87900 88784 283394 249429 752325 745586 225837 222745 291156 292206 342983 336111 350225 353653 368655 373208 349107 386160 782982 828641 552480 471537 312399 305782 357775 355876 369956 373221 377414 382446 421744 423858 682634 712111 39.85 67.5 1
08:49:03 2023-09-27 377355 373066 92681 90540 143245 147240 149669 148954 96589 95039 109316 110501 134343 135392 383151 414219 1105433 1091299 407764 421361 124271 110465 124407 125342 150502 145404 136365 136734 87779 88877 285776 251023 741507 745622 225837 222522 288807 292927 342983 334596 351569 351916 367834 372969 349639 385088 781910 827544 557890 467873 311546 305926 354490 353652 369993 374605 376880 381869 422031 422915 683802 713156 39.85 67.5 1
08:49:04 2023-09-27 378427 372247 92681 90321 142951 147140 151906 151009 96389 95007 109232 113373 134039 135460 383260 414432 1103619 1091299 411275 422288 123896 110465 123631 125163 149974 145676 136394 136863 87747 88909 283238 251381 742801 747108 226861 225031 291205 293509 342983 336709 351460 353834 368432 372233 349639 386209 779628 827544 560015 467616 313729 306357 354454 353157 369993 374391 376089 381869 422697 422831 686821 713697 39.85 67.5 1
08:49:05 2023-09-27 380191 373070 92681 90445 142715 147379 151800 151220 96454 95039 109082 113474 134039 135682 383260 413812 1107007 1090524 410440 422288 123863 110618 123413 125336 149765 145575 135957 136863 87531 88909 284887 250943 739020 745622 225837 222745 288273 293204 342983 334301 351605 353906 368388 371262 348622 386790 781638 820496 556537 466591 312841 306357 354987 352897 369993 375730 376880 382154 421187 426365 690479 715894 39.85 67.5 1
08:49:06 2023-09-27 378574 373598 92681 90540 143187 147410 148904 148541 96290 95071 109048 110467 134098 135904 383260 411926 1109590 1086551 405651 422621 124105 110568 124006 125375 150450 145946 136069 137080 87683 89088 285999 252360 737348 746579 225837 223469 288807 291796 344540 336398 351316 354907 370020 374088 346455 385052 781873 819105 562757 467873 312176 306789 356092 352064 367736 375466 375623 383060 421402 422512 685291 711105 39.85 67.5 1
08:49:07 2023-09-27 375186 373066 92681 90602 143191 146829 149425 148506 96290 95039 109232 113407 134111 135776 383260 411890 1111988 1088204 403122 422585 123896 110465 123565 125370 151647 145541 135949 136897 87563 89092 283861 252112 738874 747806 225519 222745 289466 291388 343541 334057 351038 351916 368388 374649 346491 387826 781910 819815 562757 469017 313729 304887 355949 354859 367592 374498 377341 382570 423818 422666 685739 713192 39.85 67.5 1
08:49:08 2023-09-27 375735 373070 92809 90478 143191 146455 149147 148976 96290 95039 109082 110499 134309 135734 383005 415329 1115109 1097560 407200 422108 124172 110449 123835 124996 147690 145339 135949 136768 87747 88909 283523 250943 743025 742737 225837 222093 288939 292821 342991 333870 351677 354219 367540 373528 347013 386826 784057 816109 560595 466513 312176 306008 353356 353936 369436 374362 375923 378506 423329 421509 687344 716376 39.85 67.5 1
08:49:09 2023-09-27 374738 373372 92553 90635 142796 147068 148454 148991 96127 95103 109048 110543 133960 136070 383260 408830 1117966 1097424 404045 422324 123896 110431 123480 125130 147690 145339 135949 136897 87563 88909 285544 252612 735400 741832 225837 222745 289079 293089 346878 336398 352584 356416 367426 372827 346313 388468 786361 817493 557890 467603 311734 305794 353392 353652 368584 376080 379563 378506 422733 423406 685291 716192 39.85 67.5 1
08:49:10 2023-09-27 374080 373119 92964 90376 143588 146386 149494 148160 96390 95007 109316 110350 134393 135585 383260 410086 1112025 1103788 407920 421703 124271 110321 123902 124785 148191 145943 136884 136467 87595 88877 284887 250131 750748 742883 225837 224047 289079 292064 342983 334631 350189 354657 365594 374124 348622 386544 784265 820424 560015 470423 312176 306789 353392 355321 369993 373554 376224 380720 424070 422796 681703 717429 39.85 67.5 1
08:49:11 2023-09-27 376524 372861 92681 90482 143225 146382 149390 148368 96389 94910 109266 113373 134136 135460 383260 411312 1108805 1102731 409787 422621 124067 110431 123902 125130 148454 145339 136582 136848 87835 89145 283238 250692 743011 742321 227115 223020 290662 293438 344923 337185 351002 353157 366658 372375 348622 387458 786487 827507 561386 469201 312176 306717 354967 353122 369993 374377 375096 378470 421474 422796 682670 715325 39.85 67.5 1
08:49:12 2023-09-27 378297 372861 92681 90288 143121 146416 149147 148368 96290 94845 109082 113250 134119 135494 383930 408866 1107983 1097387 409208 422657 123896 110465 123446 125130 151541 145339 136208 136863 87627 88942 287467 250943 744755 741307 225837 223434 290540 292312 342476 334561 349415 353193 369499 372411 347572 385996 781318 820460 557890 468661 310159 305298 358029 355264 369668 374953 378384 381724 420075 424002 678480 715894 39.85 67.5 1
08:49:13 2023-09-27 375431 372286 92869 90292 143414 146424 151976 148249 96487 94716 109375 113027 134351 135051 383260 413489 1103788 1094516 408359 421739 124614 110296 124139 124996 148866 144996 136292 136245 87835 88780 282167 250202 753900 745059 225837 225031 289079 292001 342983 336111 349451 351916 368655 373230 348622 385450 781910 828787 557274 468589 312176 305926 355557 352134 369436 372402 374007 382482 421438 421509 682186 712147 39.85 67.5 1
08:49:14 2023-09-27 375431 372255 92873 90321 143212 146386 149390 148023 96487 94781 109342 113105 134799 135017 383260 415052 1102056 1091336 405615 421397 124305 110465 124139 125044 148257 145204 136394 136450 87932 88816 283394 249393 745444 746713 225837 222779 288860 292206 342983 335640 351038 351916 368943 373243 349424 386871 781726 828641 553832 470534 313062 306249 355414 355876 369848 373519 376880 382446 422400 423404 684427 714203 39.85 67.5 1
08:49:15 2023-09-27 378037 372255 92714 90325 142955 146731 149669 148611 96622 95233 109282 110350 134250 135448 383187 414908 1105433 1094554 409522 422585 124271 110465 123902 125163 150290 145802 136262 136700 87900 88909 283238 249393 747089 746676 225837 222779 289044 292963 342983 334596 351285 351916 367834 373266 349675 385052 781356 827580 557890 467689 313062 305926 355307 353688 369993 374377 376880 381869 422067 422902 683766 713192 39.85 67.5 1
08:49:16 2023-09-27 378574 374765 92681 90321 142955 146731 151729 151149 96487 95039 109115 113250 134073 135460 383260 415052 1103693 1090561 408738 421361 123896 110465 123664 124752 148382 145373 136205 136768 87840 88909 285776 249429 745568 748701 225837 225031 291810 293815 342947 337185 351496 353870 368468 372827 349496 388468 781547 827580 555185 467542 313580 306033 354454 353122 369993 374676 376346 382300 422697 422866 686449 713734 39.85 67.5 1
08:49:17 2023-09-27 379651 373230 92811 90665 143187 147101 149250 148366 96358 95103 109232 113474 134157 135682 383260 414435 1106828 1093907 410113 421991 123896 110670 123935 125163 151612 145774 135983 136863 87627 88909 283394 250766 744110 747108 225837 222779 288457 293438 342983 334057 351641 353906 368388 372375 349675 386245 779664 827847 562757 467211 314431 306357 354490 353157 369993 374676 376346 381600 422400 422866 687831 715273 39.85 67.5 1
08:49:18 2023-09-27 378867 372813 92809 90635 142852 147414 151695 148991 96355 95039 109115 113441 134073 135494 383260 413525 1106043 1092961 411348 422585 123896 110499 124235 125375 150149 146151 136288 137066 87867 89121 285776 250835 740899 746924 225837 223020 290576 294028 342983 334291 351677 353689 368655 372375 349675 386560 779664 827847 555185 467542 313852 306789 355236 353900 369993 375730 377147 381869 422328 422831 687794 714203 39.85 67.5 1
08:49:19 2023-09-27 378794 372778 92681 90578 142917 147345 151837 151360 96290 95007 109048 110382 134272 135682 383260 413776 1106828 1088167 410403 421326 123896 110584 123631 125216 149870 145700 135949 136876 87747 89092 284887 250943 738544 746640 225837 222745 288098 293133 344923 335759 351605 354406 368352 371262 349076 386790 780730 825137 557153 466881 313841 306572 357486 355876 369884 375623 377037 381687 421258 426401 687647 714166 39.85 67.5 1
08:49:20 2023-09-27 378867 373328 92681 90635 142887 147379 151731 151466 96258 95006 109048 110371 133972 136202 382968 412255 1110164 1088298 409678 422441 124086 110636 123598 125409 147792 145912 135915 137244 87563 89153 283861 252076 751597 746604 225837 223434 288273 292276 346633 336124 351605 354907 368647 371191 347536 386790 779664 820351 565499 467174 313136 306789 354454 354370 369993 376259 377414 380720 418897 422465 689331 711105 39.85 67.5 1
08:49:21 2023-09-27 378297 375296 92685 90602 142985 147068 148869 148921 96258 95071 109048 110447 134060 135904 383260 412578 1109553 1088335 409823 421955 123863 110729 123446 125336 147846 145812 135915 137183 87595 89092 283410 252076 734428 744461 225837 223469 287761 292206 343506 333726 351316 355264 369767 373208 346349 388468 781472 819465 556537 468665 313062 306717 355771 354621 367736 375730 375623 382659 420111 422810 687915 711068 39.85 67.5 1
08:49:22 2023-09-27 374838 373075 92933 90654 143178 147203 149110 148574 96358 95103 109316 110435 134377 135768 383693 414836 1111951 1091289 402767 422585 124310 110721 123565 125389 147792 146011 136137 136863 87803 89031 283861 251686 738064 748701 225837 222745 289669 291796 343541 334525 351002 351916 367834 374685 347536 387790 780730 818579 562757 468279 313507 305675 355521 355286 368808 374676 376880 382716 424034 423406 688806 716329 39.85 67.5 1
08:49:23 2023-09-27 375369 373372 92873 90507 143182 146829 149355 149045 96356 95007 109232 113407 134081 135682 383260 414763 1114466 1096074 403122 422549 124271 110431 123802 125336 149974 145642 135953 136863 87747 89268 283523 251824 742317 749233 225837 224398 290224 292206 345899 336947 351388 351735 367655 375475 347501 387826 781906 820978 579208 469201 313729 305675 354987 356884 369076 374676 376346 381869 424070 423704 689820 715288 39.85 67.5 1
08:49:24 2023-09-27 377355 373194 92870 90599 142972 147234 149251 151396 96356 94974 109342 110575 134398 135460 383260 413485 1116048 1099249 407742 423253 124186 110618 123698 125508 149974 145745 136063 136953 87747 89125 283861 251509 740779 744280 227115 222745 289448 292560 344923 334265 351677 354657 366694 374088 347536 386790 783369 820843 562757 466147 313507 306789 355505 354219 369400 375730 376346 378470 423998 423704 690873 717392 39.85 67.5 1
08:49:25 2023-09-27 376323 373372 92681 90606 142831 146902 149286 151431 96290 95006 109232 113441 134010 135927 383260 412542 1115257 1097634 407452 422928 124276 110500 124039 125442 150290 145808 136254 136916 87835 89178 283861 251542 742311 744992 227115 222093 289686 292560 345863 336233 351641 354907 367246 374088 348336 389851 784229 820843 565499 466591 313062 306789 353392 354752 369956 376788 376880 378506 423998 422196 690909 717392 39.85 67.5 1
08:49:26 2023-09-27 377780 374079 92681 90727 142690 147654 151590 149269 96358 95200 109232 110671 133880 136350 383805 408830 1119222 1097387 404330 422585 124302 110465 123531 125336 150185 145700 135949 137083 87595 89092 285544 252540 747846 742357 225837 222745 290105 291352 345059 334596 349943 353405 368352 375154 346420 386544 784229 818453 560015 468589 311906 306789 354419 353652 367700 374377 377356 381237 422697 422810 681666 715288 39.85 67.5 1
08:49:27 2023-09-27 375630 372809 92844 90445 142989 146696 152153 151185 96422 95168 109551 110479 134335 135819 384310 409944 1115901 1103933 404248 422405 124548 110397 124106 125130 148191 145791 136137 137038 87835 89121 283238 251722 742664 742673 227115 223400 290842 290467 343506 335569 350436 353157 368907 375739 347572 386270 784192 820388 560015 468589 312066 305298 354454 355820 368520 374079 376789 381869 424070 423406 680663 718175 39.85 67.5 1
08:49:28 2023-09-27 374815 372804 92937 90321 142989 146696 152188 148542 96454 94845 109342 113373 134258 135239 384074 410987 1112025 1103788 408544 422585 124271 110470 124020 125163 148257 145442 136364 136824 87867 88909 297738 250131 743357 742138 227115 224398 292223 293431 344815 338379 350894 355409 367067 374507 352469 386397 786361 823096 557890 468625 312176 306415 354454 357896 369624 373483 376224 381563 423782 423966 680663 716884 39.85 67.5 1
08:49:29 2023-09-27 379383 373683 92903 90504 143516 147001 152474 148853 96913 95136 109316 110414 134191 135460 383260 411926 1109356 1105359 409751 422585 124271 110465 123968 125342 150365 145700 136171 136863 87747 88909 284887 250714 744405 741307 227115 223089 288763 293410 345302 334596 351002 353688 366694 372411 349112 386835 784265 827544 563300 469867 312176 305759 354894 353936 369993 374676 375659 378470 422733 423858 682670 715325 39.85 67.5 1
08:49:30 2023-09-27 378221 372804 92877 90507 142955 147140 152012 151185 96454 94877 109417 113441 134258 135460 383260 409476 1108768 1097387 409787 422627 124271 110729 123902 125250 148664 146597 136190 137225 87835 89088 283238 251188 742433 741942 225837 225400 290987 293438 344923 334525 351533 354255 368907 372091 348443 387790 783084 827544 565499 470053 312176 306257 354419 352099 369993 374676 379452 378506 421402 422902 682670 715288 39.85 67.5 1
08:49:31 2023-09-27 379112 375983 92681 90507 142946 146727 149460 148887 96454 95039 109199 113441 134039 135648 384181 407650 1106828 1096853 409208 422621 124153 110465 123664 125163 147690 146190 136171 136876 87747 88909 284887 250943 741394 741832 225837 223469 290540 292722 343231 334561 349451 353193 370020 372411 347536 385996 781906 820460 565328 468661 311588 306789 355521 352099 369993 374640 377924 381869 420810 422430 678663 713119 39.85 67.5 1
08:49:32 2023-09-27 376259 373385 92882 90602 142955 147340 151906 148471 96454 95006 109232 113474 134006 135648 384074 412835 1110164 1097637 407837 423073 124409 110559 124106 125409 148359 145688 136224 137141 87747 89153 285781 251509 742202 746329 225765 223469 289483 292276 343471 336346 349308 354907 369759 373492 347536 385413 781910 830198 564978 468625 312176 306357 356092 353122 369660 373519 376188 383023 421474 421509 680663 715252 39.85 67.5 1
08:49:33 2023-09-27 375431 373114 92931 90496 143182 146386 149390 148229 96487 94780 109451 113105 134753 135017 383260 415052 1103619 1091336 405615 421361 124476 110431 124139 125097 148290 145339 136394 136416 87932 88877 283394 249393 748131 746676 225837 223089 289079 292206 342983 336582 350966 353906 369463 373528 349675 386544 779628 829373 560015 468552 313062 305926 355557 353652 369993 373519 377414 382752 422364 422990 682670 712651 39.85 67.5 1
08:49:34 2023-09-27 377234 372282 92685 90445 143659 147118 149844 148715 96589 94974 109350 110318 134309 135621 383151 414836 1106220 1091299 405579 421991 124186 110321 124244 125687 150118 145442 136359 136849 87840 88909 297738 249286 742661 747072 225837 223089 289483 292050 342983 335605 351569 351916 368943 373528 350203 387790 781910 828787 561386 469201 313062 305351 355521 353652 369993 373554 376346 382446 422067 422831 682727 713156 39.85 67.5 1
08:49:35 2023-09-27 378037 372282 92869 90540 142989 147776 151941 151325 96454 95039 109342 113407 134039 135700 383260 415052 1103656 1091299 407800 421955 124271 110465 123868 125130 147956 145339 136266 136829 87900 88909 283238 250667 744749 749344 225801 225031 289818 293680 342947 335463 351424 353798 368763 373350 349532 388690 779628 828750 565499 468316 311836 305566 355485 353900 371823 374676 377194 382716 422733 424123 685291 713192 39.85 67.5 1
08:49:36 2023-09-27 379651 372928 92937 90690 142883 147343 152214 149061 96454 94942 109342 113407 134351 135734 383599 414688 1105259 1091336 409714 421847 123896 110431 123287 125130 147690 145575 136137 136863 87747 89276 284887 250202 740071 751071 225837 223089 289079 293858 342983 334561 351641 353906 368943 372969 349711 386790 781354 827580 561386 467542 311765 306573 355521 353652 372086 375730 377414 381906 422697 424088 687831 714239 39.85 67.5 1
08:49:37 2023-09-27 378794 372809 92681 90602 143121 147102 149251 148506 96389 95038 109232 113318 134313 135682 383260 413812 1106828 1092975 410403 422585 124481 110568 124039 125375 147920 145503 136069 137175 87835 89149 283394 250763 738196 746998 225837 223400 289044 293644 344680 334525 351388 354907 368907 372411 349675 386790 784131 827773 562757 467542 311765 306213 354987 353936 369993 375730 377414 381869 423329 424088 687831 715273 39.85 67.5 1
08:49:38 2023-09-27 378564 372813 92769 90683 142690 147345 151871 151395 96290 95039 109316 110456 134482 135776 383260 413194 1106828 1088167 410440 421361 123863 110729 123117 125370 151577 145812 135949 137087 87627 88909 284887 250978 743017 747219 225837 222779 288168 293858 343471 333520 351677 352134 369499 371818 347501 387407 779664 820351 555819 467211 312841 306789 355272 354370 369993 374327 375623 381869 420147 422796 689857 713156 39.85 67.5 1
08:49:39 2023-09-27 380191 373408 92672 90639 142951 147551 151906 151535 96325 95167 109082 110616 134242 136368 383041 412291 1113135 1089848 409751 422477 124172 110670 123802 125442 149870 145700 135727 137217 87595 89300 283012 253901 747582 745549 225837 223503 288168 292884 344540 333555 351605 352170 370020 373528 347013 386245 781910 820843 565499 467873 313062 306789 356056 354621 368844 376259 375659 382409 420774 422522 687867 712147 39.85 67.5 1
08:49:40 2023-09-27 374306 375300 92681 90478 142921 147174 151765 151289 96290 95071 109232 110447 134073 135938 383260 412216 1112061 1088130 405542 422657 123896 110465 123531 125370 148520 145812 135949 137087 87595 89157 285544 252540 735725 745586 225837 223503 289079 291352 344576 334525 351569 353906 370020 374685 346978 385630 780545 817876 557890 468868 312176 306573 356627 353936 368289 375466 375923 383910 423329 422810 686486 712651 39.85 67.5 1
08:49:41 2023-09-27 375488 373647 92807 90691 143207 147276 149460 148853 96390 94974 109316 110511 134309 135802 383711 413741 1112850 1091336 404784 422333 124238 110465 123868 125163 149765 145339 136073 136897 87595 88942 284887 252112 741393 747241 225837 223124 292223 291352 343541 334561 351569 351916 368907 375475 347536 385088 781906 818526 565499 469201 313729 305854 356627 355286 369400 375730 377414 383096 424070 424147 685776 715288 39.85 67.5 1
08:49:42 2023-09-27 375186 373368 92809 90639 142934 147107 149355 151255 96389 94974 109266 110414 134010 135460 383260 415052 1115257 1094479 403122 422621 124186 110465 123868 125370 148055 145709 135983 137072 87835 89300 283861 252038 741855 748627 225837 222676 290701 293176 346143 337185 351424 351916 368943 375739 347536 387531 783048 818579 564128 469201 313507 304636 358029 355036 368548 375466 375060 383060 424034 423406 685776 714183 39.85 67.5 1
08:49:43 2023-09-27 376747 373190 92903 90507 142921 147174 151906 151255 96389 95233 109342 110414 134039 135682 383260 415052 1115938 1097634 405897 422585 123930 110465 123835 125250 151611 145339 136077 136863 87627 88909 284887 251332 740932 745586 227115 222093 289888 292241 343541 333485 351713 353157 367246 374386 347572 387407 784265 819684 557890 465122 313062 305333 353392 354255 369696 374362 377147 378506 424034 421544 689893 716376 39.85 67.5 1
08:49:44 2023-09-27 377157 373075 92608 90635 142459 147517 151414 151289 96159 94974 109082 113407 134039 135682 383260 410699 1118795 1097448 408359 422964 124105 110670 123432 125735 147487 145946 135813 137046 87803 89088 283861 251296 736759 746049 227115 222745 292223 292616 343471 333252 351713 353193 367511 374685 347536 387443 784229 818526 562757 466183 313062 305333 353392 354219 369956 374362 375060 378542 424034 422169 689893 717429 39.85 67.5 1
08:49:45 2023-09-27 376259 375300 92681 90793 143092 147203 149042 149234 96290 95264 108973 110627 133976 136448 383260 408830 1118758 1099800 404972 423885 124100 110618 123480 125163 148654 145575 136171 137217 87779 89218 285776 252576 747810 741832 225837 223089 289888 291832 345578 334596 350225 353723 368907 375475 346491 386544 786250 819068 561386 468625 311734 305759 354490 354184 367771 374676 377428 381294 423365 422810 681891 715325 39.85 67.5 1
08:49:46 2023-09-27 373779 373110 92809 90478 142989 146731 149669 148818 96325 95201 109249 110403 134250 135802 384620 409333 1115938 1102333 404858 422585 124481 110465 123835 125163 148055 145606 136765 136863 87867 89064 283861 252112 742548 742883 225837 222779 292223 290502 344540 335605 349979 353157 368943 375739 347572 386544 784229 822587 556030 468661 312619 305333 354490 355036 368548 374377 377356 381294 424070 423406 681703 716884 39.85 67.5 1
08:49:47 2023-09-27 374299 372282 92813 90321 143191 146421 149390 148264 96487 94877 109451 113217 134460 135460 383260 410086 1114466 1103788 406045 422324 124271 110504 124173 125163 148257 146190 136428 136781 87900 88909 284887 250202 744504 739192 225837 222058 289888 292622 342983 335640 350472 352170 367798 375739 348300 387515 785968 820388 560015 468625 312176 306608 354490 355856 369993 373554 376259 381294 423529 423894 681408 719471 39.85 67.5 1
08:49:48 2023-09-27 376433 375305 93005 90504 143617 146994 149703 148366 96390 95039 109342 113217 134443 135239 383260 410737 1111988 1102967 410031 422621 124219 110330 124020 125163 147690 145305 136156 136897 87747 88909 284887 250202 757469 742883 228133 222590 289888 293204 342983 335605 351038 353157 366694 374124 349675 385052 784302 825174 562757 468187 312176 306789 353427 355286 369993 374676 376224 378542 424070 422866 682670 717429 39.85 67.5 1
08:49:49 2023-09-27 378500 374770 92873 90433 143216 146451 149286 148506 96356 94877 109384 113250 134144 135460 383260 410122 1109627 1103004 409823 422657 124305 110465 124073 125375 148594 145808 136433 137080 87867 89088 283238 252097 746623 741795 227435 223331 288675 293169 342476 334561 351285 357426 369759 372375 348586 385052 784229 828019 550481 469534 311734 306292 353392 352099 369993 374676 377428 378506 421106 422866 682670 715325 39.85 67.5 1
08:49:50 2023-09-27 376596 373380 92681 90602 143245 147001 152047 148645 96389 95039 109375 110595 134284 135716 381539 407614 1106828 1096074 408919 422621 124186 110499 123598 125336 148720 145881 136171 136863 87840 88942 285776 250943 743591 742357 225837 223503 289079 292312 343471 335605 349415 353157 370020 373528 348341 386270 781726 825137 562757 471384 311734 305333 356627 353122 369993 374676 378262 383060 421474 422800 680185 713229 39.85 67.5 1
08:49:51 2023-09-27 376030 373363 92681 90540 142989 146765 151941 151184 96454 95071 109266 113351 134039 135734 384490 409837 1110164 1095999 405542 422513 124205 110559 124106 125409 148528 145675 136171 136863 87747 89064 283238 251368 741278 743374 225837 223469 289483 292758 346143 335463 349943 353193 370164 373563 348622 385996 781906 825174 562757 468697 311514 306644 356377 353122 369993 374676 377960 382482 421438 422169 678700 713156 39.85 67.5 1
08:49:52 2023-09-27 378269 373194 92809 90602 142820 147794 149530 149829 96454 94974 109342 113407 134039 135648 383260 410613 1106828 1096074 407982 423217 124271 110618 124336 125336 150079 145442 136273 136961 87932 89031 283861 250943 740473 741539 225837 223469 289044 291957 343231 336346 349415 354657 370020 373528 348550 385996 781906 827544 555903 468661 312619 306789 356592 353617 369993 373781 377054 383023 422031 422169 680663 713156 39.85 67.5 1
08:49:53 2023-09-27 375995 374240 93127 90529 143714 146863 152544 148507 96686 95103 109350 110435 134529 135580 384854 413270 1106043 1094516 408359 422288 124925 110431 124582 125130 150189 145442 136480 137037 87867 89186 284887 251332 752188 743753 225765 223434 289343 292722 343471 336618 350472 353906 369759 373528 349358 386544 783019 829959 564456 468625 312989 306357 356592 353688 369993 374079 375923 383060 422697 422465 682670 713156 39.85 67.5 1
08:49:54 2023-09-27 375995 372251 92941 90445 143410 146696 152223 148542 96487 94845 109451 113149 134477 135209 383803 414724 1103656 1092887 405615 422000 124476 110431 124206 124785 148933 145069 136428 136382 87964 88877 284887 249991 749438 747238 225837 225666 289686 292064 342983 336618 350472 353906 370020 373528 349112 386270 779628 829923 558644 471872 313062 306357 356342 353652 369668 373794 378376 382768 422410 424002 682523 715385 39.85 67.5 1
08:49:55 2023-09-27 377502 375223 93065 90442 143545 146662 152401 148438 96519 94845 109451 110437 135259 134984 383260 414396 1103656 1093553 405579 421991 124476 110431 124206 125010 149303 145069 136428 136382 87932 88845 284887 249991 751611 746676 225837 223279 289686 292276 342983 336346 350472 353906 370020 374088 349112 386270 780766 829373 557721 468661 313062 306357 356342 353652 369993 373519 375923 383060 422661 422169 682670 713697 39.85 67.5 1
08:49:56 2023-09-27 375995 372809 92937 90445 143410 146696 152188 148438 96487 94845 109451 113105 134511 135017 384474 414724 1103656 1094516 408359 422333 124548 110347 124654 124996 149138 145202 136610 136313 88141 89056 283861 250411 748621 745549 225837 223434 289686 292884 344815 336582 350436 353906 370020 373790 349496 386270 783019 829959 557274 468625 313062 306357 356342 353652 369993 373817 376224 383096 422661 422465 681666 713156 39.85 67.5 1
08:49:57 2023-09-27 377733 373066 92937 90288 142904 147076 149740 148715 96422 94781 109451 113149 134477 134984 384074 414396 1102801 1092924 405615 421361 124390 110431 124612 125130 148694 145442 136518 136522 87932 88877 283570 249429 751273 745976 225837 223434 289483 291957 342983 336582 350472 353906 369759 374088 349639 386858 779664 829959 558644 468661 313062 306357 356377 353652 369993 373221 375096 383096 422364 422134 682670 713192 39.85 67.5 1
08:49:58 2023-09-27 376967 372255 92873 90445 143410 146696 152188 148231 96454 95007 109585 110286 134872 135303 384310 414872 1103863 1094554 408359 421811 124495 110364 124173 125010 148594 145170 136428 136590 88108 88845 285781 249429 746481 747219 225801 223365 289483 292241 342983 336111 350472 353906 369759 373528 349393 386544 779628 829373 557890 468589 313062 305890 356092 353936 369993 373519 375623 383638 422661 422818 682670 714203 39.85 67.5 1
08:49:59 2023-09-27 375995 372809 92937 90540 143018 147102 152223 148438 96487 94845 109417 113149 134477 135017 383803 415016 1103656 1093738 405579 422288 124476 110355 124206 124752 148594 145103 136428 136416 88175 88877 284887 249429 749775 745622 225837 223434 289888 292722 342983 336618 350508 354406 370020 373505 349358 386270 780730 829959 560015 468625 311538 306357 356342 354184 369993 373519 375659 383948 422697 422796 682375 716329 39.85 67.5 1
08:50:00 2023-09-27 378306 375300 93065 90408 143579 146386 149598 148159 96686 95007 109842 110405 134748 135332 384074 414396 1103693 1097404 405579 422549 124476 110321 124206 125308 149171 145305 136428 136416 87932 88877 283861 250166 750935 746640 225837 223434 288939 292616 342983 336618 351303 353906 369759 373563 349112 386270 780766 829373 558644 468625 312767 306357 356627 353936 369993 373519 375623 383096 422697 422169 682670 713192 39.85 67.5 1
08:50:01 2023-09-27 375431 372291 92937 90321 143410 146662 152223 148231 96519 94813 109451 110220 134477 135051 381771 414396 1103693 1094516 405651 422621 124714 110245 124582 124752 149035 145170 136463 136416 87932 88909 282353 250590 751760 749714 225837 223434 289686 292722 344923 336618 349943 354406 370020 374124 348586 386544 780730 828985 558644 468661 312841 306536 358791 356632 369704 373377 378487 383492 422554 423966 681482 717414 39.85 67.5 1
08:50:02 2023-09-27 377502 373030 93065 90354 143452 146662 152399 148746 96519 94877 109451 113183 134477 135051 384163 415293 1103693 1094516 405651 421397 124748 110431 124780 124958 149205 145069 136463 136382 87932 88909 285776 250978 751654 745023 225837 223469 289686 292276 342955 336618 351569 353906 370020 374088 350239 387826 779664 829959 565499 468552 313284 306357 356056 353936 369993 374377 375060 383060 422733 422919 684612 713192 39.85 67.5 1
08:50:03 2023-09-27 375431 372809 92937 90507 143018 146731 152188 151220 96487 94845 109451 113217 134477 135051 383803 414799 1107007 1094516 408099 421847 124409 110559 124139 125409 148899 145675 136292 136692 88141 88909 285781 249429 745205 747806 226824 223469 289888 292927 342983 336618 351285 354621 370020 374386 349675 387129 780766 829959 560015 468625 311765 306357 356377 353936 369993 373448 375096 383060 422697 422800 682670 714239 39.85 67.5 1
08:50:04 2023-09-27 377391 373328 93139 90687 143583 147052 149739 148471 96487 94877 109485 113250 134769 135252 383803 415052 1105259 1094516 405615 421361 124509 110465 124206 125130 148966 145305 136467 136450 87932 88909 283394 249464 747059 747241 225837 223469 289545 292616 342983 336618 350508 353906 370020 374088 349639 386544 780802 829959 558644 468625 313062 306357 356377 353936 369993 373519 375623 383023 422697 422761 682670 713192 39.85 67.5 1
08:50:05 2023-09-27 377391 374240 92937 90445 143672 147102 149879 148576 96754 94974 109384 110254 134343 134984 384310 414872 1105433 1094554 405615 422288 124509 110465 124206 125342 151084 145442 136488 136531 87932 88877 285781 249848 765057 746505 225837 223469 289924 292722 342983 336653 350755 353906 370020 374088 349675 386544 780508 829959 557274 468661 313507 306573 356627 354219 369993 373554 376188 384218 423031 422796 683098 714745 39.85 67.5 1
08:50:06 2023-09-27 376323 372809 92937 90288 143414 146731 152258 150975 96487 94781 109451 113149 134477 135017 384074 414724 1103656 1092961 405579 421991 124338 110431 124206 124752 148899 145099 136467 136416 87932 88877 284887 249991 749085 747072 225837 223434 289721 292722 342983 336618 350472 353906 370020 373826 349112 386544 781910 830198 558644 468625 313062 305315 356342 354184 369993 373519 375623 382804 422446 423894 682412 715216 39.85 67.5 1
08:50:07 2023-09-27 377281 373226 93065 90595 143545 146967 152439 148401 96454 94813 109451 113183 134385 134890 383892 415440 1102801 1092961 405615 422621 124581 110321 124747 125044 149069 145339 136467 136416 87964 88877 296032 249429 750709 747241 225837 223469 289888 292722 342983 336653 351002 353906 369759 374088 349639 386544 779664 829373 560015 468625 313062 306789 356092 353688 369993 374079 375623 383060 422733 422465 682670 713192 39.85 67.5 1
08:50:08 2023-09-27 377355 372251 92937 90321 143410 146731 152188 151009 96487 94845 109451 113217 134477 135017 383803 414432 1106043 1093738 405615 422621 124509 110431 124173 125128 148428 145442 136578 136548 87964 88909 284887 250202 751611 746468 225837 223469 289924 292722 342983 337408 351038 353906 370020 374386 349675 386544 781122 831525 558644 473215 313952 306608 356485 355876 369848 373412 378487 383727 422554 424002 682670 713156 39.85 67.5 1
08:50:09 2023-09-27 377391 372840 94734 90591 143448 146662 152188 150975 96487 94813 109771 113238 134477 135482 381807 415052 1105259 1094516 405615 422657 124714 110431 124549 125130 149038 145505 136747 136416 87932 88909 284887 250554 746603 745586 225837 223469 289924 292758 344923 336653 350508 353906 370020 374649 349112 386544 781354 829959 558644 471872 312841 306573 356592 353936 369993 373554 376224 383096 422733 422544 681703 713192 39.85 67.5 1
08:50:10 2023-09-27 376360 374235 92937 90321 143018 146662 152258 148231 96487 94781 109485 113105 134681 135103 384163 414763 1103509 1094368 408940 422477 124614 110296 124516 125202 149747 145069 136747 136416 87964 88877 285776 250339 750112 745586 225837 223469 289924 292821 342983 336618 350472 353906 370020 374685 349112 386270 781689 829959 558644 468697 312841 306357 356627 353936 369993 373554 376224 383096 422400 422169 681154 713192 39.85 67.5 1
08:50:11 2023-09-27 377318 372809 94837 90321 143583 146386 149879 148229 96487 94781 109451 113149 134545 134890 384074 413812 1103656 1091252 405615 422621 124509 110355 124206 125130 148966 145099 136467 136450 87964 88909 283394 250166 748173 745976 225837 223434 289343 292616 342983 336653 350508 354406 370020 374088 349675 386544 779664 830198 555903 468661 313062 305566 356627 354219 369993 374079 376224 383675 423329 422796 682670 714220 39.85 67.5 1
08:50:12 2023-09-27 377124 373119 93127 90687 143672 147137 152544 148401 96422 94910 109384 110341 134655 134950 384273 413417 1103656 1094516 405615 422333 124614 110245 124747 125130 148869 145442 136771 136411 88238 88909 285776 250590 748397 745976 225837 223469 289924 292312 342983 336653 350472 354406 370020 374124 349639 386544 779664 829373 557274 468697 313062 306789 356627 353936 369993 374115 376224 383946 422733 422831 682186 713229 39.85 67.5 1
08:50:13 2023-09-27 377890 372317 92937 90540 143448 146696 152082 151009 96487 94813 109451 113105 134511 135017 381807 414396 1106043 1094516 405651 422621 124509 110431 124206 125267 148728 145069 136669 136416 87932 88877 287467 250202 758809 746049 225837 223434 289924 292276 342983 336618 350508 353906 370020 374124 349675 386544 781354 829959 558644 468697 313062 306573 356627 354219 369740 373794 378450 383654 422554 424002 682523 716403 39.85 67.5 1
08:50:14 2023-09-27 377281 373194 93190 90504 143410 146696 152258 151009 96487 94748 109771 113105 134477 135261 381503 414724 1103788 1094516 405615 422621 124595 110431 124173 124752 149238 145204 136893 136450 87932 88909 284887 250238 751968 746149 225837 223469 289686 292927 342983 336653 350472 353906 370020 374685 349393 386544 781906 829959 564978 468697 313062 306789 356627 353936 369993 374079 376259 383133 422697 422169 682186 713192 39.85 67.5 1
08:50:15 2023-09-27 377465 372286 94837 90325 143444 146696 152223 150975 96519 94716 109485 113027 134477 135017 381580 414140 1103693 1094516 405615 422621 124806 110279 124206 124752 148428 145240 136539 136522 87932 88877 284887 250202 747598 746505 225837 223469 292223 292758 342476 336111 351641 353906 369759 374386 350517 388670 784020 829704 561386 470534 314845 306753 356235 356632 372611 374462 377950 382388 423329 424052 682763 716403 39.85 67.5 1
08:50:16 2023-09-27 377927 372185 92937 90511 142946 147880 150191 149027 96454 95007 109417 113373 134448 135621 384346 414980 1105222 1093756 405470 422252 124476 110772 124173 125336 150184 145745 136471 136919 87932 89092 285781 249357 747905 747072 225837 223434 289888 294579 342983 336311 351569 354406 369723 374052 350697 385594 780766 829536 561386 470200 313507 305243 356056 354149 372086 374079 377414 383023 423293 424017 685585 714183 39.85 67.5 1
08:50:17 2023-09-27 377817 372255 92873 90606 142972 147107 149251 148921 96589 95201 109551 110447 134618 135674 383693 414219 1105038 1094554 409485 422405 124548 110584 124541 125303 148459 145339 136190 136916 87932 89153 285781 249393 744402 749344 227115 223434 289888 294207 342983 336311 351605 353906 369723 374088 350697 386173 780730 829959 565499 469201 313952 306789 356056 354184 372086 374676 377414 383060 423329 424753 683729 714203 39.85 67.5 1
08:50:18 2023-09-27 378390 373035 92937 90565 142930 146902 149390 151431 96487 95007 109417 113373 134448 135460 383260 415052 1106146 1093701 408940 422585 124271 110618 124139 125336 148257 145339 136394 136863 87932 89060 285781 249393 744749 747204 225837 223469 289888 294207 342983 337100 351569 353906 370020 374614 350732 385594 781638 829959 561386 469682 311801 306789 356342 354952 372086 374640 375060 383060 423329 424675 685400 716329 39.85 67.5 1
08:50:19 2023-09-27 378353 373230 93130 90628 143583 147294 149424 148781 96654 95103 109316 110437 134490 135512 383260 415016 1106970 1092887 405506 422252 124271 110431 124449 125409 148528 145676 136394 136829 88143 89031 283394 249393 756489 747204 225837 223434 289924 293026 342983 336311 351605 354657 370020 374386 350697 387679 780766 829959 553832 469867 313729 306789 356342 354184 372086 374605 375060 383023 423627 424052 685585 713156 39.85 67.5 1
08:50:20 2023-09-27 378353 373332 92809 90602 143325 146902 149355 151325 96422 94942 109417 113373 134355 135426 383857 415052 1106043 1092887 408940 422585 124305 110584 124139 125303 148628 145339 136360 136829 87932 89031 283238 249357 744865 747219 225837 223434 291810 293588 342983 336346 351569 354406 369723 374614 350732 386209 780730 829959 557890 469867 313694 306500 358791 356847 372875 374462 378487 382877 423185 427753 686035 716403 39.85 67.5 1
08:50:21 2023-09-27 378085 372220 92937 90569 142972 146902 149493 148782 96454 95071 109384 113441 134355 135460 384273 415052 1105259 1092975 405470 422585 124476 110772 124173 125336 148224 145537 136428 136829 87932 89060 285781 249393 747788 747072 225837 223434 289888 293794 342983 336618 351569 354406 369759 374351 350697 387790 783019 829536 562757 468552 313729 305566 356342 354219 371823 374605 375060 383023 423293 424052 684612 714183 39.85 67.5 1
08:50:22 2023-09-27 377355 372813 92937 90507 143583 146778 149390 148368 96454 94845 109451 113407 134770 135239 384074 415052 1104439 1093701 405579 421955 124476 110431 124173 125130 148694 145305 136428 136450 88205 89031 283394 249955 747420 747204 225837 223434 289924 292821 342983 336618 351496 354762 369767 374364 350409 387605 784131 829850 561386 472543 313952 306681 356986 354184 369993 374079 375923 383910 423041 423822 682670 714203 39.85 67.5 1
08:50:23 2023-09-27 377733 372255 93093 90599 144488 147778 150060 148715 96487 94877 109451 113306 134482 135246 383260 415016 1103751 1093738 405615 422585 124509 110431 124139 125130 148866 145442 136518 136518 87964 88877 283238 249393 757880 746505 225837 223434 289888 293960 342983 337882 351002 354406 370020 374649 350167 386544 781601 829959 560015 471913 313507 306789 356627 354490 369993 374079 375887 383910 423329 422796 682670 714203 39.85 67.5 1
08:50:24 2023-09-27 377391 372778 92937 90540 143765 147467 149842 148576 96853 95039 109687 110350 134567 135444 384273 414543 1105433 1094442 405579 422585 124390 110397 124482 125322 148899 145236 136428 136416 87932 88877 283861 249955 748720 747219 225837 223434 289686 293382 342983 336618 350472 354406 370020 374649 349639 386544 779628 829959 557890 468625 313062 306357 356592 353900 369993 374079 375623 383602 422661 422871 682670 714203 39.85 67.5 1
08:50:25 2023-09-27 377161 372185 92937 90433 143822 146494 149390 148438 96487 94877 109308 113149 134355 135017 383857 414396 1102019 1091336 405542 421361 124271 110397 124106 125097 148290 145305 136266 136416 87900 88877 283238 249357 748720 746676 225837 223434 291810 293588 342983 336582 351533 353906 369759 374649 349711 387863 783019 829959 561386 468150 313507 306573 356342 354184 371823 374079 377803 382768 423005 426365 684575 716403 39.85 67.5 1
08:50:26 2023-09-27 377318 372671 92908 90599 143583 147140 149215 148436 96454 94974 109417 113407 134406 135512 382661 415016 1104439 1091414 405470 422441 124271 110465 124173 125130 148191 145608 136394 136863 87932 88909 283394 249357 743124 747072 225837 223400 289686 293026 342983 336075 351569 353906 369759 374088 350697 386173 781318 829573 562757 469534 311836 305530 356056 354184 372086 374640 377414 383023 423329 424647 683729 714220 39.85 67.5 1
08:50:27 2023-09-27 378427 373337 92873 90602 142930 147107 149390 151255 96487 95070 109417 113373 134262 135648 383260 415052 1105259 1092924 409336 422288 124271 110695 124139 125336 148224 145676 136394 136863 87932 89031 285781 249357 745100 747219 227078 223434 289748 294207 342983 336075 351605 354406 369463 374088 350697 386209 780766 830198 565499 469719 314398 306644 356199 355876 372611 374462 377913 382841 423149 425375 683766 714203 39.85 67.5 1
08:50:28 2023-09-27 378427 372813 92935 90687 142972 147107 149390 151220 96389 95233 109350 113250 134355 135682 383260 415016 1106146 1092111 408990 422585 124271 110618 123935 125336 147819 145541 136266 136958 87932 89186 283238 249393 746740 747769 225837 223469 290365 294207 342983 336356 351641 354907 370020 374614 350732 386209 781638 829959 562757 468431 311801 306789 356342 354490 372086 374676 377414 383023 423663 424718 683802 715252 39.85 67.5 1
08:50:29 2023-09-27 378427 373975 92937 90602 143187 146811 149390 148471 96422 94974 109384 113373 134115 135460 383260 414724 1105222 1092924 409027 421326 124305 110618 124106 125336 148825 145676 136300 136863 87900 89031 283394 249955 744405 747204 225837 223434 289924 294677 344815 337662 351388 354762 369615 373946 350589 389999 784094 828605 564128 468795 313952 306789 356056 354219 372086 375480 377950 383023 423365 424088 686784 716403 39.85 67.5 1
08:50:30 2023-09-27 380153 372251 92809 90569 142946 148352 149667 149131 96454 95039 109232 110382 134355 135648 383549 414432 1106043 1092924 409678 422585 124271 110618 123902 125336 149974 145846 136480 136936 87900 89092 285781 250166 748624 747035 225837 223434 291810 294786 342983 334596 351677 354406 369499 373528 350732 387371 780766 827580 562757 467873 313952 306789 355521 354184 372611 375730 375060 382716 423365 424682 687831 714239 39.85 67.5 1
08:50:31 2023-09-27 380509 375039 92931 90683 143233 147312 149146 148645 96390 95071 109282 110499 134347 135802 383260 413741 1106043 1091414 412156 422441 124153 110695 123868 125456 147589 145436 136069 137490 87900 89064 283238 250730 738899 750780 225837 223434 289009 294207 344923 334561 351677 354907 369759 372969 350732 387098 781906 827736 565499 467542 311801 306320 355521 354219 372086 375730 377414 382716 423329 424753 687831 714220 39.85 67.5 1
08:50:32 2023-09-27 380191 372255 92681 90623 142732 147107 148904 151466 96258 95006 109082 113407 134010 135648 382989 413159 1106828 1088167 411568 422288 123896 110695 123631 125456 151683 145812 135821 136897 87932 89092 281314 250943 738289 746640 227115 223434 288877 294207 343506 333520 351641 352134 369463 372375 347572 387407 779664 820351 557890 467542 313062 306789 355521 355264 369704 377175 378376 382300 420299 424002 689710 715894 39.85 67.5 1
08:50:33 2023-09-27 378427 373714 92903 90760 142887 147517 151765 151466 96323 95395 109082 110511 134006 135904 383260 411926 1113135 1087322 408594 422621 123863 110806 123465 125715 151648 145812 135915 137312 87747 89186 284887 252504 739328 745023 225837 224507 289079 292722 345059 334022 351605 353157 368252 374124 346978 386209 781910 820843 553832 468536 312841 306789 356627 353122 368808 376259 376224 383060 421402 424147 687831 713156 39.85 67.5 1
08:50:34 2023-09-27 375635 375035 92681 90602 142921 147379 151906 151220 96323 95039 109232 113318 134039 135682 383260 415016 1114429 1094516 403086 422621 124186 110618 123935 125370 148759 145676 136171 136863 87747 89031 284887 252076 739517 747108 225837 223434 290701 292241 344540 334596 351605 353906 368647 376089 348336 388670 785975 819502 556537 470200 313952 305782 356163 355927 369740 376151 377414 383096 424070 421549 690181 715142 39.85 67.5 1
08:50:35 2023-09-27 375369 373030 92971 90635 142955 147377 149460 151220 96454 95103 109232 113441 134073 135870 382736 415052 1116048 1096074 404009 422621 124305 110618 123902 125336 147690 145778 136171 136863 87747 89031 284887 251686 743942 746676 225837 222745 292223 292241 343541 334596 353703 354657 367504 375475 348586 387443 783048 820843 555185 466550 313952 306789 354171 355286 369993 375730 377147 381294 424070 422350 691400 717429 39.85 67.5 1
08:50:36 2023-09-27 375127 373368 92681 90888 142493 147895 151590 149637 96127 95168 109048 110575 134039 135938 383260 411886 1118758 1097350 405579 422621 123896 110729 123598 125336 151437 146190 135915 137104 87563 89218 284677 252576 735693 742737 227757 225348 292223 292920 345992 337423 350894 354681 368727 374507 347114 387605 784229 818453 565499 468552 311955 306536 354987 354184 368253 375730 378492 381578 423673 422810 682670 715325 39.85 67.5 1
08:50:37 2023-09-27 374308 373611 92873 90635 142955 147135 152012 148506 96389 95103 109342 113441 134073 135460 383260 408830 1116048 1100582 404674 422585 124509 110465 124239 125163 148293 145202 136156 136764 87900 89125 284887 251368 744210 742883 227489 223469 291869 291796 343506 336618 351038 353193 368683 376268 349639 385016 785375 820388 559501 468661 312066 305759 355521 356391 369993 374079 377054 382446 426890 423894 680405 719471 39.85 67.5 1
08:50:38 2023-09-27 375943 372675 92941 90504 143647 146967 149774 148611 96846 95039 109417 113373 134258 135239 383260 411026 1114194 1103788 405615 421361 124271 110559 124139 125130 148257 145644 136265 136953 87900 89125 284887 250391 749583 741612 225946 222745 289924 293616 342983 336111 351285 353688 367798 374685 350203 385088 786524 825137 555185 468589 313062 306464 353887 355321 369993 374676 376224 380720 424070 422831 682670 717429 39.85 67.5 1
08:50:39 2023-09-27 377427 375026 92873 90635 142921 146765 151906 151255 96487 94974 109342 113474 134039 135682 383260 407614 1109188 1095795 407982 422288 124305 110652 124020 125336 147894 145339 136171 137087 87807 89125 283394 251686 742390 742883 225837 223538 289483 292821 343506 337625 349943 353193 370020 374386 348622 386544 783984 825137 564128 473215 313062 306717 357308 355876 369884 374498 378456 383727 422184 424002 681042 713156 39.85 67.5 1
08:50:40 2023-09-27 375995 372844 92937 90720 143782 146863 149320 148506 96389 94974 109266 110543 134343 135682 381545 410086 1106828 1094516 405651 422288 124302 110652 124139 125336 147792 145711 136171 137122 87900 89186 283394 251509 741278 743374 225837 223503 291959 293026 343506 336618 350472 354657 370020 373208 349112 386544 780766 829959 555903 468661 313952 306573 356663 353900 369993 374377 376259 382731 422733 423047 681703 713192 39.85 67.5 1
08:50:41 2023-09-27 376894 372809 94968 90321 143566 147076 149844 149515 96487 94716 109342 113340 134355 135460 383260 412255 1105259 1094516 405615 421397 124681 110279 124780 124785 149038 145442 136544 136526 87932 88942 283570 251332 744854 744882 225837 223469 289924 292920 343266 337350 351316 354762 369767 374208 350589 387642 784131 829813 561386 471872 313952 306789 356592 353936 369993 374377 378376 383764 423257 422831 682670 714239 39.85 67.5 1
08:50:42 2023-09-27 377355 372255 92937 90540 143524 146902 149355 150975 96454 94813 109266 113183 134482 135332 383260 415052 1103656 1091373 407742 421326 124271 110431 124139 125130 148290 145442 136398 136514 87932 88877 283238 249393 745205 746505 227115 223469 289545 293382 342983 336618 351569 353906 370020 374386 350486 385052 779628 829959 564978 468589 311801 306573 356342 354219 369993 374377 375096 383096 423293 424052 684612 714239 39.85 67.5 1
08:50:43 2023-09-27 377465 372242 92941 90602 143921 147056 149425 151009 96487 94974 109417 113217 134482 135512 383260 414724 1103656 1091336 405579 421361 124305 110465 124139 125130 148359 145204 136394 136416 87932 88991 283238 249179 746365 747095 227115 223400 290224 293382 344923 336983 351424 354621 369984 374386 350203 387863 781689 829959 560015 468589 311765 306573 356627 354113 369993 374377 375659 383096 423365 422796 684126 713192 39.85 67.5 1
08:50:44 2023-09-27 377465 374240 94841 90540 143524 146494 149390 151009 96487 94942 109451 113340 134296 135051 381503 415052 1103656 1092924 405615 421361 124305 110355 124139 125130 149337 145339 136394 136450 87932 88877 283238 249393 748014 746713 225837 223434 289686 293382 342983 336618 351533 354657 370020 374649 350732 385052 781354 829959 560015 468625 311801 306789 356627 354219 369776 374355 378376 383926 423185 426582 684575 716403 39.85 67.5 1
08:50:45 2023-09-27 377622 372884 92933 90475 143583 146425 149390 148229 96454 94813 109619 110350 134549 135017 383894 414432 1103656 1094516 405579 421361 124476 110431 124139 125163 148290 145339 136428 136450 87964 88877 281035 249393 748953 746676 225837 223469 292021 292616 342983 336653 351569 354406 370020 374088 350203 387515 781910 829959 560015 468589 313507 306357 356092 354184 369993 374115 375060 383096 423031 422831 682670 713156 39.85 67.5 1
08:50:46 2023-09-27 377428 372255 92809 90528 143524 146494 149251 148541 96454 94877 109266 113183 134044 135051 382989 413489 1103656 1091373 405615 421361 124271 110431 124369 125130 148058 145202 136317 136450 87932 88909 283238 249182 746007 746713 225837 223469 289924 293382 342983 336653 351605 354406 370020 374685 350732 387531 784020 829704 557890 470534 313952 306537 356449 356632 369884 374426 378487 383060 422697 422906 682670 713229 39.85 67.5 1
08:50:47 2023-09-27 377208 372109 92873 90602 142972 146494 149390 148576 96622 94845 109232 113217 134077 135051 383260 414724 1103656 1091336 408359 421397 124186 110465 124173 125130 148055 145238 136205 136734 87932 88909 285781 249393 748138 747241 227115 223469 289748 293794 342983 336653 351569 353906 370020 374685 350732 385630 780802 829959 555185 468223 311836 306357 356627 354219 369993 374377 375096 383096 423365 424088 684126 713192 39.85 67.5 1
08:50:48 2023-09-27 377198 372220 92877 90602 143187 147355 149355 148506 96454 94877 109266 113217 134148 135290 383260 414724 1103619 1091373 405579 421326 124305 110465 124020 125130 148224 145339 136205 136450 87932 88877 283394 249393 747549 747241 225837 225348 292223 293438 344851 337113 351460 354907 369911 374244 350589 387642 784131 829850 560015 468589 311801 306789 356627 356884 369993 374605 375659 383096 423663 423946 684126 714239 39.85 67.5 1
08:50:49 2023-09-27 377428 374240 92937 90602 143524 146494 149425 150975 96487 94845 109417 113250 134389 135051 383260 415052 1103693 1093738 405615 422621 124509 110465 124206 125130 148892 145442 136548 136518 87964 88877 283238 249429 746840 745976 225837 223503 289959 293382 342983 336653 351569 353906 370020 374685 350239 387826 781062 829959 560358 468661 313284 306357 356092 353688 369993 374079 375923 383946 422733 422796 683436 716366 39.85 67.5 1
08:50:50 2023-09-27 377465 372220 94837 90354 143921 146494 149774 150870 96487 94846 109485 113105 134482 134924 383260 413812 1105259 1091327 405651 421991 124714 110279 124463 124785 148799 145099 136508 136211 88261 89145 283861 250659 748509 746394 225837 223400 290259 294207 343471 336653 351641 354406 370020 374364 351830 386173 781942 830346 557890 471872 313952 306789 356627 354219 369993 374676 375659 383638 423998 422946 682670 714257 39.85 67.5 1
08:50:51 2023-09-27 377428 373066 92873 90635 142989 146731 151976 148733 96454 94845 109451 113217 134477 135051 383260 414144 1103693 1092961 405615 422621 124305 110499 124173 125163 148426 145305 136463 136450 87964 88909 284677 249429 748953 747241 225837 223503 289959 293169 342983 336653 351533 353906 370020 374649 350768 385016 780802 829959 560015 468661 311765 306608 358791 356884 369740 374235 378487 383800 422590 424002 682560 716403 39.85 67.5 1
08:50:52 2023-09-27 377194 372255 94776 90540 142989 146731 152082 151149 96487 94845 109266 113217 134258 135017 383260 414799 1108584 1095334 408359 422477 124495 110670 124482 125407 148594 145236 136292 136726 87932 88877 283238 249429 765057 748701 226954 223469 289888 293204 342983 337171 351460 354406 370020 374124 350239 387826 781086 829959 557274 468661 311546 306357 356663 354184 369993 374079 375923 384218 423329 422831 682670 714239 39.85 67.5 1
08:50:53 2023-09-27 378034 372291 94808 90478 143191 146386 149425 148264 96519 94748 109451 113027 134566 135073 383260 414432 1103656 1093738 405579 421991 124509 110465 124139 125077 148561 145204 136428 136450 87932 88816 283394 249464 747891 746149 225837 223503 289545 293026 344923 336618 350472 354726 369767 374328 349916 387605 783538 829191 549775 472543 313729 306681 356449 355876 369956 373483 375923 383060 422410 424002 681629 713119 39.85 67.5 1
08:50:54 2023-09-27 377120 373634 92937 90471 143385 146662 152153 148231 96454 94845 109266 113116 134444 134890 383260 414396 1102837 1092887 405542 421290 124305 110321 124139 124924 149543 145442 136488 136475 87932 88845 284887 249429 753452 745939 225837 223469 289924 292927 342983 336618 351002 353906 370020 374351 349639 386544 783019 829959 564978 468625 313062 306357 356592 353900 369993 373519 376188 384182 422697 422761 682670 713156 39.85 67.5 1
08:50:55 2023-09-27 377692 372220 94873 90573 143385 146662 152153 148231 96487 94683 109417 113149 134039 134890 383260 414396 1102837 1091289 405579 422288 124305 110465 124173 125097 148290 145503 136347 136416 87932 88877 283238 249429 749663 748459 227115 225666 289818 293026 344923 336511 351105 354621 369839 373910 350414 386818 782464 830198 555903 472879 313729 306789 356270 354184 369993 373519 378376 383060 422697 422465 682670 714220 39.85 67.5 1
08:50:56 2023-09-27 377083 372220 92937 90313 142989 146662 152047 148629 96454 94781 109417 113149 134351 135017 383260 414072 1102837 1092924 405615 421361 124305 110397 124173 124752 148324 145035 136394 136382 87932 88784 282167 249393 745320 745586 225837 223469 289483 292927 342983 336618 351002 354406 370020 374088 349639 387092 779628 829959 558644 468589 313507 306573 356627 354184 369993 374079 375923 383889 423041 423894 682412 715894 39.85 67.5 1
08:50:57 2023-09-27 377120 371955 92937 90288 143418 146662 151976 148231 96519 94716 109451 113149 134258 135017 383260 413776 1105259 1093701 405579 421326 124548 110534 124482 125513 150605 145442 136803 136403 87900 88901 283861 250059 751855 745755 227115 223469 289959 292722 344923 336618 350786 354907 370020 374088 349639 386544 784131 829959 557274 468661 313062 306789 356627 353936 369993 374377 376188 383638 422697 422465 681629 713192 39.85 67.5 1
08:50:58 2023-09-27 377729 372251 92937 90288 143418 146662 152188 148128 96487 94716 109451 113183 134039 135039 383260 413776 1102837 1094479 405579 421029 124509 110245 124206 124752 148362 144851 136428 136416 87900 88877 284887 250554 749663 745023 225837 223469 289924 293133 342955 336618 351569 353906 369759 374649 350732 385630 780766 829668 561386 470497 313952 306392 356449 356632 369920 373937 378181 383456 423149 426401 684612 713192 39.85 67.5 1
08:50:59 2023-09-27 376035 372216 92809 90602 142955 146696 152213 148438 96454 94846 109266 110501 134428 135162 383907 414435 1105433 1092995 407779 421182 124462 110525 124106 125202 147920 145270 136171 136450 87867 88877 283238 249357 743585 746640 225837 223469 289748 292991 342983 336618 351569 354406 369759 374649 350486 385052 783019 829959 558904 468516 311801 306357 356092 354184 369993 374377 375096 383060 423329 422866 682670 713156 39.85 67.5 1
08:51:00 2023-09-27 376424 371915 92916 90540 142955 146731 151906 150975 96389 94877 109342 113340 134073 135017 383260 414396 1102019 1091289 405542 421326 124305 110431 124020 125130 147894 145554 136171 136450 87900 88845 284887 249393 744631 747108 225837 223434 289888 293133 344815 339098 351316 354762 369911 374471 350589 387642 782946 830051 562757 469905 313952 306789 356056 354184 369993 374057 378218 383023 423293 422831 684612 714220 39.85 67.5 1
08:51:01 2023-09-27 377230 371950 92873 90445 143191 146421 149251 148698 96389 94877 109266 113183 134338 135051 383260 414727 1103619 1091336 405542 421326 124271 110431 124173 125130 148191 145339 136428 136450 87900 88909 283394 249357 748794 746676 225837 223469 289959 292821 342983 336618 351605 354406 370020 374386 350732 385088 779664 829959 562757 470423 311801 306789 356342 354219 369993 374640 375060 383060 423329 424052 684612 714203 39.85 67.5 1
08:51:02 2023-09-27 376277 371654 92873 90321 142858 146696 149460 151185 96454 94845 109451 113340 134258 135051 383260 414432 1105259 1091336 405579 421326 124305 110431 124139 125354 148020 145339 136300 136734 88108 89145 283238 251202 746597 747219 227115 223400 290224 292884 344923 336983 351424 354621 370020 374386 350239 387826 782280 829959 565499 468552 313507 306321 356342 356632 369993 374079 375623 383096 423329 422915 682670 713192 39.85 67.5 1
08:51:03 2023-09-27 374337 372220 92809 90478 143022 146696 151941 148438 96487 94813 109342 113183 134073 135261 383260 414724 1102837 1091373 405579 421361 124305 110431 124139 125130 148089 145305 136394 136450 87932 88877 282635 249182 745667 746676 225837 223469 289924 292927 342983 336653 351533 353906 370020 374386 350203 387826 780766 829959 553832 470460 311801 306573 356627 354184 369776 374319 378413 383926 423185 424002 684052 715894 39.85 67.5 1
08:51:04 2023-09-27 376967 371959 92873 90321 143191 146386 149390 148023 96454 94813 109342 113183 134536 135017 383894 414396 1102019 1092924 408359 421703 124514 110534 124482 125202 149105 145202 136610 136313 88141 89056 283394 249812 746597 745586 225837 223469 289748 293644 344923 336653 351002 354406 370020 374649 350198 387790 780766 829959 560015 468661 313507 306573 356663 354184 369993 374115 376224 383946 423329 422796 682670 713192 39.85 67.5 1
08:51:05 2023-09-27 375458 371955 92937 90321 142820 147076 149844 148508 96487 94716 109451 113105 134385 135246 383260 413812 1102837 1091289 405579 422621 124509 110431 124206 124752 148561 145341 136492 136394 87932 88816 297738 249464 749775 746012 225837 223469 289686 292223 342983 336653 350508 353906 370020 374088 349675 386286 782835 831628 560015 468516 313729 305458 356485 355876 369812 373901 378487 383456 422661 422761 682670 714220 39.85 67.5 1
08:51:06 2023-09-27 378565 371623 92809 90602 142989 146731 151941 151220 96325 95071 109249 110479 134636 135392 383187 414872 1103863 1093774 409522 421182 124343 110618 123902 125130 148290 145700 136171 136835 87840 88877 283238 249182 744055 747241 227115 223434 290365 294064 342983 336111 351677 354406 370020 374685 351263 386245 780766 829959 541433 469201 311836 306789 356342 354219 372086 374676 375623 383060 423998 424771 683802 714239 39.85 67.5 1
08:51:07 2023-09-27 378075 372247 92873 90602 142858 147379 149356 151185 96290 94877 109266 113250 134073 135366 383260 414432 1105259 1091414 405470 421326 124067 110465 123935 125536 147920 145373 136205 136863 87900 89125 284887 250667 744402 746713 225837 225507 292223 293815 344815 338619 351496 354907 369911 374507 350589 388744 783538 829850 563271 469201 311801 306573 356056 356884 372086 374640 377414 383060 423663 427004 686449 714782 39.85 67.5 1
08:51:08 2023-09-27 378033 372216 92937 90540 143022 147174 151941 151149 96454 94910 109232 113217 134073 135687 382989 414724 1103656 1092924 408359 422000 124186 110465 123902 125130 147690 145339 136171 136768 87747 88909 284887 249008 743474 746149 225837 225031 289888 293616 342983 336346 351641 353906 369499 374649 350768 386209 780766 829959 563271 469054 311836 306789 356092 354255 372086 374676 375060 383096 423663 424088 686449 716366 39.85 67.5 1
08:51:09 2023-09-27 376424 371955 92681 90536 142989 147140 151941 151009 96454 94845 109266 113373 134258 135239 383622 414432 1103656 1092924 405579 422027 124338 110465 124139 125163 148326 145745 136292 136709 87835 89113 283238 249286 749257 746961 227115 223365 292186 293438 344923 336582 351605 353906 370020 374101 350481 385594 781318 829959 563100 468552 313952 306608 356377 354219 369993 374377 375096 383096 423329 424052 684126 714239 39.85 67.5 1
08:51:10 2023-09-27 376958 372220 92927 90478 142989 146696 151976 151009 96323 94813 109342 113183 134073 135239 383260 414760 1103656 1091327 405615 421361 124186 110499 124139 125163 147987 145586 136201 136734 87932 88877 284887 249393 748447 747108 225837 223434 289959 293169 342983 336653 351605 354406 370020 374386 350768 385630 781910 830198 541433 468552 311801 306644 358029 356884 371904 374199 378487 383492 423185 426401 684501 715088 39.85 67.5 1
08:51:11 2023-09-27 378189 374244 92681 90606 142980 147410 151729 151255 96454 94909 109115 113407 134399 135460 383260 414471 1107007 1094516 411275 422144 124376 110559 124139 125442 148157 146190 136224 136916 87900 89092 283238 249429 743823 747108 227596 224057 290329 294100 342983 335605 351677 355049 369754 374685 351299 387134 781318 829959 550481 469201 311836 306789 356377 354255 372086 374676 375395 383060 423998 424718 685291 715325 39.85 67.5 1
08:51:12 2023-09-27 378306 373123 92873 90635 143014 147170 151976 151149 96487 95007 109266 113441 134258 135460 383260 415052 1106828 1092961 405470 421991 124305 110652 124173 125421 148053 145987 136428 136880 87900 88909 284887 249429 748261 746713 225837 223503 289888 294064 342983 336899 351641 352134 369767 374400 351294 388670 783859 829886 562757 470534 313952 306753 356449 355143 372086 374676 375659 383096 423962 424576 685548 714239 39.85 67.5 1
08:51:13 2023-09-27 376433 374244 92873 90478 143503 146988 149949 148715 96325 94845 109316 110309 134254 135137 383151 414252 1103863 1094278 405542 421326 124271 110431 124020 125308 147825 145442 136492 136573 87932 88909 283570 249250 748254 746505 225837 223469 289959 292714 342983 336618 351375 353906 370020 374649 350732 385088 780802 829959 561386 468552 311836 306789 356627 354219 369993 374676 375659 384218 423365 424088 684612 714239 39.85 67.5 1
08:51:14 2023-09-27 375466 374774 94800 90635 143022 147135 152035 150975 96487 94780 109485 113217 134385 135017 383584 415052 1105259 1093738 405615 421397 124338 110618 124173 125130 148224 145785 136428 136463 87932 88909 285781 249182 752438 749344 227435 225666 289748 293026 344923 336511 351460 354907 369911 374471 350589 385052 781354 829959 565499 473215 312494 306537 356627 354219 369993 374676 378487 384218 423365 422906 682670 714276 39.85 67.5 1
08:51:15 2023-09-27 375167 374920 93089 90569 143018 146727 151976 150975 96487 94781 109375 113183 134292 135017 383260 414104 1103656 1091327 405579 421991 124338 110465 124173 125163 148191 145676 136428 136846 87964 88877 282635 249218 750822 747108 225837 223469 289924 293204 342983 337126 351285 354406 370020 374685 350732 387826 780766 830198 558644 468661 311801 306789 356663 354255 369993 374676 376224 383926 423077 423930 682412 714109 39.85 67.5 1
08:51:16 2023-09-27 377502 373976 92809 90602 142989 147135 150411 148368 96454 94877 109266 113250 134482 135460 383260 414432 1105259 1091373 408359 421361 124305 110755 124073 125342 148495 145709 136326 136950 87867 89121 285781 249250 744981 747059 227115 223434 289888 293616 342983 336111 351424 354907 370020 374685 350732 386245 784131 829959 561386 469201 311836 306789 356377 354219 372086 374676 375096 383096 423663 424718 683766 714276 39.85 67.5 1
08:51:17 2023-09-27 377244 373976 92809 90631 143220 146451 149575 148229 96487 94909 109300 113250 134136 135366 383260 414468 1106828 1092148 409379 421991 124305 110729 124139 125743 148224 145373 136428 136863 87900 89218 285791 250667 745097 747769 225837 223469 289669 293026 342983 336382 351641 354406 370020 374685 350804 386209 780802 829741 562757 470497 314845 306644 356521 356884 372049 374462 378487 383999 423483 427753 685585 714203 39.85 67.5 1
08:51:18 2023-09-27 376433 374770 92873 90598 142989 147135 150516 148264 96454 94877 109417 110392 134554 135537 383005 414727 1106220 1094278 405470 422405 124548 110602 124139 125202 148564 145498 136171 136441 87932 88877 285781 249357 746497 746640 225837 223469 289924 293501 342983 336618 351605 354406 370020 374649 350732 386173 780766 829959 558644 468150 311836 306789 356342 354184 369993 374605 375623 384182 423962 424127 684612 714239 39.85 67.5 1
08:51:19 2023-09-27 375431 373976 92937 90602 142989 147135 150784 148506 96487 94845 109417 113373 134477 135051 383547 415016 1103656 1091336 405579 421326 124390 110618 124173 125130 148257 145305 136394 136450 87900 88909 284887 249357 745315 747769 225837 223469 290153 293169 345338 337385 351352 354762 369947 374507 351119 387642 783501 829813 561386 470534 312458 306789 356306 354219 369993 374319 378487 383837 423926 424052 684126 716329 39.85 67.5 1
08:51:20 2023-09-27 376323 374889 92964 90529 143579 146994 149259 148228 96390 94845 109316 110318 134377 135324 383114 414068 1101983 1091299 405579 423347 124514 110431 124374 125163 148020 145339 136156 136624 87900 88909 283394 249357 747746 746149 225837 223469 289748 293026 342983 336618 351569 353906 370020 374649 351263 385944 779628 829959 561386 468150 311801 306789 356342 354219 369993 374640 375587 383910 423329 424682 684612 714239 39.85 67.5 1
08:51:21 2023-09-27 375131 373976 92937 90321 142976 147135 150201 148264 96389 94845 109232 113183 134702 135017 383260 414432 1103656 1092111 405579 421326 124305 110465 123902 125097 150184 145442 136488 136522 88108 89207 285781 249179 746846 746924 227115 223400 290224 293438 344923 337220 351424 354657 370020 374649 350697 385594 782835 829959 561386 467857 311801 306789 358791 355143 369993 374640 375096 383638 423663 424052 684612 714203 39.85 67.5 1
08:51:22 2023-09-27 377124 373976 92873 90445 142849 147135 150411 148368 96454 94877 109342 113217 134039 135051 383260 414724 1105259 1093701 405579 421326 124305 110431 124206 125536 148459 145296 136394 136665 87932 89186 284887 250667 752958 747241 225837 223469 289924 293133 342983 336618 351569 354657 370020 374649 350732 385052 780730 829959 557890 468589 311801 306573 356592 355839 371606 374355 378413 383926 423185 426546 684575 716403 39.85 67.5 1
08:51:23 2023-09-27 375131 373349 92937 90540 142989 146727 150201 148264 96454 94910 109342 113217 134073 135239 383260 414360 1103619 1094241 408031 422000 124548 110423 124106 125202 150605 145675 136902 136692 87867 89056 285781 249250 748138 746676 225837 223469 292310 293367 342983 336618 351569 354406 370020 374507 350732 385052 779628 829959 561386 468589 311836 306789 356342 354219 369993 374640 375623 383910 423663 422866 684126 713192 39.85 67.5 1
08:51:24 2023-09-27 376967 373976 92809 90445 143225 146382 149826 148023 96487 94877 109485 113217 134528 135051 383005 414724 1103619 1091336 405579 421361 124305 110465 124139 125163 148426 145305 136428 136450 87932 88909 283394 249429 746013 747241 225837 223503 289822 293026 344923 337161 351569 354657 370020 374685 350975 387495 783984 829704 561386 471872 313952 306753 356449 356632 369884 373901 378487 383060 423329 422831 682670 716366 39.85 67.5 1
08:51:25 2023-09-27 376967 375218 92937 90470 142989 146856 150411 148515 96622 95007 109585 110350 134343 134975 384001 414908 1105433 1094554 405434 422108 124305 110397 124612 125130 148561 145296 136473 136454 87900 88877 285781 249429 753089 747095 227115 223469 289924 293169 344923 336618 351569 354406 370020 374649 350450 384788 783019 829959 565499 468625 311765 306789 356342 353936 369993 374115 375659 384182 423365 422893 682670 713192 39.85 67.5 1
08:51:26 2023-09-27 376967 373976 92877 90602 143022 147135 150516 148264 96454 94813 109266 112993 134702 135017 383260 413812 1103619 1093738 405579 421955 124305 110465 124206 125130 148628 145204 136428 136416 87932 88877 285781 249955 764591 745622 226788 225666 292223 293367 345618 337492 351424 354907 369947 374507 350553 387568 783538 829959 558644 468625 311801 306789 359045 355876 369993 373519 375923 384182 423077 426100 682670 713192 39.85 67.5 1
08:51:27 2023-09-27 377465 374852 93065 90471 143617 146382 149980 148193 96390 94813 109653 110405 134498 135209 383260 414432 1105396 1094479 405542 421111 124509 110431 124173 125063 148933 145170 136428 136416 87964 88909 283394 250166 749438 747108 225837 225666 289748 293026 344923 336653 351002 354657 370020 374649 349675 386544 781910 829373 558644 471872 313507 306573 356627 354184 369993 374079 376224 383946 423329 422796 682670 713156 39.85 67.5 1
08:51:28 2023-09-27 376967 373976 92937 90445 143018 146727 149991 148023 96487 94781 109417 113071 134477 135017 383260 413776 1103656 1094242 405542 421361 124543 110431 124582 125044 151028 145644 136726 136580 88108 88995 283861 250059 752551 746357 227115 224057 290224 292991 344923 337398 351267 354657 370020 374364 349639 387092 783019 829959 555903 468552 313507 306789 356663 354219 369993 374377 376789 384218 423329 422796 681666 713192 39.85 67.5 1
08:51:29 2023-09-27 376433 373976 92937 90288 143440 146727 150784 147920 96487 94716 109451 113071 134477 135017 383041 413776 1102801 1094516 405542 421361 124509 110355 124206 124752 148933 144928 136428 136403 87932 88909 284887 250554 745868 745586 225837 223469 289748 293169 342991 336618 351605 354406 370020 374649 351263 385902 779664 829959 561386 467857 313730 306608 358791 356884 372086 374498 378218 383764 423818 424505 685548 716403 39.85 67.5 1
08:51:30 2023-09-27 376967 372848 92809 90602 142942 147174 151941 148887 96454 94845 109266 113373 134039 135239 383005 415329 1107007 1094479 408940 421847 124376 110593 124508 125202 148260 145202 136292 136829 87932 88942 285664 249357 743934 749233 227115 223469 289959 293616 342983 339098 351424 354406 370020 374685 350768 386524 781354 829959 555185 468187 311836 306789 356627 354219 372086 374640 375060 383096 423663 424088 682763 714239 39.85 67.5 1
08:51:31 2023-09-27 376433 371955 92873 90540 143022 146731 151941 151009 96454 94910 109342 113217 134482 135272 383260 413812 1105259 1091336 405470 421361 124305 110431 124020 125130 151647 145305 136300 136416 87900 88877 284887 248972 748617 750005 225837 223469 289888 293616 342983 336618 351605 354762 369767 374364 351011 388744 784131 829850 561386 470534 313952 306753 356449 354219 372086 374413 375060 383060 423375 425134 684612 713697 39.85 67.5 1
08:51:32 2023-09-27 376967 372220 92842 90687 143460 148053 149949 149131 96422 95039 109350 110382 134250 135537 383114 414543 1105433 1092111 405615 421326 124305 110652 124449 125163 149974 145442 136299 136841 87900 89113 297738 249357 747555 745217 225837 223503 289924 292920 342983 336653 351605 354657 370020 374685 350768 386209 780766 829959 561386 467857 311836 306789 356627 354219 372086 374640 375096 383946 423663 424718 682763 714239 39.85 67.5 1
08:51:33 2023-09-27 375395 374240 92796 90321 142984 147174 151941 151044 96454 94845 109451 113217 134073 135017 383260 414724 1103693 1091336 405579 421991 124305 110465 124106 125130 148792 145339 136300 136450 87932 88909 283238 250667 756963 749876 227435 223400 290259 293715 344923 336511 351496 354871 369911 374471 350732 386209 781354 829959 558735 470534 314026 306789 356627 354219 369993 374533 375096 383096 423663 422959 682375 713734 39.85 67.5 1
08:51:34 2023-09-27 377234 372105 93038 90628 142921 147206 149460 151185 96454 94974 109266 113250 134073 135606 383114 413812 1103656 1091289 408359 422000 124305 110729 124020 125163 147792 145537 136394 136484 87900 88909 284887 249008 742316 747072 225837 223503 289888 293616 342983 336618 351641 354406 370020 374685 350768 385666 779664 830198 562757 467857 314026 306573 356627 354219 369993 374115 375096 383946 423663 424088 681763 714220 39.85 67.5 1
08:51:35 2023-09-27 376433 372255 92873 90635 143182 146863 149286 148887 96323 94845 109266 113217 134443 135051 383260 412907 1102837 1091373 405542 421326 124514 110568 124612 125342 148799 145438 136326 136726 87900 88995 283394 249250 747439 747108 225837 223434 289959 293438 342983 338858 351677 354406 370020 374685 351263 385980 782835 829373 560015 467821 315325 306789 356377 354219 369993 374640 375131 383060 423365 424088 682763 714276 39.85 67.5 1
08:51:36 2023-09-27 376967 372260 92809 90321 142892 147691 149426 148715 96389 94845 109082 113183 134340 135528 383260 414432 1103656 1091373 407779 421326 123896 110465 124139 125130 149765 145442 136303 136841 87900 89064 283570 248972 746033 746505 225837 223503 289959 293044 344923 336618 351641 354406 370020 374685 350768 386209 780545 829704 562757 470089 313841 306753 356485 354645 372611 374498 378487 382914 423185 424052 683766 713229 39.85 67.5 1
08:51:37 2023-09-27 377502 372216 92681 90478 142976 146636 151941 151009 96454 94845 109266 110447 134242 135790 383041 414324 1103509 1091439 408322 422108 124581 110559 124106 125130 147954 145339 136171 136450 87932 89145 286116 249393 746265 747806 225837 223469 290701 293858 342983 336653 351641 354406 370020 374649 350768 386209 780766 829959 561386 467857 314026 306789 356377 354219 369993 374676 375060 383096 423998 424088 683282 714239 39.85 67.5 1
08:51:38 2023-09-27 375359 374235 92937 90540 142989 146765 151941 151220 96389 94845 109266 113217 134073 135051 383260 414432 1103693 1092961 405470 421361 124271 110499 124020 125130 148656 145373 136300 136768 87900 88909 287467 249182 743588 746713 225837 223469 289888 293815 344851 336877 351388 354798 369947 374507 351155 388744 783738 829850 562757 470534 314026 306789 356342 354255 371904 374426 375623 383910 424034 424718 683904 716366 39.85 67.5 1
08:51:39 2023-09-27 376894 374244 92971 90405 142866 147794 149740 148715 96390 95007 109316 110437 134343 135621 383260 414396 1103656 1091252 408359 423109 124271 110465 124139 125163 147792 146156 136403 136866 87932 88909 297738 249393 743352 747108 225837 223469 290197 293044 342983 336653 351641 352134 370020 374685 351546 385938 780802 830198 561386 468552 314026 306789 356342 354255 369993 374377 375131 383096 423998 424088 681763 714220 39.85 67.5 1
08:51:40 2023-09-27 375167 372220 92873 90598 143018 147174 151976 148541 96454 94877 109451 113217 134106 135051 383260 413162 1103693 1091373 405615 421397 124305 110618 124574 125130 148290 145204 136428 136848 88108 89145 280582 249741 747078 747219 227115 223434 290224 293026 344923 336983 351496 354657 370020 374685 350768 388122 781942 829959 557890 468589 314026 306789 356521 354255 369993 374676 375659 383946 423365 422959 684126 714239 39.85 67.5 1
08:51:41 2023-09-27 379355 372857 93032 90569 142955 147140 152118 151325 96293 95201 109384 110501 134191 135648 383260 414688 1106718 1092850 408665 421326 124271 110772 124173 125336 148191 145642 136360 136958 87932 89092 284887 251202 744286 747769 227115 223469 289924 294064 344923 336311 351641 352134 370020 374649 351263 387062 781870 829959 569147 469867 312714 306789 356592 354716 372611 374676 375623 383060 423962 424980 683729 714709 39.85 67.5 1
08:51:42 2023-09-27 378037 372251 92873 90602 142946 146696 151871 151291 96422 94877 109384 113373 134039 135516 383260 414396 1105222 1094479 409994 421964 124481 110636 124073 125289 148359 145640 136224 136692 87867 89211 283238 249357 744518 747204 227115 225666 292310 294028 344923 336618 351641 354907 369767 374328 351227 386754 780766 829959 562757 469867 312239 306789 356592 354716 372611 374640 375623 383873 423962 424017 683729 713156 39.85 67.5 1
08:51:43 2023-09-27 377502 374240 92809 90412 143220 146896 149355 148333 96356 95007 109308 113373 134102 135239 383260 414396 1103656 1091299 408940 421290 124238 110431 124139 125303 148959 145339 136394 136829 87900 89092 283394 249322 744515 746640 227115 223469 289748 293438 342983 336582 351605 354907 370020 374364 351469 389223 783626 829813 555185 470534 313952 306753 356449 356884 372838 374462 377950 383023 423293 424682 685953 716403 39.85 67.5 1
08:51:44 2023-09-27 378037 372220 92882 90511 142955 147140 149460 148991 96589 95104 109215 110435 134343 135708 383151 414872 1107007 1093681 409485 422549 124238 110431 124139 125423 148191 146093 136173 136829 87867 89121 285781 249357 759404 746924 225837 223469 289924 294028 344923 336582 351641 354907 370020 374649 351227 386209 781870 830198 565499 469867 312714 306789 356592 354219 372086 374640 375587 383023 423926 424132 683729 716292 39.85 67.5 1
08:51:45 2023-09-27 377502 372216 92937 90602 142908 147140 152012 148941 96454 94974 109342 113407 134225 135332 383260 414072 1103656 1092887 408359 421955 124476 110431 124139 125216 147792 145305 136171 136829 87867 88877 284677 249357 745564 747108 227596 225666 292223 293815 344923 336511 351496 354907 369839 374471 351083 389021 781870 829923 562757 470534 312494 306644 356485 354681 372086 374640 375623 383910 423339 424682 685585 714203 39.85 67.5 1
08:51:46 2023-09-27 377208 372074 92937 90616 143617 146999 149459 148332 96358 95039 109316 113340 134477 135298 383260 414432 1107060 1096074 405542 421361 124681 110397 124826 125202 148933 145442 136488 136514 87900 89186 297738 250943 745671 743716 225837 223503 290329 293044 343506 337882 351533 354907 370020 374649 351263 387826 781638 829959 560015 470386 311801 306789 356627 354988 369993 374640 376224 384218 423627 424052 682670 714203 39.85 67.5 1
08:51:47 2023-09-27 376967 372180 92937 90445 142989 147261 152153 151185 96454 94910 109417 113373 134444 135290 383260 414724 1103619 1093701 405579 421955 124476 110397 124206 125342 150817 146049 136684 136688 88385 88934 283100 250023 752193 746850 227115 223434 290630 293133 344923 337362 351533 354907 369839 374328 350378 387790 781906 829959 553832 471312 313729 306789 357415 355001 369993 374640 377054 384218 423627 422831 682670 714203 39.85 67.5 1
08:51:48 2023-09-27 376967 371919 93065 90288 143638 146898 149879 148231 96487 94813 109451 113183 134428 135290 383825 413159 1105222 1094516 405615 421326 124714 110321 124582 125097 148899 145305 136428 136416 87900 89064 284887 251296 746466 745023 225837 223503 290153 293133 343541 337362 351569 354657 370020 374649 350732 387863 780766 829959 558644 468625 313952 306753 356627 354184 369993 374342 376188 384182 423627 422893 682670 714203 39.85 67.5 1
08:51:49 2023-09-27 376433 372176 93173 90445 143452 146696 152153 148542 96454 94845 109342 113149 134258 134984 383005 414435 1106970 1094538 405434 421182 124581 110559 124482 125375 149105 145772 137182 136382 87932 88877 285781 249429 750225 747035 227115 223469 290365 293616 342955 336511 351641 354907 370020 374685 351263 386790 781318 830198 565499 469355 311836 306789 356306 354219 372611 374676 375623 383060 423962 424780 683729 716292 39.85 67.5 1
08:51:50 2023-09-27 376287 374240 92995 90602 142980 147140 152047 148542 96454 94974 109417 113373 134482 135051 383260 414396 1103656 1091336 405579 421361 124305 110618 124139 125097 148224 145204 136399 136450 87900 88909 284887 249393 758439 746113 225837 223469 289888 293133 344680 336653 351533 354657 370020 374614 350732 387826 780766 829959 560015 468589 311801 306789 356627 354716 369993 374342 376188 383910 423329 424052 684126 714203 39.85 67.5 1
08:51:51 2023-09-27 377087 372211 93029 90658 143782 147101 149598 148228 96390 94974 109316 110341 134398 135324 383114 413633 1107135 1094516 405615 421326 124714 110534 124516 125097 148899 145442 136480 136544 87900 89088 297738 250907 748447 743753 225837 223503 289924 293044 343506 337917 351533 354907 370020 374649 351263 387863 781638 829959 560015 471800 311765 306789 356627 354490 369993 374640 376188 384218 423627 422831 682670 713156 39.85 67.5 1
08:51:52 2023-09-27 376287 372180 92937 90507 142984 147364 152188 151185 96454 94877 109451 113340 134039 134848 383260 414432 1103619 1092924 405542 421290 124476 110431 124173 125097 148160 145442 136531 136497 88175 88877 285776 249880 755694 745681 227115 223434 290224 293438 345411 337457 351352 355409 369911 375212 350203 387092 781870 830198 561386 468625 313507 306789 356592 354219 369740 373937 376224 384182 423329 422831 682670 713192 39.85 67.5 1
08:51:53 2023-09-27 377281 372596 93065 90475 143645 146524 152401 148438 96487 94813 109451 113149 134647 135068 383820 413413 1103656 1094516 407779 421326 124595 110245 124582 125097 149069 145170 136445 136416 87900 88909 284887 250766 745410 745549 225837 223503 292223 293169 343231 337126 351605 354657 370020 374685 351263 385594 781906 829959 565499 468589 313952 306537 356592 354184 371823 374676 376188 384182 423329 424114 682670 714203 39.85 67.5 1
08:51:54 2023-09-27 376857 372171 92873 90602 142930 146494 149390 148542 96454 94813 109308 113340 134262 135017 383260 414396 1103619 1091414 405542 421075 124481 110534 124449 125308 148866 145402 136292 136597 87900 89056 283238 249250 747543 746998 227115 223503 290365 293794 344815 337634 351533 354657 370020 374685 350732 387495 781318 830162 561386 468661 313507 306037 356627 354219 369993 374605 376188 384182 423926 422831 682670 714183 39.85 67.5 1
08:51:55 2023-09-27 377465 375039 93070 90416 143583 146778 149634 147953 96919 95007 109451 113149 134786 134984 383260 413812 1105222 1094516 405615 421361 124629 110431 124582 125010 149205 145170 136428 136416 87900 88877 283394 250766 748061 745549 225837 223538 290329 293026 343506 337126 351605 354907 370020 374685 351263 386173 781318 829959 558644 468625 312714 306789 356663 354219 371823 374640 376188 384218 423962 424052 684612 714203 39.85 67.5 1
08:51:56 2023-09-27 377355 371950 92937 90540 143588 146794 149599 148229 96454 95039 109585 110414 134727 135290 383151 414288 1106220 1094554 408359 421811 124581 110449 124173 125474 148191 145103 136428 136416 88108 88909 283394 249357 751160 747108 225837 223434 289669 293438 344923 336653 351533 354657 370020 374649 350732 385052 781318 829959 560015 468661 311801 306789 356663 354219 369993 374640 376224 384255 423627 422796 682670 714203 39.85 67.5 1
08:51:57 2023-09-27 377428 374235 92937 90321 143022 146662 152223 148231 96487 94813 109485 113149 134477 134924 383260 413776 1103656 1094516 405615 421326 124681 110465 124582 124752 149303 145195 136394 136433 87932 88877 284887 250554 747248 744497 225837 223503 289959 293133 344923 337398 351002 352134 370020 374685 349603 387129 781062 829959 558735 471348 313507 306789 357415 354219 369993 374640 377054 384218 423627 422866 681154 716329 39.85 67.5 1
08:51:58 2023-09-27 377817 374240 93127 90408 143651 146559 150089 148197 96390 94910 109316 110309 134309 135017 383803 412578 1103656 1094378 405579 422252 124714 110606 124582 125097 149105 145202 136394 136450 87900 89113 284887 250978 747024 745549 225837 223503 290365 293204 343506 337126 351605 354406 370020 374685 351280 385630 780766 829959 565499 468589 311801 306753 356627 354219 369993 374640 375923 384182 423962 424149 682670 714239 39.85 67.5 1
08:51:59 2023-09-27 377157 372220 92929 90325 142989 146696 151976 151220 96487 94813 109342 113183 134477 135017 383260 414432 1103656 1092924 405542 421361 124509 110431 124206 125130 148359 145099 136602 136624 88229 88991 285781 249286 751385 746961 227115 224369 290665 293680 345411 337492 351533 352134 370020 374685 350445 387642 780730 830198 560015 468697 311801 306140 356663 354255 369993 374640 376224 384490 423962 422831 682670 714220 39.85 67.5 1
08:52:00 2023-09-27 378039 372074 92937 90540 142989 146731 152153 148541 96390 95007 109384 113340 134039 135017 383260 413960 1102837 1092887 407089 420994 124305 110431 124139 125130 147987 145305 136394 136416 87932 88877 284887 249393 762670 746505 227078 223503 290294 293616 344923 337398 351569 354907 370020 374685 350732 385630 780802 829959 560015 468625 311836 306789 357702 354752 369993 374640 376224 384255 423998 422831 684126 714239 39.85 67.5 1
08:52:01 2023-09-27 377997 372211 92937 90540 143588 146386 149425 148229 96487 94813 109451 113183 134536 134890 383260 414104 1107007 1097527 408359 421218 124648 110516 124516 125575 149138 145202 136576 136563 88261 89031 281035 250303 761623 746676 227596 224491 290427 293026 342991 336653 351641 355409 370020 374685 351299 386173 781906 829959 562757 469682 312749 306789 356627 354255 372086 374640 376188 384218 423962 424088 684612 714203 39.85 67.5 1
08:52:02 2023-09-27 376424 374235 92937 90441 143292 147485 149530 148715 96323 94813 109342 113183 134233 134984 382989 414104 1103656 1092924 405579 421361 124509 110465 124173 125130 148859 145442 136514 136518 87932 88877 283570 249393 746724 746505 227115 223503 290162 292920 342983 336653 351569 354657 370020 374685 350732 387826 782660 829959 561386 468625 311801 306789 356627 354184 369993 374079 376224 384218 423365 422831 682670 714203 39.85 67.5 1
08:52:03 2023-09-27 376958 371654 92809 90321 142989 147102 149879 148541 96622 95007 109350 110384 134343 134950 383439 413924 1103863 1094554 405542 421326 124509 110431 124173 125308 148392 145305 136360 136416 87964 88877 285781 249179 752099 747219 225837 223503 292223 293169 344923 336653 351533 354657 370020 374685 350732 387826 780766 829959 557890 468625 313952 306789 356627 354219 369993 374377 375959 384218 423962 422915 682670 713192 39.85 67.5 1
08:52:04 2023-09-27 376433 372220 92924 90325 143418 146696 152188 148594 96487 94813 109451 113071 134385 135017 383260 412255 1103619 1094516 405579 422288 124629 110431 124206 125130 149069 145103 136463 136416 87932 88909 284677 250202 751047 745586 225837 223503 290294 293204 342991 336653 351641 352134 370020 374685 351830 386209 781906 829959 555354 468552 312275 306789 356663 354255 369993 374676 375659 382804 423710 427004 684427 714093 39.85 67.5 1
08:52:05 2023-09-27 376424 372074 92937 90504 143283 147206 149460 148645 96358 94877 109232 113373 134449 135051 383005 415052 1103583 1091373 405579 421326 124495 110465 123935 125163 147690 145305 136171 136450 87932 88909 284887 249182 745680 746676 225837 223503 290091 293616 344923 336653 351605 352134 370020 374685 351299 386209 780766 829959 571406 468552 311836 306789 356627 354184 372086 374676 375659 384218 423962 424682 684126 713192 39.85 67.5 1
08:52:06 2023-09-27 376848 371950 92873 90354 143191 146863 149390 148229 96454 94942 109266 113183 134435 135051 383260 414432 1105259 1092975 405615 421361 124338 110457 124449 125715 148935 145606 136292 136726 87867 89088 278716 250667 757047 747108 227435 223400 289677 293026 342983 336653 351316 354907 370020 374614 350732 385666 780766 829704 563100 468552 311801 306573 356627 354219 369993 374676 375923 383096 423663 424052 684126 713192 39.85 67.5 1
08:52:07 2023-09-27 376962 374240 92873 90687 143452 146662 152047 151080 96454 94845 109342 110341 134258 135017 383260 414432 1103656 1092924 405579 421326 124305 110465 124173 125163 148892 145296 136334 136471 87932 89064 285129 249393 746360 747241 227115 223503 290400 293169 344923 337398 351569 354657 370020 374685 350732 385052 781652 829959 548532 468661 311836 306789 356663 354219 369993 374377 376224 384218 423663 422902 682670 713192 39.85 67.5 1
08:52:08 2023-09-27 376424 371690 92873 90445 143022 146696 152082 150975 96487 94845 109451 113183 134461 135162 383638 414144 1103863 1093774 408359 421218 124581 110296 124482 125322 148833 145305 136428 136450 87932 88877 285781 249916 749663 746640 225837 223503 291604 293573 344923 337398 351569 354657 370020 374685 350486 387790 780766 829959 563271 468661 311801 306789 356663 354219 369993 374342 376259 384255 423329 422866 682670 713192 39.85 67.5 1
08:52:09 2023-09-27 378001 374244 92873 90478 142980 146722 151906 151115 96454 94942 109266 113407 134039 135332 383260 413848 1104439 1092924 408544 421361 124186 110465 124235 125130 147887 145785 136300 136876 87932 88909 284887 249393 742546 746676 227115 223503 290294 294064 344923 336653 351641 352099 370020 374685 351299 387141 781906 829959 555185 467857 312749 306789 356627 354219 372086 374676 375923 384527 423998 425015 682763 714782 39.85 67.5 1
08:52:10 2023-09-27 376433 375159 92964 90624 143617 147199 149285 148366 96390 95007 109350 110350 134331 135358 383151 414872 1103619 1091336 405579 423047 124614 110636 124139 125130 147920 145987 136909 136632 88076 88909 283394 249182 744047 747241 227115 223503 290400 293026 344680 336653 351605 354657 367479 374685 351299 385902 780766 829959 553832 468589 311836 306789 356663 354219 369993 374676 376188 384255 423663 424682 684126 714239 39.85 67.5 1
08:52:11 2023-09-27 375131 374244 92873 90478 142984 146692 152188 150975 96487 94781 109342 113183 134073 135243 383260 414432 1105259 1093738 405579 421075 124305 110245 124173 124752 148392 145785 136394 136454 87932 88877 282635 249393 746365 747238 225837 225666 289994 292679 342983 337126 351533 352134 370020 374685 350732 387826 781354 829959 565499 472543 311801 306789 356663 354219 369776 374355 379526 384506 423519 426546 682560 716403 39.85 67.5 1
08:52:12 2023-09-27 377502 375035 93065 90467 143304 146688 152117 148438 96487 94813 109585 113238 134444 134984 383260 414432 1103693 1094094 405615 421397 124509 110355 124206 124752 149071 145683 136463 136424 87932 88877 284887 249991 749550 745622 227115 223503 290400 293204 342991 336653 351677 352134 370020 374685 351546 386790 781354 829959 557890 467857 311836 306789 356342 354255 372086 374676 375623 383946 423962 424788 682763 714276 39.85 67.5 1
08:52:13 2023-09-27 375431 375145 92873 90602 142989 147238 151906 148264 96487 94910 109417 113217 134073 135051 382736 413812 1103656 1091336 408359 421703 124514 110568 124449 125236 148326 145472 136292 136726 87900 89088 283238 249250 743931 746640 227115 223503 292223 293815 344923 336653 351605 352134 370020 374685 351650 386245 780766 829959 561386 468589 313952 306644 356627 354255 372086 374676 375923 384218 423998 424899 682763 714782 39.85 67.5 1
08:52:14 2023-09-27 378464 373532 92809 90602 142984 147379 151941 148506 96390 94877 109266 113407 134258 135460 382989 413162 1104476 1092961 407837 421397 124305 110499 124541 125336 147792 145373 136463 136863 87932 88909 283100 249357 744170 746713 227115 223503 290294 294100 344923 336618 351677 352134 370020 374685 351546 386826 781354 829959 561386 469534 312714 306789 356663 354752 372086 374676 375659 383946 423998 425051 683766 714745 39.85 67.5 1
08:52:15 2023-09-27 377502 372034 92809 90635 143212 146829 149286 148333 96356 95136 109249 110403 134563 135512 383187 413669 1105433 1093774 408322 421182 124495 110670 124139 125163 147920 145373 136334 136768 87867 89145 281035 249357 743357 747241 225837 223434 290400 293438 342476 334631 353703 352170 370020 373563 351299 387479 781942 828787 564299 467873 312530 305298 356127 354255 372611 374066 375659 383096 423998 425349 687867 714782 39.85 67.5 1
08:52:16 2023-09-27 378574 371694 92809 90474 142984 147433 151941 151289 96323 94909 109082 113441 134073 135700 382719 414396 1105259 1091336 407837 421361 124100 110499 123902 125130 147792 145442 136295 136966 88022 88909 285776 249182 744170 746266 227115 223503 289994 294100 344923 336111 351677 352170 370020 374685 351546 387407 781354 829959 562757 468868 313952 306789 356627 354787 372086 375730 375659 383638 423998 425015 683802 717424 39.85 67.5 1
08:52:17 2023-09-27 378427 374021 92836 90499 142917 147036 149460 148645 96390 95039 109316 110382 134309 135460 382989 414432 1103693 1091364 409522 421955 124186 110652 123935 125163 148825 145700 135983 136897 87900 89064 284887 249182 744402 746713 227115 223503 290400 294100 342983 336618 351713 352134 370020 374685 351546 386826 781652 829959 566356 467821 314026 306789 356627 354290 372086 374676 375623 383946 424034 425117 682412 714239 39.85 67.5 1
08:52:18 2023-09-27 374342 372247 92931 90540 143022 146731 151976 151115 96454 94813 109266 113105 134039 135051 382719 413812 1103693 1091289 405579 421397 124305 110465 124139 125163 148053 145335 136394 136450 87932 88877 284887 249357 746614 747035 225837 223469 290294 293580 342983 336653 351569 354657 370020 374649 351263 385902 779628 829536 561386 468589 314026 306033 358791 357137 371868 374355 378413 384072 423782 426401 684538 716239 39.85 67.5 1
08:52:19 2023-09-27 377502 372074 93065 90727 143216 146386 149390 148506 96754 94974 109417 113272 134106 135017 382989 413090 1105359 1093701 405615 421326 124305 110465 124747 125130 148426 145270 136428 136416 87964 88909 283394 249393 747659 746676 227115 223503 290153 293026 344923 337398 351605 354907 370020 374685 350697 385908 781870 829959 560015 468661 315325 306789 357415 354219 369993 374640 376224 384218 423962 422831 682670 713156 39.85 67.5 1
08:52:20 2023-09-27 376433 371959 92937 90292 143385 146696 152082 148438 96487 94813 109451 113149 134702 134890 383260 413449 1103751 1096116 408359 422000 124614 110330 124516 125202 150184 145745 136683 136670 88141 89056 283238 249393 748061 745976 227115 224300 290665 293580 345411 337126 351285 354907 369839 375475 349675 387092 780766 829959 558644 471016 313622 306789 357415 354219 369993 374342 376789 384527 423627 422796 681666 713192 39.85 67.5 1
08:52:21 2023-09-27 376433 372185 92842 90503 143022 147102 149879 151220 96454 94877 109342 113340 134258 135448 382719 414396 1103656 1092111 405579 421326 124305 110431 124139 125163 148326 145373 136394 136450 87964 88909 284887 249357 744623 747219 227115 223469 290365 293169 344923 337634 351605 354907 370020 374685 351263 385902 781318 829959 557890 470349 311836 306789 356627 354255 369993 374640 375923 384218 423627 424110 684612 713192 39.85 67.5 1
08:52:22 2023-09-27 376433 374240 92873 90507 142984 146696 152082 148887 96622 95136 109585 110382 134343 135264 383187 414252 1106220 1094554 408359 421146 124476 110431 124139 125010 148825 145470 136292 136382 87900 88877 285781 249393 745556 746924 227115 223538 289959 293169 342983 337126 351533 354657 370020 374685 350768 385594 781615 829959 558228 468625 311801 306789 356627 354219 369993 374640 376224 384218 423663 424052 682670 713192 39.85 67.5 1
08:52:23 2023-09-27 375431 372185 93093 90321 143484 146421 149390 148194 96487 94781 109417 113149 134119 134797 382989 413159 1103619 1091252 405579 421361 124595 110431 124206 125010 148661 145099 136652 136416 87932 88909 283394 250166 746828 746468 227115 223503 289959 293438 342991 336653 351641 352099 370020 374685 351546 386245 781906 830198 553832 469867 312530 306789 356627 354219 372086 374676 375623 383638 423962 427607 685924 717263 39.85 67.5 1
08:52:24 2023-09-27 378001 372105 93065 90628 143216 146794 149563 148905 96390 95039 109282 113340 134102 135051 382719 413489 1106146 1091299 405398 421326 124271 110465 124449 125342 147690 145339 136205 136450 87900 88877 283394 249008 748261 746713 227115 223503 290153 293438 342983 336653 351641 354657 370020 374685 351263 386209 780766 829959 555185 468187 312714 306789 356663 354752 372086 374676 375887 384218 423962 424682 682763 713192 39.85 67.5 1
08:52:25 2023-09-27 376323 372220 92873 90540 142942 147174 151906 151220 96454 94845 109417 113340 134039 135017 383260 414724 1102930 1091336 405542 421326 124271 110431 123902 125130 147821 145404 136317 136734 87900 88877 284887 249182 744043 746676 226954 223469 290365 293580 344923 337632 351641 354907 370020 374685 351263 386209 783048 829959 557890 471872 314621 306284 356915 357442 372049 374533 378487 384072 423782 427753 686287 716403 39.95 67.5 1
08:52:26 2023-09-27 376433 372211 92873 90639 142959 147477 149460 151185 96454 94813 109308 113217 134461 135512 383260 414396 1105259 1092924 405615 421361 124305 110465 124139 125163 147954 145305 136428 136450 88175 88909 284887 249182 746846 746676 225837 223503 290400 293169 344680 336653 351605 352134 370020 374663 350732 385630 781318 829959 561386 468625 312486 306789 356627 354255 369993 374676 376224 385111 423962 424088 682670 714239 39.95 67.5 1
08:52:27 2023-09-27 376433 372216 92937 90507 142980 146696 152047 151220 96487 94845 109606 113340 134073 135017 383005 414144 1105396 1094094 405506 421811 124581 110483 124482 125202 148594 145202 136292 136382 87900 88877 283238 249393 749652 747108 227115 223469 289888 293169 344923 337528 353471 352134 370164 374685 350768 385088 781354 829959 558644 468661 313952 306789 356663 354219 369993 374640 376259 384218 423962 424052 682670 713192 39.85 67.5 1
08:52:28 2023-09-27 376433 374244 93127 90507 143414 146662 152047 148231 96487 94813 109451 110178 134258 134924 383260 413776 1103656 1094516 405579 421361 124681 110431 124173 125044 148661 145240 136552 136526 87964 88877 284887 250202 754263 745976 227115 223503 290400 292884 343231 336653 351677 352134 370020 374685 351830 386209 781906 830198 561386 468187 312749 305997 356663 354255 372086 374676 375923 384218 424034 424687 682763 714220 39.85 67.5 1
08:52:29 2023-09-27 376433 372255 92809 90687 142858 147897 149949 149934 96390 95136 109350 110350 134377 135324 382807 413964 1105433 1091299 405506 421326 124476 110568 124680 125322 148058 145442 136552 136565 87964 89145 286116 249393 753305 747072 227115 223503 290365 292920 344923 337161 351605 352134 370020 374685 351830 385938 781354 829959 561386 468589 311836 306789 356627 354752 372086 374676 376224 384527 423998 424682 684612 714239 39.85 67.5 1
08:52:30 2023-09-27 376250 371654 92937 90449 143414 146731 152188 148438 96454 94845 109451 113149 134351 134797 383260 413776 1103788 1093738 405579 421361 124305 110355 124173 125130 148257 145103 136428 136416 87964 88877 284887 249429 749550 745622 226954 223503 290365 293169 342991 336864 351677 352134 370020 374685 351794 386826 781674 829959 557890 469867 312749 306789 356627 354255 372611 374426 378413 383926 423710 427607 686560 714599 39.85 67.5 1
08:52:31 2023-09-27 377134 372636 93032 90628 143368 147209 149355 151291 96454 94910 109266 113373 134246 135448 382719 414360 1103656 1091336 408359 421361 124271 110465 124139 125163 148020 145305 136428 136863 87932 89064 283238 249393 746033 747241 227115 223503 290603 294207 344923 337398 351641 352134 370020 374685 351582 386209 781906 829959 561386 470534 312494 306789 356627 354255 372086 374676 376188 384255 423998 424718 682244 714782 39.85 67.5 1
08:52:32 2023-09-27 377161 372220 92929 90540 143583 146425 149425 148229 96487 94781 109451 113149 134140 134797 382736 413485 1102837 1092924 405542 422288 124305 110431 124173 125130 148290 145103 136428 136416 87964 88877 283394 249429 751498 746676 227115 223503 292228 293026 342955 336618 353703 352170 370020 374685 351299 387098 783984 829704 555185 470423 314845 306753 356485 355179 373138 375323 378487 384035 423998 425495 683766 714239 39.85 67.5 1
08:52:34 2023-09-27 377817 374240 92992 90602 143191 146794 149390 148229 96323 95007 109350 113217 134136 135051 382719 413812 1103656 1091289 408068 421361 124100 110465 124139 125130 151507 145571 136300 136734 87900 88909 283394 249182 744286 747108 227115 223503 290806 293850 344923 336382 351677 352134 370020 374685 351830 386245 781354 830198 562757 469534 312749 306789 356627 354255 372086 374676 375623 383946 423998 424718 683246 715273 39.85 67.5 1
08:52:35 2023-09-27 377244 371654 92809 90544 142820 147691 149530 149466 96454 94910 109249 110392 134461 135512 383187 414291 1105433 1092995 408284 422108 124581 110636 124073 125130 150079 145442 136269 136866 87835 89088 283570 249147 746973 746505 227115 224057 290400 295392 344923 336653 351641 352134 370020 374685 351299 386826 780766 829959 561386 469867 312310 306789 356342 354219 372086 374676 375659 383096 423962 425015 683766 714239 39.85 67.5 1
08:52:36 2023-09-27 377890 371654 92937 90602 143022 147174 151941 151009 96389 94877 109266 113373 134039 135051 382989 413776 1105259 1092961 408068 421361 124100 110499 124139 125421 147887 145305 136394 136768 87900 88909 284887 249429 746851 747108 227115 223538 290638 294064 342476 335569 353739 353157 370020 374088 351546 387479 781942 828787 565499 467873 312749 305333 356342 354752 372875 374066 376188 383638 424070 425433 687831 717424 39.85 67.5 1
08:52:37 2023-09-27 379928 374244 92964 90649 142887 147036 149356 148957 96358 95168 109316 110447 134217 135859 382682 412578 1106043 1091327 409931 422252 124271 110465 123598 125163 151753 145573 136171 136897 87840 89031 284887 250166 741609 747241 227115 223503 289959 294999 344923 335605 354239 353157 370020 374124 351582 387443 781942 828787 562757 467873 312785 306789 356092 355001 372611 376259 375623 383096 424034 425349 687831 714782 39.85 67.5 1
08:52:38 2023-09-27 379267 371668 92681 90536 143191 146863 149620 148471 96323 94942 109266 113250 134098 135460 382719 413485 1105259 1091373 409099 421361 124100 110729 124020 125336 147690 145339 135983 136863 87807 89092 283394 249429 757946 746713 227115 223503 290224 293850 344923 336111 351677 352134 370020 374685 351582 387407 781354 829373 562757 467873 312530 306789 358029 357390 373329 376080 378487 383492 423854 425242 688516 716403 39.95 67.5 1
08:52:39 2023-09-27 379732 372105 92809 90602 142989 147174 151695 151115 96358 95265 109082 113407 134006 135460 382719 413669 1106043 1093126 409714 421361 124271 110652 123902 125250 147690 145442 136290 136953 87900 88909 284887 249429 743823 747108 227115 223503 290638 294999 344923 336382 353703 353157 370020 374685 351546 387443 781942 830198 555185 468868 312530 306284 356627 354255 372875 375730 375623 383946 424034 425349 685776 715273 39.95 67.5 1
08:52:40 2023-09-27 379035 371924 92681 90490 142955 146731 151800 151009 96290 94877 109082 113217 134039 135239 382178 413159 1103693 1091336 409448 421326 124100 110465 123987 125163 151576 145339 135983 136450 87627 88909 284887 249429 743360 745622 227757 223469 289748 294135 344923 336111 351713 352134 370020 374435 351542 390683 784131 829850 556706 469201 314845 306789 356485 355108 373138 375730 375623 383638 424070 425349 686674 714239 39.85 67.5 1
08:52:41 2023-09-27 378961 372220 92681 90540 143452 147136 151906 151149 96389 94942 109232 113250 134039 135460 382719 413776 1106828 1091373 409678 421361 124186 110465 123631 125508 151507 145339 135983 136863 87807 89031 284887 249991 744405 747241 227115 223538 289888 294792 342476 334561 354275 353440 370020 372969 349711 387515 781942 825174 559242 467542 311836 306789 356092 353688 372086 375478 376188 383096 422733 425051 689857 714782 39.85 67.5 1
08:52:42 2023-09-27 378673 372255 92681 90631 142724 147411 149321 149026 96325 95297 109165 110467 133905 135825 382573 412398 1109114 1091439 410294 421361 123896 110729 123117 125456 147690 145685 135915 137122 87779 89218 286454 251080 739700 746012 227115 223503 289079 294999 343577 334561 351713 353723 370020 373528 349148 387479 779664 820424 562757 466294 311801 305759 355557 353122 369993 375478 376259 383096 421474 424088 690909 713192 39.85 67.5 1
08:52:43 2023-09-27 373745 372255 92809 90639 142955 147551 151695 151255 96191 94877 109082 110447 133947 135810 382736 410122 1112850 1088204 403158 421991 123896 110465 123664 125336 151472 145373 135949 136992 87595 89064 284887 252540 735045 745586 225837 224507 292223 292276 345129 334596 351641 352134 368803 375739 347608 387134 780766 819684 556537 469201 313062 304447 357738 355321 369436 374362 377090 384836 423782 423858 688516 714130 39.95 67.5 1
08:52:44 2023-09-27 374263 373159 92920 90628 143249 147411 149460 149026 96358 95039 109199 110382 134006 135776 382968 412943 1112776 1093756 404321 422252 124343 110746 123987 125423 147690 145977 136137 136958 87867 89186 284887 252076 754911 749233 225837 223503 290701 292241 345059 335534 351605 354907 370020 374336 349112 387335 783048 820978 564128 469610 312678 306789 356663 356356 369920 376523 376188 384799 426469 422761 686784 717312 39.95 67.5 1
08:52:45 2023-09-27 375369 374770 92873 90602 142955 147135 152012 148436 96290 94974 109232 113441 134449 135836 383260 415016 1116048 1097634 403122 421361 124271 110695 123987 125336 147785 145642 136137 137053 87807 89186 284887 251722 741163 747204 227596 223089 290701 293169 344540 335534 354776 353157 368611 376268 349603 387479 784192 820843 557890 466918 315292 306681 357016 356213 369848 376752 378181 382264 426324 424002 691890 717355 39.95 67.5 1
08:52:46 2023-09-27 376323 373114 92937 90654 143609 147447 152084 151220 96589 95039 109232 110447 134006 135460 382106 413449 1116048 1097634 404900 422252 124186 110431 123698 125423 147690 145305 136137 137053 87747 89186 282353 251824 742086 744461 226139 223434 290701 293169 344540 336233 354776 354752 369427 375739 349639 387515 786524 819684 561947 467174 313729 306257 354419 355820 369993 375478 376224 381833 424034 423012 690873 718447 39.95 67.5 1
08:52:47 2023-09-27 375369 375035 92937 90602 142904 147897 149426 148715 96422 95039 109232 113284 134010 135460 382682 414396 1116048 1097634 404615 422252 124271 110772 124106 125130 148382 145644 136252 136948 87900 89092 283861 251473 742086 744808 227757 223434 290806 292822 346352 338140 354485 355551 368619 376461 349496 387371 783836 820697 556537 467027 314845 306464 355201 355820 369993 376259 378071 382987 426469 422831 692450 717429 39.85 67.5 1
08:52:48 2023-09-27 376433 372247 92937 90602 142955 147379 151871 151325 96390 95006 109232 113441 134006 135460 382991 414396 1116048 1097634 405221 422585 124481 110584 123835 125303 147690 145339 135949 136863 87900 89092 284887 250943 739484 746689 226139 223400 293051 293169 344540 334525 354525 354219 368871 375475 349358 387515 784229 820263 562757 466477 313952 306257 354419 355286 369993 375443 376152 381869 424070 422831 691363 718447 39.85 67.5 1
08:52:49 2023-09-27 376433 375039 92903 90707 142782 147720 150201 149269 96390 95071 109282 110467 134309 135802 382500 410809 1119222 1099249 405221 421075 124172 110636 123565 125389 149870 145929 136163 137038 87835 89186 284887 250943 743150 747035 227757 223089 290806 292927 343541 334490 354525 354219 368611 375475 349358 387551 785375 820978 565499 466591 311801 306222 354419 355286 369993 375478 375623 381258 424070 422875 690909 718409 39.85 67.5 1
08:52:50 2023-09-27 375901 372216 92873 90573 143216 146386 149112 148471 96356 94974 109232 113407 134301 135648 382719 413776 1116048 1097634 404294 421361 124271 110806 123835 125336 147690 145541 135949 136863 87747 89031 283394 251296 743012 747878 226139 223244 290806 293026 344540 334022 354776 354752 368907 375739 349639 387515 785931 819684 564299 466591 314026 306257 354454 355286 369776 378311 379220 381615 426324 426401 690725 717245 39.95 67.5 1
08:52:51 2023-09-27 376710 372074 92870 90753 143182 147307 148869 148956 96293 95007 109215 110447 133955 135426 382142 409763 1119222 1097350 405506 421955 123863 110806 123202 125370 151614 145778 135505 137312 87563 89247 285544 251913 732774 742883 227115 223469 290294 293169 346098 334561 351569 355357 370020 375475 347536 386754 786487 817839 564128 470200 312176 306685 356980 355250 369364 374362 378528 382409 423998 423416 683766 716339 39.95 67.5 1
08:52:52 2023-09-27 373779 374770 92937 90602 143380 146696 152047 151220 96454 95006 109308 110328 134225 135460 383260 408795 1116048 1099763 403749 421326 124562 110465 124173 125130 148293 145305 136394 136734 87900 88877 283861 250943 744614 742883 227115 223469 292172 293176 343541 338619 351569 354219 368611 376268 350975 388633 789384 825393 557890 471872 313507 308524 355878 356249 369884 374498 378046 382987 424811 422893 682125 719984 39.95 67.5 1
08:52:53 2023-09-27 376250 372176 92941 90478 142989 146696 151941 148611 96422 94845 109308 113183 134039 135017 382991 409727 1109627 1103788 407909 421326 124302 110465 123987 125130 150080 145296 136171 136764 87867 89031 287467 250166 741855 741832 226173 223400 290652 294100 343471 336075 351605 355321 368352 373768 350732 386209 786524 829959 562757 470200 312230 307185 354419 354219 372086 375730 377320 381274 423998 424980 684612 717392 39.95 67.5 1
08:52:54 2023-09-27 377094 372216 92809 90602 142955 147140 151871 151220 96356 95039 109232 113407 134039 135460 383260 407258 1107946 1097634 409172 422288 124271 110691 124020 125130 150080 145505 136163 136863 87807 89031 285781 250943 746274 740600 227435 225344 292016 295142 346878 336440 351533 356284 369875 374137 350831 389888 786341 829923 565499 470534 312841 310004 356980 354184 372086 376259 378492 381833 423005 427607 682763 717392 39.95 67.5 1
08:52:55 2023-09-27 377688 372251 92937 90917 142989 147140 151906 151220 96454 94974 109342 113407 134039 135682 382989 407258 1109976 1095758 409518 421955 124305 110695 123868 125336 147690 145339 136590 136863 87900 89092 285776 250907 741971 742467 227115 224855 289924 294064 343541 336075 351002 357662 368803 374685 349675 385088 783638 826339 563271 471348 312176 306257 357415 354184 369993 375220 378601 384218 422697 424052 681154 717387 39.95 67.5 1
08:52:56 2023-09-27 378298 373194 93032 90786 142921 147481 149460 149061 96680 95200 109316 110403 134524 135682 383260 407579 1110164 1097523 407909 422288 124271 110695 123902 125342 150365 145599 135949 136872 87807 89186 284887 251847 741139 742883 225837 224664 289748 293616 346878 336075 351569 355856 368768 374351 349639 387421 784192 827507 548532 468625 312176 306935 357992 353688 372086 376967 378601 383060 422364 426292 679699 715288 39.95 67.5 1
08:52:57 2023-09-27 375431 374770 92937 90602 142980 146688 152012 151009 96356 95006 109232 113373 134006 135460 382719 410015 1106828 1094516 405615 421326 124271 110806 124106 125336 148825 145987 136137 136876 87747 89092 284887 250943 742957 743374 226954 224161 290365 293169 343541 337634 351002 354907 368803 374685 350167 387790 781615 829959 558735 468661 313952 306644 357416 357390 369884 374498 377248 384925 423782 426401 681005 716403 39.85 67.5 1
08:52:58 2023-09-27 376967 374770 94837 90540 143444 146882 150089 148101 96487 94813 109417 113149 134258 135349 383132 413123 1103619 1094516 405579 421326 124681 110321 124582 125130 148628 145270 136428 136416 87900 88909 284887 250766 751432 745023 225837 223538 292223 293616 343231 336618 351605 354907 370020 375211 351794 386209 781906 829959 565499 468552 313952 306789 356627 354965 372086 374676 376188 384490 423962 425073 684612 714239 39.85 67.5 1
08:52:59 2023-09-27 374342 372817 92937 90635 142984 146731 151941 148698 96454 94813 109342 113183 134477 135017 383260 413816 1105222 1092887 405579 422288 124305 110431 124206 125130 147690 145069 136171 136416 87900 88877 284677 249357 748021 745586 227115 223503 290294 293374 344680 337398 351569 354762 369803 374926 351506 388468 784131 831061 553832 471872 313952 306753 356485 356884 372086 374676 376188 384218 423673 425125 684612 714203 39.95 67.5 1
08:53:00 2023-09-27 376433 371654 93093 90687 143229 146386 149599 148471 96454 94910 109266 113183 134744 135051 383260 413812 1103656 1092924 405542 421326 124271 110431 124139 125130 148157 145339 136394 136416 87932 88909 283394 249182 750709 746676 227115 223503 290365 293026 344923 337126 351605 354907 370020 374685 351299 386173 780766 829959 561386 468625 311801 306789 356663 354219 372086 374640 376224 384218 423962 424052 684126 713697 39.85 67.5 1
08:53:01 2023-09-27 378037 371919 92873 90602 142942 147140 150201 151220 96290 94942 109082 113373 134006 135482 383260 413776 1105259 1091336 407764 421326 123930 110465 123768 125336 150185 145442 136252 136849 87840 88909 283238 250667 745568 746777 227757 223434 290665 294820 345411 336476 353521 355661 369875 375332 351758 387407 781942 829959 562757 468132 313952 306789 356627 355286 372611 376223 376188 384182 423998 425349 684770 714239 39.85 67.5 1
08:53:02 2023-09-27 378306 374240 92809 90594 142984 147277 152012 151185 96290 94910 109342 113217 134039 135332 382989 413812 1105259 1091336 408449 421361 124305 110618 123835 125130 148520 145296 136171 136867 87900 88909 284887 249182 745909 751071 227115 223503 290365 294100 344923 336618 353703 353157 370020 374685 351794 387371 781652 829959 566356 469201 312749 306789 356592 354752 372875 375730 378413 383926 423746 428212 687122 714599 39.85 67.5 1
08:53:03 2023-09-27 378537 372105 92903 90628 143283 147343 149460 151396 96422 94845 109266 113373 134622 135443 382736 414360 1105259 1092887 407764 421218 124305 110465 124139 125336 147690 145339 136171 136450 87900 88877 284887 249182 743705 746676 227115 223538 290153 294100 344923 336653 351677 352134 370020 375211 351830 386790 781906 829959 561386 469867 312749 306789 356627 354219 372611 374676 375923 384182 423998 424682 683246 714745 39.85 67.5 1
08:53:04 2023-09-27 376967 372180 94873 90635 143220 146863 149355 148852 96487 94845 109342 113250 134106 135051 382719 413453 1105222 1092924 405506 421955 124271 110465 124660 125130 148191 145305 136394 136450 87964 88909 283394 248972 745097 746676 227115 223503 290325 293644 344923 337161 351677 354907 370020 374685 351263 386524 782835 832707 562757 470460 314845 306753 356485 354574 372611 374498 378487 384035 423746 424647 683246 714239 39.95 67.5 1
08:53:05 2023-09-27 376433 373188 92937 90471 142908 146696 151906 151080 96323 95039 109215 113183 134449 135051 382719 413776 1103656 1091336 408507 421326 124271 110465 123935 125130 149974 145442 136256 136824 87900 88999 282353 248972 746735 746468 227115 223538 290603 294064 344923 336653 351713 352134 370020 374685 351794 386790 781354 829959 561386 467821 312749 306789 356627 354219 372611 374676 375887 384218 423962 424682 683246 714239 39.95 67.5 1
08:53:06 2023-09-27 377234 371659 92873 90540 142951 147398 151941 151220 96323 94974 109266 113217 134039 135256 382719 413812 1103656 1091336 407200 421955 124100 110431 124139 125130 147690 145305 136300 136450 87900 88877 284887 248972 753730 746676 227115 223503 290365 293850 344815 337350 351424 355409 369911 375104 351402 389334 784131 829813 562757 470534 313189 306789 356627 354752 372086 374391 376152 383873 423998 425313 683766 716403 39.95 67.5 1
08:53:07 2023-09-27 377502 373971 92937 90602 142984 146696 152012 151115 96454 94845 109342 113183 134039 135332 382719 414396 1105259 1092961 408359 421361 124305 110465 124173 125303 148792 145339 136171 136639 87932 88909 284887 249182 743126 747241 227115 223538 290701 294100 344923 336653 351713 353157 370020 375475 351830 386826 781906 829959 562757 467821 312785 306789 356663 355001 372611 375730 376224 384836 424034 425349 683766 715288 39.95 67.5 1
08:53:08 2023-09-27 376967 372251 93093 90635 142989 146731 152047 151115 96454 94910 109266 113217 134073 135239 382719 414432 1105259 1091289 408359 421361 124271 110652 124139 125163 148053 145442 136509 137132 87835 89207 283238 250667 743122 746998 227596 224057 290665 294613 345411 336983 353666 354907 370164 375475 351830 389851 784131 830198 562757 467857 313225 306320 357165 355036 373138 375730 375923 384218 424034 425349 683766 715236 39.95 67.5 1
08:53:09 2023-09-27 377502 372220 94907 90793 142989 147517 151941 148887 96454 94974 109451 113441 134258 135460 383260 414072 1106043 1094516 407800 422324 124305 110806 124780 125456 148362 145606 136656 137217 87964 89218 288387 249393 747089 747806 227115 224195 290877 294999 343506 336382 355387 354255 368803 374685 351902 390367 786524 829959 565499 469201 314215 306970 358529 356964 375255 378916 380643 385271 426397 427778 693821 719320 39.95 67.5 2
08:53:10 2023-09-27 381512 375171 93452 91393 143914 148619 152752 152450 96952 95946 110092 111003 135585 136608 382987 415052 1115975 1097387 413905 427671 125159 113617 125441 127312 150232 147996 138206 141507 88731 90186 284887 255373 739268 748170 229373 226356 292653 297333 350971 339751 358020 358651 373910 376642 351902 393355 791033 829329 563300 474238 317657 311038 364608 360857 373514 381229 384351 387520 429002 430210 696999 724456 39.95 67.5 2
08:53:11 2023-09-27 390508 388065 96527 95157 151808 153088 155289 156273 97510 96865 115182 114861 141269 144016 394253 424066 1157104 1134230 421012 441734 128879 112593 130697 129780 160137 153739 143018 144232 91493 94562 308719 261482 772617 767725 233460 231478 299620 303119 360720 349215 363866 366991 381069 387939 358351 399123 814993 855914 578876 488702 323502 318264 369929 372416 384941 387124 391666 396977 439328 437848 705483 744937 39.95 67.5 2
08:53:12 2023-09-27 393096 393310 94824 95352 150693 154600 161598 157801 97876 96661 116171 115342 139461 144478 401492 429232 1156791 1151787 427316 444558 131962 113213 134586 132208 159494 155805 145658 146255 92521 94891 296461 260674 774793 773986 234851 232053 301516 305580 360502 353621 367188 369907 379888 384262 360880 398845 817999 862649 584436 488627 324174 321644 373711 372000 385626 390675 395241 395166 435896 441408 709826 743588 39.95 67.5 2
08:53:13 2023-09-27 403365 396862 94993 95721 152259 156435 159248 158573 97344 96043 113738 116498 140623 145298 404388 436269 1160500 1143487 432511 445524 132162 114268 131709 133826 161096 158452 147185 150739 92970 95320 297383 264296 776491 786218 236143 234349 301374 306694 363053 351429 369276 369655 382597 387393 358495 399727 817774 857307 585825 488826 327537 320896 374417 373397 384166 392145 392162 396461 436722 438787 721084 747201 39.95 67.5 2
08:53:14 2023-09-27 398731 397573 94892 95687 152119 156688 159502 159079 96848 95652 113738 116919 140827 145551 405351 436070 1169707 1146812 427353 445524 131905 113922 132164 134229 161646 158967 147838 151018 93202 95451 299194 265232 794756 787049 234851 231823 304067 304828 361098 353888 366718 367579 378155 386297 358602 398808 818267 854851 584436 485864 327682 320896 372920 371874 385012 392502 390764 395765 441573 438844 723650 751458 39.95 67.5 2
08:53:15 2023-09-27 397002 400684 94825 95125 151766 155212 159248 157659 96454 94716 116541 116111 139560 144786 404388 432882 1163772 1156059 427014 446300 130156 113213 133109 133994 161577 157800 148044 148480 92731 95250 297371 262997 783102 783432 234851 232053 302632 303048 359923 351645 364565 366955 376797 383335 356378 395480 819266 856514 581656 487588 323682 319925 370002 369763 383286 387430 387614 392139 433169 436185 710073 743588 39.85 67.5 2
08:53:16 2023-09-27 405083 400382 96871 95030 151245 155212 158851 158036 96127 94748 116402 116111 139494 144786 404460 432738 1161324 1148517 431863 444133 131243 112747 131800 133792 161559 158342 147632 150529 92649 95023 293229 264296 781356 780771 234190 231627 299620 303687 360466 351862 360690 364244 379033 382988 354242 392171 815230 863324 581351 489979 324595 316859 372884 369691 384941 387930 386781 394365 435534 434948 713178 744446 39.85 67.5 2
08:53:17 2023-09-27 403790 401588 94765 94894 151313 155143 159358 161775 96293 94620 116634 115918 139560 144412 405443 439086 1153757 1144128 432979 444168 129398 112747 132073 134011 161646 158487 148183 150739 92713 95121 294057 263142 785408 788164 234520 232706 301219 304400 358552 350271 365005 364209 377895 380658 353144 395738 811613 854815 583046 485864 324667 317960 372131 368687 379826 388894 386925 393360 432635 432926 719550 743918 39.85 67.5 2
08:53:18 2023-09-27 404017 403350 96532 95087 151178 156247 158995 159299 95703 94492 116669 116498 140137 145143 405515 436789 1171368 1150151 430605 446849 128936 112980 131982 134736 161611 161991 148079 151614 92521 95287 298403 266172 774059 785936 234851 232400 302853 304603 360794 349491 360510 365197 375753 382871 351722 390810 815570 855428 580266 486652 322737 317960 370002 371891 381689 385328 387233 391907 433316 433088 710330 747201 39.95 67.5 2
08:53:19 2023-09-27 403651 403673 96871 94734 152031 155212 160012 158539 95637 94300 116564 116144 139560 144786 408149 436789 1164633 1159150 427993 448453 131425 112593 133881 134263 162963 158967 148978 149312 92777 95023 298281 264296 786619 787606 234190 231728 301023 302729 358264 351614 360654 364209 373350 378967 358965 390991 815790 856370 577486 488280 322438 319406 370002 368651 380999 385433 386925 389748 431007 434085 713148 748553 39.95 67.5 2
08:53:20 2023-09-27 408856 405480 94794 94627 151351 155679 160267 159045 95183 94236 113647 116111 139560 144715 410028 442093 1155466 1146209 433668 446968 128968 112593 133277 134816 162737 159762 149114 149833 92865 95317 298281 264633 788542 793097 234046 232706 299479 303722 357402 349461 362767 362538 374435 378925 351830 390991 809213 852331 581656 486098 323418 316965 370002 367507 378790 385972 383998 389784 427845 431798 718530 744702 39.85 67.5 2
08:53:21 2023-09-27 406016 406097 96632 94734 151317 156074 159570 159587 95119 94332 116669 116886 139592 145298 410572 439072 1164633 1140878 427389 446499 129071 112893 133277 135049 163012 162288 151171 148022 92713 95287 299194 266928 785389 795597 233825 232053 299620 301476 359851 349706 362731 363998 372162 378932 351564 390643 811577 848191 586989 484431 325476 320067 368565 369474 381958 386371 385331 387267 432078 431922 719329 747016 39.95 67.6 2
08:53:22 2023-09-27 405835 406097 96598 94630 152220 155177 160746 159299 95119 96386 113870 116464 140330 143043 411516 440382 1168621 1160018 428489 447771 129079 112815 134049 135284 163624 160309 149917 150149 92906 95087 303130 265420 794729 792083 234851 231403 300561 302678 357152 349563 359424 363082 371831 375487 350467 386245 810357 854778 580266 486580 322714 317889 369705 366403 381150 385751 387157 387375 426468 431539 707168 742792 39.95 67.6 2
08:53:23 2023-09-27 411998 406955 96534 94504 151736 156039 160233 159587 94796 96485 113713 116772 140137 144989 411772 438054 1162148 1148668 432476 449089 128542 112438 134083 135483 163613 160463 149608 148899 92777 95154 301030 266550 795485 793171 232733 232053 297773 301526 358228 350512 361850 360641 374222 378658 350589 387605 810566 859019 586989 486025 325013 315903 369929 367471 381471 385209 382864 387448 427738 432407 715297 745502 39.95 67.7 2
08:53:24 2023-09-27 414681 407596 96401 94500 151980 156148 160455 159620 94796 96352 113746 116658 140730 144967 411772 445960 1157924 1144943 435556 447477 128186 112738 133712 135585 163238 162814 151557 149138 92777 95220 298281 266550 787116 796761 233260 232053 297955 302218 358804 347568 359424 362971 373017 376607 347238 385052 808917 845724 578876 487243 323172 314951 370002 368579 378631 385751 384314 387484 429152 427921 713165 741374 39.95 67.7 2
08:53:25 2023-09-27 411936 409418 96329 94471 151313 156148 160489 160318 94315 96352 113581 116886 139494 145263 412355 439431 1173865 1153427 427353 447828 128186 112506 134116 135585 163762 162850 151661 149205 92704 93366 299194 268829 790848 793208 232917 231225 299641 300173 358660 349246 359801 360893 370020 376344 347273 384214 811791 847429 584170 488974 322714 315717 367307 369170 379006 383553 383192 387794 427810 429197 709790 746068 39.95 67.8 2
08:53:26 2023-09-27 414681 408812 96230 92446 152086 155896 161003 159620 94603 96152 113812 116658 140827 144954 411492 442093 1162148 1153916 434938 446813 128186 112341 134116 135619 164287 160760 147840 149205 92616 95087 298281 266172 789473 793097 233460 230684 297775 301068 356078 347603 356191 362971 369907 374685 345414 384250 809491 852295 585579 486652 321800 315802 369705 368106 378646 382659 384058 389265 426999 427107 705946 745360 39.95 67.8 2
08:53:27 2023-09-27 412340 412952 96233 92446 151719 156182 160891 160574 94155 96185 113713 116886 139568 145192 411492 442959 1166116 1143758 428416 451002 128050 112329 134496 135961 164412 161367 150233 150064 92545 95315 300112 267686 787364 800612 231973 230400 300028 301280 356614 347288 358342 359698 368763 376268 344306 385450 809491 843267 586989 483318 322714 315462 365505 366919 377473 385209 380815 385381 425203 425349 717401 746929 39.95 67.8 2
08:53:28 2023-09-27 412376 412560 95996 94401 151250 156688 160523 161122 94028 96185 113746 117242 139527 145396 412143 441696 1174699 1150151 431252 448143 127940 112352 134116 136286 163831 163291 148336 150406 92454 95187 301049 267971 784706 795634 232009 230290 297955 298706 357725 347603 358020 360821 369175 376654 347495 381610 809418 848009 581351 490016 321579 315766 367271 367364 377049 381764 382001 386512 426271 424671 709130 744041 39.95 67.9 2
08:53:29 2023-09-27 413470 412560 96325 92191 152157 156182 161586 160096 94474 95985 113969 116772 140363 144817 413377 443963 1164597 1157253 432476 447828 128186 112210 134809 136063 165114 161212 149217 150165 92906 95154 301058 266172 797526 797728 232697 229218 297955 301416 354441 347568 356155 360857 368611 372375 343343 381901 809491 852295 580266 487588 320889 315938 366605 364173 377171 382944 382578 385072 423962 425420 706166 743882 39.95 67.9 2
08:53:30 2023-09-27 418521 414813 95962 92382 151766 156148 161328 161088 94092 96118 113812 116886 140233 144989 413341 447990 1158819 1141202 432656 448215 127607 112364 134150 136509 164322 159909 148574 150510 92488 95154 301030 267686 787410 802282 231363 230006 296800 301170 356186 345268 357910 358472 369875 373314 342636 381559 802424 844275 572525 485915 321344 315802 368262 364138 374409 382944 381456 386512 422697 424002 712661 741667 39.95 67.9 2
08:53:31 2023-09-27 412340 415106 95967 92187 151736 156148 161328 160642 94060 96118 113779 117161 140137 145090 413995 446692 1164597 1144128 428635 449578 127940 112364 134996 136380 164884 163484 149629 150510 92777 95121 303130 266889 798419 802429 231252 228827 298027 300119 355508 346487 356191 359409 366658 372933 342659 381289 806555 838343 582761 482562 321344 315802 364373 365268 376062 383553 380373 383617 423782 423894 717254 744826 39.95 67.9 2
08:53:32 2023-09-27 415108 415106 96058 92128 151980 156182 161586 161181 94124 95952 113936 117161 140137 145192 414651 446336 1169670 1153427 428635 449578 128303 112266 135712 136360 165667 159332 150077 150546 92805 95184 301604 267686 801157 800155 230497 228083 297955 299256 352355 346760 355598 358580 364718 370118 342888 380001 809491 850595 574707 487243 321117 315586 363282 364173 377495 380624 378226 381833 422733 422831 710330 742792 39.95 67.9 2
08:53:33 2023-09-27 421073 415110 95996 92128 152119 156039 161620 161122 94155 96084 114126 117161 140405 144954 414723 446373 1162148 1152607 432656 448846 128152 115080 135064 136767 165414 159832 149903 150647 92649 95154 301948 266292 794806 797890 230608 229932 295859 298304 354441 345445 355350 356463 367798 370153 341816 376125 806570 850412 582232 491024 320143 314734 367049 365767 375355 378782 378420 384616 421258 424002 704060 738161 39.95 67.9 2
08:53:34 2023-09-27 422272 417454 95862 92191 151829 156688 161586 161671 93773 96052 114179 117399 140230 143543 414615 448215 1162037 1141314 434629 453976 127437 112299 135089 136923 165414 160445 149596 151165 92508 93366 300112 268725 801717 802502 229033 229794 297045 297937 355543 344649 355889 354787 365558 371818 339684 376690 799485 839075 582761 485952 321344 312968 366347 364976 373217 380056 377729 384218 422661 421550 711114 740581 39.95 68.0 2
08:53:35 2023-09-27 417821 416822 95833 92069 151942 156182 162069 161413 93805 93934 114101 117276 140827 145130 417142 451034 1164597 1146812 431252 449162 127729 115012 135064 136578 165679 159443 150144 151027 92649 95121 301948 267935 798767 804776 230533 227799 296901 297392 356498 345728 357403 357394 363229 369977 339505 380038 805194 837671 579208 483245 320435 314709 362992 366573 374373 381764 377682 378506 421438 421263 716983 742792 39.95 68.0 2
08:53:36 2023-09-27 420808 417079 95729 92191 151250 156881 161552 161705 93709 95952 114002 117471 139560 145294 417142 447028 1171368 1148480 431223 449550 127342 115126 134809 136991 165379 160624 149663 151233 92422 95187 303875 269211 788998 800091 229782 228118 296246 297789 354974 344890 354239 356427 363880 370153 338659 376282 802461 838415 579942 488974 319530 314657 364373 364976 372100 377759 376224 380683 422031 419079 707617 745323 39.95 68.0 2
08:53:37 2023-09-27 423171 418069 95788 91938 151766 156074 162404 161413 93901 95918 114101 117161 140396 144989 418731 444970 1161324 1147627 432547 451568 127518 114898 135362 137060 165667 160856 151856 151483 92542 95283 301010 269211 800146 802428 228732 228102 294950 297320 352320 345445 354239 354219 363335 369911 339159 373939 800865 848191 579942 487552 321087 312055 364409 362468 374337 376634 376346 382830 418567 421550 709826 740079 39.95 68.0 2
08:53:38 2023-09-27 421491 417665 96046 91778 152010 156039 162363 161413 94060 95852 114101 116919 140363 144715 419059 453659 1153721 1144575 436443 449514 127518 114978 135098 136862 165830 160751 150418 151165 92488 94956 302866 266666 799443 808775 229033 227411 293994 299262 352320 344824 353948 354787 363299 365655 336587 377387 798921 838451 584170 483281 319311 313158 365863 362681 375145 378852 376236 378398 418549 419821 715903 739733 39.95 68.0 2
08:53:39 2023-09-27 420813 419017 95626 91745 152014 156182 162363 161705 93805 95919 114134 117276 140396 145192 419433 455834 1170359 1151552 433016 450393 127593 115034 135593 137140 165806 161197 150559 151165 92454 95121 301948 268608 796599 808000 228963 226989 295171 297789 352320 342704 354521 355856 361129 366235 334565 376816 801254 835671 577486 482903 318367 314657 364093 361960 372100 378993 376880 377261 417616 418385 710575 742229 39.95 68.0 2
08:53:40 2023-09-27 421670 420232 95427 91841 151283 156217 161620 161773 93615 96052 114126 117978 139560 145502 419059 448007 1171368 1150151 431252 451568 127342 112002 135370 137102 165945 161138 150418 151828 92488 95187 308719 270459 796971 802429 228358 226866 295937 295386 353378 344372 351352 356921 363782 369911 337199 372402 802571 842645 578533 488974 318446 313265 364608 363556 372065 376038 376346 381359 420004 417727 703525 741704 39.95 68.0 2
08:53:41 2023-09-27 423827 420268 95862 91672 152085 156410 162937 161940 94124 96082 114436 117533 140523 145325 420767 447477 1159567 1145961 432583 450219 127457 112198 135695 137086 165945 160624 150626 151199 92387 95121 303761 268572 800257 804776 227421 226866 293226 297523 351997 344372 351641 353906 360588 367317 337341 369524 798032 845761 581351 485520 319530 311038 362738 363448 373217 375513 373511 378398 415721 419008 710330 740079 39.95 68.1 2
08:53:42 2023-09-27 426073 420895 95597 91522 151980 155930 162657 161705 94060 95786 114278 117276 140396 144989 420914 453870 1155392 1143315 437060 450926 127342 114818 135507 137345 165945 161036 150660 151233 92488 95381 302866 269211 799870 811607 228182 226217 292271 297644 353988 342776 351496 355661 361093 365188 340291 373976 799730 842249 596149 483245 318592 311764 364093 360497 373629 377759 374076 377261 415056 417469 711114 737612 39.95 68.1 2
08:53:43 2023-09-27 423673 422157 95402 91614 151317 156474 162137 162588 93710 95985 114080 117667 139560 145298 420914 453368 1162148 1137566 430011 450890 127186 114784 135507 137216 165945 161027 150660 151686 92488 95121 303761 270495 794730 806827 226208 226322 293262 294713 353988 342884 351249 351916 359762 365690 333947 371687 796866 829473 579942 484760 318142 311152 362992 363704 371904 378613 373220 380546 419177 415108 710220 740005 39.95 68.1 2
08:53:44 2023-09-27 424600 423226 95402 91622 151317 156579 162103 162257 93742 95985 113969 117700 139527 145298 420914 449694 1173865 1150591 433287 452062 127071 112038 135724 137381 166188 161104 150801 152038 92320 95349 301976 272880 797082 804206 226911 225587 293709 294677 353988 344824 349379 352099 361006 367834 333947 369156 797758 837854 583895 488280 315762 311510 363066 363448 369993 376259 374112 375793 415104 414809 702034 738416 39.95 68.1 2
08:53:45 2023-09-27 421675 422783 95597 91050 152051 155246 163178 161705 93773 95752 114324 117081 140827 140857 419780 451107 1162052 1155201 432476 450928 127342 114715 135729 137216 166642 160624 151178 151199 92649 94956 303784 267147 803468 805916 227969 224612 292689 296843 351501 342884 350225 354657 358907 363583 335619 371306 801249 843729 581351 486627 315654 311876 360880 360713 373666 377319 373775 376250 415056 415867 706166 741164 39.95 68.1 2
08:53:46 2023-09-27 427094 424120 95394 91522 152119 155870 162951 162277 93964 94139 114680 117432 140297 145223 423305 453622 1157850 1145684 435556 450710 127607 114477 135985 136991 166875 160745 151844 151165 92583 94792 306511 267971 807719 810424 226173 224890 291516 295450 350405 342848 350508 351916 360498 363357 335599 368269 796829 838451 577123 481881 317657 310060 363066 360857 370953 374397 369623 375493 414984 415285 710330 737981 39.95 68.1 2
08:53:47 2023-09-27 429306 423131 95398 91054 151770 156148 162657 162223 93773 95786 114324 117505 140396 144989 419486 454544 1155429 1140878 437133 450962 126504 114784 135285 137441 166209 161172 150660 152035 92327 95154 304756 269662 808435 811035 228402 226078 290630 295199 351997 342221 350081 351807 360970 364207 332108 369344 795629 829473 564128 483318 315726 313620 364057 359662 369993 375216 371823 378279 412331 412432 713411 736898 39.95 68.1 2
08:53:48 2023-09-27 425881 426256 93855 91327 151660 156009 163006 162345 93869 96082 114245 117586 140730 145024 419816 458820 1167112 1147848 431992 450962 126922 114817 135319 137345 165945 161602 150902 151929 92488 94990 304756 269626 802792 809181 226173 224195 291728 294171 351997 341571 350762 353906 358008 363583 331856 369416 798032 829365 573317 481128 315209 311038 360988 360857 369596 375513 369659 375113 415020 412432 710330 740021 39.95 68.1 2
08:53:49 2023-09-27 423971 424120 95229 91459 151283 156252 162137 163079 93519 96185 114068 118127 139527 145502 420443 450841 1171368 1148480 429975 449895 126889 114590 135747 137521 166467 161518 151009 152072 92354 95217 302903 272025 800034 807021 228079 224716 292172 293516 351997 342884 347278 351627 358728 365188 331534 366095 798032 834057 574305 487588 314730 310282 360988 362935 369956 374676 372348 376250 414696 413239 703104 740079 39.95 68.1 2
08:53:50 2023-09-27 422563 424129 95398 91075 152220 155246 163212 161739 93869 95786 114423 117309 140396 144715 421142 451822 1161230 1152670 433433 450962 127342 114556 136058 137361 166875 160881 151449 151686 92649 94956 303784 268348 806750 807058 226682 223434 290528 293850 349877 342848 348082 351397 356681 361340 332828 366059 799730 838379 577123 484125 315401 310753 359649 360061 372086 375959 369515 373798 412331 414989 707114 739554 39.95 68.1 2
08:53:51 2023-09-27 429294 426519 95294 91017 151317 155713 162691 162223 93742 95786 114258 117700 140438 141007 424508 453495 1159497 1145721 435991 450818 127349 114703 135883 137269 166875 160847 151144 151686 92327 94826 302866 270243 812847 809145 227489 223538 290842 293850 349206 342848 348327 349688 357792 361411 332828 366854 793345 838415 575186 483354 315762 308151 360988 359734 369993 374115 368108 376250 412220 412720 706166 737981 39.95 68.1 2
08:53:52 2023-09-27 430189 424120 95262 90988 151770 155679 163178 162257 94305 95786 114423 117586 140396 144786 421735 457321 1153487 1140878 437788 451034 126889 114590 135814 137569 166642 161207 151178 152174 92424 94958 301010 270265 813781 813342 227115 223503 289013 293850 351208 340528 351834 350988 357649 360119 331408 369202 795607 841380 577123 481699 315545 308151 360663 359698 369993 374355 370317 375644 411859 414153 710330 738148 39.95 68.1 2
08:53:53 2023-09-27 426152 428380 93647 91353 151807 156078 163075 162674 93837 94236 114469 117925 140827 141239 422852 455574 1162148 1138375 430675 454786 126753 114556 135695 137475 166642 161207 151462 152106 92360 94990 304756 270603 809551 813917 225837 223279 290912 292064 350971 341259 347278 348635 356145 362530 329284 367114 795666 829959 581351 483391 315726 308488 360988 360303 368584 374676 367002 375984 413418 412007 710845 737981 39.95 68.1 2
08:53:54 2023-09-27 426442 425955 95130 91017 151313 155905 162725 162257 94060 95819 114291 117700 140363 145059 423664 460048 1164633 1143524 432547 451070 126889 114590 135887 137700 166642 161172 151077 152494 92414 95248 304756 270279 810040 811436 227596 223020 290701 292778 350226 339572 350836 350746 355076 361151 329515 367114 797871 832311 581351 480449 315690 307220 360300 360821 368844 374676 366193 373980 413127 412007 711114 737981 39.95 68.1 2
08:53:55 2023-09-27 428786 428936 93452 90955 151212 156039 162883 162742 93773 94075 114134 117911 140330 145444 423399 455087 1172099 1149296 432476 453586 127084 114522 135789 137441 166758 161172 151178 152174 92133 94923 298403 272711 820663 808202 225837 222556 291255 292150 349841 342329 347865 350463 355290 361058 327688 365412 795066 831134 574305 486208 314795 308151 359865 359337 365496 372070 368959 372488 409984 409449 701110 737907 39.95 68.1 2
08:53:56 2023-09-27 427094 425362 95170 90855 151942 155177 163405 162154 93805 95818 114502 117471 140827 144843 423628 454153 1165453 1156009 433520 453296 127335 114669 135849 137269 166875 160968 151739 152004 92448 95084 303784 268761 808146 810350 225837 223768 292016 293133 347666 340743 348358 349371 355990 360084 329479 363720 795066 836893 574305 485242 312749 307685 358493 360459 369660 372331 367813 372779 412439 412261 703104 740256 39.95 68.1 2
08:53:57 2023-09-27 432398 425915 95162 90918 151736 155644 163212 162622 93869 95851 114423 117552 140330 144715 423664 458495 1160463 1151787 437751 450998 126855 114488 135729 137441 166758 161138 151212 152106 92357 94923 302522 269626 808881 808202 225837 222745 288334 292687 348751 340229 348358 351524 354437 360354 328963 364568 797871 838300 575714 483172 314845 307975 357524 358365 369480 372189 367261 369456 409984 412587 704957 738428 39.95 68.1 2
08:53:58 2023-09-27 431137 426584 95133 90918 151047 155896 163288 163023 94124 94236 114726 117566 140297 145121 423556 455585 1161147 1145684 435645 453586 126855 114454 135695 137406 166735 161518 151144 152106 92163 94890 307616 270243 809105 811545 225202 222058 288535 291761 347178 341295 347865 347514 355040 358042 327158 360546 790960 839075 570077 486208 312494 306257 360444 356427 367405 370145 366673 373379 407512 410095 701110 733624 39.95 68.1 2
08:53:59 2023-09-27 430829 429815 95162 90602 151871 155104 163736 162189 94092 95719 114601 116886 140396 144478 423664 459652 1152928 1140878 437419 454673 126889 114488 135921 137297 166758 161138 151178 152147 92293 94791 300410 268572 811272 816273 225498 224134 288906 293026 346549 338002 348815 347372 355880 359629 328538 363282 791665 839075 572895 484551 315741 308452 359323 357394 368808 370145 366848 372634 407512 411032 704023 734669 39.95 68.1 2
08:54:00 2023-09-27 435128 428768 93194 90819 151216 155866 163041 162640 93901 96049 114278 117552 140233 144989 425866 459760 1157850 1138338 439101 454942 126201 114669 135583 137548 166409 161654 151144 152419 92036 94923 303784 270531 803729 813917 225202 222093 290273 290573 349313 338144 347583 347550 354224 358367 325190 364308 791103 829401 577123 477602 313952 306644 358241 355321 367700 373519 367178 369492 406043 410131 710330 733587 39.95 68.1 2
08:54:01 2023-09-27 432876 428833 93336 90951 151245 156148 162657 162742 93742 96084 114245 117863 139560 145192 423700 459328 1160463 1137629 436443 454620 126471 114522 135921 137707 166735 162301 151462 152774 91999 95085 306681 272795 808521 814654 224003 224083 288942 290573 348787 338417 346518 347300 355539 356940 326771 363720 790543 832717 577123 477638 311765 306257 358241 355001 367932 373221 367960 369456 406043 408266 710330 733390 39.95 68.1 2
08:54:02 2023-09-27 430220 429389 95006 90822 151563 156122 163405 162742 93837 95984 114357 117700 140230 145325 423737 458288 1162148 1136722 433594 454620 126437 114374 135801 137509 166409 161172 151671 152174 92133 94890 304756 272555 809021 816226 224685 222515 288605 290370 347737 338417 346773 345356 352350 358578 327233 360546 789983 827544 581930 481468 313507 305759 359901 356391 364329 371809 367699 371655 405946 406411 706130 733587 39.95 68.1 2
08:54:03 2023-09-27 428640 429845 95001 90760 151279 155644 163065 162595 93901 95918 114245 117505 140363 141138 425916 459796 1166116 1141314 433705 454760 126336 114635 135938 137512 166572 161810 151178 152140 92133 94759 308719 270531 813153 816226 225043 222203 287125 290573 347594 337528 347865 345356 351260 357009 326771 360474 791103 826923 574305 481844 313507 306573 358853 357466 364364 370180 366918 369528 407477 405240 705593 733628 39.95 68.1 2
08:54:04 2023-09-27 429916 429778 94968 90635 151279 155212 163178 162742 93773 95918 114357 117586 140266 145241 426206 462723 1162148 1144128 432583 453936 126471 114261 135784 137310 166642 161138 151111 152208 92133 94759 304756 270567 809529 815070 225202 222316 288942 290573 346691 338619 347573 348518 353911 360390 327197 360366 792751 827847 573317 482302 313507 306717 359323 356427 364073 370180 367178 371926 407477 405240 705556 734701 39.95 68.1 2
08:54:05 2023-09-27 430536 430450 93161 90724 151563 155870 163495 162640 94155 96215 114423 117600 140297 141202 428316 463959 1165453 1144128 432692 454620 126799 114805 135695 137372 166758 161172 151178 152174 92223 94953 301775 272134 823600 813917 225043 222203 288640 289955 346655 335840 346810 346955 350210 355911 324933 360510 789843 825174 581036 477530 313729 305973 355521 356391 364620 371809 364996 368986 406266 406447 710330 735780 39.95 68.1 2
08:54:06 2023-09-27 432407 431128 93055 90855 150799 156182 162622 162811 93805 95918 114245 117667 140170 145055 426206 457965 1169670 1144575 436443 455585 126228 114567 135562 137752 166293 162154 151144 152698 91845 95281 308719 273421 809694 813923 224232 222444 288906 291339 347594 337492 342483 347372 351992 357863 324332 360510 790996 826757 577123 482413 311955 306257 356056 355784 365078 371253 367960 367683 408340 405204 704060 737097 39.95 68.1 2
08:54:07 2023-09-27 429769 430342 93194 90595 151984 155108 163553 162189 94060 95752 114357 117432 140796 144751 428089 457965 1162148 1153353 434938 454620 126471 114182 135857 137121 166875 160881 151664 151896 92166 94726 306609 270495 814113 813342 224598 221510 288954 290193 345059 337670 344638 345427 351497 357361 326771 358199 790996 829401 579942 483281 312176 306789 355521 356427 365496 368677 366104 367719 406906 406447 701110 737420 39.95 68.1 2
08:54:08 2023-09-27 435012 431731 94837 90602 151081 155177 163381 162482 93964 95786 114502 117471 140363 144715 427484 459328 1161324 1150151 440860 456081 126618 114691 136113 137269 166758 161104 151529 152236 92126 94854 305683 272297 810839 810362 223674 221892 287283 292054 345194 337090 342663 346991 351992 355253 324825 358235 790401 829473 574305 481468 311734 306222 354419 353688 365460 369005 365808 368161 404757 408236 701110 733628 39.95 68.1 2
08:54:09 2023-09-27 435746 433557 92937 90569 151245 155143 163178 162876 93964 95852 114179 117471 139560 144751 428162 455574 1154574 1143315 437133 454942 126403 114261 135528 137182 169250 161138 151111 152208 92133 94726 312268 272134 816271 815070 222783 221701 287890 295038 343541 339579 342663 343321 350245 356323 324332 358491 788002 832311 574657 484760 310853 306357 356627 353652 363273 367321 366659 368273 404757 404567 697741 730922 39.95 68.1 2
08:54:10 2023-09-27 432939 431123 92937 90354 151313 154893 163474 162223 94156 94268 114614 117466 140263 145121 429639 459904 1152854 1143758 436951 454760 126935 114193 135951 136862 166875 160624 151983 151937 92099 94529 304756 270495 814990 816273 222797 221701 288391 295873 343506 336111 344710 343286 351992 355788 324933 358454 787711 834202 583610 484381 311955 304958 356627 353936 363308 366773 364702 368273 404757 404567 700576 731440 39.95 68.1 2
08:54:11 2023-09-27 432621 431771 93127 90321 151313 155108 163736 161739 94155 95752 114535 116919 140396 144478 428464 460721 1152110 1140389 438498 454905 126471 114261 135729 137224 166642 161266 151563 152069 92133 94595 312495 270042 815539 817779 222498 221608 287508 292073 346633 336511 344565 345817 351992 355610 323372 358344 788644 832559 581036 484760 310414 305782 359045 355876 363273 367321 366918 368201 404151 405975 696962 731650 39.95 68.1 2
08:54:12 2023-09-27 435746 432472 93065 90504 151212 155039 163450 162640 94124 96116 114436 117533 140571 144786 428804 460012 1156791 1143315 437730 454942 126889 113911 136582 137345 169507 160658 151698 151686 92036 94660 306511 270603 819420 815648 222150 220546 287395 290409 344923 337161 342591 345573 350174 354720 323576 357086 788864 829365 574305 482562 309975 306608 354987 352064 363237 367869 366104 368161 402944 404002 696999 731440 39.95 68.1 2
08:54:13 2023-09-27 435746 433093 92937 90507 151283 155177 163178 162482 93901 95918 114291 117505 140137 144786 428464 456607 1155429 1143315 437788 455549 126349 114261 135473 137543 166618 161552 151705 152603 92025 94887 307616 273075 808929 814997 221564 220952 287176 290409 343471 337398 342278 344842 351992 354437 323468 358999 788864 829401 581704 483135 310414 306789 354490 354621 362983 367834 366104 368794 402343 403967 697035 732549 39.95 68.1 2
08:54:14 2023-09-27 436248 432737 93139 90544 151283 155402 163563 163126 94060 95984 114357 117700 140633 144760 428658 456928 1155392 1144128 439184 455907 126316 114227 135507 137216 166476 161138 151178 152174 91845 94726 304756 272591 809426 815070 221705 220511 287081 288775 343541 337126 341555 344842 351992 354188 322368 358491 788864 829401 571486 481092 309975 306789 353922 353870 362693 367321 364996 367082 401142 403367 696999 731009 39.95 68.1 2
08:54:15 2023-09-27 435470 433133 92809 90317 151040 155177 163065 162482 94028 95952 114245 117586 139560 144848 430699 457034 1158440 1146209 438918 455871 126483 114283 135593 137045 166339 161070 151529 152072 91812 94692 306511 272784 809317 816273 221360 220475 286795 288775 343541 336618 341652 344842 351497 353657 321879 357946 788864 829401 571486 481092 309538 306789 353392 353870 362948 366773 364996 367082 401142 402804 696999 730936 39.95 68.1 2
08:54:16 2023-09-27 436213 433133 93029 90504 151003 155177 163099 162763 93996 95952 114245 117471 139560 144715 429751 458820 1152928 1140878 439101 455585 126228 114069 135507 137025 166409 161027 151077 152069 91812 94627 302522 273013 809644 815070 221014 220132 286476 288775 342991 336618 341483 342902 351497 352597 321618 357676 788864 829329 571486 481844 308338 306357 353887 353870 361137 366773 364960 366822 401142 404833 695976 730922 39.95 68.1 2
08:54:17 2023-09-27 436149 433133 92809 90321 151144 154936 163495 162797 94252 96116 114469 117566 140538 145121 429946 457142 1156133 1144128 440068 453056 126228 114227 135781 137166 166642 160993 151178 151929 91845 94562 307616 272831 808993 815070 221231 220132 286718 288775 342511 336382 341243 342902 351002 352597 321618 357693 788269 829365 579607 482562 308338 306357 353922 353870 361137 366773 364996 367082 401142 405584 695976 730922 39.95 68.1 2
08:54:18 2023-09-27 437609 433219 92685 90288 150839 155177 162937 162777 93996 95952 114212 117471 140633 144927 430055 457965 1155429 1142502 438859 453692 126228 114261 135507 136991 166409 160881 151178 152035 91749 94562 304756 272722 807744 816273 220767 220004 286333 288739 345411 336511 340309 345817 350293 352421 321701 357693 789983 829365 570077 482487 311476 305315 354002 353870 362693 365681 362613 364900 401142 406155 701110 731476 39.95 68.1 2
08:54:19 2023-09-27 438029 432696 92937 90314 151182 155005 163336 162605 94060 95952 114212 117505 139560 142742 430445 457321 1155429 1143315 440420 456229 126262 114069 135379 136896 166511 160993 151178 152174 91812 94562 307616 272784 814110 813917 220290 219789 285637 288775 344923 334561 339424 343321 349908 351506 320869 356356 788864 829365 570077 477674 309538 305926 354002 351880 361137 365681 360681 364900 400508 404548 699124 731476 39.95 68.1 2
08:54:20 2023-09-27 438084 433129 92681 90288 151007 155143 163482 162517 94027 95952 114245 117471 140266 144751 430140 458001 1155429 1143315 439760 453692 126235 114464 135747 136942 166235 161104 151111 152072 91712 94854 307616 273024 807969 814961 220185 219719 285280 288775 342991 337662 341616 344842 349380 351506 320384 355816 789836 829365 578178 480413 309538 305926 354002 351880 361137 365646 360681 364864 400473 404548 700116 731440 39.95 68.1 2
08:54:21 2023-09-27 439051 433359 92802 90434 151250 154867 163212 162537 94060 95885 114357 117505 140137 144715 430665 459470 1155466 1143315 440420 454046 126195 113990 135700 136957 166409 160881 151178 152069 91845 94562 306511 273399 810730 815070 219605 219600 285281 288775 344923 334561 338436 343286 349380 350945 319899 356628 788864 829365 570077 477674 309501 305675 353734 351880 363791 365137 360609 364312 399911 403695 700116 730922 39.95 68.1 2
08:54:22 2023-09-27 439051 435281 92676 90292 151003 155177 162951 162482 93995 95952 114212 117432 140759 142707 430445 458394 1157850 1144054 440310 457198 126215 114373 135545 137035 166409 161104 151178 152174 91812 94562 306609 273483 807407 813917 219666 219447 285116 288761 342983 334561 339186 343321 348854 350455 319899 355528 788864 829329 566367 477674 308338 305675 351974 351880 361102 365137 360609 363761 399911 403695 700116 730922 39.95 68.1 2
08:54:23 2023-09-27 440511 435674 92681 90288 151007 154936 163212 162517 94060 95952 114245 117309 140054 144751 428718 460120 1157104 1146812 442393 454365 126021 114035 135473 136896 166409 160993 151144 152069 91972 94432 304756 273013 811167 813342 219675 219447 284694 288775 342983 333520 340213 344842 345680 351225 320644 354703 789983 828787 570077 481504 308979 303853 354002 353122 363021 365763 360537 364609 403547 403659 696999 732549 39.95 68.1 2
08:54:24 2023-09-27 438233 436398 93000 90372 150972 155039 163495 162674 94347 96116 114469 117337 140297 144914 431238 462723 1158819 1150591 442297 456943 126215 114035 135460 136667 166409 160921 151495 152072 91812 94562 314515 272591 825500 813648 220326 218729 283861 288879 342983 333555 341616 342902 346201 352562 320123 353594 788864 827810 577284 483318 308665 303853 354002 353122 360979 365763 360573 365453 403228 401254 695976 733661 39.95 68.1 2
08:54:25 2023-09-27 432912 435575 92873 90131 151279 154678 163474 162509 94027 95819 114311 117309 140170 144513 428754 462506 1160500 1150151 438718 454365 126228 113990 135507 136896 166409 160658 151212 151929 91835 94720 303440 272337 816858 815034 221218 218249 285023 288901 342911 336709 339795 342902 347768 353621 318896 351605 790283 820351 570077 482599 308592 304138 354002 353798 360435 366792 360609 364900 400473 400022 696999 729432 39.95 68.2 2
08:54:26 2023-09-27 436987 437747 92839 90471 150761 155177 163065 162811 93901 96119 114514 117734 139560 145126 429393 460120 1168696 1146849 432656 455751 126021 114069 135098 137256 165945 161138 151178 152140 91686 94530 309586 274804 812375 815070 219947 218354 286476 286155 342983 334057 338365 342902 346722 351261 317009 356898 788864 818008 574305 478056 309538 304066 351974 353870 360979 366482 358910 363468 401107 401290 706130 732512 39.95 68.2 2
08:54:27 2023-09-27 436775 435607 92557 90354 150278 155649 162657 163298 93996 96052 114134 117586 140054 145029 429357 459724 1167939 1146209 439918 458820 125993 114657 135149 137269 165806 161586 151043 152562 91486 94985 307616 275230 799986 815070 219569 217676 284410 286723 345899 333834 339389 342902 345645 351225 318719 354703 787675 820351 570077 478395 310414 302150 351974 353870 360979 366792 357758 364828 402307 401183 706130 731440 39.95 68.2 2
08:54:28 2023-09-27 436366 436139 92809 90255 151003 155143 163206 162876 94315 96084 114291 117471 139560 144817 431018 466213 1161324 1140878 437096 455395 126074 114080 135285 136957 166409 160624 151178 152140 91715 95177 307616 273786 813782 818850 220101 217641 285094 287010 342983 333870 340452 340725 347804 351998 316749 354416 783084 820315 578178 477566 309028 303106 355505 351807 360435 365102 359451 365934 398055 400022 701998 730833 39.95 68.1 2
08:54:29 2023-09-27 435470 434586 92714 90255 150794 155108 163178 163003 94379 94140 114469 117594 140251 144918 432499 465345 1161964 1138028 434994 458495 126147 114193 135251 136991 165945 161036 151462 152426 91645 94659 306511 274367 807407 820831 219464 217489 285668 286535 342983 333870 338365 341517 347804 349861 316681 354703 781942 825101 574305 478395 308592 301794 354002 350710 360979 365646 358369 364276 396281 401218 706093 730314 39.95 68.1 2
08:54:30 2023-09-27 441858 434759 92617 90259 150832 155143 162657 162777 93995 96019 114179 117586 140440 145029 429357 464832 1156207 1134230 440175 455715 125813 114103 135030 136991 165945 161104 150902 152659 91493 94660 306681 274950 810673 818308 218698 218694 283826 286772 342983 333599 339424 341758 346140 348294 318896 351569 784192 831722 575319 477336 309538 301268 354002 351844 360979 365471 359701 364312 398649 401254 701110 730611 39.95 68.2 2
08:54:31 2023-09-27 441601 437460 92790 90161 150693 154729 163109 162365 94347 96215 114324 117142 140496 144817 430105 467485 1151293 1137954 441525 455679 125813 113956 135162 136650 166188 161138 150902 152035 91493 94464 311590 273399 811449 818850 218886 217641 282121 287540 342983 332500 339460 340761 345680 349372 318896 350894 783012 832311 582160 481844 308592 301232 354502 351807 360979 364084 358081 364900 398649 400022 696962 730314 39.95 68.2 2
08:54:32 2023-09-27 439051 435436 92813 90099 151279 154643 163585 162223 94474 95852 114489 116886 140363 144276 433039 466213 1151257 1139221 441173 454401 126021 114000 135064 136544 166293 160745 151705 151970 91612 93009 309487 270459 814333 820868 218781 217502 284714 288152 341803 333834 339424 339697 346443 349337 319959 351280 783048 829959 560808 482599 307998 302043 354502 351488 360979 364375 359451 364276 396316 399706 692845 728761 39.95 68.2 2
08:54:33 2023-09-27 439284 438280 92681 90099 150761 154798 163065 162400 94347 96150 114291 117438 139560 144817 430038 461429 1152928 1140878 440420 455395 126316 113956 135610 136544 166409 160479 151077 151929 91812 94529 321296 273786 816167 818542 218206 217303 283790 286772 341946 334022 339203 341277 346201 348294 316938 351014 785375 829959 553161 477602 306460 303142 351456 349688 360979 364923 359415 360479 399275 402191 695976 730833 39.95 68.2 2
08:54:34 2023-09-27 441545 435981 92681 90131 150832 154858 162917 162595 94219 95952 114258 117471 140440 144760 429695 460084 1156022 1144575 442186 456285 126094 114249 135277 136441 166304 161070 151077 152311 91645 94529 307616 274173 811603 816226 219907 217432 283322 286499 342742 333870 339203 342722 347587 348016 316973 351424 787675 827580 574305 481540 306748 301726 351479 351880 360979 364631 360814 360515 400192 400022 696468 731440 39.95 68.2 2
08:54:35 2023-09-27 435398 436513 92681 89942 150794 154506 163551 161739 94219 95918 114324 116919 140137 144478 433346 461691 1158782 1150151 438681 455751 126195 113921 135098 136509 166409 160479 151212 151686 91812 94366 309311 272591 830798 816226 219227 216257 282642 286772 340949 333870 339684 340761 344606 350420 315947 350117 785968 820843 574305 481128 305777 301620 351974 351524 358232 364667 358369 360515 397463 396461 695976 730833 39.95 68.2 2
08:54:36 2023-09-27 435529 436584 92681 90099 150761 154609 163460 162537 94379 94268 114436 117452 139494 145051 431173 463959 1165379 1147735 435645 456392 126228 113921 135379 136316 166467 162579 151077 151652 91619 94366 308552 273786 815189 816273 218206 215922 283826 286123 340949 333870 339203 340761 343607 349337 315920 351460 785968 818453 575319 477530 305741 301794 351974 351240 358232 365763 358369 360479 397498 396461 700613 730833 39.95 68.2 2
08:54:37 2023-09-27 438171 440172 92553 90193 150588 155001 162510 162742 93964 96018 114022 117471 139527 144751 429997 462771 1165453 1144128 439760 456878 125452 114069 134589 137216 165414 161172 150660 152700 91334 94562 307616 275340 803406 816226 218206 216292 282961 285187 342983 331888 339444 341758 344846 349337 315631 351177 781942 820843 553161 479680 306784 301157 351974 351844 358808 364667 358518 363725 399280 400054 703918 730611 39.95 68.2 2
08:54:38 2023-09-27 437283 440200 92614 90157 150902 154962 163302 162640 94251 96283 114179 117357 139560 144715 430033 468041 1162763 1142228 438002 455787 126021 112277 135149 136544 165907 160479 151144 151929 91493 94496 309311 274367 810189 818272 218546 216107 283049 285223 341982 332625 338401 338637 343607 349337 315920 350894 779628 819647 554874 479413 306676 300213 354002 351240 357968 364667 356182 363468 396316 396426 701110 728761 39.95 68.2 2
08:54:39 2023-09-27 437774 436598 92549 90197 150316 155001 162691 162742 94060 96052 114002 117471 140054 145130 430978 464470 1158819 1134830 436552 456428 125606 113956 135064 136578 165945 160968 151006 151929 91493 94399 309586 274950 811381 820868 217493 216072 283826 284352 341982 332895 339444 339697 345160 347219 315920 351460 781354 820424 579607 478211 306460 302365 351758 349084 359748 365621 358772 360370 396777 398339 705105 727585 39.95 68.2 2
08:54:40 2023-09-27 441849 438103 92425 90135 150316 154970 162691 163250 94028 96019 114047 117667 139646 145683 430118 466664 1157961 1134022 438791 456749 125606 113843 134903 136624 165795 160624 150764 151929 91397 94431 309232 275340 819315 820661 216783 216292 282925 284197 342742 331888 339203 339697 343297 347946 315920 351231 781318 825137 570077 477041 306748 300319 351708 349407 360979 365179 357757 360443 397029 398831 701998 728761 39.95 68.2 2
08:54:41 2023-09-27 442302 438072 92425 89975 150282 155001 162510 162811 94028 96052 114002 117471 140019 144751 433346 468835 1156791 1134755 442925 456999 125472 114215 134801 136596 165505 161036 150905 152035 91175 94366 308642 275340 804007 819630 216748 216745 282064 284352 342983 331709 339444 338708 343347 347946 321823 350400 780802 829373 575319 478395 306352 299444 351974 350181 360979 363574 357504 360515 397029 398831 701110 728761 39.95 68.2 2
08:54:42 2023-09-27 441279 436598 92614 90124 150523 154923 162917 162257 94091 96019 114101 117309 140054 142872 431317 463421 1152928 1140878 440511 456785 126403 113617 135507 136063 166642 163326 151178 151199 91493 94267 307616 273592 828031 818272 217155 215772 282028 284987 338895 333870 338724 338399 343607 348435 315920 349308 783084 826959 583610 477674 304310 301726 351479 348563 358808 363574 358297 360407 396993 397609 692392 728761 39.95 68.2 2
08:54:43 2023-09-27 440935 437853 92553 90058 150597 154867 163233 162537 94379 96150 114212 117337 139461 144984 431875 462614 1152817 1142228 441670 456428 125987 113843 135303 136501 165632 160010 150936 151686 91493 93009 307616 273786 810412 817044 216818 215922 281831 284876 340435 333870 336704 339697 343537 347946 315920 349272 784229 828787 583610 477566 305276 301973 349890 349125 360459 363249 358011 358744 397029 398551 698555 730314 39.95 68.2 2
08:54:44 2023-09-27 441330 437769 92425 90133 150765 154643 163212 162223 94315 95985 114101 116953 140266 144614 432051 464470 1155466 1148480 441331 455751 125639 113809 134996 136397 165830 160112 150997 151652 91652 94366 306609 273786 818701 815070 217493 214988 280367 285347 340159 332859 337767 339137 341242 348259 315920 347171 783638 820315 571924 480449 304882 300319 350948 351524 356619 361049 359463 363218 400295 396925 695338 731315 39.95 68.2 2
08:54:45 2023-09-27 438582 438608 92580 89968 151149 154471 163563 162482 94315 95952 114212 116919 140170 142436 433273 463456 1160500 1150151 440282 456641 126021 113809 135030 136097 165945 159443 151178 151233 91526 94332 308552 273144 815648 817383 217528 214884 281205 285223 338895 332895 337767 338708 342267 348294 315920 347207 783121 817839 575319 480377 305598 300319 350701 349617 355548 362451 356969 359321 397029 394626 694918 728761 39.95 68.2 2
08:54:46 2023-09-27 439819 437866 92425 89971 150282 154858 162691 162629 93901 95985 113969 117309 139494 144989 431970 460721 1164633 1143252 435827 457142 125813 113809 135089 136286 165701 159976 150902 151584 91460 94366 306681 275340 813604 816226 216783 214919 282134 283414 339885 332895 336704 338708 341480 348435 313966 350364 784229 818036 572895 476410 306468 302652 349219 349509 357574 364489 357937 361672 396957 396961 703104 730833 39.95 68.2 2
08:54:47 2023-09-27 440851 437817 92285 90343 150008 155074 162684 162811 93773 96219 114126 117734 140054 145073 431582 462086 1166285 1142639 439243 457142 125572 113843 134589 136509 165448 160590 150626 151929 91397 94705 310639 276122 823825 816226 216666 214953 281831 282981 341706 331888 336704 340247 341480 348680 315654 350081 783084 820843 580710 476365 305993 301157 348872 350217 357407 363574 355917 358239 396246 395213 702034 730314 39.95 68.2 2
08:54:48 2023-09-27 444680 438760 92425 89975 149834 154858 162657 162629 94155 95985 113969 117351 140230 142707 433728 468134 1165416 1140767 440310 457642 125352 114294 134488 136919 164849 160968 150211 152208 91175 94399 309586 275120 803009 817199 216632 214919 281584 284064 342259 329849 337767 338744 340934 347946 315439 348219 781906 819684 583610 477041 306712 300307 349890 350746 356619 362415 355629 359321 396316 395213 703562 729849 39.95 68.2 2
08:54:49 2023-09-27 439796 438760 92425 89881 150248 154502 162691 162482 94091 95985 114080 117309 140019 144817 432382 469098 1158819 1137566 437788 457142 125606 113685 134809 136302 165679 160368 150693 151686 91334 94366 306609 274950 810625 820697 218667 214219 281866 283555 340435 331583 337767 336093 343312 346943 314408 348219 781356 819684 553161 478056 304810 299373 351479 347478 356047 363284 356998 360153 394656 394039 701110 726623 39.95 68.2 2
08:54:50 2023-09-27 438795 439167 92382 90058 151963 154902 162814 162640 94251 96283 114101 117337 139816 145086 432498 466213 1160463 1133426 436520 460122 125785 113843 134776 136337 165679 160044 150660 151828 91208 94203 309586 274950 810080 822477 216145 214219 281634 283250 340435 330849 337767 336600 343021 347946 313131 348745 781638 819738 582160 477041 306250 299408 350701 348055 356654 363574 356998 359321 394584 395213 701729 726623 39.95 68.2 2
08:54:51 2023-09-27 453878 439418 92295 89942 150004 154858 162475 162742 94124 96118 113915 117438 139494 144989 432579 466905 1154538 1132942 440420 457106 125539 113853 134593 136347 165481 160556 150458 151794 91142 94462 308642 276122 807070 820625 216823 214884 281135 282514 340878 329849 337694 337617 341445 345822 314851 348954 781910 825137 583610 475454 306468 298466 349854 348528 358486 362676 355337 361744 396182 396285 703030 728540 39.95 68.2 2
08:54:52 2023-09-27 445639 439050 92224 90091 150043 154790 162910 162742 94060 96084 114258 117284 140054 144852 433654 467634 1152928 1134830 441417 457106 125332 113966 134555 136475 165379 160590 150418 151896 91175 93081 308642 275926 805853 820661 216823 214953 280280 282981 340914 329813 337730 337581 341410 345857 315883 347171 781910 828750 573890 478056 305706 300058 349890 348528 358737 361043 355305 359285 396362 396356 700576 727654 39.95 68.2 2
08:54:53 2023-09-27 441858 437817 92553 89631 150973 154077 163178 161671 94220 96084 114047 116919 140054 144548 432678 467599 1149588 1139184 440489 456428 125866 113706 135461 136029 165945 163449 151144 151132 91493 94103 308463 273013 819608 820625 216823 214219 280315 284281 337541 331816 336340 336293 341993 346935 314408 348229 783947 827773 575319 479754 304732 302083 350311 347336 358018 361155 356490 359403 395140 395766 695939 728761 39.95 68.2 2
08:54:54 2023-09-27 445006 439484 92392 89910 150141 154360 162691 162537 94315 96084 113969 116919 139494 144931 432606 461367 1156207 1140878 442925 460122 125572 113809 134589 136063 165645 159332 150868 151199 91300 94266 307616 274562 817718 817962 216823 216386 280084 283378 338860 330545 333722 338673 342496 346621 315367 348532 781906 820843 575319 477638 303562 300804 349291 349617 355477 360216 356998 358167 397029 395845 693858 730314 39.95 68.2 2
08:54:55 2023-09-27 439430 439095 92392 89631 150523 154073 163178 162076 94411 94204 114291 117203 140230 142201 432543 464689 1159497 1152032 442113 456963 125766 112043 135089 135935 165632 160010 151178 151730 91449 94266 308552 273786 818661 816226 218976 214081 279858 284281 337803 330813 336394 337072 342979 347946 313418 348779 781906 811144 553161 476666 304806 301157 348520 347514 356320 363213 356962 357090 396362 394004 700079 728761 39.95 68.2 2
08:54:56 2023-09-27 440342 441633 92392 89836 150316 154506 162657 162223 94187 96118 114002 117118 139560 144680 432642 469134 1161324 1140878 440071 457142 125452 113809 134555 136252 165379 159332 150902 151233 91300 94299 309311 274950 810529 818939 218050 213590 280402 282981 338824 328818 338245 336303 342496 347946 312942 348779 779697 820843 553161 477717 303847 298431 349572 346155 354978 362414 355592 358167 392194 395845 702605 727772 39.95 68.2 2
08:54:57 2023-09-27 443262 440908 92417 90026 150215 154863 162893 162605 94251 94301 114101 117304 140827 141013 432606 466248 1155429 1135196 438576 458466 125572 113775 134861 136063 165401 160232 150660 151686 91142 94332 309586 275926 811600 823059 216823 214185 280938 281689 339621 329778 336394 336564 341410 344819 312686 349585 781356 820424 574305 476703 304775 297979 349851 347514 357658 360181 354229 358203 394584 395178 696962 726586 39.95 68.2 2
08:54:58 2023-09-27 440944 440086 92328 89663 150037 154360 162657 162223 94155 96118 113969 116919 139494 144680 432678 462050 1152928 1138375 441983 457106 125866 113583 134776 135841 166036 163370 150902 151165 91175 94136 323867 274950 826456 819429 216823 213556 279463 282550 336786 331888 333685 336564 341172 345337 313418 348532 781906 825137 580710 479073 304732 299338 346669 347229 357121 360761 355588 358893 394477 396961 697319 728540 39.95 68.2 2
08:54:59 2023-09-27 445639 440544 92390 89663 150244 154111 163171 162076 94060 94236 113969 117128 139494 144478 434961 462735 1156170 1142502 441561 457142 125486 113583 134555 135935 165414 163520 150660 151233 91175 92760 309311 274756 810848 817383 216823 214219 279489 282514 338278 329813 333722 338126 340981 345893 314777 346700 783019 819647 579260 480665 302888 300944 347786 348563 354126 359140 355917 357090 396353 394732 693365 728724 39.95 68.2 2
08:55:00 2023-09-27 442652 441444 92070 89942 149317 154639 162314 162777 93742 96218 113779 117667 139461 145192 432678 463456 1167112 1143315 440420 458502 125332 113775 134150 136063 164884 159443 150177 151686 90950 94332 309686 277459 809529 817383 216823 213522 279818 281189 339849 329137 333649 337344 340981 345893 312691 347709 780827 818616 567258 479073 304167 297847 349675 348630 355962 360615 354048 358708 396362 394419 700043 729849 39.95 68.2 2
08:55:01 2023-09-27 439179 440121 92070 89635 150008 154077 162766 162311 94187 96084 113969 116919 139494 142573 432683 471788 1157924 1139184 439065 459433 125539 113696 134344 136063 165379 159332 150559 151233 91142 94136 308642 275145 816954 820661 216823 214910 279428 281689 338040 328818 337180 334472 342496 347160 311483 348285 779697 820843 553161 475655 304806 299351 347750 345321 354943 361331 354480 357364 391883 395845 702605 725520 39.95 68.2 2
08:55:02 2023-09-27 443077 441939 92425 89631 150560 154111 163426 161705 94442 95918 114101 116853 140224 144245 435235 471788 1147923 1137529 444147 457786 125606 113583 134589 135935 165414 163247 150693 151165 91300 92760 309311 273399 818404 823059 216671 215435 279892 284032 339199 329635 336522 336727 342943 345160 313451 347573 782946 826674 573890 478734 302003 299184 346669 347742 356547 359140 354803 357661 395503 396961 694881 728724 39.95 68.2 2
08:55:03 2023-09-27 444499 442255 92227 89667 150141 154009 162657 162223 94155 96084 113969 117118 139399 144614 432714 463456 1155386 1144128 441426 458144 125539 113583 134184 136029 165414 159222 150660 151233 91142 94136 309311 274950 813352 816226 216518 214036 278653 282757 337803 329813 333722 338374 340191 345893 313638 346138 781547 817839 577810 477602 303869 299423 347471 347478 352324 360889 355917 359624 394549 393517 691632 729329 39.95 68.2 2
08:55:04 2023-09-27 439106 440908 92446 89750 150660 154223 163302 162154 94347 94236 114068 117028 140827 144553 432786 464796 1161324 1148915 437788 457106 125572 113583 134827 135825 165771 163255 150902 151165 91142 94071 307616 273786 824406 818542 216823 214077 279818 281724 336489 329849 333649 336022 341773 345615 310757 347955 783019 816073 573890 475245 303598 297563 346426 347478 354445 361331 351668 357914 395176 393748 703104 728761 39.95 68.2 2
08:55:05 2023-09-27 440387 441791 92104 89631 150004 154107 162622 162076 94187 96118 113969 117195 139461 144715 432714 469098 1157961 1137257 437824 458538 125572 113696 134184 136063 165366 159222 150660 151199 91142 94169 307616 275340 810199 823059 216823 217452 279853 281654 337803 329279 333685 334005 343123 343819 311011 348779 780802 820158 573890 475655 302959 297667 347536 348728 358962 360889 351524 359695 393262 396646 699805 726683 39.95 68.2 2
08:55:06 2023-09-27 447006 441236 92104 89598 150008 154077 162657 162189 94476 95984 114126 116886 139494 144377 432678 471715 1147923 1136446 444204 458144 125366 113851 134150 136029 164884 159443 150522 151199 91142 92847 310530 274562 812002 823059 216671 213191 279534 282550 337839 327790 336156 334472 341737 345302 312436 344602 780802 820351 580710 477566 303008 300307 347786 345079 354943 359175 355917 358713 393255 394732 691890 724493 39.95 68.2 2
08:55:07 2023-09-27 445601 441380 92104 89598 150041 154077 162657 162076 94219 95952 113969 116919 139494 144443 432750 467269 1155429 1143524 441669 458502 125399 113549 134184 135891 165264 163520 150660 151165 91142 94169 309311 274562 826458 816226 216518 212861 279731 281724 336786 329279 333649 334543 339677 346651 313410 345322 784020 816336 579260 479754 303438 299883 347013 349447 355962 361155 354730 357661 393405 394142 698793 731040 39.95 68.2 2
08:55:08 2023-09-27 441471 441439 92070 89631 149627 154411 162520 162257 93869 96152 113779 117471 139461 144989 432678 463456 1164597 1144128 438791 458502 125366 113696 134150 135935 164884 159222 150522 151199 91140 94136 309311 276906 810080 817962 216213 217569 279528 281940 338076 328818 333342 336564 339952 345019 311519 347473 779697 811446 580710 477717 305381 296686 347786 347478 353347 359140 351632 357090 394620 393517 701110 726586 39.95 68.2 2
08:55:09 2023-09-27 441926 441890 92070 89881 149763 154575 162363 162502 93996 96118 113870 117276 139428 144852 432714 467311 1153757 1131606 440420 458538 125159 113583 134116 135841 164884 159112 150177 151233 91079 94136 308288 276514 813233 823059 215355 214830 281475 282938 338064 328144 333505 337203 340287 342542 311850 347303 777236 825101 575319 479754 302888 297847 349057 345392 354375 356931 351632 356053 391944 394324 692882 724493 39.95 68.2 2
08:55:10 2023-09-27 444471 441755 92104 89598 150004 154073 162657 161705 94219 95918 114068 116772 140019 144241 432750 469134 1146261 1134230 445448 457142 125366 113583 134125 135611 165379 163291 150522 151064 91079 94007 307616 273786 824556 823059 215909 217228 279534 282550 336244 327525 333722 335777 341508 343784 311011 344322 779697 820351 580710 479142 303082 299846 346426 344319 354410 358569 355611 357408 390404 394142 691595 727254 39.95 68.2 2
08:55:11 2023-09-27 445629 441543 91970 89533 149974 154009 162520 161940 94251 96116 113969 117028 139461 144478 432831 463095 1153465 1140878 442925 458144 125366 113549 134116 135815 164975 163555 150626 151165 91016 94007 314515 275145 817827 819429 215606 217569 278121 281711 336786 329546 332063 335552 340705 342718 311519 345125 781942 820843 576360 477530 303653 296628 346704 349718 352289 357001 353730 357914 394620 392341 691632 727654 39.95 68.2 2
08:55:12 2023-09-27 443077 441475 91910 89631 148945 154360 162137 162223 94060 95985 113701 116886 139332 144478 432827 466284 1162148 1140878 441670 460775 124781 113651 134116 136037 164322 161666 149903 151686 90542 94169 299158 276514 803113 817815 215909 214077 278315 280530 338313 326767 333342 335552 338891 344819 310104 345613 778520 811374 572460 477041 303438 297631 348514 348481 354885 360443 351524 358893 389715 392198 698867 725702 39.95 68.2 2
08:55:13 2023-09-27 441822 441890 91974 89557 149321 154146 162328 162390 94155 96084 113746 116886 139461 144513 432822 467491 1155392 1133216 439101 458538 125366 113583 134015 135713 164735 163291 150177 151165 90983 94038 306609 275731 808791 823059 215606 213627 278614 280726 337032 327525 333306 335777 341497 341691 309599 345810 778520 820388 580710 475282 304300 297775 346704 345356 355227 358569 351029 357914 391608 393748 699050 724493 39.95 68.2 2
08:55:14 2023-09-27 441890 441489 92104 89631 149755 153863 162657 161739 94187 96084 113969 116886 139296 144553 435271 466248 1151257 1137294 442393 459184 125606 113279 134589 135364 165409 163070 150902 150923 90983 93974 309586 274950 821450 820661 215606 214077 279928 280761 334459 329582 332567 335777 341017 342472 311234 345358 782835 825233 572460 478395 303653 297775 346892 347300 356628 359874 351632 357408 394584 393240 691632 727788 39.95 68.2 2
08:55:15 2023-09-27 444689 440476 92108 89447 150008 153940 162657 161705 94092 95918 113812 116853 139296 144351 435271 467269 1153721 1143487 444913 459184 125366 113549 134150 135619 165149 163105 150418 151132 90983 92696 311592 274367 818234 816226 215909 213927 279141 281457 335737 327826 332567 334238 338653 344854 310464 342555 781356 812876 583066 476820 302152 299423 345349 345115 351965 358604 353730 355821 394091 390860 692918 725557 39.95 68.2 2
08:55:16 2023-09-27 443712 442151 91910 89598 149767 153829 162363 161705 93901 95952 113713 116886 139428 144513 432714 469134 1162148 1139221 441357 459904 124748 113549 133645 136035 164322 163520 149937 151199 90608 94038 306681 275193 810597 819465 215730 213820 279892 282938 337424 325677 333505 336727 338238 344642 309892 344907 776966 811338 574910 476703 303008 297599 347501 347227 354456 359140 351560 356902 392144 392198 700838 722334 39.95 68.2 2
08:55:17 2023-09-27 443114 442142 91944 89635 149317 154115 162103 162110 93805 95985 113771 116919 139332 144715 432714 467634 1156207 1131606 439101 459868 124953 113470 133931 135619 164849 163255 150177 151165 91015 94038 304437 276514 810407 824225 215000 213627 278544 279907 336244 327296 332873 333969 339952 342785 311046 344565 776832 820424 576360 477530 304084 297147 347715 344319 352289 356399 351560 357331 390714 392377 693143 725665 39.95 68.2 2
08:55:18 2023-09-27 445865 441886 92104 89479 149351 153863 162397 162215 94060 95985 113746 116805 139461 144478 432863 465200 1151293 1137603 441525 459184 125159 113436 134116 135597 164607 159112 151749 151031 90943 92496 309232 275340 815869 820286 214635 214077 279105 282339 334763 327826 331023 334543 338653 341958 309856 344262 780802 819684 571031 479643 302360 295731 346407 346155 352324 355902 351596 356902 393369 392114 691890 726623 39.95 68.2 2
08:55:19 2023-09-27 443114 444390 92070 89475 149801 153616 162622 161525 94187 95819 113870 116692 139760 144241 435475 467305 1153757 1146812 444184 458502 125159 113392 134116 135364 164849 162956 150211 151027 90858 93974 309311 273786 816192 817383 215319 213029 278356 281225 334728 327260 332063 335777 338664 343819 308879 342519 780802 811727 573890 476770 302152 299423 346855 347250 354885 358464 352251 356719 393262 391028 700963 725373 39.95 68.2 2
08:55:20 2023-09-27 443206 441877 91877 89443 149255 153829 162137 161984 94060 93934 113837 116692 139461 144276 432498 471715 1158819 1139221 441357 459904 124781 113504 133712 135364 164356 163220 150144 150889 90608 93909 309586 275340 811748 819465 215303 213029 279534 279907 336515 327813 333613 333888 337870 343819 308231 342591 775186 811410 580710 475692 303008 296650 346669 343251 351965 358068 351029 357408 387538 390586 698024 720257 39.95 68.2 2
08:55:21 2023-09-27 448182 442142 92007 89537 149288 153863 162172 161739 94155 95919 113779 117291 139461 144478 432786 471455 1147923 1134830 444868 460122 124748 113470 133712 135729 164322 161212 149937 151199 90575 93876 309311 275340 812726 823202 215000 213627 277929 280369 335773 325519 333577 333888 338641 342472 310762 342194 779327 820734 577810 479754 301724 297739 346491 345781 355459 359393 351632 355209 388660 392066 689599 725702 39.95 68.2 2
08:55:22 2023-09-27 444499 442151 91906 89475 149351 153974 162137 161705 93964 95952 113837 116692 139236 144478 435922 463492 1151293 1137566 440651 458502 124781 113392 134171 135177 164585 163105 150177 150923 90575 93844 309311 275145 811713 818308 214326 213029 278748 279907 334728 327826 330254 335777 338891 340633 309599 342230 781356 819684 571031 478734 302152 296650 346365 345392 351965 357854 351560 355821 392265 390039 690873 726586 39.95 68.2 2
08:55:23 2023-09-27 441890 441633 91784 89475 148919 153970 162103 161739 93741 96019 116669 117309 138522 145029 435271 464868 1162148 1140878 439888 459184 125040 113392 133897 135398 164351 163105 150040 151165 90542 93974 310639 276906 808031 817236 214714 213150 279892 279653 336137 327154 330916 336727 337692 342577 308989 342411 777199 815327 571031 477041 303008 295816 346284 345356 353689 356966 349970 357661 392051 390586 698024 724456 39.95 68.2 2
08:55:24 2023-09-27 449635 441827 91944 89439 149284 153859 162684 161705 94124 95985 113713 116919 139461 144513 435511 470938 1157961 1139258 441044 459544 125159 113392 133897 135398 164620 163141 150177 150957 90575 92470 309586 275340 816075 820734 215303 212730 279141 279481 334728 325818 333613 333617 338416 342718 310781 342591 776283 817912 575319 475274 302580 298244 345072 344806 353347 357784 349970 355784 391205 393266 698793 725665 39.95 68.2 2
08:55:25 2023-09-27 445560 442142 91978 89410 149188 153547 162328 161637 94060 95984 113870 116739 139428 144443 435886 466177 1151257 1136446 440831 458825 125419 111113 134150 135098 165366 160760 150942 150963 90876 92399 308642 275340 824326 822618 214112 212887 279105 282140 335859 328215 331256 333888 338891 342870 311124 342411 781910 818417 577810 478853 301969 297356 344518 348235 351965 357603 350993 355209 392158 389351 690657 723870 39.95 68.2 2
08:55:26 2023-09-27 455511 441714 92037 89288 149763 153513 162588 161345 94155 95852 113870 116431 140054 144052 436275 467563 1152928 1143487 442703 460195 125383 111559 134116 135109 164988 162964 150177 150889 90542 92241 307616 273786 818955 818542 215454 212397 278875 280534 335859 326767 331256 333888 337562 342683 307158 342447 779697 811154 573890 473794 301298 297667 346365 346723 353811 358862 349227 355027 391430 389862 700392 727254 39.95 68.2 2
08:55:27 2023-09-27 441160 445013 91751 89443 149188 153902 162069 161671 93773 96052 113738 116853 139332 144478 435198 467670 1156791 1133502 439467 459364 125026 111499 133733 135262 164412 159002 150077 151064 90817 92369 312162 276122 811058 824225 214005 212553 279534 279761 334693 325747 331525 333780 338927 339578 308160 342303 775113 820315 572460 474202 303008 295536 346610 345781 353956 356850 351276 356829 388625 390789 689331 720184 39.95 68.2 2
08:55:28 2023-09-27 444458 442142 92037 89068 149801 153054 162657 161122 94155 95818 113936 116351 139494 144140 435977 471455 1146146 1135637 442611 459602 125126 111516 134116 135202 164815 162964 150144 150929 90575 91987 308552 273592 820168 823059 213954 212767 278320 279907 333969 325782 331525 332805 338855 342870 310391 342194 781547 822514 577810 476894 302152 296017 344901 347250 353920 356672 350463 354635 391573 389659 691464 725483 39.95 68.2 2
08:55:29 2023-09-27 443003 441714 91910 89288 149317 153445 162622 161379 94060 95851 113812 116431 139084 144004 435271 467269 1152928 1143450 443873 458466 125006 111113 133645 134702 164545 163035 150144 150510 90542 92178 310530 274173 818767 816226 214964 212362 277929 279907 333969 325782 330522 333888 336546 342718 307193 341376 779697 811727 575319 475582 300872 297775 345424 345537 353508 356931 348318 353562 390404 389968 700079 724186 39.95 68.2 2
08:55:30 2023-09-27 441868 444385 91877 89288 149052 153547 162069 161525 93869 95918 116669 116625 138815 144241 435235 472788 1155386 1134830 438809 459184 124714 111250 134175 135109 163520 163078 149702 150681 90509 92241 308642 275340 810634 823059 214839 211486 278997 281235 336571 327850 332153 332158 337965 341480 309515 342339 778220 816000 567258 473459 301938 296067 346855 345464 354707 356850 349106 355460 391205 391267 692882 720184 39.95 68.2 2
08:55:31 2023-09-27 447118 441710 91751 89259 149019 153547 162069 161379 93869 95852 113738 116625 138782 144171 435271 471788 1147466 1131606 443914 458502 124509 111593 133243 135378 163762 163114 149217 150889 90476 92178 308642 275340 808274 823059 213618 213029 276724 279761 334728 324857 331525 333310 336853 340598 308160 339795 776796 817839 574783 479073 299945 296067 344589 344552 351965 357854 351524 354098 388015 389659 689199 723492 39.95 68.2 2
08:55:32 2023-09-27 446590 441710 91877 89288 149052 153088 162363 161156 94124 95918 113738 116464 139296 144083 435886 468329 1152928 1144128 441417 459397 124748 111113 133679 135342 164572 160475 150043 150963 90751 92208 309586 275340 821709 818598 214076 212518 277360 281741 333969 325712 330487 333581 334759 342436 310355 339795 777382 811117 575319 477717 299836 296937 345424 344806 351965 359766 348808 351501 389205 389386 697987 723907 39.95 68.2 2
08:55:33 2023-09-27 441962 444752 91432 89443 150339 153970 161406 162076 93742 96084 116599 116886 138525 144715 435235 464868 1162148 1139184 441044 459508 124681 111404 133733 134736 163796 163114 149629 150889 90476 93941 309311 276906 810725 817962 213918 211768 278320 279564 334728 325484 329488 333888 335533 340598 309296 343488 775076 811727 577810 475618 302152 294393 346637 345599 351677 358755 349227 355314 387907 388629 697815 722539 39.95 68.2 2
08:55:34 2023-09-27 441597 442147 91818 89255 149221 153088 162363 161156 94187 95818 113969 116078 139428 143934 436575 472788 1147466 1136540 445263 461102 124648 111311 133612 135025 163382 160760 151395 150687 90443 92208 309586 273786 813568 823059 213547 211486 277201 279872 333969 324767 331525 332337 336711 339613 307193 340069 777382 820574 577810 477041 300520 297068 345424 342866 354311 356850 349370 351465 389240 390825 691890 725249 39.95 68.2 2
08:55:35 2023-09-27 448869 442142 91654 89259 148614 153088 162069 161156 93805 95884 116576 116464 139332 144205 435886 465522 1152928 1140878 444204 459148 124714 111410 133427 134736 163831 162885 149696 150614 90509 92241 308552 274950 810203 816226 212913 212730 277344 278799 333969 325221 329524 333888 334489 342870 309880 342514 779327 811581 571031 478321 300338 296830 345632 345220 351821 359367 348282 351465 388625 388806 696999 725628 39.95 68.2 2
08:55:36 2023-09-27 441926 444639 91432 89288 152220 153837 161415 161671 93615 96118 116599 116886 138558 144680 435271 465885 1162148 1139221 439815 459184 124629 113246 133990 134702 163451 162964 149496 150856 90476 92241 309311 276906 805562 818542 213556 211733 278320 278938 334459 325747 328955 333888 334794 340360 306944 341376 775076 811727 577810 475618 302152 294158 343590 343286 351965 357352 347269 355209 389786 387648 696962 722298 39.95 68.2 2
08:55:37 2023-09-27 449139 444435 91432 89288 148305 153543 161586 161525 93709 95918 116506 116464 138946 144478 436960 469134 1149588 1125084 441633 459148 124858 113358 133176 135143 163648 163149 149184 151132 90476 93941 309311 276710 804249 820661 212630 212596 277626 279509 337285 324821 330379 333166 336168 340185 308019 342662 774911 822587 572010 479073 301085 294921 346855 342577 351965 356850 350499 351537 387749 389245 686784 720184 39.95 68.2 2
08:55:38 2023-09-27 446231 444644 91717 89259 148816 153088 161620 161379 93996 95918 116703 116728 139236 144205 436325 464832 1147923 1133426 441525 458502 124681 111113 133247 134824 163796 162814 149903 150510 90509 91987 308642 275340 821050 820045 212729 211768 277539 279761 333969 326731 328493 333586 336817 338528 307158 340344 779108 819647 580372 477041 300617 296067 342997 343286 351965 355459 349370 353562 389822 388735 690479 726182 39.95 68.2 2
08:55:39 2023-09-27 441602 444648 91399 89288 152331 154046 161294 161671 93709 95918 116634 116464 142171 144306 435271 466284 1161324 1134267 442297 459868 124509 113358 132925 135109 163762 160760 149563 150997 90466 92399 310639 276906 801171 818542 213106 211521 277396 279151 336809 324857 328955 333888 334489 342870 308497 341340 774362 811727 567258 474202 300866 295472 344553 342866 351434 355867 348318 351573 387979 387578 695939 721587 39.95 68.2 2
08:55:40 2023-09-27 442350 443728 91591 89226 148441 153547 161586 161559 93773 95918 116634 116692 138946 144342 435886 469026 1152928 1128591 439412 459220 124509 111113 133243 134736 163796 160948 149217 150681 90476 91987 311592 276514 810844 825393 212878 211183 278320 279761 333454 324767 329524 333112 336817 337517 306617 341929 773945 820843 567258 473495 301938 294051 345352 342614 351749 355232 351824 354239 387871 388629 690666 722539 39.95 68.2 2
08:55:41 2023-09-27 444263 444644 91780 89133 149188 153054 162137 161156 94027 95852 113705 116271 139299 141670 436652 468695 1152928 1147028 444631 461245 124892 111113 133616 134711 164183 160534 150077 150546 90410 92144 311590 274950 818849 817383 213583 211380 276439 279761 333969 324767 329488 332841 334759 342870 306613 340380 777419 809972 575319 471348 300520 295501 342961 344806 351434 356850 348843 354845 389205 387578 694918 721787 39.95 68.2 2
08:55:42 2023-09-27 441854 441818 91654 89194 148545 153088 162069 161413 94060 95918 113659 116464 138617 144298 436779 471966 1155392 1137566 441136 458861 124509 111113 133243 134702 163796 162850 149696 150406 90509 91987 308642 275340 810090 820081 213433 211035 277539 279761 333969 324857 332266 331296 334829 340598 306906 343001 774800 817420 572460 472645 301298 295472 345388 342650 353956 356708 349833 354203 388015 389351 693858 722298 39.95 68.2 2
08:55:43 2023-09-27 448227 444639 91595 89011 149184 153088 161620 161413 93901 95952 113837 116425 139329 141767 437046 465414 1151109 1138066 445448 459724 124614 111079 133243 134736 163831 162850 149663 150543 90345 92144 308642 275340 825358 817962 212211 211627 276724 279761 333969 324504 328458 333888 334534 339070 307193 339043 777382 811374 574910 478802 300235 294599 344937 342866 349881 357352 351824 351429 387503 387613 694918 723358 39.95 68.2 2
08:55:44 2023-09-27 449818 445497 91432 89288 150229 153582 161552 161705 93742 93935 116599 116886 142244 144751 435927 466213 1161324 1140841 440511 459940 124595 111284 133209 134702 163762 162850 149696 150647 90509 91987 309686 276906 808099 817383 212729 211035 277929 278651 335786 327059 330370 333708 334653 339474 308642 340716 773956 811545 571031 475436 301298 293781 345424 342866 350374 357783 348282 354062 387979 387000 694918 721550 39.95 68.2 2
08:55:45 2023-09-27 441507 445695 91717 89292 148443 153122 162144 161413 94060 95918 116576 116498 138716 144241 436901 469098 1152928 1131606 440071 459868 124595 111113 133243 134702 163648 162586 149663 150647 90352 91987 309311 276122 813894 823059 212764 210411 277253 279367 333969 323790 329488 331296 336817 337517 306870 341376 773981 819684 577810 472790 301298 294921 344937 342866 351965 354711 347305 354635 387243 387648 690873 720184 39.95 68.2 2
08:55:46 2023-09-27 448866 444648 91654 89011 148378 153054 161830 161156 93837 95918 116634 116271 138946 144004 436575 469098 1152928 1142502 444868 459544 124595 111113 133209 134694 163762 162814 149696 150409 90345 92174 311592 275400 824747 818542 212587 211556 276122 279689 333897 326694 331455 333816 333683 339648 306266 338258 779053 811759 576360 478056 299673 294842 342997 344502 351717 357854 347305 351109 387467 387613 696198 723394 39.95 68.2 2
08:55:47 2023-09-27 445639 443670 91432 89320 150128 154080 161440 161705 93646 96085 116402 116919 142067 144715 436538 466248 1162148 1139221 440424 459940 124509 111113 133051 134702 163534 162622 149184 150543 90507 92178 309686 276906 808459 817383 212247 210853 277539 278083 333969 323790 327502 333852 334256 341629 306906 340069 772816 810581 577810 474202 300157 293781 345913 342794 350903 357640 350219 351285 387418 389245 696815 722576 39.95 68.2 2
08:55:48 2023-09-27 444836 445765 91591 89015 148474 153118 161620 161156 93805 95786 116472 116384 138847 144140 436575 466248 1146261 1134830 440867 458932 125218 110832 134036 134567 164183 160309 150077 150098 90410 91954 311592 276122 823365 820008 211583 210888 276689 279564 332742 328082 330516 331529 335768 339034 312120 341210 778556 816036 568172 477041 299310 295164 342780 344806 349282 354747 348915 351429 388015 385310 687867 720184 39.95 68.2 2
08:55:49 2023-09-27 441557 441899 91469 88982 148545 153054 162103 161010 94060 95786 116669 116111 138522 144091 437228 467634 1153721 1143315 439815 459579 124781 110959 133553 134668 163831 162437 149903 150165 90509 91987 307616 274562 817232 818272 212913 209802 276760 279761 333265 324767 328227 331834 334525 338292 305971 340344 779327 811906 562198 473215 300654 295436 342925 344733 350759 356136 348733 354467 390138 386119 694351 720184 39.95 68.2 2
08:55:50 2023-09-27 445683 445013 91654 89015 148540 153054 162103 161215 94060 95752 116703 116232 139362 141265 436937 474097 1143634 1131457 446717 459724 124614 111045 133226 134534 163613 162779 149217 150165 90352 91860 309232 274415 810653 823059 211583 210341 275364 279725 333969 324857 329524 330527 334759 338057 306906 338031 775113 819068 575319 477041 297807 296175 344670 342275 351965 355529 347269 350332 388015 390978 690873 721787 39.95 68.2 2
08:55:51 2023-09-27 457321 444390 91591 89015 149081 153088 161620 161156 93996 95852 116541 116271 138617 144105 436575 466284 1151293 1139258 443914 459674 124714 111113 133209 134673 163796 162736 149217 150714 90414 91987 308642 275340 812368 817383 211583 211035 275842 279367 333789 326355 331109 333293 333604 340945 306834 340092 774967 808003 576360 475106 297662 295579 342961 342866 350903 356850 349723 350718 390943 386424 698024 721787 39.95 68.2 2
08:55:52 2023-09-27 446993 443981 91484 89308 148441 153624 161898 161569 93837 96150 113672 116639 138913 142378 436393 468954 1152928 1125047 440420 461862 124548 111230 132892 134668 163648 162622 149184 150543 90377 91987 307697 276710 810298 824225 211400 210376 277344 278709 333969 324857 328493 331565 334794 338558 312597 338258 770600 820843 568172 477041 300235 293120 344937 342311 351470 355779 348879 351429 386816 387036 683802 721075 39.95 68.2 2
08:55:53 2023-09-27 446532 447013 91432 88978 148345 153122 161620 161156 93773 95786 116634 116384 138716 144241 437228 466213 1146261 1134022 444110 459940 124714 110959 133805 134482 163486 162324 149496 150198 90352 91987 306511 276514 821524 823202 211929 210271 276352 278830 332886 327618 329975 331386 334653 339034 306906 338258 776283 811446 574910 476894 297482 294229 342961 342866 348756 355103 351302 350898 388015 385275 691890 720221 39.95 68.2 2
08:55:54 2023-09-27 441629 443670 91432 89011 152299 153054 161620 161156 93773 94095 116437 116692 142136 144377 436611 466284 1158525 1140068 439065 459220 124714 110959 133209 134516 163796 162551 149251 150198 90319 91924 308642 276122 811999 817962 211618 210194 277344 278118 333499 325487 329582 332337 333485 338258 306906 340380 774764 811727 576360 468697 301298 294514 342961 342866 349354 355814 349723 353308 386528 387876 695833 719430 39.95 68.2 2
08:55:55 2023-09-27 444909 442782 91654 89166 148912 152596 162103 160642 94060 95819 116587 116111 139203 144039 437265 471643 1143708 1134830 441295 459544 124959 110909 133578 134466 164045 160197 149973 150098 90443 91827 315375 274562 828399 823496 211477 210306 276300 279564 332022 323790 331381 329978 334759 339034 306906 338258 775186 818272 561092 475655 297523 294265 342478 342866 349845 354144 347269 350898 387467 385275 686821 720221 39.95 68.2 2
08:55:56 2023-09-27 443068 441854 91654 88982 148616 152808 161898 160642 94060 95752 116703 116078 138877 143842 437574 469062 1152928 1141792 443022 458538 124509 110806 133209 134449 163796 162437 149663 150061 90352 91860 310530 274877 819301 815928 212615 209866 275455 279761 333030 324857 327502 331332 333753 339070 305971 338258 776563 807044 585604 474225 297626 295329 342925 342420 349738 355637 347464 351321 390174 387948 696545 720184 39.95 68.2 2
08:55:57 2023-09-27 448077 441827 91451 88974 148305 153088 161586 160865 93805 95786 116634 116078 138617 141406 436320 474389 1146649 1132268 447452 459760 124409 111079 132608 134534 163624 160581 149217 150165 90195 91827 311592 275145 812964 824372 211548 210194 274578 279367 333789 324592 329257 329831 333753 337517 306906 339130 773398 817298 576360 477041 297734 294300 342961 340725 351470 354463 346711 349276 387433 387613 691400 720184 39.95 68.2 2
08:55:58 2023-09-27 449139 444110 91432 88978 152334 153054 161620 161122 93964 95819 116472 116304 142037 144004 436575 464868 1151293 1136759 441453 459904 124338 110959 133330 134575 163273 162402 149151 150061 90257 91860 309311 275340 810525 815891 210886 210411 275455 278938 333499 324857 329129 333058 335818 338855 306523 338654 776563 811008 566743 476931 297302 294122 342925 342275 349845 356850 347269 350332 387727 386424 691830 720257 39.95 68.2 2
08:55:59 2023-09-27 445006 445414 91432 88978 150197 153376 161898 161501 93964 96082 113573 116445 138241 142001 437083 468954 1152781 1129688 439847 459904 124338 110959 133142 134567 163486 162516 149048 150198 90162 91701 310639 276122 813345 823059 211548 209065 276760 278118 333734 324857 334057 329795 334829 338083 306834 339317 771725 820574 574910 474202 300447 292922 342997 341830 349594 352624 347305 351501 386544 385884 685291 721314 39.95 68.2 2
08:56:00 2023-09-27 446495 443013 91465 88857 148474 152596 162103 160905 93742 95952 116472 116304 142171 144175 437347 469322 1143708 1134022 441561 460775 124714 110806 133645 134326 163796 162218 149903 149890 90476 91701 314515 273786 820873 824372 211301 210096 275664 279099 331807 324857 330985 329546 334653 338927 306726 340370 776796 818453 574910 475245 300520 293801 341960 342866 348756 353577 349686 350965 387979 385017 687271 721587 39.95 68.2 2
08:56:01 2023-09-27 444226 446908 91299 89121 150163 152986 161484 161389 93869 94063 116530 116111 138378 144205 437179 472940 1152928 1129850 439074 459904 124305 111045 132608 134449 163238 162551 149151 150165 90162 91827 310639 275926 817459 824225 211512 209030 275877 277815 333499 324302 330049 329262 334489 339034 305935 339281 770564 818453 568172 471348 300235 292440 342961 341481 349809 352553 348843 351429 385657 385310 683766 719541 39.95 68.2 2
08:56:02 2023-09-27 454416 446010 91340 88978 148476 152842 162164 160608 93805 95852 116599 116351 138778 143978 438084 469062 1143708 1134830 441345 459904 124714 110729 133277 134432 164045 159754 150043 149997 90410 91857 309311 274950 828054 823202 211040 209837 275435 278438 331484 324857 330049 329493 336695 339034 306509 339611 775149 817262 561386 475099 297446 293013 341719 342866 347741 352588 348843 350297 387361 385769 687307 721587 39.95 68.2 2
08:56:03 2023-09-27 441169 443013 91394 88946 148309 152948 161586 160865 93869 95918 116599 116304 139118 143969 437883 468293 1156207 1140878 439101 459904 124509 110806 133209 134229 163762 162402 149663 149924 90414 91701 309586 274950 828031 818235 211265 208669 275877 278083 331986 324857 329582 330795 333226 339034 305468 339281 773945 811727 576360 468395 300441 293049 342467 342541 348505 354534 348476 351321 386636 387330 694770 719356 39.95 68.2 2
08:56:04 2023-09-27 447309 445276 91625 88792 148614 152072 162536 160318 94124 95785 116669 115885 142334 141349 436864 472940 1145833 1135196 444073 459724 124614 110857 133142 134933 163589 159860 149596 150064 90345 91894 312545 273786 833441 823202 210745 209468 274963 279367 331484 324857 330875 329350 333753 338558 306315 339648 775113 817839 576360 474986 297807 293908 340999 342866 349564 352553 348843 350297 388015 386312 685776 721587 39.95 68.2 2
08:56:05 2023-09-27 441809 444017 91432 88824 148276 152562 161957 160642 93869 95719 116541 116078 139250 143833 437647 468329 1152928 1142502 441376 459904 124543 110806 133063 134335 163762 162218 149184 149890 90352 91701 309487 274562 819408 817658 212036 208815 274998 278938 331986 324857 329582 330527 333893 339845 304716 341506 777041 811044 576360 471599 300308 292977 341504 342650 348577 354392 346999 351465 387943 386312 693636 721587 39.95 68.2 2
08:56:06 2023-09-27 445501 443981 91432 88788 148503 152283 162130 160952 94252 94107 113771 116312 139362 141406 438838 472752 1143524 1133068 444184 459904 124562 110806 133209 134196 163762 159718 149937 149650 90443 91641 311474 273786 821558 822913 210851 209357 275034 278938 330983 324857 334057 328764 334220 338558 306315 339611 775113 817262 576360 475351 297807 293460 340963 342866 348475 352553 348843 349312 386816 385769 686784 721587 39.95 68.2 2
08:56:07 2023-09-27 441845 446655 91432 88792 148447 152596 161586 160642 93773 95786 116599 116111 139060 143868 437538 468329 1152928 1140878 439918 459868 124509 110806 133176 134229 163648 162218 149217 149650 90162 91701 306511 274562 817551 818235 212120 208751 275593 278615 331700 324821 329472 330384 333965 338927 304360 341300 774911 811727 574910 468359 299238 292886 341432 342650 347670 354144 348093 351429 385657 386512 693858 719541 39.95 68.2 2
08:56:08 2023-09-27 456024 447136 91392 88914 148341 152811 162061 161165 93964 96049 113573 116331 138973 144170 438020 469098 1144602 1134755 440831 459868 124714 110618 133247 134112 163693 159413 149663 149205 90319 91641 311592 274562 818931 820697 210227 209030 274770 277851 330983 324857 329349 328729 333718 337811 305683 339130 775113 811446 574910 474275 297771 293297 340999 342830 347147 352518 348843 349276 386780 385769 687307 721075 39.95 68.2 2
08:56:09 2023-09-27 441507 445414 91277 88889 150133 152808 161552 160898 93646 95786 116565 116078 139052 143969 437920 467634 1153757 1139221 440733 459904 124595 110729 132925 134011 163500 162253 149563 149997 90279 91854 310639 275340 820164 819704 210935 208495 275700 277903 331807 324857 328614 329795 332217 338558 305074 341058 772816 809327 574910 468625 300023 292263 341996 342552 347706 353648 347823 350862 384197 385769 691830 719541 39.95 68.2 2
08:56:10 2023-09-27 447054 446848 91270 88885 152337 152808 161294 160642 93805 94268 113540 116045 138624 143868 438928 467269 1146923 1133216 441525 459868 124892 110729 133176 133792 163648 161991 149184 149684 90100 91701 309311 275731 816525 820661 210192 209030 274679 277620 330947 324857 328614 328800 333217 337065 305971 338651 775113 811374 573460 475282 296955 292886 341996 342830 346624 352553 348843 348749 386263 385769 689893 721587 39.95 68.2 2
08:56:11 2023-09-27 442323 444988 91231 89137 152159 152358 161294 160874 93742 95918 116402 116111 142072 144004 437228 467362 1155466 1141239 439856 459652 124806 110721 133017 134129 163510 159748 150583 150064 90282 91890 307697 276514 822429 815891 210227 208378 275980 277051 331448 324857 328150 330245 331683 338962 304645 340517 770600 808792 550558 471421 297523 290665 342478 341758 347182 354144 347856 349312 383317 386312 692882 718484 39.95 68.2 2
08:56:12 2023-09-27 445639 444328 90864 88974 149918 152808 161037 160865 93646 95819 116368 116271 141938 144004 436670 469134 1152928 1125047 439764 459904 124219 110806 131982 134217 163090 162288 148574 150131 90038 91701 314515 276710 810855 824225 210227 208669 275877 276381 332760 323907 328322 329262 333718 336758 305971 339428 774764 820978 573460 475472 300096 291952 342925 340810 349103 352447 349833 351875 384467 385275 690479 721587 39.95 68.2 2
08:56:13 2023-09-27 447341 445331 90835 89162 151877 152849 160780 161432 93551 95985 113540 116619 138716 142101 437879 469316 1161147 1136446 442653 459760 124172 111011 132294 134415 162717 162586 147840 150198 90122 91954 310639 277694 804863 817080 210704 208891 274770 276345 333734 323643 328382 330942 337844 339034 304967 338651 771621 808184 550558 472790 297523 292440 342997 339626 348791 354711 346837 349804 385386 386154 692882 719541 39.95 68.2 2
08:56:14 2023-09-27 450586 444364 90864 88978 149814 153190 161037 161122 93646 95918 116287 116111 142003 144004 437301 470243 1148737 1125010 445533 459976 124100 110959 131982 134877 162751 162551 150162 150165 89882 91860 320767 276710 809710 822477 209536 209719 274122 276944 333247 322638 329399 329119 333965 338416 305791 336925 774911 815758 574910 476894 297777 292567 342961 339853 349845 353330 347710 348152 387706 385849 689497 723641 39.95 68.2 2
08:56:15 2023-09-27 444200 447173 91417 89272 148210 152713 161484 160850 93869 95950 113606 116331 138880 141406 437046 472868 1152904 1134230 440602 459688 124001 110959 131982 134263 162717 162437 148471 150098 90162 91701 310639 275926 810597 819465 210227 208704 274613 277194 333734 322435 327467 330210 333495 337517 304539 339130 770529 809400 543050 472087 297771 292157 342961 338637 349845 354711 346801 349312 385657 386154 692882 719541 39.95 68.2 2
08:56:16 2023-09-27 451545 446071 91399 88917 149923 153054 161328 161156 93773 95885 116599 116111 142059 143978 437610 470938 1146225 1129961 444892 459976 123930 110959 131982 134657 162717 162551 148540 150165 89915 91887 310639 276710 810388 824152 210122 209872 273180 277477 333355 322710 329975 329315 331718 338048 304312 336797 773981 815928 579379 475582 295919 293013 342478 339924 349702 352588 347610 348714 388015 385275 688479 720184 39.95 68.2 2
08:56:17 2023-09-27 441850 447164 91266 88853 148108 152951 161450 160976 93805 95786 116402 116373 138815 141406 437947 472369 1152928 1133216 442739 459904 124100 110806 132073 134200 163238 162253 148945 149924 90006 91637 311592 275731 813784 820734 210704 208164 274578 277194 331753 322961 334057 327511 331753 338558 303115 339648 772573 811410 574910 468625 297807 291748 341996 340211 349282 351875 346274 350332 384467 386312 685739 719031 39.95 68.2 2
08:56:18 2023-09-27 446639 445405 91436 88638 148305 152072 161620 159654 93964 95586 116634 115408 142158 140906 437920 471635 1143708 1131606 443901 459904 124548 110721 133109 134623 163555 159860 149151 149960 90282 91701 307146 273458 818507 822913 210157 208669 274158 278118 330018 323619 329509 327737 332716 337065 304896 338651 776805 817876 566743 473495 297734 292440 339934 342203 347741 351462 347610 348995 386852 384650 686454 719541 39.95 68.2 2
08:56:19 2023-09-27 441962 444983 91240 88824 148210 152917 161260 160642 93742 95786 116402 116232 138270 143803 437228 472002 1149625 1130802 440420 459940 124271 110883 131982 134137 162751 159754 148405 149684 90067 91637 309311 276122 813894 824372 210192 207694 274158 276345 331520 322961 329582 326978 332449 337101 303151 339758 772168 811410 568172 468625 297410 291516 341996 340175 347741 351181 346556 349804 384161 385769 682244 718484 39.95 68.2 2
08:56:20 2023-09-27 446639 444017 91399 88638 152366 152038 161620 160096 93837 95620 116402 115885 142136 141525 437628 472977 1144203 1131457 443869 459724 124495 110670 133620 134095 163362 159748 149184 149205 90195 91448 304437 273786 821023 823059 209536 208669 274158 277887 330201 323763 328651 327507 332484 337030 304539 337657 772852 816073 573460 473867 297279 291995 339659 341794 347426 351217 347856 348224 385657 384309 683766 719541 39.95 68.2 2
08:56:21 2023-09-27 441890 444110 91273 88670 152229 152386 161440 160352 93837 95719 116402 115885 142037 141349 437993 468365 1151293 1140878 441044 459904 124305 110465 132475 133909 163238 159413 148912 149205 90101 91448 309487 274562 818067 818272 210521 207660 273321 277230 330018 323907 327822 330319 333785 338297 302865 339611 774911 809254 574910 470534 298892 292157 339755 341241 346624 352271 345468 350368 385334 385227 691890 718484 39.95 68.2 2
08:56:22 2023-09-27 447545 444328 91432 88396 148914 152286 161898 160327 94284 95916 113606 115945 138946 141208 438704 474126 1143389 1134830 441273 459868 124305 110652 133045 134028 163224 159636 149151 149205 90195 91448 304437 274173 819616 822477 209536 208344 273391 277851 329947 323451 328651 327507 332252 336758 304111 336743 773981 811482 576360 473495 296825 291995 339862 341794 347182 350936 347610 348188 385693 384614 683802 719541 39.95 68.2 2
08:56:23 2023-09-27 441890 447013 91273 88670 150370 152632 161586 160497 93805 95786 116356 115998 138716 143768 438202 469134 1152928 1140878 440424 459904 124509 110618 132524 133826 163534 161991 149184 149717 90068 91448 309311 274756 818188 820868 210640 207921 274436 277087 329840 324520 327736 329350 333929 337359 302972 340759 771689 810581 573460 468589 299274 291818 340652 341241 346660 352553 346801 350225 384018 384686 691890 718484 39.95 68.2 2
08:56:24 2023-09-27 450110 447173 91266 88849 149813 152629 161450 160986 94124 96015 113540 116045 138283 141582 438622 469062 1146886 1133179 441777 459832 124562 110397 133553 133821 163579 159413 149184 149171 90067 91574 310639 275340 820785 821859 209682 208309 273285 276345 329684 324821 327577 327702 332414 335980 304503 337584 773945 811338 574910 474165 296998 291339 340412 341722 345582 351147 347820 348117 385008 384579 687271 719541 39.95 68.2 2
08:56:25 2023-09-27 441854 447617 91211 88792 149923 152632 161294 160608 93806 95884 116414 116045 142093 144043 437883 469316 1156207 1137529 439810 459904 124390 110431 132164 133994 163486 159571 149084 149757 90125 91634 310639 276122 816991 819704 209835 207990 274785 276274 329911 324592 327079 329226 333749 337643 304004 339611 772716 807008 580372 472207 299296 290595 340927 340690 345547 352518 346238 350583 382136 385769 692882 718410 39.95 68.2 2
08:56:26 2023-09-27 451390 445613 91207 88792 152226 152562 161552 160918 94124 95884 116530 116045 138401 141582 439462 467126 1149588 1134230 444577 459940 124238 110729 132895 134103 162717 162367 148438 149617 89849 91574 304437 275731 814770 817962 209355 208669 273250 276345 330911 322925 327346 329795 331749 337030 304503 335211 772779 806972 568172 475245 295883 292405 340927 339661 347390 354108 346764 349884 386780 385155 694881 721075 39.95 68.2 2
08:56:27 2023-09-27 446495 445426 91073 88763 152116 152562 161294 160608 93773 95818 116333 116045 142067 141436 437606 472333 1156791 1136817 442777 462630 123967 110670 131800 134390 162545 160197 150127 150030 89998 91601 314515 276122 826760 819429 209829 208542 273039 276274 331986 320901 328651 328693 331874 338558 303079 337621 769947 811727 568172 468625 297987 291339 341443 338601 349282 352553 345152 351441 384431 385769 686711 718447 39.95 68.2 2
08:56:28 2023-09-27 459408 444917 91399 88638 152264 152072 161898 160506 93964 95752 116565 115852 138913 141046 438855 469062 1151257 1140878 444586 459868 124271 110584 132815 133759 163204 159636 149151 149547 90162 91448 309586 274562 819408 818542 210668 207660 273250 277194 329720 323607 327614 328232 333260 338558 301911 338651 772234 802432 572818 468516 297243 292511 339898 340725 347147 352518 344629 350050 385621 384273 691363 719504 39.95 68.2 2
08:56:29 2023-09-27 444462 446401 91215 88792 152116 152774 161294 160865 94124 94139 113585 116198 138782 141528 437820 474293 1151926 1134386 441697 461392 124238 110695 131982 134183 162717 160037 150548 150165 90035 91701 314515 276122 818458 823202 210087 208066 273321 276080 330947 322889 328651 325765 334145 337538 302619 339130 772168 811338 568172 468552 297987 290524 340963 339626 347670 350376 345468 351727 382708 385769 684612 718410 39.95 68.2 2
08:56:30 2023-09-27 449187 445649 91311 88788 149713 152562 161056 160608 93805 95884 116530 116078 142037 141582 438540 469026 1145333 1133540 441561 459904 124595 110397 132256 133633 163465 161958 149284 149238 90006 91701 312162 276122 837055 822790 208882 208391 273074 276678 329430 324568 327141 327631 333965 335804 304574 336889 774911 812727 578901 474202 295596 291198 340652 341470 346846 353316 347820 349278 385079 385155 695833 721075 39.95 68.2 2
08:56:31 2023-09-27 451902 448184 91296 89182 150868 152947 160969 161020 93773 96182 113540 116218 138683 142081 437883 470938 1143708 1125010 446054 463399 123830 110806 131709 134103 162422 160273 148203 150027 89849 91701 310639 276710 806301 823059 208847 209077 272833 276080 331986 321649 328614 327702 333025 336758 304039 333577 772248 811338 573460 475618 295539 292165 341924 338601 348756 351462 345993 349281 386816 385769 683766 721587 39.95 68.2 2
08:56:32 2023-09-27 449462 444988 91318 88674 152231 152422 161406 160352 93805 95818 116530 115852 138785 141046 437920 469134 1148737 1137916 445497 459940 124271 110431 131982 133759 162717 159457 148574 149757 90122 91534 310639 275657 820730 818598 209724 208205 272692 276980 329804 322710 327432 328232 332018 338558 302159 336595 774911 807351 559418 468552 295883 292405 340233 340690 346624 351976 342690 348714 386236 384614 692845 719541 39.95 68.2 2
08:56:33 2023-09-27 447967 445547 91266 88662 150272 152004 161552 159620 93901 95785 116368 115846 142089 140970 437883 471269 1140431 1131420 441106 461429 124271 110431 132073 133666 162943 159413 148912 149105 90129 91385 311474 273786 820916 823059 208847 208066 273285 277159 328915 322889 328113 326714 331683 335006 303115 336522 772816 811410 573460 472754 295632 291481 338838 341205 346589 350376 346238 349516 383353 383159 687307 718994 39.95 68.2 2
08:56:34 2023-09-27 444374 445300 91332 88638 149814 152528 160833 160608 93742 95884 116495 116045 142003 143969 437920 468293 1156207 1138442 438809 459579 124481 110534 132541 133658 162953 159599 149084 149447 90031 91538 304437 276514 821242 817967 208882 206979 274542 275464 329804 324327 326255 328463 332791 336758 302723 338504 772716 806377 576360 468589 297771 289977 340687 340414 345547 352293 345713 347175 381564 383464 693858 717392 39.95 68.2 2
08:56:35 2023-09-27 450404 446354 91166 88723 152267 152528 161037 160608 93742 94203 113474 115932 142067 141705 437920 467269 1144602 1133216 441669 461503 123930 110465 131891 133759 162682 159413 148372 149650 89849 91574 312162 275926 814332 818272 208667 208031 272451 276080 330714 323415 324672 329226 332557 334746 304039 333613 772716 809363 572010 475245 295332 290573 340412 338637 345305 352553 346801 348417 385044 384614 692882 719541 39.95 68.2 2
08:56:36 2023-09-27 454283 447027 91239 88792 149321 152808 160557 161122 93805 95752 116368 116198 138617 141371 437633 471570 1157813 1135083 443017 459796 123731 110823 131800 134407 162095 162553 149743 150165 89755 91701 310639 276906 804414 820392 208882 207625 273003 275357 332022 320901 327055 328729 331515 337065 302547 337035 769947 807021 573460 468661 296544 291843 341996 337309 347706 352293 342690 347140 383317 385769 693858 718484 39.95 68.2 2
08:56:37 2023-09-27 448515 446986 90864 88638 152089 152072 161037 160318 93805 95818 116368 115375 142007 141005 438016 469134 1146261 1140031 444204 459579 123896 110431 131528 133842 162682 159413 150057 149171 89849 91448 311592 275145 817796 816226 208917 207417 271586 276345 329947 322662 326617 327737 331515 338295 301277 336559 770564 802288 569601 468552 295619 291748 338873 339626 345618 351427 342618 350619 384161 383428 690873 718484 39.95 68.2 2
08:56:38 2023-09-27 444535 448545 91206 88784 150304 152535 161235 160918 93837 96049 113654 115978 138587 141406 437738 473591 1152681 1132457 441357 459976 123896 110534 131979 133759 162388 159421 147840 149205 89849 91571 309311 275926 812146 824225 209355 206403 273285 275464 329983 321911 328113 325694 333495 336016 300958 337621 770529 811374 574910 468516 296221 290383 340412 338673 346624 349873 344386 348188 382136 384614 684612 716884 39.95 68.2 2
08:56:39 2023-09-27 448504 447419 91336 88396 152225 152072 161440 159620 93773 95786 116530 115852 142101 141371 438887 474680 1140431 1129961 441561 459904 124305 110431 132669 133541 162977 158967 148878 148833 90067 91323 311474 274415 821543 824372 210765 207521 273109 276203 328543 322746 327432 328564 333658 334829 302619 335174 770564 811374 572010 474563 297822 290595 338564 340690 345582 349887 346092 349278 383317 382855 687831 719541 39.95 68.2 2
08:56:40 2023-09-27 450733 448122 91110 88881 152084 152951 160935 161020 93710 95918 116137 116078 141800 144105 437697 471534 1146261 1125817 440557 461355 124001 110652 131619 133872 162163 159457 149743 149684 89849 91448 320529 275760 808950 825393 207836 207481 273250 274586 330983 320972 327079 327243 332089 334467 304039 333613 770529 811374 573016 476365 295199 290321 341960 339560 347147 351448 346837 348253 384467 385769 686784 719541 39.95 68.2 2
08:56:41 2023-09-27 451425 445649 90831 88396 152159 152072 161037 160574 94240 95752 116368 115772 142067 141349 439133 469062 1147923 1137566 446515 459940 124100 110618 132615 134032 162963 159494 148507 149951 89907 91571 312162 275731 816401 818542 208743 208135 272191 275886 330451 321911 327115 329475 331014 336758 302583 333577 770564 804702 578901 473125 293939 291960 339624 338637 345618 352553 342690 348747 385621 383464 692845 718994 39.95 68.2 2
08:56:42 2023-09-27 448113 445466 91491 88331 152225 151903 161484 159620 93869 95685 116449 115342 141973 140807 438540 470938 1138779 1128591 441525 459868 123930 110397 131891 133633 162682 159198 148405 149002 89849 91385 312545 273786 817627 825393 208196 207013 272416 276345 327923 321911 327614 325730 333025 334970 301839 336047 772270 811410 572010 472420 295883 290383 338327 340725 346067 350117 345713 349957 383317 382282 685813 719541 39.95 68.2 2
08:56:43 2023-09-27 441403 445720 90831 88792 152124 152072 161037 160352 93986 95852 116287 115885 141998 141483 438887 468041 1156516 1137916 438918 459796 124376 110449 131982 133658 163066 158861 148948 149447 89816 91448 310639 275926 815430 819630 208847 206369 273321 275042 329720 322925 324564 327702 332054 335980 302194 337584 772168 802432 576360 468625 297489 289677 339898 339661 344786 351462 344701 349884 380692 384650 691830 715325 39.95 68.2 2
08:56:44 2023-09-27 451052 446791 91239 88638 148074 152460 161037 160352 93710 95884 116333 115885 141998 141582 437920 469062 1146261 1137629 446163 459976 123896 110431 131709 133666 162570 162106 147840 149205 89755 91574 312162 275731 810308 817390 208196 207694 271621 275464 329448 320972 326291 328729 330050 336522 302654 333541 770564 806039 572010 473459 293939 290383 338873 338637 345582 352328 342690 348783 385044 383464 692845 718994 39.95 68.2 2
08:56:45 2023-09-27 446972 447059 90835 88638 149469 152317 161347 160438 94499 94332 113540 115945 138427 141494 439051 473294 1152545 1133874 442643 459904 124034 110465 131709 133666 162163 159459 150057 149171 89816 91448 310639 275850 818701 821896 208847 206403 272833 275271 330129 319965 328651 325765 331551 337065 301135 336595 769983 811154 576360 468516 295883 290595 339862 338126 347706 350376 342618 348152 382475 383500 685776 717392 39.95 68.2 2
08:56:46 2023-09-27 441998 448440 91239 88363 152159 152034 161440 159654 93837 95752 116368 115885 142067 141569 439275 469098 1152928 1137954 440420 459904 124186 110431 131891 133645 162717 161958 149952 148899 89849 91385 311592 275145 818531 819197 208917 206334 272451 275464 327959 322662 324455 326978 331551 335006 300995 337621 772716 807058 573460 469867 296789 290524 338838 340175 344545 351203 342726 348152 381832 382282 690578 718446 39.95 68.2 2
08:56:47 2023-09-27 445972 447472 91107 88853 149573 152566 160969 160986 93806 96049 116472 116105 141891 141644 439197 471635 1149625 1128740 440489 459940 123896 110431 131917 133902 162580 159301 147738 149205 89693 91385 310639 276122 816188 824225 208702 206334 272868 274622 329448 320972 324744 325204 333025 334467 301170 336743 769983 811446 565313 468589 296789 289713 338588 337617 345582 348320 344701 347140 380994 383464 682670 716376 39.95 68.2 2
08:56:48 2023-09-27 445901 446696 90922 88638 149504 152422 160320 160497 93615 95819 116137 116078 141800 144069 438016 467634 1154574 1137629 439101 461466 123896 110355 131709 133662 162422 159269 149743 149030 89693 91448 309686 276710 812526 817967 208196 206403 273321 274166 328986 322435 324347 327702 331014 334970 302159 335537 770492 806076 572010 471348 296544 288904 340448 338387 346846 352046 342438 349204 382601 385626 693784 718300 39.95 68.2 2
08:56:49 2023-09-27 452112 448004 90666 88853 151803 152422 160557 160608 93710 94268 116356 115739 141968 141582 438006 472333 1143597 1125010 445424 459976 123778 110618 131554 133884 161680 159413 149743 149684 89693 91448 301775 276514 809597 823059 208196 207660 271551 274657 330947 320450 327115 325800 331820 335006 302159 335354 770529 811302 572010 474238 293913 290524 339898 336564 347147 349887 342726 348007 385044 383464 682727 719541 39.95 68.2 2
08:56:50 2023-09-27 448467 446751 90831 88396 152116 152072 161294 160096 93773 95752 116368 115375 142067 141040 439197 469134 1147960 1140426 446045 461282 124310 110457 131891 133692 162614 159377 148272 149105 89907 91349 309311 275340 817040 816226 208847 207094 273217 276167 328915 321649 324744 326749 331050 336782 300642 335573 770527 801123 571031 469867 294766 291481 337852 338637 345063 350376 342546 350619 382743 382318 691400 717392 39.95 68.2 2
08:56:51 2023-09-27 447468 445577 90798 88638 152089 152072 160523 160352 93997 95982 116252 115885 141968 141448 439197 469026 1143708 1131606 441633 459904 124100 110279 132009 133356 162682 158967 147840 149035 89693 91448 310639 275926 831971 820697 208016 206403 271621 274622 327693 322925 324672 325765 332791 333929 302654 333181 770600 811727 570560 474202 295188 290189 338909 339661 343475 349364 345749 348253 383012 383428 691890 719541 39.95 68.2 2
08:56:52 2023-09-27 446872 449393 90798 88670 151732 152558 160557 160898 93583 95919 113465 116392 138499 142125 438941 468551 1159497 1137255 441596 462741 124053 110483 131709 133541 162129 158967 151520 149205 89660 91534 318622 277694 815854 817962 208196 206197 272953 272946 329983 321685 324636 327737 330781 335720 301277 333613 769402 802360 576360 468661 295691 288834 340999 337309 345063 351498 342654 348527 382136 385498 693858 717429 39.95 68.2 2
08:56:53 2023-09-27 450357 445582 90831 88400 152089 152072 161037 160130 94145 95686 116252 115375 141869 140814 438786 469134 1149354 1139221 445533 459976 123896 110431 131619 133356 162197 158967 147840 149138 89660 91323 309311 275850 816614 817383 208231 206403 271171 275500 330044 320936 324708 325800 330050 336794 302630 333577 772002 801159 574068 470290 293939 291516 337852 339398 345063 350166 342028 347140 384503 382318 692576 718484 39.95 68.2 2
08:56:54 2023-09-27 447025 448440 91158 88755 149923 152426 160969 160540 93806 95916 116356 115945 138588 141371 439439 474329 1152928 1133216 440247 459976 124168 110534 131528 133541 162197 158967 149778 149171 89784 91349 310639 276122 818258 820661 208521 206369 272192 274622 328986 318998 327650 325730 331050 335980 302129 336047 769402 810581 577810 468187 295432 289748 338873 337617 347182 349329 342305 347140 381868 383159 685254 716376 39.95 68.2 2
08:56:55 2023-09-27 445639 447451 90864 88392 149879 152106 160891 160130 93901 95786 116171 115692 142067 143768 439280 469098 1153757 1134267 440108 459940 123930 110465 131619 133436 162682 158967 150057 149171 89849 91323 311592 276514 818264 817658 208016 206191 273321 274586 327994 321982 324371 326749 331050 334701 301277 336559 771897 802432 573460 468625 296789 288904 338873 339112 343511 350411 342438 348563 382764 383214 695880 715178 39.95 68.2 2
08:56:56 2023-09-27 450781 449180 90699 88695 149574 152494 161198 160874 93773 95952 116171 116111 141869 141767 438448 473268 1146298 1123931 438687 459832 123778 110465 135054 133356 161714 158967 151627 149205 89570 91448 312162 275602 813126 823059 207368 206369 273003 273747 329983 320450 324744 325800 331050 332926 303115 333505 768277 811374 575959 474238 294559 288834 339934 336564 345582 349852 345749 346668 382459 384614 685291 718484 39.95 68.2 2
08:56:57 2023-09-27 447309 449079 90798 88363 151732 152064 160523 160096 93678 95752 116252 115375 141869 141349 437956 472002 1152928 1131606 441214 459976 123150 110652 134760 133780 161646 159413 151415 149238 89660 91385 310639 276122 808773 819465 208161 206334 271621 274394 329983 318963 324780 325800 329515 335041 302071 333613 769983 807044 570560 471872 296778 290110 338588 337498 346796 350306 342402 348637 381422 382981 687009 716339 39.95 68.2 2
08:56:58 2023-09-27 449127 445684 90864 88363 148044 151970 161279 159620 93773 95652 116252 115309 138815 140512 438887 473437 1138779 1125084 446163 459940 123693 110465 135086 133549 162163 158967 149813 148969 89693 91322 311592 274562 814003 823059 207547 206334 269968 275886 328454 319481 326654 324749 331551 333964 301648 333577 771621 811338 568172 471992 294082 291304 336835 337581 345618 348320 342654 347760 382708 380873 684126 717975 39.95 68.2 2
08:56:59 2023-09-27 444499 445689 90831 88363 151904 151828 161037 159620 93710 95620 116171 115342 141899 140814 439014 468845 1153502 1139073 442667 459796 124001 110186 131800 133503 162580 158826 150162 148528 89693 90913 311592 274562 817020 820286 209033 205979 271586 275078 327428 320794 324672 325765 331050 335006 299382 335573 771621 802432 572010 469201 295017 289713 337580 338637 343546 349852 342388 347140 382171 381176 689857 715362 39.95 68.2 2
08:57:00 2023-09-27 448101 445684 90769 88751 149814 152038 160523 160318 93742 95851 116298 115819 142196 141011 439197 469026 1143708 1130728 441561 459904 124271 110555 131891 133290 162682 158967 148372 148495 89660 91372 304437 275926 820811 820661 207512 206334 271551 274358 326899 322364 324564 325431 332018 332891 301839 333505 772716 811727 578901 472754 294046 289396 337817 338601 344892 349852 344665 346705 382136 382282 691890 718994 39.95 68.2 2
08:57:01 2023-09-27 448577 448121 90732 88792 151628 152883 160209 160952 93774 94236 116368 116105 138407 141803 438704 468845 1157776 1133837 441561 459940 123830 110431 134984 133507 162183 158720 147636 149205 89505 91448 310639 278484 808234 817962 210170 206334 271551 272876 329947 319930 324335 327172 329480 334935 302557 333541 767660 802288 573460 468359 294702 289238 340652 335987 344545 350411 342330 348500 381529 384309 691853 716302 39.95 68.2 2
08:57:02 2023-09-27 449420 445720 90831 88359 152081 152038 161347 159620 93837 95719 116333 115342 142067 141011 439275 471788 1146261 1137529 445497 459868 123863 110397 131437 133423 162129 158967 149847 150149 89660 91415 309686 275145 816721 817962 208161 206300 270499 275007 327923 320415 324600 325694 329480 335980 302129 333469 771621 802611 574910 470200 294011 290524 336799 337545 343475 349817 341198 348747 382136 381105 690479 718446 39.95 68.2 2
08:57:03 2023-09-27 446899 449812 90666 88541 149574 152004 160935 160327 93806 96015 116519 115879 138473 141547 439197 473770 1150114 1131532 441805 459940 123830 110431 131566 133591 161646 158967 151627 149138 89660 91289 309311 276122 810956 823059 210346 205658 272001 274131 328649 320415 326581 326712 331014 334432 299417 335501 769365 811727 572010 470262 294766 288799 338564 337037 345270 348215 342294 348747 379787 382282 682670 714203 39.95 68.2 2
08:57:04 2023-09-27 448504 449445 90666 88638 148934 152528 160132 160642 93488 95952 116102 116078 141891 144399 438540 469026 1157067 1134830 441449 459976 123745 110431 135078 133323 161646 158967 151592 149205 89505 91478 309686 276607 821306 818542 207547 206300 272156 272876 329413 319930 323543 326714 329747 333929 300958 333505 767624 804316 563884 468589 294011 290359 340126 339080 346601 351875 342257 348107 380852 383286 689497 717935 39.95 68.2 2
08:57:05 2023-09-27 453315 446917 90629 88335 149628 151794 160523 159620 93678 96014 116287 115309 142187 141000 437920 472333 1142576 1125531 444892 459904 123150 110397 134984 133356 161611 158967 151557 148866 89538 91227 310639 275926 807891 823023 207478 206369 269899 274131 330044 318892 324708 325204 331520 333695 300713 332153 769947 811727 572010 473933 292874 290356 338327 335987 345547 348285 342257 346668 383317 381711 684126 718447 39.95 68.2 2
08:57:06 2023-09-27 441665 445684 90732 88335 151561 151933 160489 160096 93583 95752 116102 115342 141800 141011 438576 474436 1149625 1130765 441670 461429 123830 110555 134992 133545 161646 158614 149813 148905 89505 91183 308552 276122 812474 820697 208161 205658 271361 272946 327923 318963 324744 324875 330014 334935 301275 333325 771150 811759 568172 470200 294802 288636 338149 337096 345441 350638 341331 348600 380354 382247 682670 714203 39.95 68.2 2
08:57:07 2023-09-27 449991 447623 90798 88291 149778 151098 161037 159553 93869 95719 116217 115309 138646 140814 439275 471966 1138742 1128283 442837 459868 123863 110025 131528 132989 162163 158674 149952 150044 89693 90847 310530 273786 821680 823059 209604 205979 271136 274657 325950 320154 324672 324875 331515 333427 300749 333469 772168 814027 575959 471312 294011 289713 336257 338601 344474 347973 342136 347441 380994 379968 683729 716847 39.95 68.2 2
08:57:08 2023-09-27 441962 450875 90765 88331 149601 151584 160523 159620 93615 95719 113498 115846 138525 141265 439051 468881 1151926 1136409 439591 459724 124138 110152 131619 133164 162724 158709 147840 148224 89932 91253 309311 275731 821117 818542 207512 205235 271586 274131 325985 320936 324071 325694 329978 333894 303765 335501 769365 802360 572010 469201 295181 288763 337544 338091 345319 349852 342546 347687 378689 383428 691890 715288 39.95 68.2 2
08:57:09 2023-09-27 452334 447095 90765 88331 149425 151899 160523 160063 93646 95785 116217 115342 138568 141000 438148 467269 1143708 1131606 441417 459868 123745 110211 135008 133198 161680 158709 151627 148594 89538 90880 310639 275926 816082 817962 206866 206369 270723 274131 329344 319930 323351 327207 329751 333695 303096 332387 771621 802324 578901 475312 293562 289677 337544 337037 343546 350411 344718 346106 382708 381141 693858 717429 39.95 68.2 2
08:57:10 2023-09-27 447200 449491 90600 88597 149495 152143 160455 160217 93774 95982 116356 115799 138044 141138 437943 472298 1152037 1131332 440867 459688 123664 110397 135001 133633 161407 158967 151276 151977 89505 91289 310639 276514 807598 818235 207512 205658 270758 273711 329680 317964 324636 325730 328751 334432 301239 333469 765997 802130 573460 468552 294296 288799 338802 334472 347829 348285 341474 348253 380390 381979 684126 716292 39.95 68.2 2
08:57:11 2023-09-27 441602 446755 90765 88331 149500 151584 160523 159620 93742 95752 116183 115342 141800 140814 439197 469062 1152110 1137529 440383 459710 123863 110025 131825 132902 162163 158347 150023 148792 89660 90880 310639 274950 816468 818235 208126 205019 271361 274358 326899 320901 324107 325694 329124 333695 299102 335501 770529 802396 568172 469201 294981 288522 336764 338091 343200 349294 342330 349318 381001 380857 691215 716403 39.95 68.2 2
08:57:12 2023-09-27 446817 447536 90666 88541 149504 151970 160422 160429 93615 95818 113410 115852 141800 141300 437669 472788 1146261 1126332 439778 459796 123745 110211 135001 133411 161646 158967 149498 148697 89505 91323 312674 276514 811939 824225 207478 205658 271621 272911 328419 319670 324442 324714 331784 331893 300749 333541 767697 816073 574488 471348 294945 288500 338838 336529 343546 347765 344665 347478 378724 382855 683246 717898 39.95 68.2 2
08:57:13 2023-09-27 447236 449711 90798 88331 151769 151819 160489 160096 93615 95818 116183 115375 141800 141314 438540 472405 1152928 1133216 441525 462420 123084 110431 134914 133541 161242 159413 151346 149613 89538 91289 309311 276122 805762 820661 207512 205658 271136 273711 329448 318445 324672 325694 327706 334970 299382 333505 767117 807008 573460 471500 296426 291216 338315 337644 345961 349712 341367 348070 382764 381837 685511 714709 39.95 68.2 2
08:57:14 2023-09-27 449201 447728 90798 88368 149572 153057 161003 159587 93805 95685 116333 115276 138427 140705 439819 473770 1137093 1124775 445799 459976 123863 110211 135078 133356 162190 158967 151696 148528 89660 90913 311592 274562 812261 823642 207333 205979 269899 275042 327658 318963 324672 324875 330781 332962 302440 333433 771621 811108 578901 471348 294046 290595 336257 337309 347337 347730 342618 346705 380994 379968 685813 718446 39.95 68.2 2
08:57:15 2023-09-27 450642 448399 90732 88642 148982 152072 160267 160429 93615 95852 116137 115692 141891 144038 438887 471635 1143708 1123931 444928 462324 123084 110431 134914 133507 161611 158967 151346 149171 89505 91385 312674 276906 805217 822477 207810 207092 270688 272911 328986 318927 324600 327065 329729 333683 303096 332010 767610 811581 572010 474019 294675 289299 338695 337644 345028 348285 342546 345790 383012 382033 683693 718447 39.95 68.2 2
08:57:16 2023-09-27 451052 447014 90798 88597 149705 151794 160523 159620 93806 95752 113476 115342 141869 141046 440035 472897 1146225 1139221 446515 459940 123863 110321 135019 133323 162163 158967 151627 148561 89538 90913 310639 275340 816614 817383 207512 205979 269899 274394 326935 319670 324406 324976 328025 334970 300989 332459 770529 804316 574910 470534 292874 289713 336764 336564 343475 349294 340443 347724 381868 379932 688769 716329 39.95 68.2 2
08:57:17 2023-09-27 445187 449711 90769 88363 151803 152345 160833 160405 93933 94300 116484 115752 138044 141307 439316 474996 1150225 1131962 442611 459940 123660 110245 132284 133323 162183 159236 151557 148597 89505 91289 310639 276122 818340 821859 207547 205053 271136 272911 327923 318963 324708 324875 329747 333964 298475 333217 768277 811727 568172 469201 294917 288763 339213 336529 345028 347211 340994 348253 378724 381675 682670 715325 39.95 68.2 2
08:57:18 2023-09-27 449457 448121 90889 88396 151492 152072 160233 160386 93488 95952 115987 116078 141731 144205 439275 469062 1155392 1135196 441357 459940 123117 110245 135095 133407 161904 159552 149498 149138 89505 91323 309686 276837 807821 818004 207189 205658 271586 272424 328685 319930 323064 325765 328982 333695 299452 333198 765997 802539 570560 468589 294046 288500 339898 335987 343475 350188 342028 347478 380390 383159 691632 718446 39.95 68.2 2
08:57:19 2023-09-27 453992 449821 90699 88695 149574 152354 160422 160506 94338 96049 116322 115799 141998 141349 439197 472333 1143078 1127425 448109 459976 123117 110431 134725 133591 161577 158967 151346 149171 89505 91323 309311 277224 806508 822477 206866 206334 269934 272946 329168 318445 324672 326712 330014 332926 300257 331417 769983 811727 570560 474165 292704 289466 338327 335481 345305 348250 342064 346142 383317 381176 684339 718447 39.95 68.2 2
08:57:20 2023-09-27 446677 448787 90769 88331 151557 151933 160233 159620 93583 95786 116102 115342 141835 141046 439508 474472 1147923 1129037 441670 459976 123117 110245 134889 133198 161646 158685 151661 148392 89505 90913 309686 276122 816946 823202 207478 205053 270758 272911 327428 318963 324672 324875 330014 332926 300352 333541 767697 811727 568172 469201 294082 288325 337544 338600 346846 349014 342330 347578 381146 381569 682523 715105 39.95 68.2 2
08:57:21 2023-09-27 460224 446831 90666 88271 151738 151794 160489 159587 93615 96114 113521 115309 141929 141046 439197 468293 1143634 1129961 441597 459940 123660 110058 134984 133344 161680 158709 151627 148594 89443 90880 313637 275926 817505 820661 207810 205658 269934 272946 325985 320936 322598 324749 330050 330968 302129 332189 772716 808792 577430 472790 293151 288763 337544 339560 342952 349364 342654 345581 381600 380838 693858 718484 39.95 68.2 2
08:57:22 2023-09-27 450712 447010 90765 88512 151808 151794 160523 159620 93710 95752 116171 115342 141899 140617 438887 474806 1139586 1125010 447583 459976 123117 110245 135001 133323 161646 158967 147628 148866 89538 90913 327202 275340 810853 823059 207810 205658 269077 274166 327923 319882 324636 326495 329515 332659 299417 334401 770235 813232 575140 468552 294675 290185 336658 335881 345405 349899 342125 346523 382100 378835 682670 717429 39.95 68.2 2
08:57:23 2023-09-27 453321 449075 91008 88299 152011 151132 160557 159299 93773 94062 116553 115309 141968 140836 439280 471788 1147466 1138375 444184 459904 123660 110058 135019 133010 162016 158452 149603 150044 89538 90847 311592 274950 820355 817962 207512 205019 269934 274166 325985 320092 323579 326712 329018 333964 297988 333541 770529 799995 569601 468868 294046 288904 335786 337309 342925 348320 340204 348253 378724 378905 689857 714239 39.95 68.2 2
08:57:24 2023-09-27 449262 448403 90703 88331 149190 151794 160233 159587 93615 95752 116102 115342 141891 141103 439197 468329 1142897 1128357 444147 459940 123660 110058 134813 132922 161743 158709 149289 148224 89505 90880 310639 276122 825122 820661 208718 205658 270534 272946 328646 320687 322836 326604 329907 331521 300186 332279 771474 808610 577430 472572 295302 288527 336799 337309 342952 349329 345515 345435 380994 380536 693365 718484 39.95 68.2 2
[truncated: 181,960 more chars]
