# Supplementary material for: Methods for Estimating the Detection and Quantification Limits of Key Substances in Beer Maturation with Electronic Noses
Source: Sensors (Basel). 2024 May 30;24(11):3520. doi: 10.3390/s24113520 (PMC11175341; doi:10.3390/s24113520)
Supplement: Supplementary file 1 [file sensors-24-03520-s001.zip › Data/2-Phenylethanol/raw data/Day 2/ETH3.txt]

Time Date R01 R02 R03 R04 R05 R06 R07 R08 R09 R10 R11 R12 R13 R14 R15 R16 R17 R18 R19 R20 R21 R22 R23 R24 R25 R26 R27 R28 R29 R30 R31 R32 R33 R34 R35 R36 R37 R38 R39 R40 R41 R42 R43 R44 R45 R46 R47 R48 R49 R50 R51 R52 R53 R54 R55 R56 R57 R58 R59 R60 R61 R62 T01 H01 Phase
09:04:00 2023-09-27 368673 367350 89783 87537 138371 144289 142581 141974 94699 94268 105367 108607 128952 134691 374144 402940 1078256 1054351 392980 409873 122953 106495 120316 123025 142487 140453 132896 129986 86803 85331 283410 247661 721635 729537 216823 214919 278819 279907 331986 321911 339203 339697 352386 357863 333947 372511 754635 797943 544365 453255 301085 294229 342478 340690 356701 357001 360573 369391 405971 406376 659787 691119 40.05 67.5 1
09:04:01 2023-09-27 369296 365687 89758 87386 138651 144118 142845 141745 94796 96352 105361 108350 129073 134468 374674 405772 1069949 1059866 396714 412981 120103 106436 120784 123162 143499 140020 129825 130128 87163 85389 279353 246438 741780 729537 218050 214884 279892 283557 329911 323547 337730 340211 354224 358764 335836 369488 756324 799107 550419 458067 297446 296067 340927 340690 355477 358068 362758 366526 405129 407337 659860 691821 40.05 67.5 1
09:04:02 2023-09-27 370136 366982 89685 87597 138109 140537 142220 142476 94669 94333 105157 108716 128934 134949 374144 400540 1082188 1063198 395701 409585 122918 106422 120399 122991 142769 140355 129367 129807 86870 85331 279353 246786 723124 727441 216818 214517 278544 281189 330714 321813 338401 338637 352386 359149 333947 369524 754108 788915 550419 456077 299201 293781 342961 340175 353312 360791 360609 367603 404116 405169 665897 689884 40.05 67.5 1
09:04:03 2023-09-27 369332 366748 89664 87537 138362 144325 142581 142008 94699 94300 105400 108740 129315 133000 373511 402195 1075928 1056393 396493 410666 123123 106535 120247 123196 142443 140552 132827 130136 85381 85927 279353 247837 718906 728470 218050 215783 279534 281189 331986 320936 339684 339661 352350 356442 335242 369452 753570 800309 551790 455325 301298 294251 342961 340690 354126 357001 364444 366579 405452 405275 656417 690863 40.05 67.5 1
09:04:04 2023-09-27 369271 366707 89758 87386 138371 144154 142812 141974 94764 96386 105361 108383 129073 134656 375387 401174 1077639 1068977 393429 409873 123072 106422 120517 119771 142938 140159 129609 129629 86930 85215 280420 245742 728626 725503 216145 214219 279428 280796 329448 323907 338724 340761 352350 358828 333839 369560 760013 788879 524533 454646 297843 294807 341479 341169 353878 360756 360537 367082 405094 405240 667565 693849 40.05 67.5 1
09:04:05 2023-09-27 370510 366982 89718 87861 138095 140564 142148 142597 94764 94268 105361 108549 129040 132734 374035 400540 1080482 1060508 395701 409766 121454 106568 120247 122991 142668 140552 129787 130437 86896 85331 283410 247136 728898 727956 217120 214551 279192 281291 330947 322399 338365 338637 353409 359184 333947 369524 752470 791183 544365 454646 299945 294229 342961 339936 353878 360756 360645 367900 404151 405204 665027 689847 40.05 67.5 1
09:04:06 2023-09-27 368776 367011 89730 87386 138791 144114 142879 141520 94699 96353 105190 108383 129040 134691 374144 402374 1069949 1058967 395341 409873 122953 106422 120399 122991 142772 140368 132930 129807 86870 85331 279353 246786 727125 726306 216823 214953 278662 281421 330934 322889 337730 342311 352350 356407 335836 369488 759171 799708 551790 456006 300235 295966 340376 342552 354410 360635 363309 367903 409964 406305 659680 695823 40.05 67.5 1
09:04:07 2023-09-27 369874 366235 89911 87597 138765 144338 143149 142377 94796 96286 105394 108482 129435 134691 372622 401174 1076075 1071224 393429 411740 123021 106422 120719 122786 143073 140260 129431 129633 86870 85215 279353 245742 730136 725354 216446 214219 279428 280761 329947 323907 338724 340761 352350 358042 333839 371687 759098 788915 524533 454670 299600 296067 341479 341758 354126 360251 360573 366812 405094 405240 667529 691821 40.05 67.5 1
09:04:08 2023-09-27 369592 366707 89664 87693 138405 144390 142614 142269 94442 94172 105223 108641 132457 134949 374144 402374 1076075 1052451 396637 409944 122714 106912 120114 123145 142443 140720 132803 130258 86836 85447 283410 247486 719346 728716 216446 215552 279141 282368 332022 321685 337855 339697 353374 357792 336604 369452 755650 802539 552989 457115 301152 293425 342925 340582 354304 358965 364777 369170 405790 406411 655917 690863 40.05 67.6 1
09:04:09 2023-09-27 369287 365678 89874 87565 138786 144118 142858 141644 94764 94204 105538 108566 130159 134879 372622 402374 1069812 1061680 395971 409908 122987 106601 120399 122991 142694 140373 132930 129986 86870 85331 281905 246438 723797 726306 216823 214953 279928 281421 330983 322662 337767 342347 352126 356691 336311 369488 759135 797943 550419 456726 299238 295128 340927 342830 354375 358068 364727 367863 406941 405240 656490 691821 40.05 67.6 1
09:04:10 2023-09-27 368747 365687 89906 87394 138371 144118 142845 141876 94796 96253 105328 108374 129558 132407 374756 402088 1078998 1069663 393004 409766 120057 106502 120749 123196 142904 140159 129609 129629 86903 85273 279353 246090 733227 725245 216481 214551 279559 282938 329983 324074 338724 340761 352386 358042 333839 371723 759701 784405 543808 453291 299600 296175 341443 341758 354126 360216 360573 367082 406266 405240 667867 690808 40.05 67.6 1
09:04:11 2023-09-27 369781 369018 89480 87629 138362 144461 142581 142514 94474 94139 105125 108677 128877 135257 373616 402374 1076111 1056505 396637 409908 122663 106601 120114 123025 142409 140569 132677 130103 86836 85331 279353 247661 720645 727669 216145 215552 279141 281861 331951 320972 337345 340497 352386 357009 334530 369452 752470 800911 543351 456043 301298 292772 342478 340690 354410 360635 364444 366837 406007 405275 656417 690900 40.05 67.5 1
09:04:12 2023-09-27 370658 365683 90154 87501 139004 140207 143338 141907 94700 94172 105400 108466 129259 132804 375131 403116 1071327 1060166 395377 409908 122987 106469 120478 123166 142871 140552 132997 130070 85425 85647 283410 246292 727709 726860 216823 214953 278121 281496 330482 323415 337767 342311 353409 356940 336968 369488 758865 798016 553675 456688 300447 295859 340412 342528 354943 358033 363307 368161 407227 406411 657615 693849 40.05 67.5 1
09:04:13 2023-09-27 368481 366788 89636 87721 138044 144566 142350 142238 94474 94204 105125 108749 128877 134984 374144 400013 1082123 1063240 394159 409944 122953 106422 120316 123025 142904 140583 132907 129897 86903 85331 279353 246438 725265 728669 217155 214884 278688 281421 331018 321946 338401 339433 353409 359722 333947 369560 753570 790030 551790 455325 300447 294514 342961 340175 353347 361049 362468 367940 405075 408272 668015 690716 40.05 67.5 1
09:04:14 2023-09-27 369506 367165 89783 87629 138353 140658 143149 142770 94915 94139 105328 108749 128984 133000 374144 402374 1077639 1059436 396673 410990 122748 106601 120114 123059 142875 142984 132728 130214 86836 85389 279353 247807 717862 727523 216783 215922 279534 281260 331700 321946 338092 340211 353409 357009 334530 369524 756471 801477 550419 455684 301298 294022 342961 340725 354410 358033 364408 367131 406007 406411 656454 690900 40.05 67.5 1
09:04:15 2023-09-27 369260 365683 89697 87418 138546 144189 142845 141974 94796 96386 105361 108383 128984 134503 374144 401174 1076075 1068660 394022 409908 123055 106308 120552 122821 143131 140159 129520 129949 86903 85215 283635 245742 728349 725281 216783 214185 279211 281724 329715 323907 338933 340725 352386 359184 333875 369524 757936 788648 524533 459702 299274 295780 342334 341578 356934 361225 360537 366899 408303 406270 668015 692041 40.05 67.6 1
09:04:16 2023-09-27 368222 366718 89447 87629 138056 140788 141827 142354 94442 94204 105052 108849 129040 135352 373880 399978 1082123 1063198 393846 409944 122816 106292 120350 123025 142774 140368 132905 129807 86870 85331 279353 246438 725849 729058 217155 214884 278614 283470 331018 322925 338092 338673 354224 359184 333947 371687 751900 791219 524533 454683 300323 293979 342997 339697 354481 361078 360681 368794 404793 407052 665570 690900 40.05 67.6 1
09:04:17 2023-09-27 369332 366752 89758 87569 138401 144390 142845 142008 94635 94063 105256 108566 128984 134761 374144 399978 1072862 1061680 396565 409873 122987 106601 120483 123025 142904 140355 132814 129897 86870 85331 279353 246438 726461 721201 216823 215587 278121 281654 330983 322674 338744 342577 354985 359847 337153 369416 760100 797835 549048 455860 299799 294985 340748 342830 353595 358068 363857 368532 410617 408417 656454 691296 40.05 67.5 1
09:04:18 2023-09-27 367192 365652 89849 87386 138401 144118 143320 141549 94796 96219 105367 108052 129073 134433 373552 400540 1076111 1068217 392280 409621 123021 106276 120719 122991 142938 140159 129431 129629 86870 85472 279353 246438 730465 725317 216632 214919 280176 280761 330018 324363 338724 341277 352421 358042 333356 372883 759135 788879 543808 450669 300023 295516 341443 342275 353914 360216 360573 367082 408735 405275 667020 691821 40.05 67.5 1
09:04:19 2023-09-27 367659 365647 89697 87573 138241 140534 143149 142672 94894 94140 105367 108615 129569 134971 374035 402267 1081395 1064718 395140 409908 122850 106601 120517 119996 143469 140554 129431 129901 86870 85331 278452 247063 735281 728607 217120 214551 278614 280818 331018 322925 338128 338673 354281 359184 333947 371687 753570 791219 550419 454670 300447 294300 342961 339661 354445 360826 363039 368867 404757 406447 665570 690900 40.05 67.5 1
09:04:20 2023-09-27 369296 366485 89512 87418 138786 144189 142879 141778 94699 96353 105223 108383 128952 134691 374788 401174 1071400 1059719 395377 409908 123021 106422 120434 123025 142904 140159 132930 129897 86903 85742 283410 246438 723475 726855 216823 214988 278350 281759 331018 322925 337767 342830 352386 356974 334270 369560 759738 799744 550419 456043 300447 293944 340927 342830 354410 358033 363857 368308 411257 409137 660112 694650 40.05 67.5 1
09:04:21 2023-09-27 368831 366503 89939 87533 139275 140219 142744 141953 94958 94140 105361 108460 129194 134527 374144 400924 1077565 1069737 393392 409549 123157 106469 120685 122923 142904 140262 129609 129629 87076 85215 279353 246090 740356 725245 216783 214850 280049 281154 329983 324592 338724 341205 352350 359079 333839 372248 758474 788842 559418 454573 297518 296067 341960 341998 354375 360889 360573 367603 406835 406411 667492 693849 40.05 67.5 1
09:04:22 2023-09-27 370931 366721 89726 87693 138461 144716 142951 142672 94474 94236 105157 108749 128877 134949 374144 402056 1076038 1054351 396637 409873 119786 106601 120080 123230 142875 140853 132930 130503 86863 85505 278452 247486 722215 729085 218358 215887 278252 281654 331951 321875 338365 340211 353940 358077 335503 369452 754599 802611 550419 458056 300901 293944 342744 341434 355334 358965 364814 369170 405862 407160 658743 691660 40.05 67.5 1
09:04:23 2023-09-27 369260 366681 89726 87597 138975 144118 143338 141773 94764 94139 105256 108607 129260 132593 374985 401174 1072086 1061680 395935 409873 123038 106601 120483 122991 142904 140814 129431 129986 86990 85447 279353 246438 722309 726457 218050 215887 279928 281689 330947 323379 338484 342600 352350 356940 336786 369524 760210 799107 550419 456652 300945 293908 340891 342830 354375 360889 363857 369055 407512 406376 657885 694835 40.05 67.5 1
09:04:24 2023-09-27 370132 366423 89758 87418 138371 144355 142812 141974 94668 96419 105190 108532 128984 132704 373880 402374 1081469 1062439 394581 409585 122918 106422 120365 123110 142871 140355 132930 129807 86956 85389 279353 246961 724266 728470 217458 214850 278614 281618 330983 322889 338365 338637 354259 360798 335582 371433 756471 791001 551790 455107 299975 294950 344901 339960 355050 361008 362686 368677 404721 409137 667904 690826 40.05 67.5 1
09:04:25 2023-09-27 369853 366454 89664 87689 138228 144526 142581 142204 94442 94236 105375 108716 128998 134949 374144 401174 1076075 1057426 396673 409908 122714 106568 120080 123162 142409 140552 132827 130136 86863 85447 279353 247486 720284 729305 216632 215853 279534 281654 331986 320936 340538 340450 353940 358042 335503 369452 754066 802611 551790 457048 301298 293781 342961 340690 354410 358569 364960 367095 405971 406411 656417 692441 40.05 67.5 1
09:04:26 2023-09-27 368959 365612 89730 87386 138371 144289 142812 141941 94764 96386 105295 108350 128975 134656 374144 401174 1076038 1069737 394581 411740 123123 106389 120685 122957 142938 140355 129872 129718 86990 85273 278811 245569 734794 725286 219286 216167 281475 284142 329804 324219 339370 340618 353303 360588 333767 369380 758915 788842 544365 457011 300096 295042 341816 341686 354375 361331 362722 367332 408303 406411 665533 693849 40.05 67.5 1
09:04:27 2023-09-27 369317 366707 89447 87689 137905 144531 142252 142434 94411 94268 105125 108749 132390 135208 374144 398716 1082050 1063324 395701 409873 122680 106601 120080 123110 142409 140552 132734 130136 86930 85331 283410 246438 717470 727501 217458 214884 278579 281386 331448 322889 341307 338637 353940 359938 335836 371687 754066 791219 551790 455641 300447 294158 342961 340414 354126 361043 362722 373461 404757 405240 667904 691586 40.05 67.5 1
09:04:28 2023-09-27 370405 367011 89783 87625 138233 140568 142744 142411 94700 94268 105466 108582 128877 134949 373880 403960 1079074 1056729 396565 409908 122748 106601 120426 119929 142904 140552 132827 130258 86956 85331 280693 247837 717741 727369 216481 216038 279731 281421 332022 321875 337819 340450 353409 356974 334565 372215 754635 800309 549048 454610 301298 293425 342478 341241 354943 358569 364444 367131 406043 409426 656454 691844 40.05 67.5 1
09:04:29 2023-09-27 371459 365643 89758 87386 138401 144219 142858 142008 94764 96419 105361 108532 129073 134656 374144 401174 1075275 1069463 395420 409585 123021 106422 120719 122991 143516 140373 129455 129807 86990 85331 278811 245742 727685 725281 217306 214219 278614 281671 329413 323907 339444 340761 353409 360190 333947 369524 759098 788879 551790 457262 297518 296067 342708 341951 357603 362132 363418 367492 408880 407196 668015 695513 40.05 67.5 1
09:04:30 2023-09-27 370405 366569 89447 87689 138332 144566 142350 142665 94765 94236 105262 109083 128877 135173 374144 401264 1085232 1062805 396262 409908 122748 106601 120080 123196 142443 140552 132861 129986 86930 85389 279353 246438 717977 728434 217493 214850 279198 281505 331448 322889 338401 338673 353905 360225 335836 371687 753534 791183 551790 455253 300872 294229 342961 340414 354410 361331 362722 366028 404721 405275 665027 690826 40.05 67.5 1
09:04:31 2023-09-27 370658 365652 89902 87382 138984 144118 143309 141549 94957 94035 105466 108383 129227 134468 374144 403579 1070573 1059719 395341 409262 122987 106528 120517 123025 142871 140552 132965 129897 86990 85389 279353 246438 727144 726855 218050 215587 278658 281654 331484 323056 338724 342866 354224 356974 337117 371958 761864 802539 544365 455860 301261 295924 340784 342614 355869 358965 364189 369055 408119 407623 658387 694650 40.05 67.5 1
09:04:32 2023-09-27 370405 365616 89882 87537 138873 144513 143998 142770 95023 96420 105433 108383 129435 134597 373552 401174 1076838 1069737 394302 409549 123072 106495 120719 122991 143469 140558 129698 129633 87023 85715 278811 245742 729029 726960 216783 214551 279853 281649 329983 324592 339203 341517 353409 360190 333393 371687 759738 788879 531411 455965 299564 296104 342478 342275 354410 361331 360645 367603 408122 406411 665570 692310 40.05 67.5 1
09:04:33 2023-09-27 368216 366707 89480 87693 138371 144461 142812 142008 94635 96353 105262 108749 128877 134949 373616 401174 1079074 1054351 396250 409908 122748 106634 120399 123059 142640 140552 132861 130258 86930 85447 283410 247837 732441 727373 216145 215922 279892 283339 332742 322576 340648 340582 354082 359376 337262 372593 757956 800127 551790 453896 301298 293737 342961 341722 357476 358569 363820 367131 406043 406981 659734 691059 40.05 67.6 1
09:04:34 2023-09-27 369296 365643 89758 87386 138786 144118 143291 141516 94796 94204 105361 108458 129073 134597 373925 401174 1069812 1062551 395341 409873 122918 106495 120483 123025 142871 140257 132930 129807 86930 85684 279353 246438 721611 726306 218050 215587 278544 281654 331484 323871 338724 342866 353445 356974 334270 369560 759171 799672 544365 456006 300872 295501 340927 342794 355192 358854 363857 369391 408501 407052 658350 692836 40.05 67.6 1
09:04:35 2023-09-27 368177 366450 89480 87689 138109 140634 141995 142673 94379 94268 105125 108782 128934 135541 374144 398751 1085232 1063198 393533 409908 122918 106634 120316 119917 142572 140552 132821 130560 85393 85647 280361 247063 719699 728324 219286 214815 279928 281513 331305 323426 341616 339626 354472 360260 335836 371687 758548 792898 551790 454646 301371 293908 342852 340810 354445 361402 362758 366543 405649 406732 668892 690863 40.05 67.6 1
09:04:36 2023-09-27 371195 366743 89730 87689 138371 144461 142713 142238 94796 94268 105256 108782 129054 134949 373875 402056 1077639 1056675 396673 409908 121241 106667 120316 123179 142640 140552 132838 130291 86930 85589 283410 247661 717952 729574 217155 216072 279892 281826 332994 322399 338401 340725 354472 359149 336044 369524 754671 802611 549048 458056 301298 294229 342961 341722 357730 360889 365811 370183 405898 407517 658743 691734 40.05 67.5 1
09:04:37 2023-09-27 369412 366280 89907 87625 138867 144219 142879 141974 94796 94139 105677 108735 129040 134844 374939 401209 1072159 1063122 396335 409908 122987 106601 120719 123059 142904 140453 129431 130136 86990 85389 279353 246438 721844 725281 218050 216072 278544 281689 331986 322602 338724 342577 353409 357757 334530 369560 760785 800309 542506 456043 300157 295823 341443 342866 354943 359105 364371 366543 408155 407017 658424 692346 40.05 67.5 1
09:04:38 2023-09-27 369071 366459 89492 87633 138348 140843 142754 142672 94699 94139 105367 108749 128984 132965 374144 401174 1080519 1060508 393569 409873 123106 106601 120483 123110 143073 140456 133089 129990 85095 85447 280995 246786 724266 729113 217493 214919 279428 281618 331986 323415 339150 339661 354507 360798 336311 372248 756361 793319 539805 456726 301553 295436 342961 340271 356476 361190 362577 369170 405862 408875 667020 691881 40.05 67.5 1
09:04:39 2023-09-27 372090 365358 90027 87869 138336 140634 142384 142434 94474 94300 105473 108749 128877 134984 374144 402374 1074477 1059410 398917 409944 122953 106634 120114 123230 142772 140769 132896 129986 86990 85447 279353 246438 720438 730741 216818 214988 279928 283180 331484 322399 338401 340211 354507 358613 335539 369416 754635 800309 551790 458705 301085 295343 342961 341241 355512 362844 366140 367131 406043 407658 657420 691881 40.05 67.5 1
09:04:40 2023-09-27 367265 365643 89918 87537 138791 144219 142845 141974 94796 96253 105532 108350 129073 134468 374144 401174 1079169 1068217 393429 412981 123192 106422 120719 122991 143368 140355 129520 129807 87023 85389 279353 246438 728349 721368 216818 215864 280315 281423 331431 324640 339224 342300 354366 359044 333803 373830 760064 789884 541139 453074 300799 295744 342478 342830 354445 360251 360501 368646 407477 406411 668548 692836 40.05 67.6 1
09:04:41 2023-09-27 369207 365652 89758 87681 138405 144425 142896 142008 94796 96387 105400 108641 128984 134726 373880 403012 1080519 1063324 395420 409944 123055 106634 120719 123025 143604 140552 132997 130103 87023 85557 283410 246961 725943 729574 217493 214919 280088 281764 331986 323907 338436 339423 355610 360260 335836 372811 754066 792374 524533 455965 301298 295615 344937 340139 356035 361366 363307 366543 406007 407694 667020 691609 40.05 67.6 1
09:04:42 2023-09-27 368776 366430 89722 87689 138786 144184 142845 141974 94764 94204 105328 108566 129054 134726 374144 401174 1071364 1060471 396250 409873 123157 106601 120517 123059 143145 140453 132999 129897 86990 85331 279353 247063 731564 728669 218512 216153 279928 281583 331771 323727 338577 342686 354104 357757 334530 371687 760247 802539 544365 457303 300157 296175 340963 342866 357476 360889 364764 366543 408406 407623 658890 692836 40.05 67.6 1
09:04:43 2023-09-27 368999 365603 89795 87569 138877 144408 143149 142377 94764 96419 105361 108383 129346 134691 374144 401174 1077539 1069737 393465 409873 123192 106455 120719 123025 143469 140260 129698 129633 87023 85331 280420 245742 726489 725367 217120 214884 280280 281654 329983 324374 339203 341830 353940 360225 333947 372248 760241 788915 531411 455965 300023 295720 342478 342275 355227 361366 362468 367940 409386 409426 667756 694798 40.05 67.5 1
09:04:44 2023-09-27 369925 367592 89726 87629 138474 144500 142754 142573 94699 94236 105190 108785 128877 135352 373880 402374 1077502 1055924 396673 409873 119862 106535 120277 120157 143073 140948 129431 130593 87096 85647 280995 247837 717952 729478 219131 216223 279731 281724 332724 322399 339281 340965 354437 359114 336044 369524 757416 802611 549048 458056 301938 294265 342961 341758 355512 360889 366104 367719 406043 407623 656490 691881 40.05 67.6 1
09:04:45 2023-09-27 369623 365687 89758 87569 138791 144289 142879 141843 95047 94107 105328 108674 129073 134726 374674 401174 1071889 1060508 396529 409944 122987 106601 120517 123059 142904 140552 129520 129986 87023 85505 279353 246830 725618 727369 216597 216107 278579 281689 331986 323907 338724 342902 353692 357792 334565 371723 760822 801477 551790 457079 302011 295493 341576 342758 355370 359035 364262 369170 408586 407517 659320 692836 40.05 67.5 1
09:04:46 2023-09-27 369281 365643 89914 87593 138915 140825 142879 141974 94796 96353 105459 108515 129742 132593 374144 401174 1077639 1068932 394022 409873 123226 106601 120922 123025 143368 140355 129609 129629 85244 85273 283635 246090 731314 725829 217155 214919 280350 281755 330947 324857 339684 342311 353940 360632 333947 372847 760247 790066 524533 455325 301029 296937 342478 342794 355477 361402 360645 367903 407191 407373 668038 692836 40.05 67.5 1
09:04:47 2023-09-27 368222 366430 89697 87689 138405 144386 142713 142238 94603 94139 105190 108749 128952 134855 374144 401209 1079169 1055887 396673 409944 122953 106634 120409 123264 142871 143066 132872 130381 86930 85620 279353 247837 717395 729537 217155 216292 278658 281724 333704 322662 341616 341506 354792 360898 336445 373425 756471 802502 544365 455860 301859 294950 342564 342239 355477 359105 365808 368237 405971 407623 656454 691881 40.05 67.5 1
09:04:48 2023-09-27 369627 365652 90129 87569 139264 144311 143545 141984 94925 96286 105466 108416 129169 134905 379239 402976 1070606 1060508 395377 412360 123021 106634 120552 123059 143073 140554 129609 130214 87023 85447 278452 246786 738665 727496 216632 216015 278614 282550 332022 324857 338724 342902 354224 358042 334565 372248 761361 801477 551790 457408 301298 296937 341996 342866 356047 359210 364960 366866 408764 407658 659356 692872 40.05 67.5 1
09:04:49 2023-09-27 367668 366488 89484 87753 138178 140801 142350 142512 94474 94236 105190 108782 128966 134984 373616 401533 1082123 1063198 393569 409873 123021 106634 120552 123059 142904 140552 132965 129986 87023 85447 283410 246438 725311 730222 219751 215714 281512 282501 331879 322781 339795 340546 354366 361164 336750 373670 755205 792374 524533 455714 301116 294229 345157 341758 354410 361366 363418 366837 405649 407397 665063 690900 40.05 67.5 1
09:04:50 2023-09-27 367664 365643 89758 87689 138825 144461 142845 142238 94796 96487 105499 108674 129460 134949 374144 401209 1079169 1054025 396601 409944 122953 106634 120399 123145 142871 140552 132896 130835 86870 85800 279353 247837 720030 728479 216818 216292 278579 281654 333499 322889 340612 340797 354756 358077 336080 372847 755775 802611 551790 457138 301792 294921 342961 342275 355512 358889 364080 368237 408158 408017 660619 693775 40.05 67.5 1
09:04:51 2023-09-27 369260 365652 89939 87418 138496 144509 143850 142377 94796 96420 105394 108566 129073 134726 374144 401174 1077639 1069691 395420 409873 123106 106912 120680 120029 143767 140503 129965 130214 87170 85447 278811 245669 729015 728669 218031 214781 280049 282909 330947 324857 337381 342023 354792 361305 336056 371723 760785 791071 529733 455428 299733 296304 342478 342830 355512 361366 360681 366028 407548 407658 668511 692909 40.05 67.6 1
09:04:52 2023-09-27 367632 366395 89885 87689 138401 144487 142845 142008 94828 94204 105433 108599 129161 134761 373880 402410 1081357 1063634 393569 409908 123055 106634 120552 123145 142904 140552 132997 130103 86903 85447 279353 246438 723037 729574 217528 214953 279572 281689 332022 323907 339424 340247 355882 361087 340735 372847 754671 792374 543808 455034 300860 297009 345632 340954 356190 362020 364324 369170 405826 408446 669442 691734 40.05 67.5 1
09:04:53 2023-09-27 369556 365678 89791 87693 138786 144189 142913 142008 94796 94172 105361 108749 129105 134761 374788 400960 1075971 1066354 396421 409801 123380 106535 120700 119929 143233 140481 129609 130503 86990 85447 279353 246786 723153 728669 216783 216292 278815 281724 331986 323907 339684 342902 353940 358042 335539 371723 761361 800911 550419 457048 301298 294807 341515 342866 355477 359175 364996 366837 409111 407623 658424 692909 40.05 67.5 1
09:04:54 2023-09-27 366529 365380 89791 87631 138791 144224 142879 142008 94957 96353 105394 108416 129171 134503 374144 401174 1079169 1069596 393470 409908 123226 106528 120838 123025 142972 140355 129812 129807 87056 85331 283410 246264 729029 726342 219482 214953 280380 281755 331251 324857 343705 342347 354259 359979 335582 373720 760639 790479 539805 454501 300338 296830 342852 342650 355370 361331 360681 365992 407548 409426 670873 692836 40.05 67.6 1
09:04:56 2023-09-27 367588 365571 89878 87689 138233 140634 142182 142476 94796 94139 105400 108716 129040 134879 374144 401174 1082050 1064718 395701 409908 123123 106634 120650 119982 143169 140552 129455 130103 87110 85447 279353 246786 726099 728698 217984 214919 279428 281654 331915 323907 339627 339936 355005 360764 336548 372811 756575 792338 551790 456726 300581 295579 344937 341133 355192 362380 363820 367095 405971 407623 668985 691881 40.05 67.6 1
09:04:57 2023-09-27 368741 365580 90009 87406 139066 143930 143545 142377 94925 94172 105538 108602 129435 134691 374144 402940 1070569 1060471 395935 409908 123123 106634 120517 123110 143073 140554 129431 130304 87023 85447 279353 246786 723709 728632 218976 216687 281475 284545 331807 324484 339094 342203 354330 360390 337739 372665 761855 801405 549048 457011 301298 296154 342478 342830 356547 360853 364665 367095 408586 408195 659320 692836 40.05 67.5 1
09:04:58 2023-09-27 369219 366131 89943 87537 138782 144386 142744 141911 95079 94172 105564 108532 129195 134691 374144 401138 1078131 1071261 394581 409908 123397 106568 120887 123076 143507 140466 129698 129807 87143 85447 279353 246023 726264 726306 217458 214884 280280 281689 329733 324857 339684 342034 354472 360729 335836 372511 760247 791146 524533 456006 300447 295744 342961 342794 355477 361366 363271 368124 407191 409426 670395 695675 40.05 67.5 1
09:04:59 2023-09-27 369317 366414 90364 87689 138401 144491 142896 142476 94699 94204 105295 108716 129073 134914 373616 401209 1079169 1054025 396565 409944 122953 106634 120399 123230 142736 140763 129544 130840 85457 85647 279913 247837 733508 730111 218976 217129 279928 282337 333969 322853 338401 341758 354507 360898 336445 373338 755739 802611 555248 457052 302213 294051 342961 342516 355477 358882 364960 368237 406043 407623 658350 691844 40.05 67.6 1
09:05:00 2023-09-27 368705 365580 90009 87386 139165 144219 143309 141516 95022 96318 105532 108167 129292 134433 374144 403579 1069949 1062439 395341 409873 123277 106601 120426 123145 142904 140355 129520 129897 87023 85447 279353 246786 726265 727369 217120 216223 279281 282479 332225 324857 338963 342830 355574 358077 334530 372484 760210 801441 543808 457011 301298 297847 343572 342541 357121 360474 364814 369170 408621 408732 660144 697309 40.05 67.5 1
09:05:01 2023-09-27 370132 365687 89664 87933 138336 141324 142581 142761 94635 94300 105295 109008 129172 135138 373616 399346 1086788 1069130 396714 412981 119925 106568 120547 123418 143329 140959 129698 130503 85489 85705 279353 246961 723434 727405 217528 216015 281873 281654 332454 322925 340152 340450 354898 361340 334494 372811 755739 793226 551790 456006 301298 293908 345424 341758 357476 361366 363857 367131 405971 407017 667020 691609 40.05 67.5 1
09:05:02 2023-09-27 368186 366414 89758 87689 138396 140734 142845 142434 94764 94204 105328 108749 128952 135138 374144 401174 1079036 1056638 396637 409873 122918 106667 120399 123264 142871 140889 132861 130635 86990 85620 280867 247837 720838 728985 217493 216292 278544 283130 333499 322113 339115 341758 354507 360644 339657 373083 757919 803674 518311 456865 302794 295021 344901 342577 356405 360040 366030 368756 408340 408266 658350 693245 40.05 67.5 1
09:05:03 2023-09-27 368439 365607 89914 87629 138371 144289 142879 141798 94991 94204 105888 108482 129477 132442 374035 400714 1080540 1072751 394398 409766 120055 106601 120922 123025 142938 140159 129965 130193 87143 85389 278811 245742 728575 728115 219286 214884 280394 281689 330947 324374 337819 342830 354507 360764 335836 373411 761864 791219 543808 455970 300872 297428 342961 342830 355477 362415 362722 369055 407512 407658 668855 692836 40.05 67.5 1
09:05:04 2023-09-27 368757 365616 89758 87725 138470 140728 142951 142770 94796 94139 105321 108641 129040 134914 373584 400575 1082050 1063560 393569 409873 122987 106634 120719 123110 143073 140657 129431 129901 87023 85963 279353 247136 727978 729094 218171 216015 282108 284142 331700 324075 340309 340068 355432 361199 337226 373456 758031 793313 529408 456615 301298 295615 344937 341434 355370 362415 363820 367131 405777 407658 669918 691881 40.05 67.6 1
09:05:05 2023-09-27 369296 366195 89762 87932 138396 144562 142845 142302 94603 94236 105328 108782 129054 135138 373880 401209 1078403 1054449 400518 410844 122918 106667 120316 123230 142871 140552 130263 130470 86990 85589 279353 247486 721969 729022 219482 216257 279928 282514 333499 322925 339389 341517 355290 359938 336587 372475 756309 802611 561621 458705 302152 293908 344937 342275 356011 360216 366918 368237 406043 408552 657885 691623 40.05 67.6 1
09:05:06 2023-09-27 367926 365616 89914 87537 138984 144189 142858 142008 94796 96353 105604 108532 129105 134621 374144 400540 1078403 1069737 393429 409908 119846 106455 120887 123025 143237 140177 129901 130160 85468 85647 279353 246438 738996 727635 217879 216119 283603 281548 331807 324748 339684 342830 354507 359973 335836 374816 761324 791146 541139 454781 300157 296758 342888 342830 355477 361296 360645 366543 407512 407658 668511 692836 40.05 67.5 1
09:05:07 2023-09-27 367632 365612 89758 87629 138401 144461 142845 142008 94796 96587 105295 108752 129073 134726 373088 402976 1080482 1067029 395140 409873 123072 106634 120601 123145 142904 140552 132965 129986 87023 85447 279353 246961 722803 729537 217528 214953 280150 281689 332760 324135 339389 340138 356109 361340 334459 373675 755787 793495 543808 455647 301298 296175 344937 340918 356333 363884 363566 370220 405862 408768 667383 691734 40.05 67.5 1
09:05:08 2023-09-27 369551 365647 89762 87693 139033 144592 142845 142204 94796 94139 105400 108749 129073 133125 374144 399626 1072919 1066354 399049 412981 119925 106976 120547 123333 143233 140516 129609 130622 85261 85679 279353 247136 726858 725249 217155 216628 279198 283799 332454 324363 337819 342902 352386 360632 338696 372811 762441 800273 549048 456792 301882 295257 342478 342866 354410 359175 365549 369022 408728 407017 659356 692836 40.05 67.6 1
09:05:09 2023-09-27 366563 365643 90192 87537 139188 144390 142820 141974 94764 96320 105466 108383 129227 134562 374144 399978 1079169 1068744 393744 409908 123226 106601 120922 123025 142938 140447 129520 129807 87023 85447 283410 247136 729114 726531 217493 215922 280707 281496 332022 324821 339684 342866 354472 359184 335836 375108 762949 793319 531411 454447 302580 295816 342334 342758 355299 363689 363089 369204 408692 406981 665533 693849 40.05 67.6 1
09:05:10 2023-09-27 369925 365616 89762 87689 138371 144663 142713 142434 94796 94172 105611 108515 129315 131589 373889 403435 1074517 1059610 399049 411593 119992 106535 120749 123162 142904 140552 129609 130014 87056 85647 283410 245742 727920 731123 217458 216072 281512 283524 330947 324592 339424 340725 356109 359184 334530 369488 756881 797943 551790 460007 300872 296067 342997 341722 356619 360791 366067 365764 406043 408910 661337 693849 40.05 67.5 1
09:05:11 2023-09-27 372252 366454 89758 87689 138371 144390 142845 142008 94764 96320 105328 108566 129073 134726 374144 397529 1072919 1066425 396637 409908 123106 106634 120517 123025 142736 140355 132872 129807 87023 85447 279691 246438 728319 724548 217493 216257 278544 283184 331700 324604 341344 342541 353268 360624 336445 371542 761141 799427 550419 459245 300545 296067 342961 342866 356466 361049 366512 369391 409640 405240 660364 695401 40.05 67.5 1
09:05:12 2023-09-27 366493 368505 89907 87772 138665 140623 143149 142770 94893 94204 105538 108582 129668 132804 373998 405251 1082237 1060439 394581 412688 123260 106568 120685 123196 143073 140558 133275 130528 85404 85589 278452 247136 722569 731205 217458 215887 280938 281689 332994 323907 338401 342347 357241 359149 336311 374012 755775 793383 551790 454670 301116 296067 342961 341758 358197 361331 364139 367942 406266 410095 665570 691881 40.05 67.6 1
09:05:13 2023-09-27 371750 365351 89762 87689 138405 144390 142614 142008 94699 96386 105328 108716 129073 134820 373616 403012 1072862 1059684 397953 409908 123192 106601 120838 123059 142938 140355 129520 129986 87023 85827 278811 245351 724699 731780 217388 216153 281512 283705 330768 324194 341616 340582 355967 359651 334565 369524 758585 801401 546477 460007 300520 295293 344937 341481 356476 361296 365549 368161 406043 409484 662503 691821 40.05 67.5 1
09:05:14 2023-09-27 369925 365652 89758 87629 138401 144461 142845 142008 94764 96353 105328 108641 129040 134785 373656 396347 1072992 1066699 398953 409944 122987 106634 120552 123110 142938 140355 132907 129986 87023 85774 285999 246438 723183 724548 217528 216072 278579 283502 331986 324363 338128 341794 352386 360800 336361 369560 760785 793383 549048 458705 301298 296067 342961 342830 353878 361331 366885 369059 410348 409137 662165 695823 40.05 67.5 1
09:05:15 2023-09-27 367146 365647 89787 87693 138371 144294 142845 142434 94764 96453 105361 108641 129040 134726 373880 404824 1081321 1059684 394581 409944 119893 106502 120646 122157 143165 140516 129520 130225 87076 85679 280361 247311 721813 731196 217120 216072 280424 281654 333030 324111 341132 342275 356645 358613 336548 374843 758719 793419 543808 453291 301724 296067 342961 342239 357693 360756 363307 367202 406301 410131 665497 691881 40.05 67.6 1
09:05:16 2023-09-27 372243 365324 89791 87689 138487 144509 143149 142377 94796 94139 105295 108641 129073 134785 373616 404219 1069949 1059684 395306 409585 119863 106601 120838 123059 143073 140460 129609 129722 87056 85331 278811 245049 726675 729651 217493 216107 280056 283378 330714 324857 338401 340761 356395 359722 334565 369560 756917 800265 531411 459881 299938 296477 342961 340582 356476 360650 364777 368014 405935 409629 663252 691821 40.05 67.5 1
09:05:17 2023-09-27 366493 367011 89791 87721 138401 144360 142845 142556 94796 94236 105262 108749 129502 133071 373925 400966 1086862 1066550 396825 410990 123260 106568 120547 120059 142803 140569 132896 130635 86930 85710 283410 248974 730529 726089 217528 216107 280072 282638 333645 322662 338401 342866 353940 360800 334565 373675 759135 793495 551790 454646 303008 295200 342961 342866 354410 361366 364960 369384 407512 407052 663546 691881 40.05 67.5 1
09:05:18 2023-09-27 365170 365652 89791 87629 138371 144360 142812 142008 94699 96386 105262 108674 129040 133031 373880 403615 1079169 1056280 392944 409944 122987 106634 120517 123230 142904 140552 132896 130136 86903 85557 279353 247486 721869 731128 216783 216292 280280 281421 333499 322566 341616 342023 355326 360632 337262 374962 756176 797835 547070 453110 301609 295852 342961 342275 356619 359175 363307 371829 406266 409484 662312 691881 40.05 67.5 1
09:05:19 2023-09-27 369925 365380 89758 87869 138885 140728 143744 142479 94764 94172 105604 108615 129435 135160 374035 401387 1079111 1069737 397953 409873 123192 106634 120680 123145 143073 140652 129520 129811 87023 85647 280979 245742 726649 721251 218546 215587 279428 283414 331448 324857 338365 342588 355325 361411 334565 372280 760247 792934 551790 459355 301085 296520 342695 342830 355512 362486 364996 366028 406871 408326 663618 692872 40.05 67.5 1
09:05:20 2023-09-27 367664 365643 89758 87721 138729 144461 142812 142434 94731 94172 105295 108749 129217 134949 373616 398751 1085268 1066699 394159 409944 122918 106700 120114 123298 142409 143101 132677 130868 86930 85864 279353 247690 718435 730741 220218 216084 280053 282606 332616 323499 340344 340582 356925 361234 336696 373374 756881 793495 552647 457228 302078 295816 345424 342275 355477 362451 364556 369994 406043 407373 665570 691881 40.05 67.5 1
09:05:21 2023-09-27 369354 365331 89516 87689 138483 144408 142951 142377 94603 96419 105223 108749 128775 134855 373880 401209 1079169 1060672 396601 409944 122987 106634 120517 123127 143376 140657 132913 130414 86903 85589 279691 247837 730892 729094 217528 216965 278579 281764 333969 322925 339674 341830 355574 359149 336587 372811 756881 800893 551790 457048 302580 295615 342997 342552 357983 359175 366399 371010 408158 408590 660619 693539 40.05 67.5 1
09:05:22 2023-09-27 366529 365331 90005 87629 139041 144456 143309 142008 94796 94172 105499 108416 129798 134562 375387 400575 1079169 1069727 393744 409873 123260 106634 120680 120094 143630 140376 129876 130307 87143 85447 283410 246438 731591 727635 219907 216119 281135 281773 332022 324857 337345 342614 355598 360225 335836 374843 761361 791071 549775 454024 301938 296728 342478 342866 355512 361331 363041 368273 408764 407658 667492 692836 40.05 67.6 1
09:05:23 2023-09-27 369082 365687 89791 87629 138791 144496 142845 142041 94796 94127 105288 108782 129073 134726 374144 405467 1082188 1060508 394302 409908 123106 106667 120635 123145 142938 140453 132999 129986 86903 85499 279353 246961 727876 731123 217528 215922 280742 281927 333030 324075 338401 341205 356717 360260 333991 375108 756398 793347 547070 455854 302653 295493 342816 341470 358089 361261 363711 368425 410074 410024 671059 694268 40.05 67.5 1
09:05:24 2023-09-27 369925 365874 89758 87721 138401 144386 142845 141915 94731 96419 105328 108785 129194 134726 373324 400363 1077539 1069296 398808 409801 123260 106568 120700 123333 143233 140499 129609 130437 87023 85505 279353 246264 727212 726531 218406 216257 278579 283414 332022 324857 341132 342167 353692 361340 336551 369560 758511 793383 549048 459355 300654 296067 342961 342866 353878 361049 366659 367131 406906 406767 663759 692836 40.05 67.5 1
09:05:25 2023-09-27 368037 366485 89791 87721 138608 144364 142820 142336 94635 96419 105433 108749 129040 134855 373880 398751 1085305 1066699 394749 409944 122987 106667 120517 120080 142772 142901 132838 130381 86870 85620 279353 248364 717787 721170 217563 216072 279967 282797 333969 322925 338436 342577 354259 361093 338457 374514 759830 795144 543808 455965 303438 295436 342888 345269 354410 361331 364996 369124 407227 410005 665699 691881 40.05 67.5 1
09:05:26 2023-09-27 367668 365067 90072 87569 138396 140464 143140 142300 94991 94268 105637 108541 129227 134868 374035 404644 1072954 1063273 395935 409908 123260 106601 120956 123025 143630 140243 129787 129629 87090 85331 278811 245569 732388 730741 217528 216257 279463 282550 330983 324857 337855 341794 356717 359149 335539 372847 759135 800346 551790 457371 300520 296650 342961 342034 357729 360824 365033 366028 407548 410167 662312 692909 40.05 67.6 1
09:05:27 2023-09-27 369691 365643 89914 87721 138405 144496 142845 142008 94883 96353 105532 108641 129171 134632 374144 399978 1077639 1068174 397953 409908 123021 106634 120922 123059 142938 140355 129431 129897 87123 85447 278368 246023 728887 727635 218711 216049 282108 283908 330554 324748 340648 342408 355147 362283 337739 372067 760210 793495 551790 459355 300872 296722 342961 342794 356011 362994 365549 368761 410074 407729 665100 692872 40.05 67.5 1
09:05:28 2023-09-27 368308 365540 89878 87657 138297 140501 142744 142333 94732 94204 105896 108749 129073 134761 374144 401174 1082188 1057426 394123 409944 122987 106634 120478 120059 142707 140692 132745 129986 86903 85505 279353 247661 726897 729305 216818 216965 279950 281689 333969 323679 341616 341794 355325 358077 335539 375108 756881 805032 543808 454289 302580 294914 342961 342830 356083 359175 364444 368828 405129 408588 660364 691549 40.05 67.5 1
09:05:29 2023-09-27 367632 365068 89791 87414 138491 144136 143149 142278 94796 96253 105361 108308 129346 134245 374144 403650 1069949 1060508 394194 409873 123465 106422 121153 122821 143867 140024 130055 129811 85553 85505 280995 246264 734414 728949 219286 216455 281909 283038 332225 324857 337345 342347 356681 360898 338696 373310 760137 802611 551790 457153 301116 297775 342708 342239 357658 360756 364960 369317 408728 410095 661264 694344 40.05 67.6 1
09:05:30 2023-09-27 369551 365279 89882 87601 138371 144592 142845 141974 94796 96386 105466 108682 129105 134844 374144 401138 1077602 1071261 396825 412323 123123 106601 120685 123162 142938 140355 129520 129807 87143 85447 280420 245742 729050 725249 218511 216652 279818 283378 331448 324857 338330 342794 355539 362424 335468 372248 760785 792338 550419 459355 300945 296154 342780 342541 357983 363397 365884 368898 410654 408410 668015 695786 40.05 67.5 1
09:05:31 2023-09-27 367044 366453 89726 87693 138371 144491 142812 142512 94699 94139 105295 108716 129040 134914 373880 403960 1082188 1060279 399654 412981 123123 106568 120564 120059 142803 140776 129520 130659 85372 85891 280693 247837 730212 728434 217493 217397 281512 282514 333969 322889 339115 341194 355326 359114 337094 373907 756844 802611 551790 455970 302580 293944 344525 342758 356297 359929 366104 368792 408340 410768 658853 691881 40.05 67.5 1
09:05:32 2023-09-27 368150 365580 90058 87418 139390 144118 143507 141745 95087 96352 105742 108383 129227 134562 374144 402940 1069812 1060471 395341 412981 123157 106601 120685 123230 142904 140552 129431 130136 87143 85620 283410 246961 722512 727578 217306 217176 279840 283021 332958 324857 339684 342902 355574 360898 338660 373647 762687 801862 525508 457225 301938 297703 342539 342722 356405 360580 365771 367166 409625 408839 661560 696702 40.05 67.6 1
09:05:33 2023-09-27 367597 365612 89758 87933 138401 140668 142713 142727 94894 94332 105782 108740 129259 135186 373998 400804 1084509 1067258 396226 409766 123192 106601 120769 123230 142938 140552 129965 130255 87110 85589 279353 246961 724376 729428 218851 215887 280389 284545 332994 324592 340452 340725 356610 361375 334530 373976 756844 793495 543808 455970 302152 296592 345668 341445 356583 362451 364408 367942 406043 408910 667529 691881 40.05 67.5 1
09:05:34 2023-09-27 369889 366430 89758 87725 138487 140821 142951 142770 94506 94268 105157 108749 129308 135043 374144 401174 1078403 1057426 398953 409873 122918 106634 120316 123264 142875 143140 133115 130848 87023 85769 279353 247136 722459 729633 217528 217024 279892 283996 333446 323727 340069 341614 356240 360624 337425 372330 759113 803638 550419 458705 301755 295128 344937 342469 356440 360756 367468 368273 408340 409200 658350 693356 40.05 67.5 1
09:05:35 2023-09-27 367937 365322 90158 87629 139139 140501 143207 141907 95023 94204 105848 108549 129502 134621 374149 400540 1079169 1072639 393392 409837 123328 106601 120922 123110 143630 140348 129609 129807 87090 85447 283410 246438 725830 725245 217528 216257 281563 281777 331986 324857 337855 342866 354969 360764 336311 375108 761361 792338 557890 454573 301298 297775 342961 342866 356297 361366 363820 367131 409721 408839 669495 694344 40.05 67.5 1
09:05:36 2023-09-27 367597 365389 89980 87936 138795 144461 142858 142401 94796 94204 105459 108716 129105 134914 373052 402976 1082050 1065630 395283 409908 123192 106667 120517 123196 142769 140552 132090 131367 85468 86039 279353 247136 728622 729428 220572 216084 280798 282804 333283 324676 340141 340690 356717 361375 334494 374816 756881 795181 531411 456726 301079 295529 345913 341481 357371 362959 364408 368237 406043 410095 668001 691881 40.05 67.5 1
09:05:37 2023-09-27 371111 365438 90096 87889 139066 144597 143149 142377 94796 94300 105709 108607 129257 134914 374669 397564 1076045 1065146 396565 409944 120139 106634 120803 123230 143469 140652 129431 130304 87116 85505 281905 246438 727094 725575 217528 216965 281873 283180 332994 324821 338401 342902 353905 359149 337059 372811 762441 800273 551790 458705 301938 296693 342961 344806 354375 360756 366659 367131 408764 407302 658387 692836 40.05 67.6 1
09:05:38 2023-09-27 366746 365616 89976 87681 138980 144390 142879 141941 94796 96419 105637 108602 129227 134656 374144 399978 1080519 1071709 393775 412981 120155 107016 120749 123384 143266 140516 129698 130258 85457 85737 279353 247486 724592 721129 217528 216257 283107 283740 333463 324676 337345 342614 355040 361058 336750 376245 761324 793495 549268 453255 302152 296405 342961 342866 356011 361331 363307 367978 409661 408230 668001 692836 40.05 67.5 1
09:05:39 2023-09-27 368710 365104 89918 87721 138791 144430 142845 141915 94819 94236 105394 108716 129073 134914 373616 404539 1084155 1063597 394581 409908 123157 106667 120685 123179 142938 140569 129520 130014 87143 85557 283410 246990 721177 731641 217984 215887 281135 282607 332994 324592 338401 340725 357433 361305 334494 374816 759001 797289 539805 455824 302152 296376 344901 341542 358593 363071 364226 370783 408340 410167 667529 693356 40.05 67.5 1
09:05:40 2023-09-27 370068 365576 90105 87689 138994 144461 142820 142204 94796 94268 105677 108740 129469 132593 374035 400400 1076045 1066241 399938 410630 119958 106568 120769 123230 142904 140510 129431 130037 85436 85505 279353 246438 737034 725942 217528 217502 279507 283378 332994 324821 338401 342902 353940 359686 337094 372811 762981 799672 543808 458705 303545 297068 342961 344806 354410 360783 366659 367131 408728 407017 659356 692836 40.05 67.6 1
09:05:41 2023-09-27 366227 365612 89976 87541 139075 144408 143545 142377 94796 96352 105532 108532 129435 134562 374144 400540 1082237 1068217 393150 409873 123192 106601 120999 123145 143073 140456 129431 130304 87083 85589 279353 247136 727669 721219 218018 216257 281170 283941 333523 324676 340538 342794 355432 360911 337262 375842 761178 795071 549775 454522 302152 297356 342708 344806 356011 362168 363527 368792 409948 408552 668511 694650 40.05 67.6 1
09:05:42 2023-09-27 372773 366421 90092 88017 138549 141257 142744 142795 94732 94236 105538 108840 129227 135316 373698 402374 1074477 1058659 399727 413566 123260 106634 120769 123230 143431 140552 129787 130683 87116 85589 285999 246264 728832 729574 217984 216594 279441 284410 331986 324628 340452 341481 356645 360764 336551 371687 759098 801441 524533 460660 301298 296067 345424 341758 357108 361331 367178 367095 408340 410131 660327 692567 40.05 67.5 1
09:05:43 2023-09-27 369520 365580 89914 87689 138967 144461 142782 141924 94764 96420 105394 108749 129073 134538 374144 396382 1072862 1065146 396637 409944 123226 106634 120719 123145 142934 140552 129455 130225 85384 85917 279353 246851 731780 726604 218253 217502 281512 285960 332778 324159 341616 342758 353905 360260 337094 372548 761716 799672 551790 459355 301116 295744 342997 345256 354410 361296 367178 367166 407477 407017 660364 692310 40.05 67.5 1
09:05:44 2023-09-27 368564 365465 89939 87661 138984 140631 143149 142672 94796 94204 105361 108740 129523 132769 374144 405395 1082052 1061680 394508 409944 123021 106601 120922 123264 143073 140657 129520 130304 87056 85620 279353 247136 722016 731723 217528 216257 281599 282514 333969 324302 339150 342866 357756 360225 334494 375676 759124 797943 548423 455317 302152 296067 342961 342516 358737 361331 363857 368273 407191 411357 666881 694342 40.05 67.5 1
09:05:45 2023-09-27 371987 365612 89918 87961 138401 144496 142812 142434 94764 94172 105394 108641 129040 134726 373584 403579 1072919 1061793 398519 412981 120120 106535 120680 120107 143365 140945 129787 130324 85384 85679 278811 245423 726675 731641 217528 216292 280499 283847 331431 324640 339902 341758 356717 360225 336044 372366 758561 800309 551790 460007 300872 295708 344937 341758 357658 361331 366659 366543 406005 409772 664231 692310 40.05 67.6 1
09:05:46 2023-09-27 364805 365607 90154 87865 138756 144390 142824 141920 94796 94204 105571 108749 129259 134761 374144 398787 1086809 1068977 392980 409980 123157 106634 120517 120080 142769 140552 133089 130136 87056 85800 279353 248188 729055 721336 218171 216594 280084 281654 333969 323907 338365 342902 354507 360764 336280 376245 762170 793347 524533 454781 302935 296067 342961 344771 355227 361366 364408 369348 408764 407658 665533 693849 40.05 67.6 1
09:05:47 2023-09-27 368037 365652 89787 87717 138405 144461 142845 142008 94796 94172 105262 108515 129437 132593 373588 404536 1083776 1061912 394192 410954 119961 106568 120749 119962 142871 140552 129342 130225 87023 85584 279353 247136 727427 731641 217528 216257 281521 283419 333734 324363 338401 342866 357756 359686 334494 375713 758561 793419 543808 454252 302152 297009 342961 342552 358484 361366 363857 368273 407477 411392 665570 694342 40.05 67.6 1
09:05:48 2023-09-27 369853 364520 89914 87689 138873 140534 143149 142770 94764 94301 105361 108752 129073 134949 373880 403259 1071327 1060439 397681 409908 123226 106634 120754 123059 143073 140554 129520 130214 87056 85505 277926 245395 736202 729651 218171 216292 280280 283449 331448 324316 342344 342253 357470 360659 336409 372366 758437 800091 551276 460623 301225 296333 344937 341758 357658 361331 365811 369059 408340 410095 664231 692836 40.05 67.6 1
09:05:49 2023-09-27 364874 365643 90154 87865 138873 141336 143338 142333 94861 94236 105571 108874 129404 133009 373998 398609 1083658 1069737 392980 409908 123157 106976 120517 123230 142871 140552 132838 130258 85244 85949 283410 248188 722977 721134 218206 216292 280310 281786 333969 324363 338401 342902 354507 360869 336044 377083 761361 793347 525508 453932 301741 296693 342961 344806 355512 361402 364996 371802 409373 408552 666119 693849 40.05 67.5 1
09:05:50 2023-09-27 367045 365643 90518 87721 138883 144461 142896 142378 94764 94204 105361 108749 129073 134855 374144 404860 1081284 1060166 394022 409944 123021 106667 120803 123264 142837 141009 129544 130357 87177 85620 280599 247800 723914 733789 219907 216861 281458 282840 333897 324748 340034 342686 357542 359511 334530 376282 760283 799143 548423 456726 302005 295708 342961 342866 358772 360860 364116 369348 407512 411357 663582 691821 40.05 67.6 1
09:05:51 2023-09-27 369736 365500 90005 87901 139204 140631 143149 142770 94764 94204 105394 108716 129346 135282 373925 398330 1079169 1071148 396565 412652 120007 106634 120922 123093 143073 140657 129520 130125 87090 85589 281905 246438 723999 721242 218886 216049 279853 284081 332022 324857 338436 342866 355610 362968 336587 372811 761361 795853 550419 460007 301298 297356 342997 342866 355762 363574 366918 366902 407548 408301 664557 694872 40.05 67.5 1
09:05:52 2023-09-27 370132 365652 89914 87873 138791 144531 142845 142434 94699 94172 105361 108782 129073 135173 373616 398122 1085268 1067943 394749 409908 122953 106667 120444 120319 142736 141072 129431 130947 87129 86044 279353 247837 718740 727635 218558 216791 280538 283180 333969 322961 340188 342614 354224 361340 336280 374012 759135 796601 552483 457408 303008 293944 344694 342866 357476 361402 365549 369420 406871 407658 664557 693576 40.05 67.5 1
09:05:53 2023-09-27 367597 365068 89943 87717 138984 140983 142858 141566 94764 96286 105466 108383 129381 132500 373616 403615 1069949 1060166 394749 409585 123294 106601 120956 122991 143431 140173 129811 129629 87090 85273 279353 245742 731819 729574 219286 216292 280084 282981 331951 324857 338128 342588 357528 360225 336080 374012 760822 802611 551790 457298 300405 297775 342961 342794 358772 361366 366908 366837 408764 411068 663289 694909 40.05 67.6 1
09:05:54 2023-09-27 369623 365647 89976 87689 138791 144496 142879 142008 94796 96387 105295 108566 129227 134726 373925 400326 1082084 1071875 397916 409837 120023 106568 120749 120027 143233 140481 129787 129986 87177 85620 278811 245916 729001 728669 219381 216223 280402 284281 332022 324410 341616 342902 355610 363003 336009 372847 762406 793495 543808 459681 301298 297428 342961 342866 356583 363539 366104 367131 408155 408910 666881 692909 40.05 67.6 1
09:05:55 2023-09-27 368186 366493 89791 87871 138293 140668 142713 142238 94474 96420 105295 108749 128952 134984 373352 401138 1079169 1056675 400223 410809 123106 106700 120517 123298 142772 140552 129609 130357 86996 85769 279353 247661 724959 729574 218417 217303 279502 283414 333969 323907 339974 342588 356145 360225 337603 373675 756917 805032 551790 458380 302580 296067 344937 342830 356619 360791 367178 369088 405129 409520 658387 691881 40.05 67.5 1
09:05:56 2023-09-27 367668 365324 89947 87721 139071 144311 143844 142672 94830 94204 105709 108615 129523 134997 373470 400995 1076045 1063462 397953 410484 123106 106634 120517 120080 143469 140713 129342 129901 87056 85531 278452 246438 730162 726960 217306 216965 279853 283012 333030 324591 337345 342902 355610 359149 336315 373675 763522 802611 551790 457408 302152 296722 342478 344552 356619 360251 365033 367719 410020 409808 661560 694909 40.05 67.6 1
09:05:57 2023-09-27 368720 365607 89976 87721 138984 144425 142879 141974 94764 96319 105328 108383 129138 134691 374144 400575 1079169 1069727 393429 409908 120108 106634 120838 123059 142972 140355 129609 129807 87210 85589 278811 246090 728689 725281 220218 216084 284206 283205 332616 326694 341132 342758 355468 361199 336750 374660 762294 792338 531411 457371 301371 296852 342925 342866 356547 363249 363857 367095 411817 408768 669532 694381 40.05 67.6 1
09:05:58 2023-09-27 370510 368207 89939 87869 138683 140924 142744 142367 94950 94204 105506 108949 128952 135173 373616 401174 1081913 1056926 396637 409908 122987 106667 120517 120042 142904 143066 132745 130447 87056 85647 279353 247690 719468 729574 218206 217303 279233 283449 333969 323907 339974 342347 356109 360260 337639 373675 756648 804885 550419 458380 302506 296067 344937 342600 356619 360791 367178 369348 406301 409808 658154 691881 40.05 67.5 1
09:05:59 2023-09-27 369035 365359 90013 87569 138984 140385 142879 141778 94764 96419 105256 108566 129073 134726 374144 401138 1072956 1060508 395935 409908 123055 106634 120517 123059 142904 140706 129609 130626 85267 85917 279353 246961 721409 728152 219286 217350 280240 283236 332850 324821 337345 342902 355574 360898 339416 373830 762981 802611 543808 458056 302715 297385 342961 344806 357407 360791 366659 368237 410020 409520 659393 694872 40.05 67.6 1
09:06:00 2023-09-27 369092 365438 89762 87725 138396 144566 142614 142008 94861 96353 105394 108716 129040 134726 373052 401031 1082123 1065146 393569 409585 123021 106634 120552 123110 142904 140453 129431 130103 87023 85589 279353 246786 721581 728507 218733 216107 280350 282550 333216 324857 340524 340797 356681 362459 334565 374843 756917 793495 531411 456725 302225 295501 343519 342866 354978 362451 365033 368828 406043 407694 665570 691881 40.05 67.6 1
09:06:01 2023-09-27 366529 365295 89910 87721 138405 144390 142614 142008 94474 96286 105328 108749 128863 135019 373088 400540 1081417 1058654 397953 412432 123192 106601 120414 119994 142803 140713 129431 130258 87110 85981 279353 247837 721051 728470 217493 217223 280253 282514 333969 323907 339424 342866 356146 359044 336587 375145 756954 802611 543808 455325 302972 296800 344937 342866 356583 360216 365845 369226 406906 409233 659823 691881 40.05 67.5 1
09:06:02 2023-09-27 370405 365032 89951 87689 138782 144259 142710 142266 94603 96253 105328 108416 129073 134538 373088 400575 1077639 1068932 395664 409621 123089 106945 120922 123059 142972 140355 129431 129807 87090 85447 280420 245569 730124 727114 218886 215922 280742 284489 331986 324857 338401 342866 355860 362968 337117 373447 761361 792934 551790 458705 301085 296441 342961 342866 356583 363539 365549 366615 408119 409484 667565 692872 40.05 67.6 1
09:06:03 2023-09-27 367632 365612 89693 87721 138405 140701 142384 142468 94604 94235 105367 108849 129161 135516 372906 398051 1085928 1066241 396544 409766 123157 106634 120316 123213 142640 140924 129342 130704 85346 85562 283410 246438 720059 729126 218816 216257 280350 282999 333030 324857 340488 340797 356454 362459 335539 374012 756346 795926 531411 456043 302152 296067 343519 342866 354445 362451 365575 368309 406043 407658 665570 691881 40.05 67.6 1
09:06:04 2023-09-27 366235 365643 89910 87721 138371 144496 142585 141920 94442 96386 105190 108566 128934 134538 373616 400856 1078954 1053988 394194 409908 122987 106634 120517 120159 142769 140552 132821 130136 86963 85589 279353 247837 723416 728470 217528 218110 282308 282932 333789 324338 339830 342722 356003 359044 336445 375493 759526 802502 551790 456077 302721 295293 342997 342361 356369 359929 364996 369420 406301 409484 662466 691881 40.05 67.6 1
09:06:05 2023-09-27 371195 365295 90059 87897 138962 140631 143149 142377 94861 94140 105538 108618 129435 134750 373279 399942 1076038 1071838 396295 409226 123328 106634 120887 123110 143073 140569 129431 129811 87143 85447 277926 245742 729455 725349 218886 215922 280938 283414 331915 324604 338401 342541 355574 362968 335774 373638 760782 793495 542506 459681 301298 297565 342961 342866 356547 363539 366067 367095 408119 409449 665570 694344 40.05 67.5 1
09:06:06 2023-09-27 369869 366167 89758 87901 138366 140866 142581 142304 94756 94204 105125 108782 128877 135541 373015 398122 1086537 1063355 394714 409908 122884 106667 120114 123298 142606 140565 132769 130848 85410 85917 279353 247332 722093 728288 218746 216757 281095 283236 333283 324676 340824 340690 356359 362424 336009 374779 759428 794618 543808 457371 301542 296067 346610 342564 356583 363503 364996 368756 408340 409772 668204 691881 40.05 67.6 1
09:06:07 2023-09-27 369354 365141 90167 87897 139169 144390 142845 141974 94603 96386 105709 108482 129073 134844 374144 401138 1074477 1065927 395341 409585 123226 106667 120685 123230 142904 140671 132780 129986 87083 85679 279353 246438 723797 726494 217458 216965 280245 283414 332994 324857 337819 344842 355290 359149 336551 373903 762441 802611 544365 458056 302225 296125 342719 345293 356547 360824 366326 368237 410020 408875 660327 694872 40.05 67.6 1
09:06:08 2023-09-27 367265 365284 90075 87689 138984 144491 142845 141974 94764 96352 105532 108499 129227 134656 373616 399907 1079169 1069691 393136 412688 120218 106976 120749 123350 143499 140250 129787 130037 85468 85647 283410 246401 738883 726306 218206 216292 282663 283267 332802 324857 338365 342902 355574 361305 337262 376245 761361 792934 541139 454610 301938 297775 342961 342866 356583 362415 363820 367647 409948 409449 669495 694344 40.05 67.6 1
09:06:09 2023-09-27 371185 366280 90055 87893 138336 140701 142384 142302 94669 94300 105230 108749 129054 135173 373616 401138 1079169 1058654 398917 409873 122953 106634 120483 123230 142772 141237 132930 130357 86990 85647 279353 247136 723991 730741 218171 216931 279485 284281 333734 323871 340452 342564 356645 360764 338077 372811 756881 804316 551790 460007 302580 296067 344937 342794 356583 361872 367960 369348 408340 409808 658387 693356 40.05 67.6 1
09:06:10 2023-09-27 368186 365580 90001 87693 138970 140534 143149 142377 94474 96319 105644 108482 129612 132593 373852 401679 1076045 1065738 398519 412396 120007 106535 120508 123162 143073 140554 133089 129811 85442 85737 278452 246786 726179 726604 217528 217432 282308 283378 333704 324821 338092 344842 355005 359686 337059 373274 762467 802044 550419 458705 302152 296937 341672 345293 356011 360216 366918 368237 409948 408552 659320 693853 40.05 67.5 1
09:06:11 2023-09-27 367921 365315 89914 87689 138756 144496 142812 142008 94603 96386 105335 108532 129073 134726 373052 402374 1082087 1065630 395140 409873 123192 106634 120517 123196 142904 140453 129431 130136 87056 85620 283410 246438 722163 729578 218546 216257 281350 283052 333734 324363 340942 340725 357469 362424 334530 375072 755739 793008 531411 456006 302152 298532 345913 341722 357372 363503 364960 368792 408340 410131 667529 693576 40.05 67.6 1
09:06:12 2023-09-27 371459 365322 90150 88017 138544 141452 142710 142564 94700 94204 105295 108582 129073 135375 372833 401138 1079641 1059372 398917 412981 119992 106634 120448 123230 142640 140889 132896 130503 87056 85769 279353 246438 720959 729537 218171 216931 279198 284431 333734 323871 340452 342311 356610 361017 338077 372248 756917 804316 555248 460007 302005 296067 345668 342794 357120 361366 367960 368792 408340 410095 658350 693356 40.05 67.6 1
09:06:13 2023-09-27 368705 365616 89914 87889 138980 144461 142812 141974 94635 96386 105295 108532 129668 134597 373880 397529 1072919 1064718 396529 409262 123192 106634 120719 123059 142871 140453 133115 129897 86990 85737 279353 246292 730162 726604 219907 217536 281909 283307 332814 324712 341616 345256 354708 359651 337331 373939 762441 802539 545211 458705 301938 296901 342961 345075 357983 360216 367428 368237 409948 407623 659356 692836 40.05 67.6 1
09:06:14 2023-09-27 368710 365398 89939 87897 138652 140568 142778 141773 94474 96352 105223 108716 129438 132593 373274 403615 1080519 1063560 394324 409873 120025 106601 120719 123059 142904 140716 132907 129986 87056 85679 279353 246438 724795 731123 218546 216257 283107 283180 333969 324857 339902 341517 357756 361375 334530 375676 756881 793274 531411 455970 302225 295744 344937 341722 358484 363249 364960 368237 405129 411357 667529 693849 40.05 67.5 1
09:06:15 2023-09-27 369889 365319 89914 87897 138405 140734 142384 142008 94442 94139 105223 108936 128877 134914 373052 401174 1075275 1060439 398881 411776 120007 107049 120646 120092 142769 140516 129431 130225 85457 85917 280867 246401 726425 730424 218136 216931 279428 284827 332994 324340 340452 341926 356645 361052 337568 372212 759038 802611 546306 460660 302152 296067 345913 342516 356619 361049 367699 367942 408340 410131 658387 693849 40.05 67.5 1
09:06:16 2023-09-27 365962 365027 90009 87865 139512 144390 142845 141516 94764 96219 105644 108374 129073 132333 373616 399346 1078954 1068217 393150 409873 123192 106601 120719 123110 142871 140355 133150 129897 85075 85620 279353 247136 729265 721134 218511 216965 281700 281689 333969 324857 338092 342902 355574 360833 334565 376816 761361 795890 543808 453255 303167 297356 342961 344806 356011 362380 363857 371273 409948 408875 667492 692800 40.05 67.6 1
09:06:17 2023-09-27 367045 365027 90196 87721 138873 144509 143149 142377 94474 96320 105361 108566 129701 132593 373324 404216 1084547 1064680 394192 409766 120057 106568 120547 119962 143073 140510 129342 129990 87056 85589 278452 247486 727304 732300 218171 216292 281205 283183 333897 324821 339424 341794 358295 361305 334530 376245 756917 793383 550789 455965 302152 296513 342997 341758 358737 362952 364408 368828 407548 411357 667492 693849 40.05 67.5 1
09:06:18 2023-09-27 369844 365286 89918 87721 138371 144496 142812 142008 94442 96386 105328 108566 129008 134726 373579 396382 1074477 1066699 396637 410503 123106 106634 120685 123196 142904 140453 129342 129981 87116 85589 283410 246438 722629 725575 218206 217141 279428 284170 332994 324857 339424 342866 354472 361375 338113 373374 761361 793419 550419 459681 302152 296937 342961 344806 354943 361366 367178 368008 407512 407623 662275 694835 40.05 67.6 1
09:06:19 2023-09-27 366070 365032 89914 87865 138873 140768 143106 141806 94700 94236 105400 108507 129211 132734 373434 398574 1082050 1068703 394302 409585 123072 106535 120665 123196 142736 140453 133012 129897 87023 85769 279353 247837 719551 725575 218206 216594 280315 281654 333969 324821 338138 342902 355040 361305 336280 376282 760785 793081 531411 453255 302684 296937 342961 344806 358491 361366 364702 369384 409661 408266 665533 692567 40.05 67.6 1
09:06:20 2023-09-27 369817 365068 89791 87721 138483 144544 142754 142377 94442 96286 105262 108566 129416 134691 373352 402374 1072123 1060439 397953 408652 123072 106634 120838 123059 143073 140456 129431 129811 87177 85505 278811 245395 724288 730684 218171 216779 280565 284321 331717 324857 339938 341794 357492 361052 336280 372511 758561 799143 544365 460660 301298 296728 345424 341758 358197 361331 367428 369059 409024 409881 662018 695329 40.05 67.6 1
09:06:21 2023-09-27 369443 365469 89939 87901 138916 140568 142744 141907 94474 94075 105295 108566 129040 134691 373998 396347 1074295 1066699 396601 412396 120057 106634 120719 123093 142904 140355 132930 130217 87023 85531 279353 246438 728665 721102 218546 217268 279428 284281 333030 324374 339389 342902 354507 361375 337603 373411 761864 797943 550419 458412 302225 296161 342997 344562 354445 361402 367178 367942 407548 407623 662503 692836 40.05 67.6 1
09:06:22 2023-09-27 365712 365059 89976 87721 138980 144425 142845 141974 94474 96253 105295 108532 128952 134503 373584 398157 1082123 1068977 392668 409908 123072 106976 120562 120059 143165 140376 129342 130103 87110 86226 283410 248540 721985 726604 218558 217129 280280 282603 333969 324363 338401 345293 355539 361305 337341 376282 760782 797435 551790 453932 303008 296672 342961 344806 356047 361402 365549 369420 412131 407694 663582 693849 40.05 67.6 1
09:06:23 2023-09-27 370848 364511 89791 87725 138995 140803 142576 141974 94442 96253 105262 108566 129227 132593 373352 403012 1072919 1060439 396825 408688 123021 106568 120685 119900 142938 140355 129431 129807 87177 85557 280420 245049 728366 729788 218206 216965 280420 284316 331717 324857 339938 341794 357756 360800 336551 372847 761091 800309 543808 460007 301085 297356 344937 342276 358520 361366 366104 366837 406871 410167 663077 692836 40.05 67.6 1
09:06:24 2023-09-27 371185 364520 89914 87717 138487 144513 142951 142377 94442 96253 105328 108566 128952 134691 373324 400044 1078306 1071073 399086 409442 119928 106535 120749 119962 143073 140445 129609 129901 87143 85620 280995 246264 729558 726089 218886 216931 280679 284316 332994 324712 342344 342902 355574 363003 337568 372811 761361 793347 550419 460007 301542 296937 342997 342866 355192 363249 367178 367683 407548 407658 664231 692872 40.05 67.6 1
09:06:25 2023-09-27 366227 365909 90158 87865 138405 144496 142744 141911 94603 96386 105190 108532 128877 134691 373052 403615 1079169 1057426 393465 409262 122987 106634 120483 123059 142635 140466 133081 129807 87023 85679 283410 247566 723446 731123 217493 216628 281385 281817 333753 324363 339424 342866 356717 359149 334565 376282 759098 799143 541139 453932 302580 296728 342997 342866 358772 361331 364444 369124 407512 411357 664231 693849 40.05 67.5 1
09:06:26 2023-09-27 369483 364229 89914 87721 139000 140992 142677 142070 94894 94236 105433 108507 129073 132262 372833 403116 1072156 1059222 395982 408330 123226 106601 120719 120029 143334 140159 129609 129629 87210 85447 278811 245323 731808 730611 218206 216965 280315 283847 331986 324676 339424 342311 357792 361080 336587 373976 758511 800346 531411 459681 300617 298532 344937 342552 358772 362162 366659 367419 407512 411392 663759 692872 40.05 67.5 1
09:06:27 2023-09-27 367338 365389 89914 87725 138491 144500 142951 143220 94283 96353 105190 108749 132557 134855 373088 400291 1085268 1066699 394159 409873 122987 106700 120114 123333 142678 142984 132728 130635 86930 85832 279015 247661 718013 725331 218851 216965 280742 283414 333969 323907 340213 342902 355574 362424 336551 376012 759672 793495 540139 457408 303653 295651 345400 344806 355512 363284 366363 369492 406906 409583 667941 693590 40.05 67.6 1
09:06:28 2023-09-27 367782 365465 89972 87873 139213 140761 142778 142333 94732 94236 105394 108716 129250 134726 373052 400924 1079058 1057389 393569 409873 123072 107123 120646 123179 142871 140552 133150 130737 87023 85800 279353 247837 731107 729574 217528 217641 280315 282550 333969 324363 339938 342866 356360 359149 336622 375979 759135 802611 531411 455641 303512 295708 344937 342866 356619 360251 366140 369420 407512 409808 660327 691881 40.05 67.6 1
09:06:29 2023-09-27 368409 365063 89914 87721 138786 144461 142845 141974 94635 96319 105262 108566 129073 134597 373616 400313 1078403 1069727 394581 408652 123226 106634 120838 123025 142938 140159 129609 129807 87090 85505 277926 245569 739422 726891 218546 216257 281205 284032 332022 324640 338401 342902 356395 362968 334530 374048 760782 792374 547070 458056 300611 297631 342852 342614 356369 363432 364850 369170 409231 409629 668328 696814 40.05 67.6 1
09:06:30 2023-09-27 368831 364997 89730 88026 138240 140963 142446 142740 94442 94172 105157 108782 129084 135446 372906 398157 1085232 1065146 395701 409908 123106 106634 120552 123059 142904 140569 132965 129807 87056 85620 281905 246438 725311 728507 220531 216594 281267 283449 333734 324363 341279 341794 356454 363003 336551 375410 756346 793495 543808 457408 302366 296067 343555 342866 355512 362994 366389 369456 406301 407694 665533 691881 40.05 67.6 1
09:06:31 2023-09-27 365389 365103 89914 87721 138791 144496 142614 142008 94474 96419 105190 108641 128863 134726 372788 401533 1082052 1059410 396788 409801 123209 106601 120582 120124 142769 140811 129431 130560 85489 85800 283410 247837 723064 729537 219907 217922 280280 282616 333969 324362 339938 342722 356395 359149 336587 376245 760247 802611 539805 455647 303008 295708 344694 342577 356619 360251 365808 369456 407227 410131 661560 691881 40.05 67.5 1
09:06:32 2023-09-27 368409 364476 89947 87721 139000 140564 142713 141876 94699 96386 105328 108566 129105 134691 373088 399978 1078403 1069691 395945 409298 123174 106634 120838 123059 142938 140355 129431 129986 87090 85537 280420 245742 730794 726587 218921 216257 281267 284100 331986 324857 338436 344574 356395 363003 336044 373976 761361 792934 543808 458705 301298 297847 342961 342866 356583 364020 366104 367166 408441 409520 668548 692872 40.05 67.5 1
09:06:33 2023-09-27 367399 365616 89758 87757 138483 140631 143149 143166 94819 94300 105473 108982 128952 135292 372906 400545 1087636 1064961 396226 409766 122953 106667 120316 123145 142678 140726 129253 129901 87143 85620 279353 247106 724874 730741 218921 216292 281170 283414 332670 324857 341243 341553 357756 363257 335539 375713 756346 793495 531411 457048 302005 296937 343555 342866 355512 362994 365808 368828 408340 408552 665606 691881 40.05 67.6 1
09:06:34 2023-09-27 367632 364516 90104 87537 141696 144118 142913 141549 94828 96219 105538 108308 129105 134210 373616 402091 1069848 1060272 394785 409298 123106 106634 120719 123059 142736 140453 132930 129807 87056 85447 283410 246438 725824 728470 217563 217000 280345 283546 333499 324857 338138 342902 356717 359973 336587 375145 762444 802342 531741 458056 302152 295731 342961 342866 358198 361078 366659 368273 410055 411357 662503 697494 40.05 67.5 1
09:06:35 2023-09-27 369281 367712 89972 87777 138945 140691 142824 141762 94732 94172 105433 108399 128863 134433 373088 399942 1077539 1074288 394581 409226 123140 106838 120754 119994 143363 140173 133089 129629 87056 85389 280420 245395 726360 725544 218546 216257 282028 284489 331986 323755 338436 342902 356431 362459 336842 375145 761361 792374 531411 458056 301116 297140 342997 342866 356619 364375 364996 367166 409409 409843 669021 694909 40.05 67.5 1
09:06:36 2023-09-27 367119 365359 89947 87721 138405 144461 142896 142041 94474 96419 105190 108674 128952 134726 373088 399978 1080648 1057426 393569 409908 123021 106667 120517 123179 143410 140552 132745 130128 87056 85800 283410 247837 719434 729574 217563 217711 280315 283083 333969 324302 340213 342902 356681 359184 337603 376282 758585 802611 531411 454355 303008 296520 345632 342614 357407 360544 367068 369348 410364 410024 659889 693245 40.05 67.5 1
09:06:37 2023-09-27 369354 364925 90191 87537 139072 144189 142879 141416 94991 94140 105604 108242 129105 134304 373620 403044 1069848 1063198 395341 409585 123226 106634 120803 123093 142938 140355 132965 129897 87177 86289 279353 246438 729270 727992 218053 217338 280742 283484 333499 324857 337381 342902 356717 359973 337377 375108 761361 802611 551790 458056 302042 296335 342961 342866 358197 361078 366659 368273 413410 410167 660401 694945 40.05 67.5 1
09:06:38 2023-09-27 367373 365032 89754 87993 138478 140992 142754 142770 94442 94236 105223 108716 128877 135008 372716 399311 1086772 1065904 396728 409873 123157 106667 120650 119965 143073 140652 129342 129990 87143 85769 278452 246961 739487 729076 219381 216896 281135 283400 333969 324857 341448 341722 356717 363222 338696 375347 760508 793240 524533 457265 303008 296830 346892 342095 356941 364162 365848 369276 408340 410095 669495 693590 40.05 67.5 1
09:06:39 2023-09-27 369260 365571 89849 87905 138401 140661 142812 142564 94474 94172 105190 108749 129040 135138 373052 401138 1079169 1057426 396673 409226 119783 106667 120483 123350 142640 140552 132861 130348 87023 85832 279353 247136 718588 729574 218698 217606 282003 284245 333969 324363 340452 342830 356645 361340 338624 373675 756881 804885 550419 460007 303082 295257 345668 342866 357622 361366 368927 369420 406871 410131 658350 693849 40.05 67.5 1
09:06:40 2023-09-27 367632 365027 90013 87721 138791 140601 142812 142008 94830 94204 105709 108482 129283 132734 373734 399484 1076045 1064605 397953 412396 120090 106601 120685 123230 142904 140453 129431 130536 87177 85769 283410 246786 724031 725458 218406 217641 280280 283949 333969 324857 339150 344058 356681 360190 337568 375640 763522 802611 543808 458705 302580 297847 342961 344806 357658 361084 367178 369124 411209 410131 660291 694872 40.05 67.6 1
09:06:41 2023-09-27 367332 365023 89910 87721 138791 144663 142713 141974 94764 94204 105328 108532 128919 132704 372752 401174 1081284 1065592 395140 409585 123072 106634 120685 123196 142871 140355 129431 129897 87023 85531 279353 246961 724031 729022 218886 216779 281170 283378 333969 324604 340967 341758 358259 363286 336009 375676 756250 795181 531411 456006 302580 295708 346402 342239 358197 364304 365808 369154 408340 411357 668474 691623 40.05 67.6 1
09:06:42 2023-09-27 371459 365291 89878 88017 138263 141126 142710 142333 94700 94204 106193 108840 129073 135281 373015 400540 1077639 1060439 399864 409837 123089 106667 120483 123264 142772 140804 129609 130258 87023 85679 285999 246961 719875 729537 218698 216965 279818 284827 333969 324135 341483 342830 356681 361340 338588 373338 756881 802324 547677 460007 302794 296067 345668 342830 357622 362415 365829 369088 406266 410095 658350 692310 40.05 67.6 1
09:06:43 2023-09-27 366222 364511 90071 87541 141642 144189 142879 141745 94796 96285 105466 108350 129404 134398 373015 399626 1079169 1069737 392280 409262 123311 106601 120887 123196 142904 140355 129520 130326 87083 85800 280361 246961 726183 721129 218511 216931 282165 282514 333499 324857 338365 342902 355825 361305 334530 377083 762441 793495 543808 456615 302152 297847 342961 344806 357121 362676 364668 371273 409841 409953 669349 696814 40.05 67.6 1
09:06:44 2023-09-27 368898 367197 89972 87897 138980 140534 143149 142377 94668 96386 105328 108482 129435 134785 372716 403579 1080519 1065738 394581 409549 123192 106601 120803 123230 143922 140657 133089 130214 87143 85620 279353 246961 726387 731201 218886 216292 281599 283414 333969 324857 339424 341794 358835 362424 335503 376245 756881 793310 531411 456290 302794 297356 345424 342275 359590 363539 364960 369088 406906 412297 667492 693849 40.05 67.6 1
09:06:45 2023-09-27 369296 365032 90071 87997 138791 144491 142845 141911 94764 96419 105295 108641 128952 134691 373616 396382 1072919 1066699 399580 408652 123106 106634 120769 123145 142736 140565 129541 129807 87143 85620 283410 246438 726741 724548 220843 217606 280049 284822 333499 324857 339902 342902 354273 362389 338077 373638 762295 799661 531741 459823 301786 297284 344901 345256 355334 361225 368435 370783 410654 407623 661300 692800 40.05 67.5 1
09:06:46 2023-09-27 365703 364711 89972 87721 138984 144390 142824 141724 94442 94236 105611 108383 128934 134691 373052 398122 1084463 1066699 394302 409262 123157 106634 120685 120090 142769 140355 133098 129986 87023 85769 279353 247837 725680 721170 218546 217268 280938 282514 333969 324591 338401 344842 355574 361375 336587 377350 763522 793347 524533 455752 303401 296722 342961 345635 356011 362415 364960 369456 409984 408875 667355 692800 40.05 67.5 1
09:06:47 2023-09-27 369817 364184 89914 87725 138491 144496 143050 142377 94603 96419 105400 108716 128952 134691 373052 402374 1071327 1060128 396470 409262 123192 106634 120803 123110 143073 140652 129431 129811 87177 85589 281905 245049 725437 730741 218511 217303 281135 284751 331700 326586 343075 342276 358261 361199 337461 373793 760782 800091 531411 461314 301688 297775 345913 342794 358772 362379 366885 369059 406871 411357 664231 692872 40.05 67.5 1
09:06:48 2023-09-27 371709 365322 90009 87841 138791 144496 142812 141974 94756 96386 105328 108532 129020 134726 373616 396382 1077367 1069737 396529 409262 123192 106634 120803 123230 142904 140552 129520 129986 87143 85769 279353 246371 725282 721129 219569 216965 280049 284951 331664 324857 339424 342902 356074 363512 337603 373939 760785 793347 550419 460333 302152 296614 344937 342866 355512 364084 367960 368237 408728 408266 663077 692872 40.05 67.6 1
09:06:49 2023-09-27 368821 365067 90092 88013 138776 141223 142710 142333 94411 94236 105367 108615 129161 133041 373434 400400 1086001 1066699 393846 409873 122987 107156 120528 123264 142606 140552 132861 130357 85489 86193 279913 248188 726904 725245 218886 216965 280960 283538 333969 323871 340452 344599 355290 363251 336551 375072 760174 794618 532399 456006 303438 296067 344937 344806 355762 362994 366659 373304 408119 408588 664520 691881 40.05 67.6 1
09:06:50 2023-09-27 366529 364997 90013 87689 139081 144386 142845 141716 94506 96352 105328 108350 129073 134433 373052 403314 1069949 1059719 394159 408652 123345 106634 120991 123025 143600 139743 129609 129629 87210 85389 279353 245742 732549 729537 218206 217303 280843 283996 332490 324731 338401 342902 357792 360800 337059 375108 761361 802044 543808 458056 301298 297847 342961 342866 358772 361366 366918 370446 412401 412010 662957 697309 40.05 67.6 1
09:06:51 2023-09-27 371190 364881 90009 87901 139194 140534 143149 142573 94699 96219 105361 108458 129427 132593 373434 399626 1077602 1068932 396825 412396 119956 106634 120685 123145 143073 140456 129431 130392 87177 85557 279353 245742 724996 721215 219534 216292 280742 284281 331986 324857 339353 342902 356396 363548 336551 373976 761361 793495 524533 458554 302152 297775 342997 342866 357658 364667 365738 367683 408764 410131 665570 694344 40.05 67.6 1
09:06:52 2023-09-27 365393 364511 89914 87997 138984 144496 142462 142336 94442 96386 105328 108749 129040 134726 369474 399662 1079169 1056318 394159 409585 123157 106667 120517 123298 142871 140552 133046 130291 87056 86289 283410 247837 718753 728470 218171 217711 280315 283493 333969 324628 340452 342902 356681 359938 340379 376245 758561 802611 525508 457265 304084 296852 345876 342758 357515 360615 367068 369312 410654 409988 660107 693849 40.05 67.6 1
09:06:53 2023-09-27 367588 364511 90104 87689 139039 140339 143254 141449 94796 96185 105466 108019 130606 131853 374144 402976 1069812 1063198 394749 409549 123363 106634 120803 123059 142837 140373 133098 129807 87116 85620 279353 246438 731246 727405 218206 217489 280742 283847 333969 324857 338365 344842 358031 360260 337603 375108 761361 802611 524533 457983 302470 296593 342961 344806 358232 361331 367689 368828 411245 411357 661337 694909 40.05 67.6 1
09:06:54 2023-09-27 366493 364520 89791 87717 138483 140631 142754 142672 94474 96286 105295 108458 128863 134691 372456 399942 1081284 1063597 394581 409262 123072 106634 120719 123196 143073 140456 133089 129811 87056 85991 279353 246438 723124 729094 219569 216779 281402 283449 333969 324857 341519 341434 358009 363264 339176 375952 756241 795707 539805 457265 303008 297493 346892 342336 357622 364049 366140 369384 406005 411071 669459 693356 40.05 67.6 1
09:06:55 2023-09-27 369260 365104 89791 88170 138540 140606 142744 142312 94442 94172 105262 108902 128966 135541 373088 401138 1079169 1060279 398917 409873 122953 106667 120399 123298 143111 140731 132896 130348 87090 85737 281905 246961 719831 729783 218546 217303 279818 284974 333969 324592 341483 342636 357469 361340 338624 373411 756917 802611 549048 460007 303008 295501 345424 342866 357658 362676 365095 369420 406301 410131 658387 693356 40.05 67.6 1
09:06:56 2023-09-27 369869 364476 89914 87721 138791 141059 142710 142266 94895 94172 105466 108582 129194 134962 373470 400400 1076045 1064718 397953 409226 123055 106667 120719 119997 143165 141082 129431 129986 87056 85679 283410 246255 729365 721170 218206 217676 280280 283967 333499 324857 338401 345329 355290 360260 338350 375108 763251 802044 539805 458705 302794 298532 342961 343026 358484 361331 367178 369088 411859 411357 661337 694909 40.05 67.6 1
09:06:57 2023-09-27 366493 364476 90101 87725 138405 144566 142614 142204 94732 96386 105288 108566 129054 134562 372489 400259 1082087 1063313 394581 409585 123106 106667 120635 123264 142871 140341 132930 129897 87177 85679 279353 246438 722366 730222 219263 216779 281599 283414 333969 324857 341243 341794 357756 363548 336551 375979 756881 795926 531411 457048 302653 296441 343590 342866 356583 364404 366659 369348 405129 409235 669918 691623 40.05 67.6 1
09:06:58 2023-09-27 368308 367201 89972 87929 138683 140763 142744 142201 94700 94236 105400 108716 129040 134914 373052 400540 1081432 1057426 396529 409262 123021 106700 120439 120189 142673 140552 132896 130414 87056 85895 279353 247837 717711 728470 218546 217711 280394 283414 335591 324857 340488 342902 356717 360260 338659 374743 756954 804885 543808 457371 303438 296800 345315 342866 357693 360791 367960 369492 407512 410131 659356 693849 40.05 67.6 1
09:06:59 2023-09-27 367265 364480 89951 87689 138782 144425 142879 141974 94764 96253 105394 108383 129260 134562 373616 399346 1078403 1069455 393114 408652 123260 106634 120956 123025 142736 140030 129609 129629 87177 85505 280420 245395 733340 725281 218886 216594 282064 283414 333030 324278 339161 342902 356681 362389 334600 376282 762441 793226 531411 456006 302152 297378 344828 344624 360019 363800 364520 368165 409877 409988 669349 697531 40.05 67.6 1
09:07:00 2023-09-27 368308 364845 89787 87845 138405 140601 142216 142498 94732 96386 105295 108566 128952 134691 369510 399520 1082123 1065146 395420 409549 123140 106945 120719 123179 142904 140355 133150 129807 87056 85620 283410 246438 723588 728689 219227 216965 281367 284600 333969 324857 341519 341830 357756 363548 338144 375713 756881 793495 539805 457371 302580 296304 344553 342866 356583 363574 366659 369420 406266 409520 665570 693356 40.05 67.6 1
09:07:01 2023-09-27 367921 364511 90260 87689 141764 144189 143309 141516 94957 96185 105466 108275 129227 134398 373616 402374 1072159 1060508 394194 409908 123226 106667 120887 120076 142904 140159 133115 129897 87056 85472 279353 246438 729379 727405 218206 217676 280938 284081 333969 324962 338365 344842 357469 360805 340563 375383 763301 802502 531411 457909 303082 297487 342925 344966 358593 361225 367178 369124 411245 411357 662503 698302 40.05 67.5 1
09:07:02 2023-09-27 368633 364776 90009 87717 138980 140731 143207 142008 94603 96253 105571 108566 129040 134503 373875 399626 1078403 1069727 394022 409549 120120 106634 120956 123110 142938 140355 129609 129897 87243 85589 278368 245742 732367 726855 218921 216292 281852 284383 333499 324731 339424 342902 356681 363548 335539 376282 762981 792934 541139 458056 302152 296593 342997 344806 357658 364667 365808 368273 409984 410167 669495 694909 40.05 67.5 1
09:07:03 2023-09-27 365429 365366 89914 87721 138791 144562 142614 142041 94474 96386 105328 108674 128877 134820 373088 399978 1079169 1058767 395377 409585 123192 106667 120552 123298 142772 142966 133098 130381 86936 85864 279353 247837 721324 728507 218241 218790 283107 284032 335739 324784 341135 342794 357111 360119 338481 376669 757842 802324 547070 457408 303653 295780 345352 342614 358161 361331 367178 369492 407548 411538 660364 693849 40.05 67.6 1
09:07:04 2023-09-27 367962 364229 90104 87569 141700 144189 143309 141516 94796 96219 105466 108308 129259 132333 373088 402056 1069848 1060544 394194 409262 123260 106667 120719 123025 142938 140355 132907 129986 87056 85710 283410 246438 725073 727441 218206 217641 280755 284179 333969 324731 338401 344842 357756 360260 337603 375713 762441 802611 532399 458380 302580 296593 342961 344806 358772 361366 367178 369154 411245 411392 662312 697769 40.05 67.6 1
09:07:05 2023-09-27 369354 364778 90158 87809 139038 140726 142858 141840 94732 94107 105644 108582 129227 134656 373088 399662 1078403 1074390 394302 408652 123397 106634 120922 123059 143600 140385 129544 129807 87243 85447 277926 245742 729569 726342 218886 216292 282064 284281 333030 324767 339674 342902 356717 363548 335574 375979 762981 793226 548423 458344 301116 296593 344937 344806 357946 364667 366104 368237 409984 410167 669532 696189 40.05 67.6 1
09:07:06 2023-09-27 367659 365351 89914 88030 138487 140631 142951 142377 94506 96421 105190 108782 129194 135352 373088 400575 1079169 1057426 396637 409908 122987 106700 120552 123298 142974 143080 132913 130602 87090 85927 279353 247486 719225 729651 218886 217711 279888 284352 333969 324857 341519 342902 358607 362206 339445 374012 759135 802324 551790 460660 303008 296728 345913 342614 358486 362711 368663 369384 410074 411214 658277 694798 40.05 67.5 1
09:07:07 2023-09-27 369721 364633 89972 87721 138791 144430 142879 142041 94506 94268 105328 108716 129138 134761 373616 398787 1077460 1063634 396529 409585 123140 106700 120754 123264 142938 140453 132965 130070 87123 85504 279353 246438 728505 726342 218241 218167 280973 284352 333969 326318 339186 343356 357756 360800 337639 375979 762183 805032 531411 458380 302721 296593 342961 342975 359856 362415 367178 367978 410055 412297 661981 694945 40.05 67.5 1
09:07:08 2023-09-27 367080 365351 89758 87757 138405 141062 142581 142468 94187 94172 105157 108782 132299 135208 372788 396417 1086845 1065146 393569 409585 122953 106700 120316 123333 142443 143136 132711 130414 87030 85679 283410 246438 719842 729135 219605 217000 281599 283484 333969 324857 341796 342276 357792 363583 336587 375989 760122 794998 547070 457265 303008 296901 346892 342686 357515 363658 366772 369420 406266 410202 669021 693356 40.05 67.6 1
09:07:09 2023-09-27 371185 365652 89914 87933 138405 140601 142614 142727 94724 94172 105197 108782 128952 134984 373052 400575 1078897 1057426 396673 409585 123021 106733 120517 123247 142673 143066 132872 130635 86996 85927 279353 247456 719589 729574 218886 217676 279853 284352 333969 324628 341279 342902 358043 362424 338695 374843 759135 802360 551790 458174 303512 295780 343519 342866 357693 361078 367178 369492 407548 410202 660364 693849 40.05 67.6 1
09:07:10 2023-09-27 369781 364511 90104 87721 138786 144461 142845 142008 94635 96319 105784 108674 129073 134538 373088 399942 1078403 1072843 396788 409585 123209 106667 120922 123179 142972 140355 129609 129807 87243 85800 283410 245569 726675 727173 219605 216327 281817 285053 332742 327120 342889 344806 357613 364242 336480 374925 762871 795707 551790 460007 302152 295731 344937 342866 357407 365763 367178 368237 409696 410167 670873 700050 40.05 67.6 1
09:07:11 2023-09-27 367080 366457 89791 88058 138392 141357 142384 142727 94219 94236 105157 109116 132299 135243 372788 399726 1086845 1066699 394159 409944 122816 106700 120461 123298 142673 140727 132745 130103 87056 85769 279353 246438 739023 729574 219605 216965 281831 283484 333704 324857 341519 341830 357792 363583 336587 375649 756954 792716 551790 457408 303008 296686 346855 342866 358232 364667 366140 369420 406336 411392 669532 691332 40.05 67.6 1
09:07:12 2023-09-27 370142 365567 90075 87901 139081 140726 142744 142008 94668 96419 105394 108607 128984 134785 373616 397529 1074477 1064836 396565 409262 123226 106667 120803 123230 143661 140569 129520 130193 85448 85949 279353 247026 725957 726604 218781 218214 281029 284973 333861 324821 340344 346062 355503 361305 338659 375108 764385 802575 551790 458338 302684 297775 342816 346687 358474 362380 368221 369348 410596 408875 661769 694602 40.05 67.5 1
09:07:13 2023-09-27 365968 364476 90071 87689 139173 144390 142879 141675 94764 96353 105499 108532 129349 134527 373616 398751 1081247 1069737 392280 409262 123192 106912 120685 123196 142904 140819 129698 130160 87177 85832 279353 247486 724236 726089 218886 217606 282138 283464 333969 324857 339389 345817 356610 362424 336587 378570 762949 793310 536679 454610 302935 297847 342961 345781 357372 363255 365221 369240 411862 409988 669918 695823 40.05 67.6 1
09:07:14 2023-09-27 367261 364854 90063 87933 139178 140631 143149 142672 94603 96419 105447 108707 130155 134844 373579 403615 1081247 1063462 393986 409585 123192 106634 120803 123230 143073 140652 129431 130483 87177 85769 279353 247136 724472 731718 218851 217303 282064 283414 333969 324857 340452 342902 359653 361340 336280 377350 759098 799107 541139 455965 303008 297775 345424 342866 360363 363503 365505 369420 408728 412623 667492 692310 40.05 67.6 1
09:07:15 2023-09-27 369556 364444 90071 87961 139077 140601 142879 142008 94699 94204 105571 108682 129073 134785 373584 396382 1077639 1069737 396637 409549 123226 106667 120887 123230 142904 140552 129431 129986 87243 85800 283410 246438 734003 725575 219569 217606 280280 285267 333969 324857 340416 342902 356359 363548 338659 373976 762295 800192 531411 461203 303008 297739 345632 344697 356405 364162 369267 369204 409543 408839 664231 694872 40.05 67.6 1
09:07:16 2023-09-27 364809 365068 90154 88017 138980 140886 142824 141957 94474 94171 105749 109020 129040 134538 373616 397529 1085232 1069737 394123 409837 122953 106667 120483 123230 142769 140565 133098 130136 87050 85864 279353 248364 733775 721093 218886 217303 281563 283662 335859 324821 340452 343061 356359 362424 336587 378191 763522 793310 531411 454670 303008 297775 342961 343251 357407 364369 364960 369088 410884 410131 670481 694909 40.05 67.6 1
09:07:17 2023-09-27 371459 365032 89886 87993 138366 141568 142291 142434 94699 94236 105230 108749 128877 133151 371927 401138 1076838 1060439 398917 409226 122987 106634 120517 123264 142816 140552 132930 129986 85255 85832 279353 246438 725798 731123 218886 217303 279967 285187 333717 324604 342025 342577 358692 364481 339266 373793 758915 804776 551790 461314 303918 297428 344518 342866 358197 361366 369119 372331 407441 411321 658350 693849 40.05 67.6 1
09:07:18 2023-09-27 369354 364996 90229 87721 139173 144390 142845 141745 94603 96386 105328 108532 128919 134785 373052 400540 1072956 1063276 395341 409873 123192 106667 120719 123264 142904 140573 129431 130202 87056 85832 283410 246438 735172 726972 218511 217676 280938 284383 333969 324857 338401 343286 358259 361305 338077 375979 762441 802611 543808 458380 302580 297906 342961 342866 359278 362733 367178 368273 411209 412261 662312 695893 40.05 67.5 1
09:07:19 2023-09-27 367368 365032 89758 87997 138371 141324 142581 142665 94379 94203 105125 109083 128877 135208 373052 397843 1086809 1066661 395701 412652 123157 106667 120719 123264 142904 140552 129431 129986 87177 86071 279353 247413 724676 731780 219806 217315 281975 284139 333861 324821 341821 342372 358656 363512 336551 376282 756917 795561 543808 457371 303008 297356 344553 342866 356476 364631 366918 369384 406266 410167 668474 691881 40.05 67.6 1
09:07:20 2023-09-27 367192 365023 90009 87993 138396 144698 142812 142302 94474 96353 105328 108749 129073 134949 373052 400540 1079169 1063706 396601 411097 123226 106700 120517 123298 143097 140552 132896 130324 87083 85800 283410 247661 729439 728985 218886 218354 280319 283971 333969 324821 341243 342902 357685 360800 339171 376245 759098 802288 551790 457371 303869 296937 345913 342866 358185 361331 368037 371365 410617 411106 660181 695056 40.05 67.5 1
09:07:21 2023-09-27 368705 365331 89943 87725 139081 144557 142845 141974 94699 96353 105499 108566 129105 134691 373052 399978 1079169 1069727 395030 409585 120153 106976 120715 120059 143596 140481 129698 130070 85416 85827 278811 245633 730692 728669 219784 216896 282028 285151 333499 327582 340309 344842 357995 364640 336587 375676 764606 794618 547070 459681 302430 297559 344937 344806 358737 365471 367428 368792 409984 411068 669532 694909 40.05 67.5 1
09:07:22 2023-09-27 367926 365288 89914 88299 138371 141324 142581 142763 94442 94236 105295 109116 129008 135208 372752 398157 1087561 1065904 394159 409873 123192 106667 120922 123298 142904 140552 133150 130075 87090 85859 283410 246786 741089 728470 219605 217268 281599 284405 333969 324410 342314 342830 357720 364384 337059 376282 759664 795561 547070 457726 303653 296686 346892 342686 357515 364489 366995 369276 409495 411178 669330 693849 40.05 67.6 1
09:07:23 2023-09-27 367668 365324 90009 88170 139581 141029 142812 142468 94442 94204 105644 108849 129073 135208 373320 400540 1079169 1057825 396673 409873 123106 107141 120685 123384 142871 143066 129431 130470 87056 85864 279353 247486 719346 729551 218921 217980 280512 284751 333969 324857 341519 342902 358008 362424 339409 375108 760210 802324 551790 460660 303869 296937 343555 344806 358197 361331 367960 369528 408728 411357 660364 691821 40.05 67.6 1
09:07:24 2023-09-27 369317 366682 90075 87721 138786 144588 142879 142008 94796 96353 105637 108749 129105 134597 373616 400540 1081469 1072045 395701 409944 123345 106667 120956 120080 143334 140355 129698 129986 87210 85679 279353 245742 733271 727619 219569 216965 282156 284716 333734 327582 342588 344624 357470 364356 336445 376135 765419 793386 551128 459245 302323 297775 344937 345331 358449 365727 366622 371273 410742 411321 672496 695930 40.05 67.6 1
09:07:25 2023-09-27 368221 365424 89914 88206 138483 140970 142754 142968 94603 94204 105328 108782 129054 135103 373616 399346 1085268 1066699 396728 409908 120026 106667 120803 123264 143073 140657 129431 130304 87243 85800 280995 246786 723153 729642 220066 217454 282629 284316 333969 324857 342555 342830 358583 364349 337059 376282 758561 793310 531411 458056 303653 297565 345072 344806 356619 364084 367178 369456 406871 410095 667020 693849 40.05 67.6 1
09:07:26 2023-09-27 367597 364516 90108 87721 139178 144592 142879 141876 94796 96352 105604 108383 129259 134433 373616 403579 1069812 1064718 394749 409549 123362 106634 120991 123059 143368 140159 129520 129718 87090 85679 279353 247063 730148 730741 219170 217571 281493 284609 333379 327618 341616 344769 358116 361164 338077 376209 762981 802611 546477 458448 302653 297559 342961 344806 359820 362676 368184 368828 411823 412587 662312 695930 40.05 67.6 1
09:07:27 2023-09-27 368696 364476 90071 87933 139081 144425 142879 141974 94699 96386 105394 108641 129105 134761 373052 399942 1079169 1069727 395384 410503 123294 106667 120922 123145 142938 140355 129520 129807 87210 85710 283523 245742 727027 726855 219569 216687 281831 284836 333030 324767 339902 344842 356717 364384 336587 375676 762981 793495 559418 459681 302152 296558 344937 344806 357945 365214 366918 371000 413754 411071 671829 695747 40.05 67.6 1
09:07:28 2023-09-27 365101 365027 89976 87721 138786 144531 142845 142008 94474 96319 105295 108716 128952 134820 372752 400856 1081469 1058767 392944 409549 123106 107352 120680 120222 143131 140804 129520 130503 85404 85981 279353 248188 722297 729355 218406 218707 281528 283734 333969 324857 340488 344769 357720 360190 338113 377083 758511 804849 551790 455970 303653 296650 345668 342866 358197 361331 367178 369492 408406 411068 661806 693849 40.05 67.6 1
09:07:29 2023-09-27 367044 365353 90104 87721 139173 144425 142879 141974 94796 96285 105637 108383 130254 134433 373088 403579 1069848 1063597 395306 409908 123500 106634 120991 123059 143368 140257 129609 129807 87090 85800 280867 246438 729275 728470 220218 217641 281603 284410 333969 325256 338401 344842 358607 360800 338113 376282 762441 806209 548479 459135 303653 299423 344792 345537 359676 362309 368733 369240 411970 412407 663068 696423 40.05 67.6 1
09:07:30 2023-09-27 368161 364516 89791 88026 138366 141552 142291 142468 94442 96553 105328 108749 129040 134949 373064 401533 1088372 1066587 396262 409766 119990 106601 120784 119992 143245 140678 129609 130136 87210 86231 279353 246961 723971 730011 220066 217606 282134 284281 333969 326694 342591 342830 358871 364640 337850 376282 758561 793274 543808 458056 303008 297581 345072 344806 356619 364667 367178 369492 407286 410131 667529 693849 40.05 67.5 1
09:07:31 2023-09-27 365465 365067 90071 87873 138980 140701 142845 142468 94506 94204 105328 108936 129105 134984 373052 400821 1081469 1058931 396299 409549 123157 106700 120517 123264 142871 143066 132872 130381 87177 86076 283410 247837 718829 729574 218921 218694 280938 284436 335859 324340 341519 344370 358009 361129 339947 376135 758952 807168 543858 458558 304732 297248 346365 344733 358737 361402 366158 371655 411526 411828 660327 691821 40.05 67.6 1
09:07:32 2023-09-27 369869 365366 90468 87929 141893 144289 143309 141974 95079 94236 105459 108749 129260 134726 373616 401138 1077367 1065146 396250 409908 123260 106700 120922 123298 143334 140819 129520 130160 87150 86012 279353 247413 723592 726891 218733 218354 281170 284716 333969 324857 339424 344319 358583 361340 338350 376282 764064 802324 531411 458705 303008 297042 342961 345781 359314 362451 367699 369420 412475 412297 662275 695930 40.05 67.5 1
09:07:33 2023-09-27 367900 365059 90225 87993 138998 141059 142820 142434 94764 94301 105394 108749 129105 134726 373052 400928 1082123 1065663 395140 409873 123260 106700 120922 123264 142938 140580 129520 130238 87210 85800 283410 247136 726976 732114 220079 217432 282642 284276 333969 326694 341893 342686 359233 364462 337425 377203 758525 793274 547070 457408 303869 297349 345001 342866 356654 364631 366918 372480 406871 410167 668548 693356 40.05 67.6 1
09:07:34 2023-09-27 365943 364511 89914 88026 138873 140970 143149 142770 94474 96353 105295 108749 129073 134949 373052 400259 1079169 1058580 396601 409908 123021 106700 120426 123470 143073 143193 132930 130483 87090 86044 280995 247837 721404 729651 219416 218729 280315 284751 333895 324857 341555 342902 358295 361411 339684 374779 760247 802396 556638 459355 301968 296937 346365 342866 358737 362451 366193 369528 411235 411106 662032 693664 40.05 67.6 1
09:07:35 2023-09-27 369035 364507 90009 87753 139081 144496 142879 142008 94668 96419 105466 108532 128984 134503 373052 399662 1079169 1072571 394581 409298 123294 106634 120991 120042 143659 140376 129965 130193 85416 85827 278811 246090 729682 728669 219771 217164 282863 284716 333499 325256 339938 344842 358045 364498 336516 376816 763522 793495 543808 459497 302366 297847 344937 344806 358257 365763 366659 368828 411209 411392 670993 696682 40.05 67.6 1
09:07:36 2023-09-27 366529 365616 89914 88146 138478 141090 142754 142770 94474 94236 105223 108749 128877 134949 372752 398787 1086809 1066699 395701 409908 123260 107123 120922 123213 143073 140657 129609 130214 87210 85679 279353 246438 721697 729642 219947 217489 282028 284639 333969 323790 342591 342866 358871 365223 337603 376816 759124 793347 547070 458056 303869 297667 347838 342577 358522 365328 367068 369348 410074 412117 669349 695823 40.05 67.6 1
09:07:37 2023-09-27 367668 365331 90104 87993 141661 144562 143309 142434 94764 94204 105775 108749 129194 134820 373880 402386 1081417 1068020 398482 410701 120088 107182 120853 120319 143431 140713 129698 130848 85474 85891 279353 246438 725500 726855 219170 218755 281249 284951 333969 324507 340213 346796 356681 361411 339171 376282 763762 802611 551790 460007 302972 297349 342997 346760 356619 362451 365865 369420 411859 409843 662503 694909 40.05 67.5 1
09:07:38 2023-09-27 366216 364480 90108 87873 141688 144518 143545 142278 94957 96419 105564 108383 129435 134468 373616 398751 1082123 1068137 393465 409908 120190 106667 120922 123264 143370 140558 129520 130214 87243 85864 278452 247486 725571 725381 219605 217711 283245 283215 333969 324731 339424 343321 357506 363229 339176 378275 764569 793422 551482 455824 303008 299460 344901 345781 358018 364049 364996 369384 411245 409881 671175 695893 40.05 67.5 1
09:07:39 2023-09-27 368776 365063 90075 88026 138887 141062 142744 142761 94926 94300 105888 108982 129073 135292 372943 401031 1079058 1060021 401265 409908 122953 106700 120552 123333 142772 140840 129736 130536 87177 85864 279353 246961 726742 731641 219263 217711 280315 285258 333595 324857 342555 342902 358331 362459 339684 374541 759171 802396 550419 458856 303727 296650 344553 342866 358772 361402 366193 371691 408764 411428 660364 692346 40.05 67.5 1
09:07:40 2023-09-27 367632 365039 90104 87721 141661 144320 143309 141876 94764 94236 105466 108749 129129 134796 373616 400540 1074514 1064390 395971 411740 123226 106667 120922 123127 142904 140727 129520 130075 87123 85864 279353 246438 723066 726891 218711 218509 281896 284902 333969 326694 339281 346796 357613 361199 338517 376135 765111 803747 551128 459355 303008 297933 342852 344319 359820 362451 367178 369456 412331 412658 662312 696953 40.05 67.6 1
09:07:41 2023-09-27 368144 364511 90104 88026 139178 144465 142879 142008 94764 96386 105637 108674 129194 134597 373088 399978 1079169 1071809 394302 409908 123328 106667 120991 123264 143131 140355 129698 129986 87277 85589 283410 245742 728575 727410 219263 216965 283204 284410 333499 325256 340223 344842 357792 363583 336080 377083 763522 791892 548423 458380 302152 296628 344937 344806 358450 364667 366104 368309 410920 411068 671829 699520 40.05 67.6 1
09:07:42 2023-09-27 366235 365063 89951 87993 138791 140734 142845 142468 94474 96386 105295 108782 129073 134984 373088 399978 1078954 1057454 398803 409908 123055 106700 120552 123333 142736 140741 129809 130881 85416 86257 279353 248364 725112 729391 221313 218895 281231 284609 335859 324857 341519 342902 358331 361093 339947 376245 759672 802360 531411 458056 304300 296441 343555 344806 358772 361366 366659 371655 408764 411357 663289 691821 40.05 67.6 1
09:07:43 2023-09-27 367080 364711 90075 87721 139077 144483 142913 142008 94796 96386 105637 108383 129259 134468 373088 403650 1072956 1063597 395063 409298 123397 106667 120991 119950 143402 140159 129787 129807 87243 85710 279353 246438 732437 729783 218886 217711 281744 284751 333969 325747 339424 344842 358871 361375 338113 376282 761268 802611 543808 458705 302042 297775 344828 345113 359604 362746 367960 369276 412006 412515 664120 697806 40.05 67.6 1
09:07:44 2023-09-27 366529 364542 89758 88030 138401 141159 142384 142732 94379 94236 105157 109041 132365 135243 372788 398157 1088410 1068782 396433 412981 123260 107042 120734 120124 142803 140516 129698 130503 85468 85981 279353 246961 725514 729574 219640 217432 282081 284303 333969 323790 342278 342636 358728 364640 336587 376816 758561 793310 543808 457408 303008 297671 345072 342866 357407 364631 367178 369456 406871 410202 668548 690844 40.05 67.5 1
09:07:45 2023-09-27 366564 365616 90104 87997 138984 140801 142845 142468 94796 96387 105361 108782 129105 134984 373052 400575 1078954 1057862 396601 409944 123021 106667 120719 123162 142640 142866 132930 130324 86970 85891 283410 247661 722459 729574 219263 218729 281170 284454 336540 324857 341555 342902 358331 361375 339983 375989 761864 807168 549048 458558 304732 297284 346855 345184 358557 362238 369005 371583 408692 411971 660327 695144 40.05 67.5 1
09:07:46 2023-09-27 369515 364476 90067 87725 139081 140601 142879 141974 94959 94172 105961 108707 129469 132734 373434 400397 1079058 1075574 395443 412688 120185 106634 120956 123350 143235 140453 130144 130650 85448 85832 278811 245742 732596 728115 219960 216931 282064 285187 333734 325484 340223 344842 357756 364640 336551 376282 763522 795583 547070 459355 302580 297595 345668 345293 358486 365727 366918 369088 411173 411357 671469 696682 40.05 67.6 1
09:07:47 2023-09-27 367302 365580 90034 88271 138396 141781 142614 142896 94699 94204 105361 108974 129073 135138 372452 399626 1087617 1066699 393810 409908 123397 107240 120922 123298 142904 140552 129609 130225 87210 86012 283410 246786 730863 729724 220255 218075 281817 285614 333825 326586 342447 342686 358656 364498 339233 377166 759991 796834 547070 458380 303008 297140 345556 345599 358745 365108 367699 369492 407512 409846 668328 693849 40.05 67.6 1
09:07:48 2023-09-27 369354 367055 90311 87929 139460 140723 143517 141920 95023 94204 105947 108441 129778 134621 373279 403579 1072882 1065291 395341 409873 120233 106634 121328 120080 143860 140481 129811 129986 87243 85949 279353 246961 729712 729751 218886 218319 281599 284751 333969 325712 339424 345573 358871 361340 338624 377083 762343 802324 547070 458705 302935 297528 342961 345856 359856 362994 367960 369420 412149 412587 664231 696953 40.05 67.6 1
09:07:49 2023-09-27 369555 364476 90042 87721 139081 140467 142879 142204 94764 96353 105466 108641 129171 134691 373052 399978 1079169 1072008 395140 409262 120273 106634 120956 123316 143368 140355 130055 130437 85427 85981 279353 245706 729796 728669 220149 217164 283068 285009 333554 327618 340416 345573 357756 364093 336551 375952 764606 795181 551128 458705 302366 299532 345876 344806 358484 365471 367178 368792 410884 411357 669495 696423 40.05 67.6 1
09:07:50 2023-09-27 366493 365032 89914 88178 138474 141418 142655 142968 94411 94204 105190 109170 128877 135541 372489 397564 1086809 1066699 394123 409873 123192 106667 120922 123264 143073 140456 129431 130304 87210 85864 281905 246438 725886 728543 220101 217676 282028 284969 333969 324857 342555 344574 358295 364896 337331 377083 760210 793310 547070 458571 303438 297356 345591 346160 357372 364930 368000 372334 410654 410600 667346 694761 40.05 67.6 1
09:07:51 2023-09-27 367632 364997 90104 87869 139169 140509 143275 141911 94796 96352 105637 108532 129292 134691 373052 403579 1072123 1066354 397560 412395 120513 106502 121512 123299 143731 140357 130055 129986 85459 85949 282877 246786 728942 729783 218921 218567 281817 285156 333969 325747 339389 345329 359919 362141 338659 376816 763522 804885 547070 458705 302580 299315 344937 344806 360399 363503 368221 369384 412439 413530 664231 696916 40.05 67.6 1
09:07:52 2023-09-27 368959 364516 90104 87933 139178 140801 142879 142434 94796 96353 105604 108716 129259 134820 373088 399942 1079169 1074095 395701 409873 120086 106667 121328 123298 143596 140552 129698 129986 87277 85949 280867 245742 739074 727410 219912 216965 282912 285276 333969 325747 340452 344842 358259 365188 337295 377093 764964 794961 550481 459970 303008 299460 345876 345744 359123 365585 367032 369204 411209 411682 670481 696646 40.05 67.6 1
09:07:53 2023-09-27 365429 365027 90013 87993 139110 141062 142845 142665 94796 94332 106092 108849 129624 133186 372870 400995 1082200 1058537 398371 412688 120040 107223 120853 123333 142871 141022 133115 130569 85448 86225 279353 247837 728955 729574 220531 218930 281563 284316 335859 324857 342001 344842 358607 361340 339684 377350 760785 802360 531411 458380 304806 296650 343555 344806 358772 362415 367428 372216 409948 412261 664231 692310 40.05 67.6 1
09:07:54 2023-09-27 367632 365003 90260 87993 139173 140626 143309 142008 94957 96353 105775 108532 129292 134656 373616 403579 1074514 1064353 395935 409873 120315 106667 120991 120059 143833 140355 129876 129897 87277 85800 279353 246438 732327 729537 219227 218354 281887 284937 333789 328277 342588 345817 359522 362247 339266 377203 765691 804776 543808 459355 302684 299591 344937 345355 360364 363397 368221 369348 412439 413203 662957 696806 40.05 67.6 1
09:07:55 2023-09-27 369092 365331 90154 88202 138864 141748 142744 142828 94764 94365 105914 108916 129381 135410 373133 399942 1086845 1066699 396396 413566 123294 107215 120956 123298 142938 140552 130093 130881 87277 86044 279353 247136 725500 730741 220326 217641 282099 284751 333969 324504 342555 342636 359954 365188 337603 377350 760210 793310 547070 458380 303438 297523 345591 344806 358197 365144 367699 369492 407512 411321 669459 691821 40.05 67.6 1
09:07:56 2023-09-27 366529 365607 90038 88026 139081 141159 142879 142468 94764 94172 105637 109008 129073 135043 373052 401102 1082237 1059372 396601 409908 123157 106700 120719 123470 142871 143066 129783 130692 85480 86257 279353 247690 721203 729391 219464 218930 281546 285009 336322 324784 342375 344769 358547 362424 340197 376816 762949 805879 544365 459355 302888 297775 344518 345537 358772 361366 367178 372216 408764 411971 663759 692836 40.05 67.6 1
09:07:57 2023-09-27 367597 366828 90136 87993 139173 144522 142879 141974 94957 96386 105775 108383 129357 134656 373616 403295 1072159 1064390 395935 412688 120250 106634 121328 123230 143700 140355 129787 129807 87243 86012 280867 246786 731890 729765 218956 218755 282046 285263 333969 325747 339902 343321 359954 362459 338624 377350 762981 802288 543808 460007 302366 297493 345668 342866 359568 363291 368037 371273 410634 413714 666045 696769 40.05 67.6 1
09:07:58 2023-09-27 368757 365612 90071 88146 138980 141357 142812 142698 94474 94203 105394 109116 128952 135208 372752 396417 1088389 1068217 395027 413566 119925 107469 120646 120319 142803 140945 129520 130914 85480 86135 279353 247099 720330 730606 220255 217676 282174 284639 333861 325256 342591 342866 359412 365188 338113 378117 759627 793347 543808 458380 303653 298072 345627 345293 357658 365471 367699 369456 407512 410167 669495 692310 40.05 67.6 1
09:07:59 2023-09-27 366235 365315 90071 88150 138984 141159 142879 142434 94764 94236 105532 108782 129194 135078 373616 400540 1078954 1060089 396565 409908 123106 107174 120803 123367 142871 143101 129520 130881 87210 86225 283410 247837 720316 729574 219605 219035 281170 284862 334189 324857 342037 344842 359147 362424 340472 377350 761751 807094 539805 459497 305165 297739 346892 345781 359134 362782 370044 372334 409195 412551 661806 692836 40.05 67.6 1
09:08:00 2023-09-27 369664 364776 90104 88014 139178 140734 143424 142468 94957 94172 105914 108849 130087 133000 373634 401533 1079095 1074317 398766 409766 120153 107149 120784 120124 143368 140552 129609 130075 87277 86289 279353 246438 730680 725322 220326 217641 281817 286575 333969 324767 341003 345329 358583 365480 339146 375145 763522 793347 531411 458856 302721 296593 345668 344806 358772 365763 366122 369384 411559 411392 667529 696953 40.05 67.6 1
09:08:01 2023-09-27 368198 365315 90071 88150 139077 141324 142845 142468 94474 94204 105492 109120 128952 135208 373088 397564 1088389 1068977 394714 409944 122987 107281 120517 120204 142640 143301 132896 130947 87056 86225 279353 247486 717092 729537 220290 217711 282077 284836 333825 324604 342411 342397 358584 365337 338481 377849 760602 798000 554018 458595 303869 297068 345591 343286 357658 364056 368037 373160 411173 410167 667020 692872 40.05 67.6 1
09:08:02 2023-09-27 369781 365295 90311 88081 139134 141378 143844 142770 94893 94172 105815 108649 129612 132948 373434 403435 1074440 1060544 395341 409837 123294 107123 120818 123264 143668 140657 129787 130125 85459 86012 278811 245049 732139 731201 219569 218167 282064 285860 333499 325747 341519 342902 359954 363867 338659 375676 761361 802611 547070 459467 302042 297042 344553 342866 359856 364375 367261 369226 408441 413239 663759 694909 40.05 67.6 1
09:08:03 2023-09-27 369591 365032 90291 88038 139178 140634 142896 142476 94796 94236 105735 108749 129138 134914 373616 397529 1079169 1069545 398881 409908 123431 106700 120956 123264 143237 140821 129544 130258 87243 86225 279353 247063 729050 727678 220149 218895 281458 285080 333933 327387 341376 345817 356503 364093 340197 376282 762611 802539 531411 459143 303401 300221 343519 345115 359062 362853 366122 369492 413382 412297 662312 697694 40.05 67.6 1
09:08:04 2023-09-27 369354 365469 90257 88234 139100 141650 142824 142871 94796 94268 105499 109267 129558 131915 373579 398122 1088389 1069737 397953 412981 123055 107281 120719 120319 142769 143236 133089 130980 87277 86108 279353 247136 721056 729574 220290 218015 282890 285187 333969 324767 342627 342902 359412 365772 338386 378033 761324 793383 547070 458705 303942 297595 346147 345781 358197 365763 368221 371655 408155 410202 669495 692836 40.05 67.6 1
09:08:05 2023-09-27 366235 366493 90136 88239 141691 141552 142879 142698 94796 94236 105571 109041 129259 135078 373616 401174 1081321 1058659 396637 411747 120218 107411 120715 120319 143659 141142 129609 130980 85416 86406 279353 248364 719434 729391 219912 219035 281704 285187 334189 324712 342375 345329 359376 362459 340712 377350 761251 802432 533058 458705 302923 297847 345072 343286 360713 363539 366918 372216 410020 414405 664557 693890 40.05 67.6 1
09:08:06 2023-09-27 369350 364511 90260 88030 141700 141324 143652 142468 94796 94172 105775 108782 129259 134949 373880 404824 1074514 1063597 395971 409908 120185 106700 121328 123264 143733 140552 129965 130103 85544 86289 280420 245742 730830 731641 219569 218354 282182 285187 333969 325818 341003 344842 360498 363548 339647 377387 761499 806450 543808 459860 303438 302644 346402 345293 360799 363942 368743 369204 412912 413678 665646 696989 40.05 67.6 1
09:08:07 2023-09-27 364900 364516 90260 87753 141696 144496 143541 142008 95054 96453 105775 108674 130120 132593 373889 402102 1085239 1072788 393319 409801 120265 107042 121155 120059 143697 140552 129787 130193 87277 85864 283410 247449 734316 726819 219605 218167 283591 284564 335859 328045 340213 343356 358871 364349 336551 375525 763301 792122 551128 458380 302794 299532 345668 343321 358808 365763 365865 369420 411245 412623 671350 696989 40.05 67.6 1
09:08:08 2023-09-27 367080 365319 90071 88178 138883 141684 142845 142930 94635 94333 105361 109267 129073 135408 373611 398122 1088389 1068977 394159 409908 123106 107174 120754 123367 142871 143101 132999 130659 87277 86076 283410 246961 726188 729022 220290 217676 281817 285294 333969 324676 342411 344624 358009 365081 338517 377849 761178 798000 547070 459245 304732 296960 345591 344319 358484 365179 367776 373643 412439 411321 665570 694872 40.05 67.6 1
09:08:09 2023-09-27 369691 365059 90187 88202 139039 141714 143140 142862 95047 94203 105709 109166 129535 135327 373434 401031 1081469 1060544 399517 409944 120055 107485 120887 123401 142938 143336 129609 130815 85395 86198 283410 247493 724577 731641 219605 218202 280742 286217 333753 324857 342591 342902 359954 363583 340748 375676 761361 802432 543013 459575 303869 297356 345591 343251 359892 362451 365095 372479 409984 412658 663289 692872 40.05 67.6 1
09:08:10 2023-09-27 368216 364511 90417 87873 141932 144496 143541 142008 95119 96353 106191 108641 129633 134537 374144 403615 1072956 1065941 395935 412688 123568 106700 120991 123298 143700 140552 129698 130324 87277 86076 280867 247376 728857 731780 219806 218742 281958 285196 333969 328546 340273 346796 359739 362713 339409 377387 763186 805879 546477 460007 303869 297563 344937 343321 360726 363432 365608 369384 411859 413821 664231 696953 40.05 67.6 1
09:08:11 2023-09-27 366746 365469 90443 88082 139562 141223 143951 142302 95119 96320 105841 108716 129689 132593 373880 398751 1085268 1069727 394361 411169 123294 106733 120991 123333 143600 143001 129609 130447 87310 86321 285999 247661 725363 726342 220255 218354 283322 283564 334189 325256 340488 344355 358871 363583 337850 376690 763762 793310 551128 456043 303008 300126 345424 343321 358772 365763 367178 369384 412246 412007 671506 696989 40.05 67.6 1
09:08:12 2023-09-27 367080 365389 89762 88363 138405 141815 142614 142930 94699 94203 105433 109116 129073 135208 373616 398787 1088389 1068217 396751 409944 120265 107337 120715 120237 143630 140847 130017 130725 85454 86225 283410 247136 741565 729355 220815 218167 282925 285094 333969 326622 342555 342902 358835 365772 338659 378301 761864 793383 547070 458705 302003 297775 346390 343321 357693 365179 365095 372815 411859 411357 665606 694381 40.05 67.6 1
09:08:13 2023-09-27 368408 364520 90501 88170 140166 141029 143524 142468 95022 96353 106304 108649 129357 134855 373588 403615 1074514 1063597 395341 409944 120151 106700 121328 123179 143733 140552 129965 129986 85433 86771 280420 245742 732502 731645 219947 218694 282099 285223 333969 325853 341207 344842 361006 363548 339420 377387 761535 802396 547070 458705 302506 297598 343519 342866 360979 364375 366158 369124 409757 413821 664557 696989 40.05 67.6 1
09:08:14 2023-09-27 370931 365359 90124 88026 141661 141324 142896 142468 94957 94204 105564 108936 129689 133257 373625 399198 1079095 1072788 399938 409837 120118 107223 121190 120189 144106 140552 129698 130324 87277 86012 279353 247063 732817 725462 220326 218319 281634 286499 333933 325256 341243 344058 356681 363583 340233 376282 763762 802611 531411 458856 303653 296593 343590 345356 359856 363313 366122 369528 413709 413239 663289 698014 40.05 67.5 1
09:08:15 2023-09-27 367080 365067 90116 87937 141661 140701 143342 142336 94989 96453 105604 108749 129292 134726 373616 400013 1078990 1074406 394302 409944 123397 106667 121237 123247 143600 140552 129698 129986 87310 85832 280420 246264 730250 727410 220290 217676 283591 284987 333704 328546 341268 346233 358584 364498 337497 378127 765691 796871 549775 458558 302788 299460 345840 343286 359349 366792 368596 372480 411173 411324 669532 696989 40.05 67.6 1
09:08:16 2023-09-27 364836 365059 90344 88174 139365 141681 143604 142828 94893 94203 106061 108982 129876 135256 374035 403116 1082087 1060544 393846 411169 123380 107337 121086 123538 143334 143136 129609 130758 85512 86257 282877 247837 723680 731641 218921 219070 282191 284352 334728 324540 342397 343286 360752 362459 338149 376956 762981 799730 549775 457048 304516 297595 344589 344806 360497 365763 367178 371691 410956 411568 670518 695660 40.05 67.6 1
09:08:17 2023-09-27 371823 365355 90136 88239 138984 141586 142879 142698 94828 94172 105775 108816 129259 134855 373088 402374 1076111 1060544 398803 409908 123362 107273 120991 123333 143368 143066 129698 130357 87310 86012 280361 245524 732139 732499 220079 218589 282885 286602 333897 327618 342447 342794 360318 363548 339398 375979 762441 801723 543808 462297 302580 297703 345591 344806 359928 364780 367849 369492 408799 413530 663289 694945 40.05 67.6 1
09:08:18 2023-09-27 368051 365208 90443 88202 139571 141257 143638 142269 94957 96320 105703 108782 129357 132628 374035 401138 1081284 1074443 394302 412981 120200 106700 120991 123213 143733 141321 129876 130193 87344 85864 278368 246438 734805 728470 220136 217711 283852 285076 333969 328741 340524 344355 358871 365772 337639 377387 764964 793310 551128 460007 302794 297320 343519 345355 358808 366792 366709 369456 411245 412007 669918 696989 40.05 67.6 1
09:08:19 2023-09-27 367632 366488 90104 88303 138984 141586 142879 142761 94796 94268 105499 109041 129260 135208 373875 397600 1088389 1068174 395306 411169 119990 107552 120562 120650 143165 141609 129520 131013 85448 86320 283410 247763 722221 729482 220220 217711 282152 285022 333969 323825 342411 342758 358871 365772 338422 378338 762367 793419 548813 458705 302003 295731 346390 343286 358232 365214 366122 372852 411245 411392 667529 694381 40.05 67.6 1
09:08:20 2023-09-27 372243 365032 90289 88202 139465 141017 143254 142640 95079 94172 105848 108840 129324 134914 373616 403615 1076530 1064718 395899 409908 120103 106667 120956 123470 143530 140573 129811 129986 85480 85954 280420 245524 731933 732677 219569 218354 282064 285623 333969 325818 342001 342902 361006 363512 338659 376816 763522 806209 547070 461314 302684 297528 345036 344806 360653 364631 367261 369384 408728 413821 666119 696916 40.05 67.5 1
09:08:21 2023-09-27 371195 365576 90293 88026 141858 141357 143309 142631 95022 94268 105808 108974 129564 133250 373889 400044 1079058 1072751 400793 409801 120283 107189 121155 120319 143697 141754 129787 130725 85427 86166 279353 247026 725373 725245 220290 218694 281993 286736 333969 325484 341519 343286 357469 363796 340712 376816 765125 802611 547070 460512 303869 297042 344553 345356 360653 363539 366673 369528 413709 413821 663759 698968 40.05 67.6 1
09:08:22 2023-09-27 367044 367675 90257 88026 138984 141255 142879 142711 94925 94204 105775 108749 129161 135008 373052 401174 1086038 1066699 393569 411097 123465 107304 120956 123470 142938 140569 129787 130470 87243 86044 279353 247136 723183 731123 220290 217980 283031 285440 333969 324731 342591 342902 359954 365736 338077 377886 760130 793347 543808 458705 303869 297847 346355 345293 358197 365763 368221 369492 408119 411971 669495 692836 40.05 67.6 1
09:08:23 2023-09-27 365824 365027 90071 88170 139427 141681 143570 142761 94893 94300 105709 108982 130024 131587 373698 400995 1085318 1060439 396601 411097 123345 107485 120680 120237 143334 143301 129520 131013 87243 86556 283410 248364 732780 731123 219605 219070 281599 285316 334657 324857 342555 345329 359366 362424 340712 378191 761361 802432 531411 459736 302888 297775 345036 343286 360979 364049 367171 372216 410020 415133 665533 694872 40.05 67.6 1
09:08:24 2023-09-27 370885 364484 90281 88142 139178 141324 143309 142468 94957 94095 105768 108782 129259 134914 373616 404183 1075925 1063560 395935 409873 123414 106667 121328 123384 143600 140552 129787 129986 87344 86012 278368 245177 739729 732821 220044 218742 281958 285182 333861 329440 341821 344769 360826 363370 338624 377083 764036 804885 539313 461203 302794 297458 345036 344806 360399 364347 367261 369384 408764 413821 662921 695893 40.05 67.6 1
09:08:25 2023-09-27 367786 364333 90443 88086 139649 140992 143943 142770 95087 94204 105841 108716 129435 134691 373852 399907 1082013 1075169 394022 412981 120283 106700 121328 123264 143867 140652 129787 130214 85512 86012 280420 246438 732492 728632 220101 218354 283826 284751 333969 325782 340488 344576 358871 365772 337568 377083 762611 793274 547070 460007 303008 297528 345913 343321 358772 366529 367225 369420 411245 412297 668511 696953 40.05 67.6 1
09:08:26 2023-09-27 367597 366131 90104 88295 139269 141183 143149 143067 94796 94203 105499 109116 129161 135541 373616 397564 1088389 1069737 395063 411133 123157 107518 120960 120650 143469 141397 129520 131559 85395 86556 279353 247763 721971 730222 220837 218812 282890 285223 334433 324857 342411 346197 358259 365701 338659 377628 762981 798000 539805 459355 302888 297565 347838 344284 358737 365471 366122 373379 411173 409846 667492 694344 40.05 67.6 1
09:08:27 2023-09-27 369281 364516 90260 87993 139475 141781 143632 142434 94957 96386 105808 108707 129811 134691 374144 404183 1074477 1066425 395899 409908 120348 106667 121582 123264 144542 140552 130055 129986 85459 85986 279353 246438 731407 731641 219912 218847 283009 285223 333969 326767 341218 343286 361006 364093 339648 377350 761499 802288 550789 459503 302794 299387 345556 344806 360713 365179 367296 369456 409373 414405 661638 696423 40.05 67.6 1
09:08:28 2023-09-27 369853 365324 90136 88239 139169 141193 143541 142434 94957 94204 105703 108782 129227 133000 373889 399726 1079402 1071224 398808 410954 120233 107256 121155 120319 143598 140945 129787 130725 85512 86166 279353 247136 732918 726269 220255 218882 282112 286651 335750 327060 341519 345817 357792 365736 340712 376282 763191 801477 551790 459539 303653 297042 344553 345392 359566 363503 366673 369528 413745 412587 663759 698509 40.05 67.6 1
09:08:29 2023-09-27 367334 365322 89972 88299 138984 141848 142845 142930 94796 94204 105637 109083 129259 135138 373015 399978 1088389 1068977 394159 411097 123328 107141 120956 120409 143368 143101 130051 130692 87310 86076 283410 247136 725618 729783 220944 218354 283357 285316 335859 324767 342663 342902 359954 365772 338659 378570 763251 793383 541139 458705 304300 297042 346669 344576 358197 365727 366122 373679 411209 411682 668714 692872 40.05 67.6 1
09:08:30 2023-09-27 367009 365571 90136 88202 139462 142021 143570 142761 95023 94300 105947 109133 129745 132313 373998 403116 1085318 1061949 394159 411133 123260 107174 121051 123504 143334 140945 129961 130881 85383 86524 285999 248188 724237 731645 218921 219070 282956 284849 334423 324731 342278 345573 358871 362177 339409 377221 762441 802360 558059 457371 305760 296593 345072 343321 360979 365727 367178 372189 411245 412720 671469 695930 40.05 67.6 1
09:08:31 2023-09-27 372517 365023 90464 88239 139178 141815 142879 142930 94957 94236 105637 109116 129227 135446 373616 403579 1078403 1063198 398808 411133 120086 107174 121328 120319 143600 141246 130140 130659 85544 86166 278368 246292 726399 734311 220114 218825 282801 286947 333933 327850 342447 345513 360826 364171 339612 376209 763522 805032 547070 463613 302825 297458 346598 345537 360399 365179 368260 369492 408764 413821 663289 694909 40.05 67.6 1
09:08:32 2023-09-27 368831 365211 90443 88202 139644 141284 143943 142968 95087 94172 106158 108782 129746 134855 373889 400960 1082050 1075971 394581 413566 120348 106700 121497 123367 143867 140657 129876 130214 85427 86108 278811 246438 728929 727464 220255 218309 284459 285209 333969 325818 341243 344319 358835 365772 338350 377350 763725 793347 541139 460660 303008 297563 346402 344284 358772 366792 367261 369456 411245 411971 667529 696953 40.05 67.6 1
09:08:33 2023-09-27 367597 365331 90104 88243 139269 141085 143545 142968 94764 94268 105742 109116 129435 135541 373880 397529 1088389 1069455 395341 411747 123226 107281 120680 120650 143668 141437 129787 131678 85501 86588 278452 248364 724263 728669 220185 218672 282855 285223 334693 324857 342361 346760 358295 365736 339374 378570 763522 797531 552483 459355 305381 297775 345349 345356 360133 365179 367178 372779 413382 412587 671469 696423 40.05 67.6 1
09:08:34 2023-09-27 372215 365324 90136 88231 139462 141714 143397 142797 94796 94172 105703 109008 129876 135256 373616 402410 1077639 1063597 398938 409908 123362 107174 120991 123349 144106 141057 129609 130357 87310 86044 282959 245916 732331 732677 220008 218729 282925 287010 333969 325747 342591 344842 360740 364349 339684 376282 763522 802288 547070 459575 303082 297631 346390 345293 360979 365179 368657 369528 409373 413821 663289 695930 40.05 67.6 1
09:08:35 2023-09-27 368741 365616 90136 88178 139173 141357 143541 142698 94796 94159 105881 109116 129315 135173 373889 400327 1082046 1072024 399690 411604 120118 107256 121190 120319 143564 140945 129876 130635 85459 86257 279353 246961 724952 728669 220255 219035 282134 286311 333969 328291 342411 345115 358295 363257 340748 377350 765544 802324 531411 460660 303942 297595 345424 345392 360943 364084 366673 371655 414328 413821 662018 699005 40.05 67.6 1
09:08:36 2023-09-27 367040 365063 90501 88234 139264 141187 143545 142968 94957 94236 105914 109170 129435 135352 373088 401245 1086845 1069620 394159 411133 123500 107174 120956 123367 143469 143206 129787 131017 87344 86320 281905 247136 727422 731205 220326 218015 283357 285428 335859 325256 342627 344574 361006 365772 338350 376089 761361 797980 548423 458705 302427 297077 346669 343251 358484 366529 366122 373342 409625 412007 669532 694344 40.05 67.6 1
09:08:37 2023-09-27 368037 365616 90136 88178 139566 141614 143844 143166 95023 94235 105881 108982 129790 135446 373998 401031 1085318 1067029 396214 412363 123362 107281 121051 120484 143073 143180 129520 131017 87257 86320 281494 248540 721366 729651 219605 219789 282099 285187 335477 324313 342591 343321 359883 362459 339409 380001 761499 802396 549775 458056 302959 296628 347592 343321 360979 364631 367699 372779 411823 414117 668511 695930 40.05 67.6 1
09:08:38 2023-09-27 369853 365067 90322 88178 141893 141357 143442 142797 94989 94236 105841 109116 129446 135138 373880 396417 1079169 1069455 399799 411133 123568 107174 121328 123401 143630 143066 129787 130758 87344 86289 280420 246786 724879 725290 220979 218882 282028 286772 333969 325747 342325 343321 357756 364384 340748 377083 764878 802611 531411 459179 302003 297285 345072 345912 360713 364084 366966 371691 414660 414189 663972 701293 40.05 67.6 1
09:08:39 2023-09-27 369354 365246 90319 88234 139644 141284 144598 143166 95055 94204 106012 108782 129612 134855 374144 400924 1082087 1075971 394581 411169 120348 107223 121412 123333 143867 143206 129876 130214 85544 86439 280420 246438 730250 728557 220290 218354 284658 285223 333969 325853 341519 344355 359954 365772 339420 378033 763762 793383 547070 458820 303438 298172 344518 344319 358197 365763 368368 369528 412174 411392 665063 696953 40.05 67.6 1
09:08:40 2023-09-27 365393 365104 90417 88239 141927 141345 143342 142810 94957 94171 105808 109170 129194 135352 374144 398157 1088389 1072603 395971 411783 123294 107248 120715 120402 143596 141171 129787 130980 85480 86588 279913 249070 722422 728669 220648 218860 282925 285321 334763 323790 342314 347509 358261 365188 339648 376089 763725 799661 547070 458056 303883 295731 344553 345392 359566 366271 367178 371691 414328 412658 673450 697978 40.05 67.6 1
09:08:41 2023-09-27 373048 365059 90104 88239 141665 141714 143503 142896 94957 94236 105841 109116 129778 133356 373616 402976 1078403 1064718 398772 411169 123448 107174 120991 123367 143600 143101 129787 130848 87257 86289 278811 246264 728932 731641 220136 218694 282890 287014 333969 325519 342627 344842 360752 365217 339684 376282 763522 802324 547070 459611 302935 297077 345627 343251 360653 364667 368368 373374 409661 413821 661806 692872 40.05 67.6 1
09:08:42 2023-09-27 368186 365359 90264 88146 141927 140901 143541 142468 94957 94204 105808 109116 129324 134984 373889 402817 1080648 1068979 399086 411604 120183 107223 121155 120319 143528 140776 129965 130881 87310 86225 279353 247136 728696 728669 219569 219070 282099 285258 333969 328082 341146 345392 359954 363257 339684 378606 763798 802432 547070 460007 302427 299846 344937 344319 360713 364667 366158 369456 412510 414405 665646 699005 40.05 67.6 1
09:08:43 2023-09-27 367624 365607 90104 88271 139039 141848 142879 142963 94796 94396 105361 109342 129977 135502 373616 398157 1088902 1069727 395971 411783 123260 107355 120922 120319 142938 143371 133150 131079 87243 86620 279353 248188 715277 727405 220731 218389 283570 285860 334728 324857 342627 344319 358331 365223 339684 376690 761535 799708 547070 455824 305381 296628 343555 345115 359856 365506 367178 369528 413709 413239 673450 699005 40.05 67.6 1
09:08:44 2023-09-27 368262 365094 90260 88178 139497 141714 143604 142761 95023 94203 105914 108982 129502 135221 373434 403435 1088278 1069296 394159 412073 123397 107281 120956 120740 143630 143301 129876 130914 87257 86352 279353 247486 724232 732677 220326 218354 283826 285258 333687 325256 342591 342902 358939 365772 338624 376125 763251 801477 551128 458705 304516 297493 346147 343026 358808 366535 366158 372779 409948 412623 671235 694381 40.05 67.6 1
09:08:45 2023-09-27 368892 365324 90295 88178 142023 140834 143414 142468 94957 94172 105947 108749 129413 134855 374144 404824 1076075 1065663 395971 411133 120233 106667 121497 123298 143867 140777 130055 130103 85491 86076 279863 245742 731727 731389 220101 219070 282925 285258 333969 326802 341483 344842 361006 363548 339684 375789 761535 802432 547070 460007 302935 300307 344589 344806 360979 364667 366966 369456 409770 414480 667941 699796 40.05 67.6 1
09:08:46 2023-09-27 369745 365168 90319 88238 140170 141385 143672 142833 95023 94203 105808 109041 129357 134984 373880 400363 1082237 1072603 399481 411133 123345 107256 121387 123367 143368 143001 129698 130602 87310 86198 281905 246438 725022 725281 221050 218847 282064 286772 335355 325747 342037 343321 357792 364675 341228 377129 764301 802611 531411 458856 304300 297077 346855 345356 358737 363574 367261 369564 413745 411071 663759 698014 40.05 67.6 1
09:08:47 2023-09-27 367080 365291 90136 88178 139178 141586 142913 142930 94796 94300 105564 109116 129292 135243 373880 398157 1088902 1069764 395971 411783 123294 107281 120956 120155 144121 143241 129520 131017 87243 86384 279353 248540 722743 726960 220326 218729 282925 285223 334798 323790 342037 344873 358835 364675 338695 378127 763762 799744 547070 455751 305414 300095 346365 347742 360279 365585 367923 373497 413565 412443 670334 698302 40.05 67.6 1
09:08:48 2023-09-27 367043 365616 90355 88058 141833 141714 143735 142468 94957 94236 105742 109116 129227 135127 374144 405467 1086845 1066699 392980 411133 123328 107488 120991 123401 143402 143101 129698 130692 87310 86108 279353 247136 739252 732677 219947 218354 283826 284995 333722 324802 342350 343321 361006 365772 338445 376125 761361 800346 549775 457006 302427 299423 346112 344806 359892 365763 365095 371691 410581 413530 672496 694417 40.05 67.6 1
09:08:49 2023-09-27 370405 365616 90140 88202 138984 141586 142896 142698 94796 94268 105499 109267 129292 135208 373324 402124 1084435 1062251 401290 412255 120088 107437 120818 120402 144142 141142 129698 131013 87310 86320 279353 247837 719754 731421 220625 219035 281639 286535 334459 323790 342555 344842 359990 364675 341780 377083 762441 807044 559418 459539 304732 295731 345627 343286 360979 363539 365059 372852 411245 413821 665646 694909 40.05 67.6 1
09:08:50 2023-09-27 369817 365032 90264 88234 141730 141060 143342 142711 94957 94236 105775 109041 129259 134879 373656 400856 1080519 1075971 396493 411205 120233 107174 120991 123367 143733 142906 129787 130569 85459 86076 280420 246090 731477 728507 221360 217711 283472 286535 333969 325818 342073 343356 359448 365772 340472 376816 763186 799744 551790 459575 303869 299387 345107 344837 358484 364667 367332 371691 412510 411392 664231 696989 40.05 67.6 1
09:08:51 2023-09-27 366218 364520 90417 88026 141932 141452 143935 142727 95023 94236 106012 108649 129876 134997 374071 399800 1087636 1070960 394302 411133 123294 106733 120991 120319 143625 143302 129787 130848 87310 86257 281494 248364 728887 727599 220326 218764 283826 284352 334728 325747 341519 345201 359412 364675 337603 377293 765455 793347 549775 457408 303869 298222 343555 344319 360435 365102 366966 369492 411859 413530 670518 698014 40.05 67.6 1
09:08:52 2023-09-27 367676 365643 90355 88178 141963 141357 143575 142797 94828 94236 105841 109116 129292 134984 374144 404860 1085305 1065630 392944 411822 123362 107208 120991 123469 143634 143336 129698 131013 87290 86352 279691 247837 722774 733196 219605 219213 283861 285000 334728 325029 342591 343356 361006 364675 338624 377257 762441 802044 543808 457408 302923 297077 345072 344806 360979 365763 365059 371691 412401 414845 672201 698800 40.05 67.6 1
09:08:53 2023-09-27 369781 367197 90240 88271 139134 141714 143173 142828 95023 94300 105604 109116 129292 135208 373579 402124 1081358 1064718 400045 411097 123465 107485 121190 123367 143380 141086 129698 130881 87223 86352 279353 246786 725945 731641 220255 219000 282028 287010 333969 324959 342627 344842 360462 364349 340712 376245 762981 802360 550419 459575 303869 296558 346633 345781 360713 365214 368368 372743 409948 413821 662238 694872 40.05 67.6 1
09:08:54 2023-09-27 369781 365295 90417 88178 139372 141319 143640 142665 94925 94172 105841 109008 129357 134914 373880 400540 1082237 1075934 397953 411133 120153 107141 121328 123367 143700 143166 129965 130414 85491 86044 279353 246090 743112 727919 221231 217676 283782 286499 333969 325818 341519 344319 358835 366544 340437 376816 762575 799107 551790 459575 303611 300058 346855 346687 358629 366685 367959 369348 411970 412082 669918 697794 40.05 67.6 1
09:08:55 2023-09-27 367368 365571 90384 88299 139178 141878 143401 143031 94764 94268 105808 109116 129227 133480 373998 398122 1090445 1069691 393846 412073 123465 107248 120922 120409 143334 143301 129698 130947 87277 86320 279353 248540 723328 725462 220255 219000 282890 284316 334728 324731 341519 345356 358871 364604 338350 377789 764573 793383 553832 456615 304300 297944 345668 345130 359566 365727 367178 369492 413382 412623 673178 696989 40.05 67.6 1
09:08:56 2023-09-27 369045 365580 90260 88239 139178 141858 142879 142896 94925 94236 105808 109008 129324 135138 373052 400924 1088372 1072476 396825 411604 120233 107223 121190 120237 143663 141142 129965 130881 85426 86320 279353 247136 725527 731385 220979 218319 283719 285824 333687 325484 342519 344842 361006 366515 338624 376089 761361 797943 548423 458705 305109 297631 347191 343286 358701 365763 366122 373615 409984 412297 668985 694344 40.05 67.6 1
09:08:57 2023-09-27 367632 365032 90417 88174 139859 140995 143774 142434 95119 96420 106370 108716 129941 134656 374144 403615 1075239 1066699 396529 411133 120348 106700 121610 123367 143867 140748 129998 130635 85459 86320 280867 247486 731671 729464 220066 219035 282925 286150 334433 326767 340452 344837 361006 363548 339684 378201 763150 802360 551128 460007 303438 301922 346855 345537 360979 365179 366673 369420 412113 413825 664520 698509 40.05 67.6 1
09:08:58 2023-09-27 369817 365331 90384 88150 141992 141609 144143 143166 95023 94429 106158 109133 129790 135221 373998 400678 1083739 1076617 398803 413859 120168 107174 121328 123487 144266 140914 129965 130602 85459 86289 278811 246292 744881 726937 221670 218461 282925 286965 333969 325782 342037 343321 358547 365772 340676 377083 763689 801441 532399 459575 303869 297528 344795 345392 358772 364340 367261 371619 413709 412297 664231 699005 40.05 67.6 1
09:08:59 2023-09-27 369082 365616 90417 88174 142005 141516 144198 143067 94957 94236 105914 109116 129612 135352 373880 403295 1087617 1069737 393846 411133 123500 107248 120956 123435 143469 143184 129698 130914 87284 86589 279353 247486 727212 731723 220326 218319 283790 285227 335859 325484 342627 344599 361006 365772 339134 376089 761361 799071 541139 458705 302640 299579 346112 345293 359820 366792 368221 371655 411162 412372 671175 696702 40.05 67.6 1
09:09:00 2023-09-27 370405 365469 90290 88447 139372 141668 143551 142837 95023 94332 105775 109083 129259 135541 373880 400888 1085195 1060128 399863 412037 123260 107518 120784 120319 143233 143314 129633 131367 87277 86561 279353 247837 724088 731123 220079 219754 281806 286061 334657 324857 342627 345573 360498 364349 341780 377350 762981 807008 531411 460660 304732 296593 345627 343321 360979 363539 367178 372815 411209 414405 665027 695893 40.05 67.6 1
09:09:01 2023-09-27 369296 365838 90322 88299 141932 141177 143254 142925 94957 94300 105848 109116 129259 134949 374144 396382 1079169 1069737 399517 411133 120273 107248 120956 123401 143530 143066 129811 130947 85448 86198 279353 246786 740889 725281 220326 219070 283096 286535 335859 325747 342555 345115 358259 362903 340712 378570 765997 802396 547070 460660 305271 300095 346121 348728 359532 364198 370054 372071 414184 412082 664046 698289 40.05 67.6 1
09:09:02 2023-09-27 366932 364987 90501 88146 142031 141324 144071 142724 95087 94204 106012 108749 129941 132965 374035 399942 1084463 1072603 394581 411097 120183 106700 121328 123418 143733 143293 129876 130602 85459 86289 279353 247136 726812 727525 220326 218847 284658 284716 333687 325818 341483 345130 359919 365701 338077 376956 765960 793383 547070 458705 303869 298431 344518 344319 359314 365100 368072 369528 412149 412623 668474 697978 40.05 67.6 1
09:09:03 2023-09-27 366859 365576 90384 88243 141893 141684 143309 142930 94957 94236 105914 109116 129413 134949 373616 404503 1085268 1062768 392944 414153 123465 107174 120991 120155 143368 143336 129698 130947 87277 86352 279353 247661 722046 732892 219569 219367 283790 285423 334693 325256 342555 343356 360826 364903 338410 380001 763448 802502 549775 458576 304658 299460 346892 345744 360871 365727 367960 372779 411823 414845 671469 696386 40.05 67.6 1
09:09:04 2023-09-27 369853 365315 90136 88299 140064 141815 143309 142930 94957 94268 105848 109083 129381 135208 373880 403579 1079169 1063287 396421 411133 120283 107322 121328 123401 143962 143166 129965 130914 85459 86108 280420 246090 731491 732677 220290 219070 283464 286974 333969 325782 342397 344842 361006 364640 340162 376816 761499 802058 543808 459575 303008 299532 346633 343251 360713 365179 368403 373342 410020 413821 662782 694872 40.05 67.6 1
09:09:05 2023-09-27 367632 365104 90421 88239 141927 141777 144100 142740 95023 94332 105947 108982 129502 135221 374071 400362 1079021 1070061 400223 411711 120086 107506 121328 120237 143962 141254 129787 130980 85544 86524 279353 247136 724879 727369 219758 219565 282196 286097 335859 325747 341519 345912 360498 363257 340711 378570 764842 802432 539805 460007 304589 300888 345424 345321 360979 365214 366709 369492 413385 412720 663546 699041 40.05 67.6 1
09:09:06 2023-09-27 366922 365616 90322 88146 141932 141324 143674 142698 94925 94236 105848 109116 129315 135078 373880 398751 1090709 1072045 394159 412363 123465 107355 120991 120484 143368 143301 129698 130914 87310 86320 279353 248893 722133 726342 220326 219070 283450 284751 334763 325224 342037 345356 358871 365188 338659 378357 765728 797980 546477 456688 304806 299810 345913 347965 359856 365763 367178 372815 414656 412952 674664 699796 40.05 67.6 1
09:09:07 2023-09-27 368234 365438 90443 88267 139562 141482 143672 142828 95055 94268 106125 109083 129656 134984 373880 404788 1091513 1068977 395701 411747 120438 107355 121255 120402 143600 143236 129787 131013 85480 86352 285999 247486 724851 733716 220326 218389 284112 285330 334459 325484 342555 343286 361006 366286 338659 376956 762441 799708 551128 458705 304732 298091 346633 343251 358808 366792 366673 373907 409661 412623 669495 694872 40.05 67.6 1
09:09:08 2023-09-27 369889 366493 90260 88327 139169 141815 143309 142930 94828 94300 105775 109267 129324 135208 373880 402374 1079169 1065146 399372 411747 123397 107355 121237 123572 143402 143101 129876 130947 87344 86289 280420 246264 730305 732677 220326 219070 282930 287450 333704 325747 342663 344842 361006 364640 340472 375952 761499 802288 548312 459647 304806 299133 348751 345599 360726 365585 368224 369348 409877 414917 666082 696769 40.05 67.6 1
09:09:09 2023-09-27 369709 365288 90318 88178 141863 141586 143808 142626 94957 94171 105914 109116 129413 135149 374035 396382 1079169 1069727 398953 412981 123500 107248 121328 123435 143600 143101 129876 130881 87310 86320 283410 246961 725086 725281 220361 219096 282064 287059 333687 325782 342555 344319 358295 364093 341780 378606 765997 802360 551128 459179 302888 299532 344518 345877 360979 364631 366709 371655 414328 415133 664231 700070 40.05 67.6 1
09:09:10 2023-09-27 368308 365607 90417 88335 141932 141552 143803 142797 95119 94332 105914 109116 129469 135208 374144 398436 1088095 1072843 393569 411458 120168 107281 120956 123435 143368 143201 129787 130980 87310 86621 279353 248540 722425 727405 220361 219070 283357 284987 335737 325484 342001 345427 359920 365451 339647 380578 767869 797798 552480 457377 304695 298937 346365 345735 360472 366792 367699 369528 414718 413570 673192 698968 40.05 67.6 1
09:09:11 2023-09-27 367338 365643 90355 88239 139368 141781 143342 142896 95022 94300 105947 109153 129357 135173 373880 401209 1087617 1068137 394749 411169 120218 107248 121328 120287 143600 143336 129876 130980 85406 86352 279353 247486 725762 731641 221289 218729 283826 286097 334189 325818 344638 345404 361006 366801 339409 376655 762949 800273 549775 459355 304806 299423 347191 343286 359314 366249 366709 373980 410020 412623 670481 694909 40.05 67.6 1
09:09:12 2023-09-27 365393 365616 90322 88355 141893 142008 143604 142795 95023 94300 105947 109166 129446 135386 373734 401031 1086862 1063462 397671 412037 123465 107355 120991 120155 143630 143743 129787 131013 85544 86561 279353 248364 725763 731641 219912 220097 283556 285223 337493 325221 342663 343356 360752 363257 339409 377825 761499 802324 551128 457298 304732 297077 346855 344284 360979 365763 367699 372779 411859 413333 670481 695930 40.05 67.6 1
09:09:13 2023-09-27 368177 365063 90417 88299 141897 141781 143575 142698 95022 94268 106259 109116 129722 135078 373880 399978 1079169 1068137 396601 411783 120151 107248 120991 120254 143368 143201 129965 130914 85491 86320 281905 247136 727683 728507 220136 219943 283155 286535 333921 325782 342361 345948 360498 363512 340472 376089 764878 806741 547070 460007 304516 298466 345913 345356 362280 365471 366966 369492 413745 414845 666445 701017 40.15 67.6 1
09:09:14 2023-09-27 371718 365429 90538 88238 139566 141519 143672 142828 95055 94268 106224 109083 129722 134984 373880 402817 1082123 1075934 397953 411169 120283 107488 121512 123572 143700 143101 129965 130914 85459 86289 280420 246438 745354 729578 221705 218694 283790 287064 333969 326767 342555 344873 359665 366801 340748 377350 763762 801441 531411 459575 304300 297563 345627 345356 358808 364667 367813 371691 414656 412623 664231 698014 40.15 67.6 1
09:09:15 2023-09-27 368757 365616 90136 88335 141786 141614 143149 143166 94796 94300 105604 109342 129435 135541 373616 397564 1091513 1068895 395935 412363 123226 107422 120922 120484 143073 143471 129431 131046 87310 86529 279353 247661 731072 729651 221360 219070 283591 286128 334728 327046 344674 344319 358871 365772 340472 377221 765544 800273 541139 458705 306468 299423 347592 348235 359712 365656 369267 373834 412367 412443 669732 697806 40.05 67.6 1
09:09:16 2023-09-27 365393 365616 90417 88327 141708 141473 143651 143016 94957 94268 105914 109116 129348 133293 373802 403579 1085268 1063198 394159 412073 123431 107355 120991 120204 143431 143140 129811 131367 87290 86352 281905 248188 722483 733196 219605 219754 283975 285223 334763 325519 342627 343321 361006 364384 338659 377825 761499 801159 551128 458056 302959 297493 345591 345293 363021 366792 365865 372815 411245 413368 671982 696953 40.05 67.6 1
09:09:17 2023-09-27 368507 365643 90450 88026 142177 140726 144015 142302 95087 94172 106012 108816 129745 134761 374144 402056 1078403 1068217 396637 411783 120168 107281 120991 120287 143431 143131 129990 131367 85427 86320 279353 247311 731429 729574 219947 219754 283357 286535 337016 325782 341519 346190 360826 363809 340461 379155 765691 806863 548423 460660 304189 299197 345694 346760 360871 364667 367225 371655 414692 414845 664009 700033 40.15 67.6 1
09:09:18 2023-09-27 369587 365059 90417 88234 139761 141586 143575 142797 95022 94236 106012 109116 129778 135114 373880 401138 1082087 1075971 395027 412981 120183 107208 121328 123401 143733 143101 129965 130602 85406 86257 280420 246438 730364 729574 221014 218075 283826 286535 333969 326802 342555 344390 360498 366801 340712 377350 764878 799708 531411 459611 303869 298222 345591 345356 358772 365214 368403 372253 413418 412007 664231 696989 40.15 67.6 1
09:09:19 2023-09-27 367632 365638 90145 88331 139260 142385 143594 143166 94957 94299 105841 109552 129435 135636 373588 398751 1090445 1072843 395377 412363 123294 107388 120991 120484 143807 143506 129698 131079 87277 86651 283410 248540 720108 730222 221267 219473 283578 286477 335631 326694 342555 346796 358692 365629 340569 379498 762575 799107 558059 460007 304775 297739 345485 345912 359892 365763 367699 373652 414804 413239 673450 698509 40.05 67.6 1
09:09:20 2023-09-27 366235 365607 90417 88331 141730 141586 143575 142930 94957 94332 105979 109187 129357 135243 374144 404824 1088389 1066699 393846 411169 123397 107355 120991 123469 143402 143336 129698 130980 87257 86352 283410 247486 728622 733196 220326 218729 284499 285347 334459 327655 342627 346197 359009 365736 338659 377825 762986 802611 547915 458380 302923 297528 345591 342975 360435 366249 366193 372779 409661 413570 672201 697769 40.15 67.6 1
09:09:21 2023-09-27 369479 366345 90319 88299 139566 142174 143672 142862 95307 94332 105808 109267 129292 135313 373880 400924 1084997 1060471 400191 412073 123294 107700 120853 120319 143368 143371 129609 131013 87257 86620 283410 248548 719313 731641 220361 219754 282064 287090 337285 324504 342699 343356 360752 363548 341504 377257 761499 808792 551128 459355 304346 300645 346147 344837 360979 365763 365059 373379 412475 413982 669495 696989 40.15 67.6 1
09:09:22 2023-09-27 368768 365607 90293 88178 141932 141586 143342 142930 94957 94300 106127 109041 129292 134984 374144 398157 1079169 1068932 396673 411169 123397 107248 120991 123435 143402 143136 129876 131013 87344 86320 279353 247136 724968 728202 220290 220097 282227 286535 334189 325782 342375 346190 360498 363548 340748 375825 766033 808792 547070 458174 304732 299804 346365 348481 360835 364489 368260 372634 414876 414624 664120 700917 40.05 67.6 1
09:09:23 2023-09-27 368014 365023 90483 88146 141932 141684 144071 142828 95119 94236 106012 108782 129941 134855 373770 400259 1084503 1075971 394581 411169 120348 107208 121582 123401 143867 140959 130055 130692 85438 86289 283635 246961 728816 727956 220361 218729 284765 285811 333221 328546 342037 345150 360498 366801 338695 376089 765455 793347 551128 459179 303653 301496 345072 344319 358772 365763 368439 371655 412510 412007 665063 698014 40.05 67.6 1
09:09:24 2023-09-27 369317 365616 90136 88355 141562 141848 142879 142963 94828 94204 105703 109116 129292 135208 373088 400013 1089960 1068137 395341 412073 123311 107141 120991 123401 143368 143136 129876 131013 87257 86257 279353 247136 729882 731641 221360 218694 283826 286132 334189 328240 344710 344842 360790 367138 339947 379155 764580 797798 548423 460007 304732 299242 347572 346760 359566 366792 366709 373679 409984 412952 671239 694344 40.15 67.6 1
09:09:25 2023-09-27 366529 366786 90417 88331 139558 141684 143376 142698 94925 94268 105815 109116 129324 135208 373620 401174 1083731 1060471 396286 411747 123243 107248 120956 120319 143269 143336 129698 131046 87310 86352 279353 248540 721488 730606 220172 220321 283455 285258 334798 324802 342663 343321 360498 363548 339684 377825 761571 802432 549775 458056 303634 297631 345627 343321 360979 366792 365865 372815 410956 412755 672019 695930 40.15 67.6 1
09:09:26 2023-09-27 368213 365094 90417 88058 141932 141357 143994 142501 95119 96420 106191 108782 129754 134726 373880 403615 1076111 1066699 396565 411169 120430 106667 121666 123333 143905 140552 130271 130258 85555 86289 279353 247216 732502 731421 220114 219508 283781 286392 336152 327684 341929 345008 360934 365010 340569 378422 763725 802432 548423 459539 303869 298361 345591 343286 360979 365763 369255 372670 410020 414841 663289 696953 40.05 67.6 1
09:09:27 2023-09-27 369664 365652 90417 88335 141907 141090 143744 143166 94957 94268 105914 109116 129701 135377 373880 398157 1079169 1068174 398917 413566 120151 107208 120991 123469 143668 143271 129787 131017 85491 86320 281905 247136 738774 727496 220361 220097 282925 286974 334189 325818 342627 345948 359701 363583 340784 376125 766070 807044 547070 458174 302888 297528 343519 345356 360979 365763 367261 369492 413457 414917 667941 699776 40.15 67.6 1
09:09:28 2023-09-27 372443 367192 90563 88234 139761 141748 143638 142795 95055 94364 106191 109083 129909 135173 373880 403388 1082050 1075660 396565 411097 120348 107404 121497 120155 144028 143301 129965 130602 85523 86470 278368 246438 731922 727369 221705 218659 283755 287082 333969 326731 342325 344802 358835 366801 341708 377886 764805 802008 543808 459611 302640 300167 345591 346362 360387 364596 368072 372779 414948 412587 664231 699005 40.15 67.6 1
09:09:29 2023-09-27 367632 365616 90384 88295 141893 141815 143507 142930 94925 94332 105914 109267 129778 135337 373616 398436 1089673 1072806 397634 412327 123362 107355 120991 120319 143431 143327 129722 131367 85486 86620 279353 249070 722396 727632 221231 219035 283795 285223 335737 325449 342555 346155 359919 365736 338659 378393 765960 799107 555903 457843 305598 300052 346855 348728 360472 365621 368445 373761 414768 414261 672752 698289 40.05 67.6 1
09:09:30 2023-09-27 368047 365902 90384 88331 142632 142126 143808 142896 95087 94236 106158 109083 129656 131736 374144 405431 1088389 1068217 393533 412363 120218 107355 120956 120574 143600 143301 129876 131013 85459 86352 279353 247837 727448 733411 220326 219070 284694 286061 334693 325712 342591 343356 359511 366801 339612 377221 763251 800273 548423 458448 304732 298187 347191 344023 358772 366792 367225 373606 409984 412623 670957 695401 40.05 67.6 1
09:09:31 2023-09-27 369925 365616 90324 88331 139264 142680 143545 143166 95119 94300 105947 109342 129435 135541 374144 402338 1081469 1066386 400009 411711 120183 107322 120956 120319 143767 141009 129876 131017 85491 86470 281905 246786 731685 733863 220326 219530 282758 287895 335859 325747 344674 345672 360790 365159 341492 377812 764569 807168 538470 463942 304732 299242 347536 346760 360907 365763 369515 373606 412693 414917 663723 696349 40.15 67.6 1
09:09:32 2023-09-27 370658 365616 90417 88267 141927 141506 143685 142908 95087 94268 106191 109083 129811 135541 374144 398122 1079169 1069737 398953 411747 120183 107322 121456 120319 143668 143345 129990 131367 85459 86561 279353 247486 728130 727369 220290 220097 282925 286974 334433 325782 342627 346190 359954 364093 341228 378238 765997 806972 547070 460987 304732 297944 346610 346398 360979 365179 367261 372479 414984 414736 666119 700033 40.15 67.6 1
09:09:33 2023-09-27 366227 365291 90471 88239 142272 141090 143943 142770 95119 94236 106191 109116 129746 134949 373880 399346 1088389 1072843 392944 411711 120183 107355 121328 120237 144321 143297 129787 131046 85459 86384 280995 248540 726088 728669 221041 219473 284579 285044 336102 328546 342411 347779 359450 365558 340054 378393 765382 802044 548423 457335 306250 299913 346647 345841 360713 365763 367442 372334 414948 413821 673450 698968 40.15 67.6 1
09:09:34 2023-09-27 366493 365393 90450 88299 141945 141790 144143 142871 95119 94172 106012 109116 129357 135541 374144 404824 1088389 1067907 394123 411747 120183 107603 121328 120319 143668 143462 129990 131367 85491 86674 279353 247661 728696 733196 221014 218847 284703 286061 334423 325782 342627 345329 360014 365772 339398 377825 761463 802611 556537 458124 304732 300519 346633 343286 360399 367308 367225 373342 412473 413570 672678 698265 40.05 67.6 1
09:09:35 2023-09-27 371974 365607 90322 88331 141795 141418 143744 143166 95087 94236 105947 109116 129612 135043 373616 402976 1079169 1063597 399086 411747 120118 107322 121458 120740 144166 141259 130495 131017 85502 86588 278811 246017 728743 733214 220802 219390 284251 287409 333969 326767 342663 344624 360970 365152 340676 377350 763457 802360 548423 462515 303869 298187 346669 344300 360979 365763 369515 373944 411209 414989 663759 695930 40.15 67.6 1
09:09:36 2023-09-27 370132 365580 90417 88331 142031 142728 143943 143166 95087 94300 106012 109267 129790 133280 374144 399591 1079169 1069737 398881 411747 120265 107355 121328 120155 143867 143436 129965 131017 85374 86502 278811 247136 727330 727469 220290 220097 282925 286974 334154 325782 342555 346433 360462 364378 341228 376089 765997 807008 548423 461240 305598 300944 346855 348728 360799 365001 367965 375439 414804 414588 664083 699849 40.15 67.5 1
09:09:37 2023-09-27 368308 365324 90579 88303 141962 141668 144083 142837 95119 94236 106094 108749 129811 135186 374144 400540 1084463 1079036 394581 411747 120430 107174 121497 123264 143668 142997 129901 131277 85523 86289 280420 246438 728617 728753 220326 219035 285129 285258 335714 327260 342267 345356 360498 366801 338695 376089 765382 797943 548423 461314 303869 300270 345072 344837 358450 366792 369219 371655 412475 412587 665570 699799 40.15 67.5 1
09:09:38 2023-09-27 367597 366488 90384 88299 139173 141815 143309 142930 95119 94332 106158 109116 129689 135208 373616 401174 1088389 1069691 395341 412363 120151 107248 121328 120319 143600 143336 129876 130947 85491 86352 283410 247661 723649 732159 221386 219035 284242 286190 334693 325782 344674 345147 360596 366587 339911 379498 763412 798962 556537 459933 305598 299883 347536 346760 360363 367308 366996 372779 412693 413714 672459 694872 40.15 67.6 1
09:09:39 2023-09-27 367338 365616 90493 88303 141889 141418 143744 143166 94957 94332 105775 109267 129435 135541 373880 401138 1086809 1060471 399836 412037 123362 107536 120956 120650 143469 143436 129698 131079 85512 86651 280995 248364 724455 731723 220944 220440 282099 286983 335737 325452 342699 343321 361006 363548 341263 377789 763457 807008 548423 458705 304310 297493 345627 345095 360979 366535 368927 372815 412475 413658 672187 696989 40.05 67.6 1
09:09:40 2023-09-27 370405 365571 90431 88239 142130 141586 143541 142831 95119 94236 105947 109116 129754 135208 374144 399907 1079169 1067907 396637 411458 120151 107322 120991 123401 143368 143324 129787 130914 85480 86470 285999 247486 728600 729755 220079 220193 283441 286925 336809 325712 342170 347073 360862 363406 340569 376089 765997 807008 551128 460660 305381 300731 345913 345392 360979 365500 370317 371510 414984 413658 664520 700033 40.15 67.6 1
09:09:41 2023-09-27 369520 364520 90384 88239 142026 141552 143774 142930 94957 94172 106191 109041 129909 135173 374144 401138 1082123 1077502 396529 411422 120430 107355 121526 120287 143700 143201 129965 130635 85497 86320 278368 246438 729759 729574 221705 218354 283812 287086 335591 326767 342591 344837 360498 367317 341504 378238 764842 800273 543808 459611 304084 299423 347838 345079 358772 365763 368403 372479 412804 414382 666918 699796 40.15 67.6 1
09:09:42 2023-09-27 367338 365104 90104 88363 139077 142274 142879 142997 94796 94300 105466 109342 129227 135432 373616 398787 1090445 1069691 395935 412363 123226 107644 120680 120732 143607 141736 129876 131769 85512 86588 279353 248364 720595 728288 221528 219390 283755 286499 335467 324731 344674 346760 359269 366544 340437 377221 761535 800265 548423 460007 304525 297595 346669 345912 360677 365763 368221 373944 414984 413821 672459 696953 40.05 67.6 1
09:09:43 2023-09-27 367265 365331 90417 88331 141927 141777 143786 142930 95022 94268 105947 109116 129689 135173 373616 404788 1088389 1066699 395420 412363 120168 107355 121328 120319 143368 143336 129965 131046 85459 86621 281905 247661 723299 733716 220361 219070 284694 286061 334728 325782 342627 344355 359727 366801 340448 377257 763522 801477 548423 459823 305487 300675 348861 346270 363021 367272 369267 373197 412031 414989 673303 698800 40.15 67.5 1
09:09:44 2023-09-27 370132 365027 90765 88026 142397 141029 144041 142434 95151 94236 106297 108782 129909 134820 374756 402689 1082188 1072363 396493 412255 120513 107585 121358 120574 143697 141142 130055 130947 85491 86320 279804 247486 733535 729391 220290 219719 283459 286777 334693 329477 341376 346190 361006 364640 341228 376690 765728 807008 547070 458820 302427 301157 345072 343321 360979 365763 368403 369528 410920 412720 663618 698509 40.15 67.6 1
09:09:45 2023-09-27 369853 365643 90417 88331 141927 141815 143541 142732 95022 94268 106012 109191 129778 131704 374144 397529 1081469 1069764 400720 411747 120200 107355 121328 120287 143600 143371 129876 130914 85491 86320 280420 247136 729050 727405 221360 219754 282099 287891 333687 328204 342627 347779 359378 367132 342287 378422 767308 804243 531411 463283 304732 299877 347875 347742 358737 366792 368959 373074 413131 412479 665533 699041 40.15 67.6 1
09:09:46 2023-09-27 365101 365647 90450 88545 142026 141815 143674 142930 95119 94203 106061 109116 129811 135208 374144 398751 1088095 1074933 394581 411747 120151 107355 121328 123332 143600 143236 129876 130947 85459 86352 281905 248364 724817 728470 221014 219412 284770 285187 335737 325818 342037 346190 360752 365772 338659 378429 766033 797712 552480 458056 302675 300519 344589 345356 360618 365356 367813 371655 413127 413821 671506 700829 40.15 67.6 1
09:09:47 2023-09-27 365384 365612 90454 88303 141932 141815 143541 142930 95119 94300 105947 109116 130254 135208 374144 404183 1086809 1063597 394123 412398 120118 107422 121328 120319 143600 143336 129965 131013 85427 86352 281905 248364 725058 734646 221785 220158 284658 285918 335631 325677 342555 346796 360668 363370 340533 378393 763186 802432 550481 458705 306250 301496 345591 344319 363021 367050 368894 373197 411209 413368 672973 696953 40.15 67.6 1
09:09:48 2023-09-27 371823 365647 90260 88327 141700 141815 143309 142997 94957 94300 105775 109267 129535 135243 373616 402374 1082087 1066699 400720 411783 120135 107355 121328 120574 143402 143336 129876 131013 85523 86352 280420 246786 728341 733201 220361 219754 283027 288332 335859 325782 344674 343321 361006 365772 342816 377922 761268 809400 531411 459611 303847 297667 347227 344837 360979 364667 366709 373980 412188 414809 667429 696806 40.15 67.5 1
09:09:49 2023-09-27 370368 365251 90322 88299 141927 141815 143536 142930 95087 94268 106012 109116 129689 135243 374144 398157 1079169 1069419 399553 411458 120300 107355 121458 120567 144328 141305 130483 131013 85502 86588 279353 247661 727683 728669 220837 220299 283322 286938 334423 325818 342433 348765 359269 364640 342262 376089 767697 805609 546477 459539 304732 298222 345072 346433 362754 365250 368108 372253 415020 413368 664557 701101 40.15 67.5 1
09:09:50 2023-09-27 369817 365616 90574 88295 142070 141684 144105 142930 95119 94268 105979 109116 129941 135078 374144 401174 1083694 1078269 395027 411747 120430 107603 121497 120122 143905 143236 130055 130758 85523 86320 279353 246438 730591 729574 221515 218694 285129 287626 335859 327525 342591 345115 360752 365110 340976 378643 764878 799708 547070 462256 304732 301011 348121 345735 359170 367272 369074 372334 414745 412443 668966 700033 40.15 67.5 1
09:09:51 2023-09-27 369317 366131 90326 88363 141916 142291 143140 144100 94828 94396 105808 109619 129259 135636 373324 401533 1096074 1072788 397953 412255 120118 107585 121190 120823 143905 141353 129965 131103 85555 86470 283410 247837 724591 733269 221670 219035 284295 286571 334728 328974 345332 344842 361006 367317 339719 377257 762611 800346 548423 459681 304732 299460 347750 347227 360399 365102 367225 373079 410020 413821 673450 694909 40.15 67.6 1
09:09:52 2023-09-27 367444 365652 90417 88355 141734 141618 143674 142963 95022 94268 105979 109342 129656 135243 374144 401174 1084463 1063198 399553 412398 120273 107388 120991 120484 143402 143606 129787 131079 87257 86651 281905 248364 721689 731645 221014 220475 283047 286571 335737 325256 344674 346796 360754 364391 342564 379498 765691 809218 547070 460987 306250 301283 347049 347496 360979 364667 367261 374811 412188 414989 666119 696953 40.15 67.5 1
09:09:53 2023-09-27 370142 365616 90607 88234 142491 141552 144582 142468 95151 94204 106403 108782 130430 134726 374144 404219 1077639 1069737 396637 412398 120513 107281 121582 120172 144406 143146 130055 131013 85459 86352 281905 247486 731345 731780 220361 219789 283826 286974 334728 327790 342037 346207 359762 365480 341504 377257 765997 807044 548423 458820 303869 302564 345591 343321 360979 365763 369551 372479 411209 412755 661638 697978 40.15 67.5 1
09:09:54 2023-09-27 367338 365063 90454 88331 142191 141586 143808 142698 95151 94300 106224 109041 129974 134949 374144 400856 1084463 1077502 394581 412076 120430 107281 121582 123349 143867 143101 130336 130951 85438 86320 281314 247136 729834 730741 221422 219911 285316 286199 336571 327684 342447 346013 360862 367834 339541 377221 767624 797943 549775 459503 304732 301120 345591 345321 358808 366792 369255 372634 413418 412623 666585 699041 40.15 67.5 1
09:09:55 2023-09-27 365429 366131 90450 88319 142057 142385 143744 143166 95119 94203 105947 109116 129612 135541 373880 398472 1089673 1074406 392980 412398 120233 107355 121328 123435 143947 143236 129965 130947 85491 86561 285999 246330 726074 727441 221204 219600 284694 285321 335773 326538 342591 346190 360498 365772 339171 378501 768240 797980 550481 458056 305165 301230 345349 345392 360979 365681 368108 372216 414076 414845 673229 700806 40.15 67.5 1
09:09:56 2023-09-27 367624 365674 90579 88331 142164 142107 143574 142879 95119 94235 106012 109116 129966 135446 374144 403650 1088389 1069727 394194 412434 120151 107422 121493 120650 143960 141305 130483 131555 85534 86620 279353 248188 724555 734967 221564 219236 284694 286745 334728 325818 342663 346209 361006 366801 339922 377861 763186 802539 548423 460007 304732 298222 347471 343321 360435 365459 367296 373944 410055 413821 672973 696459 40.15 67.5 1
09:09:57 2023-09-27 367408 365652 90450 88363 141962 141790 143816 142795 95338 94300 106191 109267 129689 135636 374144 402091 1086845 1063634 399872 412398 120185 107570 120991 120402 143431 143388 129811 131911 85544 86651 279353 248798 733606 731645 221050 220475 283402 287010 338479 325519 344710 344355 361006 363548 340784 378429 763186 808828 549775 459553 306468 300307 348861 346013 363021 365621 369267 373798 412948 414989 669918 696953 40.15 67.5 1
09:09:58 2023-09-27 368741 365326 90574 88363 142259 141418 143943 143166 95119 94332 106045 109116 129701 135352 373925 400888 1082052 1072788 398808 412219 120430 107618 121512 120650 144722 141446 130316 131017 85523 86651 281314 247486 727380 728958 220326 220440 283591 287010 334693 329011 342447 347027 361150 364675 341780 377257 768277 808792 558059 459179 303847 299373 343555 344837 360979 366277 368144 371655 412510 414018 667529 700604 40.15 67.5 1
09:09:59 2023-09-27 369961 365647 90450 88363 142061 141684 144058 142963 95151 94332 106257 109191 129909 135019 373889 398193 1083694 1075971 398953 412073 120265 107355 121497 120319 143867 143371 130055 130947 85470 86621 280867 247136 735029 727441 222088 219105 283393 288025 334189 326802 342699 347779 360790 367727 342262 378422 768441 801898 547070 462139 304732 298987 346248 346155 359566 365763 368959 372815 414732 413387 664231 700070 40.15 67.5 1
09:10:00 2023-09-27 367632 366167 90264 88363 139726 142169 143536 143744 95023 94332 106158 109384 129745 131788 373734 398609 1094590 1072806 395935 412434 123294 107677 120995 120732 143507 143811 132975 131654 87317 86620 279353 248188 718602 731641 221741 219105 283883 286656 335512 325292 345758 343321 359701 366801 340748 379424 762647 800273 551128 458174 304810 296628 348614 345912 360435 366792 367332 375113 413745 412264 669532 696989 40.15 67.5 1
09:10:01 2023-09-27 365389 365652 90450 88363 142065 141781 143774 142963 95119 94300 106224 109116 129852 135208 374144 404824 1086845 1064390 394159 412147 120168 107388 121328 120319 143634 143171 129787 131046 85459 86502 283410 247837 724232 734880 220114 219982 284587 286052 335631 325712 342591 347533 360934 364242 340569 378429 764338 802468 543808 458485 304667 298396 346633 344837 363021 365356 369267 373798 411895 414018 673450 698546 40.15 67.5 1
09:10:02 2023-09-27 371533 365326 90450 88392 141932 142274 143575 143427 95119 94332 105979 109267 129535 135278 374144 402410 1081321 1066425 400364 412398 120183 107388 121497 120319 143630 143171 129876 130980 85491 86352 283410 247136 729618 733196 221014 219754 283415 288671 333722 325818 345197 343356 361006 365772 342888 375825 762611 811154 551790 459683 305381 297285 347750 344873 360979 365214 367296 374820 413166 414845 667392 697794 40.15 67.5 1
09:10:03 2023-09-27 369853 365616 90537 88626 142026 141815 143774 142930 95087 94235 106297 109267 130185 135208 374144 397529 1081469 1069691 401364 412363 120348 107355 121458 120650 143926 141269 130835 131645 85625 86706 279353 247837 737130 728669 221817 220264 283548 287378 334693 326731 342627 348518 359233 365736 342780 376089 768204 804702 547070 459575 302959 300022 346598 347199 360979 365692 368368 373643 415056 413298 665646 701101 40.15 67.5 1
09:10:04 2023-09-27 369244 366159 90637 88331 142263 141815 144007 142896 95119 94268 106370 109116 129941 135138 374144 401138 1087617 1079036 395701 412363 120430 107355 121666 120574 144300 143301 130336 130758 85534 86352 280420 246961 731602 729537 221324 219070 285566 286499 335859 327755 342519 345392 361006 367942 340437 376125 767934 799071 548423 462954 304511 301157 348331 345993 360219 367825 369074 372298 413529 413678 669349 700530 40.15 67.5 1
09:10:05 2023-09-27 367597 365616 90384 88363 139264 143075 143545 143562 95151 94364 106127 109418 129790 131821 373852 400924 1093849 1075083 397671 412219 120348 107552 121562 120650 144066 141441 130316 131046 85523 86651 279353 247661 743112 733482 222172 219342 284658 286974 334728 327119 345919 345817 359727 367834 340712 378091 765148 802611 549775 460660 303847 298431 348729 345321 359496 367308 368332 375608 413382 413821 670481 698968 40.15 67.5 1
09:10:06 2023-09-27 366234 365647 90413 88331 142010 142680 143943 143166 95087 94300 106158 109418 129612 135541 374144 403259 1087580 1065109 395306 412363 120233 107610 121328 120319 143867 143450 129787 131079 85459 86620 281905 248540 724795 733279 220290 220440 284188 285775 336208 325747 344384 347779 360754 364320 341457 378321 765691 808039 549775 459225 305311 300307 346978 345321 363534 367308 366637 373907 413238 413982 673377 698472 40.15 67.5 1
09:10:07 2023-09-27 370142 365576 90637 88202 140147 141681 144505 142761 95087 94172 106370 108615 130397 132734 374829 403435 1081312 1069737 396565 412327 120595 107322 121867 120237 144166 143266 130615 130980 85470 86561 283410 247837 732000 731641 220979 220251 284224 287095 334693 328200 342001 346190 360049 365736 341468 377257 767213 807008 551128 459467 304084 301462 346355 345599 360979 366535 368332 371619 411823 413658 667904 700033 40.15 67.5 1
09:10:08 2023-09-27 369925 365612 90421 88331 142091 141781 143774 142930 95119 94300 106191 109191 129941 135173 374669 397843 1081284 1074369 400082 412037 120348 107536 121497 120319 143799 143336 130144 130947 85523 86470 285999 247763 727991 728669 222115 220158 283400 288260 336809 327383 342519 347779 360282 368352 342780 378570 765960 802611 569217 463942 304732 298396 345591 346433 360399 365727 369110 373342 415020 413821 665646 701064 40.15 67.5 1
09:10:09 2023-09-27 366746 365838 90641 88331 142160 141540 144394 142908 95151 94236 106403 109008 130218 134949 374144 400540 1088389 1075934 395140 412363 120513 107388 121666 120319 143905 143345 130055 130980 85555 86561 285999 247837 726617 727614 221324 219754 285530 285338 334728 327260 342555 346728 361006 365772 339612 378429 768240 797943 550481 459681 302888 301230 345591 345877 360979 367028 369219 372488 413457 414189 670699 699886 40.15 67.5 1
09:10:10 2023-09-27 367632 365652 90413 88363 141897 142304 143376 143266 95119 94332 106330 109267 129966 135636 374144 401174 1091484 1069727 395935 413345 120348 107774 121458 120650 144126 141305 130426 131645 85534 86738 279353 248188 725580 733329 222222 219828 284623 286996 334763 326767 345722 346160 360934 367576 340676 377789 761535 800127 548423 460660 305598 298431 347750 345356 359856 366792 367813 375644 412475 413821 670957 696423 40.15 67.5 1
09:10:11 2023-09-27 368000 366314 90574 88331 141923 141431 143651 142795 94925 94203 106012 109116 129745 135163 374144 402940 1086809 1063198 395341 412363 120183 107355 121328 120484 144147 143462 129990 131367 85491 86620 279353 248540 722580 733716 220290 220440 284658 286061 335737 325782 344638 345356 360014 364640 340197 378429 763725 802396 551128 459225 306468 300731 348861 345250 364048 367531 369267 373761 412948 417336 673303 698968 40.15 67.5 1
09:10:12 2023-09-27 368186 365067 90595 88150 142359 141418 144243 142968 95151 94204 106436 108936 130410 132593 374720 404536 1080648 1071187 396493 412255 120678 107478 121801 120484 144466 141244 130671 131046 85529 86620 281314 247661 730808 731718 220979 220251 283826 287010 337762 329907 342278 348765 361186 365188 341780 377257 767660 809400 546563 459467 303847 299408 345036 344802 363021 365407 368368 371655 412439 413982 667529 700033 40.15 67.5 1
09:10:13 2023-09-27 371787 366159 90574 88331 142259 142779 143943 143166 95531 94364 106436 109342 130500 135541 374144 398122 1082087 1075971 400082 412363 120430 107388 121582 120402 143867 143428 130336 131017 85534 86561 281314 247216 734794 726941 222208 219754 283574 287891 336772 327260 344348 347779 360754 368244 342154 378422 765851 802465 547070 463942 305165 298987 346213 346884 359856 365727 368959 373351 415056 413494 665646 700033 40.15 67.5 1
09:10:14 2023-09-27 367632 367197 90417 88755 139691 142370 143835 143422 95055 94428 106158 109611 129923 131888 373998 398609 1094590 1072497 396565 413597 123294 107882 120853 120650 143630 143772 129787 131745 85491 86856 285999 247837 720476 731723 222208 219565 284694 286974 334728 325782 346259 345817 361006 365655 340712 377825 762611 801209 548423 460660 303847 297528 348765 345356 360713 367308 368368 375644 414328 413821 670481 696953 40.15 67.5 1
09:10:15 2023-09-27 367926 365616 90711 88368 142272 142779 144649 143166 95151 94300 106191 109267 129876 135541 374144 404183 1088389 1063239 394749 412398 120151 107836 121328 120650 143668 143463 129787 131079 85523 86674 278452 249246 728012 735235 220079 220299 284987 286392 336338 326625 344493 347533 360862 364171 340904 378429 763725 802432 551128 459225 304775 300731 346669 345321 363021 367682 367225 373944 411898 414018 673450 697978 40.15 67.5 1
09:10:16 2023-09-27 370331 365469 90666 88267 142686 141748 144134 142795 95413 94172 106436 109008 130218 132965 375168 404788 1079169 1069470 396601 412871 120761 107248 121666 120409 144304 143136 130737 130947 85587 86683 283410 247800 735627 732159 220361 220097 284259 287104 334423 327790 342037 345392 360014 365480 341744 377257 765419 807008 543808 459575 303869 299373 346633 343321 360979 366792 369551 373342 411209 412720 664231 696989 40.15 67.5 1
09:10:17 2023-09-27 368741 365358 90450 88331 141927 142122 143774 142963 95119 94300 106191 109418 129745 135208 374144 398436 1080519 1069691 399799 412979 120348 107667 121662 120650 144062 141305 130144 130980 85565 86620 279353 247837 731123 728669 220837 220405 283645 287010 334693 325818 342411 346991 360752 364569 342262 377221 769507 810544 547070 459503 304546 300058 344518 345356 363021 366535 367813 371921 413382 413982 665533 700567 40.15 67.5 1
09:10:18 2023-09-27 369853 366457 90417 88331 142026 141684 143774 142930 95119 94204 106419 109116 129876 135173 374144 398787 1083658 1077502 396637 412363 120348 107355 121497 120319 143833 143136 130055 130947 85470 86352 280420 246961 729405 728202 222399 219565 283790 287927 334189 327525 342375 345392 359919 366801 342816 376053 765997 802360 531411 463942 305271 301157 346527 347336 360546 365585 368779 373725 414840 414917 666119 700829 40.15 67.5 1
09:10:19 2023-09-27 365389 365652 90417 88363 142044 142582 144003 143166 95119 94235 106191 109267 130375 131788 374756 401533 1093664 1075021 399086 412255 120168 107767 121190 120650 143914 141600 129876 131835 85459 86802 279353 249955 721488 728511 221635 219754 284459 287010 339162 325712 342699 346469 360740 366801 341263 378501 767117 802611 547070 458380 304810 298675 345314 346155 360979 365646 366702 372479 414984 414989 675365 701101 40.15 67.5 1
09:10:20 2023-09-27 368480 365616 90450 88355 141932 142505 143541 143427 95054 94203 106297 109267 129754 135208 373616 400856 1091255 1072045 395935 413306 123380 107536 120991 121165 143402 143471 129787 131079 85555 86651 279353 247837 725166 732677 222052 219565 284694 287090 334763 329207 345711 346197 360826 367691 340569 378249 765691 801295 549775 460987 305598 298290 348448 347952 360653 365646 367261 374482 411066 413821 672127 696916 40.15 67.5 1
09:10:21 2023-09-27 369889 365616 90332 88658 139687 142370 143604 143292 95055 94364 106125 109351 129843 131778 373998 403116 1082050 1063276 400009 412363 120151 107700 121582 120402 143600 143568 129965 130980 85630 86588 283410 246786 726412 732421 221515 219789 283591 288870 334189 325853 345441 344576 361006 365772 342888 375789 763725 810544 559418 459647 304346 299532 347715 345356 360979 365500 367296 375076 412475 412755 665533 696989 40.15 67.5 1
09:10:22 2023-09-27 368481 365580 90607 88331 142195 141815 144141 142930 95151 94204 106403 109041 130120 134855 374144 404788 1079169 1069737 396565 412398 120678 107281 122037 120319 144234 143066 130426 130635 85555 86502 279353 247800 736735 732457 221267 220334 284428 287473 335371 328640 342411 347779 362792 365010 341708 378238 765997 808184 551128 461203 302888 301230 346855 345356 363021 366721 368108 371655 412510 413982 667020 700604 40.15 67.5 1
09:10:23 2023-09-27 368303 367192 90604 88267 139859 141748 143935 142797 95087 94139 106403 109041 129974 133257 374071 400540 1085268 1078762 395140 412112 120513 107355 121666 123487 144298 143101 130336 130602 85534 86529 280420 246961 732274 729537 221515 219105 285704 286974 334189 327790 342591 345427 361006 365655 340233 376690 768240 797980 548423 459575 304589 300731 345627 345392 360133 366792 369551 373379 413745 413821 665570 700567 40.15 67.5 1
09:10:24 2023-09-27 365166 365607 90450 88331 142130 141815 144253 142930 95119 94204 106012 109267 129909 135243 374144 399346 1090482 1075971 395140 412398 120678 107518 121458 120484 144032 141263 130393 131367 85534 86826 281905 248540 735946 728808 221705 220097 285566 285860 335737 329477 342483 346469 361006 366544 339933 378465 768094 798016 551128 458705 302923 299408 345591 345877 360979 365681 369479 372779 413745 412432 671543 701101 40.15 67.5 1
09:10:25 2023-09-27 368198 365643 90567 88303 142121 141848 143774 142963 95119 94268 106337 109351 129909 135243 373880 403615 1089935 1069727 395063 412398 123602 107388 121526 120319 143833 143371 129965 131046 85438 86620 283410 247661 724322 733716 222052 219070 284734 286857 335477 326731 345478 343321 361006 365655 340712 380578 763522 800273 551128 460007 304732 297077 348514 346155 360943 366792 367849 375681 414656 414153 669532 697978 40.15 67.5 1
09:10:26 2023-09-27 367265 365652 90670 88363 139913 141848 143808 142930 95119 94332 106045 109267 130332 131812 373925 405143 1088315 1066241 396544 415021 120513 107618 121393 120650 143731 143571 129876 131736 85497 86651 279353 248540 725086 735013 220361 219933 285664 286831 336244 325818 344674 345392 360553 366544 340197 378465 762611 802288 551128 457690 304310 299846 346704 343321 360979 365681 367296 373944 410884 412432 673450 696423 40.15 67.5 1
09:10:27 2023-09-27 368741 365326 90454 88363 141927 142044 143674 142997 94957 94332 105947 109116 129413 135278 373616 401174 1085268 1063508 400757 412398 123362 107388 120956 120484 143845 143571 129698 131046 85491 86651 279353 248540 722947 731641 221360 220475 283357 286974 336244 328045 344907 347287 360790 365081 342744 380727 765691 810398 547070 461314 305096 299283 347435 345392 363780 365763 369193 375076 413382 414018 668985 698509 40.15 67.5 1
09:10:28 2023-09-27 368481 365616 91071 88202 140347 141681 144607 142828 95347 94236 106370 109128 130397 135221 374866 402797 1079169 1069737 396673 412363 120430 107511 121497 120402 143867 143336 129876 131013 85534 86384 281905 247661 729925 730606 220979 220440 283826 287010 334763 327790 342073 348494 361006 364675 342057 377257 766240 808792 548423 459503 304732 299373 344589 344802 363021 366542 368368 371655 412475 413982 667529 700070 40.15 67.5 1
09:10:29 2023-09-27 372243 365580 90670 88327 142164 141781 143841 142963 95023 94332 106224 109267 129909 135173 373880 397529 1082123 1074137 400082 411747 120183 107281 121497 120492 143939 143336 129965 131013 85438 86651 278811 247193 736308 728669 221599 219956 283450 288188 336809 327613 342555 345286 359739 365772 342852 376161 768007 807058 548423 459575 303811 298431 345627 347199 362985 365763 368403 373342 415056 413693 664557 701101 40.15 67.5 1
09:10:30 2023-09-27 366746 365433 90596 88267 139854 141748 143808 142665 95119 94139 106257 108782 130364 134855 374144 399942 1086845 1075697 395104 412073 120348 107314 121497 123469 143867 143301 130055 130947 85534 86352 283410 247486 734251 728507 221515 219754 285851 286182 334728 327525 342397 345948 361006 368013 339648 377825 767697 797676 551128 459179 302923 301230 345627 345392 360713 365356 369551 372815 413745 413821 667529 700070 40.15 67.5 1
09:10:31 2023-09-27 365429 365652 90607 88331 142061 141684 143803 142831 95119 94300 105947 109116 129633 135208 374144 398716 1089673 1074137 392704 412147 120513 107703 121458 120650 143731 141142 130144 131013 85502 86792 279353 248540 742626 729081 221324 219789 285601 285258 335737 327577 342591 346469 361006 366544 339647 381811 768277 797980 551128 458705 304732 299775 345627 345392 360979 365681 369515 372216 414040 411533 670518 700604 40.15 67.5 1
09:10:32 2023-09-27 368475 365389 90567 88363 142014 142779 143744 143166 95241 94396 106337 109116 129479 135163 374144 401245 1088095 1072045 396250 412398 123431 107644 120991 120402 143435 143506 129876 131046 85438 86651 285999 247837 724080 731728 222243 219600 284925 287010 337762 326767 345722 343321 360752 365655 341263 378127 763762 800309 558397 458820 304310 297077 347786 346469 360979 366792 367296 375681 414984 413243 669532 699041 40.15 67.5 1
09:10:33 2023-09-27 365393 366167 90450 88363 141962 141735 143994 143503 95119 94268 106191 109250 130364 131745 373962 405894 1088315 1066587 396262 415329 120430 107618 121597 120650 143905 143510 130055 131103 85502 86824 283410 248540 729050 730143 221014 219933 285343 286808 335773 325853 342735 345427 360876 366801 340712 378429 762647 801123 551128 460007 304097 298466 347715 344355 360979 365646 368108 374811 411859 412144 673450 696953 40.15 67.5 1
09:10:34 2023-09-27 367628 366421 90446 88396 142130 142044 143575 142997 95119 94300 106012 109342 129754 135278 374144 401209 1086845 1063634 398953 412434 123534 107570 121328 120567 143845 143606 129965 131079 85491 86861 281905 248893 724455 732677 221360 221200 283901 287010 338719 328546 345187 347779 360970 365081 342744 378285 765691 810971 551128 461314 306468 297528 347191 345356 363534 366578 367153 375040 413709 414018 670518 699796 40.15 67.5 1
09:10:35 2023-09-27 370405 366164 91071 88230 140347 141714 144372 142828 95379 94268 106403 109094 130397 135256 375168 403259 1080648 1068932 398953 413054 120595 107388 121582 120402 143867 143406 130304 131588 85470 86651 276352 247661 730898 731123 221014 220475 284259 287055 334763 327790 342314 347037 360014 365515 341816 377293 766033 810581 548423 458856 304732 299444 345627 344837 360979 367417 369551 372516 411859 413982 664593 699041 40.15 67.5 1
09:10:36 2023-09-27 369889 365652 90442 88372 141958 141815 143575 142930 95119 94300 106224 109116 129722 135148 374144 397529 1080555 1072843 400757 412434 120348 107388 121497 123641 143867 143371 129876 131046 85465 86674 281905 247837 726282 727296 221599 220370 283684 287747 337420 327383 344529 346849 360462 365772 342852 377257 769507 808039 547070 461203 303883 298466 346855 347300 363021 365763 368959 373944 415056 413404 663618 701101 40.15 67.5 1
09:10:37 2023-09-27 367265 366345 90633 88267 142362 142385 144243 143166 95151 94203 106297 109250 130397 135541 374674 399591 1089673 1078157 392980 412434 120430 107355 121840 120319 144079 143136 129965 130914 85438 86651 280867 247837 729181 729022 221741 220286 286275 286204 334798 327826 342627 347027 358974 366801 339958 378429 768313 799143 551128 460660 304732 301230 345662 345912 360979 365716 369551 372815 414036 413821 669569 701101 40.15 67.5 1
09:10:38 2023-09-27 367374 367338 90450 88363 141962 141848 144019 142963 95119 94235 106224 109342 129745 135313 373588 398751 1091328 1075971 396825 413345 120513 107700 121493 120484 143731 143667 130055 131588 85534 86976 279353 249070 724232 728985 221550 219943 284694 286097 338959 327154 342591 347027 361006 366544 340232 378429 768313 799744 553832 458705 305598 299373 345627 346433 360979 366482 368403 372815 415020 412791 673450 701101 40.15 67.5 1
09:10:39 2023-09-27 367337 366430 90629 88331 142234 142779 143943 143166 95315 94268 106224 109267 129974 135541 374144 404788 1091484 1069727 394194 412398 120348 107685 121582 120402 143867 143458 130144 131046 85561 86802 278811 248269 731237 733803 222017 219412 285575 286974 337762 326767 344638 343321 361006 365655 340748 378091 763186 801477 558904 460660 304525 297563 348765 346155 360399 367567 368368 376213 414620 413821 671506 699005 40.15 67.5 1
09:10:40 2023-09-27 366229 365643 90450 88331 142130 141848 143774 142963 95119 94235 106337 109250 130364 131854 373889 404644 1088241 1066498 396825 415329 120513 107618 121528 120650 143833 143606 129965 131079 85555 86824 283410 248540 723854 733720 220290 220123 285000 286410 336479 325818 344638 345392 360841 365772 340712 378465 763725 802324 550481 458705 304275 298431 346633 344284 360979 365681 367261 373907 410920 412720 673450 696953 40.15 67.5 1
09:10:41 2023-09-27 371185 366097 90574 88351 141897 142274 143674 142997 95087 94300 105808 109342 129778 135467 373880 401174 1086038 1063560 400720 412398 123362 107388 120991 120484 143712 143571 129787 131745 85433 86770 279353 248540 720722 733196 221705 220511 283441 287567 338719 328546 345467 347779 360970 365629 342780 380493 765691 810935 543808 462626 306468 297493 347715 345392 363021 365478 369267 375040 413709 414018 668474 698325 40.15 67.5 1
09:10:42 2023-09-27 370405 366173 90567 88630 140343 141781 144139 142896 95087 94268 106337 109388 130364 131736 375131 402302 1081284 1068895 399249 413054 120430 107503 121582 120402 143833 143371 130549 131013 85534 86651 281905 247837 726440 729574 221014 220511 284459 287652 334763 328509 342555 347788 360014 365736 342298 377825 767758 809363 548423 459539 305598 299444 345314 345356 363021 367093 368923 372779 412475 414053 668511 701101 40.15 67.5 1
09:10:43 2023-09-27 369889 365652 90574 88363 142160 141848 143808 142997 95151 94300 106224 109116 130153 135337 374144 398157 1083694 1075971 400684 412398 120348 107422 121582 120402 143867 143571 130393 131046 85577 86824 281314 247837 729074 727273 222293 220299 283684 288595 337384 327613 344457 346013 360462 366801 342888 376956 771150 807168 547070 459611 304346 298675 348331 347372 360979 365763 369515 373944 415056 414405 663582 701101 40.15 67.5 1
09:10:44 2023-09-27 369354 366538 90600 88662 139946 142680 143943 143166 94957 94396 106419 109477 130209 135541 374674 398751 1092838 1078195 395377 412398 120283 107422 121328 120484 143867 143471 129965 131079 85502 86802 285999 249246 726541 729537 221705 220097 284694 286629 337294 326503 344117 346991 361006 366801 340197 378538 768277 802342 550481 458705 305598 301230 345591 346433 360763 366773 368368 372779 414948 412720 673450 700829 40.15 67.5 1
09:10:45 2023-09-27 368186 366459 90417 88638 141700 142308 143309 143659 94796 94363 105742 109418 129292 135478 374144 398751 1093650 1073606 399086 413964 120348 108198 121255 120815 143499 144004 129965 131802 85497 86920 281905 249246 720716 729574 222243 220251 284694 287302 338959 325747 345441 346469 360498 366801 342010 378393 766033 802611 548423 458705 306468 298431 345627 346955 360979 367308 366673 373342 415056 412755 673660 701101 40.15 67.5 1
09:10:46 2023-09-27 368000 366466 90607 88363 142242 142779 143943 143166 95315 94300 106224 109267 129746 135541 374144 405431 1088389 1066699 393846 412398 120348 107388 121328 120657 143867 143463 129965 131046 85470 86651 283585 248188 742177 733803 220979 220475 285566 286548 336244 325818 344674 345392 360588 366544 340197 378465 763457 804316 551128 458014 304310 298431 346669 344300 360979 365681 367296 373944 410920 414405 673450 696953 40.15 67.5 1
09:10:47 2023-09-27 369317 365638 90454 88331 141572 142521 143774 143427 95087 94364 106337 109586 130332 133641 374035 402231 1087469 1064979 400575 413126 120430 107800 121358 120567 143600 143571 129787 131827 85592 86797 285999 248540 721165 732677 221705 221023 283445 287117 336515 325782 345197 345392 361186 365509 342298 378465 763798 810544 551128 459355 305276 297979 347191 345392 363791 365102 366966 374541 413709 414053 673450 698509 40.15 67.5 1
09:10:48 2023-09-27 368741 366200 90732 88331 142393 141552 144505 142930 95119 94236 106191 109267 129941 135208 374144 402374 1078954 1071073 396637 412398 120348 107669 121497 120402 143733 143576 129965 131565 85534 86620 279353 247837 727101 729574 221014 220511 284543 287855 334763 327260 342591 347550 360014 365736 342262 377825 768277 810581 548423 459539 303847 300687 345591 345356 363021 366792 369515 372516 412188 414018 667565 700070 40.15 67.5 1
09:10:49 2023-09-27 369673 368495 90567 88593 139752 142333 143935 142951 95087 94300 106370 109317 130364 131828 374144 397529 1082050 1075971 401141 412291 120348 107503 121497 120484 143905 143336 130369 131103 85534 86651 279353 247486 730102 727405 222150 220286 284016 288332 334728 327260 342699 345427 359990 365772 342852 377221 768277 802396 558028 459611 304732 298466 346147 347478 363021 365763 368959 373944 415056 414018 665027 701101 40.15 67.5 1
09:10:50 2023-09-27 370927 365580 90765 88327 142385 141781 143638 142930 95151 94268 106198 109116 130153 135173 374144 401209 1088389 1079036 394749 412398 120595 107355 121666 120574 144234 143301 130582 131521 85758 86856 278811 247449 731295 731014 221910 219613 286061 287675 337285 328640 342519 345912 361006 365725 342298 377221 768949 801441 531411 462515 302959 301157 346562 346693 360145 366792 369587 373944 414364 413821 665533 701064 40.15 67.5 1
09:10:51 2023-09-27 370021 367089 90600 88849 141897 142736 143309 143560 94957 94363 106466 109720 129722 131888 374144 399942 1094479 1074406 396565 412398 120348 107536 121582 120484 143733 143471 129965 131046 85470 86651 285999 247837 731948 733013 222399 219754 285566 287050 335737 326802 345919 343321 361006 365655 341504 378091 763725 802044 548423 458174 304310 297528 348800 346433 360111 367308 368368 376250 415020 413821 670518 700295 40.15 67.5 1
09:10:52 2023-09-27 365393 365652 90670 88368 142061 142274 143808 142963 95119 94332 106330 109267 129754 135208 374144 405431 1088389 1066460 396788 413345 120513 108080 121512 120484 143765 141516 130271 131769 85566 86856 283410 248893 724205 730143 221014 220475 285566 287050 336609 326731 344710 345392 361093 366551 340569 378501 763186 802288 551128 459681 304560 300379 346912 343321 360979 365681 367849 373980 411209 412755 673450 696989 40.15 67.5 1
09:10:53 2023-09-27 372294 365317 90579 88331 141927 142176 143575 143224 95087 94332 106224 109342 129941 135278 374144 403615 1080519 1066699 396493 412398 120430 107570 121497 120657 143867 143336 129998 130980 85502 86561 280420 246438 741466 733936 221515 220440 284694 288775 333722 327790 345197 343356 359762 366801 342925 376089 764610 809363 550419 463942 305598 298014 348520 345650 360979 365727 368439 375681 413091 412791 665646 696953 40.15 67.5 1
09:10:54 2023-09-27 368741 366493 90607 88331 142393 142226 144215 142050 95151 94268 106337 108849 131208 132593 374902 403471 1079058 1072476 396457 412219 121110 107585 121666 120237 144292 143136 130304 131521 85524 86770 279353 247661 733204 731641 221457 220229 284907 287450 334763 328782 342555 346226 360049 365522 341780 378393 765997 807044 548423 459539 304732 299408 346669 344837 360979 367308 369623 373015 411823 413368 664231 697978 40.15 67.5 1
09:10:55 2023-09-27 369292 365607 90670 88363 142259 142680 143943 143166 95151 94203 106264 109116 130185 135352 374144 401174 1085268 1077344 396825 412363 120513 107388 121935 120319 144066 143450 130435 131017 85534 86651 278811 246438 732047 731205 222243 219105 285601 287927 334503 327826 342663 345463 358974 366491 342816 379387 767117 802044 558397 462284 304732 299164 348614 345427 360435 365102 369587 373379 414364 413207 667529 700769 40.15 67.5 1
09:10:56 2023-09-27 368375 366430 90567 88476 142453 141809 143943 143166 95087 94364 106370 109351 130120 135327 374144 398787 1090482 1073911 395420 415698 120430 107422 121582 120402 143905 141953 130803 131703 85497 86651 285999 248188 727263 729022 221705 219933 285601 286173 335737 327561 342591 346504 361150 366544 339684 378465 768277 797980 550481 457653 302995 299444 345627 346190 360979 365681 369515 372815 414364 414405 671506 701101 40.15 67.5 1
09:10:58 2023-09-27 369317 366426 90417 88363 141945 142274 144182 142963 95054 94235 105947 109418 129745 135373 374144 398436 1091291 1075971 395377 412434 120283 107644 121328 120402 144117 143371 130582 131736 85694 86856 279691 249246 727894 728324 221599 220334 284951 286593 337353 326625 342663 346991 361006 366801 340472 380461 769910 800875 549146 458705 306033 300036 345520 346433 360979 366773 368368 372815 414984 413368 672672 701101 40.15 67.5 1
09:10:59 2023-09-27 369354 366280 90633 88331 142160 142143 143808 142930 95119 94363 106436 111535 129843 135278 373880 402976 1091513 1069764 395377 412073 120348 107536 121497 120402 143867 143471 130144 131079 85534 86683 285999 247837 726910 733453 222243 219600 285365 287117 335737 327260 345758 344612 358974 365690 341780 378127 763725 801477 551128 458856 304310 298077 349363 346955 360979 365424 368403 376250 415020 415133 670993 699041 40.15 67.5 1
09:11:00 2023-09-27 365429 365678 90607 88363 142125 141848 143808 142963 95119 94332 106078 109267 129811 135208 374144 405431 1088389 1066166 396433 412147 120513 107618 121512 120650 143731 141241 130238 131588 85566 86620 281905 248188 722745 733716 220396 220132 285432 287206 338449 326731 344674 345427 360588 366730 340508 378465 761535 802288 551128 459681 305672 300307 348367 344319 360979 365681 367296 373980 411245 414018 672672 698014 40.15 67.5 1
09:11:01 2023-09-27 370927 365616 90607 88363 142100 141848 144139 142997 95119 94332 106292 109267 130251 135113 374144 404824 1079169 1066623 396601 411783 120513 107355 121666 123521 144134 143236 130647 130848 85566 86352 282959 246090 733852 733716 221550 220440 285361 287450 333956 328818 345210 344873 360084 366286 342298 376125 764878 806741 548423 463700 304732 298466 348520 345356 362754 365763 369623 375681 412475 413404 664231 698014 40.15 67.5 1
09:11:02 2023-09-27 369295 365652 90670 88359 142199 141473 144603 142871 95315 94363 106337 109250 130332 135516 374902 402231 1083776 1069357 396493 412219 120430 107869 121497 120402 143634 143388 130516 131911 85470 86824 281905 247661 727237 730741 221112 220511 284295 287891 335737 327296 342627 347550 359797 365515 342262 378393 767733 810581 548423 459539 303883 300687 345349 344837 363021 366792 369515 372516 412188 414018 667565 700070 40.15 67.5 1
09:11:03 2023-09-27 370284 365607 90732 88368 142354 141815 144141 142930 95403 94235 106403 109342 131045 135173 374939 401138 1088117 1080573 394714 412979 120678 107355 121666 120402 144166 143301 130582 131013 85598 86651 275913 247498 730716 729574 221705 219070 285601 287936 336224 328480 342627 345912 361006 365690 341744 377185 768204 802008 551128 459647 302923 299338 346390 346119 360363 366792 369587 373907 414292 413821 666918 701793 40.15 67.5 1
09:11:04 2023-09-27 367155 366137 90633 88267 139947 141781 144139 142828 95055 94268 106370 109175 130308 133147 374144 399942 1088059 1078888 395701 412363 120513 107355 121666 120567 144198 143301 130304 130980 85534 86561 280420 247837 731591 729501 221670 220216 286405 286499 334763 328480 342555 346955 361006 365620 340162 378357 768204 799071 549775 460987 304732 301157 346112 345841 360653 365611 369551 373306 414328 414405 669495 701064 40.15 67.5 1
09:11:05 2023-09-27 367632 365652 90384 88368 141893 142241 143985 143427 94925 94300 105881 109418 129324 135537 372688 398751 1093613 1075971 396529 413597 120233 107610 121328 120650 143566 143571 129787 131654 85470 87100 282516 249246 729652 729249 222052 220440 284778 287414 337495 325712 344638 346955 361006 367317 342273 378501 768886 804885 548423 458705 306542 300944 348367 347265 360690 367646 369267 373798 416992 414989 676252 700880 40.15 67.5 1
09:11:06 2023-09-27 369354 366865 90542 88331 142160 141848 143774 143422 95087 94332 106264 109392 129909 135541 374144 404680 1088866 1069764 395341 412398 120348 107536 121666 120402 143700 143536 129965 131046 85555 86651 279353 247837 728272 731856 222435 219754 285094 287234 335737 326767 346773 345095 360752 365655 341780 378357 764842 801441 548423 459503 306468 297528 348520 347443 360979 365389 367296 375947 415020 414405 671469 699005 40.15 67.5 1
09:11:07 2023-09-27 367265 366131 90574 88331 142057 141945 143689 142925 95119 94268 106045 109116 130489 135541 374144 406002 1091513 1070790 396152 413345 120430 107651 121676 120650 143966 141353 130762 131827 85598 86856 279353 247837 727330 733716 221670 220158 286025 286938 336489 327225 344674 347779 363488 366286 340712 382243 763725 802360 551128 459355 306033 298884 348861 345079 363791 365646 367296 374509 412475 414845 674886 698509 40.15 67.5 1
09:11:08 2023-09-27 368963 365291 90670 88363 142177 141677 143939 142795 95151 94332 106436 109116 130669 135541 374144 404824 1079169 1069737 396601 412363 120678 107355 122129 120237 144385 141066 130959 130324 85662 86352 281905 246438 732522 733716 221705 220440 284694 287652 334189 328782 342627 345392 361093 366801 342262 377221 765997 807044 548423 463336 304300 299373 347750 345286 360979 367308 369623 375076 412439 413982 664231 697978 40.15 67.5 1
09:11:09 2023-09-27 370668 365612 90732 88363 142264 142779 144849 143861 95315 94460 106370 109510 130364 131654 374601 399836 1085318 1072453 399936 413453 120513 107903 121582 120484 144066 141424 130827 131621 85593 86792 279804 247661 731726 730741 221324 221164 284224 287895 335737 327490 342627 347550 361006 365736 342262 377825 769947 809363 549775 459575 304310 300406 345036 345392 363021 366792 369219 372479 413421 414053 667529 701101 40.15 67.5 1
09:11:10 2023-09-27 367119 365647 90765 88363 142588 141815 144407 142930 95443 94203 106436 109267 130430 135173 372622 400540 1089673 1079804 395701 413633 120678 107388 122180 120319 144200 143336 130803 130980 85630 86651 280420 248188 728617 729537 222052 220475 286552 286974 334728 328746 342627 346469 360014 366712 340712 378393 769365 800273 547070 459503 302923 301157 346669 346398 360399 365681 369551 373379 414656 414405 671829 700806 40.15 67.5 1
09:11:11 2023-09-27 368831 366026 90666 88541 142586 142713 144139 143490 95087 94363 106337 109418 130430 135278 375204 399346 1094516 1077502 396529 413633 120348 107751 121493 120815 143733 143807 130055 131835 85469 86952 281905 249246 721811 729574 222208 220440 285094 287855 337294 325747 344710 346991 361006 367390 342262 378538 768240 806209 549775 458705 307067 299128 345591 346955 360979 365681 366931 373346 415020 413333 673624 701101 40.15 67.5 1
09:11:12 2023-09-27 365429 366359 90574 88368 142268 142775 143943 143166 95119 94364 106403 109342 130007 135731 375387 405716 1088389 1068977 394159 413633 120513 107882 121666 120567 143867 143594 130055 131745 85534 86683 281905 248540 729381 729782 221324 220475 285601 287266 336751 327260 345722 345948 361164 366801 340712 378538 764842 802360 551128 460007 304810 301157 349603 348235 365078 367825 369791 374930 414804 415690 673266 699353 40.15 67.5 1
09:11:13 2023-09-27 372135 365652 90699 88384 142164 142308 144007 143655 95151 94332 106370 109342 130340 135467 374720 404644 1080519 1069737 399299 412398 120513 107644 121666 120484 144100 143336 130426 131046 85609 86651 280420 246264 729332 733720 221422 220475 284694 288775 334189 327790 345197 344873 360014 366801 342852 376089 763725 810544 558028 463664 304310 298431 348765 345877 360979 365763 369551 376213 413382 413947 665646 697978 40.15 67.5 1
09:11:14 2023-09-27 370658 365616 90761 88303 142665 141418 144643 142968 95443 94172 106436 109116 130500 135352 374939 403615 1083628 1072639 400223 413489 120595 107618 121597 120981 144166 141441 130540 131740 85630 86770 281314 247837 731094 731723 221457 221023 284694 287819 335737 328520 342591 347407 360049 365772 342816 378393 769132 811154 548423 459503 303598 300986 346633 345893 363021 367308 369587 373342 412510 413982 666279 701101 40.15 67.5 1
09:11:15 2023-09-27 369484 365652 90893 88363 140553 142370 144037 142963 95151 94268 106436 109342 130430 135208 374144 402338 1086845 1081236 394159 412398 120761 107644 123938 120484 144200 141476 130959 131013 85630 86651 280420 247136 735208 732300 222243 220097 286360 287891 334728 329279 342699 346433 359476 366747 341780 377257 768277 799551 549775 462284 304806 301157 347191 346433 360399 365391 369623 373944 414984 413821 665570 701793 40.15 67.5 1
09:11:16 2023-09-27 365358 366837 90674 88396 142393 142274 144505 143818 95477 94460 106370 109351 130397 131688 374866 401067 1094590 1075786 396457 412363 120348 107644 121645 120650 143833 141736 130357 131621 85566 86952 281905 249246 723854 731641 222052 220440 285094 287010 338051 326731 344674 347514 361006 367317 341263 381268 769365 802611 548423 458668 306255 299408 348331 347478 360979 365611 367225 373944 415056 414845 674136 701101 40.15 67.5 1
09:11:17 2023-09-27 365424 366390 90670 88359 142177 142182 144215 142795 95119 94300 106257 109418 130132 135636 374144 404467 1088389 1066699 395341 413015 120348 107718 121497 120567 144147 143506 129990 131367 85561 86952 281905 248540 724411 733716 221014 220511 285330 286974 336786 326767 345197 346433 360841 365772 340748 378501 764878 802432 551128 459681 306250 298884 347715 345079 363021 366773 368403 375076 412149 417926 676178 699796 40.15 67.5 1
09:11:18 2023-09-27 372393 366600 90633 88853 139946 143174 144799 143960 95055 94427 106337 109418 129941 135731 373288 402374 1086661 1066699 401892 413597 120348 107751 121493 120981 143867 143689 129965 131868 85561 86922 280995 247837 723430 733803 221705 220475 283826 288797 336208 326767 346810 344873 359762 365772 345120 378091 763762 811727 558059 459611 305741 298207 348275 346155 363791 365763 367296 375644 414718 414018 668511 699041 40.15 67.5 1
09:11:19 2023-09-27 369853 365687 90703 88602 142156 142176 143808 142963 95119 94332 106436 109342 130218 135243 374144 398157 1082087 1073606 401040 413306 120430 107388 121582 120484 143867 143471 130336 131079 85534 86683 283635 247566 728508 728470 221741 220546 283826 288449 337762 327525 344710 346991 360498 365772 342925 377825 770529 809363 551128 459611 304560 299162 347875 348803 363389 366685 369371 373834 417958 414989 668015 702984 40.15 67.5 1
09:11:20 2023-09-27 369354 365612 90732 88363 142358 141815 144207 143427 95379 94300 106403 109267 130340 133254 374756 401209 1087617 1078911 394123 412979 120844 107570 121666 120402 144300 143371 130926 131013 85598 86683 280867 247136 731295 731123 222052 219789 286494 287553 334728 328782 342663 346991 359476 367071 341744 377825 767758 801441 551128 459647 303847 299444 346669 346433 360689 365646 369623 373907 414656 414405 667492 701101 40.15 67.5 1
09:11:21 2023-09-27 367632 366202 90417 88638 141915 142587 144053 144299 95087 94396 106045 109418 129909 135731 374144 400575 1093613 1074406 396565 413015 123465 107751 120991 120815 143368 143807 129876 131868 85497 87160 280420 248540 722019 732677 222783 220132 285566 287891 336244 326767 346846 344319 360826 368504 342334 381120 767869 801332 557274 462297 307341 298484 348622 347372 360871 367567 367332 376250 416843 414845 673450 699997 40.15 67.5 1
09:11:22 2023-09-27 366524 365687 90732 88396 139956 142143 143841 142997 95151 94235 106403 109632 130218 135278 374144 406038 1089673 1069727 394749 413306 120430 107718 121582 120484 143867 143471 130361 131711 85502 86802 281905 248188 737365 729782 222052 219754 285601 287697 336208 327755 344710 345130 360588 365690 341816 378465 763762 802611 549775 458820 306033 299373 349327 346398 360979 366480 369255 376250 414364 412720 673450 699005 40.15 67.5 1
09:11:23 2023-09-27 367074 366752 90670 88396 142199 142370 144270 143655 95600 94363 106370 109384 130397 131688 374071 402195 1088241 1067258 396421 412979 120348 107751 121666 120484 144096 144215 130055 131835 85534 86802 285999 248974 727565 733716 221014 221510 285566 287104 338719 326767 345478 345427 360588 365736 341228 378538 766033 802468 550481 459355 304810 300592 347191 344837 363021 366738 368108 374774 412439 414053 672672 699041 40.15 67.5 1
09:11:24 2023-09-27 369354 364707 90765 88331 142397 141781 144683 142930 95183 94204 106469 109116 130463 134726 374144 404219 1079169 1069455 396637 412398 120844 107388 123938 123384 144502 143336 130893 131013 85566 86683 279353 247837 733974 732677 221550 220511 285036 288129 334763 328818 342591 346469 360588 366544 342334 378429 766033 809400 555903 459611 304847 301157 347715 344873 363021 365102 369659 373980 412475 417336 665971 700793 40.15 67.5 1
09:11:25 2023-09-27 369709 365505 90633 88545 142457 142207 144219 143292 95347 94396 106403 109418 130218 135243 373552 401533 1083776 1072806 400720 412398 120513 107733 121782 120484 143867 143336 130055 131046 85598 86890 280420 247486 725464 728734 222088 221164 283826 288572 334763 327525 344674 347270 361006 365772 342695 378127 769947 809400 548423 459575 305598 300888 345072 346433 361067 366792 368959 372516 414790 414053 667529 701101 40.15 67.5 1
09:11:26 2023-09-27 367676 366195 90798 88363 142453 142582 144343 143166 95445 94268 106436 109116 130500 135352 372361 401174 1090709 1075943 392980 413633 120678 107570 121840 120740 144266 143489 130582 131079 85513 86802 281314 248115 732096 729651 221741 220440 286476 286150 335737 327826 342627 347270 359476 365620 340712 378501 769402 799708 551128 460660 305598 300527 348614 348728 360799 368862 369267 373534 414912 414989 676807 702448 40.15 67.5 1
09:11:27 2023-09-27 369345 365643 90666 88363 141966 142449 143935 143564 95119 94364 106297 109418 130007 133515 374071 402091 1091255 1072843 396565 414288 120183 107718 121328 120567 143668 143589 130226 131711 85566 86802 281314 247837 729773 733716 222783 220132 285601 287891 336515 327790 346810 344355 358974 367071 342334 378429 764878 802044 549775 459179 306033 297563 349363 347199 360979 365646 368959 376779 415056 412432 671506 699041 40.15 67.5 1
09:11:28 2023-09-27 369700 366459 90607 88638 142199 142308 143841 143659 95119 94332 106224 109418 129811 135502 374144 402374 1088389 1065941 401360 413342 120265 107859 121328 120650 143833 143807 130055 131868 85534 86952 280867 248540 721327 733716 222088 220974 283826 288523 336786 328045 346283 345427 362939 365487 342636 382355 765851 811654 551128 461314 306064 298743 347608 346291 364563 367308 367002 375378 414364 418517 673450 699005 40.15 67.5 1
09:11:29 2023-09-27 372252 365647 90607 88396 142457 142140 143841 142997 95151 94300 106330 109267 130007 135243 374144 404539 1078954 1068217 399049 412398 120513 107388 121840 120402 143736 143336 131487 131046 85630 86651 281314 246264 737308 729791 221804 220511 285227 288784 334225 328551 345197 344873 360588 366801 342852 376690 764915 808184 548423 463700 303847 300307 349327 345427 360979 365763 369587 375984 413709 413693 664231 698014 40.15 67.5 1
09:11:30 2023-09-27 370142 365647 90765 88331 142656 141684 144539 142828 95542 94267 106663 109200 130397 135162 375168 402833 1082113 1072788 399654 413633 120430 107570 121666 120484 143731 141966 130713 131079 85566 86651 279353 247486 729759 732677 221360 221164 284730 288332 335737 328235 342591 347585 360588 365772 342575 378429 770054 811154 548423 459539 305598 300740 345627 346687 361102 365102 369255 372815 414984 415249 669405 701101 40.15 67.5 1
09:11:31 2023-09-27 366493 366231 90765 88363 142462 141848 144309 142963 95183 94268 106469 109116 130463 135208 372622 401209 1088389 1079036 393605 413633 120595 107422 123938 120484 144334 143271 130647 131079 85598 86651 280420 247661 729821 730741 222088 220511 286879 287010 335773 328782 342699 347287 360014 365690 340748 378429 770529 800346 551128 459539 303385 300319 346704 346433 360979 365716 369623 373944 415020 414809 670736 700806 40.15 67.5 1
09:11:32 2023-09-27 369354 367198 90666 88682 142587 142972 144402 143761 95087 94332 106370 109418 130321 135446 375122 398787 1096891 1075971 396601 413669 120200 107718 121402 120981 143814 143689 129876 131868 85523 86952 281905 249246 735087 729651 222470 220475 285365 287891 338051 325782 345758 346991 361006 365110 342852 381304 768313 802324 549775 458705 307123 298919 348861 347550 360979 365681 367261 375149 415056 414845 673660 701101 40.15 67.5 1
09:11:33 2023-09-27 366816 366457 90732 88638 142199 142274 144075 142997 95151 94268 106257 109418 129876 135278 374144 403615 1088389 1066699 395692 413669 120513 107751 121666 120484 144079 143641 130271 131079 85534 86683 281905 248540 730068 730143 221014 221235 285735 287010 337803 326802 345722 346469 361164 365772 341540 378574 766033 802468 551128 459355 307239 300513 349356 348728 364809 367272 367189 375534 414548 415725 670334 698857 40.15 67.5 1
09:11:34 2023-09-27 371310 365616 90765 88392 142199 142044 144402 143422 95379 94300 106403 109418 130218 135541 374108 405431 1078954 1068977 396637 412398 120678 107669 123938 120402 144807 143371 130926 130947 85630 86651 280867 246438 733633 729818 221741 220511 285129 288613 334225 329315 344710 344908 360624 364567 342528 376690 766033 807044 551128 463373 303634 302485 348800 345392 360979 366792 369659 376250 412152 413693 663546 699005 40.15 67.5 1
09:11:35 2023-09-27 371459 365607 90732 88368 142259 142143 143808 142963 95119 94364 106403 109342 130308 135302 374144 398122 1086809 1077502 400647 413633 120513 107644 121666 120823 143867 143471 130369 131621 85662 86651 280420 247486 726374 728652 222747 220440 284224 288824 334728 327755 344638 346433 360717 367102 344574 380541 770112 808885 551790 463464 306250 299232 347536 348928 363754 367308 369515 374774 417994 417264 668015 703095 40.15 67.5 1
09:11:36 2023-09-27 368114 366457 90732 88363 140245 142816 144215 142795 95151 94268 106436 109267 130758 135636 374144 401773 1086809 1080573 393810 412979 120769 107355 121836 120319 144326 143336 131380 131046 85737 86651 280420 247136 731649 730606 222208 219754 286817 287855 334728 329013 342699 346955 360014 368763 341744 378091 769910 800309 548423 459647 306033 299408 347156 346398 360907 365356 369587 373579 414912 414697 667492 701101 40.15 67.5 1
09:11:37 2023-09-27 368445 366716 90425 88796 141932 142736 143338 143988 95119 94364 106158 109889 129811 135573 374144 401533 1094462 1075169 396601 413597 123500 107900 121411 120815 143501 143807 129787 132083 85534 86984 280693 248540 722093 732821 222654 220229 285405 288152 337389 325677 346627 346327 360862 367798 342359 381109 767081 802611 549775 459355 307779 300622 347273 347443 360979 365646 367261 374747 417404 413622 674650 701101 40.15 67.5 1
09:11:38 2023-09-27 367881 365652 90732 88606 142164 142241 143774 143393 95151 94396 106403 109418 130726 135337 374144 404824 1090445 1074369 396529 413015 120348 107718 121666 120567 143867 143571 130549 131711 85598 86802 279353 247837 726792 732677 222904 220097 285566 287855 336208 327790 346810 344837 359217 366491 342298 378429 765960 802611 549775 459467 305706 297528 349327 347478 360979 365681 368138 376250 414768 414809 673266 701793 40.15 67.5 1
09:11:39 2023-09-27 368825 366538 90633 88662 142570 143174 144543 143761 95347 94396 106370 109418 129820 135636 374144 405786 1093613 1069691 395063 413306 120430 107915 121867 120823 143867 143571 130483 131079 85630 86651 285999 247837 741236 729890 222399 220286 286441 287751 336515 327988 345441 345115 361129 366491 341744 378501 765764 802611 551128 459143 304775 301230 349572 346936 360979 366447 369219 376213 412475 412685 673178 698472 40.15 67.5 1
09:11:40 2023-09-27 373579 365643 90530 88792 142031 142603 143774 143427 95087 94332 106224 109418 129722 135502 374144 402976 1084426 1066348 401324 413015 120348 107751 121497 120567 143833 143921 130402 131621 85566 86802 281314 247661 727198 733496 222052 220475 283790 288788 335702 327260 346773 345650 360014 367576 344901 377825 765960 811727 558028 463942 307341 300731 348514 348728 363021 367008 369443 376673 414148 414989 666992 698289 40.15 67.5 1
09:11:41 2023-09-27 368669 365616 90765 88331 142656 141714 144539 142896 95411 94204 106436 109041 130463 134997 374144 403579 1078954 1069691 396637 413306 120513 107751 121815 120650 144300 143571 130336 131835 85662 86920 280420 247837 733873 731641 221705 221164 285094 288332 336489 328782 342627 347550 361129 366801 342852 381120 768240 810581 555903 461314 305603 300775 348861 345392 364048 367567 369479 372779 413745 417926 668511 701101 40.15 67.5 1
09:11:42 2023-09-27 367561 366131 90732 88363 142294 141790 144215 142795 95151 94300 106436 109116 130848 135541 374144 401209 1088389 1078639 394123 413306 120761 107610 123938 120319 144498 143375 130926 131367 85662 86802 282959 247486 732067 731641 222364 220440 287283 287855 335702 329279 342699 347265 362939 369319 341492 378285 770345 801295 549775 463283 305598 300563 347536 347021 360943 365681 369623 373944 414696 414772 669459 701101 40.15 67.5 1
09:11:43 2023-09-27 365429 366466 90567 88784 142466 142578 144799 143166 95151 94332 106436 109418 130321 135731 373816 399942 1093650 1077502 394123 413633 120513 107644 121666 120484 143905 143436 130369 131646 85566 87041 285999 247402 726323 729574 222399 220475 285601 286826 337531 327790 342699 347514 359476 367576 341203 380715 770492 801477 550481 459355 304310 300283 346355 346920 362765 367321 369515 373606 414984 413658 673450 701101 40.15 67.5 1
09:11:44 2023-09-27 367926 365616 90720 88642 142362 142274 144394 142963 95283 94364 106297 109342 130218 135432 374144 404824 1088389 1063276 395341 413669 120348 107570 121497 120740 143905 143606 129965 131835 85534 86833 283410 248893 727330 735688 221267 220882 285459 286934 337117 327119 345296 346291 364735 366658 341324 378501 764842 802360 550481 460007 306904 301157 347679 344802 360979 366773 371371 375644 411859 413368 675365 698509 40.15 67.5 1
09:11:45 2023-09-27 370405 365647 90579 88642 142061 142274 143808 142997 95119 94364 106012 109418 129941 131924 374144 402056 1087617 1065904 401360 413306 120265 107784 121497 120815 143600 143807 129965 131745 85566 86984 281905 248540 726216 733716 222208 221164 283883 288775 336786 326767 346773 345427 360014 365736 342925 378465 765960 811727 548423 458820 305957 300270 347750 348377 363534 365763 367813 375947 414660 417926 670873 701293 40.15 67.5 1
09:11:46 2023-09-27 369354 366932 90666 88695 139952 142174 144338 143292 95379 94300 106436 109267 130463 135208 373889 405143 1082237 1069419 396601 413015 121435 107774 124145 120319 144564 143101 130959 130914 85726 86620 280420 246961 747694 733716 221705 220511 285223 288093 334459 329279 342627 345427 361093 366801 342852 377257 765997 808755 548423 462973 304300 301157 348765 345392 363021 365102 371787 375644 413127 413982 664231 699005 40.15 67.5 1
09:11:47 2023-09-27 369889 366167 90607 88392 142393 142291 144394 143801 95151 94364 106403 111535 130153 135541 374144 398122 1086845 1078269 400684 413306 120430 107536 121666 120484 143905 143375 130492 131646 85630 86893 280420 247486 730232 729022 223132 220475 284694 289009 334763 328286 345722 347287 360752 365365 342961 377257 770492 802432 547070 464933 306468 299162 347501 348946 363534 367561 369407 374628 418217 417336 668015 703095 40.15 67.5 1
09:11:48 2023-09-27 367854 365616 90732 88359 140035 141907 144543 143166 95119 94236 106403 109267 130756 133386 374144 401174 1087617 1078911 394159 412979 120678 107388 121975 120402 144266 143471 130671 131046 85598 86683 282959 247566 737295 729651 222052 219754 286476 287855 337285 328782 342663 346469 360014 366782 341780 377257 769365 801441 548423 459647 302923 299373 346669 346433 360399 365102 369587 373944 414948 414405 665570 701101 40.15 67.5 1
09:11:49 2023-09-27 370132 365255 90607 88792 142031 142308 143774 143427 95087 94364 106012 109703 129876 131888 374144 398751 1094462 1075971 396565 413306 120183 107718 121328 120567 143845 143807 129965 131868 85529 86984 279353 248552 732294 729574 222747 220511 285566 287927 337803 325782 345431 348033 360790 367691 342564 381144 769219 806025 549775 458485 307341 299232 348367 347478 360979 365646 366966 375076 417187 413947 674577 701101 40.15 67.5 1
09:11:50 2023-09-27 368794 365647 90666 88363 142195 142274 143841 142997 95183 94300 106370 109342 130218 135243 374144 405431 1091255 1074406 396250 413306 120513 108000 121666 120567 145167 143506 130647 131112 85630 86952 280420 248188 730446 733972 223132 220440 285601 288509 336515 327790 346846 344837 359476 366782 342564 378501 765997 802611 549775 461129 305240 300731 349608 347514 360979 365646 368959 377051 414768 412755 671506 700567 40.15 67.5 1
09:11:51 2023-09-27 370405 366157 90765 88792 142393 142505 144041 143427 95315 94396 106403 109703 130185 135478 374144 402940 1088389 1063351 402249 414252 120183 107784 121497 121510 143833 143807 130088 131868 85630 86984 285999 248988 728356 735167 222498 221573 284317 288761 337661 327119 346664 346291 363048 365629 344864 378465 765997 811727 551128 462260 307779 298884 347750 346433 362150 367682 370843 375947 415020 416486 673450 700567 40.15 67.5 1
09:11:52 2023-09-27 369817 366493 90765 88638 142393 142274 144141 142997 95151 94364 106436 109418 130430 131823 374144 404824 1080519 1068932 398917 413597 120678 107718 123938 120567 144334 143371 130860 131079 85609 86683 282959 246438 732793 730143 222399 220546 285668 288775 334728 329813 345722 345463 361129 367576 342888 377221 766033 809363 549775 464757 304310 301157 349608 346433 363534 365102 369659 376526 413457 417300 666918 699390 40.15 67.5 1
09:11:53 2023-09-27 369916 365643 90798 88642 142397 142274 144505 142997 95183 94268 106436 109342 130185 135313 372919 399382 1087617 1079036 401287 413633 120595 108164 121902 120898 144705 141340 130959 131802 85694 86888 278811 247837 732418 729355 223652 220475 285129 290141 334763 328746 345467 347265 361006 365690 342636 377825 770492 808239 547070 463664 304560 300036 347750 348563 360979 366792 369623 375076 417151 413693 665533 703095 40.15 67.5 1
09:11:54 2023-09-27 367337 365652 90798 88723 142462 142680 144343 143166 95183 94300 106436 109267 130500 135541 372919 401209 1088389 1079036 395200 413633 120678 107570 123887 120567 144266 143471 131029 131621 85545 86952 280420 246294 743887 729651 222654 220511 287323 287010 336751 328818 342663 347550 360049 365690 340748 378501 770492 800309 551128 462260 306033 300949 347572 346813 360871 367472 369479 373725 414804 414953 671322 701101 40.15 67.5 1
09:11:55 2023-09-27 369354 365678 90670 88784 142457 142274 144141 143393 95151 94299 106330 109384 130500 131888 372883 399346 1096830 1077502 395341 413669 120513 107751 121666 121115 143867 143606 130055 131868 85598 86952 281905 248413 724411 729574 222435 220511 285668 287010 338313 327529 344674 347585 359476 365655 341780 381901 770258 802611 562757 459355 305419 301796 346669 348300 363021 367613 368923 373944 415056 414018 674381 701101 40.15 67.5 1
09:11:56 2023-09-27 366529 365647 90864 88396 142195 142304 144088 142871 95119 94332 106403 109342 130185 135541 374144 406038 1091484 1071073 394159 412398 120430 107751 121666 120484 143630 141080 131199 131621 85534 86802 281905 248364 725022 736773 222243 220511 286879 287891 336751 328037 345467 348765 364590 367396 341396 380570 767323 807168 551128 460660 306904 301157 347750 344837 360979 366773 368403 375351 411862 413947 675365 698014 40.15 67.5 1
09:11:57 2023-09-27 369332 366897 90670 88670 142190 142506 144015 143503 95119 94299 106224 109418 130489 135731 374144 402374 1088389 1066699 401360 413633 120183 107751 121610 120650 143530 143707 129990 132092 85619 86802 281905 248540 721448 733716 222399 221510 283826 288775 337505 325818 346810 345463 360084 365772 342925 382243 765997 811727 548423 458820 306904 298466 348514 346433 362693 365646 368108 375644 414984 418517 673450 700070 40.15 67.5 1
09:11:58 2023-09-27 368776 365322 90806 88363 142665 141815 144643 142930 95378 94235 106469 109267 130463 135208 374144 402374 1080519 1069764 398953 413306 120595 107751 121666 120650 144279 143506 130304 131079 85566 86952 285999 248540 732481 732457 221959 221213 285227 288716 336609 328604 342519 348456 363818 366694 342852 378501 769983 811727 551128 462260 305598 301197 346669 345392 363534 367682 369623 373944 413418 415249 667565 701101 40.15 67.5 1
09:11:59 2023-09-27 371823 365683 90607 88638 142432 142308 144253 143031 95151 94268 106403 109342 130340 135278 373852 398122 1085268 1075971 401324 413633 120513 107718 121666 120650 143901 143606 130336 131079 85598 87041 280420 247837 734546 729578 222783 221010 284357 288775 335737 327826 345197 346469 361006 366801 344633 378127 770529 807044 548423 462320 304810 300888 346704 348563 363791 366792 369298 374820 417840 418221 668015 703021 40.15 67.5 1
09:12:00 2023-09-27 366008 366450 90765 88368 142427 141815 144275 142963 95151 94235 106436 109267 130251 135208 374939 400575 1089673 1078911 393569 412434 121093 107807 122033 120815 144667 141347 131029 131588 85726 86738 281905 247837 742863 730533 222399 220511 287081 287046 336525 329528 344384 347514 360518 366782 341504 381663 772173 802044 551128 459575 303847 300319 348861 346991 363021 367321 369587 373944 415020 414772 673450 703095 40.15 67.5 1
09:12:01 2023-09-27 368481 365652 90607 88638 142044 142976 143844 143562 94957 94364 106191 109770 129876 132139 374144 398787 1096052 1078269 396637 413669 120183 107751 121497 120650 143833 143606 129965 131835 85534 86952 285999 249246 723680 729574 222470 220511 285566 288043 338313 326767 345722 347514 358974 365655 342852 381595 770529 807058 551128 459497 306172 301467 346527 347407 363021 367472 370317 373761 417296 414989 674650 701101 40.15 67.5 1
09:12:02 2023-09-27 367668 365286 90567 89060 142125 142736 143808 143427 95151 94300 106370 109477 130007 135278 374144 401174 1092875 1074406 396565 413015 120118 107751 121328 120650 143712 143606 129876 131868 85566 86651 280420 247837 725641 733716 222975 220321 285695 287891 336008 327296 347350 344837 361006 365725 342575 378465 765997 802611 557274 459575 306542 299423 349327 347514 360713 365681 368108 376783 415056 412755 673450 700567 40.15 67.5 1
09:12:03 2023-09-27 367116 366466 90607 88396 141992 142304 144030 143275 95151 94300 106330 111679 130185 135731 374144 402410 1088389 1066699 399553 413633 120430 107784 121840 120650 143727 143606 130148 131902 85566 87016 280599 249246 740723 732677 221776 221892 285129 288142 337768 329477 346518 347037 362976 365665 342708 380606 765887 810398 551128 459970 306064 299128 347750 346433 362150 367063 371107 374784 414328 416194 672709 701101 40.15 67.5 1
09:12:04 2023-09-27 372089 366426 90612 88670 141778 143174 144003 143662 95151 94332 106330 109737 130007 135731 374144 403295 1084463 1066623 401178 413015 120430 107751 121666 120650 143914 143694 130615 131079 85630 86833 281314 247566 730091 729782 222435 221200 285410 288775 337762 327826 346846 345427 360588 365110 344901 377257 765997 814173 531411 463700 305741 298466 349327 346469 363021 366792 368995 376250 414984 414053 667492 700070 40.15 67.5 1
09:12:05 2023-09-27 371459 366128 90769 88396 142199 142176 143841 143427 95151 94364 106403 109342 130463 135408 372919 399346 1083694 1073643 401360 413669 120513 107751 121840 120650 144179 143406 130435 131112 85598 86802 279917 248540 740229 730741 222293 221559 284681 288504 336373 328374 345576 348420 360970 366801 342925 378429 770529 813637 531411 459611 305240 301157 345662 346955 365078 365681 369551 373379 415020 415867 667565 701101 40.15 67.5 1
09:12:06 2023-09-27 369925 365643 90769 88396 142195 142176 144426 142997 95183 94268 106403 109191 130120 135337 375021 399662 1087617 1077344 400082 412434 120513 107603 121805 120484 143901 143406 130402 131112 85566 86685 281905 247136 726960 729058 223167 220475 285129 288775 334763 328551 345478 346469 361006 365690 342961 377293 770529 802432 547070 463009 305816 299408 347750 348599 362765 365514 369371 375388 418440 417300 668015 703058 40.15 67.5 1
09:12:07 2023-09-27 365137 365652 90769 88396 142462 142680 144143 143166 95183 94300 106436 109418 130218 135541 372919 399697 1093650 1078269 393569 413342 121093 107915 121948 120815 144330 143702 130959 131802 85662 86920 283410 248893 741492 729633 222399 220511 286879 287113 337257 328959 344638 347514 359979 365620 341228 380715 771080 801441 550481 460007 304310 300177 348331 347199 362765 367834 368887 373606 415020 413982 672672 702596 40.15 67.5 1
09:12:08 2023-09-27 367597 367556 90574 88792 141927 142736 143640 143892 95022 94427 106012 109720 129876 132215 374144 399626 1096015 1075971 396637 413928 120183 107900 121328 120815 143368 143807 129876 132174 85529 87016 279353 249246 720080 729574 222399 220088 285641 287855 337803 325782 346211 347478 361006 367834 342816 380715 769328 805842 549775 459461 308292 301047 346491 347372 362948 368862 370317 373761 414876 417042 674613 702596 40.15 67.5 1
09:12:09 2023-09-27 366453 365580 90732 88634 142182 142182 144351 143275 95151 94332 106403 109477 130364 131980 374985 405750 1092998 1072751 396825 414036 120595 107767 121562 120650 144032 143549 130426 131911 85662 87100 281905 248540 728272 734346 222364 220440 287120 287675 336751 327755 345722 345427 361164 366712 342550 378465 763725 804316 557274 459503 305240 299184 349291 345392 360979 366738 369515 376250 413444 412755 673450 699005 40.15 67.5 1
09:12:10 2023-09-27 367332 366414 90699 88610 142363 142976 143943 143562 95119 94331 106403 109565 130185 135731 374144 402338 1088389 1066699 396637 413597 120513 107751 121666 120732 143867 143694 130336 131835 85630 86952 280995 249246 723513 733279 221670 221892 285566 287855 339439 329477 346200 349373 362939 365629 342780 380570 768403 813342 551128 461314 306496 299338 348484 346920 362658 368754 370843 376213 414912 416450 673450 701027 40.15 67.5 1
09:12:11 2023-09-27 373467 366564 90761 88796 142458 143174 143943 143562 95151 94332 106436 109418 130500 135636 374144 404183 1083776 1069737 398699 412363 120678 107718 121666 120567 144166 143663 130647 131621 85662 86802 281314 246438 731609 729782 222364 220511 285601 288788 337493 328782 346773 345392 361129 367576 344901 377221 765997 811727 551790 463700 304810 298919 350348 345392 363021 367308 371787 376250 413673 414018 666119 699997 40.15 67.5 1
09:12:12 2023-09-27 369925 365322 90765 88638 142393 142274 144141 143393 95151 94300 106403 109418 130463 135337 374674 398122 1086809 1077995 401287 412398 120678 107751 122214 120650 144262 143772 130582 131835 85635 86861 285999 248151 732710 730741 222953 220370 284756 288802 335867 328604 345796 347336 360898 367576 344864 378393 770529 808239 551128 462937 304739 299373 347715 348528 364221 367093 369551 375076 417994 415214 665533 703095 40.15 67.5 1
09:12:13 2023-09-27 368705 366493 90765 88396 142393 142274 144321 142963 95151 94332 106436 109342 130430 135302 374939 401174 1088389 1078911 395306 413597 120761 107610 124025 120402 144334 143336 130959 131046 85694 86890 280420 247136 732616 731641 222399 220097 286539 288739 334728 329279 344674 346469 360014 367586 342695 377257 769947 802611 548423 462973 304275 300479 347715 346955 360979 367567 371496 374784 416589 414809 668015 700954 40.15 67.5 1
09:12:14 2023-09-27 366234 366423 90765 88396 142458 142779 144343 143166 95119 94267 106403 109418 130275 135731 374144 399346 1092838 1079036 394123 413633 120844 107915 121867 120898 144330 141516 130860 131802 85673 86888 285999 249505 728122 729355 222712 220475 286704 287064 339680 328533 346375 348283 360014 365655 340712 381326 770382 800273 557890 460007 306033 300634 346669 346955 363021 367869 369587 373907 415056 413982 674886 701101 40.15 67.5 1
09:12:15 2023-09-27 368181 366712 90736 88792 142164 142736 143808 143626 95119 94427 106191 109720 129585 131990 374144 398751 1096830 1078269 398917 413345 120513 107751 121582 120815 143833 143606 130304 131868 85561 86984 281905 249246 734187 729574 222747 220158 285566 287891 338278 326767 345441 347514 361006 365620 341816 381865 770529 804702 549775 460650 307341 300142 346491 347372 363021 367729 370843 373761 414876 414989 674613 703095 40.15 67.5 1
09:12:16 2023-09-27 368480 365652 90732 88359 142397 142274 144253 143427 95151 94396 106403 109477 130666 131888 373597 404216 1094590 1075083 397953 413417 120844 107874 121886 120815 143833 143637 130647 131835 85662 87041 285999 248540 727145 730179 223096 220440 286441 288256 336751 327790 346810 345079 360588 367295 342623 378501 765960 802611 551128 459539 304810 299113 349854 347514 360979 366738 369515 377318 414790 413333 673450 700033 40.15 67.5 1
09:12:17 2023-09-27 368198 365647 90732 88610 142164 142274 143841 143393 95151 94332 106436 109632 130185 135467 374144 405716 1088389 1068977 394749 414252 120348 107718 121666 120650 143867 143506 130803 131654 85598 86952 277182 248893 727237 729818 221670 221164 286552 287657 339439 328267 345711 348014 364848 367798 341600 381180 767869 808312 551128 460660 308323 301157 347715 345079 362765 367611 371371 375424 412439 413982 675365 699005 40.15 67.5 1
09:12:18 2023-09-27 369709 366450 90637 88638 142358 142603 143841 143427 95119 94331 106403 109418 129974 135502 374144 402338 1088389 1065904 401360 413633 120168 107718 121610 120650 143600 143606 129965 131868 85598 86920 281905 248893 732511 732677 222399 221856 284423 288332 338051 326767 346773 346433 360014 365772 342888 382937 765997 811727 549775 460660 307555 299128 348479 346920 362150 366192 368072 375644 414984 419109 674886 701101 40.15 67.5 1
09:12:19 2023-09-27 368705 365255 90765 88363 142255 142385 144543 143166 95443 94300 106502 109116 130679 135541 372883 405431 1081469 1072534 396601 413306 121010 107388 124145 120402 145275 143236 131029 131017 85630 86856 279353 248503 738623 733642 222257 221333 285459 288595 336067 329671 344225 347336 362614 367317 342852 378429 768240 811759 552142 462937 303562 300740 348484 345877 363780 365646 371787 375076 413091 414053 663582 699537 40.15 67.5 1
09:12:20 2023-09-27 369556 367040 90732 88634 142195 142274 144287 143393 95183 94300 106403 109418 130308 135373 375204 398787 1083658 1072843 399836 413306 120513 107718 121666 120567 143867 143436 130304 131079 85630 87160 285999 247837 726440 729574 221741 221701 284712 288458 336244 328286 344674 348563 360588 366544 344633 378465 770529 811727 551128 459611 305276 300865 346112 346433 362150 367682 369335 373652 414466 416344 669349 702522 40.15 67.5 1
09:12:21 2023-09-27 368471 365652 90765 88368 142432 142143 144394 142997 95435 94364 106502 109267 130496 135208 372883 402056 1088389 1081284 394123 412728 121093 107882 122072 120815 144705 141340 130992 131678 85673 86888 281314 248269 740929 732671 222712 220475 287323 288332 338240 329564 345576 347514 360049 367295 342262 381663 770235 802611 557274 462284 305598 300319 347715 346955 360979 365681 371750 375040 415056 412720 667529 701101 40.15 67.5 1
09:12:22 2023-09-27 366269 366716 90765 88638 142397 142304 144330 142871 95151 94300 106403 109418 130340 135352 374674 399626 1094425 1078269 393569 413928 120761 107751 122044 120650 144166 143694 130926 131835 85630 86952 281314 248540 729029 730684 222783 221276 287027 287028 337531 329013 344395 347585 360014 365620 341504 381289 771699 802539 546477 460839 306468 301091 347049 347372 363021 370047 369479 373798 414876 413982 673450 703095 40.15 67.5 1
09:12:23 2023-09-27 369354 365652 90599 88853 142026 142706 144083 143759 95119 94363 106403 109737 130242 132070 374459 400750 1096148 1074258 396457 414727 120761 107800 121886 120815 144506 143606 130647 131654 85545 87126 279353 248540 739942 732929 223132 220475 286396 288486 336751 327755 347829 345392 358974 366747 342852 378501 767660 802611 557274 459575 307341 298431 349327 348528 360979 365681 367849 376783 418435 413368 673450 701101 40.15 67.5 1
09:12:24 2023-09-27 367044 365652 90761 88796 142393 142274 144141 143427 95151 94364 106370 109599 130340 135467 372622 406038 1091291 1075169 395341 413633 120430 107751 121666 120567 144066 143689 130516 131745 85598 86952 281905 248188 732448 729782 223132 220132 286476 287819 339199 328498 346237 348248 362106 368871 341672 378393 767869 805419 551128 461314 305670 301157 349572 345877 360979 369384 369551 376213 413346 413368 673450 701293 40.15 67.5 1
09:12:25 2023-09-27 369853 368756 90600 88784 140435 143170 144402 143960 95379 94331 106403 109502 130500 131866 374866 404788 1082087 1068895 398772 415219 120595 107685 121836 120567 144213 143471 130926 131740 85609 86802 280420 246438 745708 733803 222399 220811 285601 288775 334693 329279 346283 345392 361129 365365 344901 377257 766033 811727 556638 464392 304810 299128 349854 346398 363021 366792 369587 376783 414984 414053 665027 700070 40.15 67.5 1
09:12:26 2023-09-27 369296 365652 90839 88368 142665 141815 144677 142930 95443 94300 106945 109116 130887 134984 372883 404788 1079754 1074369 398917 414252 120595 107751 121666 120650 144100 143606 130369 131621 85758 87126 283410 248717 740203 733159 221910 221368 285423 288730 336644 329635 344008 348420 361164 366801 342888 378501 770054 812388 551128 459575 303847 301126 347715 348235 364750 365646 369551 373643 414656 415867 669495 702822 40.15 67.5 1
09:12:27 2023-09-27 372353 365652 90798 88788 142397 142505 144309 143427 95151 94300 106436 109418 130463 135243 374144 398751 1086845 1079036 401324 413633 120513 107882 123938 120650 144334 143471 130893 131621 85577 86833 280867 247837 729759 729574 223167 221129 284730 288559 336244 330177 345478 347027 361006 365365 344901 378393 770740 807008 551128 463336 304810 301230 347750 349090 363975 367682 369335 375351 418144 415108 668015 704057 40.15 67.5 1
09:12:28 2023-09-27 366599 365643 90802 88638 142557 142274 144275 142997 95151 94268 106436 109342 130463 135278 372919 400575 1091299 1079036 398519 414291 120844 107915 121782 120732 144198 143903 130893 131802 85673 86920 281905 249778 730328 729537 222783 220546 286240 287414 338575 328200 345161 348563 360014 365655 341504 381574 773497 802611 555185 459497 306468 300740 346633 348235 363021 366773 367296 373944 415056 413982 676141 703095 40.15 67.5 1
09:12:29 2023-09-27 367632 365652 90670 88670 142190 142736 143808 143626 95151 94332 106436 109418 130308 135373 372657 402091 1091255 1075971 396601 413633 120678 107933 121497 120815 143630 143419 129998 132092 85598 86833 280420 247837 723672 733716 223167 220475 286686 288775 336786 328286 347865 345392 360014 366782 342852 378501 769507 802392 543808 462552 306904 298778 349711 348140 360871 368862 369407 377244 417404 413947 672459 701101 40.15 67.5 1
09:12:30 2023-09-27 365429 367628 90765 88670 142393 142837 144041 143427 95151 94332 106370 109510 130576 131979 374756 402231 1090672 1066587 396493 414399 120678 107982 121880 120650 143867 143807 130336 131868 85705 87158 285999 249070 741089 733716 221705 221608 285356 287990 338324 327525 346283 346469 361129 365772 342298 381610 767697 809400 557890 460007 306468 299373 348514 345392 361137 367321 368959 375644 412510 418517 673660 700070 40.15 67.5 1
09:12:31 2023-09-27 372054 366430 90765 88824 140241 142727 143808 143659 95151 94428 106330 109418 129974 135537 374144 402976 1087617 1068707 402534 414678 120348 107784 121666 120815 143733 143606 130055 132132 85630 86952 280420 247837 724121 730179 222435 221240 284366 290263 338719 327577 347327 346048 363048 367576 345559 378321 767869 814567 548423 462732 306640 300307 348836 347235 362115 367093 368368 376250 415020 415867 669532 701293 40.15 67.5 1
09:12:32 2023-09-27 369375 366173 90975 88784 142725 142207 144855 143325 95379 94363 106403 109535 130430 131821 373852 402338 1082160 1072045 401364 414108 120595 107718 121666 120650 144100 144211 130893 131835 85630 87041 280420 247837 730209 731123 221705 221701 285365 288775 336244 327826 342663 348354 361129 366801 344633 378465 769983 811727 548423 459575 304810 301464 346390 345427 361102 365681 369623 373379 413480 415249 668548 701101 40.15 67.5 1
09:12:33 2023-09-27 369637 365683 90765 88638 142462 142779 144343 143562 95151 94364 106403 109523 130410 135636 374144 398157 1085305 1075971 401360 413633 120513 107718 121840 120567 144066 143681 130926 131769 85768 87034 278811 248188 745354 729464 222832 221559 285187 288667 336338 328604 345576 348989 361006 365690 344901 378127 769757 806972 547070 463009 304810 299444 348269 349653 363534 367387 369623 375378 415721 414053 665570 703095 40.15 67.5 1
09:12:34 2023-09-27 367044 366192 90769 88396 142466 142779 144343 143166 95151 94332 106436 109116 130500 135446 372361 401245 1088389 1078984 394159 413633 120678 107644 123973 120484 144466 143471 131029 131046 85630 86833 282959 247566 737744 731205 222435 220511 287323 287891 337762 329546 344674 347550 360049 367330 342575 378429 770529 802611 557274 462320 304310 300354 347715 347235 360726 368826 371533 374820 414912 414989 668875 703021 40.15 67.5 1
09:12:35 2023-09-27 368481 367632 90607 88824 141962 142769 143541 143926 95054 94460 106224 111781 129974 131979 374144 399978 1096052 1077109 399654 413381 120513 108247 121428 121064 143528 144074 130055 132232 85598 87190 281905 249246 725358 731641 223132 220546 286476 288523 338408 326731 347596 347270 358974 368799 342600 381289 770529 802396 549775 460007 306748 299373 347750 348563 362754 365681 367296 375113 415104 414053 674686 700924 40.15 67.5 1
09:12:36 2023-09-27 367668 366718 90798 88670 142393 142534 144475 144667 95183 94300 106436 109418 130430 135541 374144 405467 1091291 1075971 396601 413597 120678 107784 121840 120732 144266 143681 130435 131868 85662 87100 281314 248364 733739 733283 223203 220511 286275 288585 336786 327790 347865 345150 359511 366782 342623 378285 770054 804702 555523 462626 306316 298778 349747 348385 362985 368862 368815 377318 417404 413693 673450 701101 40.15 67.5 1
09:12:37 2023-09-27 366811 366743 90769 88670 142397 142539 143841 143427 95151 94460 106696 109620 130543 131995 375204 403471 1091484 1069409 396493 414691 120678 107982 121666 120650 144100 143606 130713 132145 85641 86920 281905 249246 727565 734756 221493 221750 286240 287688 338276 327296 346283 346504 361164 365772 341816 381326 768277 808792 552480 460007 306904 299408 349356 346991 362693 366773 368403 375984 415056 416521 672672 701101 40.15 67.5 1
09:12:38 2023-09-27 372620 365678 90765 88670 142199 142637 143808 143461 95119 94332 106330 109418 130040 135502 374144 403615 1083694 1069737 401141 413381 120595 107718 121840 120567 143867 143606 130336 131654 85630 86833 280420 247136 732517 729818 222627 221227 285316 290504 337762 328569 347437 346084 361023 367834 345840 380727 767869 813991 531411 464356 306904 298919 349608 347229 363975 366792 369479 376783 414984 414053 669881 700070 40.15 67.5 1
09:12:39 2023-09-27 371459 366466 90600 88727 142613 143174 144799 143562 95347 94332 106370 109317 130397 135731 373852 398751 1083694 1075008 401364 414252 120513 107784 123766 120650 144466 141838 130435 131654 85662 87192 280420 248188 727615 729651 222435 221892 285601 288775 336786 328551 345758 349161 360588 366544 345120 378501 771621 811727 549775 459647 305526 301006 346426 347514 362185 365681 369587 373606 414790 416521 669532 700924 40.15 67.5 1
09:12:40 2023-09-27 372090 365521 90802 88946 142427 142539 144275 143031 95151 94300 106469 109418 130463 135313 372361 399978 1088389 1078911 401364 413342 120844 107677 123887 120650 144368 143606 131525 131769 85800 86888 278368 247837 734186 729464 223910 220405 285459 288838 336067 329137 345722 347514 358974 367330 344901 381120 770529 802396 551128 463736 304846 302344 348836 348599 360979 365102 369659 375681 415139 414018 665570 701420 40.15 67.5 1
09:12:41 2023-09-27 367265 366574 90949 88792 142752 142337 144156 142925 95347 94427 106403 109418 130430 131812 372361 399978 1094590 1078269 395377 413705 120513 107677 123852 120650 143829 143611 131019 131868 85630 86952 281905 249246 727801 729574 222783 221164 285601 287010 338313 328250 345197 348319 360014 365655 341468 381865 770529 802611 555185 459681 304810 300740 346633 347478 363534 367869 369551 373944 415056 414018 672161 702596 40.15 67.5 1
09:12:42 2023-09-27 368741 366716 90637 88796 142242 143174 143943 143761 95119 94460 106731 111781 129941 131706 374144 398787 1096830 1080959 399938 414583 120678 107982 121632 120981 143930 144139 130549 132415 85662 87190 283410 249955 720159 731123 223096 221164 286186 288865 338789 326767 346541 347550 360862 368244 342816 381559 769365 802288 551128 459681 307341 299408 347156 347550 363523 367578 367813 373980 417404 414018 674650 703095 40.15 67.5 1
09:12:43 2023-09-27 368159 366712 90732 88792 142164 142736 144219 143626 95151 94396 106403 109418 130308 135373 374144 401773 1091255 1075971 396601 413633 120348 107784 121497 120815 143833 143807 130271 131835 85662 87160 280420 248188 726745 733716 223167 220511 286324 288296 336751 329943 347865 345115 360014 366782 342370 382937 768960 802356 549775 462626 305992 300815 350203 348385 360871 368862 369479 377318 414843 413368 672459 700769 40.15 67.5 1
09:12:44 2023-09-27 368821 366716 90728 88642 142449 143075 144343 143960 95283 94427 106370 109510 130500 131706 375204 404039 1091410 1068828 396421 414691 120513 107900 121850 120732 143867 143794 130893 131835 85598 86952 279353 247785 726884 736407 222052 221701 286240 287855 338288 327790 346528 346991 362212 366801 342298 382113 767660 808184 552480 460007 306468 299408 348514 345356 363534 367321 369219 375644 412510 418221 673660 700070 40.15 67.5 1
09:12:45 2023-09-27 371459 365643 90765 88792 142393 142769 143808 143659 95119 94363 106403 109418 130218 135573 374144 402976 1088389 1068977 403141 413964 120183 107751 121582 120732 143733 143807 130144 131868 85630 86984 285999 248540 727493 733716 222435 221253 284410 288676 337554 327613 347473 346813 363561 366658 345523 378357 765851 814027 551128 459575 306712 301017 349040 347229 362948 365611 368368 376250 415056 419109 672973 701101 40.15 67.5 1
09:12:46 2023-09-27 370931 366173 91120 88545 142955 141977 145090 142862 95509 94300 106403 109317 130463 135302 372883 403259 1082188 1075938 399481 414216 120513 107751 121666 120981 144330 143571 130393 131835 85694 87192 280420 247837 737589 732159 222052 221510 285566 288775 336786 329244 342699 348599 362212 366801 344633 378501 769947 811727 548423 459647 306033 301888 347191 345877 363791 365646 371750 373980 414682 415867 668511 701101 40.15 67.5 1
09:12:47 2023-09-27 369889 367338 90765 88638 141992 142501 144130 143266 95119 94267 106436 109523 130489 135541 374939 398122 1085277 1075971 402497 414252 120678 107933 121666 120650 144292 141736 131832 131951 85737 86888 281905 248188 732596 729428 222953 221679 285196 288667 336609 328746 345758 348014 361006 365076 344647 378465 772168 809400 548423 462284 305598 299408 347227 349090 362150 367417 369587 374811 415104 416159 667020 703095 40.15 67.5 1
09:12:48 2023-09-27 368042 366564 90765 88759 142561 142779 144343 143960 95477 94331 106436 109418 130500 135731 372919 399520 1094462 1077779 394159 414714 120761 107900 123938 120650 144304 143606 130926 132041 85694 86984 285999 248893 728349 731641 223096 221311 286879 287540 338313 328818 344710 348599 360084 365690 341816 381901 770529 802611 557890 458375 304810 300986 347435 347514 363021 367905 369623 373980 415056 414018 675550 703095 40.15 67.5 1
09:12:49 2023-09-27 368511 366973 90765 88792 142397 142736 143841 143659 95119 94363 106191 111704 129974 131979 374144 399626 1100055 1078923 400223 414583 120348 108015 121393 121147 143977 144240 130549 132199 85694 87158 281314 248540 734951 732682 223167 221227 286539 288775 337803 327031 347865 348765 360862 366782 342888 378501 768240 804316 551128 459611 307341 298466 349572 348563 360979 366227 368403 377318 415104 413368 673450 701101 40.15 67.5 1
09:12:50 2023-09-27 368385 366712 90835 88824 142596 142539 144505 143461 95151 94364 106436 109418 130218 135467 374144 406038 1091291 1074406 396214 414288 120678 107751 121805 120650 143901 143606 130680 131745 85662 87192 280420 248540 731372 734382 223096 220511 286879 288775 337768 328551 346283 345392 361199 369911 342406 380461 768960 804849 551128 462626 307123 300583 350486 347336 360907 369382 369551 377622 414790 413658 673192 699849 40.15 67.5 1
09:12:51 2023-09-27 368776 366743 90765 88792 142393 142837 144404 143824 95315 94427 106337 109720 130397 131888 374902 402231 1090635 1066513 401214 414543 120348 107900 121610 120732 143833 141935 130093 131868 85630 86984 283410 249246 724410 736051 223132 222203 284894 288874 338597 327260 346810 346469 360841 365772 342961 381574 768240 814173 551128 458820 306712 301462 348479 347235 363237 366808 368403 376250 415056 419811 672672 701101 40.15 67.5 1
09:12:52 2023-09-27 372054 365678 90765 88763 142385 142736 143841 143659 95151 94396 106436 109552 130340 135443 374144 404824 1083658 1070499 400538 413345 120678 107751 123938 120732 144100 143707 130770 131745 85577 86920 281314 246786 729686 729818 222846 221635 286047 290477 337523 328675 346664 346048 364075 368352 345279 380727 767869 814027 531411 464392 306979 300974 350096 347443 363534 366792 369587 377318 414840 414923 665533 699041 40.15 67.5 1
09:12:53 2023-09-27 369637 368244 90699 88849 142626 142519 144752 143663 95347 94396 106403 109418 130397 135541 373889 398436 1086862 1075169 401324 414252 120595 107751 121867 121064 143630 143388 130803 131367 85609 87192 280420 247837 727262 729574 222435 221856 285165 288775 336751 328782 346247 348599 360014 366801 345120 378465 772716 811727 548423 462284 305741 300514 346669 347514 362658 365646 369623 373980 417137 416486 669495 704242 40.15 67.5 1
09:12:54 2023-09-27 369848 365687 90765 88670 142458 142976 144402 143166 95151 94364 106436 111568 130308 135352 372883 401245 1088389 1078947 399763 413633 120678 107751 121840 120650 144713 141441 131029 131769 85800 86920 281314 247486 728907 729492 223652 220299 285423 288667 335702 329279 345722 347323 358974 369911 345388 378091 770529 802432 548423 464247 305276 299444 347750 348599 360979 365354 369623 375644 415104 413982 665570 703095 40.15 67.5 1
09:12:55 2023-09-27 369207 366712 90765 88670 140347 142505 144304 143655 95151 94396 106436 109418 130308 135502 375168 399382 1096052 1079036 395377 414714 120513 107718 121666 120732 144100 143606 130582 132102 85662 86802 281905 249246 729286 729574 222783 221595 286441 287450 338313 328286 344710 348599 360754 365690 341540 381595 770529 802611 553832 460149 306250 300456 347227 347514 363021 367869 369623 373980 415056 414018 672161 703095 40.15 67.5 1
09:12:56 2023-09-27 369317 367624 90670 88885 142160 142736 143808 143461 95119 94524 106224 109813 129811 131888 372361 401533 1099272 1078154 399654 414435 120348 108049 121512 121064 144181 144104 130393 132199 85582 86952 280693 248364 735076 732300 222918 221094 285601 288775 337803 326767 346554 347265 361006 366747 342888 380715 769365 802324 549775 459897 306784 299128 347750 348563 363021 365716 367849 375644 415104 414018 674686 702596 40.15 67.5 1
09:12:57 2023-09-27 366529 366450 90769 88784 140347 142308 143841 143427 95151 94300 106403 109418 130218 135432 372361 406038 1091291 1073643 395935 414579 120595 107784 121805 120650 143867 143716 130271 131687 85609 86952 282959 248540 733856 734609 223167 220475 286476 288775 336786 328286 346810 345201 360841 367330 342816 378538 765617 802611 557274 459575 306468 299408 349926 347514 360979 367063 369551 377622 415056 413368 673450 701101 40.15 67.5 1
09:12:58 2023-09-27 365465 366493 90765 88638 142190 142618 144449 143630 95347 94395 106370 109384 130848 131798 374637 405251 1090635 1069296 395341 413633 120513 107677 121850 120981 144232 141499 130426 132092 85625 86984 281905 249246 729168 734346 221741 221892 286879 287891 338561 327790 346283 346504 362247 365365 341816 381610 767154 807008 551128 460660 306904 299444 348514 345392 363021 367613 369515 376250 412510 417300 672709 699041 40.15 67.5 1
09:12:59 2023-09-27 369628 366202 90765 88788 139947 142972 144202 143761 95151 94364 106224 109418 130185 135636 374144 402410 1088389 1065588 402570 414714 120348 107933 121582 120981 143914 143882 129965 132348 85487 86984 281905 249070 724127 735803 222846 222066 284445 288721 338135 327648 346700 346813 363048 365629 342780 381108 765997 812876 549775 459786 306460 299162 348765 347443 362729 365681 368403 376103 415056 416557 672161 701101 40.15 67.5 1
09:13:00 2023-09-27 370922 365536 90732 88573 142825 142207 144287 143292 95541 94300 106469 109116 130463 134761 373588 404536 1082163 1072008 398953 413669 120844 107915 122312 120484 144334 143236 130992 131079 85577 87192 280420 248188 741313 733201 222243 221545 285748 288775 336279 329849 342663 347550 362212 367317 344633 378538 769402 810581 549775 463009 303847 301429 348800 345912 363534 365681 372384 376213 414426 415249 663582 700604 40.15 67.5 1
09:13:01 2023-09-27 371185 365687 90765 88634 142199 141848 143841 143328 95119 94235 106403 109489 130463 135541 374144 398751 1085277 1074406 401324 413669 120595 107900 121805 120981 144096 141340 130860 131769 85609 86920 281314 248188 729398 729391 222293 222061 285387 288775 336715 328782 345478 349137 363488 365522 342925 378429 771621 811727 542474 463942 306468 300775 346183 346469 362693 368525 369551 373944 415056 416521 669532 703095 40.15 67.5 1
09:13:02 2023-09-27 365393 365652 90798 88384 142587 142274 144573 143119 95151 94235 106469 109267 130496 131623 375204 401209 1088132 1081321 394749 413015 120844 107644 123973 120484 144266 143471 130926 131079 85726 86833 280420 247486 738199 731728 223132 220511 287283 288775 336244 329885 345478 347585 361129 367913 342852 378429 771150 802611 549775 463336 304775 300775 347750 347514 360979 366482 372348 375378 415056 412791 669021 702097 40.15 67.5 1
09:13:03 2023-09-27 365429 365326 90769 88638 142561 142505 144309 143427 95151 94396 106436 109342 130463 135313 372919 400326 1097708 1080112 396457 414108 120844 108015 122006 120981 144394 143903 130926 132199 85630 86984 285999 248413 726307 730741 222989 221164 286441 288025 338860 327826 346004 348875 360553 365690 342334 382514 771621 801159 550481 459681 305777 300248 347471 347550 363523 367905 369551 374017 415056 414053 674686 703095 40.15 67.5 1
09:13:04 2023-09-27 367668 366202 90798 88816 139952 142534 143956 144667 95151 94332 106436 109418 130308 135541 374144 402127 1091291 1075971 396637 414288 120265 107933 121666 120815 143867 143689 130468 131868 85577 87016 281314 248188 723926 729818 223831 220511 286476 288801 336786 328818 347865 346207 360084 366817 342888 378538 768277 802611 557274 459575 306208 298466 350455 348599 360979 367063 369551 378001 418435 414018 672496 701101 40.15 67.5 1
09:13:05 2023-09-27 366563 366752 90798 88674 142466 143174 144743 143960 95477 94524 106337 109418 130397 131788 374637 405894 1093035 1071224 395027 414216 120513 107784 121874 120650 144266 141838 130615 131835 85630 86984 281314 249505 744292 729782 222399 221200 287323 288368 337519 327826 346565 347027 362283 366491 342334 380751 765997 802432 558397 459179 305777 299444 349363 345427 360979 367321 369551 376250 412510 413404 672709 699078 40.15 67.5 1
09:13:06 2023-09-27 367957 366783 90765 88670 142199 142637 143841 143659 95151 94331 106403 109585 129941 135443 379312 402374 1088095 1068217 396250 413964 120595 107900 121666 120650 143867 143606 130336 131868 85694 86952 281905 249246 725671 736999 221804 221982 286669 288355 338135 328374 346627 347336 362614 367210 342082 381683 767044 807008 552480 460007 305454 301400 348448 345321 364048 367869 369479 376600 413382 415832 674613 700033 40.15 67.5 1
09:13:07 2023-09-27 372406 365500 91078 88816 142725 142635 144436 143723 95347 94428 106436 109418 130340 135208 374144 404501 1084503 1072024 398881 413633 120761 108000 122006 120650 144300 143536 131025 131745 85705 86861 281314 246786 731886 735798 222747 221510 286240 288527 334728 329813 346773 345912 361164 365620 344611 377257 767832 811117 557274 465264 304810 299965 349854 346920 363534 366792 369659 377051 414624 414053 665497 700033 40.15 67.5 1
09:13:08 2023-09-27 369260 365607 91174 88791 143021 142680 144743 143166 95443 94300 106469 109267 130500 135541 372919 403579 1082087 1072843 400756 414252 120678 107974 122180 120981 144667 141838 130926 132132 85705 86920 281905 248540 726608 733169 222476 221679 285650 288775 337223 329244 344638 349090 365106 365620 342852 378465 770529 812876 549775 463942 304810 301691 347679 346398 364305 365681 371750 373944 414364 416450 668511 701101 40.15 67.5 1
09:13:09 2023-09-27 368308 366488 90765 88638 142591 142601 144641 143592 95443 94235 106469 109342 130463 135446 373180 401174 1088389 1078947 394159 413633 121176 107718 122180 120567 144534 143336 130992 131621 85705 86802 280867 247837 740361 731641 222939 220511 287877 288431 336751 329813 345197 347550 360841 367843 342780 378465 771621 802611 551128 462973 304525 302511 347715 347514 360979 366738 372312 375342 415056 412720 669495 702596 40.15 67.5 1
09:13:10 2023-09-27 366235 366940 91004 88638 142393 142488 144594 143900 95151 94300 106436 109418 130185 135636 373889 402386 1097671 1080225 396493 414108 120678 107949 121597 120898 144204 141358 130893 131827 85662 86952 281905 248587 724617 732114 223096 221475 286499 287891 338824 327790 345540 348861 360014 366456 342575 382441 771621 805638 555185 460007 306979 300740 346669 347550 363021 368418 369479 375040 417404 415214 674650 701420 40.15 67.5 1
09:13:11 2023-09-27 367074 366707 90761 88849 143269 142505 144275 143427 95119 94300 106469 109418 130430 131823 374939 406038 1091255 1072769 395027 413928 120678 107825 121836 120650 144126 143576 131289 131835 85662 86984 281905 248540 726726 734386 222747 221036 287081 288544 337259 328746 346492 345427 362212 367586 342780 378538 765997 804885 549775 459539 305741 299408 350383 346433 360979 367286 369551 377318 414948 413333 673450 700033 40.15 67.5 1
09:13:12 2023-09-27 368522 366977 90732 88792 140430 143174 144743 144160 95477 94396 106403 109535 130397 131854 373998 403400 1091410 1068031 396565 413633 120430 107900 121666 121064 144722 143873 130893 131868 85641 86984 283585 249778 728459 729782 221705 221892 286441 287855 338313 327755 346773 347514 362212 366801 342539 381865 767697 809363 550481 460660 306676 299408 348765 345912 364048 367869 369515 376213 413709 415867 674650 700070 40.15 67.5 1
09:13:13 2023-09-27 372517 366672 90732 88909 142393 142736 144292 143759 95151 94428 106436 109779 130397 135643 374985 402374 1088389 1068977 403141 413633 120430 107900 121666 120815 143833 143807 130144 131868 85609 87192 286226 248540 727249 735725 222846 221417 284951 288838 337625 327648 347719 346813 364075 367798 345803 378465 767697 811338 551128 459611 308218 300944 349255 347443 362658 365646 371371 376793 415020 416521 671469 701101 40.15 67.5 1
09:13:14 2023-09-27 369479 366901 90699 88849 142816 142635 144372 143723 95632 94364 106469 109418 131045 135432 373889 401533 1086500 1075934 401287 414252 120678 107907 121666 120815 144200 143571 130926 131835 85694 86952 280420 248974 729759 730606 222399 221892 285655 288775 338719 328782 345722 349125 361093 367317 344901 378501 772168 811302 557274 459647 305741 300740 346669 347235 362658 365646 369587 373944 415020 416486 669495 703095 40.15 67.5 1
09:13:15 2023-09-27 372018 366131 90798 88666 142393 142488 144394 143900 95151 94268 106469 109418 130218 131732 374144 399346 1088389 1078108 401287 414741 120761 107751 121867 120981 144605 141642 130926 131827 85641 86888 281314 247837 745353 729355 223652 221014 285530 288775 336244 328818 345722 347300 360970 365690 345632 378393 770529 807008 549775 463336 306468 299408 347750 349617 363534 367308 369587 375644 415721 415214 665533 703095 40.15 67.5 1
09:13:16 2023-09-27 365936 365656 90765 88368 140631 142235 145201 143166 95151 94300 106436 109267 130756 131706 372883 400540 1091255 1078911 394159 414252 121010 107751 123938 120650 144334 143506 130926 131079 85609 86922 280867 247837 731283 731641 223096 221200 287283 288012 336751 329778 344674 348319 360588 367586 342550 378501 771621 802611 551128 459647 304310 300900 347715 347478 360979 366808 372312 375608 414790 412755 669532 703095 40.15 67.5 1
09:13:17 2023-09-27 367114 366459 90732 88638 142496 142308 144175 143427 95119 94364 106436 109489 129974 135408 375021 402102 1097708 1078999 400223 414108 120678 107982 121886 120898 144030 141913 130860 131835 85694 86984 281905 248552 726397 731260 223096 221129 286356 288332 338824 328144 346247 349066 360014 365655 342575 381937 770529 805032 552480 459681 306979 300740 347191 347514 363534 369637 369515 373980 415056 414053 674136 703095 40.15 67.5 1
09:13:18 2023-09-27 367338 366166 90658 88792 142388 142304 144130 143266 95119 94364 106403 109418 130153 135636 374144 404788 1091291 1075207 396529 413345 120513 107718 121666 120650 144066 143493 130615 131621 85726 86952 281314 248364 732214 733803 223831 221240 286476 288788 336786 327790 348358 345392 358974 366747 342888 378501 768204 804316 543808 459575 306712 298466 349046 349090 363021 366447 368403 376783 415721 414018 674136 701101 40.15 67.5 2
09:13:19 2023-09-27 367044 366973 90765 89060 140347 142601 144505 143655 95347 94396 106403 109384 130397 131903 374866 405894 1094590 1072806 396250 414216 120678 107933 121987 120732 144313 143737 130893 131745 85577 87126 283410 248540 736190 734346 223132 220511 287310 288648 337531 328782 346528 345463 362212 367878 342852 380715 766033 802288 558644 459575 306424 300354 350912 347514 360979 367286 369587 377890 415020 413982 673450 701101 40.15 67.5 2
09:13:20 2023-09-27 367597 367040 90765 88885 142397 142539 144241 143526 95151 94299 106436 109418 129974 135502 374144 402091 1089637 1068977 395935 414872 120595 107718 121666 120815 144066 143681 130361 131868 85577 86984 280420 248893 727683 735651 221705 221701 286879 287891 338278 328286 346810 347287 362755 365655 342298 381559 768240 808792 557274 459503 306676 300319 349327 346433 363021 368419 369587 376793 414076 418517 677214 700917 40.15 67.5 2
09:13:21 2023-09-27 369781 369112 91111 89157 142955 143530 144641 144353 95443 94491 106976 112002 130887 132453 375892 403579 1092802 1069691 399836 417255 121176 108481 122431 121718 144871 144386 131881 132764 85864 87557 282959 249393 730113 738653 223132 223140 288007 288775 341717 330813 346720 349724 365558 369014 344901 384508 772716 811338 560015 463336 309538 303142 351528 349617 364073 371809 374076 377226 417404 420031 681666 705085 40.15 67.5 2
09:13:22 2023-09-27 374308 370847 91974 89663 141527 145223 147460 147067 96127 95007 108280 112858 132544 134500 378632 406367 1105222 1082089 403086 420994 122952 109864 122610 124452 148028 144236 134601 136096 87164 88812 283861 252396 744634 746887 225837 223434 289888 291233 343541 334057 351460 353906 369754 375475 347221 385052 784131 820843 562757 468552 313507 306789 357738 356106 369660 374327 376789 385108 424070 422099 685776 715288 40.15 67.5 2
09:13:23 2023-09-27 386148 383402 96024 92215 146774 153315 152182 151989 96551 95620 111517 112752 136795 138945 390607 415823 1139586 1122333 412085 432683 126437 114261 127632 131248 153752 152933 142730 140253 89882 91448 290248 257440 769751 760142 229069 227932 297745 297789 353988 343374 356691 360893 373921 380065 353675 392135 802461 846322 576096 477372 319530 313921 363066 362468 379006 382407 385184 386178 430161 439365 696999 729423 40.15 67.5 2
09:13:24 2023-09-27 392176 387792 96192 92319 148638 150617 154579 153710 96848 95708 112320 113559 138323 139416 395650 421029 1140538 1128740 423809 437997 127559 114897 129230 132402 156000 150127 141436 142243 90509 92174 293229 258270 764186 763730 230139 229289 298109 301061 352355 345148 357767 360929 376425 379799 353179 390955 801821 847429 572354 480449 322256 314657 366605 364173 379006 383517 385514 390960 431310 431609 703104 731440 40.15 67.5 2
09:13:25 2023-09-27 392540 393588 96363 94458 151803 152068 156295 155878 96323 94942 115148 114290 140970 140386 396659 427805 1146298 1124775 420818 439252 127940 114932 130879 129687 158005 152785 142883 144066 90983 94103 293229 260674 767122 776800 231612 229254 297773 300885 354974 345445 360618 363998 373314 380633 354967 395177 808917 840858 579208 477566 321117 314986 364921 365304 378970 384218 384538 387411 431686 431870 707077 739201 40.15 67.5 2
09:13:26 2023-09-27 397014 393797 96426 92702 152123 152460 156662 156496 96162 94974 113462 114729 141195 140917 398418 424341 1153757 1137916 420228 439216 127478 114784 131062 129959 158553 153529 143347 144300 90983 93941 292876 261482 767238 771479 231287 229254 299605 299896 354476 346522 358342 362971 372198 380100 354716 389780 808344 849993 581351 481468 321000 315358 363282 364173 379006 383248 385241 388325 429724 432411 701110 735780 40.15 67.5 2
09:13:27 2023-09-27 398005 392319 95796 91938 151527 151132 156453 155341 95605 94364 114954 114068 140774 139660 396732 430432 1135448 1124730 423606 436504 126471 114522 130480 129691 157230 153210 143018 144132 90509 92343 303130 259870 763648 773986 230301 228863 295379 300854 354488 342884 356978 359698 371641 376268 349112 387551 800297 839075 576096 477530 319530 313635 366937 363780 376319 382229 382432 389967 428280 427071 705105 732355 40.15 67.4 2
09:13:28 2023-09-27 394760 393485 94097 91874 148497 151550 156295 155818 95640 94460 115114 114257 140813 139786 396479 429760 1143708 1124137 419556 438599 126471 114443 130971 129776 160067 153039 142917 143867 90509 91987 292876 260271 767963 776971 230336 228153 296865 297789 353988 344824 356691 358076 368803 376344 349675 387443 801254 839418 580266 478056 320435 314399 364093 362503 375498 382979 380815 386238 427138 427957 706203 736535 40.15 67.4 2
09:13:29 2023-09-27 395634 394423 95563 92064 151276 151864 156260 156416 95475 94556 115034 114480 140774 140582 399048 429792 1156791 1134386 423209 439108 126753 114738 131109 130726 158111 153601 143444 144632 90509 92241 293777 261590 772878 774768 231252 228827 297081 297789 353909 343374 357403 360567 369907 377204 349675 385052 804771 843267 581351 481844 319530 313957 363027 364173 376663 380056 383155 385021 429724 429232 700079 736338 40.15 67.4 2
09:13:30 2023-09-27 400167 397074 96327 92128 148403 152072 160930 156416 96127 94396 115676 114480 141731 140386 400741 433488 1142050 1131606 426904 440274 127729 114818 132183 131169 159068 154235 144611 145034 91493 94169 295551 259870 777839 781213 231252 229254 297745 301706 353721 343374 358090 360821 369977 376268 349393 387515 802424 843267 578876 477638 321117 315358 365540 361960 375498 383589 383155 386794 425203 427921 709286 735258 40.15 67.5 2
09:13:31 2023-09-27 399891 397542 96192 92639 148481 153376 158084 157661 96030 94716 115860 115177 141958 141371 404631 435516 1155275 1131606 424374 441985 127974 112210 132443 131993 159444 154802 144955 146255 91652 94526 298275 263736 774632 784233 231688 229289 297919 298721 354441 345168 359424 360857 369942 376642 350203 387551 809491 838379 573210 477674 321344 315802 364409 364720 378365 384382 384351 385057 429170 430513 710330 737639 40.15 67.5 2
09:13:32 2023-09-27 405871 403822 96602 94659 150110 154111 159183 161199 96290 94716 116333 115375 138946 144482 405673 433828 1157104 1143487 431863 443906 128968 112406 134725 132889 159494 155875 146540 147190 92166 94759 299194 264296 781582 781322 232044 231403 297847 300858 355543 347044 357264 360929 374208 376678 350768 386209 809491 857307 576096 487588 321687 315802 368889 366403 379006 383268 383750 392230 429474 432980 710220 742186 40.15 67.6 2
09:13:33 2023-09-27 405865 402249 94664 95018 150693 154936 157793 161417 96389 94910 116437 116232 139679 144751 408077 442057 1154574 1140730 433705 445524 128968 112747 135019 133541 159528 156921 146778 148066 92521 94990 299194 265649 782826 790400 233296 231403 297847 302481 356364 346487 360003 363484 374471 377204 349675 387551 806822 848191 586989 486208 321651 314986 369713 367543 378934 383077 385514 390335 431043 429568 712157 742792 40.15 67.6 2
09:13:34 2023-09-27 403413 404919 96867 95058 151003 155212 158708 157868 96487 95071 116669 116498 139560 145227 410572 442339 1164633 1146812 430566 450436 129528 113368 132073 134255 160703 157800 147320 148963 92869 95382 303130 266739 784533 789848 234190 231628 300986 303630 357152 347009 360003 363153 372803 378685 349424 387515 814526 850595 580266 486616 321426 316965 369481 367579 378970 385209 384922 387484 431650 430638 710330 746597 40.15 67.6 2
09:13:35 2023-09-27 410627 408826 94825 95484 152288 156208 160422 159079 96848 95394 113969 117195 141077 142217 410914 441732 1162148 1151787 431902 449298 132031 113213 133679 134482 162422 158452 151031 151018 93421 95386 299186 265796 798602 795634 234190 232626 301339 304364 357438 349179 362731 362031 373887 377204 351546 390955 813949 854211 580236 486314 323682 317889 372095 367543 379006 386242 386973 390960 430365 432407 719550 747201 40.15 67.6 2
09:13:36 2023-09-27 409576 410399 94788 95551 152293 156812 160523 161712 96952 95946 114614 117709 141605 142759 413269 447232 1175496 1153316 432403 450818 132180 114268 133679 135177 162163 159236 149289 151683 93486 93399 303829 266960 789752 800155 234851 232053 301481 302977 360466 349420 363902 364756 373350 379002 351830 392171 820076 847501 589807 486688 323155 319346 370002 369280 381150 387159 386925 389748 433156 432407 719278 750169 40.15 67.6 2
09:13:37 2023-09-27 417074 411635 95122 95949 153344 157995 161620 161156 97179 95979 115182 118127 142157 143259 414759 442684 1173801 1161899 438407 454942 132351 114748 134623 136509 163335 162586 151589 149205 95404 93622 301948 268419 805530 797890 234685 232019 301481 304864 361010 352117 363902 363118 376160 380669 354967 390991 818427 865811 591217 486652 327682 319441 373183 372000 383286 387771 384880 392176 432759 435067 727520 755210 40.15 67.7 2
09:13:38 2023-09-27 419004 415095 95244 94103 153663 158837 162191 162018 97348 96438 115441 118700 142255 144023 418126 452062 1178845 1152670 440383 456229 129118 115381 134903 137179 163762 163114 147840 150131 95536 93877 303829 270459 788706 802392 234851 232019 303057 303543 363566 351862 363830 363592 375560 383299 351902 390919 820656 856406 591217 486616 328646 319890 372657 374108 381766 388788 387707 391789 436766 432855 728770 756347 40.15 67.7 2
09:13:39 2023-09-27 420206 415106 95502 96286 154936 161936 163439 162223 97644 96371 116052 118917 143001 144300 419517 451107 1184037 1171110 444184 455715 129651 115607 135917 137441 165379 159222 149903 150647 95935 94005 303761 270423 801437 801222 234851 232088 303021 306478 363053 353888 362731 364720 377859 380693 353929 387515 820656 873779 588398 497303 328391 320611 376098 374108 384833 387525 388809 394934 435352 435972 723330 756347 40.15 67.7 2
09:13:40 2023-09-27 420667 417454 95765 94240 155229 162198 163701 162742 97843 96371 116661 119174 143279 144326 422107 454544 1178877 1165767 445448 457106 129453 115992 136079 137973 165296 160300 150177 151165 96135 94327 303784 270531 802166 809349 236179 233255 301374 306766 362146 351898 364969 365340 378730 382917 351830 391508 820826 856478 595445 495376 328646 320339 374417 373549 382641 389712 386344 395705 436558 433427 731421 758987 40.15 67.7 2
09:13:41 2023-09-27 418262 419483 95892 94264 155363 162566 163770 163412 97776 96700 116714 119573 143939 145533 424199 457714 1193117 1173620 441560 458968 130757 116119 136674 138198 166142 160813 150660 151517 96169 94391 305683 272795 806153 809349 236847 232053 304408 306478 362724 351898 364417 367543 376690 383299 351794 390331 827879 866423 595330 495594 328646 322849 373785 374181 384400 387736 387578 393602 436651 434948 721249 759940 40.15 67.8 2
09:13:42 2023-09-27 423597 419013 96446 94263 156121 162900 164858 163891 97909 96700 117138 121707 144678 145739 423592 459652 1185449 1172025 446831 459940 131211 116607 136909 141015 166642 162026 151077 152524 94417 95226 306609 273786 810919 813917 236847 234208 303356 306802 364360 352152 366372 365340 379033 384413 351902 392135 827292 863905 592626 497487 330512 321835 374417 375006 384400 390914 386308 395108 436651 434212 733596 762786 40.15 67.8 2
09:13:43 2023-09-27 423324 424308 96844 94487 156731 159177 165479 164771 98214 97264 117476 122281 144743 146179 423664 460084 1195552 1178371 444184 459976 130707 116835 137329 141246 167237 162589 151212 152876 96504 95323 307536 274367 801322 812730 237182 233255 305209 306802 365456 353210 364969 368096 377593 384677 351902 390331 829811 870388 588258 499599 329577 324323 373857 375306 386749 390057 387614 393323 436687 436834 727781 763361 40.15 67.8 2
09:13:44 2023-09-27 429854 423415 96974 94458 157133 159902 165653 165856 98278 97196 117645 122383 145216 146317 427484 460120 1193191 1171751 447317 464032 131165 117030 137815 141546 167551 163135 152153 153684 96672 95909 309487 276122 805794 816226 236179 234570 305639 306802 365491 354273 367188 365340 377593 384677 351938 391544 829421 870872 592626 496430 331685 323579 376898 377919 385339 392288 387362 394086 436544 435865 740718 765419 40.15 67.8 2
09:13:45 2023-09-27 427080 424120 97115 94591 157387 160157 166453 165762 98378 97330 118004 122451 145346 146929 428849 463399 1208211 1182883 445206 465345 131611 117454 137849 142044 169968 163808 152187 154180 96705 96039 308463 276906 800311 816226 235875 233848 305804 306802 366591 356159 366113 368651 377931 384427 354716 390331 833412 874266 599618 500732 330944 324816 374083 375270 387948 391808 389843 394242 435356 438134 731881 765641 40.15 67.8 2
09:13:46 2023-09-27 431795 425353 97210 94848 157712 160926 166721 167006 98546 97662 118038 119354 145582 147545 432915 462735 1202437 1174514 445557 464653 132593 117617 138757 142044 167292 163842 153237 154570 94644 96071 307146 277694 808638 824225 236847 234243 306595 306802 366627 355374 368605 367256 377270 384681 354357 393173 832050 871342 594035 498157 332828 324780 375928 376434 387057 394714 387578 394507 436508 436762 740093 768909 40.15 67.9 2
09:13:47 2023-09-27 430564 428442 97509 94973 157827 161475 166989 170078 98579 97728 118558 119599 146467 147753 429962 462723 1212152 1190623 448243 465706 132419 117847 139214 142183 167292 164403 153203 154962 94676 96367 312162 277457 810176 819197 236274 234570 306933 306802 367178 357555 366917 368687 376761 385218 354967 390367 836479 874433 599618 501550 331450 324692 375542 375306 388020 392502 391019 394512 434065 438787 731686 768909 40.15 67.9 2
09:13:48 2023-09-27 432840 428578 97816 95107 158685 161305 168372 167439 99021 97831 118762 119728 146908 147820 433507 459976 1202487 1188935 451183 466033 132718 118004 140152 142510 167890 164747 154193 155069 94868 96599 312162 275989 815230 823059 237518 234932 306285 307487 365527 358634 366095 367579 379033 383562 353144 392135 831608 874470 594035 498470 332120 324816 378979 374181 387948 394714 387614 395972 435620 437755 738425 765641 40.15 67.9 2
09:13:49 2023-09-27 429668 430454 97813 95001 161226 161992 171170 170540 99085 97962 118898 119875 147114 148271 436199 463095 1213945 1195626 446200 467455 133193 117914 140364 138844 168923 164897 154975 155281 94933 96696 312162 277457 823962 824225 236310 234174 308669 307737 365456 358634 368230 369799 376725 382953 356154 391231 837072 879489 602477 503364 331142 325217 379015 375834 387695 393909 393163 396350 436847 437991 732365 769449 40.15 67.9 2
09:13:50 2023-09-27 436056 431335 98149 95365 161734 161992 171500 170694 99221 97962 119583 119989 149732 148271 435235 463456 1203120 1189476 452145 467491 133662 117881 140560 138844 169460 164897 155259 155281 95030 96861 315065 276873 828344 828300 236109 234932 306969 307988 365199 357555 367594 369242 379033 381238 354716 393949 835887 878025 606765 499989 332392 324430 379015 376134 387057 392614 391019 395166 434065 436527 738206 769456 40.15 67.9 2
09:13:51 2023-09-27 430648 433102 98244 95170 159603 162026 169829 170765 99254 97962 119330 120054 149940 148305 437192 467634 1213048 1204892 449514 468918 133754 118309 143310 140151 170033 165497 156013 156252 95355 97027 315065 276837 831079 828300 237408 234243 306969 309391 365527 358634 366711 372036 379033 382096 354175 391566 838039 883009 602477 507413 332392 326617 381123 377122 387840 392252 392235 395759 435285 438099 736020 771098 40.15 67.9 2
09:13:52 2023-09-27 436738 432876 98517 95138 158531 162408 168980 170765 99320 97962 119931 120086 150322 148271 437210 470938 1202524 1189476 454038 468990 133570 118588 143345 140151 170067 166029 156265 156648 95355 97387 314718 276801 829704 833970 236640 234967 306717 309931 366627 356480 367269 369835 379177 382380 351830 392171 834667 875544 603906 503757 332392 324816 381159 378812 387912 394714 391055 395759 436508 436936 741676 771350 40.15 67.9 2
09:13:53 2023-09-27 446253 433124 98340 95647 157822 163234 168228 167631 99499 98504 119794 121377 150358 149345 437742 473591 1218594 1198280 452145 472468 133666 118704 143114 140893 169930 166562 156230 156976 95355 97358 315065 280673 823974 832448 237077 234769 306969 310305 368285 356445 367969 369943 378997 383562 351794 390367 837631 879264 599618 504571 332392 325217 379015 378885 387623 393606 392235 396267 438352 437791 735235 774860 40.15 67.9 2
09:13:54 2023-09-27 441232 435183 98348 95753 158565 163101 168363 167915 99320 98095 120014 120855 150391 149276 439819 474436 1208248 1194022 457996 473122 133570 119301 143245 141126 170067 167322 156265 160032 95486 97391 315065 279509 821416 836600 236675 236258 306933 308059 369988 358094 366682 368687 379033 385489 351830 390919 837072 877404 602477 505259 333103 324727 378979 378848 387695 392888 387362 396009 438969 438371 747099 774441 40.15 67.9 2
09:13:55 2023-09-27 452457 438048 98578 96039 158856 163486 168796 167915 99287 98398 120131 121284 150391 149728 440342 470938 1224911 1200776 456016 474352 133574 119610 143310 141549 170067 168215 156299 160325 95355 97891 318022 282829 819770 833380 237041 235002 306969 307728 370024 359752 367969 369871 379033 385760 353698 387479 840743 883333 609709 507413 331556 325707 378410 378776 391319 394437 391644 394585 435896 439476 740093 774824 40.15 67.9 2
09:13:56 2023-09-27 441854 439153 98685 96176 159037 163727 168932 169017 99764 98599 120200 122082 150564 150255 440270 474806 1217468 1192328 453945 473223 134133 119610 143816 141583 170879 167745 156954 160214 95682 97891 318022 283503 830344 841343 236274 235037 306931 308662 370024 359463 367858 368651 377859 384677 351636 391843 842961 875289 603906 503610 333337 327608 378871 378704 390070 396943 392089 395558 436508 436834 744455 777064 40.15 67.9 2
09:13:57 2023-09-27 455405 438576 98648 96464 159066 164149 169166 169618 99665 98768 120451 122479 150564 153429 441800 470608 1227818 1205785 450539 472227 134478 119501 143991 141776 171542 167745 157208 160360 96005 97924 318022 282902 832875 834561 236841 235002 307466 310355 368839 360875 366167 369907 376761 383562 354465 389780 842604 883555 611159 507413 332392 327750 379015 377603 387767 394714 394050 395705 434065 438787 737434 777064 40.15 67.9 2
09:13:58 2023-09-27 440608 441502 98718 96472 159612 164332 169855 169402 99935 98768 120603 122050 150807 150571 441656 476551 1221369 1199981 453232 474293 134292 119535 144223 142041 171730 168439 157538 160689 96661 98091 318022 282902 831398 844090 239544 234758 309542 311606 369700 358526 368860 372452 377715 383384 351686 392894 842420 878646 605336 507413 331054 329436 381159 378848 387623 392923 394050 396977 436508 436221 741141 777895 40.15 67.9 2
09:13:59 2023-09-27 453579 440764 98809 96200 160339 164447 170819 169520 99935 98768 120973 122082 147442 150782 441800 475176 1224911 1215058 453232 474996 134770 119693 144430 142008 172346 168487 160597 160619 96726 98058 317087 282067 838399 837671 237811 234243 308706 310575 367767 360839 366682 372561 378464 381808 353698 389744 840743 888565 611159 509835 331323 325778 382274 378812 390215 393606 393456 395759 435285 437848 739309 774565 40.15 67.9 2
09:14:00 2023-09-27 444086 441277 99296 96403 161045 164045 171379 169418 100144 98636 121008 122050 147442 150219 444299 480599 1212706 1204281 457777 474996 135309 119662 145240 142075 172346 168475 160339 160654 96693 98091 319235 281163 838638 844090 236675 235694 306969 310873 368580 358669 367858 369943 379033 381808 350732 390991 836448 879489 605336 507413 332634 325217 383085 381603 387767 393817 391681 396074 436508 436834 747210 778448 40.15 67.9 2
09:14:01 2023-09-27 449818 442151 99396 96633 160629 164711 171125 169940 100210 98700 121414 122479 147673 150818 445556 478111 1223811 1215058 461328 476443 134782 119935 144870 142917 172861 171553 160667 160794 97056 98427 317321 282902 852340 838300 237811 235365 306969 312121 369395 360875 366167 372561 379033 382416 351866 387443 841375 892130 603906 511857 335238 328004 383049 378740 391319 394365 390873 398241 438713 438608 742727 777112 40.15 67.9 2
09:14:02 2023-09-27 446263 442147 99429 96704 161001 164711 171125 170127 100482 98768 121583 122418 148555 150782 446999 482408 1216205 1202289 463993 476479 134765 120063 144834 142864 172861 172105 160667 157242 97024 98595 317087 283703 834307 846124 237041 235694 306969 311270 370024 359463 367305 369907 377592 383562 350445 389780 838888 874542 603906 504679 333717 325447 382004 382142 390215 394092 387650 395166 438088 436834 750868 777149 40.15 67.9 2
09:14:03 2023-09-27 455570 444653 99294 96723 160663 165125 171159 170633 102273 98801 121583 122516 148284 153464 446817 481264 1224684 1214158 462297 477931 135173 120382 144905 142997 173412 172141 160884 157910 97089 98663 321034 284508 840689 841939 237041 236459 306969 311306 369736 360587 368046 369691 378961 382238 351492 389334 843035 892254 608259 510629 333681 325743 382274 381064 393538 395683 389880 394852 435896 440130 750298 777699 40.15 67.9 2
09:14:04 2023-09-27 452062 443981 99396 96834 160667 165575 171551 170939 100515 98867 121668 122886 148555 153750 448022 482708 1222235 1202562 463350 477967 134799 120691 144667 143693 172895 170389 160702 158447 97056 98796 323508 285720 829497 847852 236310 236494 306969 309426 372117 360295 367269 368687 379033 384677 350732 387515 841375 882049 612609 504607 333717 326727 379015 382142 390548 394713 387614 395705 436508 436869 751969 783412 40.15 67.9 2
09:14:05 2023-09-27 446945 448170 99537 97067 160934 165701 171567 171499 100487 99176 121649 123107 148829 153966 448974 479454 1235907 1211691 461945 477967 134732 120616 144667 143325 173274 168158 160702 158953 96957 98829 321034 286940 834809 843729 237041 235037 306537 308733 372117 360911 365874 369943 378766 384677 351600 387098 846266 886279 611159 510666 333103 327715 379015 381064 389791 392923 391681 395145 435590 438679 744455 779426 40.15 67.9 2
09:14:06 2023-09-27 450638 445649 99327 97132 160667 165876 171551 171790 102235 99377 121668 123357 148588 154359 447573 482819 1227856 1198806 459552 481496 135300 120668 144976 143693 173482 172524 160807 158809 97056 98796 320680 285739 837475 850485 235580 235037 307431 310896 370024 360839 367822 368687 376761 383598 350445 387515 843834 880804 612609 507413 334286 328728 381014 381618 391319 395784 391812 395595 436246 436691 750326 782731 40.15 67.9 2
09:14:07 2023-09-27 449776 447419 99462 97165 160667 166374 172044 172268 100210 99478 121753 123726 148588 150426 449244 480852 1239422 1216787 458755 480780 135615 120691 141816 143693 174035 172368 157354 158953 97322 98829 324104 285775 839774 845524 236876 235002 308363 310141 370024 360911 366167 369907 375596 382416 351866 387407 846266 893543 611159 510232 331090 328742 381159 378776 391319 393507 392863 394585 433457 436834 740627 780568 40.15 67.9 2
09:14:08 2023-09-27 448869 448025 99462 97153 161181 165876 172012 171756 102268 99410 122147 123357 149064 154359 448906 483763 1232333 1206666 460058 482212 135521 122841 141850 143727 174278 170509 157354 158986 97389 98796 320562 286736 838214 853362 237041 234278 307431 309426 370024 360875 371380 369655 376475 382972 350306 389671 847430 882384 606765 509942 333337 327608 381159 381064 387659 393507 392016 395632 435285 434856 745020 781478 40.15 67.9 2
09:14:09 2023-09-27 446241 449168 99761 97132 161697 165841 172286 171825 102480 99377 124232 123357 149406 154323 449294 481246 1235907 1222517 460058 482212 136059 120650 142479 143495 174626 172560 158317 158809 97655 98829 325165 285720 848545 847373 237408 234011 306966 310611 368875 360875 366718 372561 376761 380669 351033 387098 845068 889495 611159 512911 331323 326762 383085 378885 390766 391793 392308 397014 433761 436834 740627 777149 40.15 67.9 2
09:14:10 2023-09-27 449505 449748 99599 97165 161697 166258 172286 172064 102442 99512 124405 123357 149303 154394 450280 489917 1234118 1213258 459552 482894 135649 120685 142445 143994 174626 172873 158460 159460 97825 99242 321034 287756 849333 852897 237504 234828 309360 310469 369880 359031 369276 372036 376690 382380 348848 387443 848671 882013 608259 513712 332095 327485 382237 382142 388020 394714 391994 395705 436508 434212 742837 782858 40.15 67.9 2
09:14:11 2023-09-27 449139 450832 99940 97132 162102 166142 173386 171790 102617 99410 124561 123357 149576 154107 450705 484175 1234118 1225370 462297 483578 136127 122756 142479 143960 175149 170869 158493 159206 97755 98862 319351 285923 851754 848491 237444 234803 306969 310873 369467 360875 366202 372036 377931 380100 349429 386245 845068 891461 611159 514440 332634 325743 381008 378596 390643 393945 390800 396830 436852 436834 744836 781221 40.15 67.9 2
09:14:12 2023-09-27 460111 450165 99945 97096 162172 165806 173386 171756 102758 99213 122741 123258 149955 153966 453416 490609 1225557 1211461 467703 483578 135841 120616 142411 143926 175079 172873 158460 159427 97722 98829 319351 285315 846746 855318 236274 234932 306933 311301 369988 359716 366975 369835 379033 380900 348006 387062 841338 882049 612609 509799 333645 325217 383356 382142 388020 393782 387542 397897 436202 434821 752886 781085 40.15 67.9 2
09:14:13 2023-09-27 453527 450904 99770 97298 162180 166339 173110 172183 102654 99377 124700 123390 149852 154540 453291 486981 1232259 1223386 468476 483578 136282 120986 142907 144394 175114 169257 158460 159494 97722 99373 322231 285503 849888 848009 236310 234932 306969 310140 369988 360839 367188 369835 378709 380919 349088 385976 843017 893882 615680 514293 333501 328041 382778 380847 392149 394714 387542 396267 434065 438679 748433 779389 40.15 67.9 2
09:14:14 2023-09-27 464670 451089 99736 97334 162230 166642 173231 172337 102692 99478 124734 123925 149989 150393 453416 491303 1229302 1209221 469251 481104 135841 123131 142407 144509 174800 169423 158460 160003 97622 99441 323269 287495 839591 857013 235910 235495 306969 311216 370024 359716 366131 368096 378428 383222 347501 386173 843200 884655 611159 510593 333681 325743 381159 382142 387659 394057 387506 394549 435896 435467 755757 784279 40.15 67.9 2
09:14:15 2023-09-27 457285 453450 99668 97298 162055 166758 173231 172372 102687 99478 124648 123422 149576 150289 453328 483387 1232296 1217791 467850 482529 136025 123097 142873 144428 175114 169492 158932 159494 97755 99271 324811 288576 848582 853764 237518 234863 306933 311166 369808 362844 368156 367399 375945 379888 349076 386544 842567 889531 611159 509506 332563 325707 381159 378704 391137 396556 387506 394549 433079 436221 754140 779119 40.15 67.9 2
09:14:16 2023-09-27 465360 453713 99736 97464 161722 167412 172835 173197 102550 99819 124526 124137 149576 151077 454744 489917 1235907 1209221 462297 483208 136038 121105 142407 144628 175114 169526 158932 159970 97722 99441 323865 288450 845101 858338 237350 234208 307181 308697 370024 360549 367269 367543 374137 381203 348042 386209 845667 874506 611053 504643 331054 327715 379015 378885 387948 396871 390764 393624 436688 436966 749076 782674 40.15 67.9 2
09:14:17 2023-09-27 450534 454602 99945 97399 162303 167120 173317 172921 102654 99819 124700 124051 150303 152985 455325 485503 1241490 1227156 462568 482529 136376 120978 143371 144194 175639 169744 159439 159494 97956 99373 322805 285739 855207 855292 236310 233453 306969 309860 368285 360839 366894 369943 375560 378331 347501 387092 846266 890871 611159 514805 331556 325707 382814 378776 389694 393606 390467 396267 435534 433857 742764 779156 40.15 67.9 2
09:14:18 2023-09-27 454911 454992 99770 97365 162210 166910 173421 172921 102758 99819 124856 123933 150056 150528 454683 491574 1245127 1223092 462297 483959 136127 122995 143448 144658 175394 170251 159185 160225 97755 99474 313214 290245 847324 854712 235545 234208 306931 309410 369988 360875 366894 368687 373314 380065 348019 385976 848449 894466 612609 511966 332392 327608 378907 378257 391603 394607 390525 392103 432976 435467 741383 783687 40.15 67.9 2
09:14:19 2023-09-27 458118 454354 99899 97294 162214 166910 174042 173230 102758 99649 124769 123422 150022 150494 454764 485575 1231050 1217653 466454 483583 136153 123012 143689 144458 175639 169628 159473 160345 97755 99507 316001 287608 853921 856531 236847 234011 306969 308023 367767 360875 366682 367543 374471 377468 347536 387790 843798 887162 608194 507534 334286 325707 382274 377603 387912 392923 387470 393866 432939 431609 752388 778838 40.15 67.9 2
09:14:20 2023-09-27 454228 454996 99940 97165 162387 166642 173904 172372 102791 99478 124891 123422 150400 150322 457444 489917 1235907 1229567 465026 483959 136616 123012 143846 144357 176131 169594 159507 160003 98056 99543 316001 286472 853938 854577 238697 234679 306825 312048 368696 360695 367635 369727 375417 378155 346313 385230 844994 891139 612609 515535 334048 327505 383319 378776 388020 392466 387506 395094 432795 433837 744652 779426 40.15 67.9 2
09:14:21 2023-09-27 457249 454996 100246 97128 162621 166758 174217 172372 102933 99478 124891 123390 150367 154611 456761 493066 1230176 1213258 470584 483995 135837 123046 142907 144931 175114 170133 159185 160515 97722 99508 328155 288414 841246 859357 236680 234243 306501 307988 370024 358669 367959 366146 375596 380633 344859 385413 843200 882013 618622 508683 333103 325672 379015 381064 387984 392923 385151 392139 436679 435429 755571 783266 40.15 67.9 2
09:14:22 2023-09-27 459337 454207 99907 97298 162313 166910 173975 173197 102758 99751 122861 124051 150367 152591 458454 487053 1230514 1218519 467850 483959 136411 120905 143701 144692 175955 169962 159881 160157 97991 99512 323984 288234 857395 859576 236847 233487 306969 308023 367437 360295 368605 367507 374364 376607 346420 386544 843688 886534 606765 508647 331592 325672 382274 377603 386785 392888 387506 394512 432294 439474 752924 779426 40.15 67.9 2
09:14:23 2023-09-27 455594 454566 99770 97448 162214 167331 173819 173750 102791 99819 124856 124203 150367 153008 458508 492683 1239422 1220255 465941 484677 136238 123131 143371 144999 175639 170099 159439 160481 97755 99474 323031 288455 852040 857162 237350 232896 306703 307988 369431 357519 366928 369799 373279 381448 343308 384522 846639 885518 615680 514912 333337 328041 378943 381494 387767 392252 387398 391993 437347 431424 744418 784043 40.15 67.9 2
09:14:24 2023-09-27 456281 455739 100217 97362 162582 166910 174339 172956 102824 99512 125310 123966 150471 150426 458129 489400 1235907 1222517 468602 485395 136316 123046 143371 144796 175977 170099 159473 160259 97989 99474 323984 288414 849687 854106 236179 234011 306501 308023 368839 360259 365005 366439 374507 377767 344859 382441 844197 893396 608259 512911 332599 324692 381159 378416 390766 394714 385187 393323 433196 434043 754644 781121 40.15 67.9 2
09:14:25 2023-09-27 457641 455943 99736 97460 162248 167448 173940 173905 102758 99853 124682 124408 150263 151699 458778 489917 1245127 1227544 464212 485395 136539 122926 143837 144696 176294 169560 159982 160259 98056 99474 328512 287972 860053 855841 237182 234019 306500 310945 367444 359465 366818 369098 372056 378392 347838 382909 847357 890994 613733 511352 331450 325778 379015 377315 388020 393570 387578 392176 431346 432908 745570 779389 40.15 67.9 2
09:14:26 2023-09-27 460246 455912 99765 97393 162508 166945 174217 173473 102758 99819 124891 124170 150504 150804 457981 489400 1226687 1218519 467941 486115 136685 123046 143771 144897 176131 169628 160238 160259 98089 99441 325402 286651 855148 862065 236680 232769 306487 308958 367731 358598 367188 367249 374400 377751 345632 385450 842567 886534 608194 509835 331830 325480 382274 378474 386749 394437 386889 393985 432294 433016 751059 783092 40.15 67.9 2
09:14:27 2023-09-27 455880 455912 99936 97132 162768 166910 174565 173473 102895 99717 125134 123966 150538 150528 457945 490159 1235907 1226945 471768 486530 136461 123046 143371 145128 175990 170233 159847 160858 98158 99512 328393 288306 852326 856531 236680 233349 305911 307988 368544 358669 364675 366439 374186 378889 346365 381865 843871 893735 605134 516486 332369 324816 381159 378740 387948 391808 385151 393354 432635 431680 746841 780531 40.15 67.9 2
09:14:28 2023-09-27 461517 457008 99932 97361 162730 167214 174530 173508 102824 99819 123346 124051 150504 150598 456851 496067 1232296 1211498 468638 486873 135931 123200 143139 145402 175639 170641 159473 160917 97787 99815 323746 291048 846780 861454 234851 233487 306285 308974 370024 358634 366408 365012 373053 378896 345388 383092 841338 882049 603906 511857 334761 326545 378763 378740 387767 393187 386535 391957 435425 432980 757802 784007 40.15 67.9 2
09:14:29 2023-09-27 458723 457303 99936 97464 163010 167342 174495 174027 102933 99853 124925 124170 150645 153381 458662 495681 1248668 1224330 465099 486945 136461 123166 143405 144931 175885 170404 159507 160549 98056 99782 326148 291981 848871 856483 236179 232088 306244 308538 367767 360549 365005 366955 369977 378659 344859 381901 847467 891139 617151 512911 331450 326727 379015 377036 387984 392466 387506 390335 430401 431609 742801 781749 40.15 67.9 2
09:14:30 2023-09-27 458943 458700 99940 97460 162621 167448 174252 174061 102824 100024 125012 124460 150504 151489 459345 494527 1239694 1222517 468919 486945 136590 123200 143460 145744 176131 170675 159982 160771 98089 99713 327111 290227 851993 862065 236513 232019 306703 309410 369143 357269 364714 368104 371760 378551 342780 382946 847357 883009 611159 514986 331920 325182 379015 378885 386169 391834 389325 391520 433084 431798 742507 783896 40.15 67.9 2
09:14:31 2023-09-27 459468 458660 100001 97294 163142 167214 174966 173508 102999 99853 125082 124085 150779 150770 458282 492337 1235907 1227544 472848 486909 136569 123080 143669 145744 176294 170522 159507 160515 97989 99508 324339 288523 853163 855841 234851 232053 305209 307737 367731 358381 363866 366475 373314 376047 345632 380751 844234 893103 609709 515901 331054 324816 381159 377243 387639 391223 385151 392176 431650 439365 749631 780568 40.15 67.9 2
09:14:32 2023-09-27 459920 460168 99765 97493 162655 167565 174600 174461 102858 99853 125134 124408 150538 151594 458246 498982 1247782 1224293 469251 489808 136371 123200 143846 145094 178766 170709 160324 161373 98093 99924 321294 293269 856226 860187 234851 234019 306825 306658 369251 359249 364380 366403 369613 377767 346183 378357 847845 886279 615680 515170 332392 327273 377841 378452 388020 392155 385151 387448 432330 431609 749446 782895 40.15 67.9 2
09:14:33 2023-09-27 465837 459742 99870 97327 162768 167448 174565 174061 102928 99853 125012 124203 150504 151111 458928 490159 1235907 1220745 471326 486981 136616 123029 143846 144658 176131 170675 159982 161028 98050 99645 324203 290733 860035 862065 234851 232019 305854 309192 367767 360295 365817 364209 371641 376047 343378 381559 843200 883555 612609 509079 332392 327042 378763 376183 387042 394052 387432 390741 428545 432944 754421 781017 40.15 67.9 2
09:14:34 2023-09-27 458294 460071 99770 97298 162764 167331 174565 174061 102895 99853 125134 124408 150605 151869 459611 494789 1242875 1234260 466307 489747 136850 120973 144102 145130 176624 170301 160426 160892 98224 99508 328751 288559 858614 862635 236513 232293 306070 309192 365527 358095 364677 367284 369942 376268 344901 378538 846266 892203 612609 512852 330512 327042 379015 376434 386785 391844 386616 390335 429085 432711 740261 779463 40.15 67.9 2
09:14:35 2023-09-27 464183 459917 99803 97385 162764 167448 174565 174061 102928 100091 125169 124408 150813 151455 459647 493066 1227781 1217209 470584 489845 136797 123166 143871 144931 179060 170404 160527 160549 98122 99474 325520 288414 862300 864334 234851 231306 305209 307988 365527 357830 365820 366153 374222 376053 342744 382332 842150 884254 612609 509653 332392 326617 381087 376434 384436 392502 387157 391534 429527 430477 751282 779426 40.15 67.9 2
09:14:36 2023-09-27 459911 459845 99870 97393 162734 167448 174530 174061 102824 100024 125012 124612 150538 151869 459611 499687 1241490 1222517 469917 489518 136445 123200 143638 145402 176131 170675 159574 160917 98056 99713 327111 291125 851709 862065 234851 233590 305854 308538 368875 356445 363316 366439 372566 376344 341780 378538 845068 882086 617151 515995 331215 323750 378712 378812 385283 390092 387324 387520 433120 430513 742801 784007 40.15 67.9 2
09:14:37 2023-09-27 464695 460143 99940 97290 162798 167448 174844 174061 103033 99853 125204 124203 150752 151347 459647 497566 1236858 1213295 474179 486729 136093 123234 143405 145436 175639 170709 159540 161062 97787 99822 326148 292346 855540 866967 234815 234643 304601 306297 368696 356338 364271 365803 371050 376082 342816 378574 842998 882263 617151 513218 331090 324323 378748 378452 385590 391844 384022 389784 432774 430549 756430 782895 40.15 67.9 2
09:14:38 2023-09-27 459872 462515 99765 97327 162768 167448 174565 174339 102999 100265 125169 124579 150920 151767 459647 500393 1250045 1222554 470584 491266 136093 123440 143371 145638 175639 171219 159507 161611 97755 100020 327111 293260 845233 861454 234851 236412 305209 306802 368875 358405 362767 365304 369907 376344 342852 377825 845396 883447 621826 515170 331450 323750 377841 378524 387386 389808 387284 387267 432935 432944 745966 783822 40.15 67.9 2
09:14:39 2023-09-27 467832 463164 99794 97456 162760 167682 174966 174496 102962 100196 124995 124203 150504 151320 459683 497566 1237154 1212520 473192 490976 136301 121483 143337 145501 176131 171150 160136 161475 98293 100024 328354 293676 854239 866241 234190 231662 305998 306802 368544 358369 364417 363082 369836 376642 342816 378501 843601 874325 617151 511787 331090 324816 377877 378740 385590 391259 384351 387448 432425 430513 756430 782895 40.15 67.9 2
09:14:40 2023-09-27 459985 462782 99803 97397 162802 167448 174600 174374 102999 100024 125169 124408 150917 152080 459719 498982 1250720 1227818 467886 490593 136539 123115 143803 145402 179024 170709 160016 161081 97989 99849 325186 292850 854654 861454 234851 233061 306501 306802 366627 358669 363316 364209 369175 376353 342672 380038 846046 890939 615680 515417 331450 327115 376528 376291 386605 390639 385221 386758 427810 431798 749224 781712 40.15 67.9 2
09:14:41 2023-09-27 466862 463436 99599 97493 162278 168563 174321 174931 101457 100477 125292 124923 150749 152542 459611 498837 1242949 1217274 468550 486729 136571 123166 143269 145330 176377 170709 160016 161062 97922 99815 326148 292736 855413 866278 234190 232053 305639 306766 366627 356516 364969 364173 370020 376268 341780 378465 843237 874542 615680 509506 330512 324500 376708 376470 384471 392466 385184 386214 429085 429232 749202 782895 40.15 67.9 2
09:14:42 2023-09-27 462660 462161 99595 97464 162248 167682 174565 174652 102824 100402 125012 124646 150538 152256 459791 493138 1242838 1229567 467519 490573 136573 122961 143871 144931 179095 170168 160718 160583 98089 99508 328073 291757 863659 861881 234634 231839 305567 308502 364836 358297 362622 366225 369911 374507 342852 377257 845995 890939 606809 512765 330044 324727 377841 375306 385590 389950 384844 386794 426468 430549 742764 781158 40.15 67.9 2
09:14:43 2023-09-27 466457 463823 99794 97327 162764 167481 174966 174374 102858 100024 125082 124408 150883 151699 459755 493102 1228771 1217246 468674 489881 136573 122841 144238 144794 179165 169662 160561 160438 98122 99236 327111 288595 863345 865593 234190 232053 304316 306514 364140 356195 364196 363627 368803 373528 340784 378501 842604 881758 620094 509905 330512 324636 379015 374181 383250 391259 384948 390966 428849 428308 753608 780385 40.15 67.9 2
09:14:44 2023-09-27 459157 462068 99970 97157 163063 167331 175123 174496 102999 100057 125169 124526 150779 151801 462429 496031 1239731 1228208 474179 493277 136619 120973 144034 145402 176501 170641 160426 160960 98226 99682 324938 290980 870963 860844 234520 233025 302894 306802 367183 356373 360546 364209 371968 374649 341252 379731 842604 889788 615680 516361 330512 323866 379015 375341 384436 387736 384950 387484 427138 429232 742471 778323 40.15 67.9 2
09:14:45 2023-09-27 465067 463176 99970 97128 163324 166559 175718 173922 103066 99751 125326 124170 151021 154717 463445 500548 1232333 1218519 476680 491303 136093 123200 143439 145436 176008 170709 160016 161354 97922 99508 327440 291775 855189 866205 233861 236044 302434 306370 367178 355362 362767 362320 369683 376268 339648 380308 842998 880400 608259 510447 331450 322741 378568 377762 383143 389915 382973 387448 429955 427885 754140 780680 40.15 67.9 2
09:14:46 2023-09-27 468102 464474 99728 97128 162734 167448 175088 174304 101322 100305 123570 124637 151166 151665 462900 494384 1237479 1223699 473625 491432 136457 123268 144145 144859 176131 170641 160324 161013 98056 99680 327111 292063 872232 866967 233060 232053 303356 306766 365491 359198 360654 363998 370020 374649 342298 377350 839843 888792 606809 509835 331215 324323 377504 374217 385590 390914 383119 387339 425835 430584 753569 778838 40.15 67.9 2
09:14:47 2023-09-27 469107 462815 99566 97432 162214 167915 174530 174931 102966 100195 125134 124784 150883 152083 459719 500393 1239658 1218519 469917 490903 136505 123217 143703 144931 176377 170641 160016 161062 97787 99782 320562 292845 853372 868118 233902 231158 306075 306406 365384 356052 363720 366062 368727 375033 340257 380615 843761 874145 619859 509506 329344 324347 377433 375834 382105 391223 385514 387462 431015 427249 746878 781675 40.15 67.9 2
09:14:48 2023-09-27 464183 463176 99728 97294 162508 167682 174931 174652 102966 100368 125100 124784 150538 152290 463736 494527 1243374 1231740 469251 492694 136539 123097 143871 144863 179024 170641 160494 160549 98089 99474 328631 291775 876723 863899 234190 230684 303356 306118 363304 356970 360618 364720 369463 372375 340676 378570 846266 888517 612609 510629 328646 324816 376672 373883 383286 388859 386334 386214 427493 428911 742149 780867 40.15 67.9 2
09:14:49 2023-09-27 462592 465026 99728 97357 162725 167682 174931 174617 102999 100162 125134 124612 150883 152222 463773 499036 1240573 1223386 468638 492694 136282 120905 143900 145364 176519 171047 160426 161441 97991 99682 327111 292699 864798 866967 233609 231332 303284 305400 365491 356633 360294 363882 369687 374614 337568 376089 846639 881390 615680 514440 329577 324780 376672 377302 382069 387394 385204 386178 429165 426615 742202 782534 40.15 67.9 2
09:14:50 2023-09-27 464183 462717 99761 97128 162768 167422 175368 174304 103141 100024 125378 124579 151021 151496 464465 498982 1239422 1229567 475559 490939 136282 123131 143837 145233 176501 170675 160494 161028 98056 99441 328073 291981 858642 862065 233260 231728 302363 306766 364360 355374 359424 362757 370164 373492 339612 377350 840707 889274 615680 516153 330365 322311 377697 375127 383107 386912 382973 389967 428886 427407 746003 778213 40.15 67.9 2
09:14:51 2023-09-27 464009 463211 99732 97132 162621 167445 175088 174617 102966 100195 125134 124790 151271 152086 463482 501886 1248557 1225482 472930 492584 136335 121618 143701 145368 176131 170675 159982 161431 97722 99891 340224 294927 852865 862065 232733 231205 304066 304364 365527 356480 359967 364512 367762 374685 340162 376245 843798 883005 614209 513345 329577 323579 374382 375834 384976 387701 383734 387060 427683 429232 744767 781310 40.15 67.9 2
09:14:52 2023-09-27 470255 465275 99765 97265 162802 167448 175368 174652 103033 100238 125256 124493 151021 151733 464465 496067 1239422 1222480 474179 492345 136505 123131 143805 144931 176377 170675 160272 161062 97989 99508 327440 292638 863384 864511 231973 231403 302399 305650 366923 359641 360330 362826 369319 373053 340569 375493 843035 892203 612738 510556 330512 322884 376371 375042 385303 389404 381353 385870 425203 428859 754682 781826 40.15 67.9 2
09:14:53 2023-09-27 467499 468435 99699 97391 162480 167882 174426 175036 103046 100481 125310 124923 150853 152679 464465 496031 1245127 1233805 470584 492694 137047 123012 144445 144658 177084 170538 160527 161028 98089 99441 324663 291624 865158 864511 233460 229932 302859 306694 362724 355647 360510 363882 368352 370189 338659 376816 843564 888162 614209 510629 328145 324551 376107 373026 382641 387701 385477 385021 424070 427343 743094 778250 40.15 67.9 2
09:14:54 2023-09-27 467928 464483 99626 97128 162768 167448 175245 174652 102999 100162 125256 124493 151021 152219 465159 496103 1230176 1220255 472361 492402 136637 123046 144245 144658 179275 170538 161094 161193 98260 99242 321724 290583 866019 869433 232355 231038 303983 306586 364852 353175 360582 363741 367440 370979 339657 378570 838852 879199 617151 510230 329394 323603 377238 372990 380625 388894 382214 386178 426469 425384 752648 777112 40.15 67.9 2
09:14:55 2023-09-27 464333 465280 99659 97157 162474 167448 175088 174652 102999 100368 125134 124612 150988 152501 464830 500476 1240719 1220745 468566 493391 136170 123046 144245 144658 176377 170675 160494 161319 97787 99645 321724 293324 860986 867467 233060 230290 302859 305508 364104 353480 360546 363047 367762 372933 336551 376089 843564 877472 608259 509439 328354 324528 377433 377032 383310 387560 384168 386987 428280 427450 747321 782609 40.15 67.9 2
09:14:56 2023-09-27 468518 465275 99794 96826 163324 166607 175964 174027 103104 100025 125378 124170 151055 150736 464903 504658 1234335 1218408 478261 494053 135957 120973 143735 145231 176342 171115 160392 161251 97956 99474 328631 292018 858514 871122 231937 230648 302193 305154 364360 355333 360546 363484 370020 372411 336551 377350 838888 874506 612609 509439 328646 321835 377274 375042 380625 387666 381965 386178 426468 424682 749039 781108 40.15 67.9 2
09:14:57 2023-09-27 464301 465544 99668 97132 162248 167657 175088 174652 102895 100195 125169 124612 150883 151981 465159 503516 1245127 1224293 472028 492475 135615 123371 142907 145875 175639 171253 159507 161611 97755 99815 327111 294509 854268 863687 232044 230294 302859 304828 365491 356902 361593 364367 367547 374328 337461 374962 843017 884890 611267 516153 328500 323423 374417 375306 382105 385363 383871 386987 427496 426579 742801 781712 40.15 67.9 2
09:14:58 2023-09-27 470405 467716 99845 96998 163045 167166 175473 174478 103184 100062 125554 124651 151031 152151 465049 503372 1237554 1211535 476981 493651 135821 123303 143371 145368 176008 171219 159982 161475 97925 99713 326148 294509 858221 868732 230892 231443 301481 303543 364396 353246 359460 360857 367834 373492 336551 375979 836448 879658 614209 512123 330512 320932 374417 374217 380928 386818 381185 386512 426597 424682 754177 780531 40.15 67.9 2
09:14:59 2023-09-27 466783 465966 99425 97128 162621 167448 175403 174617 102999 100196 125134 124579 150920 151767 465195 502029 1250045 1224293 472731 490052 136059 123046 143405 145301 176131 170947 160238 161062 98060 99582 328354 295351 868251 865738 231795 230309 303177 303473 365627 356016 359244 363484 365522 372411 338350 373939 845435 886534 611267 512911 328646 323339 375300 374003 383250 386242 381426 384799 424572 426650 746077 779463 40.15 67.9 2
09:15:00 2023-09-27 468859 465966 99458 97062 162474 167445 175123 174617 102999 100024 125169 124408 150883 151455 465232 496067 1235907 1220745 474179 493391 136059 122926 143405 144931 176131 170522 160238 161062 97755 99474 327111 293260 855592 866205 230856 229649 301445 304578 362724 355624 360003 360857 367246 371227 338624 373675 836448 886324 612738 510268 329344 320611 374382 374564 385486 390857 378348 386401 423854 426472 753608 779238 40.15 67.9 2
09:15:01 2023-09-27 468107 466262 99391 97298 162180 167799 174565 175490 102791 100262 124978 125023 150538 152817 465232 498630 1250045 1228983 470400 493265 136403 120973 143769 144828 176624 170572 160648 161183 97958 99342 328073 293676 863229 864511 231252 229759 304341 303508 364080 354343 358919 362681 365273 370118 337603 373976 843798 883447 611267 513218 327682 323866 372145 371578 382105 386242 381674 384218 424034 425349 741713 778250 40.15 67.9 2
09:15:02 2023-09-27 470440 468440 99425 97124 162617 167214 175123 174652 102999 100126 125169 124493 151021 151733 466550 496103 1234118 1217209 473807 492694 136505 122926 143871 144662 179095 169628 160527 160549 97722 99474 327111 293260 868057 868769 230533 229254 300988 303937 363053 355857 360546 360929 366444 369911 339657 375383 841524 884510 615680 508856 328500 322180 376365 373780 383039 387701 378637 386238 423627 427305 753422 778722 40.15 67.9 2
09:15:03 2023-09-27 465391 467396 99663 96826 163049 166665 175402 174217 101597 100137 125589 124275 151163 151388 467101 501773 1239311 1230443 478069 490016 136093 122961 143900 144828 176377 170641 160272 160917 97722 99441 331562 292845 863034 863287 230533 229932 301339 304364 362181 354047 356191 360857 367210 370153 336009 372248 837362 886952 606853 513675 328646 320635 374453 371874 382033 384218 378528 386512 424034 425349 745745 777112 40.15 67.9 2
09:15:04 2023-09-27 471777 466226 99595 96963 162508 167657 175403 174617 102999 100024 125169 124408 150883 151530 466586 503906 1235907 1211498 478106 492438 135837 122961 142941 145402 175639 170709 159507 161319 97555 99645 330054 295026 860666 870669 230053 230223 301942 302870 365886 354889 360824 359519 366222 372340 334494 373976 838260 878166 614209 511758 329344 320054 373261 373585 382769 385398 377356 384799 424896 422796 753459 778838 40.15 67.9 2
09:15:05 2023-09-27 472779 466087 99570 96936 162597 167412 175088 174652 102858 100195 125134 124584 151301 151941 467284 496139 1234909 1221994 474179 493907 135965 122926 143371 144999 176131 170675 159982 160917 97755 99373 327111 293680 862178 866278 230139 228936 300531 302620 361010 354273 359424 360531 365558 367948 336587 373374 838260 884655 612738 509543 328182 320896 373226 372788 380661 386547 380643 384836 422364 424088 750831 777064 40.15 67.9 2
09:15:06 2023-09-27 468895 467794 99323 97100 162068 167448 174565 174687 102824 100195 124925 124784 151089 152083 466953 501288 1241526 1219604 471812 495067 136078 120905 143337 145064 176377 170606 160170 160960 97790 99309 329325 294509 874195 869999 231216 228472 300988 304603 364852 353440 358919 362971 364462 369871 334530 375145 842604 875539 617151 504679 324775 322622 372702 372728 379006 385972 381389 383910 424034 424147 744455 779526 40.15 67.9 2
09:15:07 2023-09-27 466169 467684 99358 96834 162474 167422 175123 174617 102966 100195 125134 124612 150883 151842 467284 499687 1237939 1229081 476944 492438 136093 120809 143371 145340 176131 170404 160272 160805 97755 99271 332645 292431 866076 863287 230892 228546 299166 304614 363566 352187 356155 360929 366694 368463 337666 373119 841129 886154 612738 515785 327002 320753 375064 374108 382769 386258 381728 386238 423998 422796 740591 779238 40.15 67.9 2
09:15:08 2023-09-27 467780 468018 99396 96802 162248 166945 174843 174373 101457 100202 123554 124479 150920 152257 467137 504936 1247671 1225482 471919 494993 135649 122961 143139 144999 175990 171081 159507 161319 97555 99508 330419 295346 855910 864945 230175 228676 302193 301774 363014 353741 356191 360893 366140 371262 337080 369524 838888 883369 605360 512545 327414 320896 373711 372764 380963 384218 381456 383060 423942 424682 741347 779426 40.15 67.9 2
09:15:09 2023-09-27 472799 467757 99420 96822 162508 166945 175123 174374 103033 100058 125134 124203 150779 151455 467284 497217 1237154 1222517 477731 492194 135965 122875 143405 144931 176131 170404 160161 160950 97722 99304 330297 293468 865808 869433 229891 228741 301979 303758 363053 353940 358235 359554 365123 367773 336409 371651 837989 885908 612738 504679 327391 320860 372928 372525 380928 385972 378082 384218 421438 422831 749769 778169 40.15 67.9 2
09:15:10 2023-09-27 463715 468208 99458 97027 162475 167003 174948 174513 102966 100299 125047 124612 150538 153633 467689 499687 1243374 1231777 471588 494439 136316 122756 143405 144526 179060 170133 160382 160583 97755 98862 327526 292431 867252 865629 230892 227570 299655 303652 361010 352152 356978 362971 364462 367365 334530 371687 838925 887162 611267 510196 324703 321870 373261 372788 382228 384790 380851 384218 421474 422500 739568 778169 40.15 67.9 2
09:15:11 2023-09-27 468629 467679 99391 96834 162248 166945 175001 174652 102858 100024 125134 124236 150917 151835 467946 499001 1226687 1218519 474106 493907 136266 120668 143701 144692 176589 170065 160426 160669 97823 99172 327797 291836 867470 871159 229746 228511 299130 303508 361010 353707 360019 360241 365266 366782 335836 373684 836448 879489 614209 509543 326685 320410 374417 372788 379006 385059 380643 385108 421438 422810 749335 777064 40.15 67.9 2
09:15:12 2023-09-27 467449 468530 99327 96802 162240 167214 174565 174617 102962 100195 125134 124612 150988 151767 467615 503516 1240610 1222517 472768 492576 135516 123131 143448 144692 175639 170947 159405 161577 97588 99373 327111 294356 855955 867504 230139 227835 299655 302941 363304 351927 358527 360893 364171 370153 335836 369524 842724 880469 609795 513382 324631 320753 374770 373478 381922 385680 378384 383456 426469 424002 738462 778286 40.15 67.9 2
09:15:13 2023-09-27 472438 468118 99391 96798 162508 166945 175525 174374 103033 100167 123675 124379 151304 151631 467873 504936 1234871 1214398 479014 495140 135581 122926 143448 144658 175639 170709 159540 161373 97623 99271 329325 294583 862754 869999 228928 229023 298712 303310 362181 353621 356191 358328 364462 369565 333947 369560 836801 875608 603910 509079 328182 318887 372109 372467 379006 384218 375923 383946 424070 423406 751969 777149 40.15 67.9 2
09:15:14 2023-09-27 468775 468891 99396 96802 162248 167176 175001 174652 102928 100024 125169 124493 150746 151767 467946 505080 1247107 1224330 468674 492540 135965 122807 143371 144931 176131 170404 160016 160616 97588 99271 327111 294509 860851 864945 229104 228335 300986 303740 362908 355642 359036 360133 362141 367738 337739 369344 843035 886534 618840 512487 324775 321906 373111 372979 382228 383077 380373 380720 421780 422796 742801 775977 40.15 67.9 2
09:15:15 2023-09-27 470023 468967 99292 96733 162112 167038 174426 174513 103008 100062 124925 124579 150538 152495 467615 503944 1240719 1218519 468602 495030 135649 120870 143667 144897 175639 170133 160016 160950 97555 99304 326148 294301 864124 871232 229139 227190 301339 301809 363053 351898 357803 360857 364039 367878 333947 372847 837667 872995 608259 507303 324403 320896 373183 373052 379006 384218 381951 381869 422697 421586 745020 776563 40.15 67.9 2
09:15:16 2023-09-27 466787 468927 99286 96798 161727 166945 175123 174687 102824 99962 125047 124408 150336 151733 467946 497602 1239731 1226466 476269 491467 135746 120809 144145 145060 176554 170538 160324 160960 97656 99172 321724 293297 861587 865738 228963 228137 299713 303740 361010 351898 357007 359447 365045 366782 333947 368896 837072 884218 604453 512948 324812 318405 372964 372525 379006 384398 376259 384218 421438 423406 745203 777064 40.15 67.9 2
09:15:17 2023-09-27 468554 468927 99222 96833 161971 166910 174565 174530 102858 99990 123155 124446 150538 151145 467946 503588 1249555 1224330 468530 492194 135965 120303 143371 144428 176131 169594 160050 160549 97555 98862 327111 294201 871288 865593 228713 226356 299655 301562 360106 353888 358020 360821 361164 365400 333947 369416 837667 884655 618840 508324 325551 320967 373074 369907 381150 385209 378565 380720 418932 423822 739563 777064 40.15 67.9 2
09:15:18 2023-09-27 472783 469075 99217 96472 162210 166758 174565 174582 102933 99819 125065 124518 151028 153093 469054 501028 1230102 1221635 474033 494870 136240 120131 143735 144392 176624 169560 160527 160607 97722 99039 329325 292638 870381 871232 228288 227341 300913 302445 360430 351898 357229 358580 362784 367317 333911 369488 837072 879453 615680 507413 324703 319370 374240 369799 378970 384183 376188 382409 418861 422179 750400 774824 40.15 67.9 2
09:15:19 2023-09-27 469215 469080 99188 96629 161907 166910 174251 174582 102933 100059 125065 124460 150504 151733 467615 501993 1239658 1220255 472361 491431 135487 120638 143448 144658 175639 170641 159540 160994 97389 98829 326148 294312 855323 868081 228838 226989 300313 303341 364267 351573 356678 359554 362106 368838 332648 371686 839414 876683 617347 512076 324367 318923 373634 371874 378682 383517 377284 381527 423962 423140 739978 777112 40.15 67.9 2
09:15:20 2023-09-27 475772 468832 99462 96696 162078 166618 174391 174443 103117 99995 123330 124651 150749 151560 467946 504261 1238542 1212820 474142 492851 135487 120638 142512 144628 175815 170133 159507 160805 97389 98829 329325 295074 857749 872468 228093 226322 300877 300576 360794 351862 356155 357501 360805 367295 333839 371269 837072 875539 609795 505976 324631 320114 372207 372000 379006 384755 376224 378470 421402 423438 747210 779276 40.15 67.9 2
09:15:21 2023-09-27 468854 469116 98747 96765 162060 167214 174374 175018 102687 100162 124856 124784 150263 152433 468610 498265 1244207 1230443 471923 492158 135615 120303 143092 144296 176237 169997 160324 161047 97591 98697 328073 292772 872660 865738 231005 226656 299605 303850 360974 351898 356971 360241 362755 367655 333767 368788 837072 882709 612738 511930 325162 318405 374240 369871 379006 383517 377356 382409 420147 422512 739038 774824 40.15 67.9 2
09:15:22 2023-09-27 469839 469084 98780 96172 162241 166629 174808 174426 102829 99819 125012 124170 150504 153237 467946 505152 1246896 1221612 472768 492922 135360 120470 143105 144428 175639 170099 159982 160515 97356 98829 328354 295346 860342 864945 229698 226322 299585 299245 361010 353888 357007 358040 359727 365620 333911 367162 839451 882049 606853 509042 325707 319854 370002 369835 379006 384362 375852 378362 418897 423406 741151 777064 40.15 67.9 2
09:15:23 2023-09-27 474206 468895 98743 96464 161692 166374 174565 174061 101349 99819 124891 124170 150538 152954 468721 499433 1233255 1218408 475076 494789 135513 120367 143269 144526 176342 169560 160204 160515 97389 98796 329325 294238 867243 870615 227545 226322 297738 300787 359877 351681 358527 357466 361129 366801 333875 371306 835887 879525 611267 506694 324631 318370 373443 369206 379006 385751 377414 380683 416959 422545 749335 774200 40.15 67.9 2
09:15:24 2023-09-27 473456 469120 98743 96464 161654 166875 174495 174617 102862 100024 124856 124546 150780 151665 466881 502029 1239422 1214984 471839 492504 135487 120470 142479 144428 175639 170099 159507 160515 97356 98796 329325 293676 862574 869999 228562 225902 297773 300120 361010 350476 357220 359447 363488 368352 331641 369344 839414 873816 600466 508856 324782 319335 372095 369871 376627 383268 379796 380647 419780 418973 738206 777064 40.15 67.9 2
09:15:25 2023-09-27 468859 468787 99329 96409 162528 166095 174983 173645 103150 99585 125310 124004 151090 150393 469201 504936 1230176 1213686 479206 494643 135539 120470 142276 144628 175114 170099 159338 160926 97323 98796 329325 294331 854187 871232 229428 227024 297955 300120 361010 351294 356971 356391 362247 366747 331749 367974 833412 872959 609244 504643 324703 316672 372920 372525 377796 383232 375814 381258 421438 420259 749150 776512 40.15 67.9 2
09:15:26 2023-09-27 470354 469120 98751 96176 161727 166491 174530 174304 102791 99819 124891 124170 150538 151077 467946 505116 1245127 1220708 472748 492922 135581 120470 142985 144428 175639 169628 159507 160515 97558 99039 323627 295346 862466 866967 227828 226147 300840 302024 360504 351789 356536 357501 361006 367317 333803 366832 839266 882013 614209 508288 323682 319630 369893 369799 379006 383553 377950 378326 418238 422512 738170 777064 40.15 67.9 2
09:15:27 2023-09-27 470106 468976 98652 96176 161620 166374 174252 174339 102791 99962 122948 124170 150471 151422 468610 504225 1238431 1218519 471362 492540 135173 120303 142479 144428 175639 170099 159507 160515 97089 98796 326750 294301 861600 868769 227615 225587 297287 300120 361010 349706 355638 358580 360049 367576 330513 367751 837072 871654 608324 509799 322629 320067 370002 372000 376627 382067 375623 378434 422752 418385 737990 778169 40.15 67.9 2
09:15:28 2023-09-27 470168 469147 98747 96335 162180 165841 175088 173508 102966 99717 125100 123966 150883 152484 466834 500548 1237154 1235531 479348 495381 135479 120234 143071 144426 175569 170031 160176 160781 97457 98665 330359 293260 860727 864511 227386 226078 297775 300576 359887 351825 354239 357490 362071 366544 331785 366281 834703 879271 609795 510629 323646 318371 372920 369763 378365 381229 376346 380720 418238 420259 740030 774324 40.15 67.9 2
09:15:29 2023-09-27 468859 469143 98714 96467 161594 166339 174252 174061 102791 99819 124891 124170 150367 151043 467946 502029 1245127 1222480 468300 492540 135487 120102 142907 143926 176008 168508 159982 160003 97389 98763 329933 293260 871715 866205 227580 224664 297847 300120 358804 351862 355889 358580 361006 365444 332288 368826 837072 881575 605360 507534 323172 318923 370002 368355 378365 383517 376224 378398 416375 420294 737467 775503 40.15 67.9 2
09:15:30 2023-09-27 473500 469183 98714 96176 162009 166478 174286 174393 101183 99788 122951 124070 150404 151043 469903 501091 1227893 1218519 475522 491467 135300 120219 142479 144424 175973 169594 159507 160370 97089 98763 328073 292528 864375 871232 226876 225587 297500 303310 360141 349671 355926 356391 361199 365772 330192 367715 832233 874230 609795 507413 323119 319120 373183 369835 376062 383517 376880 381258 421556 417762 744946 774824 40.15 67.9 2
09:15:31 2023-09-27 469107 471579 98743 96437 161658 166339 174374 174027 102791 99751 124891 124170 150300 152949 468610 508046 1240610 1220255 474215 493652 134765 120554 142144 144662 175394 170133 159329 160917 97056 98796 329620 296607 860208 866931 229049 225797 297919 300143 360902 351717 354594 356284 360898 368611 331749 367114 837072 878790 606853 511758 322629 316929 369705 369871 378970 382229 376880 377226 420147 420886 740088 777717 40.15 67.9 2
09:15:32 2023-09-27 474357 471693 98615 96634 161560 166618 174182 174582 102687 99990 124769 124203 150918 153381 468610 503480 1235907 1210601 472744 492540 135139 120303 142445 144160 175516 169594 160035 160549 97089 98796 329447 294509 861638 871232 229265 224507 297847 299210 360430 349425 357007 358949 361006 366801 329818 368269 836479 865456 604816 505976 321651 318405 370002 369799 375462 383197 375623 377793 418238 417727 738170 776512 40.15 67.9 2
09:15:33 2023-09-27 469169 471847 98718 96128 161658 165876 174252 174061 102758 99717 124856 124085 150263 151043 466834 499036 1235907 1227818 474202 495381 135378 120063 143332 144058 175973 169492 159915 160413 97323 98599 325283 292736 866346 864908 227580 224507 297775 302060 358288 350728 355314 357501 359762 364640 331139 366310 835887 879525 614209 507534 322714 316965 372095 367543 377229 381800 375623 378434 415104 418678 735867 772518 40.15 67.9 2
09:15:34 2023-09-27 470465 469152 98677 96136 161405 165841 174408 173922 101485 99649 124769 123933 150504 150804 468610 508046 1241453 1220255 475700 492958 135173 120303 143240 144196 175639 169594 159473 160515 97024 98730 328354 295346 860099 865556 226173 224855 297287 300005 359887 351862 354812 356141 359990 366801 331785 366854 837072 874470 606853 507534 322176 317000 368889 369206 378970 381800 376346 376094 417616 420294 740030 776512 40.15 67.9 2
09:15:35 2023-09-27 475893 468755 98710 96132 161658 166374 174530 174061 101183 99928 122948 124346 150437 153965 469940 501064 1233640 1217123 478027 495491 135151 120067 142415 144090 175639 169997 159972 160858 97323 98663 326148 294092 864070 869889 226139 225395 297955 301280 358840 351862 355889 357156 358974 365736 332558 367114 832233 880768 608324 506694 322665 315973 370002 368355 378934 384404 374678 378362 415104 419963 747210 772518 40.15 67.9 2
09:15:36 2023-09-27 477008 471838 98512 96140 161181 166642 173940 174617 102720 99819 124682 124170 150062 151699 469495 504653 1235907 1209287 471326 492887 134841 120136 143397 144058 175394 169594 159473 160515 97089 98595 327165 294583 857752 872284 228725 224647 299713 299957 359743 349599 356861 356284 360318 365594 329640 369165 834630 865550 608259 504544 323172 319097 369966 369430 375498 383589 376346 379466 417287 416521 743094 774824 40.15 67.9 2
09:15:37 2023-09-27 471010 469048 98611 96104 162069 165667 174913 173921 101211 99717 124856 123966 150367 150561 470416 505907 1224838 1213258 478224 492158 134631 120200 142181 144194 174992 169526 159185 160515 97024 98459 326750 294092 858048 871232 226173 225203 296663 300958 360430 348653 354776 354290 360049 365772 328751 367895 829736 865492 608324 507054 322629 315658 370002 369835 375462 381229 373775 378434 420959 416521 747210 774237 40.15 67.9 2
09:15:38 2023-09-27 470106 471847 98584 96264 161405 165876 174530 173905 102758 99751 124821 123422 150163 152770 466505 508046 1241184 1218519 473910 492887 134902 120264 142243 144898 174869 170031 159372 160858 96959 98665 328639 296612 853150 866967 228402 224629 297955 297613 360756 350476 353449 355927 360462 366801 330782 365449 836332 876298 614361 508683 321651 316416 368334 369799 377796 380624 375511 376058 418861 419079 740088 776609 40.15 67.9 2
09:15:39 2023-09-27 474220 472995 98512 96396 161147 165876 173940 174218 102687 99890 124561 124170 150022 151212 468610 504297 1235907 1210188 468674 492194 134854 120136 142178 143858 175149 169408 159439 160370 96957 98663 329325 293749 860705 871232 226173 223469 297955 299265 358804 348372 355889 356141 359954 365223 330562 366574 834667 869544 612738 505259 322256 316965 368889 368651 373776 382103 376346 376094 416375 415249 738462 776056 40.15 67.9 2
09:15:40 2023-09-27 468770 471838 98648 95785 161551 165841 174252 174081 102617 99928 122776 124175 150336 151218 470274 501554 1235760 1225924 473266 495491 135522 119931 142276 143858 175516 172909 159507 160003 97225 98533 327712 292702 865801 866241 226876 225666 296448 300636 356650 349706 353703 356427 361006 363003 329746 366558 834703 874109 608324 507413 321800 318487 370002 367471 376062 380660 376880 377793 414732 417434 735752 771387 40.15 67.9 2
09:15:41 2023-09-27 470663 471838 98681 96108 161181 165841 174408 173890 102791 99751 124682 123422 150263 150666 465850 507720 1237902 1219679 474179 492576 134605 120136 141850 143960 174992 169560 158965 160515 96726 98595 326410 296186 856133 864981 227435 223503 297745 299256 359634 350517 351677 354290 358907 365772 329497 364859 834703 877399 606485 508288 322714 318183 367450 369206 376699 380091 374112 377890 420327 418136 739830 776609 40.15 67.9 2
09:15:42 2023-09-27 476159 471412 98578 95973 161556 165658 174391 173888 101107 99686 122811 123422 150263 152377 466834 499072 1233566 1217653 478690 492194 134765 119969 142415 143791 175149 169408 159564 160259 97024 98595 329325 294092 863922 868769 227328 223538 297081 300429 356614 350800 354812 355839 359990 363003 330746 366003 829772 874470 608324 505259 321651 315021 369705 365340 376098 382986 373511 376094 415056 417762 746643 770258 40.15 67.9 2
09:15:43 2023-09-27 474548 471847 98377 95940 160629 165841 173784 174096 102617 99819 124526 123966 150022 150699 466505 503552 1235031 1209287 468602 492158 134845 119935 141945 144158 174869 169423 160804 160345 96991 98496 324203 294574 863552 871122 227918 223331 297818 297500 357725 347044 353739 357679 358584 364349 327724 367895 834039 868926 608324 504544 321344 318451 368593 367543 372658 380660 375814 375793 417151 414018 737995 772555 40.15 67.9 2
09:15:44 2023-09-27 472729 471584 98517 95851 161522 165275 174495 173230 102650 99377 124717 123291 150400 154359 466870 504864 1226687 1208026 479124 492540 134571 119969 141113 143994 174556 169257 158932 160404 96661 98459 327017 295346 873063 870615 225837 224161 297081 297613 358840 347639 351677 353906 359448 365515 327724 366003 829772 865492 606853 506335 322665 315658 367780 369206 374373 380624 371787 375529 419068 415867 747210 774824 40.15 67.9 2
09:15:45 2023-09-27 472448 471838 98508 95979 161173 165841 174252 173542 102650 99682 124682 123422 150236 152878 470497 504009 1244980 1221994 472320 495491 134631 119764 142212 143825 175114 172873 159329 160003 96726 98427 328354 295171 862255 864981 227115 223469 297955 297753 356650 349742 351641 353971 357756 363003 329746 364602 834703 880113 605382 504607 322714 316486 367192 366403 376062 378958 374039 376783 415056 417141 737990 773222 40.15 67.9 2
09:15:46 2023-09-27 468895 472838 98512 96068 160890 165806 173819 173819 102617 99682 124578 123422 149919 150494 466541 504617 1234118 1213686 472500 492194 134786 119818 141379 143759 175114 172944 159219 160148 96726 98259 329325 294166 860922 868769 227115 223089 296872 297536 357689 346522 351569 354823 358907 363583 325752 366595 834039 869544 606853 507534 321800 315497 368593 368615 372658 378658 374112 378306 416375 413982 735826 776075 40.15 67.9 2
09:15:47 2023-09-27 471519 472327 98516 95912 161594 165436 174269 173609 101141 99483 122725 123258 150404 154575 467199 503944 1231423 1224149 479804 492158 134698 119818 142181 143827 174869 169306 159219 159528 96726 98326 330176 293676 864956 864945 225837 223538 295057 299473 356685 348653 351002 352134 359990 363548 327724 363500 829772 879525 606853 508324 321390 315622 369705 366955 376062 377794 371823 376924 414768 416521 738170 770258 40.15 67.9 2
09:15:48 2023-09-27 475852 471838 98373 95745 161147 165344 174009 173387 102650 99478 124595 123390 150324 154430 468353 508046 1230176 1205785 478188 492958 134732 119935 141309 143926 174591 169457 160769 160713 96893 98566 328354 295976 855858 873705 225391 223400 297464 297680 358625 347568 351641 351627 358331 364640 330255 365708 829736 865492 606301 504544 323172 314986 366640 367579 374075 380910 369659 377051 415756 415249 744725 774787 40.15 67.9 2
09:15:49 2023-09-27 475628 468904 98381 95591 161035 165575 174130 173230 102617 99478 124526 123390 150022 150733 470274 499072 1223139 1213686 476036 491431 134820 119818 141379 143659 175149 172873 159258 159528 96726 98124 324203 292702 862904 871232 225837 223089 295318 299751 356578 346244 351641 353427 360498 361411 325752 366003 826737 865609 608324 505259 322028 315220 370002 366955 372136 380056 372947 377226 417404 413368 743094 769929 40.15 67.9 2
09:15:50 2023-09-27 468127 471395 98381 95623 160650 165575 173697 173508 102617 99512 124474 123422 149989 150494 470163 509302 1240719 1217541 474033 495491 134702 119798 141945 143858 174939 169155 159228 159970 96693 98326 324203 293744 858529 869433 225837 222711 296354 297464 357725 346102 350508 353723 358295 363003 325716 364602 832233 865523 603911 504679 321344 315550 367780 368096 372171 377794 373811 377622 416012 413404 734747 772555 40.15 67.9 2
09:15:51 2023-09-27 477242 473172 98213 95493 160633 165540 173421 173749 102583 99478 124439 123390 149576 154465 465850 504828 1231423 1205748 474252 492922 134478 119569 145046 144098 174591 172838 158932 160003 96528 98124 331215 295141 860529 871232 225837 222093 296872 296973 356650 347568 353739 354657 356717 363003 326736 364344 829186 865384 605382 502652 321344 317965 366347 366697 373288 381229 372911 375984 414768 414018 741713 772555 40.15 67.9 2
09:15:52 2023-09-27 469003 473027 98180 96134 160943 165909 173248 173611 100625 99686 122263 124004 149822 153093 469903 499036 1235907 1221124 468264 495030 135549 119432 142113 142997 175079 172489 158965 159427 96661 98058 326148 293468 867390 864908 225837 223611 296246 297789 354441 347568 351533 354219 356717 360764 327688 363720 832233 878790 605382 506694 320435 315717 367450 364976 374075 378622 374076 376783 414328 414018 731967 769818 40.15 67.9 2
09:15:53 2023-09-27 468823 472847 98316 95773 160633 165505 173940 173473 102583 99512 124526 123357 149542 152341 466505 508764 1235907 1215535 473874 492540 133821 119901 144667 143827 173845 168508 158141 160336 96038 98427 328354 295346 849212 865556 225837 222711 294957 297753 357725 347568 349415 354657 357720 363548 326700 360546 829736 871159 602440 504643 321344 315802 368239 368327 376852 378916 372765 376140 418585 415108 735568 773036 40.15 67.9 2
09:15:54 2023-09-27 476159 472404 98545 95583 160886 165275 173663 173437 101043 99553 124613 123357 149989 154611 467163 503158 1231888 1215422 478106 492158 134546 119501 141184 143461 174556 172802 158932 159494 96661 98091 325787 293744 865808 868769 225837 222745 295379 297428 354974 348617 351605 351916 357756 360800 328219 362622 829054 875612 606853 503757 321344 315034 367156 364138 374337 378958 369587 377051 412188 415249 744418 767970 40.15 67.9 2
09:15:55 2023-09-27 476159 473172 98009 95682 160343 165806 173231 173508 102409 99478 122267 123390 149509 150528 467946 503516 1234909 1210188 474002 495491 134436 119364 141282 143560 174382 168158 159123 159868 96497 98058 330359 294374 855644 871232 225729 223768 296246 296937 355508 346487 351641 355643 356109 361375 325716 364859 829150 865163 606809 502615 320435 315550 365540 365304 371508 380056 372911 375910 415056 415133 739563 771499 40.15 67.9 2
09:15:56 2023-09-27 473063 471838 98344 95167 161448 164676 174374 172406 102617 98834 124561 123088 150022 153966 467163 508046 1223102 1209221 479620 492158 134133 119535 144870 143461 173966 172838 158549 159970 95972 98058 326410 295136 852534 868769 224937 222556 294479 296843 356614 345445 350472 351555 356681 362459 325681 362658 827879 866423 605382 504544 322256 314878 365505 366368 372065 378663 368923 375681 415056 412755 744983 770258 40.15 67.9 2
09:15:57 2023-09-27 473456 471842 98005 95652 160430 165527 173420 173627 100764 99346 122178 123291 149922 150393 469201 501886 1242912 1216750 468566 492158 134259 119296 142144 143022 174556 172489 158932 159494 96169 98196 325787 293676 862729 865125 225519 223140 296246 297753 354157 347044 349943 354657 355290 359686 326700 360546 829772 876779 603911 505976 319530 315658 365540 363882 372955 377723 372911 375076 412152 413658 731449 767970 40.15 67.9 2
09:15:58 2023-09-27 468593 472843 98005 95389 160373 164962 173386 173197 102580 99478 122301 123357 149542 152377 466834 508010 1232333 1213258 472361 492922 134246 119418 142450 142938 173966 172767 158493 159460 96201 98058 328354 293676 860900 866241 225837 226953 294514 297897 356614 345410 348888 353906 356109 362424 326771 360510 829736 865420 609882 507413 320435 315358 365540 366919 374989 378613 369407 375654 417187 414989 734488 773297 40.15 67.9 2
09:15:59 2023-09-27 473308 471400 98213 95397 161011 164676 173905 172921 102617 99410 124439 123192 150096 154469 467163 502772 1230176 1217382 477314 491431 134330 119301 144980 143064 174001 172524 158717 159460 96299 97891 324203 293744 859774 866205 224885 222093 294697 296728 354476 347603 350472 351650 356645 360260 326736 360148 827292 877472 603911 505259 321344 313527 366605 364720 373776 378322 368959 376250 414328 414018 745203 768650 40.15 67.9 2
09:16:00 2023-09-27 476594 472504 97976 95267 160122 165240 173231 173352 102480 99445 122232 123357 149542 150393 466505 505044 1230514 1206703 473939 495381 134542 119627 141333 143461 174104 168274 158393 159868 96331 98127 327165 295411 862817 871232 225043 223140 296591 296340 356043 345445 351533 351880 354507 361234 325453 360546 829054 870256 605382 501513 320889 315802 364409 365012 371804 378923 369551 373907 414984 414989 743094 770258 40.15 67.9 2
09:16:01 2023-09-27 475481 472838 98013 95102 160454 164997 173680 173230 102513 99275 122301 123357 149542 154359 467199 504301 1220930 1207989 475749 491431 134006 119218 144870 143031 174001 172524 158460 159528 96135 97891 328961 293468 863768 871232 225202 223140 293099 297183 355258 344372 350189 351916 357792 360764 324933 362658 827292 866423 606853 504507 320435 313635 367745 365304 373138 377494 369551 377051 414696 413821 742195 767427 40.15 67.9 2
09:16:02 2023-09-27 468859 473209 97972 95134 160600 165090 173696 173230 100870 99587 122329 123291 150089 152556 470274 509374 1236312 1216130 475856 492887 133821 119535 144632 143693 173757 168886 159869 160003 95617 98058 329620 295964 849555 863723 225427 223140 294479 295937 356328 346487 348852 351555 356145 361375 325226 359859 827357 870461 597474 504571 319982 314878 364373 365304 372919 377742 369551 373980 415056 412755 733867 770258 40.15 67.9 2
09:16:03 2023-09-27 478199 472838 97909 95170 159646 165125 173110 173318 102409 99410 122147 123357 149509 152377 466505 505008 1230176 1203455 473939 492194 134040 119136 144905 142997 174001 172610 158549 159494 95940 97991 328354 294509 861244 871232 225571 222827 295379 296390 354476 345445 351285 353653 354507 360260 331134 360582 829642 865163 603911 500732 319530 315802 364409 364685 372875 378698 372164 373652 413457 414189 740015 771648 40.15 67.9 2
09:16:04 2023-09-27 468598 474176 97906 95194 160498 165136 173213 173334 100796 99512 122267 123390 148865 150804 468259 499072 1235871 1219841 468638 494789 134486 119019 141113 142766 174591 172297 158822 159206 96234 97724 326148 293260 864933 864945 225202 222359 294336 297543 353648 345481 349343 354406 354507 358578 325226 360280 829772 875539 603911 505617 319079 315802 365505 362757 372100 376599 371787 373980 411209 415169 729560 767427 40.15 67.9 2
09:16:05 2023-09-27 473182 473172 97976 95098 160118 164975 173110 173197 102409 99377 121753 123357 149270 152234 466870 503552 1228735 1210338 471551 491467 134040 119102 141367 142963 173966 172403 158426 159316 95940 97891 328354 293676 858845 868769 225519 222827 293994 296843 354157 343303 348362 353906 354543 359149 324897 362658 830120 866463 605382 505719 319457 314770 364302 364031 369884 377850 369479 373798 413673 412297 732522 768007 40.15 67.9 2
09:16:06 2023-09-27 469440 472629 98217 94973 160600 164183 173421 172372 100731 99176 122232 123088 149849 154072 467234 502029 1229302 1220255 478007 491467 134314 119102 144998 143064 174001 172489 158460 158886 96005 97724 328354 293117 859278 864511 224685 223140 292653 296311 353378 344926 347242 351596 356181 359149 326771 358775 827879 875612 587416 507413 320435 312968 365540 363082 372100 376573 367849 376213 412510 412755 737637 767818 40.15 67.9 2
09:16:07 2023-09-27 476597 472513 98013 95074 160365 164711 173421 172441 102409 99383 122329 123159 149855 151771 470274 508655 1226540 1205059 479398 495491 134196 119384 140802 143064 173689 172767 160294 160200 95940 98025 330602 294583 852534 869999 224425 226865 293546 295163 355780 344408 349415 350499 355574 360764 324933 360244 825535 865163 605382 504544 321344 312968 364409 365012 372875 376038 366709 373980 414984 413530 741566 768007 40.15 67.9 2
09:16:08 2023-09-27 475556 473177 97838 94904 159612 164745 173231 172441 102409 99309 122301 123239 149406 154215 467929 499072 1219567 1210943 474887 492194 134040 119102 141669 142864 174278 172297 158712 158986 96201 97724 328751 291981 863844 869999 224569 222515 292208 297789 352320 343339 349415 351880 355610 357009 324897 360510 825535 868264 608324 501550 319530 313230 366640 363047 369993 376336 368663 376250 411823 411720 739867 767559 40.15 67.9 2
09:16:09 2023-09-27 471740 472502 97910 95066 160280 164641 173248 172783 100487 99346 122058 123291 149406 151914 467199 509124 1234994 1211424 474990 491467 133365 119296 144729 142854 173257 172524 158213 159494 96005 97891 333577 293676 862001 866205 224569 222515 293546 297059 355508 344372 347278 353639 354543 360800 324933 359352 827357 868264 600968 507413 319530 313086 364409 365268 373138 374362 369551 373980 415020 413821 730931 769818 40.15 67.9 2
09:16:10 2023-09-27 477279 472133 97667 94904 159646 164780 172835 173197 102376 98867 122147 123324 149509 154323 466505 505116 1230176 1198808 474990 492194 133821 119102 144566 142963 173412 172212 158608 159350 95748 97891 332810 294509 859340 871232 224411 222515 293709 295485 353909 344408 349979 351614 352421 359184 324933 359859 827879 867078 598110 502460 320779 313670 365124 364578 373138 377055 369267 372634 413565 413060 744148 769449 40.15 67.9 2
09:16:11 2023-09-27 471693 471653 97374 95300 159545 165240 172286 173232 102268 99309 122073 123258 149064 154323 466505 500548 1238542 1215058 468602 492194 134133 118903 144940 142732 174001 172212 158460 158953 95682 97657 329690 293676 861763 863687 224375 221892 293262 295937 353988 345445 348327 351916 352386 357009 327451 359063 827357 874266 598110 504544 318628 315586 363282 363961 370988 375478 369587 372253 412693 413821 729419 768909 40.15 67.9 2
09:16:12 2023-09-27 475996 473172 97809 95128 159646 164745 172870 172406 102339 98867 121892 123159 149409 152341 469830 501810 1224405 1209146 475889 494789 134529 118569 141618 142597 174556 171864 159258 158481 96103 97694 329811 292638 867807 868769 223867 222515 292334 295973 351997 343409 349415 351578 354224 356442 324933 360474 825535 865672 605360 500768 319530 312647 364409 362935 369993 376634 367332 373643 409373 412007 737648 766710 40.15 67.9 2
09:16:13 2023-09-27 469003 472584 97675 95074 159646 164745 172320 172441 102235 99410 121788 123357 149270 154611 466834 499072 1232296 1218519 468372 490052 134040 118738 144976 142766 174556 172176 159224 158953 96071 97423 336976 292431 865147 863723 225202 221892 291925 296843 353988 344408 348327 353639 354507 356974 324933 359316 827879 871936 616597 505259 317657 313194 365469 361925 372086 375216 369587 373980 409984 413239 730842 768165 40.15 67.9 2
09:16:14 2023-09-27 473987 474103 97845 95069 160498 164607 173248 172851 100487 99346 122058 123225 149442 154504 467929 505374 1217468 1209175 476761 492158 133696 118903 144601 142766 173343 172332 157956 158986 95617 97657 328961 293260 870175 869999 224253 222515 290912 295722 353378 343063 348362 351844 356145 358613 324368 360148 824878 865811 603911 503044 319530 312427 366347 364138 369993 375478 368108 375113 412224 411392 737990 767818 40.15 67.9 2
09:16:15 2023-09-27 470626 473172 97872 94844 160480 164149 173352 172595 102550 98834 122127 122886 149409 151595 467857 504658 1226687 1216787 478408 491431 133788 118985 144834 142831 173931 172418 158141 159316 95617 97691 328354 293676 860208 864511 223132 222984 292137 295579 354739 345410 348852 350746 355290 356974 324200 358199 827292 874230 602440 507413 320310 314478 367197 364882 372575 375587 370054 373798 412875 412407 736057 767051 40.15 67.9 2
09:16:16 2023-09-27 474288 473181 97813 95064 160343 164433 173662 172337 102517 98801 122197 122886 149409 151972 467929 508764 1222199 1203999 479532 492158 133570 119068 144496 143402 173412 172574 157388 159460 95486 97858 329620 295351 859236 869999 222904 222827 292618 293886 354157 343339 348291 349090 353409 359184 324825 359280 825462 864475 603911 503007 320435 312713 365124 364102 371823 374362 368221 372479 413673 411971 741115 767522 40.15 67.9 2
09:16:17 2023-09-27 475820 472332 97872 94872 160113 164149 173386 172372 102480 98834 122008 123088 149409 152021 467199 503516 1226687 1211498 479532 492158 133788 118704 144834 142698 173412 172261 158684 159206 95940 97691 333577 293676 856310 866205 223096 222515 292172 295657 352320 348253 348632 351037 355290 359883 324753 361410 826559 875056 606853 507413 319348 311841 365433 362468 372086 375466 370280 374482 409948 411935 733114 765604 40.15 67.9 2
09:16:18 2023-09-27 475206 473136 97943 94808 160343 164149 173421 172183 102550 98801 122437 122516 149509 153715 467857 508046 1221797 1205785 479804 492504 133536 119267 144496 142963 173412 172453 157889 159460 95486 97724 330234 295136 855190 868769 223132 223140 292618 294963 354157 343303 347242 349125 354224 359149 324332 359028 824257 862613 603911 503720 320435 311662 363282 364138 369993 374362 367960 372779 412804 411321 742202 768909 40.15 67.9 2
09:16:19 2023-09-27 471656 474147 97812 95352 160434 164468 173213 172268 100487 99244 121938 123192 149206 152021 469903 508010 1238542 1210565 473874 495381 134224 118951 144526 142930 172861 172418 156687 159393 95355 97724 329920 295765 852802 864511 223167 221856 292413 294064 353909 344372 348852 351542 353374 359149 323803 358199 827879 866387 598110 506694 318592 311698 365124 363847 369993 375730 367778 372216 413673 411321 731881 768067 40.15 67.9 2
09:16:20 2023-09-27 474211 471484 97813 94651 160122 163624 173352 171756 102550 98801 122232 122484 149509 153679 467857 508046 1220930 1205748 480896 492887 133536 118985 144460 142963 173102 172418 157927 159427 95486 97724 330419 294509 858285 868732 222783 222827 290701 294756 353874 343063 347242 349388 353940 358863 323839 358775 824257 862613 606853 503007 319530 310718 363282 366544 369740 376645 368037 373160 412912 409988 743344 768788 40.15 67.9 2
09:16:21 2023-09-27 473119 475264 97782 94880 159604 164412 172835 172645 100559 99246 121649 123088 149237 154252 466834 504792 1238954 1207989 473807 492887 133536 118704 144597 142732 173136 172418 157421 158953 95421 97423 325074 295346 874885 864511 223132 221665 293064 292884 352320 344372 348852 350746 352350 359114 324560 359619 827292 868878 599497 506694 318106 311805 364608 363082 372086 375730 367261 372216 412475 412587 731490 767391 40.15 67.9 2
09:16:22 2023-09-27 476529 473181 97597 94651 159612 163658 172800 172064 102447 98834 121753 122886 149270 153966 467199 508046 1222665 1201631 478445 492540 133319 118985 144407 142732 173136 172297 157354 159173 95551 97423 330419 295136 852104 870615 221705 221892 291516 293616 352284 344824 349347 349688 355990 359811 322571 360969 824516 863397 595753 501367 318446 310824 366677 364992 369776 376788 365865 373342 411245 409164 741516 767781 40.15 67.9 2
09:16:23 2023-09-27 468895 473632 97638 94775 160016 164533 172320 172372 102376 98867 121753 122919 149031 154109 467199 508764 1231925 1210151 475290 492540 133402 118704 144474 142867 172312 172382 159384 159316 95225 97724 328639 295415 854187 864511 223567 221510 290731 293026 353343 343339 348358 350422 352315 358578 322858 357121 827292 865775 609882 505976 317621 312019 364608 363592 369993 374917 367225 369528 412475 411032 731881 769456 40.15 67.9 2
09:16:24 2023-09-27 477858 471548 97342 94651 159612 164149 172835 172337 102480 98834 121957 122886 149031 154001 466834 508046 1223102 1196142 479532 492887 133423 118704 144482 142867 172861 172141 159496 158953 95355 97524 327165 295420 860480 871907 222115 221573 291956 293438 355240 345311 349310 349767 354330 359883 322786 358163 820693 861360 602440 503892 318487 311002 364373 363961 369364 376380 369267 373342 409625 408588 735789 765567 40.15 67.9 2
09:16:25 2023-09-27 468665 471653 97346 94687 159578 163693 172286 172064 100590 98834 121753 123088 149031 154109 466834 508764 1230176 1210943 472398 491431 132885 118704 140753 143402 172312 172297 160849 159359 95225 97391 327382 294932 859149 865738 223132 221164 290877 293616 353343 344824 347865 350782 351787 356940 321808 359593 826706 856406 598110 502971 315726 312019 364093 363704 368808 374676 370317 369276 412401 409200 732365 767670 40.15 67.9 2
09:16:26 2023-09-27 470773 474256 97581 94715 159978 163520 172937 172268 100654 98834 121753 122516 149330 151346 468589 501569 1226651 1217653 478007 493521 133951 118671 144395 142369 173100 172105 159610 158447 95486 97391 330419 292638 869102 862065 223595 221164 290294 295450 351997 344824 348852 351276 351260 356859 324332 357121 827292 870424 605934 503007 315726 313665 364093 360893 369993 375730 367849 369456 406906 410131 728770 765604 40.15 67.9 2
09:16:27 2023-09-27 476986 473850 97313 94651 159070 164447 172217 172372 100210 98867 121583 123088 148891 151807 467616 505044 1226687 1199922 468638 491431 133352 118472 144460 142468 173136 171864 157354 158809 95355 97391 327382 294301 860660 871232 223089 220440 292172 293616 353988 342884 347278 348599 350980 356656 322858 357121 826864 865849 593216 501032 319195 311841 363543 364476 369776 376717 366735 369240 409877 409772 741238 767818 40.15 67.9 2
09:16:28 2023-09-27 473655 474402 97281 94817 159070 164183 172217 172406 100320 99143 121583 122853 148588 154217 466505 501640 1235635 1211498 468530 492194 133536 118275 144597 142024 173412 172034 157505 158414 95355 97225 327382 293826 866605 864511 222399 220251 292653 293822 351515 343303 348605 349407 350174 356159 324825 357616 827879 865420 598110 503757 317621 312677 362618 362935 369993 374676 366122 369088 407548 413265 732604 767273 40.15 67.9 2
09:16:29 2023-09-27 477022 472351 97210 94747 159100 163693 172251 172372 100210 99275 121414 123088 148588 154288 467234 505044 1230176 1199736 468530 492158 133570 118555 144359 142271 173136 171864 157188 158700 95355 97391 327382 294645 857810 869999 223132 220158 291925 293815 353879 342668 350587 347407 351992 359376 322678 359690 824074 864622 602440 498506 317657 311983 363066 364330 369812 376788 367178 369384 409948 411348 742163 767818 40.15 67.9 2
09:16:30 2023-09-27 473504 471657 97006 94777 158817 164561 172217 172441 100412 98867 121583 123206 148555 154252 467163 501252 1235871 1211498 468566 494119 133662 118472 144597 142008 173412 171829 157923 158933 95355 97324 326990 293676 868677 864511 222243 220097 290701 293822 351997 344824 348358 349407 354143 357757 323612 357946 825462 868264 599497 505346 315798 311510 360988 363961 369993 374342 365894 369384 410020 411068 732216 767559 40.15 67.9 2
09:16:31 2023-09-27 476986 475564 97277 94647 159507 163555 172697 172200 100487 98735 121649 122788 148759 153930 467199 500548 1226744 1206553 476269 491431 133444 118472 144482 142670 173292 171793 156795 158447 95225 97358 324203 293529 862581 866241 221741 220511 289669 293438 351997 343339 346720 347550 351260 356859 324332 357946 820656 865514 602440 498506 315365 311038 364535 360821 369993 376259 367178 369492 406266 410710 740088 763361 40.15 67.9 2
09:16:32 2023-09-27 474284 472387 97014 94783 158565 164447 171670 172441 100072 99309 121042 123206 148555 154359 466834 500512 1234118 1210226 470584 492158 133868 118309 144416 142422 173412 169197 157321 158414 95486 97291 324663 292626 863236 865738 222399 219565 290630 293438 351749 342884 347865 348599 349930 356407 323839 357440 825499 866423 586932 504214 315509 311225 360808 363375 369920 374462 368184 368165 408621 409988 732885 767818 40.15 67.9 2
09:16:33 2023-09-27 478294 474338 97309 94519 159473 163933 172937 172149 100348 98801 121583 122516 150365 151402 466834 498336 1221369 1206778 475596 493388 133754 118309 144395 141987 173412 171758 157288 158570 95225 97291 327382 293468 864127 866205 221741 220475 290338 293044 351501 342884 348605 346991 354411 356859 323576 356861 820656 870461 599497 504273 317657 310060 364093 362935 371823 374676 366908 369492 408119 410167 737953 764481 40.15 67.9 2
09:16:34 2023-09-27 472075 471653 97305 94643 159316 163963 172251 171825 100343 98834 121583 122886 148588 151807 467199 508046 1228771 1209221 472768 493521 132893 118671 143908 142670 172312 172141 160849 158953 95160 97259 327382 294365 850775 863687 222243 220123 290568 293026 354488 342668 346554 350176 351848 357828 320727 360019 824731 859019 603911 502348 315029 311983 360988 362935 367736 375994 369193 369384 407512 407017 733633 765641 40.15 67.9 2
09:16:35 2023-09-27 471285 475159 97139 94551 159324 163693 172217 172064 100210 98834 121414 122919 148488 151595 467199 499072 1226687 1217653 468566 491467 133227 117914 144460 142041 173136 171708 156904 158304 95225 97059 328354 292018 865024 862065 222747 219789 289044 293886 351749 342366 347865 349125 351992 356323 322893 357693 826864 865456 598110 501550 315173 312019 360988 360461 369993 374640 366122 367978 405094 409520 730324 765024 40.15 67.9 2
09:16:36 2023-09-27 477279 471399 97018 94555 158565 163658 171977 172183 100343 98834 121414 122802 148555 154001 465850 505080 1224911 1194133 472399 491431 133014 118275 144281 142276 172759 171829 160919 158818 95355 97428 328639 294518 854482 869853 221599 219613 290560 292821 351889 342740 348212 345912 350210 355876 320869 357946 822613 860954 609882 500025 317657 309807 363030 363448 368844 374640 364996 368273 408764 407658 739830 765641 40.15 67.9 2
09:16:37 2023-09-27 473456 471644 97010 94422 159062 163624 172286 172029 100343 98801 121414 122516 148317 150922 466933 503162 1233207 1209221 468638 491431 133327 117948 144223 141911 172861 169375 160996 158162 95378 97059 326410 293676 861623 863899 221550 219600 290745 291957 351749 342884 346810 348319 350210 356752 321844 356609 823091 866423 598026 504544 315690 310566 360988 364330 369704 373234 367442 368720 409554 409342 730213 765456 40.15 67.9 2
09:16:38 2023-09-27 476866 472813 97248 94559 159037 163476 172286 171790 100515 99145 121583 122484 148555 153607 467234 502065 1224405 1208946 477326 491431 132918 117914 144122 142008 172949 171793 159046 158414 95225 97192 327382 293914 855315 866241 221014 220286 289483 292276 351997 344824 346283 346991 351260 356859 321844 355816 820656 865492 578535 505259 315798 309121 363836 360857 369956 372366 365808 369456 406871 408875 733817 763324 40.15 67.9 2
09:16:39 2023-09-27 468895 471653 97010 94527 158817 163362 171977 171825 100210 98834 121042 122549 148555 153893 466834 508046 1226687 1206628 472768 491431 132635 118506 143899 142473 172057 172105 160702 158809 95030 97192 330359 294574 857665 864511 221360 219600 289721 292206 351997 342005 345758 349125 351776 356574 320099 359325 824917 859663 602440 501367 314550 310860 360952 360641 366124 373448 365095 368309 407227 408849 731271 764444 40.15 67.9 2
09:16:40 2023-09-27 470626 471622 97143 94395 159507 163476 172251 171245 100210 98801 121414 122516 148555 150464 466969 501288 1223139 1215535 475559 491086 132885 117881 144122 141778 172312 168960 160884 157944 95312 96960 327382 292845 858175 862065 221324 220286 288605 293169 351997 342848 345722 349653 350210 355561 320905 356934 823711 865420 599497 502971 313738 310095 363579 360241 368844 372437 365059 369384 406043 407694 726595 761127 40.15 67.9 2
09:16:41 2023-09-27 468895 473165 96978 94426 158565 163396 172251 171995 100210 98801 121042 122516 148555 150957 466933 505152 1226687 1203194 471326 492194 132918 117948 144122 142008 172381 171673 160996 157910 95247 97027 326410 293566 861392 866967 221457 219613 289615 292170 351997 341668 346627 348982 351884 357241 320609 358999 823674 857307 598110 500321 315065 311038 360988 360893 368289 375480 367068 367166 406906 407052 733633 765641 40.15 67.9 2
09:16:42 2023-09-27 471729 473659 96982 94462 158565 163510 171704 171671 99935 98834 121008 122802 148317 153893 467199 498686 1226687 1212820 468566 491467 133419 117914 144215 142080 173467 169256 157254 157701 95225 96960 327165 292082 862268 863287 222088 219070 288939 293026 350405 342005 346528 347270 350719 355788 321879 355816 825065 865420 599497 501513 315209 311038 360988 359734 369436 373519 366885 369059 408122 408661 731943 763214 40.15 67.9 2
09:16:43 2023-09-27 478362 471653 96712 94495 158531 163476 171704 171790 100141 98801 121042 122516 148317 153715 465814 505116 1223102 1196239 473550 495067 133152 118317 142043 142070 172620 169434 156687 158380 95095 97228 330419 295346 852769 870615 220290 219412 289888 291352 351780 342740 346810 345912 350245 356859 319639 357546 817653 859128 596297 499636 315762 308151 363066 362935 367700 373519 364408 369420 408728 406411 738216 763361 40.15 67.9 2
09:16:44 2023-09-27 471656 474375 96907 94423 158813 163501 172100 171790 100412 98801 121414 122516 148555 153679 470163 508046 1228771 1206666 473473 491467 133118 117914 143912 142276 172277 171829 160702 158447 94965 97225 327657 295420 852402 863287 221050 219105 291954 290573 351997 342884 344710 347550 351497 356859 318896 356898 825102 861418 599497 504361 316816 309954 363030 362862 367262 371928 367032 370561 408728 406447 728733 765604 40.15 67.9 2
09:16:45 2023-09-27 473456 474512 97597 94423 159286 163101 172320 171245 100559 98702 121510 122399 148588 150464 467234 502065 1222272 1215535 478445 491086 132918 117914 144087 141583 172346 171517 160884 157910 94965 97027 330602 292845 858953 863287 220290 219789 288325 292206 351465 342884 344966 348319 350210 354756 320609 356898 820693 866423 600968 504544 314436 308257 363579 360241 367736 371253 367178 369420 406043 407052 727663 761127 40.15 67.9 2
09:16:46 2023-09-27 472836 471657 96975 94423 158565 163362 171704 171671 100141 98801 121008 122516 148317 153750 466870 503588 1225817 1204892 468530 490016 132793 117914 143921 141812 172312 169291 160849 157910 94965 97027 330419 293468 853988 865972 221550 218825 291484 292028 351177 340396 348298 347372 350293 355645 320241 357763 823345 857307 604462 498194 315173 310060 360481 360893 367989 374676 365033 366837 409060 406341 736907 765061 40.15 67.9 2
09:16:47 2023-09-27 473451 472387 96483 94559 157927 163727 171756 172372 99935 98867 121008 122919 147673 151629 467689 499108 1228771 1207989 470251 491467 133319 117881 144184 141595 172346 168487 156795 157342 95095 96829 327382 292845 869500 864511 220979 218202 291810 292050 349913 342884 346283 346504 351002 356859 320905 354739 823128 865163 595084 503044 316415 309590 360734 360893 369696 372105 366140 366579 407191 408948 730620 766616 40.15 67.9 2
09:16:48 2023-09-27 478540 473841 96879 94463 158527 163328 171670 171602 100210 98768 121380 122484 148522 153679 467163 505152 1222665 1195589 474179 492122 133143 117881 143816 142036 172036 169019 158940 158313 95030 97388 328639 294927 857762 871288 220149 219201 289748 290432 351961 341812 345722 345356 351812 356717 319344 356825 818685 857307 607221 499952 315690 307650 360988 360857 367111 372366 363271 367942 407441 405204 737995 763288 40.15 67.9 2
09:16:49 2023-09-27 472799 472356 96676 94359 158565 163328 171943 171602 100210 98768 121008 122484 148284 151276 469274 505152 1231386 1207728 472731 494090 132453 118159 143703 142276 171696 169303 160597 158414 94772 97027 328929 295415 845138 866474 220290 218694 288570 290573 351997 342848 342663 347514 350966 355218 317862 356825 820693 859736 604830 503892 315292 309812 360736 360061 367041 372224 367068 369170 408231 405975 728549 764950 40.15 67.9 2
09:16:50 2023-09-27 468859 472316 96974 94391 160868 163486 172182 171211 100210 98768 121008 122484 148488 151170 467893 501252 1222199 1214120 474106 493391 132885 118034 144017 141549 172312 168605 160961 157308 94965 96696 328354 291981 862182 862065 221324 218694 289025 292241 349841 342293 345685 346469 349872 354401 322068 354667 822436 868264 599497 499989 313481 310748 360952 358580 368253 372331 366622 369055 406007 407658 727663 762783 40.15 67.9 2
09:16:51 2023-09-27 478294 472320 96643 94423 158245 163589 171482 171807 100141 98768 120973 122516 148284 150922 469274 504720 1221333 1195589 472398 492158 132818 117881 143816 141911 172243 168723 160891 157877 94900 96994 324453 294301 857499 869999 220101 218354 289686 293234 350611 342041 346482 347287 351812 356181 318754 356426 819773 857125 598110 501032 314514 310236 363030 360749 365460 372402 365221 369348 407726 405169 731449 761091 40.15 67.9 2
09:16:52 2023-09-27 471890 472351 96684 94524 158527 163214 171670 171245 100210 98801 121008 122484 148555 153679 466834 509483 1226687 1205748 473168 492158 132204 118241 143580 142041 171696 169197 160562 158414 94804 96994 330419 294472 854308 864511 220290 218694 288675 291317 351997 341812 344638 348336 350437 355467 317898 357440 820693 856060 600968 499952 313189 311152 360988 360241 364912 371774 366918 367095 408340 403967 728696 763836 40.15 67.9 2
09:16:53 2023-09-27 476941 474033 96945 94363 158565 163066 171670 171176 100141 98768 121042 122484 148455 151170 467199 499036 1215705 1201370 475289 493740 132918 117488 144324 141093 172826 168215 159384 159408 95225 96997 329620 291763 867911 866967 220149 218895 290576 292028 348328 341355 346591 346687 351744 354649 319379 351569 820974 869493 594532 502615 315395 307650 360916 359626 368513 370935 363820 367683 406043 407337 731645 761054 40.15 67.9 2
09:16:54 2023-09-27 478362 471649 96808 94327 158527 163066 171909 171245 100074 98768 121008 122367 148317 150994 466834 505152 1220930 1189218 476306 491050 132635 117847 141944 141884 172123 168723 160632 157242 94868 96928 324203 294374 851456 868732 219534 218354 288939 290573 351447 341295 345197 344837 351992 356287 318379 355722 818685 857307 599497 498506 315431 307150 360722 360533 366274 372083 363016 370931 409784 405975 737245 764529 40.15 67.9 2
09:16:55 2023-09-27 474489 473181 96883 94267 160565 162840 171941 170905 100210 98735 121008 122082 148419 150219 467893 502065 1224684 1211954 477437 494643 132751 117746 144148 141678 172174 168581 158753 157743 95095 96896 329620 293185 858520 862065 219605 219131 289559 291317 348955 341535 342627 348765 349800 352562 319379 354130 820620 866423 599497 499599 311801 309590 360988 358004 366596 371218 366659 366801 404757 405831 724429 759977 40.15 67.9 2
09:16:56 2023-09-27 475551 472020 96643 94295 158245 163066 171670 171211 100141 98735 120973 122283 147673 153429 467199 500160 1211683 1199624 473436 490787 132635 117732 143991 141493 172243 168723 160667 157781 94868 96664 330602 291637 856035 868732 219605 218354 288738 292206 349841 339715 346247 345079 350377 352280 319614 355488 818427 864622 602440 497922 313594 308010 360808 357825 367520 372366 364654 366837 404721 406447 737106 760070 40.15 67.9 2
09:16:57 2023-09-27 476941 472133 96577 94363 160219 163417 171091 171636 99935 98969 120855 122484 147414 151382 467199 504261 1222069 1196476 470584 491431 132635 117650 143816 141126 172003 168723 158602 157075 94901 96664 326410 293701 855423 866241 220255 217454 288133 290432 349841 340000 346528 344319 349345 354720 320664 354630 817963 859736 598110 497487 315173 307650 359611 360519 365496 371774 360645 369055 406266 404886 737430 762675 40.15 67.9 2
09:16:58 2023-09-27 470329 474366 96808 94296 158560 162511 172097 171058 100072 98599 121008 122082 147673 150219 466834 501252 1220930 1208026 477018 492694 132453 117454 143615 141093 172003 168487 160632 161018 94837 96664 326410 292018 880331 862635 220044 218567 288906 291211 348608 340349 344493 347336 349729 352386 319461 353594 820826 866387 599497 501032 313952 311225 359287 358004 367147 369898 364850 367082 404757 405240 727781 761091 40.15 67.9 2
09:16:59 2023-09-27 478033 472351 96652 94303 158388 162806 171790 171211 100072 98768 120973 122283 147607 153537 469090 499036 1215668 1199624 474142 491050 132897 117454 144105 141493 172277 168215 160996 160948 94965 96499 329325 290952 863813 868118 219569 217676 288906 292001 347737 339476 346247 344355 349944 352597 319899 353594 818685 866423 587290 498194 315741 307185 360988 358616 368289 371253 362468 369059 405754 409426 733486 762244 40.15 67.9 2
09:17:00 2023-09-27 472323 472128 96585 94175 157856 162545 171635 171211 99935 98735 120939 122082 147574 150888 469274 505152 1230176 1204855 472731 493521 132286 118341 141380 142276 171320 168652 158054 158237 94740 97062 326774 295360 846952 863213 219381 217641 288942 295492 350971 341008 342411 346398 349908 353586 316713 355201 820040 855419 598026 501086 312494 307685 359901 359662 363783 368970 364960 368124 408340 404833 723916 761127 40.15 67.9 2
09:17:02 2023-09-27 468895 473850 96643 94268 158498 162545 172217 170939 100141 98431 121008 122110 147640 149902 467199 502065 1220930 1210943 476607 493740 132457 117488 143820 141126 171969 168251 160632 160941 94869 96664 329620 292638 858242 861373 219416 217711 288535 291741 348751 340504 342627 346469 349380 351998 318414 353557 820863 867671 598110 501032 313952 310200 359179 357323 366417 370004 364814 366899 403936 405134 723916 760508 40.15 67.9 2
09:17:03 2023-09-27 479046 471984 96487 94271 159779 163066 171125 171211 99935 98768 120767 122352 149879 151170 469607 504936 1220856 1194018 475178 494053 132353 117712 143545 141093 171576 168487 158496 157175 94901 96696 327657 294509 857368 868769 220260 218214 288133 295910 349877 339751 342663 343356 351002 354436 316938 354667 816368 856060 598946 495594 313738 305794 360988 360205 364364 370145 360645 367131 408340 403367 735231 759940 40.15 67.9 2
09:17:04 2023-09-27 472087 471653 96450 94239 157475 162545 171551 170870 100141 98599 120939 122082 147574 150782 465850 508046 1226687 1202252 472768 493391 131865 117766 141010 141884 171151 168960 157978 157910 94676 96696 324203 294574 847236 863287 219605 217489 288906 292155 351442 340492 342447 346327 348711 353445 319056 355864 820974 855428 599497 499916 311801 307650 359671 358833 365078 370109 364996 368161 406043 405224 726044 761091 40.15 67.9 2
09:17:05 2023-09-27 468859 472097 96643 94167 157956 162398 171704 170668 100072 98599 120973 121715 148177 149973 467199 501288 1220930 1207989 475290 492694 132453 117454 143715 141059 171969 167745 160632 160794 94836 96598 327382 292018 872147 861454 219854 217641 288345 290467 347773 340229 342663 345948 347804 351471 318414 351533 819461 866387 599497 498506 313026 308222 359901 356427 365496 370145 365033 367082 403547 404567 726708 763447 40.15 67.9 2
09:17:06 2023-09-27 478413 471989 96483 94268 159634 162860 171516 171211 100072 98599 120973 122082 147214 150429 468610 505116 1220930 1194925 473509 491894 132237 117650 143515 141093 171762 168475 158718 158099 94836 96830 330911 294509 852928 869433 218746 217467 290576 291642 349278 340229 342699 344842 351726 353869 318496 354594 816368 856060 599497 499573 314845 307185 360988 358292 363273 370180 363589 367131 405685 404833 729346 758865 40.15 67.9 2
09:17:07 2023-09-27 471394 472316 96454 94239 161696 162545 171159 171058 99866 98735 120771 122082 147508 151029 466834 508046 1224911 1201445 471362 491431 131989 117766 143245 141549 171151 168723 160227 157375 94740 96664 327231 293346 847020 864511 218921 217303 289027 289955 350971 339715 342591 345463 348854 352597 316425 355492 819424 854778 579061 495630 313952 310273 360028 358293 365078 370004 364850 367492 405790 404081 726411 762898 40.15 67.9 2
09:17:08 2023-09-27 475893 472356 96479 94263 157793 162806 171516 171211 100072 98946 120973 122082 147475 150393 469793 503908 1213762 1203421 473997 493318 132569 117354 144113 141168 172139 167569 158753 160836 94836 96335 329325 290674 861710 866967 218698 217420 288738 290502 347178 338441 344565 345329 349416 352527 320591 350894 817834 866423 598026 495630 313702 306292 359647 358292 367111 370180 360609 368124 405363 405169 733077 758865 40.15 67.9 2
09:17:09 2023-09-27 478634 472351 96156 94272 161587 162806 171091 171211 99935 98735 120603 122082 147311 151155 465850 505080 1219679 1193006 468638 493521 131989 117488 143467 141493 171219 168251 158124 161018 94740 96664 328639 294583 850856 868732 218171 217397 288942 295129 349349 338726 342375 345428 350679 353338 318576 354271 816184 855914 599497 497862 313952 309397 360880 357430 363237 370145 362758 368462 404469 404833 732922 760190 40.15 67.9 2
09:17:10 2023-09-27 475660 472351 95862 94367 157517 163382 171310 171549 99733 98702 120431 122451 149422 151275 469669 501810 1227893 1205748 469251 492694 133235 117415 144531 141059 172003 167745 160667 160724 94836 96599 340224 292845 858509 862065 218546 216292 287295 295910 346655 340504 342555 343356 347804 354175 317898 351424 819847 856478 599497 500732 311801 306720 357702 358616 366560 369005 362794 366552 406043 404567 726044 759940 40.15 67.9 2
09:17:11 2023-09-27 477279 471617 96258 96459 161696 162398 171159 170668 99935 98431 120848 121715 147409 150782 467199 498300 1216604 1198806 474179 492694 132328 117340 143580 141034 171185 167745 160373 160759 94708 96499 330419 293045 855473 864364 218101 217536 288611 291848 347630 340636 341857 345817 349447 351436 316938 351533 818685 862065 598026 501477 313507 306008 360988 356427 367151 367729 362794 365992 403547 402769 723916 758987 40.15 67.9 2
09:17:12 2023-09-27 474475 472128 96487 96391 157893 161992 171790 170127 99935 98230 120973 121317 147607 149413 468721 505152 1211683 1195133 478106 492694 131989 117488 143389 140962 171185 168251 160115 159068 94611 96367 329620 292845 856408 866205 218546 217641 287068 295910 348823 338453 342627 343321 348818 350420 315947 353630 816368 859736 598110 496782 313952 308415 358817 355286 363308 370971 360393 366825 402021 405368 736206 763029 40.15 67.9 2
09:17:13 2023-09-27 473805 472351 96151 94167 161622 162545 171125 170939 99935 98632 120771 121748 147311 150818 467946 502101 1230176 1204036 471849 493594 132286 117946 141278 141026 171592 168074 158089 157108 94740 96599 327657 295346 858147 862065 218393 216965 288942 294733 349063 340600 341760 344355 347839 353621 318678 351352 817653 857271 586510 501122 313507 307390 358817 359121 364073 367905 362758 367082 405777 404833 723403 759977 40.15 67.9 2
09:17:14 2023-09-27 474130 470956 96254 96383 161887 162251 171431 170668 99935 98431 120973 122242 147574 150219 467199 502101 1217468 1206778 477054 492694 132295 117259 143480 141298 171185 167463 160373 160724 94676 96367 329620 292082 855963 861410 218171 217338 287890 295683 347737 338762 341003 345150 348854 350945 319001 351208 819663 866399 598026 500550 313062 308960 359757 356284 364734 368314 364226 368051 403192 402804 721759 758350 40.15 67.9 2
09:17:15 2023-09-27 478629 471984 95956 94167 161591 162580 170582 170973 99797 98603 120698 122236 148042 150710 469274 504936 1217357 1194079 473043 494053 131922 117259 143310 141043 171022 168251 157763 159408 94708 96499 328639 294092 853088 867504 220260 217164 288946 295002 348787 338726 342555 344842 349908 351998 317707 351605 815139 856060 599497 497840 313803 306257 360734 356356 362693 369850 360645 368124 402343 403695 729309 757905 40.15 67.9 2
09:17:16 2023-09-27 472783 474235 96314 94199 161648 162545 171159 170939 99977 98464 120771 121748 146941 150782 465814 505116 1219333 1199661 468602 492694 132022 117097 143450 141298 171185 167745 160262 160759 94708 96335 328639 293222 857437 864511 218886 216722 288630 291312 349516 338037 342591 344806 347661 352456 318605 351316 816148 858043 599497 497840 312785 306789 358817 358472 363237 369005 359451 367082 406007 404761 734710 759439 40.15 67.9 2
09:17:17 2023-09-27 473026 475195 96484 94203 157818 162183 171567 170802 100041 98603 120801 121650 147344 150219 467199 502808 1220330 1203012 476981 492694 132179 117063 143353 140769 171219 167710 158089 160689 94708 96071 324453 292431 855540 861454 217563 217303 287283 295565 347213 338441 340524 344908 348573 350420 316681 351460 818742 862613 598026 499247 312176 306257 359647 357643 363818 367905 363857 367082 402343 404833 722951 757905 40.15 67.9 2
09:17:18 2023-09-27 476001 471693 96185 96313 161731 161543 171670 170127 99935 98431 120771 121715 150876 150255 468359 505044 1208248 1198216 476944 492694 132223 117097 143380 140821 171524 167968 158496 158962 94837 96434 327382 290975 857195 866967 218406 216826 287828 292706 347142 336653 342591 342902 347519 351848 317898 350364 815139 862649 598026 496709 314845 305298 358817 356427 365496 369005 359451 365569 403547 403967 730895 756648 40.15 67.9 2
09:17:19 2023-09-27 478629 471989 96311 94232 161591 162545 171091 171092 99866 98599 120603 121748 147075 150008 467946 505044 1217468 1194925 471362 490016 132022 117097 143110 140840 171151 167710 157868 160724 94676 96367 337103 293680 852215 867885 217528 216257 288942 288775 347737 338180 342433 342902 348890 352280 321596 351496 813337 852064 599497 497303 313729 306572 360156 357754 362905 368899 360465 368646 404577 403480 730213 759576 40.15 67.9 2
09:17:20 2023-09-27 464233 471980 96147 96388 161817 162286 171091 170633 99866 98464 120569 121715 147042 149973 469830 502839 1222069 1211842 472930 492657 132320 117124 141349 140538 171558 167566 160562 160654 94740 96071 329620 291569 860203 862635 218698 215887 287283 295565 345649 338584 343319 344842 345715 352597 316938 349799 818685 856514 587960 498506 313580 305759 356056 356427 366372 367613 360609 364312 404472 402804 725529 761091 40.15 67.9 2
09:17:21 2023-09-27 477956 472351 95961 96454 161786 162026 170853 170127 99797 98464 120603 121715 146908 150219 465814 497602 1213085 1198770 474215 492694 131989 117362 143214 141162 171185 167557 157728 160689 94611 96071 328639 292495 855423 863899 217341 216327 287283 295124 346727 339978 341268 344624 348568 351884 318569 351280 816184 862138 598026 500904 313507 306487 359540 356070 363273 366738 360573 368014 403104 404833 723842 758987 40.15 67.9 2
09:17:22 2023-09-27 479041 472351 96157 94368 159156 162826 170885 171378 99769 98636 120363 122184 149039 150217 468499 505585 1217431 1192319 470251 492694 131889 117205 140954 140832 170879 167674 157648 160843 94676 96270 326046 293260 853310 866205 217493 215853 288535 288775 347142 337634 342519 342830 348818 352245 315920 351424 813876 852295 598026 498194 313062 306789 359865 356391 364048 368677 360537 367603 403512 402454 728733 758572 40.15 67.9 2
09:17:23 2023-09-27 471818 472316 95866 94208 161521 162364 171056 170127 99935 98398 120500 121683 147506 150219 468340 509124 1221333 1197844 468602 492694 131807 117030 141165 140798 170879 167674 157648 160619 94644 96501 328639 292589 849791 864511 220218 216119 288097 290819 348292 337457 341304 346551 345609 351401 317707 351424 817525 854216 595330 495303 313062 308524 356342 357180 363237 370074 359958 364276 404116 403659 730895 758829 40.15 67.9 2
09:17:24 2023-09-27 474800 472387 95668 94240 158571 162545 169803 171211 99287 98735 120097 122082 150635 153537 467763 498650 1226651 1203962 469251 492694 131956 117030 143306 141103 171151 167522 158089 160619 94676 96039 325438 293222 858405 862065 217493 214953 288743 288883 347369 338690 340416 344842 345645 350385 315847 351424 818685 847465 590860 498470 312176 305973 356627 357430 364232 369050 360393 365642 405183 402276 723650 761996 40.15 67.9 2
09:17:25 2023-09-27 474475 472093 95866 96491 161552 161992 170938 170127 99833 98359 120416 121683 150807 150219 467163 502029 1208575 1197417 475856 492438 132286 117219 141151 140538 171320 167498 158054 158518 94676 96238 326410 290046 860465 866168 217458 216072 286155 291642 345543 336321 342278 342902 346722 351884 316938 349236 815716 861360 590860 496782 313507 306537 357667 356128 364364 367578 359415 365934 402271 405797 731089 758572 40.15 67.9 2
09:17:26 2023-09-27 478634 471980 95896 96353 161521 162538 170548 170633 99764 98398 120451 121650 150773 150219 467946 505044 1216345 1190623 471326 492694 131774 117063 140665 141298 170608 167710 157508 160689 94547 96071 326774 294369 850996 866205 218050 216072 287917 288879 346655 337362 340488 342902 347804 350105 315631 351208 815183 855354 595084 497414 313062 306753 358674 355143 364048 368794 360357 366749 401036 402419 730842 759099 40.15 67.9 2
09:17:27 2023-09-27 474805 472351 95700 96320 161261 162511 170395 171005 99840 98537 120663 121585 149148 150325 469669 500440 1227893 1203269 469807 493667 132041 117030 140560 140571 170879 167357 157868 161033 94611 96039 327657 294092 855511 861954 217458 216072 288676 288775 346655 338690 340452 344842 346165 351884 315847 351424 818685 852295 598026 498470 312791 305724 356627 357466 363534 366447 360573 365372 404436 401254 720193 760190 40.15 67.9 2
09:17:28 2023-09-27 471357 473882 96927 96283 161852 161509 171125 170092 99935 98365 120663 121284 147075 149765 466834 501993 1215668 1205769 476269 492694 131198 117030 141031 140850 170845 167370 157868 160584 94644 96007 329620 291537 856731 858946 219286 216385 286405 290952 345507 337492 340116 346306 344948 351389 318605 352659 818538 856176 606853 498194 312176 306608 357016 356356 364614 366773 360247 363725 403404 404833 723916 759650 40.15 67.9 2
09:17:29 2023-09-27 475481 475596 96481 94136 157404 161855 171498 169956 99802 98266 120702 121252 146875 149241 468610 504756 1205489 1194875 477018 492694 131198 117219 140490 140571 170574 167636 157208 160654 94547 96007 330419 292845 847358 866205 217306 216257 285722 288775 347142 336346 342588 342902 346443 348259 315691 350894 813913 859736 590860 495339 312841 306789 356627 354184 363273 368419 359126 364864 399560 404548 729309 757905 40.15 67.9 2
09:17:30 2023-09-27 476941 472124 95665 96267 161191 162364 170041 170718 99320 98566 120097 121683 150704 150219 467946 506091 1217468 1192319 469917 492694 131774 117030 141187 140472 170911 167392 157798 158851 94708 95975 327289 293187 853754 866967 219131 214815 288057 289009 345614 336618 342037 341470 347102 351436 315883 350364 811577 851616 593760 497487 312176 305675 358277 356356 363021 367578 359451 366526 403476 401254 730842 758572 40.15 67.9 2
09:17:31 2023-09-27 468931 472316 95737 96324 161486 161992 170582 170092 99764 98398 120416 121683 149075 149867 469274 508046 1220930 1201743 472463 492694 131132 117030 140364 140605 170033 167710 157650 160801 94611 96007 328639 292845 851899 862065 217458 214953 287283 288775 347701 336618 339424 345391 344606 350105 315920 351424 816294 850595 591766 495046 312140 308452 358029 355927 364305 369758 360357 363507 402730 402842 730176 759111 40.15 67.9 2
09:17:32 2023-09-27 474768 473850 95700 96153 159117 161475 170785 169940 99764 98095 120451 121252 146941 149833 468389 504301 1215021 1203343 475449 492315 131798 116929 141007 140179 170979 167194 157613 158702 96774 96007 328639 291799 854339 859590 218358 216072 286476 288883 345472 337634 340464 344842 346402 348259 317483 349308 816331 856442 587960 497922 311073 306222 355521 353617 362150 366738 360127 363689 399840 403624 721084 756384 40.15 67.9 2
09:17:33 2023-09-27 477013 471653 95697 96316 161373 161509 170819 170092 99764 98326 120131 121567 150738 150219 469274 499036 1205711 1196513 472028 491961 131989 116640 143210 139793 170998 166564 157978 160291 94579 95843 329933 290191 864493 864945 216818 215587 286991 290409 343541 338619 342303 342541 346438 349721 317308 350265 814993 864622 599431 501032 312841 306465 358206 355558 362150 365611 362098 365825 401036 402702 723097 758017 40.15 67.9 2
09:17:34 2023-09-27 476257 475414 95771 94208 159121 162202 170614 170531 99631 98636 120029 121650 148940 150747 467799 503336 1217431 1192122 470251 492694 131856 116835 140560 140688 170608 167370 157648 158851 94579 96007 327657 292850 854627 865593 217120 214701 287283 288775 345614 338619 342037 341794 346201 351436 315920 349835 811570 847429 587960 496782 312619 305460 357738 356356 363021 366773 358333 365971 403512 401254 730546 756421 40.15 67.9 2
09:17:35 2023-09-27 471656 474411 95599 96183 161329 161471 170548 170092 99594 98330 120131 121483 148728 149448 466933 505152 1219603 1199922 472477 492694 130823 117063 140070 140832 169881 167710 156954 160801 94515 96501 327657 294007 850579 861991 219131 215483 287625 288631 347279 337457 341616 344769 345054 351353 315883 351424 817578 850595 606669 495303 311845 305759 355236 355678 363021 367905 360537 362300 401107 401290 728216 758572 40.15 67.9 2
09:17:36 2023-09-27 478184 474521 95966 94131 161486 161509 170582 170092 99833 98297 120461 121501 146843 149729 469458 498845 1214591 1199068 474179 492694 131165 117214 140560 140185 170608 167136 157648 160619 96740 95975 330419 292431 855747 862065 218050 215587 286548 288509 345336 338417 338401 342902 346687 348294 315631 349272 815139 859736 596555 498470 311514 306523 357702 354184 364048 367308 360501 365934 400808 402454 722109 756384 40.15 67.9 2
09:17:37 2023-09-27 474805 473846 95924 96053 161617 160960 171125 169520 99866 98062 120534 121311 146875 148961 466505 505152 1205993 1194875 478007 491706 131765 116929 140525 140505 170505 167229 157613 158518 94611 95942 324453 291945 853915 864945 216783 214953 285909 289000 346063 335534 340452 342636 345645 349908 317888 349272 811540 857307 590860 494638 312619 306357 356342 353936 363237 367869 358046 364276 399595 403695 731881 755748 40.15 67.9 2
09:17:38 2023-09-27 476986 472351 95542 96187 160961 161992 169973 170161 99320 98431 120131 121683 148728 150219 467946 504622 1216604 1189855 469917 492345 131165 116835 140462 140118 170608 167136 157208 160360 96706 96007 327289 293260 850793 866241 218050 214884 287283 288775 345578 336582 340452 341517 346722 349861 315337 352260 811643 852897 589410 495968 312176 306717 357524 355876 360871 369382 359126 364828 399876 400937 728770 755561 40.15 67.9 2
09:17:39 2023-09-27 474526 472351 95470 96286 160896 162251 169973 170733 99669 98537 120259 121552 150775 150114 467873 501810 1226147 1203306 469844 492548 131165 116640 140465 139986 170574 167123 157613 158413 96773 95975 327657 293846 866292 860698 216446 214884 287283 288422 346597 337362 338365 342902 344642 349059 314408 350894 816294 849993 590860 498194 310414 306789 354987 354255 360979 366773 360537 362627 401071 399706 723367 756421 40.15 67.9 2
09:17:40 2023-09-27 468854 472015 95607 96124 161191 161441 170548 169789 99320 98398 120131 121252 150738 150486 468942 499072 1217468 1206778 468638 492425 131198 116674 140665 139889 170879 167100 157648 158337 94579 95843 321724 290322 858336 859627 219286 215124 285316 290386 346388 336511 339795 342722 344948 350770 315379 349732 814379 852259 569196 500321 311073 305530 355414 356320 360979 365067 359958 363432 403368 400022 722622 758572 40.15 67.9 2
09:17:41 2023-09-27 478147 474193 95665 94200 161528 161398 170411 169990 99565 98266 120161 121252 150704 149765 467492 500040 1212930 1195589 471362 492345 132174 116795 141055 139009 171151 166599 157868 160067 94515 95909 325438 292082 861447 863899 218050 214884 286266 288879 343231 336618 340213 341481 345680 350822 315847 347135 811577 856478 599431 495666 312570 305460 356627 354219 362693 366792 357256 365443 400473 403376 726044 755711 40.15 67.9 2
09:17:42 2023-09-27 478634 472133 95665 96149 161217 161475 170548 170058 99320 98095 120166 121252 150738 149765 467946 505080 1210436 1186967 473924 492694 131099 116868 140789 140472 170521 167392 157034 158740 94515 95975 326676 294055 848914 866353 218050 215749 286298 288332 345649 335605 339424 342023 345574 349416 314887 350364 811540 854748 593760 495376 311955 306357 355521 354871 363021 367321 358297 363761 398055 401254 730324 755274 40.15 67.9 2
09:17:43 2023-09-27 472672 471657 95626 96145 159147 161407 170277 170058 99320 98230 120048 121317 146575 150114 468610 505044 1223176 1199060 468638 491998 131190 116835 140181 140461 170033 168167 156929 160619 96638 96007 327938 294718 844919 862065 216145 214884 286476 287450 346134 337126 339982 342902 343572 348329 314666 350364 815139 848638 599497 496782 310414 306789 354454 354219 360979 366773 359994 362590 400754 400022 724465 759650 40.15 67.9 2
09:17:44 2023-09-27 470700 472387 95474 96145 161221 161475 170041 169823 99320 98128 120131 121284 150704 150008 469127 501431 1220330 1205637 470511 492200 131798 116870 140600 139986 171014 166424 157868 160102 96774 95680 327382 290697 858120 860844 217120 214219 285601 294824 345899 336618 338401 342830 343607 350385 314707 349558 813949 847429 586510 495630 311073 305692 354987 355820 363021 366792 358369 363175 402304 401218 721596 758572 40.15 67.9 2
09:17:45 2023-09-27 473345 471653 95607 94361 161256 160994 170666 169554 99797 98062 120131 121053 148728 149485 468610 502029 1213048 1198770 476747 492694 131132 116640 140465 139986 170574 166599 157610 160291 96706 95843 328639 291664 853422 858982 216823 214919 285156 288874 343541 338619 340297 344370 347019 350401 315811 350265 815607 858375 594532 498194 311734 305782 353356 354752 362150 365356 360777 360407 401706 403021 722307 758572 40.15 67.9 2
09:17:46 2023-09-27 476201 471989 95669 94168 158577 161821 170614 169990 99494 98299 119994 121418 148589 149536 467836 500284 1208248 1189328 471362 492077 131856 116540 140560 139250 170608 166296 157208 158041 94547 95843 327657 291811 876960 863287 216823 214665 285601 288775 344923 337398 338401 341277 345645 347739 314563 348184 811577 859128 595084 501032 310414 305926 356627 353122 363021 366535 361584 364276 398685 401254 719550 754167 40.15 67.9 2
09:17:47 2023-09-27 475481 472088 95704 95924 161408 160815 171091 169285 99764 98193 120451 120740 148658 148683 465850 505080 1203418 1193228 476981 491998 130886 116526 140168 139892 170101 166984 157173 160325 96672 95878 328639 291484 858037 866931 218050 214815 284352 288955 346878 337003 340344 341614 344465 348224 315920 348779 809197 862101 591947 498194 311955 304994 356092 353652 364048 366535 356969 364276 399876 401290 725084 755135 40.15 67.9 2
09:17:48 2023-09-27 474101 475188 95826 94136 158712 161407 169973 170092 99320 98230 119931 121585 148589 149796 467946 502065 1215705 1193869 469844 492345 131099 116640 140168 139892 170067 166867 157173 160137 96672 95811 327657 292431 854072 863419 216446 213556 286275 288332 343577 334291 341290 340761 343572 349337 314923 348219 809177 847127 586510 494675 312176 304102 354987 355036 362754 365646 356146 363432 402307 400339 729437 756421 40.15 67.9 2
09:17:49 2023-09-27 471693 472356 95474 96153 161078 161363 170377 169823 99353 98330 120166 121284 150704 149800 467946 505116 1223139 1194406 473266 492475 131033 116862 139888 140127 169930 167381 157029 158267 94482 96230 327938 294514 842651 859590 216823 214219 285601 287028 345543 336075 337345 342902 343537 348016 313856 350220 813949 848191 590860 496078 309975 306357 353922 353652 360979 365716 359415 360479 399876 398866 724465 756421 40.15 67.9 2
09:17:50 2023-09-27 472112 474266 95534 96016 161252 160956 170582 169554 99669 98299 120131 120888 150738 149311 465850 500548 1213908 1203157 475223 491998 131454 116286 140484 139793 170101 166599 157173 160102 96672 95680 326046 291121 860094 857162 218050 214551 284694 288775 343506 334631 338401 342902 342507 347254 315920 347171 815139 859128 607837 496782 311073 305926 355003 353652 361102 365102 357758 360407 399595 402172 722307 756421 40.15 67.9 2
09:17:51 2023-09-27 477279 472128 95413 96090 160957 161217 170041 169823 99320 98436 120092 121187 146676 149693 469274 500357 1210749 1197426 475178 491815 131103 116701 140465 139469 170067 166867 157473 158407 94482 95648 328639 292082 859243 862065 217782 214781 285601 288449 343266 336653 338365 341553 345645 347254 315403 347207 811577 857307 594532 495702 311293 304994 356627 353122 363021 365763 357794 364570 398720 400937 723835 754561 40.15 67.9 2
09:17:52 2023-09-27 475623 471653 95574 95991 161261 160960 170548 169017 99765 97962 120367 120823 146777 149487 466505 505152 1207391 1189550 476680 491998 130886 116640 140119 139989 169797 166984 156954 160325 96672 95680 324466 292638 857099 863687 216823 214746 284410 288486 347591 336672 339795 341614 343502 349416 315811 349438 811791 862175 568667 496078 311734 304780 356980 355803 362185 366792 358772 363175 399280 401850 725897 755860 40.15 67.9 2
09:17:53 2023-09-27 469673 474434 95600 96218 161271 161373 169939 169721 99188 98293 119960 121219 148554 149413 467946 505152 1215021 1197426 468566 491925 131009 116252 140168 138844 169999 166599 157173 160067 96572 95648 324453 292018 861400 861454 216823 213887 285165 287891 344576 334022 338365 342866 342507 348016 313608 348219 813680 848191 595084 492397 311073 305926 355003 353958 360979 366738 356217 360479 400508 400655 728770 756825 40.15 67.9 2
09:17:54 2023-09-27 474805 472387 95382 96187 160744 162033 169435 170161 99254 98464 119364 121683 148003 150429 467946 498300 1220930 1196142 467923 490210 131454 116286 140186 138914 170067 166318 156999 158076 94515 95780 328929 291908 857671 859480 216823 215292 286535 287711 344923 336582 343705 341830 343021 347739 313602 348219 813913 848191 569724 498194 309980 306357 353392 353122 360435 366792 358369 360479 398720 398237 721084 755274 40.15 67.9 2
09:17:55 2023-09-27 478535 472316 95474 96052 161156 160926 170632 169888 99700 98264 120063 121053 150704 149485 467689 503231 1211683 1192636 474142 491961 131132 116607 140133 139402 170033 166564 157173 157855 96638 95672 327657 291990 853263 861454 216823 214482 284912 287913 345655 335534 339684 342902 343502 348435 314851 349521 813913 858521 568667 496782 310414 305890 354752 354871 363534 366792 357220 360334 398334 401218 721723 756347 40.15 67.9 2
09:17:56 2023-09-27 478367 474521 95405 96185 161121 161295 169973 169789 99287 98062 119980 120855 148416 149169 467946 499687 1210980 1198262 474239 491085 131066 116701 140028 139826 170437 166956 157104 158076 94482 95648 327657 291981 870710 864511 216787 214185 284858 287819 342983 336582 339684 341338 345090 348925 313684 349805 811540 857858 595084 497487 309501 305494 353852 353870 360979 366792 359126 360443 399839 400584 718419 754024 40.15 67.9 2
09:17:57 2023-09-27 476260 472316 95368 96082 158639 161373 169973 169520 99320 98062 120097 121086 148728 149694 468942 501640 1203493 1192122 474614 491266 131132 116252 140465 139009 170033 166564 157173 157635 96739 95648 324203 288568 860986 865738 216751 214001 283790 288879 344923 334561 339424 340450 344310 347704 315553 347756 811504 859736 578178 495594 311293 304066 355521 354871 360979 365435 356146 363396 398649 400584 722270 754131 40.15 67.9 2
09:17:58 2023-09-27 476079 473841 95441 96086 161043 160960 170614 169618 99669 98200 120142 120956 146579 149101 468868 504936 1211018 1191468 476607 492309 129987 116607 139817 139793 169828 167065 156954 160549 96437 95680 327657 293149 848472 864511 216823 214884 284658 287095 346842 334022 338401 341241 343537 347946 315367 350412 811215 859736 595084 494565 311734 304494 354419 353087 364048 367308 358518 362590 398685 401254 727663 755238 40.15 67.9 2
09:17:59 2023-09-27 478634 472320 95413 96057 160896 161295 169973 169755 99287 98297 119896 121136 150600 149642 467615 505008 1213406 1185550 468638 491633 131273 116526 140057 139168 169881 166949 156920 157970 96537 95680 329920 293680 849245 866894 216715 216278 285316 286817 346388 336709 341132 340618 343396 347768 313715 350762 811791 852295 596555 492361 310891 304601 356008 353870 363021 365611 358772 360370 400021 400620 728770 751923 40.15 67.9 2
09:18:00 2023-09-27 472108 474512 95409 96152 158268 161339 169905 169687 99497 98233 119696 120888 148210 149309 468118 504864 1215631 1194702 470289 491998 130823 116507 140035 138939 170033 166529 156954 157635 96571 95648 327657 291981 865615 861454 216823 213487 285980 287414 343541 333870 337819 342311 341445 348675 313930 349805 810321 850595 586510 491629 311551 304030 355003 353900 360979 366792 357757 360407 400437 398831 730842 755810 40.15 67.9 2
09:18:01 2023-09-27 473732 474411 95459 96048 160628 161179 169704 169520 99254 98230 119896 121053 148416 149169 467946 500548 1222199 1200033 469251 492345 130575 116252 139888 139760 169862 166854 156999 157965 96671 95747 325695 294509 857659 859914 216823 215435 286168 286025 345411 334561 339194 342264 344919 349171 313859 348184 811540 848638 592310 491629 309975 305890 354502 354871 360654 365646 357220 360081 398685 398831 726044 757629 40.15 67.9 2
09:18:02 2023-09-27 468859 475492 95409 96086 158159 161369 169871 169486 99254 98062 119696 120855 146643 149554 468942 499072 1210399 1202215 473117 491998 131132 116252 140364 138844 170033 166261 157218 157525 96605 95323 327231 290191 862609 857125 218244 213522 283897 288499 342983 334561 337819 341241 342232 348294 314851 347719 811540 847429 592142 498194 309975 304744 355505 354149 360653 365179 357256 360443 400473 398201 718966 756347 40.15 67.9 2
09:18:03 2023-09-27 472672 473967 95437 95882 158305 160443 169769 169017 99320 98029 120014 120430 150669 149204 468721 503908 1216205 1202449 475076 491085 131103 116473 140085 139200 169930 166388 157173 157635 96605 95323 328639 291457 859510 858909 216823 214185 283790 287985 344525 336947 337819 342275 341410 346908 315367 348285 811540 854778 592142 497487 309975 304744 355003 354184 360979 365435 357220 360443 400473 400620 721084 756384 40.15 67.9 2
09:18:04 2023-09-27 478290 474349 95437 95982 161121 160926 169973 169520 99320 98303 119896 120855 148521 149696 467946 498300 1208248 1194739 473807 491998 130886 116252 139743 142649 169915 166029 156954 157635 96571 95323 327657 291981 857455 860844 216518 214001 284264 287855 344923 338349 338724 342552 343021 347946 314408 348779 813988 859128 579237 496430 309975 305890 354002 353870 363021 366792 356146 359285 396281 400058 723427 755860 40.15 67.9 2
09:18:05 2023-09-27 477946 472316 95437 94264 158565 161159 169837 169452 99188 98266 119960 121021 146378 149414 468930 499931 1207713 1192969 472361 491998 131578 116426 140806 138748 170033 166029 156954 157635 95652 95584 327231 291981 860039 862065 216671 213522 284348 286974 342983 335840 339444 340211 343572 347661 313930 348779 810930 857307 586510 497487 308266 305854 355756 351880 360979 366535 358333 362001 397029 398831 717401 753026 40.15 67.9 2
09:18:06 2023-09-27 475884 472347 95431 95920 160861 160960 169973 169486 99254 98062 119730 120855 150356 149276 467946 499001 1202013 1193006 468638 490537 131103 116219 140269 142402 170067 165959 157173 157195 96605 95357 324203 288342 860036 865970 216823 215284 283697 288703 342875 336709 340874 339244 343396 347946 313859 346700 811791 861669 596297 498194 309465 304066 354454 353870 360510 364631 357758 362335 396316 398831 719513 754131 40.15 67.9 2
09:18:07 2023-09-27 476833 474475 95507 96183 158712 161081 169939 169251 99320 98029 120131 121154 149059 148786 468942 505116 1206853 1189732 477326 491998 130150 116252 139700 139250 169256 166832 155918 160291 96437 95551 326676 292845 845134 864511 216557 214517 283835 287010 343541 335759 338330 340761 343021 347423 313894 350412 810640 854815 595084 492434 310414 304030 353887 354370 363021 367308 358011 360443 397427 400620 728770 751923 40.15 67.9 2
09:18:08 2023-09-27 478413 475792 95179 96048 157578 161437 169231 169823 99254 98297 119696 121284 148175 149413 467946 503516 1212152 1185489 470400 491706 130787 116600 139791 139035 169779 166424 156666 157855 94450 95584 326676 292930 849908 865738 216518 213191 285566 286097 345863 334022 339684 340654 343537 347946 311992 349769 809140 847501 596555 492397 310195 304066 355003 351844 360979 367308 358518 360443 397029 398795 728733 751273 40.15 67.9 2
09:18:09 2023-09-27 472783 475682 95378 96015 160826 160956 169704 169520 99466 98299 119696 120888 150391 149590 467946 505080 1213048 1188946 468925 491998 130641 116252 140035 138844 169611 166180 156954 157635 96437 95485 330419 292018 853749 862065 216823 217946 284335 286974 342983 333870 338436 338637 342232 347704 312906 348779 809491 848191 590860 494638 308665 302645 354987 354871 360145 365763 358518 362627 398685 397573 724392 754131 40.15 67.9 2
09:18:10 2023-09-27 468931 475792 95374 96015 160770 160922 169585 169520 99254 98335 119857 121154 146579 149483 467506 505008 1217727 1197426 472557 491779 130575 116473 139808 139009 169494 166529 156517 157895 94482 95809 327657 292045 846640 862065 216823 215133 283826 287082 343541 333870 339444 341794 341445 348680 312942 349558 808569 849993 590860 490898 311073 303710 354002 353122 360979 366792 356998 359827 399280 398201 730324 755673 40.15 67.9 2
09:18:11 2023-09-27 473768 475527 95382 95924 157823 160790 169435 169550 99287 98095 119730 120855 148416 149204 467946 502410 1219567 1193436 469251 491998 129894 116252 139673 138748 169460 166261 156736 157635 96403 95291 326308 293676 847696 857162 216671 213191 285129 285223 344923 334561 338724 341794 341445 348680 312028 347956 811540 845688 587960 492397 308628 305030 354002 354621 359856 365611 356933 359285 398055 396461 722307 757365 40.15 67.9 2
09:18:12 2023-09-27 472783 475600 95374 96183 158264 160892 169635 169452 99122 98266 119842 121104 148297 149273 466470 498300 1216280 1206662 469981 490847 131652 116059 140271 142510 170163 165889 156423 157195 96437 95032 333820 290227 858787 860844 217782 214228 284658 287010 342983 334525 339203 340690 341993 348224 312028 347756 810930 848155 568667 496782 308592 304744 354752 353870 358737 365763 357256 359863 396316 396391 719513 753450 40.15 67.9 2
09:18:13 2023-09-27 470255 471980 95252 95891 160861 160413 169973 168832 99287 98029 119696 120528 148521 149487 467946 499072 1210399 1201362 472695 491266 130641 116139 139743 142579 169763 166016 156999 157530 94547 95389 325438 291609 857101 857748 216823 215133 283180 287711 342550 336233 339684 340486 341445 347704 314121 346091 810321 847465 599431 498194 308774 303601 355003 353157 359856 364631 356182 360370 399560 396426 718493 756937 40.15 67.9 2
09:18:14 2023-09-27 473456 473179 95378 95919 160931 160413 169855 169384 99221 98166 119896 120463 150391 148755 468942 501144 1208248 1194406 474179 491266 131093 116026 139721 138819 169964 166145 156736 157525 96403 95161 327657 291121 853586 857089 216518 218053 283357 286974 342983 333520 339444 341517 342496 346184 313930 346700 809177 847465 599431 497487 309065 304066 355003 353122 360713 364340 358772 359863 399876 398516 717438 754561 40.15 67.9 2
09:18:15 2023-09-27 473308 473846 95252 95857 158264 160413 170091 168983 99287 97962 119730 120560 148314 149487 467726 501288 1212743 1200847 475967 491121 130575 116507 139603 138939 169930 166121 156885 157635 96569 95575 327657 291325 854668 857125 216563 213487 282890 286938 342983 333555 339203 341506 342906 348680 314622 346700 810321 847465 600924 497487 309065 303177 354752 353122 360943 364084 358011 359863 399560 398166 718493 755238 40.15 67.9 2
09:18:16 2023-09-27 476941 471622 95183 95721 158159 160379 169704 168983 99254 97895 119730 120233 148210 148787 467946 501664 1208248 1194739 474142 490537 129894 116026 139708 142450 169343 166029 156736 157195 96403 95032 327289 291569 852940 857162 215909 213191 282961 287010 342983 333485 338484 341830 340934 346935 313453 348015 811577 856665 568667 495339 309319 303213 353734 353870 360979 364667 358011 358239 398055 399706 721596 754561 40.15 67.9 2
09:18:17 2023-09-27 477956 471984 95252 95891 158264 160645 169837 169350 99089 98200 119857 120758 149444 149487 469238 500320 1209295 1194018 473939 490883 129983 116026 139708 142614 169862 166016 156736 157525 96403 95161 327657 291763 853263 860844 215810 212895 283357 286535 342983 334525 337455 340725 342247 346657 312977 347228 810394 857307 600924 494638 308628 305030 351974 351880 360979 364667 358518 358203 397029 398795 719550 754247 40.15 67.9 2
09:18:18 2023-09-27 475893 472387 95122 95924 160637 160481 169435 169017 99287 98062 119730 120560 150356 149241 467946 498686 1202636 1192319 468674 490883 130744 115833 140149 142420 170033 165462 156954 157086 94276 94678 324203 288554 874661 863899 216213 217640 283397 287535 342742 333520 337310 338126 342507 347661 312686 346138 809177 854138 569020 498194 308071 303177 353852 351880 360435 364340 357220 363181 396813 401048 718456 753487 40.15 67.9 2
09:18:19 2023-09-27 474329 474181 95501 96021 157949 160345 169769 168881 99155 98029 119662 120560 150356 149137 467946 503408 1199028 1190707 474179 490920 130509 116119 139708 142381 169494 165994 156736 157195 96403 95000 326410 288523 855301 864240 216213 217640 282028 287450 342983 333870 340267 338126 341993 347458 313894 345613 809491 859736 605422 497487 308774 302645 353392 351880 360111 363539 358011 360479 399420 397609 719550 751652 40.15 67.9 2
09:18:20 2023-09-27 474140 471653 95309 95716 160922 159936 169973 167983 99320 97695 119730 119989 148210 147957 467946 504851 1201231 1187241 476306 491303 129804 116387 139429 139535 169559 166318 156274 157635 96402 95259 326676 291836 847201 864475 216177 215435 282064 286745 344923 333870 337345 339137 342834 347423 313423 345613 808917 858411 591757 497487 309210 301763 353356 351880 360435 363249 357504 360443 397029 397609 719550 750291 40.15 67.9 2
09:18:21 2023-09-27 479381 471984 95114 95882 157683 160379 168898 168983 99356 98029 119364 120463 150671 148998 467946 505044 1207976 1180367 471398 491303 129541 116172 139358 142407 168957 166029 156299 157635 96236 95259 325695 293469 846841 863287 215303 217640 283591 285289 345034 333870 338724 338673 341480 345579 311957 348532 808344 852331 586510 490552 309538 303106 354502 351880 360979 365763 356457 359321 397029 398831 727700 750291 40.15 67.9 2
09:18:22 2023-09-27 477279 472356 95049 95882 157383 161224 168898 169520 99085 98062 119296 120855 150113 149691 467689 505374 1212743 1184693 469141 491876 129894 116119 139321 138723 169358 166261 156378 157195 96270 95032 326676 293077 851703 864511 215909 214085 284259 285223 342983 333870 338724 338708 343021 347458 311046 348779 809491 847392 587960 490898 309065 302893 354002 351240 359892 365763 356998 359827 396993 396461 726632 749156 40.15 67.9 2
09:18:23 2023-09-27 473456 474507 95090 95754 157712 160447 169487 168983 99287 98062 119613 120790 150356 149311 467689 502029 1211683 1189776 468919 491303 129793 116026 139478 142381 169343 165531 156299 157195 96270 95096 327231 292018 849201 864511 216518 213627 283975 285223 342983 333870 339684 337617 342507 347946 311011 347792 807163 846957 590860 492049 308592 302538 355003 351807 357693 365214 356998 360117 396713 395213 722343 750391 40.15 67.9 3
09:18:24 2023-09-27 468859 473172 95114 96011 157542 160166 168762 168647 99155 97964 119194 120463 150289 148823 466037 504081 1208248 1187962 467886 486945 129719 115733 138848 142209 167890 164953 155259 156286 96133 94262 323622 288617 848916 856458 215606 213328 281599 284179 341465 331619 338484 335552 341773 346657 309564 345613 800087 841453 590670 486616 305741 299444 351974 349090 355227 362444 354552 358167 394620 394732 718493 744974 40.15 67.9 3
[truncated: 154,201 more chars]
