# Supplementary material for: Methods for Estimating the Detection and Quantification Limits of Key Substances in Beer Maturation with Electronic Noses
Source: Sensors (Basel). 2024 May 30;24(11):3520. doi: 10.3390/s24113520 (PMC11175341; doi:10.3390/s24113520)
Supplement: Supplementary file 1 [file sensors-24-03520-s001.zip › Data/2-Phenylethanol/raw data/Day 3/100ppm1.txt]

Time Date R01 R02 R03 R04 R05 R06 R07 R08 R09 R10 R11 R12 R13 R14 R15 R16 R17 R18 R19 R20 R21 R22 R23 R24 R25 R26 R27 R28 R29 R30 R31 R32 R33 R34 R35 R36 R37 R38 R39 R40 R41 R42 R43 R44 R45 R46 R47 R48 R49 R50 R51 R52 R53 R54 R55 R56 R57 R58 R59 R60 R61 R62 T01 H01 Phase
11:27:00 2023-09-28 337247 333039 87440 85757 129387 134609 130895 133910 94729 92507 101676 102254 124079 124948 355143 382775 1014629 1003931 364896 379676 116284 104822 115165 112192 132934 126681 120320 122488 81397 82587 267632 232837 680379 678525 210467 207238 270878 270675 318628 310168 324455 330861 342834 347768 322642 358127 711301 743555 529930 437367 287918 280026 328195 325694 340882 347938 351787 354489 387361 388735 632824 654410 41.15 67.8 1
11:27:01 2023-09-28 332211 333445 85802 86054 128861 131196 130829 130396 94725 92891 101538 102515 123927 125601 354113 382453 1020838 1000257 365104 380244 115545 105446 114959 112756 132273 127134 119620 122761 81253 82644 265529 233781 673681 676061 208847 206300 269357 272323 315854 307224 328578 325694 342979 348925 321844 359509 707075 739301 527794 432642 286526 280889 325893 324839 342952 346577 347233 355136 388015 390789 628108 656864 41.15 67.7 1
11:27:02 2023-09-28 333861 333043 87465 85853 129082 134476 130772 133824 94598 92634 101572 102178 124046 125015 355143 381025 1007244 995968 367269 382616 115738 104890 114971 112351 132658 127317 120183 120978 81425 82635 265529 233637 674377 678672 208673 207567 269250 273049 318178 308120 326581 328427 341461 348925 323660 357873 711228 745213 530841 439174 287514 282279 325629 325588 342674 348916 348002 353717 387467 388735 634207 656372 41.15 67.8 1
11:27:03 2023-09-28 336962 332900 85700 86025 129139 134441 130928 133731 92590 92790 101684 102248 124012 124948 354610 382202 1012698 1004645 369165 379676 115771 105001 115165 112268 132595 127100 120320 122522 81397 82474 264644 232573 679417 676025 208196 206122 270533 272279 315942 309126 324708 328197 342979 347946 320869 357911 713119 739228 532193 432498 286481 281839 326808 328956 341915 347938 349089 355748 387467 387578 630814 655001 41.15 67.8 1
11:27:04 2023-09-28 332846 333513 87402 85827 128998 134734 130783 130175 94598 94530 101572 102382 124046 125568 357280 383312 1010928 995346 371760 383192 115924 105415 113315 113041 132723 127331 120119 120978 81267 82927 265529 233601 671510 681917 208161 206369 269357 271178 317729 308120 328541 326678 341445 347946 323742 356678 708647 747915 525125 439833 284862 281570 326877 324514 342952 347378 349334 351465 388625 390480 629486 657839 41.15 67.8 1
11:27:05 2023-09-28 336527 332575 87594 85784 129674 134703 131084 133631 94729 92379 101929 102121 124079 124570 354894 384498 1005782 998564 366718 380546 116090 104963 115165 112192 132750 126715 120119 122522 81365 82587 265529 233452 675362 679671 207512 206369 269357 270282 315889 310350 324406 328463 342979 346621 323312 357946 711337 747976 525125 437774 285971 280928 327501 326643 340846 347414 350427 353526 390210 387000 627351 658585 41.15 67.8 1
11:27:06 2023-09-28 333870 332724 87436 85802 128994 134546 130437 133672 94664 92634 101572 102178 124046 125467 356738 383099 1019813 1001034 367004 383030 115990 105191 115314 112679 132815 127208 120202 122692 81365 82644 264644 233416 673628 682918 208743 206300 270152 270748 318628 308050 326436 325730 342472 348925 321808 359509 707111 747980 527794 432592 286741 280889 325928 326676 342952 345848 348002 355712 390210 389968 627351 656398 41.15 67.8 1
11:27:07 2023-09-28 333640 332814 87398 86132 129164 134382 130706 133638 94598 92634 101572 102554 123960 124981 356921 385653 1014629 992519 366288 380581 115738 104963 115131 112537 132376 127012 120119 122557 81309 82587 265529 234311 674143 676061 207512 207625 269357 270748 316623 307224 327273 329962 342979 347702 324560 357946 707147 748278 514290 439751 286481 280034 327371 326676 342952 347134 350391 351501 387979 389897 627351 656408 41.15 67.8 1
11:27:08 2023-09-28 337330 333722 87407 85769 129208 134515 131476 130142 92729 92726 101684 102115 124236 124914 357426 382060 1013347 1004497 364750 382219 116090 104856 115165 112192 132842 126998 120586 122454 81365 82474 265529 232326 684209 678562 208486 206369 270914 270748 315192 311193 324672 328463 342979 347946 322822 358199 711301 744679 523509 432606 287801 280461 327732 326643 341650 347938 348808 355712 388015 387542 630925 655001 41.15 67.8 1
11:27:09 2023-09-28 331583 333039 87407 85861 129111 134511 130649 130274 94565 94497 101291 102350 123927 125394 354113 379853 1017912 1000331 365104 382923 115545 105103 114822 112744 132090 127345 119620 122761 81110 82734 263187 234002 669557 676061 208812 207059 269926 270282 315668 307189 328614 326714 342979 347219 322332 359619 707111 739337 533546 432642 286575 281317 325928 324839 342952 346891 347233 355151 390210 391099 629069 654706 41.15 67.7 1
11:27:10 2023-09-28 333654 332792 85631 86073 129164 130925 130895 130652 94792 92763 101751 102350 123913 125087 354078 381025 1007994 999650 369915 383301 115738 105181 114971 112345 132595 127317 120286 122557 81365 82587 263187 233452 681803 677186 208161 207481 269168 270919 315192 310387 327079 329461 342014 347150 324332 357910 711264 745168 530841 439225 285771 281549 325893 325659 342952 348916 348282 353526 387503 388770 633795 656408 41.15 67.7 1
11:27:11 2023-09-28 337367 332526 87492 85861 129208 134604 130739 133724 94631 92571 101605 102121 124079 124981 354894 382739 1013910 1004645 366040 379676 116157 105412 115200 112192 132934 126715 120320 122488 81397 82587 264095 232362 683236 678709 208632 206979 270914 271867 315192 309126 324708 328729 342979 347946 322858 358199 711337 745205 523509 432606 287837 280889 325857 326678 341638 347938 351824 355132 387691 389423 632677 656827 41.15 67.7 1
11:27:12 2023-09-28 337771 332931 85691 86021 129148 130925 130895 133724 94729 92634 101605 102178 124046 124914 356884 385346 1005409 995346 367972 383032 116124 104890 115200 112115 132750 126715 120320 120724 81397 82474 264095 231603 679123 679958 208016 207161 269357 275783 315942 309126 324636 327437 341923 346900 322858 358999 711301 747679 530841 436466 286016 281874 326808 325659 342952 345848 349406 354367 389786 387578 625612 655408 41.15 67.7 1
11:27:13 2023-09-28 332095 332575 87373 85857 128874 134511 134028 133672 94565 94432 101642 102280 123332 125394 354078 378791 1017912 1001791 365104 380013 115625 105595 113236 113229 130628 127351 119952 122999 81123 82701 265529 234260 667530 681330 208708 206300 269736 270748 315192 306296 328067 329262 342979 348925 322332 358999 703133 744430 526460 432642 286741 281317 326877 324839 342952 347675 347269 354635 388015 390515 629996 655001 41.15 67.8 1
11:27:14 2023-09-28 333834 333039 87373 85861 129208 133035 130985 133638 94696 92634 101291 102178 123960 125207 356884 386267 1014629 995346 365744 379711 116105 104890 114971 112268 132561 127012 120119 122472 81425 82587 265529 233452 674516 681472 207512 207013 271045 270748 316180 307689 327079 327702 341445 345857 322296 357911 709184 746065 523509 432642 287180 280692 325963 325396 342952 346612 350957 355712 388015 389351 624577 656398 41.15 67.8 1
11:27:15 2023-09-28 333938 332107 87407 85802 128998 134289 130649 133638 94565 92507 101605 102420 123842 124981 355912 382183 1012503 1006046 370030 382760 116057 105191 115314 112345 132757 126998 120202 120642 81332 82474 262310 232689 683680 678709 209361 206197 269357 270729 315942 310314 324419 330393 340899 347704 322822 357946 711301 739228 512346 436429 285245 281817 327501 325624 342952 347938 349833 355460 389205 387648 630961 656864 41.15 67.8 1
11:27:16 2023-09-28 336807 332539 87432 85765 129297 131083 130928 133724 94631 92379 101676 102051 124079 124536 354113 381631 1013910 1001791 363830 379410 116010 105197 115165 112115 132750 126715 120320 122353 81365 82417 265529 233088 676910 677748 208452 207013 270342 270024 316879 310277 324708 329493 342979 348680 322858 357875 710259 742847 529488 436429 287598 280034 326877 325694 341398 348671 348843 354635 387943 388735 631928 656864 41.15 67.8 1
11:27:17 2023-09-28 336890 332526 87432 85798 129352 134417 130715 133724 92666 92662 101718 102451 124498 125207 356921 384932 1007479 995235 368119 382723 116024 104968 115131 112192 132565 126715 120236 122747 81300 82587 264095 231603 691244 679958 208382 207267 269357 270317 315942 309595 324672 327472 344810 346900 322607 358708 712380 747587 530463 437367 286043 280924 326808 326678 342397 346891 350427 354348 387467 387271 626017 655445 41.15 67.8 1
11:27:18 2023-09-28 336007 331641 87407 85743 128994 134515 130649 133724 94598 92634 101572 102121 123927 124981 354078 378720 1007994 1001791 368932 379711 116044 104890 115334 112192 132565 126715 119952 122438 81309 82587 264644 233088 682298 677748 209320 206369 269357 271178 314933 308191 326581 327772 340934 347739 323576 357290 710798 739264 523791 437783 285231 281821 327696 325659 342952 347938 347269 353562 388625 388770 634731 656372 41.15 67.8 1
11:27:19 2023-09-28 333364 333013 85700 86069 129022 131154 130706 130265 94726 92827 101470 102382 123946 125486 356921 384462 1013910 992519 366040 382614 115924 105001 114971 112268 132376 127046 119952 120978 81552 82677 265529 234549 673771 676097 208016 207984 269357 270748 317101 307224 327577 327702 341445 346580 323839 357624 708146 748278 523791 439088 287311 280069 328623 324679 342952 347449 351524 354635 388015 389897 625537 656372 41.15 67.8 1
11:27:20 2023-09-28 333906 332805 87346 85835 128964 134546 134028 133800 94565 94465 101257 102178 123299 125394 355912 383348 1007585 993931 368932 379711 115771 104924 115005 112268 132376 126958 119986 122557 81342 82587 260016 232888 679464 681954 208486 207267 269962 271143 315942 309311 327577 328491 342472 347946 322858 357946 710224 746065 518034 437119 285249 282713 325928 325133 344648 346927 349370 354918 393255 390850 627130 659671 41.15 67.8 1
11:27:21 2023-09-28 332715 332701 85749 85990 129160 131015 130874 130175 94857 92634 101605 102178 123960 125015 357426 382219 1017876 1001791 367598 380279 115831 102820 114857 112268 132216 126958 119869 122557 81253 82734 263445 234513 675042 678709 208521 206369 269772 272820 316844 306613 328578 328463 342496 347185 322858 357086 707111 739264 526460 435284 286884 281352 327901 324839 342952 347938 348282 355460 387467 392043 632861 656864 41.15 67.8 1
11:27:22 2023-09-28 333870 331789 85467 85761 129028 134510 130607 133724 94631 94400 101572 102178 123842 124981 355912 385689 1017514 994515 365522 379711 115964 104997 115005 112268 132565 127133 119869 122353 81365 82620 269588 233617 677425 682569 208161 207302 270533 270748 316879 307940 327614 327737 342436 346900 322595 358199 709184 746065 525125 432642 287585 281623 328623 328259 342663 346464 351379 356394 387907 389791 624430 657257 41.15 67.8 1
11:27:23 2023-09-28 336404 332778 85728 85883 129391 134476 130805 130425 92824 92634 101678 102146 124012 124981 356738 381949 1013117 1004645 369165 382219 115930 104968 115131 113086 132526 127066 120119 122692 81365 82701 265529 233447 685209 679671 208847 206300 270152 271108 315942 309126 326581 328427 341445 348189 322750 358962 713119 743103 527794 432696 285971 282642 327732 328687 342915 347938 347233 355424 389786 388735 634527 657798 41.15 67.8 1
11:27:24 2023-09-28 333762 332787 87474 85820 129391 134609 130895 133817 94729 92634 101712 102051 124385 124862 354113 380421 1017514 1001791 364932 382219 116010 105001 115096 112268 132842 126890 119952 122522 81332 82587 265529 233781 677840 677748 208777 207267 270116 272279 317136 309329 324383 329689 342726 349416 323516 359543 711775 744501 523509 438615 286745 280985 327759 327564 342217 348809 351824 355387 390210 391063 632303 654706 41.15 67.8 1
11:27:25 2023-09-28 336203 332031 85732 85586 129383 134515 130928 133910 94729 92379 102055 101912 124012 124536 356668 383312 1008268 995931 365874 382219 115738 105001 115131 112192 132750 127066 119952 122488 81365 82587 263187 233052 673381 678438 208126 207625 269357 270694 317548 308156 326255 329724 342979 347946 324789 358454 713352 749344 532193 439975 286007 281746 325893 325659 341362 349407 350144 353526 387503 389588 630961 656408 41.15 67.8 1
11:27:26 2023-09-28 333609 332809 87440 85879 129177 134476 130862 133672 92590 92790 101684 102489 124222 125226 356884 385509 1017168 996690 364750 382417 115990 105269 115096 112192 132526 126890 119952 122488 81267 82701 264644 233192 674640 681917 208161 207521 270914 270748 316809 308120 327541 328197 342436 347387 322559 358163 709954 747915 526460 432804 287850 280924 325928 325434 342915 346298 350427 355712 388015 389588 625709 656398 41.15 67.8 1
11:27:27 2023-09-28 334058 332805 87400 86191 128836 134699 130664 130142 94630 94497 101538 102280 123299 125361 355912 382167 1010175 994639 370630 382219 115625 105069 114857 112602 132381 127100 119869 122692 81188 82701 265529 233745 672137 679958 210170 207267 268979 271937 317729 308120 328614 327172 342177 347946 324753 357367 708110 747219 525125 440058 285133 281567 326877 326676 342952 347414 352575 354062 389786 390789 627351 656408 41.15 67.8 1
11:27:28 2023-09-28 332553 332225 85675 86095 129112 130988 130829 130054 94726 92634 101611 102318 123946 125087 356847 382219 1018961 1002943 367078 379676 115705 105157 113473 112570 132750 126924 119952 122488 81425 82701 265529 234549 674647 677748 208812 206944 269926 272279 317101 306690 328810 328693 342979 349416 322786 359874 707075 741452 525125 435126 286647 280924 327901 326676 342952 348916 348282 354635 388015 391099 632824 656605 41.15 67.8 1
11:27:29 2023-09-28 333645 332805 87340 85912 128538 131003 133958 130274 94565 92634 101257 102280 123809 125260 355912 381061 1014629 995968 367078 382219 115738 104856 115051 112192 132400 126715 119952 122488 81416 82587 265529 233052 675526 679958 208812 206334 270152 270748 315854 308156 328041 325730 342472 349693 322296 360019 709364 742216 533546 432683 286633 280889 328123 324839 342952 347378 348002 355675 390544 391124 631749 656642 41.15 67.8 1
11:27:30 2023-09-28 333726 332675 85806 85999 129027 130997 130862 130142 92823 92729 101538 102190 123842 124981 356416 380848 1009702 995894 366718 381949 115897 105157 115017 112192 132400 126681 119869 120642 81221 82474 265529 233016 686035 675833 208486 207590 269357 270694 317729 308156 327310 330138 341978 348925 324789 357946 710186 743863 513796 439088 285976 281514 325857 325624 341915 348916 349334 353526 387467 389897 632787 656372 41.15 67.8 1
11:27:31 2023-09-28 333870 331753 87485 85757 128994 134378 130517 133603 94664 92634 101572 102146 123927 124981 355912 378720 1008744 1003931 369165 381949 115930 105381 114971 112192 132526 126715 120035 122488 81365 82474 265529 232326 684052 678709 209501 206334 270152 273822 317729 310716 327310 328693 341410 348224 323312 358708 711301 739228 527794 436511 285771 282826 328623 328491 342699 347652 350578 356394 389680 389494 633624 656753 41.15 67.7 1
11:27:32 2023-09-28 331709 332634 87365 85846 128824 134476 134028 133638 94857 94497 101257 102280 123299 125361 355912 382060 1011681 992482 368377 380587 115738 104929 114937 112712 132273 127134 119620 121060 81221 82701 265529 234477 671241 679921 208632 207740 268979 271178 316110 307189 328541 327666 341410 347946 324861 357873 707111 751588 525125 439746 286007 280889 327866 326676 342952 347658 349370 354330 388015 390789 629135 656408 41.15 67.7 1
11:27:33 2023-09-28 333424 333256 87365 85853 128836 134511 134114 133672 94630 94432 101257 102254 123842 124981 355409 383348 1007244 994639 368867 381680 115771 104929 115051 112956 132342 126890 119952 122488 81365 82644 264644 232783 677415 679958 208486 207302 270152 270694 315942 309595 327577 327172 342472 347946 323803 358742 713638 749815 525125 436284 285717 282932 328195 328040 344819 347200 350283 354954 390333 389933 626130 656335 41.15 67.8 1
11:27:34 2023-09-28 333420 331928 85684 85887 128917 134348 130649 133603 92760 92726 101572 102178 123842 124981 356431 378791 1017876 1001791 365104 379676 115738 104963 114937 112537 132365 127100 119952 122607 81332 82677 263445 234585 675417 678709 208847 207267 270152 270694 317101 307154 327681 328729 342979 347704 323538 360167 708146 743103 526460 436198 286884 281521 327901 326676 342952 347938 348282 355136 389993 391099 632787 656864 41.15 67.8 1
11:27:35 2023-09-28 333870 331444 87338 85912 128870 134699 130517 130265 94729 94530 101572 102146 123809 124981 355912 381061 1014629 998564 366818 382219 115930 105001 114971 112268 132658 126924 119952 122488 81276 82474 264644 233016 676915 681399 208847 206369 270533 270317 318592 310753 328054 329495 345858 347804 322189 361043 710372 747500 527794 435815 287181 281676 326842 325624 342952 346334 352074 356500 389935 389897 624577 657054 41.15 67.7 1
11:27:36 2023-09-28 335578 331655 87433 85769 128947 134515 130159 133817 94598 92634 101572 102115 123927 124948 355912 381025 1011681 1004645 367859 381680 116124 104856 113473 112115 132750 126681 120119 122285 81365 82474 265529 231639 678426 678709 208667 206334 270914 270694 317838 309559 326581 328693 341410 347185 321808 357086 711337 744804 526460 432534 286007 281945 327501 325694 342915 347938 347269 355712 389786 388770 632339 656398 41.15 67.7 1
11:27:37 2023-09-28 331816 331682 87485 86069 128720 132956 130829 130330 94726 92634 101436 102318 123861 125293 355766 381989 1014019 991740 366718 378614 115911 104929 115153 112268 132365 126890 119952 122607 81392 82635 264613 234275 673777 676061 208632 207625 269093 270919 317066 307224 328614 327702 341445 347946 324897 358962 707111 748314 526783 439847 287090 280889 327636 325396 342952 347938 350957 353489 388015 390789 627351 656372 41.15 67.7 1
11:27:38 2023-09-28 333676 332112 87398 85824 128751 134703 134114 133741 94565 94497 101257 102178 123809 125361 355912 382775 1007585 993931 370215 381949 115738 104929 114971 112192 132658 126890 119869 122522 81365 82587 269923 232326 673826 681436 208486 207446 269736 271143 315942 311193 328309 328491 342746 348680 324067 357946 710224 747219 524826 437083 285133 283167 326842 324679 344892 347414 350180 354671 390369 391124 626611 660536 41.15 67.8 1
11:27:39 2023-09-28 333894 332409 85834 85965 129036 134891 130874 130175 94857 92601 101681 102146 123927 124948 355912 379853 1018813 1001791 366558 379711 115738 105378 113473 112789 132308 126681 119869 122488 81365 82587 265529 234513 676416 677748 208847 207302 270152 271298 317136 306939 328077 329190 342979 347185 323576 357050 708647 739264 530841 435777 286530 280889 327901 326676 342915 348916 348808 355136 388015 391135 633758 656864 41.15 67.8 1
11:27:40 2023-09-28 331583 331794 87244 85912 128746 134698 134114 130274 94565 94662 101467 102547 123299 125688 355912 378755 1017118 1001080 367078 381680 115658 105035 114811 112505 132381 126715 119620 122522 81309 82474 265529 233052 671690 681168 209320 206369 270152 270317 316145 308191 328250 326678 341958 348224 323348 357121 708110 742883 526460 435126 286884 281892 329591 326495 344710 348438 350790 355602 391038 390992 629098 656790 41.15 67.7 1
11:27:41 2023-09-28 333654 331892 85692 85879 128960 134417 130649 133638 94697 92891 101715 102248 124012 124981 355912 378720 1011138 998837 367305 381949 115964 104929 115051 112192 132526 127012 119952 122522 81365 82701 267019 233152 672387 676790 208847 207625 269357 271143 318330 308191 327577 328729 342979 348259 324825 358708 711301 743555 526460 439088 286043 281945 325963 325694 342952 349162 348563 354348 389786 389933 635360 656408 41.15 67.7 1
11:27:42 2023-09-28 335868 332608 87436 85857 128998 134515 130160 133724 94631 92634 101605 102146 124012 124948 355912 381061 1011681 1004645 368160 381141 116090 104929 115165 112192 132750 126715 119952 122319 81365 82587 263187 231639 679314 678709 210765 206369 270724 271143 315157 309524 326581 328729 341938 347704 322332 357086 714419 742883 523509 436125 286544 282963 328195 328528 342807 347795 350569 357188 392422 388735 629069 655001 41.15 67.7 1
11:27:43 2023-09-28 332475 331987 85689 86136 128742 134891 134114 133724 94598 92986 101540 102350 123299 125394 355661 382202 1010928 994639 368968 381680 115705 105035 114937 112345 130644 127012 119620 122522 81221 82587 267964 233745 671500 680955 208847 207625 269168 271972 315854 307905 329116 327437 342197 348925 324861 357946 708683 751812 525125 440058 285169 281865 327901 326676 342469 347938 350144 351501 387467 391135 628688 659040 41.15 67.7 1
11:27:44 2023-09-28 336379 332112 87398 85761 129208 134289 130616 133568 94598 92571 101501 102121 123960 124948 355661 383384 1005409 994639 367598 380887 116124 104890 115165 112192 132561 126681 120202 122403 81397 82474 274597 231243 683935 676061 208486 207348 270152 270919 315942 310100 326291 328941 345822 347434 324188 359982 712702 752658 525125 437351 286741 281640 327696 327401 342915 347693 351487 355096 391169 388700 626906 656372 41.15 67.8 1
11:27:45 2023-09-28 332306 332116 85866 86079 128572 134581 133924 130307 94565 94530 101257 102350 123299 125394 355661 379888 1016792 998837 366818 378579 115771 104890 114971 112192 132342 126715 119952 122403 81365 82587 263187 233088 680748 679958 209501 206979 270533 270729 316145 308226 329079 327476 343021 347981 323348 358163 708146 739373 523509 432647 286884 281352 326613 326676 344892 346571 348282 355748 387503 391719 629106 656864 41.15 67.8 1
11:27:46 2023-09-28 333040 332072 87432 85794 128994 134289 130616 133603 94565 92634 101291 102190 123842 124981 355912 384498 1014629 993931 364969 379676 115738 105415 114891 112192 132308 126715 119952 122403 81253 82587 263187 233124 677050 682569 210170 208391 270878 272301 317031 309917 328163 328587 344919 347768 324681 361006 710186 748314 530841 439435 287895 281535 330058 325659 342952 347938 351560 355173 387907 392043 626461 656372 41.15 67.8 1
11:27:47 2023-09-28 333577 331569 87465 85761 129116 134254 130706 133603 94729 92571 101746 102190 124046 124948 355912 381061 1011718 1005361 366299 381769 116124 104890 115165 112115 132561 126681 120119 122319 81397 82474 265529 231639 690122 678228 208847 207452 269230 270282 315668 309630 326581 329457 341445 348925 322296 359280 713389 740636 533132 432534 286956 281817 327501 326678 342952 347938 349406 357644 389786 388770 630851 656642 41.15 67.8 1
11:27:48 2023-09-28 332068 332283 85689 85999 128857 130925 130607 130274 94857 92891 101613 102451 123927 125361 355912 381061 1011681 995893 368932 381949 115625 104963 114971 112192 130355 127304 119620 122557 81221 82734 270369 233745 674207 682991 208847 207660 269357 272008 316110 308191 329116 327702 342507 348925 324861 357946 708683 749344 530841 439746 285142 281914 327671 324679 342952 347675 350427 354098 389513 391994 625379 657839 41.15 67.8 1
11:27:49 2023-09-28 337092 331489 87465 85794 129242 134284 130649 133568 94697 92507 101605 101981 123960 124775 355912 384192 1005409 994482 367859 381141 116452 104784 115234 112038 132595 126506 120320 120307 81430 82474 265529 232163 683236 678709 208486 207660 270425 271143 318069 309595 324708 329724 342472 347946 324332 357337 713426 748278 527794 437774 286920 281781 327501 329458 342699 347652 351307 355420 389383 388594 626758 659671 41.15 67.7 1
11:27:50 2023-09-28 333183 331933 85706 86504 128580 134891 133928 130307 94435 94629 101335 102719 123913 125394 355661 378826 1016398 999533 366624 378614 115738 104890 114971 112192 132473 126715 119964 122353 81309 82587 265529 232888 681312 676133 209688 206403 270533 270317 316145 308156 328651 326678 342472 347704 322893 357660 707111 739301 527794 435126 286884 281489 326913 326676 344892 347938 349142 355712 387503 391684 630479 656864 41.15 67.7 1
11:27:51 2023-09-28 332859 331578 87432 85794 128994 134476 134132 133603 94664 92634 101291 102115 123842 124981 355409 385075 1014629 995346 364932 378614 115771 105308 114891 112192 132342 126715 119869 122319 81365 82587 265529 233088 676166 679958 208161 207660 270724 272170 317101 309839 328077 328729 342472 347423 322858 359280 709220 750261 526460 437056 287990 281247 328660 328295 342843 347271 351379 356646 390102 390338 625500 654446 41.15 67.7 1
11:27:52 2023-09-28 333388 331569 87500 85902 129124 134515 130517 133724 94729 94432 101605 102178 123332 124948 355912 378155 1010964 1003931 368903 381806 115804 104856 115005 112192 132565 126715 119952 122319 81365 82474 267743 232362 676646 678709 209501 207382 270152 271178 315942 309847 327577 328729 341480 348259 323839 356084 712848 739264 520875 435786 286043 282797 325928 325730 342952 347938 348282 355151 390714 389933 634731 654483 41.15 67.7 1
11:27:53 2023-09-28 336331 331574 87492 85798 129024 134254 130649 133383 94631 94367 101605 102051 123842 124536 355912 380456 1014629 1003931 364380 381949 116124 104856 115005 112801 132561 126472 119952 120307 81365 82474 265529 232163 678896 676790 208882 207660 269418 270748 316658 309838 324419 329510 342834 349237 324044 359172 714326 744882 523509 434981 288541 281176 328660 330943 342156 348916 349898 356829 388015 391799 630777 656398 41.15 67.7 1
11:27:54 2023-09-28 333902 332112 87402 86077 128937 134609 130798 133538 94631 92571 101291 102146 123332 124981 355912 383348 1005409 993931 368046 381141 115771 104890 115005 112115 132565 126715 119952 122319 81397 82685 263187 231603 674253 679958 208812 207660 270152 270729 315942 310100 327577 327737 343261 347946 324008 357624 710798 747153 525125 437465 286481 283223 325402 325694 342952 347170 350463 355748 390988 389968 626461 656372 41.15 67.7 1
11:27:55 2023-09-28 333609 331605 87407 85676 129212 134254 130739 133383 94631 94367 101501 102121 123842 124948 355912 381061 1007280 995733 365909 381141 115771 104890 114857 112038 132250 126715 119952 122319 81365 82587 265529 232924 675650 676311 210765 208391 270044 273629 318628 308120 327639 330616 342943 349626 324753 358852 712665 747915 529488 439847 286445 281817 328660 326537 342397 347695 350427 354598 391795 390267 632861 658080 41.15 67.7 1
11:27:56 2023-09-28 332895 331417 87436 85794 128994 134506 130608 133724 94729 94497 101572 102178 123809 124948 355912 385039 1016070 995346 364932 381680 115705 105001 113374 112192 132565 126647 119620 120474 81276 82587 265529 233052 677175 679921 208161 207949 270914 270748 317800 308120 328309 328693 342436 347387 323540 360821 709184 750034 523509 435090 288206 280911 327371 325659 342952 347378 353943 355712 388015 391063 625500 658585 41.15 67.7 1
11:27:57 2023-09-28 331305 332076 87429 85887 128840 134441 134086 133672 94696 94530 101572 102720 123809 125361 355912 381560 1011681 992519 368702 382219 115671 105035 114902 112537 132273 126978 119869 120978 81169 82602 265831 234188 681308 682569 209361 208100 269285 272664 318628 308015 329399 330429 342472 349171 324897 358454 711775 751588 525959 440470 286190 282398 328715 325624 342952 347938 350391 353526 388554 391994 627351 657839 41.15 67.7 1
11:27:58 2023-09-28 333834 331036 87436 85673 128994 134184 130805 133499 94729 92704 101572 102051 123927 124570 355912 380421 1014629 1001754 363830 382219 116010 104895 115131 112192 132526 126647 119952 120558 81365 82587 263187 233088 676921 676790 208847 207625 270533 272279 318061 308156 327541 329760 341375 349416 324296 359787 711337 745168 523509 435126 288919 280854 326842 327136 342084 349228 352826 355420 387727 390647 632677 658460 41.15 67.7 1
11:27:59 2023-09-28 330813 331718 87392 85975 128705 134611 133958 130265 94532 94629 101224 102547 123266 125394 355661 378755 1017876 1000294 367078 382309 115891 105527 113315 113086 130355 126964 119918 120956 81490 82701 265529 232873 675449 682569 209794 207740 270724 270919 316809 308984 329815 327401 342951 348224 323803 358163 710372 739301 525125 435863 287765 281781 327600 324676 345379 347938 348808 355748 388589 392234 630442 656864 41.15 67.8 1
11:28:00 2023-09-28 333328 332031 87373 85887 128960 134609 130249 133724 94729 92634 101746 102216 124012 124981 355912 380421 1008268 998837 368119 382219 115897 105001 115017 112192 132565 126715 119952 122369 81276 82530 265529 233052 675137 676790 208847 208274 269926 271178 316110 309090 328017 329760 342979 348224 324861 358962 711301 747219 525125 440076 286633 282791 329125 328528 342843 349899 350283 354453 392422 390886 634510 657969 41.15 67.7 1
11:28:01 2023-09-28 332855 332072 87527 85802 129040 131015 130620 133910 94729 94497 101538 102553 124255 124981 355661 384462 1014629 994639 365005 379676 115738 105001 113514 112192 132565 126715 119620 122369 81332 82644 267964 233052 676291 676061 208126 208274 270533 272279 318505 308120 328578 328693 342436 347387 324296 360821 709184 748242 525125 436429 288445 281414 327636 325624 342952 347938 351560 356756 388015 390789 624577 655372 41.15 67.7 1
11:28:02 2023-09-28 332563 331529 87407 85802 128964 134476 134132 133603 94598 94562 101572 102586 123299 124981 355661 381025 1013154 992519 368117 381949 115738 105181 114902 112570 132273 126890 119620 122488 81276 82644 265529 233581 675767 679921 208847 207625 269357 272008 316587 309803 329582 330429 345858 349729 324537 358705 711886 749270 501948 438905 286025 282932 329591 327564 345343 347902 350427 354598 389822 391985 629135 657766 41.15 67.7 1
11:28:03 2023-09-28 332787 331453 87557 85820 129250 134481 130620 133724 94729 92571 101572 102051 123842 124742 355661 379888 1019086 1003217 365005 379676 115738 105001 114971 112192 132565 126681 119952 122488 81332 82587 263445 233781 673737 677748 209466 207660 270533 270729 318061 310314 328578 331367 341410 347669 324296 358163 710224 743519 524826 437083 288242 280745 327866 325694 342397 347176 350144 355712 388015 389933 632824 656864 41.15 67.7 1
11:28:04 2023-09-28 331999 332040 87398 85912 128655 134703 134114 133724 94565 94661 101224 102483 123299 125775 355661 378720 1017876 998837 366818 382309 115512 105035 114743 112635 132565 126890 119620 122522 81365 82587 263187 233052 675575 679921 209829 209700 270842 273435 319304 308984 329939 327560 345650 349908 323360 361006 710372 744845 527794 432606 287765 281781 326877 328295 345867 346855 349370 357024 388589 391985 628688 656864 41.15 67.7 1
11:28:05 2023-09-28 333798 331533 85531 85820 128960 134609 130607 133724 94729 94497 101572 102178 123927 124981 355912 378997 1005782 999496 367305 382219 115705 105001 114971 112192 132565 127065 119952 122488 81365 82587 269811 232689 678312 677186 209501 207949 269357 271972 316075 309090 328345 328729 342979 348294 324789 358962 711301 739264 530463 437774 286007 282678 325928 325694 342952 348666 348282 355136 389786 389933 634694 658585 41.15 67.7 1
11:28:06 2023-09-28 333942 331753 87467 85765 128998 134343 130963 133568 94762 92634 101572 102051 123842 124742 355409 380723 1013154 1004645 364932 381949 116124 104929 115131 112038 132526 126681 119952 120307 81569 82713 265529 231425 680136 678672 209396 207556 270914 272857 318628 309923 326897 329582 342162 348925 322571 359316 715945 741722 523509 432534 287801 282791 325893 327560 342952 348916 350391 357914 389786 389280 629853 656398 41.15 67.7 1
11:28:07 2023-09-28 331314 331798 87373 85861 128955 134703 134114 133724 94565 94661 101572 102382 124009 125361 355409 381061 1010928 995346 368968 379676 115738 105069 114777 112570 132473 126715 119620 122522 81276 82701 265529 233016 670226 680918 209320 207660 269962 272424 317729 308191 329582 327702 345834 348925 324789 357086 711301 748206 523509 437446 286007 283542 325893 325624 344892 347617 353328 355456 393534 389649 626277 658734 41.15 67.8 1
11:28:08 2023-09-28 333762 331816 87526 85769 129417 134219 130895 130090 94762 92507 101572 101912 124012 124503 355661 383844 1007280 995931 365104 381949 116164 105381 113621 112789 130719 126613 119918 120642 81267 82701 266968 232909 680813 677638 208743 208745 270152 271143 316876 308226 327396 330437 342979 349416 324933 359619 714419 748775 529488 439746 286539 281817 326913 325694 342433 348181 351487 354598 389478 389933 631892 657337 41.15 67.7 1
11:28:09 2023-09-28 332572 331802 87407 85849 128960 131041 130607 133568 94664 94530 101501 102178 123332 124981 355158 384769 1016792 995346 364932 378579 115738 105001 115017 112192 132308 126681 119620 122319 81505 82587 265529 233088 675650 680918 208632 207949 269384 272279 317101 308191 328077 328729 343466 346544 323312 359280 710725 748812 526460 436125 288206 281570 329591 328528 342879 347271 351379 357151 391001 390921 623510 657798 41.15 67.7 1
11:28:10 2023-09-28 332475 331807 87373 85857 128998 134441 134028 133638 94598 92899 101572 102178 123299 124981 355409 383301 1016186 994515 367004 382219 115911 105191 115199 112570 130628 126998 119884 120642 81276 82644 265529 234146 675238 681564 209396 208745 269736 271143 317136 307905 329436 329226 342436 348680 324933 358163 708146 748314 528136 439847 287778 280924 327901 325624 344624 348671 351560 355136 390210 391684 627351 656139 41.15 67.7 1
11:28:11 2023-09-28 335868 331068 87440 85769 128998 134219 130616 133568 94664 92634 101572 102051 123927 124862 355409 380723 1013191 1004645 364344 381141 116090 104822 115165 112038 132561 126472 120119 120307 81397 82474 265529 231639 690995 677748 209320 207984 269829 270317 316623 310064 327079 331367 344810 349800 324573 363456 714419 744882 520875 432534 288577 281605 329321 327984 342771 349899 350391 357371 390210 389969 631709 657798 41.15 67.8 1
11:28:12 2023-09-28 333834 331812 87407 85949 128994 130835 130697 133724 94631 94595 101746 102178 123332 124948 355409 382739 1007552 994639 368009 381426 115771 104856 115017 112192 132565 126681 119952 120474 81365 82474 263187 231639 681000 679921 208847 208356 270152 271143 315942 310100 327577 328197 343537 348925 324825 357911 711337 748206 529488 437083 286683 283657 325893 325694 344892 347938 350957 356812 390988 390825 626461 656335 41.15 67.8 1
11:28:13 2023-09-28 335759 331251 87530 85610 129208 134417 130772 133538 94828 92507 101780 101848 123960 124027 355661 382775 1005409 995225 367598 381141 116124 104856 115085 112038 132750 126472 119952 122319 81276 82587 263187 232362 677305 677748 208632 208274 270389 273629 319086 311193 324275 330616 342979 348890 324753 359945 714253 749802 530841 439710 286683 281817 326877 327136 341315 348215 351487 354635 389205 388770 628996 656408 41.15 67.7 1
11:28:14 2023-09-28 332823 331533 87407 85802 128994 131015 134114 133724 94598 94432 101572 102178 123332 124862 354907 383384 1014629 995931 364932 381141 116105 104890 115051 112192 132565 126681 119952 122285 81392 82587 267300 232853 675650 681954 208847 207590 269642 270317 316844 308226 328309 328729 343572 348925 323312 359280 709220 747915 527794 432606 288242 281892 327371 325694 344892 346891 350427 357371 388589 391099 625537 656864 41.15 67.7 1
11:28:15 2023-09-28 332475 331569 87398 85853 128994 134289 133993 133568 94598 92634 101572 102178 123332 125015 355409 383348 1014019 992519 364969 382219 115738 104890 114937 112192 132273 126681 119620 122403 81365 82635 265529 233529 674399 680562 208743 208821 270497 273049 317955 310887 328432 329084 345406 349416 326771 357121 709684 754803 525431 440369 287526 281352 327936 325624 342771 348564 351487 354598 390210 391684 626778 656408 41.15 67.7 1
11:28:16 2023-09-28 335202 331063 87407 85710 128994 134515 130517 133538 94762 92507 101605 102051 123875 124536 355409 380456 1013191 1004645 363830 381680 116090 105236 115005 112038 132565 126472 119620 120307 81397 82474 263187 231639 681382 676790 209501 207660 269453 272591 316844 311229 327079 329760 341445 347185 322822 359859 714436 739373 525125 432570 288481 281909 325928 327666 342952 348916 350427 357621 392349 389684 632236 654891 41.15 67.7 1
11:28:17 2023-09-28 332787 331032 87440 85698 129028 134327 130616 133538 94729 92571 101885 102051 123842 124862 355409 378755 1014961 1003217 364675 378579 115738 104856 113315 112345 130719 127106 119781 120642 81267 82644 265529 233673 674640 677675 209689 208135 270724 271108 318097 307905 328054 330509 344919 348189 324296 358163 709184 742590 518896 436429 286956 281352 328893 325659 342952 347211 349334 355748 388015 392305 632861 654706 41.15 67.8 1
11:28:18 2023-09-28 335827 331018 87440 85651 128998 134327 130607 133538 94762 92571 101572 101918 123332 124093 355409 383312 1005409 995346 367078 381141 116157 104822 115529 111808 132565 126263 120119 120140 81397 82474 263187 231674 679613 678228 208812 208129 270152 271143 316876 309595 324708 329760 342507 347946 324825 359506 713426 748278 525125 437774 287513 282501 328159 330159 342843 347795 351379 355566 392144 389139 625353 658734 41.15 67.8 1
11:28:19 2023-09-28 333645 331068 87433 85798 129032 134126 130706 133348 94631 94432 101291 102350 123299 124775 355409 380456 1010308 998073 367972 381462 115911 105084 115073 112192 130355 126876 119884 120558 81267 82644 265529 232362 679218 676311 208847 208530 270116 271143 316145 310277 328113 330974 342943 347704 324933 356835 711301 746086 530333 439746 286692 281817 326877 325694 342433 347730 350427 354635 389513 390789 632861 656408 41.15 67.8 1
11:28:20 2023-09-28 332625 330916 87398 85798 128874 134506 133928 133724 94729 94432 101257 102146 123332 124981 355409 384228 1016910 994639 364417 381680 115771 104856 114937 112115 132381 126506 119620 120307 81221 82474 263187 232888 677686 679958 208521 207984 270914 270282 317101 310973 328578 330429 343021 347946 324008 362033 713228 751519 524826 434981 288541 281764 327265 328295 342843 347236 351415 356793 390210 390825 623693 654743 41.15 67.7 1
11:28:21 2023-09-28 332234 330839 87398 85794 128690 134234 134114 133538 94598 92823 101509 102451 123880 125140 355300 380919 1013007 990924 365893 381894 115911 105157 114868 112192 132473 126715 119620 122319 81267 82701 265529 233745 680547 676025 208917 209487 270116 270954 317172 308156 328651 328693 342507 347946 324933 358199 708683 748350 532193 440058 287801 280924 327901 325694 342952 348671 351560 355479 388015 391135 626906 656372 41.15 67.8 1
11:28:22 2023-09-28 333942 331076 87407 85802 128964 134254 133945 133348 94598 92507 101608 102051 123332 124536 354907 379853 1010964 1006046 364932 381141 115771 104890 115005 111961 132434 126472 119869 120224 81397 82474 264644 231476 679537 678438 208882 207660 269641 273435 319079 309852 326534 329510 344919 349908 323696 360258 713206 744918 526460 432426 288685 281856 325928 327666 342952 349246 352826 356252 388015 389351 631892 655001 41.15 67.8 1
11:28:23 2023-09-28 335799 331059 87407 85802 128994 134289 133993 133383 92559 92634 101257 102121 123332 124742 354907 382202 1005137 992519 367078 381141 115771 104856 114971 112038 132308 126506 119620 120307 81365 82474 264644 231126 674996 679921 208882 207660 270342 271143 315157 310570 327845 328232 343572 348925 324825 358199 711337 748278 525125 437456 287001 283542 325893 325730 342952 347693 350993 355748 391573 390825 626634 655908 41.15 67.8 1
11:28:24 2023-09-28 332895 331063 87440 85954 129327 134126 130697 133221 94664 92571 101501 102121 123299 124775 355409 380456 1005819 995931 367675 381141 115738 104784 114891 112115 132381 126472 119620 120307 81253 82474 263187 232638 676852 676570 211363 208821 270497 271677 319079 309020 327931 330849 342713 349908 324933 359509 713389 747219 530841 440026 287261 281817 326877 325694 342710 347765 353291 355209 390678 390825 635668 656445 41.15 67.8 1
11:28:25 2023-09-28 332306 331256 87394 85769 128994 134289 130517 133417 94598 94465 101291 102216 123332 124948 354907 383043 1013910 992519 365005 381680 115738 104856 114971 112268 130644 126681 119620 122353 81365 82677 265529 233817 673895 676025 208847 208960 270533 270729 317172 308156 328651 328764 342507 347946 324933 359316 709220 748350 523509 438467 288278 280963 329591 325694 342735 347938 351632 355712 390029 391745 625243 661551 41.15 67.7 1
11:28:26 2023-09-28 330580 331569 87402 85861 128781 134511 133958 133638 94598 94530 101257 102248 123299 125425 354907 381025 1011718 992519 367341 381141 115545 104890 114743 112854 130355 126930 119449 120775 81267 82701 265529 232945 670090 682569 209689 208170 270116 272699 316145 308226 329582 328232 343021 350064 324897 358708 708683 750520 526460 440259 286656 281852 327936 325133 344892 347938 350463 353771 389240 391994 627351 657374 41.15 67.7 1
11:28:27 2023-09-28 338216 330799 87402 85684 129032 134327 130530 133445 94631 92507 101605 102051 123332 124417 354907 378720 1014629 1001791 363243 381680 116010 104968 115131 112038 132565 126559 119869 120307 81332 82644 265601 233016 681669 676311 209466 208060 270724 270694 318061 308191 327541 330960 341410 347669 324753 360330 712307 745695 533546 435777 288694 281605 329554 329925 342627 349469 350813 357151 387907 389755 631672 656716 41.15 67.8 1
11:28:28 2023-09-28 331893 330764 87361 85824 128930 134406 130697 133534 94597 92634 101257 102146 123266 124914 354871 378997 1016398 1003894 366302 381426 115891 102820 113409 112537 130355 126613 119483 120642 81202 82668 263445 234477 669461 677748 209647 208094 270878 272354 317768 307154 329582 329689 341410 350647 323744 358199 710223 739264 530463 436411 287324 280889 328858 325659 342952 347938 349862 355748 388015 391099 634171 655372 41.15 67.7 1
11:28:29 2023-09-28 335795 331547 87398 85728 128994 134372 130607 133465 94729 92571 101504 102051 124181 124503 354871 382739 1005409 995346 367078 381141 116124 104789 115245 111961 132526 126263 120119 120140 81397 82474 264644 231639 680233 678709 208812 208274 270533 271143 316587 310064 324311 330455 345822 348680 324897 360639 716455 752014 525125 439867 286777 282589 328660 328444 342217 349336 351415 355529 389442 388735 629135 656372 41.15 67.8 1
11:28:30 2023-09-28 332814 330036 87429 85769 128964 134703 130608 133538 94729 94530 101579 102420 124103 124847 355369 378925 1009665 1001034 369165 381534 115957 105269 115279 112268 132750 126559 119620 120307 81332 82701 266968 232326 674888 676311 209940 208274 270008 272283 319042 309307 327287 329457 343159 349024 324825 359764 712848 742247 532193 437774 286410 283074 325928 326643 342952 349407 349053 355675 390643 391063 634694 656372 41.15 67.7 1
11:28:31 2023-09-28 331816 331032 87407 85916 128870 132663 134301 133724 94664 94497 101538 102178 123809 124914 354871 382131 1013873 992482 366040 381949 116071 105001 115096 112268 132473 126715 119952 122369 81537 82644 270369 234110 674779 680635 209501 208995 270648 271178 320435 310973 329289 329475 345858 349908 327623 359945 712392 754296 523509 440847 287181 281790 328858 325659 344892 348671 351271 354845 388554 392270 627185 658305 41.15 67.7 1
11:28:32 2023-09-28 330813 331453 87365 86187 128720 131007 130607 130363 94857 92891 101436 102521 123795 125293 354402 380884 1013347 995346 368412 381949 115625 105527 113315 112789 132205 126681 119620 122403 81365 82635 265529 232817 669847 679958 209466 208239 270533 272614 315854 309781 330049 329962 343502 347185 324861 358999 710187 747915 516386 439398 286007 283074 327866 325361 345379 347938 350957 355136 390952 392305 627351 657803 41.15 67.8 1
11:28:33 2023-09-28 333420 330063 87467 85736 128960 134184 130607 133441 94729 92634 101501 102121 123809 124742 355409 378720 1017514 1001791 364638 381949 115738 105001 114937 112192 132308 126681 119869 122403 81397 82587 264644 233745 674888 676534 210240 208682 270878 273253 318436 308050 328432 330545 342943 350894 324609 358199 710725 739337 526460 436429 287657 281764 329355 325624 342952 348215 352325 356537 389170 392931 632787 656864 41.15 67.7 1
11:28:34 2023-09-28 334369 330893 85599 85990 128857 130918 130862 130053 92855 92891 101577 102190 123299 124742 354871 383043 1019086 997359 364932 381680 115705 104963 115153 112192 132331 126896 119620 120307 81365 82587 265529 232689 686531 681454 209320 207660 269829 271108 317101 308226 328578 329461 344571 349171 323803 359859 710223 747219 529129 432606 288445 281817 327371 326643 344892 347058 351240 357914 388589 391099 625537 656864 41.15 67.7 1
11:28:35 2023-09-28 334809 330996 87432 85912 128964 134703 130607 133724 94859 94497 101572 102178 123809 124775 354907 378997 1010211 1001042 367269 381680 115738 105035 114937 112363 130719 126896 119948 120573 81458 82701 269588 232183 680458 677675 210675 208135 270687 272699 316075 310238 328077 329226 342436 351884 324573 359472 714400 739301 526460 438759 286302 282762 325963 328186 342952 347141 349053 355136 390643 390789 635432 656372 41.15 67.7 1
11:28:36 2023-09-28 331816 331816 87485 85798 128964 134441 130708 133603 94729 94530 101572 102178 123299 124948 354584 382131 1013154 992482 364896 381141 115625 104856 114902 112115 132182 126681 119620 120474 81276 82765 265529 233380 674019 679671 208847 208960 270533 271108 318061 308191 329582 329190 342986 347946 324609 359280 709220 748314 530841 438859 288450 282925 330526 328528 342771 348702 351487 355602 390138 391541 625090 658696 41.15 67.7 1
11:28:37 2023-09-28 330808 331027 87373 85920 128716 134703 134114 133817 94565 94661 101574 102350 123299 124981 354370 380723 1007957 995936 370067 381462 115924 105346 115119 112659 130355 127079 119801 120810 81434 82701 265529 232546 671505 681954 209501 208274 270914 272699 315834 309559 329582 327737 343537 347669 324681 358999 709220 750557 533546 438740 286007 283613 327636 325659 345379 349143 351204 355712 391537 392305 627351 657803 41.15 67.8 1
11:28:38 2023-09-28 331816 330036 87496 85828 129302 134219 130616 133534 94762 92634 101572 102115 123332 124570 355409 378720 1016398 1003217 365781 381680 115738 105035 114902 112192 132273 126749 119869 122403 81276 82587 265529 234247 676675 676790 209829 208129 270914 271143 320435 307905 328651 329760 341410 348224 324825 358703 713368 746160 520875 436914 288301 281211 328786 328528 342699 349899 350777 356610 387871 390754 632824 654446 41.15 67.7 1
11:28:39 2023-09-28 329778 331547 87365 85861 128751 134476 133889 133731 94598 94694 101257 102618 123847 125467 354293 378817 1020410 1001034 366412 381877 115572 105410 112999 112887 130173 127100 119537 122522 81221 82734 264644 233221 671098 680153 210157 207625 270914 273629 317101 310282 330049 330429 342472 349024 324332 358199 708146 739337 525959 435800 287873 281817 328893 327138 344892 349407 349862 356504 388625 393481 632824 657331 41.15 67.7 1
11:28:40 2023-09-28 335047 329760 87534 85606 129387 134056 130772 133094 94762 92379 101746 101912 123842 123993 354907 381595 1007585 995225 367078 381141 115897 104856 114937 112192 132565 126559 119620 120307 81365 82474 265529 232725 675665 678228 208847 208634 270724 271557 316844 311440 326788 330473 346384 349345 324753 360750 716417 752546 523509 438868 287621 282519 326877 328392 342397 347176 351560 355602 392422 389862 629135 657803 41.15 67.7 1
11:28:41 2023-09-28 333420 330072 87402 85828 129329 130835 131075 130142 92761 92763 101785 102420 124155 124914 355515 381949 1009665 995968 366682 381949 115738 105035 113473 113009 132457 126647 119620 122509 81365 82734 265529 232490 681692 676311 209501 208634 270152 271972 316587 309126 328614 330723 342762 348259 324501 357588 711301 745102 530841 439417 286884 282642 327371 326643 342952 348215 350427 355136 389822 391099 634244 656408 41.15 67.8 1
11:28:42 2023-09-28 331816 330067 85592 85879 128874 134515 134114 133724 94729 94530 101291 102178 123266 124862 354871 383348 1014629 993768 364380 378614 115738 105001 114857 112115 132381 126855 119620 122285 81309 82587 265529 233088 679342 682509 210765 208716 270878 273049 318401 308949 328468 329546 345894 348782 326590 361813 710223 748350 523791 439051 288432 282187 328361 325694 342952 348702 351632 356105 390210 391994 626461 656408 41.15 67.7 1
11:28:43 2023-09-28 331981 330884 85636 86058 128827 130892 132672 130274 94857 92891 101436 102350 123266 124981 354907 380421 1014019 994639 368081 381680 115705 105455 113315 113009 132055 126715 119620 122403 81221 82587 263187 233052 671235 676097 209501 208274 269962 272616 316145 308191 329815 328693 343226 347219 326481 359874 710223 748206 526460 440475 286445 282908 328627 325659 344892 348671 350957 354635 389205 392341 628688 658305 41.15 67.7 1
11:28:44 2023-09-28 333292 331310 87557 85769 129208 134254 130649 133348 94795 92571 101676 102051 124214 124570 354907 378755 1014629 1001791 363830 381680 115771 104929 114971 112115 132273 126896 119781 120573 81425 82635 265529 232981 678937 676716 210017 208460 270878 273049 318660 308191 327287 330759 344810 348224 324681 360932 710223 742847 530463 436138 287954 281751 328893 326643 342952 347730 350427 356540 388015 391684 632861 655408 41.15 67.7 1
11:28:45 2023-09-28 329697 331395 85774 86205 128504 134581 133924 130486 94565 93114 101475 102515 123266 125568 353834 378745 1020410 998874 366818 381141 115545 105001 113216 112192 132055 126681 119620 122285 81253 82587 265529 232689 676055 676097 210486 207660 270914 271178 317800 309126 330049 327702 343537 349024 324560 360895 707111 739337 527794 435244 287801 281852 327936 327138 345623 348916 349406 357335 389205 393481 630961 654909 41.15 67.7 1
11:28:46 2023-09-28 332355 330063 87440 85835 129208 131272 134301 133538 94762 94497 101572 102178 123299 124742 355409 378755 1007280 995968 368531 381462 116117 105381 115188 112345 132538 126822 119918 120642 81519 82701 265529 232546 675899 676790 209501 208960 270152 274210 319304 309559 329116 330759 341445 349729 327052 361667 714473 747117 525125 440058 287073 281878 327406 327136 342952 348250 351560 355712 389478 390825 631892 658341 41.15 67.7 1
11:28:47 2023-09-28 332819 331027 87407 85802 128964 134382 134062 133568 94697 94497 101605 103136 123332 124981 354621 383348 1016792 995188 364932 381680 115771 104890 114971 112268 132308 126681 119620 120307 81365 82644 264644 233052 672510 680955 209501 208309 269829 270919 317172 309342 328651 330174 344571 347185 324296 360402 714419 749888 527294 436746 288658 282501 327795 328993 344855 347480 351415 357731 391867 391684 625500 656864 41.15 67.7 1
11:28:48 2023-09-28 332599 331032 87469 85912 128998 134515 130829 133724 94697 94563 101605 102248 124051 125226 355154 383301 1014482 992371 367041 382183 115798 102864 113444 112789 130355 126681 119620 122285 81221 82587 263187 233673 670865 680153 209501 209030 270533 273298 320435 308191 329582 329226 343261 348925 324609 359280 710259 748350 523791 439760 288481 281870 328627 325730 342952 347141 353657 355748 390210 391994 627351 656408 41.15 67.7 1
11:28:49 2023-09-28 333870 331816 87432 85798 129032 134254 134062 133383 94730 94465 101605 102146 124009 124742 354907 379587 1013154 1006076 365744 381949 116010 104856 115131 112038 132434 126506 119952 120307 81397 82474 265529 231441 690341 677748 209829 208309 269864 271143 316623 310570 329469 330437 345567 350329 324188 360330 714290 745622 522456 435778 288685 282704 328660 328161 342952 347695 351240 357584 392349 389897 630925 656864 41.15 67.7 1
11:28:50 2023-09-28 330844 330099 87440 85802 128998 130802 130952 129963 92792 92823 101611 102350 123946 124948 354762 378961 1019648 1001606 366558 381949 115738 104890 114937 112192 130355 126896 119869 120474 81221 82587 270369 234260 676041 676790 210010 208309 270914 271782 320889 308156 329202 329795 341480 348259 324897 359280 711264 744642 526460 437119 288481 281440 328929 326678 342952 347973 350463 356829 390210 391719 634731 655908 41.15 67.7 1
11:28:51 2023-09-28 333942 330072 87432 85794 128994 130738 130607 133475 94762 94432 101605 102121 123332 124536 354657 382739 1005409 995346 367078 381141 116124 104856 115200 112038 132400 126472 119952 120224 81650 82474 265529 230918 683116 678709 209619 208751 270612 273822 316995 310900 327432 330348 343431 348496 324753 361556 714290 752161 526460 437915 288025 282826 328623 327702 342952 347938 351560 356540 394091 389933 625574 655872 41.15 67.7 1
11:28:52 2023-09-28 335927 330513 85796 85906 129284 134455 130895 133910 92761 92634 101819 102051 124150 124027 354907 382739 1007585 997998 365068 381680 116157 104856 115200 112549 132757 126297 119869 120307 81365 82620 263187 232888 682604 678709 209501 208815 270914 271972 317101 311506 327079 329760 343572 348925 324933 359028 715522 748314 526460 437774 287801 282911 325857 329925 342952 347938 351560 356540 391537 389897 625206 656372 41.15 67.7 1
11:28:53 2023-09-28 330549 331072 87369 85831 128874 134515 130585 133724 94598 94563 101257 102382 123266 125361 354370 378997 1017155 998874 366558 381141 115037 105069 114743 112712 132381 126924 119449 120978 81202 82918 270369 232546 669621 680635 210710 208205 270914 271867 319530 309418 330516 328427 343297 349302 324537 362033 710261 742847 527794 436121 287846 282791 329284 325168 344892 347211 350144 357371 389786 393517 633550 655408 41.15 67.7 1
11:28:54 2023-09-28 334131 330853 85652 86021 129032 130925 130517 133568 94697 94530 101639 102489 123880 124948 354871 383079 1014961 997081 364677 381680 115771 104890 115005 112268 132473 126715 119869 122319 81365 82474 263187 233088 675028 681436 208917 208634 269864 271143 318097 309126 329779 329724 343572 348680 324596 360402 711301 748012 527794 435162 288757 281852 327901 326678 342663 347938 351596 357914 388625 391719 625537 656679 41.15 67.7 1
11:28:55 2023-09-28 332859 329751 87398 85794 128994 134510 134114 133724 94665 94465 101605 102178 123332 124742 354907 378997 1008781 1003931 367269 381462 116117 105381 113473 112345 132538 126613 119884 120474 81267 82644 265529 232020 678312 678709 210816 207660 270724 272424 319079 309958 327913 329724 342986 349861 324933 359872 715436 739337 526460 437811 286920 283671 326913 327172 342952 347176 349334 355784 391573 391099 635668 656372 41.15 67.7 1
11:28:56 2023-09-28 333938 330795 87440 86077 129151 134609 130698 133538 94697 94465 101291 102458 123847 124775 354907 378791 1011718 1003689 366003 381141 115771 104856 115005 112038 132473 126384 119952 120307 81397 82474 265529 231278 680158 677748 209864 208129 269899 271143 316145 309745 328077 330437 342542 347981 323803 360148 714473 739301 517348 432642 288278 283343 325928 327666 342952 347141 350499 357914 391573 390515 629106 656864 41.15 67.7 1
11:28:57 2023-09-28 331533 331036 87398 85899 128870 134289 133958 133672 94631 94563 101291 102312 123299 125188 354080 382760 1014795 993857 368305 382183 115671 105152 113173 112345 130355 126788 119518 122319 81221 82620 264644 233581 673578 681601 209829 208309 269772 272876 317136 311511 330985 328764 343297 347704 326771 357086 710298 748314 533546 440369 286996 282678 328929 325659 344892 348916 350993 354635 389205 393240 626742 657839 41.15 67.7 1
11:28:58 2023-09-28 333609 330067 87465 85735 129212 134254 130694 133255 94795 94367 101780 102051 123842 124417 354907 378755 1014629 1001791 363830 378614 116044 105197 115085 112038 132342 126297 119952 120307 81397 82620 265529 232689 681669 676790 209864 208634 270914 273130 318578 309630 327614 330974 344846 350858 324609 362033 711191 746800 527794 436747 288577 281408 328255 327489 342915 348215 350463 356829 387467 390992 634207 656864 41.15 67.7 1
11:28:59 2023-09-28 330594 331068 87407 85802 128781 134417 130706 130265 92855 93084 101647 102382 123861 125120 354225 378925 1020410 1001643 367004 381141 115625 105103 114743 112268 132381 127032 119415 122488 81077 82734 264644 234038 666641 680291 210227 208129 269043 271592 319079 308191 330370 329190 342472 349024 324861 359028 709685 745168 533546 437083 287877 281852 329426 325361 342952 348250 350144 357335 387503 393204 634207 656065 41.15 67.7 1
11:29:00 2023-09-28 333798 330027 87500 85732 129177 134150 130649 133279 94892 92571 101676 101912 124012 123808 355158 383043 1007552 995931 367598 381141 116284 104789 115165 111885 132526 126229 119952 120224 81397 82587 265529 232788 694193 678709 209912 208716 270878 273822 319311 310900 327105 330348 344430 349590 324753 361813 713206 748314 531798 437774 288242 283538 328623 330393 344892 347938 351560 356793 392087 390373 626425 656408 41.15 67.7 1
11:29:01 2023-09-28 334576 329787 85771 85906 129254 134326 130985 133547 92792 92827 101751 102688 123913 124742 354835 380723 1007994 998036 368484 381949 116057 105001 114937 112192 132147 126579 119620 120307 81365 82587 265529 232362 676915 676790 209501 208995 270533 271972 317066 309126 328309 331171 341480 349416 326771 358703 715485 749924 501948 440058 288030 283074 327636 327666 342915 347695 351596 355748 389822 389933 629069 658305 41.15 67.7 1
11:29:02 2023-09-28 331852 331045 87402 85794 128870 134609 134208 133724 94762 94530 101572 102216 123299 124862 353834 381595 1016910 995968 364932 381949 115738 104968 114937 112115 132473 126681 119620 120573 81458 82635 265529 232801 673251 682569 210052 208170 272255 273629 317884 312247 329399 329190 345296 348259 324560 360402 711664 747915 530463 434783 288685 281936 329554 329458 343440 348916 350144 357914 389751 393481 628108 656864 41.15 67.7 1
11:29:03 2023-09-28 331709 331597 85785 86025 128818 130802 130517 133724 94762 94595 101605 102483 124252 124948 354835 383312 1017514 997359 364677 381949 115771 105035 114971 112192 132381 126681 119620 120474 81365 82701 267964 233052 674516 681436 209501 208780 269864 271143 318061 309559 329349 329760 346874 348680 324645 360366 711264 751372 523509 436755 288721 281817 328627 326678 342952 349407 353693 357335 387467 392030 625202 655872 41.15 67.7 1
11:29:04 2023-09-28 333546 330032 87407 85798 128960 134289 134028 133441 94762 94497 101605 102146 123809 124862 354907 379888 1011681 1004879 367598 381141 116197 105381 113552 112691 130901 126579 119884 120642 81523 82701 264644 231461 682460 678672 210122 207660 269864 271972 316145 311591 328764 329760 343466 349302 323839 359280 714290 743555 530463 432629 287877 283578 326877 327666 342952 347176 349406 357914 392158 390825 632339 656139 41.15 67.7 1
11:29:05 2023-09-28 333834 330072 87465 85886 129284 130883 130800 133724 94795 94465 101746 102051 123946 124417 354907 378755 1014629 1001791 363830 381141 116298 104890 115165 112038 132565 126263 119952 120307 81569 82587 265529 232362 676750 676790 210157 208780 273991 270729 318543 310064 328345 331529 343021 348259 324897 360474 714979 747915 526460 435126 289009 281927 327371 328427 342952 347938 351524 358676 388625 391099 631408 656864 41.15 67.7 1
11:29:06 2023-09-28 333103 331032 87407 85953 128964 134476 134052 133696 94762 94661 101572 102554 123299 124981 353544 383301 1008800 997474 369055 381571 116024 105118 115314 112789 130719 126613 119918 120307 81365 82644 265529 231603 676771 682569 210122 208780 270914 271972 316110 312888 329289 329475 345090 347947 324897 358739 712380 748242 525959 437874 287360 284445 326877 326643 345867 347938 351560 356829 392194 392270 626906 656408 41.15 67.7 1
11:29:07 2023-09-28 333280 330032 87540 85769 129326 130740 130772 133313 94828 92571 101780 101981 124046 124027 354907 382167 1007552 995931 367078 381141 116284 105090 115165 111885 132565 126263 119952 120307 81365 82587 264644 232689 681387 678709 209536 208960 270914 272580 317136 311042 327577 330723 343572 347185 324609 359280 715522 748350 526460 437906 288242 283529 325928 328658 342952 348916 351632 357082 392158 390515 626906 657374 41.15 67.7 1
11:29:08 2023-09-28 329813 331453 87278 85978 128746 134537 133958 130552 92823 93148 101650 103052 123910 125741 354726 380872 1020410 1002462 367004 382146 115705 105035 114777 112192 132090 126862 119815 120642 81365 82701 265529 233052 684135 682569 210816 208309 269829 271972 317136 309812 329829 328463 348039 348294 324825 360438 709721 747219 530463 436746 288721 282894 327936 327172 343475 348916 350180 357661 389822 394106 630442 654945 41.15 67.7 1
11:29:09 2023-09-28 333183 329706 87440 85802 128994 134254 130517 133475 94730 94465 101746 102178 123332 124981 355409 378720 1007994 998601 366167 381680 115738 105001 114971 112192 132381 126506 119869 122285 81365 82701 264644 232725 674516 676311 210157 209405 270878 274598 319530 309958 330209 331350 342979 349965 326663 359982 712665 747464 525125 440369 286956 283432 327866 327524 342735 348250 350391 355748 390988 391684 634436 659560 41.15 67.7 1
11:29:10 2023-09-28 333618 330522 85728 86102 128822 132403 130698 130054 94923 92827 101611 102248 123913 124914 354548 378791 1011718 1004645 367675 380851 115897 104968 114971 112192 132289 126477 119982 120307 81505 82474 263187 231639 680420 678228 210192 207660 270207 271972 316145 311006 328578 329795 343502 350786 324789 359280 715522 739337 530463 432642 287796 284002 326877 327437 342952 347176 349898 357914 392123 391135 632824 655408 41.15 67.7 1
11:29:11 2023-09-28 331588 331036 87432 85890 128964 134348 133993 133603 94631 94595 101291 102522 123299 125015 354334 379888 1014629 992519 366753 381680 115738 105069 114857 112345 132090 126715 119620 122403 81458 82668 264644 233858 672289 681601 210381 208856 270116 272735 317920 309418 330480 331602 343572 348259 327877 357624 712355 753720 525959 440388 287652 281852 329426 327030 344892 349162 351524 355424 389205 393481 627185 658305 41.15 67.7 1
11:29:12 2023-09-28 334369 329925 85700 86091 128822 131015 130484 133817 94697 94563 101605 102350 123880 125260 354835 381863 1007244 995346 369018 381141 116010 105378 114971 112192 132565 126593 119620 122285 81397 82587 263187 231243 674880 679958 210157 208960 269418 274404 315889 310758 329116 329724 345090 348189 324933 359316 713389 748314 526460 437811 287801 284512 326913 327172 345623 347938 351560 356829 392194 391994 626906 656445 41.15 67.7 1
11:29:13 2023-09-28 329778 330482 87402 85798 128829 134413 133993 133603 94665 94563 101291 102280 123299 125015 354370 378997 1017949 1001791 367078 380018 115924 105561 113315 113229 130355 127032 119518 121025 81267 82701 265831 234260 667541 680635 210710 209042 269418 271972 317172 308191 331220 329582 342986 349337 324897 359316 713368 743592 527794 437206 288242 282678 329925 327509 344892 348250 350463 357371 388625 393793 634694 655908 41.15 67.7 1
11:29:14 2023-09-28 330536 331068 87369 86138 128724 131181 134017 130633 94630 94761 101291 102579 123200 125534 353834 378745 1017912 1000331 367078 378614 115545 105069 113374 112345 132090 126749 119620 122488 81397 82734 265529 232689 676262 676097 211181 208634 269864 272008 318281 310100 334494 328729 344606 349861 324897 362033 710259 744157 527794 436529 288721 283109 330058 325659 343475 348250 350957 357914 389205 394106 633758 656372 41.15 67.7 1
11:29:15 2023-09-28 333762 330032 87594 85710 129426 130638 130829 133538 94828 92571 101780 101912 123960 124027 354617 382221 1011027 1000246 368381 382183 116057 105225 115188 112712 130719 126579 119801 120642 81505 82620 263187 232362 679930 677712 210052 208995 270914 272043 317136 310064 328432 331798 342472 349447 326771 359280 715522 748314 532193 439746 287954 283410 327936 328693 342952 348250 354229 356829 390678 390551 629142 658341 41.15 67.7 1
11:29:16 2023-09-28 333420 331314 87436 85831 129116 131083 133741 133724 94795 94597 101605 102210 123299 124981 354621 378730 1010928 1001791 368117 378614 115930 104963 114971 112879 132473 126681 119786 122285 81397 82677 263187 232326 674392 676790 211216 208815 270914 272911 316623 310780 329582 330491 343572 350385 326771 358199 716537 745205 523509 439746 286961 283578 327936 329925 344892 348250 350427 356325 392158 392305 634400 657374 41.15 67.7 1
11:29:17 2023-09-28 333183 331068 87474 85953 128994 134417 130697 130265 92761 93084 101684 102521 123946 124948 354726 381757 1014482 994527 365893 382723 115738 105343 114811 112192 132090 126681 119835 120642 81365 82734 264644 233781 671258 681601 210010 209977 270914 274328 319025 309126 330049 329795 343572 347219 331170 360112 711337 752620 532193 440369 288811 281817 329391 326678 344892 347176 353730 356829 388660 394106 627351 657839 41.15 67.7 1
11:29:18 2023-09-28 330580 330799 87467 85953 128734 134703 134114 133631 94665 94727 101467 102414 123299 125394 354657 380456 1010928 995968 368968 381680 115705 105069 114891 112345 132381 126749 119620 122438 81397 82734 265529 232725 677315 681722 210192 208960 269453 272911 316623 310135 330296 329226 344606 348259 324933 358199 711337 749815 526460 439668 286920 283693 328663 325730 343475 347176 351596 355748 390404 394106 628144 660066 41.15 67.7 1
11:29:19 2023-09-28 333573 330513 85716 86110 129288 134583 130895 133685 92654 92891 101785 102248 123946 124881 355409 378720 1014691 1003217 364235 378614 116090 105001 115040 112115 132342 126896 119982 122234 81397 82677 265529 233100 677223 676790 210227 208815 269043 271143 319096 309630 328651 331834 342986 348294 326771 360510 714473 746689 532193 437119 288865 281817 327936 328431 342952 348250 351560 357914 388589 391684 634459 654945 41.15 67.7 1
11:29:20 2023-09-28 331054 330996 87590 85920 129177 134441 130616 133568 94892 94629 101572 102624 124012 124981 354871 378997 1017912 1004645 365867 379676 116090 105181 114937 112712 132239 126890 119620 122488 81365 82734 272196 234440 672525 678709 210816 208780 270914 272579 318989 308191 328422 330437 342951 349791 324933 360366 711301 743863 489584 437738 288906 282642 329925 326608 344892 351344 351235 357584 391758 394204 634547 658734 41.15 67.7 1
11:29:21 2023-09-28 335650 330598 85643 85932 129215 130670 130895 133724 94926 92634 101817 102051 124255 124728 354835 382703 1007585 995894 368083 381680 116317 104822 115280 112038 132842 126229 120202 120224 81621 82474 265529 232362 682995 678709 209829 209433 270914 272388 317136 311404 328309 332499 343502 349662 326771 359787 716455 748314 525125 438740 288242 283189 326877 329386 342952 347660 353693 357588 390643 390754 627351 658305 41.15 67.7 1
11:29:22 2023-09-28 333621 331032 87433 86072 128534 131196 134114 130232 94729 94694 101572 102451 123266 125154 353798 378755 1017514 1000257 366521 382219 116277 103914 113473 112822 130719 126876 119884 120642 81434 82701 263187 232909 673127 682569 211005 208710 269864 274328 318026 310499 330443 329048 345574 349826 324861 360402 713368 747915 530463 436203 288685 283074 328627 326643 344474 347938 350427 357914 390643 394661 632787 655408 41.15 67.7 1
11:29:23 2023-09-28 331816 330036 87492 85945 129022 131106 130891 133720 94859 94530 102174 102382 124169 125226 354584 383348 1017514 995931 364896 382219 115930 105074 114971 112268 132273 126559 119869 120307 81365 82644 264644 233052 676416 681131 209829 208995 269864 271557 320435 309812 329756 330455 345054 349416 324861 360474 713352 748350 526460 436098 288847 282642 328893 327401 345379 348671 353657 358930 389751 392341 626425 656568 41.15 67.7 1
11:29:24 2023-09-28 333288 330764 87500 85980 129177 134476 130616 133568 94762 94595 101746 102248 123842 124862 354334 378817 1014019 1006764 369128 381877 116024 105157 113691 112345 130628 126842 119884 120642 81365 82587 265529 231639 676781 680635 211181 208239 269829 272840 316876 311006 329436 330723 343537 350385 324897 360602 714436 742810 529129 437392 287562 284175 327600 327666 344892 347938 350427 357335 392194 391959 635631 656335 41.15 67.7 1
11:29:25 2023-09-28 334809 330063 85764 85920 129387 134524 130356 133499 94828 94530 101746 102350 124012 124536 354871 378720 1017514 1003217 363280 381680 116124 105035 115131 112192 132658 126647 119952 120307 81365 82734 264644 233052 675365 676790 210192 208960 269606 271143 319025 311193 328614 331942 342986 349267 326771 360474 715485 747915 525959 437083 290585 281795 328627 328658 342952 348250 351524 358676 388589 391684 632861 657798 41.15 67.7 1
11:29:26 2023-09-28 334369 330750 87436 85949 128998 134660 130517 130241 92855 93050 101684 102483 123913 124914 353653 382025 1011138 995235 367862 382110 116090 105147 115131 112659 132308 126647 119918 120558 81365 82701 265529 230918 677290 682569 210423 208995 269418 272388 316110 312673 329079 329724 345609 348224 326771 360076 715522 748314 533546 439051 288242 284845 326877 329385 343440 349407 351596 357371 393333 393481 627056 659777 41.15 67.7 1
11:29:27 2023-09-28 333789 330036 85739 85732 129532 134184 130895 133372 95058 94432 101955 102146 124255 124536 354871 381025 1008744 998128 368119 382219 116010 105069 115051 112192 132273 126681 119620 122509 81397 82734 265529 232689 678723 677748 209829 209614 270914 272805 318061 310100 328614 332769 345297 348259 326906 358739 716537 750641 530841 440039 288328 283507 328397 327666 342952 349294 351632 356540 390952 392305 632824 659274 41.15 67.7 1
11:29:28 2023-09-28 333420 330987 85764 86195 129108 130835 130796 130142 92792 92891 101829 102382 123913 124914 354402 383312 1017514 995968 364347 382037 115897 105147 115051 112602 132239 126681 119918 120307 81397 82701 265529 233052 675650 681685 210010 208995 270653 271747 320924 310064 330063 330723 345609 347427 324861 360474 712344 748314 530463 436085 288793 283074 328893 327401 344892 348916 353657 359476 389786 393445 626425 657539 41.15 67.7 1
11:29:29 2023-09-28 330777 330786 87526 85958 128994 130955 130616 133672 94795 94727 101746 102483 123299 125226 354871 380421 1014629 993931 365104 379711 115771 105069 114937 112268 132147 126715 119620 122319 81505 82734 263445 234146 675534 676061 210486 209649 270533 272805 318801 308156 330516 329689 344536 351353 325681 359280 711264 753647 535339 440479 288432 282642 330994 326643 345867 347176 353403 356248 392072 393195 630925 660610 41.15 67.7 1
11:29:30 2023-09-28 333726 329849 85679 86025 129245 134489 130895 133724 94892 94595 101780 102420 123842 124881 354689 378720 1014629 1004645 363830 380851 116124 104822 115165 112038 132750 126263 119952 120307 81654 82587 265529 231674 677029 677748 210486 208960 270688 271143 318319 310215 328578 331476 343502 348294 324861 360546 715522 745205 517546 435090 288829 283542 327406 328693 342952 348215 351560 360134 390952 391063 630925 655372 41.15 67.7 1
11:29:31 2023-09-28 333292 330032 87507 85802 129422 134313 131334 133441 94926 92634 101780 102121 123842 124570 353471 378720 1017514 1003931 363830 379676 116124 104963 115085 112192 132273 126506 119620 120307 81397 82912 265529 233052 678475 676790 210668 208960 269829 271178 319543 309847 328614 331798 342986 349267 326481 360474 714436 747387 523509 436791 290173 284494 330526 329012 342843 350885 351415 358566 391867 391506 632604 657724 41.15 67.7 1
11:29:32 2023-09-28 333640 330036 87461 85912 129082 131196 130829 133696 94892 94661 101780 102350 123332 125260 354726 381061 1005782 995346 368009 381427 116090 105035 115131 112192 132308 126593 119952 120307 81397 82677 264644 231603 680863 679921 210192 209335 269829 272424 316587 312023 329582 329724 345574 348224 326771 360112 714436 748350 533546 437811 288554 284880 326913 327666 343440 347176 351596 357644 393057 394070 627203 659311 41.15 67.7 1
11:29:33 2023-09-28 331314 330808 87561 85857 129306 134515 130616 133724 94795 94694 101749 102248 123927 124981 354621 378817 1020299 1005890 367078 382183 115911 105191 115153 112724 130355 126964 119884 120642 81365 82701 263187 234477 673021 678255 210935 208926 269829 272614 319543 308226 330076 331476 342507 349302 326771 360366 713389 747182 523509 437993 288685 281856 329889 327666 342952 349259 351524 357914 387467 393169 634694 656372 41.15 67.7 1
11:29:34 2023-09-28 329813 331180 87398 86097 128781 131367 130607 130274 94697 94891 101572 102547 123266 125568 354334 378120 1017912 1001042 367078 381680 116065 105035 114971 112192 132182 126681 119620 120307 81365 82677 265529 232725 677212 679921 211181 208634 272411 272008 320314 310100 328422 328729 345609 350385 324897 360402 710761 745029 530463 436693 288757 283542 328893 326643 344992 348285 351487 357914 390952 395288 634731 656372 41.15 67.7 1
11:29:35 2023-09-28 334845 330067 85828 85769 129597 134184 130895 129898 92856 92823 102000 102688 124236 124708 354726 380919 1011138 1001034 368893 382183 115977 105001 115051 112345 132308 126681 119801 120558 81397 82701 264644 232653 674129 677529 210458 209649 269043 272840 317136 310064 328614 331511 342986 347981 327696 359823 716537 748314 531686 440369 288572 283542 328893 329155 342952 348250 354229 357371 390952 391099 629069 658341 41.15 67.7 1
11:29:36 2023-09-28 331816 330027 87440 85916 128964 134609 134114 133538 94795 94595 101746 102210 123960 124948 354621 378730 1008744 1001791 369165 381680 116010 105378 114971 112192 132565 126681 119620 120307 81397 82587 267300 232326 673257 676311 210886 208995 270914 273778 317101 310753 329582 330759 342986 350350 331602 358235 713931 747387 526460 440369 287801 283653 327901 327666 344892 349294 351487 356540 391848 392305 636119 658341 41.15 67.7 1
11:29:37 2023-09-28 333710 330741 85690 86110 129304 130925 130706 130053 92729 92891 101611 102350 123913 124914 354152 382972 1014629 994639 364932 382200 116024 105001 115017 112192 132273 126681 119415 120573 81365 82701 274597 233052 675152 680153 209501 209662 269641 271178 319060 310064 330049 330491 343572 347185 324933 360474 712344 752620 527794 437847 288829 282678 328929 327172 345379 348215 354803 359570 389205 393204 625574 656408 41.15 67.7 1
11:29:38 2023-09-28 331930 330099 87440 85953 128994 134511 130607 133638 94795 94662 101605 102382 123299 124981 354334 379853 1014629 994639 367858 378614 115738 105069 114937 112854 132055 126924 119620 122522 81365 82734 264644 233745 682606 679958 210851 209030 270724 272911 320435 309630 331455 329760 344571 349059 325716 358199 711301 752620 526460 441619 287909 283578 329925 326643 343440 347695 353939 356500 392385 394096 630925 659164 41.15 67.7 1
11:29:39 2023-09-28 333798 330647 85735 86050 129464 131074 130862 133724 94926 94530 101921 102146 124012 124914 354907 378755 1014629 1003689 363793 381607 116419 104963 115165 112192 132658 126297 120119 122285 81598 82587 263187 231639 680136 677748 210851 208995 273217 271178 320990 311042 328651 331798 343572 349337 324897 362622 715522 746858 523509 435126 288829 283542 327636 328693 344892 348250 351560 357054 391585 391684 630961 654446 41.15 67.7 1
11:29:40 2023-09-28 332787 329764 87586 85794 129302 134219 130649 133348 94926 92865 101605 102121 123875 124570 354871 378385 1014629 1003931 363536 381141 116124 104890 115051 112192 132342 126472 119869 120307 81397 82587 263445 232689 677118 676790 210521 208995 269829 271178 319096 310064 329116 331798 342986 349302 326771 360510 715522 747915 523509 436828 290855 282826 330526 329546 345111 349189 351451 358857 391867 391816 632677 658460 41.15 67.7 1
11:29:41 2023-09-28 333328 330795 87594 85987 128994 130925 130850 130243 94762 94629 101605 102350 123842 124914 354334 383301 1008268 993036 368009 381141 115964 104890 115005 112192 132216 126593 119620 120307 81397 82587 264312 231243 684176 679921 210192 209030 269829 272424 316145 311988 329582 329724 345645 348294 326771 362790 714473 748314 533546 438740 287931 284880 329788 327666 344439 347176 351596 357371 393369 393123 627351 659311 41.15 67.7 1
11:29:42 2023-09-28 335322 330813 85809 85827 129028 134289 130607 133603 94828 94563 101780 102178 123809 124742 353834 382167 1007552 994482 365068 381680 116157 104890 115200 112115 132492 126263 119952 120307 81687 82474 264644 230883 685259 676025 210192 209030 269641 272649 317136 311988 328578 331498 345090 350329 327015 362844 715265 752511 527794 438941 288662 284033 329125 329048 345867 349085 353657 357914 392230 391135 627093 659311 41.15 67.7 1
11:29:43 2023-09-28 331967 330996 87402 85987 128781 131286 130697 133707 94598 94891 101572 102547 123266 125394 353834 378997 1021636 1001791 367078 382219 115037 105283 114743 112944 132289 126715 119537 122403 81397 82644 263187 232689 680272 676061 211512 208669 269864 272424 317172 311252 328458 328729 344571 350385 324933 360366 713389 745029 530463 437083 288757 283542 329658 327418 344474 349050 351240 357914 389205 394696 634527 656372 41.15 67.7 1
11:29:44 2023-09-28 333834 329452 85675 85794 129422 134245 131054 130053 92793 92823 102034 102146 123979 124027 353363 382060 1008194 998185 367525 381571 116317 104822 115200 112038 132468 126472 120119 120307 81397 82912 264644 232689 678971 680562 210710 209503 269641 272840 318061 311769 328345 331529 345332 348224 327246 360402 715522 752620 526460 438900 288721 283926 326913 329920 344892 347176 353693 357914 393021 391135 628588 657374 41.15 67.7 1
11:29:45 2023-09-28 332571 330072 87465 85827 129212 134609 130583 133724 94828 94597 101783 102312 123842 124862 354907 378997 1008744 1003894 369165 381949 116010 104963 115005 112268 132473 126472 119620 120307 81397 82734 267411 232326 673387 677478 210851 209030 270914 272911 317101 310135 328286 330759 342986 350385 325716 359280 715016 749492 530841 440994 288314 284512 328663 327702 345379 349838 351560 356866 392194 392341 636571 659311 41.15 67.7 1
11:29:46 2023-09-28 333183 329782 85728 86161 129147 130835 130616 129963 92761 93019 101785 102483 123946 124914 354152 383008 1017514 995346 364932 382037 116024 105147 115096 112192 132124 126681 119781 120691 81397 82734 263187 233088 676925 676061 209829 209977 269899 272008 319779 310064 329829 330759 344606 347704 326771 360510 713426 753720 526460 438896 290499 282678 329391 327666 343405 346934 354480 357054 389857 393481 626906 656372 41.15 67.7 1
11:29:47 2023-09-28 329849 330808 87474 85953 128990 134324 134062 133603 94730 94563 101605 102784 123299 124981 353870 379853 1014629 992519 365068 381949 115738 105035 114971 112345 132090 126681 119620 122319 81397 82734 263187 233781 679225 676097 210851 209831 270533 272840 319060 310314 328227 330509 344606 348329 325752 359859 711337 754288 521956 441417 288757 282678 329960 327172 343440 348250 355013 357658 392349 393784 626795 658195 41.15 67.7 1
11:29:48 2023-09-28 341432 329925 85734 86050 129254 130622 130829 133724 94795 94563 101780 102178 123842 124881 354907 378755 1014629 1004401 366558 381913 116124 105069 115005 112440 132565 126506 119952 120307 81430 82620 267853 231603 676512 678228 210851 208960 271326 272424 317172 312745 329349 331762 343572 349302 324861 360510 712111 743592 531798 432696 288757 284543 327406 330393 344892 347973 351560 357054 392158 391719 630814 655408 41.15 67.7 1
11:29:49 2023-09-28 333316 329529 87567 85835 129387 134515 130649 133538 94828 94563 101780 102109 124242 124536 354907 378791 1014629 1004645 363866 381680 116124 104963 115200 112115 132565 126472 119952 120307 81598 82677 263187 231674 678414 676790 210851 209030 270723 271213 318837 311006 328651 332301 346605 349826 326771 360546 715522 750909 523509 440494 290655 282862 329640 329315 344892 349189 351487 358312 391867 392127 634510 658734 41.15 67.7 1
11:29:50 2023-09-28 333834 329715 87530 85894 129067 130925 130760 133568 94795 94694 101783 102280 123332 124881 354907 382202 1007280 996005 367078 381141 116124 104890 115165 112192 132342 126472 119952 122319 81430 82620 262310 230883 677778 680687 210227 209649 269864 272876 317136 312059 328322 330759 345645 348259 326771 360402 715522 754223 529129 439019 288829 284880 326913 328658 343440 347211 351668 357914 393958 393517 627351 659311 41.15 67.7 1
11:29:51 2023-09-28 333861 330072 87540 85857 129302 134393 130706 133383 94861 94530 101814 102121 123960 124780 354907 382202 1006837 996005 365068 381949 116464 104856 115268 112038 132468 126297 120153 120224 81795 82677 264644 232398 680114 678709 210192 209684 269864 272876 318097 311078 328614 332841 344606 350571 327550 363731 717369 752548 526460 439600 288396 283997 329445 329546 344819 348215 354694 357878 391537 391099 629061 661080 41.15 67.7 1
11:29:52 2023-09-28 331816 330032 87398 86004 128746 131286 133993 130175 94795 94726 101746 102414 123927 124948 353798 378755 1018961 1000257 366521 381949 116010 105035 114971 112345 132273 126647 119952 120474 81365 82701 265529 232853 673765 680918 211146 208960 270688 272805 318766 310753 330282 330424 346651 350350 324897 360474 711264 747219 529930 435741 288757 283542 328858 327366 345234 349720 351204 358930 390952 395180 632787 656372 41.15 67.7 1
11:29:53 2023-09-28 331816 330773 87561 85920 128981 134476 130774 133603 94795 94694 101746 102350 123299 124948 353798 383312 1016398 995931 364932 381949 116090 105001 114971 112345 132239 126647 119952 120558 81365 82912 265529 232689 675152 679958 210486 208995 273217 274598 321117 310758 330443 331081 346230 350894 324501 360330 712665 751440 534898 435704 288793 283188 328893 327666 346356 349300 351560 359476 390643 393445 627845 657798 41.15 67.7 1
11:29:54 2023-09-28 334095 330027 87507 85920 128994 134703 130673 133538 94795 94661 101746 102210 123976 124981 354584 378428 1008744 1003931 369165 381141 116010 105035 115131 112192 132565 126647 119869 120307 81365 82734 267411 232127 674268 676790 211548 208960 269418 273676 317066 312112 328983 330992 346874 351120 324933 359823 715522 739337 530463 438302 288242 284845 327866 328161 344892 348215 350427 358422 393298 392305 636534 656372 41.15 67.7 1
11:29:56 2023-09-28 333834 330036 85728 85912 129387 134406 130706 133568 94926 94530 101921 102248 124012 124536 354835 378755 1014629 1004645 363793 381680 116317 105035 115280 112038 132308 126472 119952 120307 81397 82602 265529 232112 678258 678709 211040 209510 271375 273822 321344 311555 328104 332590 343537 349267 324897 363134 716537 747150 529129 435339 290910 283542 327866 329155 342771 348250 351560 360134 390952 391994 631855 654909 41.15 67.7 1
11:29:57 2023-09-28 331641 330992 87440 86072 128964 131125 134114 133724 94762 94694 101572 102382 123809 125154 353834 380456 1008708 996055 369952 381680 116265 105035 115085 112268 132565 126681 119869 120307 81537 82734 265529 232291 676033 679958 211146 209468 270465 273868 316844 311479 330516 329724 345609 348259 327233 358992 713426 748242 527794 439051 287787 285187 328893 327136 344957 347695 353367 356500 394650 394374 630925 660135 41.15 67.7 1
11:29:58 2023-09-28 333184 329894 85739 86243 129434 130826 131018 133465 94926 94530 101850 102216 123927 124881 354726 378685 1016398 1003931 363539 382001 116124 105035 115165 112192 132492 126681 119948 120307 81397 82734 265529 233052 673882 676790 211265 209468 269864 271972 320028 309812 330049 332499 343502 349826 327464 362586 715485 747219 527794 439051 290910 281852 329391 328924 344892 349294 353100 357914 389170 392305 634694 655872 41.15 67.7 1
11:29:59 2023-09-28 329813 330067 85696 85945 128998 134476 130517 133696 94762 94694 101605 102312 123299 124981 354584 378997 1017912 1003931 367078 382219 115738 105378 114937 112537 132239 126681 119620 122488 81365 82734 263445 234477 675042 678709 211181 209614 269864 275106 319060 309126 329186 331224 343537 350385 327233 360438 712848 745029 530463 437482 288468 283258 331139 329925 345867 349677 351415 358820 392422 394481 635447 660140 41.15 67.7 1
11:30:00 2023-09-28 336590 330000 85610 85857 129296 130859 130895 133724 94959 92763 101921 102146 124046 124641 354293 382131 1008268 995931 367598 381769 116511 104856 115394 112038 132750 126438 120202 120307 81654 82734 265529 232689 681733 676061 210633 209767 269864 272876 317172 312023 328614 331260 345609 348259 327464 360402 716537 752584 527794 439051 288793 284374 326877 329190 343440 347660 353657 358422 394513 393445 627351 659274 41.15 67.7 1
11:30:01 2023-09-28 335528 329141 87619 85912 129391 134609 130862 133538 94959 92634 101780 102051 123927 124060 354334 382167 1008268 995968 367598 381141 116397 104968 115610 112115 132526 126297 119869 120224 81397 82734 264644 232326 680176 678709 210486 209614 269829 272805 317172 311988 328614 331260 345609 350822 327514 363396 715229 754112 527794 439024 288577 284232 329481 329012 346356 349617 353657 357914 393333 391684 627093 660282 41.15 67.7 1
11:30:02 2023-09-28 329208 331507 87527 86105 128746 133409 130796 130265 94729 94727 101468 102515 123266 125361 353834 378997 1019392 1001754 366818 381949 115878 105215 114902 112854 132021 126924 119620 122488 81425 82701 263187 232689 678112 676025 211512 208995 270843 272614 318543 310064 329186 329457 344571 350385 326771 360402 711301 745205 530463 437428 288946 283578 329925 325694 344439 349294 351524 358422 389240 394661 635631 656408 41.15 67.7 1
11:30:03 2023-09-28 331459 330072 87586 86004 128994 134699 130607 133731 94926 94694 101746 102483 123299 124981 354334 378997 1022361 1003931 367078 379711 115738 105176 114937 113364 132113 126715 119620 122522 81276 82734 260016 234440 670456 678709 211512 209287 272411 274987 320889 310025 332160 330849 344430 351260 327160 360330 713748 745549 529129 437738 288829 283542 330925 329189 346356 349677 351524 358676 389822 395288 637134 660140 41.15 67.7 1
11:30:04 2023-09-28 335525 329764 85686 85857 129571 134126 131265 133313 95025 94497 101955 102051 124046 123993 354907 382167 1007280 995968 367338 381141 116124 105261 115131 112480 132492 126593 119869 122319 81397 82952 265529 232689 678512 678709 210192 209649 269829 272840 318061 311952 328614 331762 345609 348224 327477 360402 715522 752584 530463 439088 288721 283691 326877 329689 345379 347176 354480 357914 392158 391648 627351 658844 41.15 67.7 1
11:30:05 2023-09-28 333573 329671 85792 85765 129571 134515 131084 133538 94992 94367 101955 102109 124046 124127 354871 381025 1008030 998601 367598 381680 116124 105035 115165 112192 130719 126472 119620 122285 81397 82668 263187 232638 677200 678709 210528 209510 270914 272735 318401 311809 328432 332590 345054 348189 327696 360402 716537 754691 535527 439710 288721 283653 328623 329137 345613 347176 354730 357914 392158 391684 627351 660282 41.15 67.7 1
11:30:06 2023-09-28 329849 331547 87527 86167 128751 131196 133924 130642 94762 94793 101605 102579 123299 125394 353798 378745 1017876 1001791 366818 381680 116010 105069 115380 112268 132182 126681 119620 122369 81397 82734 263187 232689 677811 679958 211512 208995 270688 272614 318799 310788 330516 329457 346165 350385 324897 363065 711301 746270 529129 436538 288757 283578 330526 326643 345270 349015 351307 358710 394370 395593 634547 659671 41.15 67.7 1
11:30:07 2023-09-28 333393 329622 85718 85957 129468 130591 131018 133724 94959 94530 101746 102146 124046 124814 353508 380990 1008781 998837 368119 381731 116010 105035 115051 112192 132565 126506 119786 120474 81650 82734 265529 232888 679962 676790 210486 210306 269829 272876 318097 310717 329582 332805 343226 350786 325681 360366 717045 748350 532193 440383 288468 283702 330526 329422 342952 349294 354767 357624 391537 391994 630479 660282 41.15 67.7 1
11:30:08 2023-09-28 333621 330027 87507 85953 128994 134703 130583 133352 94828 94629 101780 102318 123809 124948 354621 378997 1010271 998874 366202 381680 116124 105069 114971 112268 132565 126593 119620 120307 81397 82734 269811 232362 674640 675833 211146 209977 269008 272911 318061 311221 330282 331762 343021 349302 325716 359316 716455 750034 523791 441472 288437 284241 330994 328515 342915 349956 353512 357225 391980 393338 634510 660282 41.15 67.7 1
11:30:09 2023-09-28 331780 329787 87552 85916 129177 130892 134114 133534 94892 94629 101605 102248 123299 124914 353834 383312 1016398 995188 364638 379676 116124 105300 114971 112383 132182 126593 119620 120307 81397 82734 265529 233052 672263 680918 210157 209977 270688 274328 319096 310788 330516 331260 345609 347981 326771 362622 714436 748350 529129 436570 290499 283109 329889 327702 345867 347176 355305 360097 390369 394070 626906 656408 41.15 67.7 1
11:30:10 2023-09-28 329818 330063 87500 85987 128785 134703 134021 133724 94762 94727 101712 102483 123332 125015 354370 379853 1013910 994482 368412 381680 115738 105215 114937 112887 132198 126647 119620 122319 81365 82734 265529 233416 682846 680687 210851 209649 270914 274131 320022 310064 331814 329760 345609 351884 328550 361776 714419 754107 527794 442246 288098 284361 329782 329225 346846 348215 351596 356829 391848 394732 630925 660350 41.15 67.7 1
11:30:11 2023-09-28 332787 330032 87507 85861 129422 130925 131051 133348 94795 94465 101955 102178 123960 124570 354370 378720 1016435 1004645 363866 379711 116124 105035 115414 112192 132216 126472 119869 120307 81397 82734 263187 233052 676531 676790 211146 209322 269864 272008 320807 310100 329815 332769 343537 349826 326771 364212 715522 747915 527794 437915 290767 282642 328929 329155 342952 349329 351632 358930 389513 392341 634244 655908 41.15 67.7 1
11:30:12 2023-09-28 329849 330545 87590 85945 128994 134289 130517 133603 94795 94629 101605 102382 123299 124948 353834 378997 1020875 1004645 367078 381949 115964 105069 114937 112268 132147 126715 119620 122319 81365 82734 263445 234513 675542 678228 211477 209468 272411 273464 320263 309781 331455 332091 343431 350770 327392 360330 713206 747330 529129 437856 288757 282678 330960 329458 345270 351695 351560 358676 389205 394070 635824 658341 41.15 67.7 1
11:30:13 2023-09-28 333388 330027 87574 85894 129297 134254 130616 133475 94828 94530 101780 102146 123842 124503 354334 382167 1007994 995968 365104 381680 116430 105035 115234 112345 132658 126263 120153 120140 81687 82587 265529 231639 686154 679921 210851 209684 269899 272876 317136 312709 329582 331260 346130 349024 327464 360438 717553 752656 527794 439051 288757 285405 327371 328906 343511 347211 353657 357914 394235 394106 627056 659274 41.15 67.7 1
11:30:14 2023-09-28 333618 329529 87574 85835 129293 134515 130772 133538 94992 94530 101955 102115 123875 124127 354621 382167 1005819 995968 366525 381141 116511 104890 115234 112192 132658 126297 119952 120307 81569 82668 267964 232837 682308 680635 211160 209837 272447 272770 318660 311881 329166 331619 345609 348259 331602 360438 716537 753574 512426 439101 288847 284427 326913 329403 346320 347176 354207 357914 393057 391719 627351 658341 41.15 67.7 1
11:30:15 2023-09-28 328818 330522 87432 85978 128870 134507 134145 133683 94762 94826 101291 102509 123266 125394 351807 378997 1019392 1001518 367078 381141 115625 105215 114777 112268 132198 126715 119620 122488 81397 82644 263187 232725 675681 676097 211548 208995 270688 272840 318578 311042 330223 329724 345645 351190 326771 360474 711301 746947 534898 437428 288793 284011 329925 326643 346846 348250 351307 359256 394370 395557 632714 658437 41.15 67.7 1
11:30:16 2023-09-28 331310 330067 87530 85953 128998 131041 134215 133603 94828 94629 101780 102350 123299 124981 353834 383043 1017155 998874 365522 379711 116124 105415 113656 112854 130719 126896 119918 120558 81640 82701 265529 232909 672880 682569 210710 209468 271292 272424 319060 310570 330370 331655 346615 350714 324933 362622 713426 752088 530463 436212 289050 283578 328929 327666 344474 347176 351596 357090 391023 394696 627221 656372 41.15 67.7 1
11:30:17 2023-09-28 331852 330036 87507 86202 129327 134515 130607 133724 94861 94727 101884 102280 123960 124981 354871 378997 1010964 1001791 370168 379676 116124 105069 115005 112345 132473 126681 119964 122285 81430 82734 267411 232362 675261 676790 212000 209684 269641 273711 318097 311296 334420 331296 343502 350420 325752 359316 715522 747915 533546 441472 288432 284698 329141 328551 345867 350236 353281 357225 392016 393026 635484 661551 41.15 67.7 1
11:30:18 2023-09-28 332823 330808 87590 85927 129028 134382 134097 133603 94795 94563 101780 102248 123299 124742 353798 378817 1015463 1006644 368981 382183 115990 103005 115348 112345 130628 126579 119884 120558 81565 82734 263187 231674 678688 677565 211929 208926 270653 274006 317136 311988 330099 331511 344571 351190 326771 359895 715522 744679 530463 437428 288283 285116 328397 328427 343165 349817 351487 357914 392194 393481 636571 658341 41.15 67.7 1
11:30:19 2023-09-28 332915 330032 87534 85987 128998 134382 134114 133603 94828 94597 101780 102312 123976 124981 351807 381595 1014629 994639 365005 378614 115771 105069 114971 112268 132381 126681 119620 122403 81397 82734 263187 233124 673269 676025 210521 210670 269899 272424 320028 310064 329756 331260 345396 350575 328514 362332 714419 754676 526460 439966 290354 283171 329782 328019 346356 350638 355268 357914 389786 394070 627277 660610 41.15 67.7 1
11:30:20 2023-09-28 333527 329751 87526 85886 129028 134882 130739 133538 94828 94597 101958 102178 123875 124775 353834 378755 1013191 1005188 366818 381141 116157 104890 115165 112192 132565 126472 119869 120307 81430 82734 263187 231603 678801 678228 211181 208995 271326 272840 317172 312023 329792 331834 345125 350350 324933 360510 717045 745767 530094 435813 288793 284689 327866 328729 345379 348285 351560 357593 393958 392341 630961 657613 41.15 67.7 1
11:30:21 2023-09-28 333834 329800 87593 85886 129302 130861 130616 133603 94861 94694 101884 102312 123332 124847 353834 378755 1014629 1005361 363830 381141 116157 104924 115234 112192 132434 126263 119952 120224 81795 82620 265529 231674 678497 676790 211216 209732 273797 273822 319330 311738 329436 332661 344465 351776 324789 363539 717443 747769 523509 435126 290209 283578 327936 329475 345867 348285 353621 357916 391573 392305 631599 655908 41.15 67.7 1
11:30:22 2023-09-28 330884 330067 87500 86202 128781 134546 133993 133731 94631 94761 101605 102483 123299 125015 351807 379888 1008744 994482 370067 381141 115804 105103 114846 112268 132124 126715 119781 120474 81397 82734 264644 232326 675512 679994 211265 209684 269899 273711 316844 311296 328458 329760 345645 349059 331134 359316 713967 748278 527794 439710 287886 285316 328929 326714 345028 348250 354498 356866 391573 395288 628144 660318 41.15 67.7 1
11:30:23 2023-09-28 333635 330849 87526 85978 129028 134511 134028 133789 94795 94694 101746 102312 123299 124948 353761 381025 1009702 995346 367488 381141 116090 105309 115096 112268 132273 126438 119786 120307 81569 82602 264644 232452 678539 682085 211005 210131 272447 274112 319530 312794 330406 330580 346615 349302 326943 360474 715522 752475 520875 439014 288811 285316 327866 330861 347583 349653 353657 358422 394513 393445 627351 658268 41.15 67.7 1
11:30:24 2023-09-28 330917 329764 85692 85953 128964 134703 130517 133638 94892 94759 101712 102382 124181 124981 353798 378997 1020838 1003931 367598 382219 115705 105215 114902 112744 132473 126890 119503 122488 81332 82734 263445 234074 669816 680153 211512 209580 270464 272840 318543 309559 331307 330688 346874 351155 327233 360474 711301 746800 536250 437373 288721 284423 329889 326643 345512 349294 351343 358710 393534 395557 635447 659671 41.15 67.7 1
11:30:25 2023-09-28 331533 329675 87523 86138 128716 131172 133924 130319 94762 94858 101572 102579 123266 125568 351735 378997 1017839 1001754 366558 381949 116010 105561 113780 113086 130719 126896 119884 120642 81523 82701 274597 232873 677425 682569 211406 209252 271066 272840 319765 311006 331579 329582 346615 351120 326771 363582 711264 746394 529129 437046 288757 283542 329391 326643 345234 349294 351524 358930 391848 395845 634694 657337 41.15 67.7 1
11:30:26 2023-09-28 333446 329769 85792 85887 129571 134184 130928 133465 94992 94465 101921 102115 124012 124600 354584 380723 1008744 998837 368119 381949 116124 105069 115131 112268 132239 126593 119620 120307 81397 82734 264644 233016 680334 676790 210851 210306 269829 272876 318543 311006 329582 333274 343502 351335 325681 360402 717553 752584 528942 441086 290946 284161 329640 329546 342915 349677 355123 357731 391980 392092 632723 660208 41.15 67.7 1
11:30:27 2023-09-28 332996 330032 87561 85953 128998 134664 130517 133568 94926 94694 101605 102280 123927 124981 354298 378745 1013944 1003894 369165 382723 116184 105225 115314 113189 130719 126579 119767 120642 81365 82701 264644 232853 678227 678155 211512 210124 270914 273711 318543 312454 330480 331762 343502 350350 325752 359859 718571 750034 532193 441619 288793 284410 329391 330393 344892 350376 353657 357624 392158 393409 635885 659777 41.15 67.7 1
11:30:28 2023-09-28 331816 329996 87526 85945 129173 134476 130798 133568 94795 94694 101817 102280 123299 124981 353761 382739 1016398 996764 364896 381949 116010 105215 115051 112345 132273 126593 119620 120558 81397 82912 265529 233052 677811 680918 210157 209977 270688 272388 319768 310535 330516 331726 346124 350822 327259 363466 715339 752439 532193 437592 290649 283983 329746 328480 346601 348181 355771 357593 390643 394070 627472 656372 41.15 67.7 1
11:30:29 2023-09-28 329813 330451 87469 86037 128960 134725 134145 130363 92792 93148 101684 102956 123828 125327 351627 381949 1014019 997910 371005 382110 115705 105181 114937 112679 132055 126715 119518 122403 81332 82701 260016 233052 680121 682569 211265 209977 269606 274358 318543 310535 329261 330491 345645 349826 325716 359244 712884 748048 527794 441329 287873 284410 329960 327401 346773 348215 353657 357878 393333 395845 628588 662494 41.15 67.7 1
11:30:30 2023-09-28 333420 330072 85675 85949 129426 134382 130862 130166 94959 94629 101850 102312 124079 124862 354334 378745 1017876 1004645 364969 382219 116124 105069 115575 112570 132400 126681 119620 122369 81509 82734 265529 233745 677720 678228 211512 209977 272988 274987 321459 310722 330985 333130 343431 350245 328086 364025 715265 747072 529129 439051 290946 282678 329960 329368 345623 350306 353621 358676 389751 393517 635447 657803 41.15 67.7 1
11:30:31 2023-09-28 333933 330000 87593 85945 129212 131051 130620 133724 94959 94694 101850 102382 123927 124742 353834 382167 1007244 995894 367598 381680 116157 105035 115200 112192 132658 126506 119952 120307 81762 82677 263187 230918 686755 676061 211146 210306 270878 272876 318061 312937 329582 331798 346130 350750 325681 360474 716537 753720 527794 439746 288978 284934 327406 329689 343440 347695 354193 358930 394549 394034 627351 659274 41.15 67.7 1
11:30:32 2023-09-28 333902 329760 85764 86013 129391 134476 130649 133534 94992 92903 101884 102280 123960 124622 354334 382167 1007244 995968 365104 381680 116511 105001 115234 112038 132595 126263 120119 120140 81687 82635 264644 231913 689786 682569 211040 210166 272447 273570 317920 313850 329902 331583 346651 349267 325646 360474 716537 755367 518896 439815 288757 285316 327636 328693 346846 347211 354730 358930 394513 393204 627351 658807 41.15 67.7 1
11:30:33 2023-09-28 328782 330063 87534 85978 128960 134511 134086 133707 94795 94761 101605 102515 123299 125394 353798 378997 1020875 1003217 367078 379711 115705 102907 114743 112919 132021 127100 119620 122522 81365 82734 265529 232873 672777 676061 212176 209649 270688 273778 319025 310788 329488 329760 345609 351471 327464 360510 712848 746822 523233 437811 288829 284445 330925 327136 344992 350376 351379 358710 393255 395593 636423 660610 41.15 67.7 1
11:30:34 2023-09-28 329511 330067 87469 86013 129177 134546 130697 133724 94860 94727 101924 102414 123842 124981 353798 378997 1020875 1003689 367078 379711 115738 105556 113315 113262 130537 127106 119518 120810 81300 83100 267019 233858 668541 681813 212367 209942 270688 272911 319025 312149 332101 330616 344536 351401 327696 360510 713389 747072 529129 437811 288892 284445 331695 327136 343475 350341 351632 359476 389786 394732 636571 658341 41.15 67.7 1
11:30:35 2023-09-28 335528 330036 85760 85945 129391 134441 130739 133568 94992 94694 101989 102280 124079 124536 354584 382202 1007244 998837 367859 381949 116544 104890 115750 112038 132595 126263 119952 119974 81654 82587 265529 231710 678217 678709 210668 210306 269899 272876 319033 311988 329582 332805 345574 348294 325681 360438 717553 754821 530463 440113 288504 284196 330292 330313 345623 350885 355159 358820 392016 392127 629992 660282 41.15 67.7 1
11:30:36 2023-09-28 332797 329529 85792 85894 129571 134515 130772 133538 94926 94629 101850 102784 123927 124948 354621 382183 1013981 1002462 368893 381877 116057 105371 115383 112854 130628 126876 119918 120642 81532 82734 263187 232689 675269 677529 211301 210783 269864 273711 319025 311514 331344 333203 343537 349826 326700 360474 717553 748314 536969 441638 288793 284894 329889 328924 342952 350376 354767 357914 392194 394106 634244 660318 41.15 67.7 1
11:30:37 2023-09-28 331852 331278 87566 85945 129297 134609 130616 133672 94861 94793 101955 102445 123875 124981 353834 382775 1017292 998128 364932 381949 116124 105142 115165 112854 132273 126681 119620 122285 81430 82734 264644 233052 672763 681917 210816 209977 271326 272424 319768 311194 328422 331762 346960 351353 327283 363430 715834 748206 524826 436937 290860 284232 329746 328515 346846 347695 354730 358132 391262 394696 627166 658268 41.15 67.7 1
11:30:38 2023-09-28 330813 330750 87559 85978 129442 134502 130607 130363 92824 93148 101858 102687 124188 124914 354189 382025 1016681 995235 364787 382146 116010 105215 115051 112268 132273 126593 119918 122798 81397 82734 262310 233617 674903 681564 211118 210853 269899 272840 320513 310570 328458 331762 345881 348259 325716 362622 713426 755925 533546 440076 291009 283741 329960 328197 343475 348007 355844 357090 390952 394070 626906 656408 41.15 67.7 1
11:30:39 2023-09-28 333894 329764 87628 86013 129422 134703 130608 133724 94828 94629 101780 102350 123842 124981 353798 378997 1013910 1004916 369165 381949 116157 105069 115200 112268 132565 126681 119869 120307 81598 82734 265529 231639 675633 678709 212176 209370 273411 274075 320435 312431 331183 332391 345503 351858 327124 360294 717443 745317 530463 437046 288721 285352 328397 329439 345504 349259 351487 356804 394549 394070 635484 659560 41.15 67.7 1
11:30:40 2023-09-28 333618 329778 85716 86169 129160 130951 130862 130142 92792 93019 101819 102483 123946 124953 353798 378720 1014629 1005151 364641 381949 116317 105001 115085 112038 132492 126263 119952 120224 81706 82587 265529 231639 681261 677748 211477 209977 272156 272614 318543 312023 330049 332769 344571 351884 324933 363720 716537 744642 506482 436085 290173 284845 329824 329422 345623 348285 353657 358167 393021 392341 631892 655445 41.15 67.7 1
11:30:41 2023-09-28 330321 330067 87469 86046 128998 134546 134052 133672 94795 94727 101605 103148 123299 125361 353798 378755 1013154 995931 368968 378614 115738 105069 114857 112635 132055 126715 119620 122319 81458 82895 264644 232801 677064 682569 211406 210019 270914 274829 317955 312739 331925 332309 346130 350350 325716 359316 714419 751491 527294 441619 288323 284880 329960 327560 345547 348250 353657 357371 390952 395566 629106 660318 41.15 67.7 1
11:30:42 2023-09-28 334845 329537 87561 85945 129422 134515 130616 133538 94992 94530 101850 102146 123842 124536 354334 378720 1016398 1004645 363830 381949 116350 104963 115200 112989 132565 126297 119952 120224 81397 82734 265529 232398 676120 676790 211512 210124 271101 272008 320028 311725 329582 332841 344571 349861 326771 363720 716176 747117 530463 436429 291357 283975 328663 329439 344892 351875 353939 360900 393534 392919 633964 658734 41.15 67.7 1
11:30:43 2023-09-28 331852 329809 87661 85949 129422 134348 130706 133568 94861 94563 101955 102248 124214 124775 353834 378997 1017986 1004645 364969 379676 116311 105415 113631 112854 130719 126579 119918 120642 81556 82701 265529 233637 672510 677675 211406 210089 270688 272840 320548 310064 331455 333816 346605 351401 325681 360474 714436 746961 529129 438758 288833 283542 331695 327702 343440 349852 351632 358967 389786 393481 635668 656408 41.15 67.7 1
11:30:44 2023-09-28 333316 329746 87540 85953 129028 134417 134114 133568 94795 94727 101814 102280 123927 124981 353834 381061 1007244 995696 367598 378614 116317 105069 115200 112192 130901 126472 119952 120307 81687 82734 262310 230883 696222 676097 211181 210306 270464 272911 318097 312973 330012 331798 346651 349302 325681 360474 716537 754020 518896 439453 288617 285084 330058 329582 346664 349899 355159 358857 394369 392990 627240 661328 41.15 67.7 1
11:30:45 2023-09-28 335083 329533 85796 85920 129422 134324 130838 133534 94861 94498 101955 102121 124046 124302 351483 382490 1010271 1000996 368119 382760 116411 105191 115578 112268 132757 126545 120202 120474 81650 82734 264644 232888 680521 680635 211371 210124 270653 272911 318578 312973 329436 331511 346408 351618 325681 360474 717553 754288 524826 439847 288275 284845 327901 329689 343475 347730 354193 358676 394549 394070 627351 658305 41.15 67.7 1
11:30:46 2023-09-28 328782 329787 87526 86037 129028 134510 134114 133538 94795 94761 101746 102414 123299 125188 354334 378997 1020875 1003931 366558 379711 115738 105283 114891 112952 132381 126930 119620 122353 81365 82734 263445 234074 671653 678525 212211 209684 270723 273711 319025 309847 329524 331534 345361 351717 328013 360294 713243 745622 529129 438284 288649 284374 331516 327489 346846 351875 351596 356053 390952 395001 635824 657803 41.15 67.7 1
11:30:47 2023-09-28 328818 330067 87507 86046 129032 134546 134097 130274 92856 93148 101718 102719 123913 125327 354203 378925 1023317 1004534 367785 383301 115738 105103 114777 112789 132055 127140 119518 122488 81365 82734 257761 233673 668035 680562 211583 209831 270688 272911 319060 310100 329488 330795 345645 351436 325421 360510 713389 746858 527794 438804 288874 284618 331731 327172 343475 350376 351668 359476 392671 394696 636119 658341 41.15 67.7 1
11:30:48 2023-09-28 333870 330067 87567 86139 129028 134324 130649 133475 94894 94694 101955 102248 123927 124536 353798 382202 1007244 995968 366858 381141 116544 104963 115234 112192 132561 126263 120236 120140 81687 82620 265529 231639 680975 676025 210900 210719 273217 273883 319554 312355 329472 333166 346282 349198 328623 360366 718498 754107 506482 439746 288829 284246 327901 330313 346356 348215 355552 358422 393057 392056 626742 659311 41.15 67.7 1
11:30:49 2023-09-28 334845 329782 85842 86128 129713 134455 131141 133817 92793 92891 102065 102350 124321 124795 354907 380990 1011001 1000331 368119 382760 116090 105412 115040 112744 132381 126613 119918 122285 81397 82734 263187 232689 679683 677269 211181 211000 269899 274006 318801 311769 330282 333816 343572 349302 325752 360438 717553 752656 530463 441306 288793 284445 329658 329689 342952 349329 355844 357914 392194 392341 630998 659814 41.15 67.7 1
11:30:50 2023-09-28 330881 330072 87482 85982 129302 134358 130616 133638 94959 94597 101814 102382 123842 124981 351807 381631 1017912 1000331 365522 382001 116044 105035 115005 112415 132182 126506 119620 122319 81658 82668 264644 232837 677100 681845 211406 209955 271445 272735 319626 311336 331455 331117 347209 350105 326771 363427 715436 748314 529129 436443 290599 284011 329658 329048 345028 347973 351560 357903 392194 395566 629807 656408 41.15 67.7 1
11:30:51 2023-09-28 332455 329920 85743 86176 129220 130835 130706 130053 94892 94661 101712 102350 123913 124948 353725 382131 1017876 998837 364787 382219 116124 105108 113631 112345 132239 126681 119620 120474 81565 82734 265529 232689 675899 681917 211477 209942 271515 272805 319965 311042 328919 331762 347173 349302 326771 363391 714436 748278 530463 436506 290463 283940 329889 328658 344957 347176 351596 357593 392087 395252 628108 656335 41.15 67.7 1
11:30:52 2023-09-28 331816 330473 85671 86097 128994 131196 130620 133817 94926 94661 101746 102382 123809 124948 353798 378392 1008744 1001754 367822 382219 116613 105561 113771 113041 130901 126788 119918 120642 81728 82701 270369 232510 690684 676643 212176 210271 270843 274131 318766 311703 331183 331726 343537 351401 326665 360330 716898 751243 532193 441619 288721 284943 329391 329155 345867 350376 353621 357914 393333 394347 636571 660282 41.15 67.7 1
11:30:53 2023-09-28 333152 330027 85764 86072 129173 134629 130616 133731 94959 94694 101746 102752 123842 124981 353798 383312 1017118 996764 366003 379711 116124 105181 115131 112570 132565 126681 119620 120474 81397 82734 263187 233380 673765 679921 210816 210635 270688 272805 320513 310753 328919 331440 345574 348259 325646 363684 714436 754821 527294 438873 291070 284090 330513 328515 346846 351380 356490 359876 393534 394481 627166 659237 41.15 67.7 1
11:30:54 2023-09-28 331496 330027 85700 85953 128960 134511 130607 133696 94795 94759 101850 102414 123266 124981 353508 382146 1016910 995235 368119 382760 116024 105371 115314 113041 130355 126842 119884 120642 81365 82734 265529 234110 674793 681601 211477 210930 269606 274232 320028 310758 332396 331726 345609 350105 327158 360402 713894 756460 529488 442043 288793 283542 331426 327666 344439 349015 355880 358967 390643 395580 627351 659274 41.15 67.7 1
11:30:55 2023-09-28 333794 329996 85728 85953 129256 134703 130607 133724 94992 94726 101746 102382 124012 124775 353798 378755 1014629 1005151 366818 379415 116397 105035 115360 112415 132565 126559 119952 120605 81687 82701 267853 231603 678265 678709 211512 210060 272156 272876 318061 312901 330049 331476 345361 351884 324645 363430 718498 744497 533132 435939 288649 285214 328715 329546 346356 349259 353693 357903 393922 393195 632166 658734 41.15 67.7 1
11:30:56 2023-09-28 333798 329497 87574 85920 129391 134703 130928 130142 92793 92952 101929 102420 123946 124795 353616 381141 1017403 1005965 364492 382146 116477 105035 113631 112268 132750 126862 120202 120307 81621 82701 265529 232525 681382 678525 211548 210271 271515 272388 320450 311479 330049 333545 345090 350385 327464 364235 717553 753048 534898 436429 291357 284091 328893 329689 344892 349329 353657 358132 390952 392305 632787 655872 41.15 67.7 1
11:30:57 2023-09-28 331583 330032 87526 85953 128870 131060 133924 133603 94762 94694 101572 102382 123299 124981 351771 379853 1008708 995188 370215 381680 116331 105035 115051 112268 132090 126647 119620 120307 81625 82734 265529 232163 673312 680918 211512 210354 273722 274302 319530 311881 331455 330580 347031 350174 328391 360258 714759 752584 535468 439842 288458 285387 331229 327560 345476 348250 353657 357624 393021 395701 628108 660282 41.15 67.7 1
11:30:58 2023-09-28 334221 330500 85731 86229 128818 131015 130697 130142 92698 93084 101681 102451 123913 125087 353725 380990 1009741 997359 368013 381949 116124 105069 115085 112268 132273 126579 119620 120474 81397 82734 263187 230883 678050 676061 211477 210271 269899 272911 317136 313083 330516 331224 347173 349826 325681 360474 716455 752620 534898 439202 288757 285954 328397 328427 345476 348215 354730 358422 394584 395845 627148 660282 41.15 67.7 1
11:30:59 2023-09-28 332203 329497 85824 85945 129391 134515 131042 133724 94959 94694 101850 102312 123842 124948 353834 378997 1019392 1004645 366040 379676 116124 105446 114971 112268 132473 126681 119620 120607 81602 82668 265529 234059 673139 678192 211406 210201 270961 274183 320856 309887 331455 332733 344536 350910 327477 360510 716455 747915 527794 439097 290499 282718 330674 329403 344892 350341 353657 358930 389751 393793 636119 656408 41.15 67.7 1
11:31:00 2023-09-28 331276 329604 85743 86210 129215 131015 130620 133724 94795 94694 101746 102687 123828 125154 353761 378997 1020875 1005051 367414 379676 115771 105103 114971 113139 130320 126681 119620 122488 81397 82734 270369 234038 666792 678709 212176 209977 270688 272911 319060 311670 330223 331762 344571 351436 325646 360510 713389 747118 529129 438740 288829 284290 331695 327631 346283 350341 351596 359476 390678 395845 636571 660029 41.15 67.7 1
11:31:01 2023-09-28 333798 329715 85675 85949 129391 134308 130616 133499 94992 94497 101955 102178 124046 124093 353834 381560 1007244 998874 367859 381949 116699 105381 115635 112789 131084 126545 120119 120307 81668 82701 265529 232546 681963 680635 211294 210306 270688 273676 319033 313526 330516 332229 346615 349302 325681 360510 717443 754821 529129 440058 288793 285280 327901 329689 344474 348215 354730 358967 395140 394696 627351 659741 41.15 67.7 1
11:31:02 2023-09-28 333789 329004 85675 85920 129254 134515 130829 133465 94992 94530 101850 102420 123946 124031 351771 381025 1007244 998837 367078 381680 116511 104929 115234 112115 132526 126263 119952 120307 81565 82734 263187 232689 682571 676025 211329 210341 270688 273676 318097 313413 329582 332217 347173 349302 325716 360546 717045 754821 524332 440058 288829 285280 327901 329689 344439 347938 354767 358967 395418 394661 627351 659274 41.15 67.7 1
11:31:03 2023-09-28 330990 329760 87507 85953 128960 134348 134062 133603 94795 94727 101746 102350 123299 124981 353508 378745 1022651 1006039 367004 382760 115990 105371 115279 113152 130537 126876 119801 120642 81365 82734 263445 234440 669711 679671 212141 210271 271101 273676 320028 312703 332396 331762 344571 351963 325646 360510 714382 747330 531798 439179 290463 283542 331695 327702 343440 350341 353657 357054 389822 394383 636571 656408 41.15 67.7 1
11:31:04 2023-09-28 333537 329537 85707 86037 129302 134609 131009 133724 94959 94694 101850 102350 123842 124862 353798 381863 1007244 995931 365874 381141 116317 105412 115165 112192 132565 126438 119952 120224 81654 82587 265529 230883 680496 676061 211364 210341 270688 274289 318097 312937 329582 332482 346924 351884 327223 362332 717479 754640 527794 439600 288649 285236 327759 329546 344474 348181 354730 358967 394549 395109 627277 659237 41.15 67.6 1
11:31:05 2023-09-28 333640 329502 85679 85916 129212 134609 130928 130142 92887 92857 102034 102248 123946 124708 353653 382060 1009628 1000758 368046 381680 116397 104856 115360 112038 132750 126370 120202 120140 81621 82587 267964 231639 679309 678562 211181 210341 270653 272911 319060 311988 330012 333310 345645 349024 325681 360474 717553 755657 527794 440369 288793 284525 327901 330688 345478 348250 355807 358930 393333 392305 626742 661477 41.15 67.7 1
11:31:06 2023-09-28 329813 330773 87440 86138 128742 131196 133924 130453 94762 94826 101572 102579 123266 125394 351771 378709 1017912 1001791 367078 381949 115771 105069 113514 112192 132182 126438 119620 120307 81397 82734 265529 232689 677738 679958 212445 210026 273604 273883 320486 311372 330344 329617 347067 352069 327623 364025 712665 747334 526460 437833 290499 284445 329675 329692 345512 349782 351596 357054 391023 396295 636571 657839 41.15 67.6 1
11:31:07 2023-09-28 330558 329782 85767 86179 128857 131173 130616 130233 92729 93084 101785 103193 123913 125188 353761 378464 1022324 1006046 367712 379676 115738 105249 114857 112919 130355 127106 119620 122522 81365 82734 263445 233673 667144 676061 212211 209977 270723 272911 319025 310100 330219 332036 345090 351471 331639 360546 713426 746822 530463 439088 290499 284845 331928 327172 344474 351875 353657 357054 389822 395288 636571 657839 41.15 67.6 1
11:31:08 2023-09-28 333316 329529 85675 85953 129212 134441 130583 133534 94959 94595 101780 102178 123842 124570 353798 381899 1008744 995968 367078 381680 116430 105069 115314 112989 132561 125880 120119 120170 81747 82635 265529 231425 681694 680153 211371 210825 273025 274181 318918 313006 329399 332769 346651 349302 325716 360546 719592 755293 533546 440475 290463 284845 330526 332272 343440 348215 355268 359842 395454 394070 627130 659311 41.15 67.7 1
11:31:09 2023-09-28 333393 329849 85750 86050 129558 134455 131051 133313 95058 94530 101955 102420 124255 124503 353798 380723 1010211 1000246 368009 381680 116124 104997 114971 112505 132216 126472 119620 120307 81430 82734 263187 232689 678540 678709 211230 210376 270653 273711 319060 312059 329582 333310 346389 349302 325716 360510 718571 755939 526460 440369 290499 284445 327901 330688 345867 348250 355552 358930 393333 392341 625379 660282 41.15 67.7 1
11:31:10 2023-09-28 329813 330415 87436 86138 128742 131196 134114 130265 94762 94891 101605 102585 123266 125394 351771 378997 1017912 1001518 366818 382578 116231 105561 113771 112854 130649 126613 119835 120558 81556 82701 267964 232873 675643 682569 212325 209942 271515 272876 319060 312961 332087 329724 346651 351471 327233 362586 714419 747118 529129 437738 288829 284538 329925 327172 348322 348285 351596 357054 392194 396403 632861 658585 41.15 67.7 1
11:31:11 2023-09-28 331314 329715 87499 86254 129147 131000 130517 133720 94795 94662 101780 102687 124051 125185 353798 381899 1017876 998874 364969 381949 116124 104997 115005 112192 132090 126559 119620 120307 81650 82734 265529 232853 677415 681954 211512 210159 271551 272876 319543 311042 328458 331762 347733 351884 326771 363720 714473 748278 523233 436725 290861 284175 329925 328693 345512 348215 351596 357593 392194 395845 629069 656408 41.15 67.6 1
11:31:12 2023-09-28 332003 329760 85764 85987 129208 134511 134028 133568 94828 94662 101746 102930 123842 125226 354043 378745 1012503 1000931 369165 382183 116217 105337 115348 112756 130355 126545 119620 120307 81397 82734 263187 232362 675650 676643 211548 210818 269864 274166 320435 313369 328458 332986 343572 350420 327194 360438 717553 748242 531686 441730 288793 284880 329925 329190 344892 350901 354767 358422 393369 394661 634767 660318 41.15 67.7 1
11:31:13 2023-09-28 331852 330036 87532 86179 129164 134358 131513 133568 94795 94629 101746 102280 123299 124775 351447 377895 1011681 1004645 367858 378614 116157 105069 115165 112268 132473 126681 119869 120307 81542 82912 265529 232362 676024 676790 212544 210306 269899 274551 318578 312023 328458 332769 344813 351998 329481 360402 717045 749455 522192 441417 288757 284995 329426 328729 343475 350901 354767 357914 393333 394661 634578 660318 41.15 67.7 1
11:31:14 2023-09-28 332555 329992 87628 85987 129166 134609 130862 130354 92792 93148 101963 102483 123913 124914 353653 382597 1020410 998185 364787 379717 115930 105069 115051 112268 130719 126613 119620 120724 81430 82734 263187 232888 678475 681954 211181 210741 271551 272876 319543 311042 328458 331798 347209 349302 326626 363720 715522 751619 530463 437990 290946 284109 329925 328693 344474 347176 351632 357628 392158 394732 627628 656372 41.15 67.7 1
11:31:15 2023-09-28 331583 329537 87534 85949 129032 134511 134097 133603 94828 94563 101605 102280 123332 124862 351771 378464 1010248 1003657 367341 381680 116090 104997 115005 112268 132124 126593 119620 122319 81654 82734 265529 232326 675393 676790 212261 210719 272411 274758 318918 311845 331432 332391 344430 351296 329554 360294 716898 748242 526460 441619 288793 284880 329746 329279 345867 350411 354229 357914 393119 394374 636119 661985 41.15 67.6 1
11:31:16 2023-09-28 333420 329524 85735 86120 129284 131084 130607 130053 92698 93148 101785 102483 123913 124742 353834 377859 1010211 1004608 370215 382219 116124 105069 115200 112268 130355 126593 119786 122285 81683 82734 265529 232362 674261 676790 212544 210341 270430 274586 318801 311988 328458 332769 344848 354556 326700 360438 717045 748812 527794 441619 288991 284916 329658 329190 344439 351182 354767 357914 393333 394696 634767 661291 41.15 67.7 1
11:31:17 2023-09-28 331592 330032 87547 86020 129212 134511 130616 133603 94795 94597 101780 102912 123299 124948 351807 382202 1017912 998128 364638 381949 116157 105103 115005 112192 132216 126506 119781 120573 81658 82895 267019 232909 677300 682569 211371 210201 271825 272735 319885 312739 328919 331511 346687 349302 326771 364274 715945 748314 495689 437119 291421 285041 329711 328693 344474 347695 353657 358132 392194 394732 627221 656445 41.15 67.6 1
11:31:18 2023-09-28 332092 329395 85739 86201 129254 134476 130919 133638 94828 94597 101718 102617 123913 124775 353834 382775 1017155 995123 364932 381949 115930 105446 114971 112887 132124 126681 119620 122319 81430 83010 264644 233088 674143 679958 210851 210818 271551 272651 320548 311078 328955 331798 345680 348294 327745 363720 715016 754858 532193 437852 291421 284237 329960 328658 343511 347730 354767 358167 391573 394696 627328 656445 41.15 67.6 1
11:31:19 2023-09-28 331852 329809 87594 85987 129028 134476 134132 133603 94828 94727 101780 102210 124009 124862 353798 377931 1011718 1002230 368412 382037 116311 105415 113552 112822 132538 126579 119918 120558 81556 82701 265529 232219 675509 678672 212878 210159 270688 274586 320209 311774 328919 332535 346140 352527 325752 363731 717553 747915 530463 441348 288721 285352 329391 328693 344233 350411 353367 357914 393369 394732 636571 660318 41.15 67.6 1
11:31:20 2023-09-28 332355 329457 87503 86120 129185 134609 130788 133631 94828 94662 101718 102585 123299 124895 353798 378464 1013191 1004438 367858 381680 116157 105069 115254 112192 132381 126472 119620 120307 81397 82734 263187 231639 674764 678228 212878 209684 270723 274358 318317 311988 330516 331834 345645 352245 325716 363102 715522 745767 530463 440058 288725 285543 330526 329190 343475 350411 353657 357914 393405 394696 636571 660318 41.15 67.6 1
11:31:21 2023-09-28 332203 329533 87507 85974 129028 134417 134105 133603 94828 94727 101780 102280 123299 125290 353544 384387 1018776 996727 364787 382723 116184 105376 115394 113041 130537 126755 119952 120474 81565 82734 265529 233493 673139 681601 211111 210965 271480 272840 320856 313886 328919 332499 346130 349532 325646 364235 715485 754821 532193 439152 291707 283980 330656 328658 344439 347695 355268 360863 391848 394661 627351 656408 41.15 67.7 1
11:31:22 2023-09-28 332203 329760 85743 86348 128960 134476 130583 133685 92623 94825 101817 102483 123266 124948 351771 380954 1017242 995346 365485 382219 115897 105181 115131 112602 132239 126647 119620 120474 81365 82734 263187 233493 674399 680153 211181 211296 270653 272840 320738 310788 328919 331762 346130 349024 327158 363134 715215 756460 533546 441104 291357 283940 330889 329390 344439 348250 355880 358132 391812 395252 627079 657803 41.15 67.6 1
11:31:23 2023-09-28 332819 329715 85679 86072 129267 131106 130862 130086 92761 93148 101819 102483 123946 124948 354457 378853 1016186 1007473 369165 381949 116284 105069 115165 112537 132723 126579 119869 120474 81621 82734 267632 232076 678164 679671 212843 209614 271515 274515 318507 312901 330985 332769 345645 352491 327696 360474 717553 745731 534898 438394 288757 286061 329622 329653 344439 350341 351596 358930 395467 394661 636571 660245 41.15 67.6 1
11:31:24 2023-09-28 332274 329502 85728 86013 129177 134476 130616 133568 94861 93123 101850 102445 123842 124948 353798 378997 1013944 1005151 369165 381680 116124 105181 115165 112268 132239 126559 119620 120307 81565 82734 264644 231639 682432 678709 212693 209649 271066 274551 318061 312023 328422 332499 345574 352527 325646 360474 717553 746258 530463 439051 288842 285352 329391 329190 344696 350376 351560 358422 393922 394661 636349 662494 41.15 67.7 1
11:31:25 2023-09-28 332475 329742 85739 86210 129121 131173 130649 130233 92761 93084 101785 102483 123266 124948 351735 382131 1017514 996690 364896 381949 116090 105480 115131 112976 130719 126681 119620 120307 81654 82734 263187 233016 674647 676025 210851 211296 271066 273586 320513 311006 329186 331762 345645 349024 325681 364235 714979 755925 530463 439746 291357 284175 330656 328658 344474 348181 355844 358167 392123 394732 627351 658268 41.15 67.7 1
11:31:26 2023-09-28 333302 329497 87540 86068 129256 134441 130517 133603 94959 94694 101746 102382 123842 124948 353798 377859 1013117 1004401 369952 379451 116124 105181 115165 112268 132239 126525 119948 120482 81658 82952 265529 231822 677665 678672 212736 210319 273025 275022 318624 311845 330516 331762 345609 352491 325716 360330 718571 746989 529129 440470 288721 285031 329640 329422 343475 351147 353621 358422 393922 394661 636571 660282 41.15 67.6 1
11:31:27 2023-09-28 333393 329813 85739 86210 129220 134629 130697 133568 94795 94629 101858 102420 123266 124948 353798 378997 1014629 1007361 369165 381949 116157 105035 113631 112268 132273 126472 119620 120307 81397 82734 265529 231639 685292 678709 212693 209614 271326 274323 320619 312023 330985 332769 345609 352527 325646 360474 718062 746822 529129 438850 288721 286190 329391 329653 344439 350376 351632 358676 394235 394661 636571 660282 41.15 67.6 1
11:31:28 2023-09-28 330813 330509 85702 86101 129177 131196 130620 133910 94992 94727 101746 102414 123299 124981 353798 382167 1017514 996764 366302 383192 116646 105595 113771 113041 130628 126998 119918 120642 81728 82701 270369 233601 675269 680635 211181 211296 271897 272876 320856 311372 329381 332265 345645 348294 328514 363943 715522 757031 534898 439746 291357 283644 330656 328693 344474 348215 355844 358167 392123 394696 626906 656408 41.15 67.6 1
11:31:29 2023-09-28 331966 330773 85743 86091 128960 134703 130620 133817 94959 94759 101785 102414 123299 124948 351771 379853 1016398 995346 366040 382219 115738 105069 114971 113197 132473 126681 119620 120474 81397 82734 263187 233745 672027 676061 211512 211479 270653 272911 320738 311470 329186 331798 345645 349302 326665 363134 716537 757031 522456 441619 291156 283671 330925 330159 344474 348250 356384 358132 391848 394696 628516 658268 41.15 67.7 1
11:31:30 2023-09-28 332306 329493 85724 85945 129173 134476 130649 133568 94893 94694 101780 102382 124222 125140 354043 378817 1014519 1007510 369128 382183 116264 102777 115314 112822 130628 126525 119869 120307 81654 82734 265529 232020 675986 678709 212878 209649 271515 274846 318660 312937 328422 332769 345645 352527 325646 360510 717553 745029 530463 437738 288757 286208 329391 329653 343475 350341 351560 358930 394513 394696 636571 660245 41.15 67.6 1
11:31:31 2023-09-28 333894 329502 85707 86008 128998 134441 130649 133568 94926 94694 101921 102280 124012 124775 353798 378755 1014629 1007811 367078 381949 116157 105035 115165 112192 132565 126472 119620 120307 81654 82734 265529 231639 677269 678709 211548 209649 272156 273676 318543 313193 328692 332805 345645 351436 326771 362586 718571 745778 533132 436429 288793 285954 328893 329689 345722 349782 351596 358167 394549 394070 633721 658585 41.15 67.6 1
11:31:32 2023-09-28 329773 330036 87526 86097 128998 131196 130829 132504 92824 93148 101785 102585 123913 125207 351591 380815 1016681 995235 367822 382219 115930 105249 113514 113262 130355 126978 119620 122488 81397 82734 263187 233858 672916 679958 212176 210635 269864 274551 320025 310788 329488 331762 346651 350910 327688 362807 714436 756513 526460 442246 288793 284534 330639 327702 344992 349259 356384 358676 390988 395845 627221 659741 41.15 67.6 1
11:31:33 2023-09-28 329542 329764 87507 85987 128998 134511 130607 133638 94959 94727 101746 102515 123842 125274 351807 378755 1014629 995346 366718 379711 116010 105069 115051 112822 132182 126681 119620 122488 81397 82734 264644 233745 674080 676097 211583 210965 269864 274358 320028 310788 329488 332217 346165 350910 327688 360438 714473 757031 528981 441933 290554 283578 331695 328197 344509 349294 356673 359185 390678 394732 627130 662494 41.15 67.6 1
11:31:34 2023-09-28 334733 329742 85707 86083 129245 130835 130829 130020 92856 93019 101819 102451 123809 124742 353761 378720 1016792 1007510 367041 382219 116124 105035 115131 112989 132596 126438 119786 120307 81621 82734 263187 231603 689719 678709 212176 209977 272346 273676 318543 313661 330516 332769 345645 351928 326771 363171 717224 745767 530094 436706 288829 285989 328893 329403 343475 349782 351596 357054 395418 394696 636313 658807 41.15 67.6 1
11:31:35 2023-09-28 332823 329497 85760 85945 129297 134609 130620 133724 94959 94694 101780 102350 124038 124742 351771 377328 1014629 1005151 368642 379711 116124 105069 115131 112192 132565 126472 119620 120307 81654 82734 260886 231639 680863 678709 212509 209614 271551 274131 318061 312937 328422 332535 346140 352527 327696 360510 717553 745731 530463 439439 288757 285472 329658 329689 346846 351875 351343 359839 395553 394204 636460 660610 41.15 67.6 1
11:31:36 2023-09-28 330875 329528 85764 86176 129130 134476 130517 133603 94828 94793 101780 102547 123233 124981 353798 378755 1016792 995936 368568 379711 115771 105069 114937 112537 130462 126715 119620 122319 81397 82734 265529 234110 670619 679921 212176 211296 269864 274323 320513 310753 329488 331798 346687 350385 327688 360510 714473 757031 530841 442357 290463 283578 331964 328427 347829 349294 355807 358422 391573 395845 629106 662266 41.15 67.6 1
11:31:37 2023-09-28 333834 330773 87603 86013 129297 134609 130649 133724 94828 94694 101921 102280 124012 124742 354334 378720 1014629 1005151 364344 382037 116344 105381 114009 112724 132723 126579 120119 120307 81700 82701 265529 231496 679635 678709 211548 210341 272416 272840 320001 312830 330516 333545 345609 350910 326771 364568 718350 747915 530463 436429 290950 285280 328893 330455 343440 349294 351596 358132 394549 394106 633758 656408 41.15 67.6 1
11:31:38 2023-09-28 333527 329715 85703 86083 129422 134506 130616 133538 94959 94562 101858 102592 123842 124570 353834 378720 1017514 1005114 363830 381680 116430 105035 115200 112192 132565 126297 119952 120224 81598 82734 265529 231674 682640 676790 211583 210341 272381 272840 320028 311596 330282 333528 345367 350910 327233 364823 717553 747915 517546 436711 291769 284845 328893 330223 343405 349329 353657 358167 394549 394106 631892 656372 41.15 67.6 1
11:31:39 2023-09-28 330521 330027 87594 86105 128904 134546 134180 133638 94860 93286 101605 102445 123299 125433 351519 382146 1016910 996764 368824 382760 115990 105444 115199 112854 130264 126998 119620 120558 81397 82734 263187 233745 671699 681399 212176 210341 269864 274586 319779 311011 329488 331493 346651 350910 327653 360402 713426 755925 534898 442357 288987 284445 331928 328392 346048 349573 356384 358930 390988 395845 627221 659777 41.15 67.6 1
11:31:40 2023-09-28 329546 330036 87499 86116 129080 134511 134097 133638 94795 94759 101746 102414 123299 124981 351771 378755 1014629 995346 367305 380551 115771 105069 114937 112679 132055 126681 119620 120724 81397 82734 265529 233781 672007 679958 212211 211050 269829 274551 320028 310100 329488 331762 346443 350385 327688 360438 714436 756496 524078 442246 288829 284210 331426 327702 344509 349294 356636 356827 390952 395566 627093 660282 41.15 67.6 1
11:31:41 2023-09-28 333830 329533 85577 85987 129212 130835 130964 130142 92729 93050 101819 102451 123946 124675 351627 381141 1014482 1009646 366521 381949 116124 105035 115120 112268 132723 126929 119952 120307 81687 82734 264644 231567 678152 678525 212176 210124 272381 272911 318578 312973 330516 332841 345645 350910 326771 363427 717553 745767 533132 436429 290572 285352 328929 331330 343440 351609 351560 357090 394549 394661 636571 657839 41.15 67.6 1
11:31:42 2023-09-28 333338 329529 87574 85953 129032 131041 134062 133568 94828 94563 101780 102178 123299 124570 351771 378155 1014629 1005188 367525 381141 116331 105035 115085 112192 132308 126297 119869 120307 81682 82734 265529 231603 675243 678228 212176 209649 272955 274131 318132 312973 334094 332805 346165 352245 326771 360546 717553 745029 531798 436547 289009 285753 328929 329689 343440 349294 351560 358676 394549 394383 636313 661514 41.15 67.6 1
11:31:43 2023-09-28 332003 329248 85728 86120 128891 130835 130517 129963 92729 93019 101785 103059 123266 124981 351771 379853 1014629 995272 366040 382219 116124 105069 114971 112268 130355 126647 119620 120307 81397 82734 265601 233781 674399 676061 211548 211662 270688 272946 321034 311042 329452 333045 346165 349302 326700 363171 714473 756496 533546 440994 291151 283671 330960 328693 344474 350813 356673 358132 391848 394732 627351 657839 41.15 67.6 1
11:31:44 2023-09-28 330545 329266 87536 86037 128994 134417 130816 133638 94861 94727 101955 102312 123842 124981 351483 381863 1017514 994482 366040 379711 116010 105215 114971 112268 132273 126593 119620 122285 81397 82912 264644 233088 674019 676061 211329 211697 271136 272911 321034 311042 329186 332301 346408 349302 327427 363757 715522 757031 532193 440369 291421 285053 330960 328906 347583 351875 356669 359839 393981 395737 627277 659631 41.15 67.6 1
11:31:45 2023-09-28 333465 329355 85735 86234 129391 134629 130697 133383 94959 94727 101819 102382 123809 124742 353798 378720 1014629 1007398 367525 381949 116124 105069 115200 112192 132308 126472 119620 120307 81654 82734 263187 231639 679109 678709 212211 209684 272381 273903 318578 313009 328422 332805 346146 351963 327233 363171 712111 746086 524826 436738 290499 286226 328929 329724 343511 349817 351077 357054 395454 394661 636571 659274 41.15 67.6 1
11:31:46 2023-09-28 335047 330032 87574 86015 129387 134546 130697 129965 94828 94662 101850 102280 123842 124570 353834 380960 1014629 1007368 364932 378579 116317 105035 115564 112192 132565 126472 119952 120307 81831 82734 266304 231639 680758 678228 212211 210853 272762 272876 319096 313009 330282 333310 345645 350910 326771 364568 717553 746998 529129 436175 290897 285214 330958 330545 346356 349921 354585 362149 394369 393891 632303 656445 41.15 67.6 1
11:31:47 2023-09-28 329546 329751 87590 86234 129057 131056 130517 133724 94828 94826 101684 103020 123299 125226 351771 378755 1014629 995931 368968 378650 115930 105137 114891 112887 132381 126715 119620 122403 81739 82734 265529 233052 670742 681436 212211 210818 270688 275428 318837 311769 329524 331493 346722 354020 327194 360402 715522 748350 527794 442527 288468 285459 331426 327702 345547 349294 354767 357914 391573 395845 629142 660318 41.15 67.6 1
11:31:48 2023-09-28 334131 329529 85728 85894 129422 134289 130682 133568 94894 94629 101850 102516 124255 124761 353544 381032 1019685 1007510 364235 382760 116411 105337 115463 112679 132757 126438 119952 120307 81687 82677 264613 232418 678159 677748 212509 210670 272346 272840 320406 311667 330516 333564 345367 351190 331134 364859 712111 750557 527294 436429 291769 284880 328929 329760 343475 349329 353693 358203 394549 394142 632824 656408 41.15 67.6 1
11:31:49 2023-09-28 333328 329040 85792 86087 129336 134382 131129 133603 94894 94563 101955 102178 124046 124536 353544 378455 1014629 1005151 364380 381680 116157 104924 115200 112192 132342 126263 119869 120140 81687 82912 265529 231639 682513 677748 211618 210670 272416 272876 319096 312973 330516 333852 345645 350420 327282 364859 717553 746331 530463 435402 290946 284995 328893 329760 343440 349329 351596 357880 395176 394142 635631 657374 41.15 67.6 1
11:31:50 2023-09-28 329306 330036 87563 85987 129352 131196 130829 130241 92793 93148 101853 102515 124155 124914 351627 381680 1014519 995272 367011 379410 116010 105103 114971 113009 130355 126681 119620 122543 81430 84367 263187 233966 669976 679958 212176 210670 269864 274586 320028 310788 329488 331762 346402 350385 328184 360474 714473 757031 529488 442449 288829 284641 331731 328427 345028 349294 356673 358967 390988 395288 627351 659311 41.15 67.6 1
11:31:51 2023-09-28 330321 330063 87540 86079 129032 134393 134028 130354 94795 94761 101605 102414 123299 124981 351771 378853 1014629 995346 367858 378614 115771 105069 113583 112345 132021 126681 119454 122353 81397 82734 263187 233781 671629 679958 212211 210376 269864 274586 320286 310606 329524 331762 346408 350420 327724 363102 713426 755962 533546 440126 288829 284445 330639 328427 345028 349817 356962 359587 390988 395566 628987 662494 41.15 67.6 1
11:31:52 2023-09-28 334845 329492 85756 86208 129164 132663 130772 129752 92761 92891 101785 102382 123861 124708 351735 378685 1014629 1009666 365966 381949 116572 105147 115165 112724 130901 126263 119952 120307 81682 82734 265529 231567 682976 678228 212176 210124 272990 273676 318801 312937 330516 332769 345574 350875 326771 363648 717553 745168 533132 436656 289009 285436 328858 329653 346356 349817 351596 358167 394513 394347 632751 656372 41.15 67.6 1
11:31:53 2023-09-28 334369 329345 85671 86004 128994 134694 130620 133724 94959 94694 101887 102248 123809 124536 351735 378685 1017514 1005151 366818 382219 116284 105181 115211 112989 132565 126438 119952 120224 81654 82734 270146 231603 681382 678709 212176 210635 272381 273676 319025 313626 330516 333274 345645 351401 326771 364235 718238 746258 528777 436393 290499 285842 328893 332235 346846 351875 353939 361892 394405 393891 632537 658696 41.15 67.6 1
11:31:54 2023-09-28 330411 329586 85679 86236 128925 134699 130618 133696 94892 94825 101611 102547 123266 125154 351339 378720 1016910 995894 368932 382219 115738 105215 114937 112744 132021 126681 119620 120307 81365 83084 272196 233380 672933 679921 212176 210818 269864 275357 319768 311042 330451 331726 346651 350910 330489 360402 714436 754749 529129 442670 288721 284995 331928 328392 345512 349817 355844 358676 390952 395845 629181 660245 41.15 67.6 1
11:31:55 2023-09-28 329279 329640 85724 86037 128960 134511 130517 133638 94828 94793 101746 102547 123809 124981 351699 378755 1016792 996490 367269 382219 116090 105215 115096 112712 130502 126681 119620 122319 81397 82734 263187 233745 680538 679921 212141 210965 270429 274551 319992 311006 330687 331762 346651 351155 328184 360402 716455 759962 529129 442800 290794 284702 331785 328515 347719 349921 355123 358238 392016 396403 629106 662494 41.15 67.6 1
11:31:56 2023-09-28 333252 329533 85690 86013 129391 134703 130862 129965 94992 93114 102000 102210 123927 124536 354334 378781 1017514 1006076 364344 379977 116317 105069 114165 112192 132565 126438 119952 120307 81799 82734 270369 232689 679396 677748 212211 210965 271930 272840 320999 311988 330516 333852 345609 351401 325681 364495 718571 747643 534898 437738 291975 284934 329640 330652 345867 350341 354694 358167 392123 393481 634207 657337 41.15 67.6 1
11:31:57 2023-09-28 331588 329502 85792 86008 129391 134609 130739 133538 94828 94694 101850 103040 123299 124742 351771 378997 1017912 1004645 364380 382219 116090 105181 115051 112602 132565 126472 119620 120307 81598 82734 265529 233416 678698 677748 212474 210783 271291 272876 321070 312075 331851 333311 345361 352209 328623 364383 716934 750372 527294 439874 292073 283909 330746 329689 345623 350376 354443 359510 393534 394347 636082 656372 41.15 67.6 1
11:31:58 2023-09-28 334369 329773 85696 86039 128994 134476 134180 133534 94926 94694 101676 102350 123299 124828 351735 380990 1010175 995894 367078 381680 116317 105249 115165 112911 132273 126472 119952 120307 81654 82734 263187 230883 677393 679921 211992 210965 271066 274095 318061 314396 330516 331726 347697 350350 325752 362586 718571 754821 527794 440470 290463 286629 328893 331096 345512 348250 354767 357054 395732 396403 627093 660282 41.15 67.6 1
11:31:59 2023-09-28 331893 329004 85735 85978 129330 131015 133044 130175 92793 93148 101819 102617 123946 124914 353580 378853 1023317 1006718 367078 379676 116090 102777 115131 113009 132565 126681 119620 122353 81397 83067 272817 234260 673523 678709 212693 210965 271551 274289 321711 310753 329488 333274 345332 351963 328477 362622 716537 747915 529129 439751 290499 283657 331964 329155 343440 350901 354730 357844 390988 394383 634527 656372 41.15 67.6 1
11:32:00 2023-09-28 330549 329675 85675 86101 129177 134441 130829 133568 94959 94793 101850 102451 123299 124948 353798 378997 1020875 1003418 367078 382219 116090 105215 115131 112635 130628 126681 119620 122319 81397 82734 264644 234513 674150 678228 212509 210341 271551 274323 321034 310100 330223 333310 345090 351963 325716 363134 715522 749234 529129 439751 290590 283542 331964 328924 346283 351111 354443 357593 390952 395557 636313 661216 41.15 67.6 1
11:32:01 2023-09-28 333618 331828 85735 86083 129464 130901 130891 129963 92729 93019 101785 102350 123809 124570 351771 381061 1010271 998185 368119 382219 116511 105069 115610 112537 132526 126263 120202 120140 81799 82701 265529 231603 680403 679671 211548 211000 271101 274095 320736 313413 330049 333816 347173 349826 326665 364212 718571 756460 534898 440369 290540 285080 328893 331189 344474 348250 355844 357054 395732 394696 627351 659274 41.15 67.6 1
11:32:02 2023-09-28 333834 329417 85707 85945 129422 134374 130772 133568 94959 94629 101955 102178 123894 124503 351771 381595 1007244 995968 365104 381949 116544 105001 115394 112192 132561 126229 120119 120140 81855 82734 263187 231674 687142 680488 211548 211000 271291 274323 318801 313669 330516 333045 347733 350350 326665 362622 718571 755925 534898 440369 290910 286307 328893 330437 348322 350562 355588 359950 395867 394517 629098 661551 41.15 67.6 1
11:32:03 2023-09-28 331114 329818 85739 86234 128960 134734 134062 133638 94795 93341 101785 102579 123266 125361 351771 378694 1025613 1003217 367078 380244 115738 105283 114902 113229 131987 126890 119537 122522 81397 82734 263187 233016 670873 676061 212913 210635 271551 274131 320028 312454 330487 331224 346687 352562 325681 363134 716537 747915 530463 439197 290910 285316 331964 329458 345547 350866 353657 357593 390952 396403 635337 658341 41.15 67.6 1
11:32:04 2023-09-28 330849 330000 87463 86075 128785 131196 133958 130265 94828 94793 101780 102483 123976 125154 351771 378420 1017912 1003217 367078 378614 116317 105215 115165 112602 132308 126681 119869 122319 81654 82734 263187 233016 679218 681436 212693 210306 271586 273676 319992 311988 330962 330759 348252 352491 325646 364235 715945 751593 531798 440180 291212 285174 330782 328782 346969 350201 353476 360717 393743 396961 634694 658305 41.15 67.6 1
11:32:05 2023-09-28 331578 328680 85740 85982 129391 134609 130829 133538 94828 93148 101819 102382 123299 124948 354370 378755 1013154 1001518 366718 382219 116124 105103 115200 112712 132565 126681 119620 120307 81654 82734 265529 232853 680226 677269 212211 211697 271101 274551 319732 311988 330223 333888 344571 350385 327423 362586 716176 753984 527794 442246 290499 285459 330692 329724 344710 351427 355880 358967 393922 394696 634694 662494 41.15 67.6 1
11:32:06 2023-09-28 331588 329502 85760 85982 129391 130970 130517 133724 94926 94858 101921 102515 123842 125106 353798 377859 1011681 1003931 368377 381949 116124 105215 115165 112635 132565 126559 119869 120307 81762 82734 267411 232689 677030 677269 212878 210965 270688 274971 319025 312651 331851 332554 345396 355880 327546 360366 717479 750409 530463 442874 290037 286119 331772 329689 344992 351954 355807 359366 394235 395530 636119 661255 41.15 67.6 1
11:32:07 2023-09-28 330849 329787 85744 85978 129297 134699 130607 133696 94926 94727 101780 102382 123299 124742 351735 382202 1017912 998837 364969 379676 116284 105103 115165 112345 132273 126472 119620 120474 81654 82734 265529 233052 672634 681954 211548 211035 272346 272911 320773 312023 329488 333586 347209 349826 325681 364896 716537 754288 530463 437774 291769 284445 330960 329422 344992 349756 354767 358708 392230 395566 629135 657839 41.15 67.6 1
11:32:08 2023-09-28 331314 329533 87619 86071 129208 134703 131067 133724 94959 94727 101850 102382 123842 124948 351447 382739 1017912 995968 364932 379676 116124 105142 115085 112602 132381 126472 119620 120307 81654 83027 265529 233088 673263 684024 211336 211380 272551 273954 320892 311845 332160 332626 347031 349930 328368 364677 716537 754288 531798 437811 291793 284897 330889 329155 344992 348215 354767 359141 392158 395566 627351 656408 41.15 67.6 1
11:32:09 2023-09-28 332293 329031 85675 85978 129177 134511 130697 133603 94828 94793 101850 102420 124209 124981 351771 377557 1011681 1002978 369165 378614 116157 105035 115005 112192 132182 126681 119620 120307 81654 82734 265529 232326 679342 677748 212913 210341 270688 275200 319025 312023 328955 332805 346140 352562 327423 360438 717553 749640 529129 439861 288793 285789 329925 329689 344509 351462 354403 358930 394235 395557 636313 662494 41.15 67.6 1
11:32:10 2023-09-28 333067 329533 87599 85982 129302 134511 130616 130290 94959 94694 101746 102280 123842 124742 351771 378140 1014629 1005188 369165 379676 116124 105069 115370 112570 132250 126511 119982 120607 81747 83010 261647 232219 678426 680635 213220 210166 272015 274829 318883 313413 328919 332805 346687 352562 328623 365064 718571 746822 531798 439179 288541 286378 329640 329724 344509 350901 351668 358930 394549 394696 636571 660318 41.15 67.6 1
11:32:11 2023-09-28 330545 329746 87601 86093 129032 134515 130607 133724 94828 94727 101780 102515 123299 125012 351771 381025 1017514 994482 366040 378614 116124 105215 115085 112679 132381 126472 119620 122200 81430 82734 270369 233745 676666 676061 211548 211733 271515 273711 321070 311514 329488 332805 346687 350126 327194 364235 715522 757031 533546 441619 291707 284534 331677 329439 347829 351875 357211 359655 392016 395737 627314 662022 41.15 67.6 1
11:32:12 2023-09-28 335047 329351 85828 85953 129263 134289 130796 133638 94861 93019 101921 102350 124012 124862 351771 378685 1016910 1005188 366818 381949 116350 105069 115200 112480 132565 126384 119952 120307 81687 82734 265529 231639 677495 678709 212211 210341 273024 274095 319060 313449 328422 333586 346408 351436 327464 364271 716176 747330 537603 436538 291151 285989 329426 330688 344474 351875 351596 357880 395732 394696 636338 658305 41.15 67.6 1
11:32:13 2023-09-28 334369 329502 87660 85982 129422 134417 130616 133568 94992 94727 101850 102280 123960 124948 351771 378155 1014629 1008083 366003 378614 116452 105069 115234 112268 132308 126472 119952 120307 81687 82734 265529 231674 678514 678709 212544 210706 273003 273676 321526 313485 328458 333816 346651 351471 327464 364859 719444 746998 530463 436828 291733 286284 329782 331081 346846 351006 355123 359647 395288 394383 632861 657839 41.15 67.6 1
11:32:14 2023-09-28 331022 329929 85739 86388 128964 134703 134114 130175 94959 94988 101780 102611 123299 125361 351807 378791 1014629 995968 370958 379711 115930 105103 115005 112854 132381 126715 119729 122403 81687 82734 267964 233052 672272 681954 212404 211331 271551 275886 319060 312059 330451 331529 347733 351436 327158 360438 715522 752656 534898 441900 288757 286106 331426 328427 346310 349817 355575 358676 392230 394004 629106 661255 41.15 67.6 1
11:32:15 2023-09-28 331619 329533 87594 86020 128998 134703 134114 133724 94959 94727 101780 102483 123299 124948 351807 380764 1010964 995968 369165 378614 116124 105103 115040 112537 132381 126472 119869 122285 81687 82734 265529 231603 677540 681436 212509 211000 271551 274586 318097 313675 332359 333727 348007 351331 327052 362477 717443 754107 529129 440223 288649 287014 329889 329190 346067 349294 355844 359440 395696 394848 628625 661760 41.15 67.6 1
11:32:16 2023-09-28 331314 329626 85735 86042 129325 134289 131028 133383 94992 94662 101955 102280 123842 124862 353834 377592 1020912 1005151 366040 380622 116124 105249 115165 112570 132381 126559 119620 120724 81430 82734 263187 234146 672536 677748 212693 211120 271551 274166 321070 310788 329452 333816 345367 351471 325752 363720 717045 749344 530463 440058 291357 283843 331462 329689 343405 350376 354730 358203 391573 394106 634244 656372 41.15 67.6 1
11:32:17 2023-09-28 330777 329266 85792 85982 129422 134289 130649 133348 92749 94727 101955 102280 123842 124742 353798 378997 1020875 1003689 365522 379747 116157 105103 115165 112192 132090 126472 119620 122149 81430 82734 263187 234247 677290 678562 212630 211084 271825 274252 321580 311372 331925 333672 345503 352104 329321 364235 717045 747117 530463 440369 292182 284907 331695 329724 343440 350411 355013 362001 392158 394419 634731 657374 41.15 67.6 1
11:32:18 2023-09-28 332599 330027 87540 86126 128998 131184 134028 133638 94828 94727 101780 102414 123332 124948 351735 379888 1010211 995968 369165 381680 116606 105249 115200 112345 132308 126472 119869 120307 81714 82734 263187 231639 679452 681436 212544 211035 272538 274551 318543 313962 329452 331798 348818 350945 326700 362622 717045 754821 529129 440475 289050 287104 329658 329457 346589 349329 355844 364007 395732 396781 630851 663911 41.15 67.6 1
11:32:19 2023-09-28 333621 329529 87507 86138 128998 134546 134028 133603 94828 94694 101780 102451 123332 124948 351735 380456 1011718 995968 369952 378614 116157 105103 115005 113021 130628 126896 119781 120607 81747 82701 265529 231532 675012 682085 212367 211190 271410 274409 318026 313661 329186 331529 347804 351190 327158 360510 718571 754186 523509 439764 288541 286902 329925 329172 346589 349817 355556 358930 395176 394004 630814 662266 41.15 67.6 1
11:32:20 2023-09-28 331314 329040 85771 86011 129422 134289 131409 133475 94992 94662 101955 102312 123875 124570 353471 378997 1019392 1004438 365005 379711 116124 105103 115005 112602 132273 126593 119620 120307 81687 83141 264644 233781 674896 677748 212729 211035 271586 273711 322009 311550 328955 333852 345609 351471 327427 364859 717553 748206 529129 440058 291837 285053 331175 330437 346320 351708 354621 359950 393981 395144 635935 660140 41.15 67.6 1
11:32:21 2023-09-28 329778 329488 87566 86020 129332 134511 130706 133510 94861 94727 101780 102515 123875 124981 353798 378997 1021673 1007123 367972 383192 116311 105371 115314 113009 130580 126788 119767 120642 81635 82701 264644 234477 673895 678709 212878 210965 273991 274916 320999 310935 330187 333274 345332 352350 326665 363648 715485 749234 529129 439760 291005 284175 332431 329386 346283 351427 354730 358096 390952 395845 636571 661477 41.15 67.6 1
11:32:22 2023-09-28 335763 329000 85739 86008 129387 134629 130706 130144 94959 94629 101887 102280 124012 124536 351735 383301 1008708 998837 367859 381949 116511 105001 115370 112192 132750 126229 120035 120140 81799 82587 266304 231243 682343 680153 212176 211296 271066 274095 319543 313890 330282 333274 347453 350315 327123 363393 719407 759118 529129 440737 291006 286025 330958 330545 347829 351380 355661 359913 395696 393963 629135 660245 41.15 67.6 1
11:32:23 2023-09-28 328746 331939 85703 86123 128925 131179 134114 130175 94762 95053 101712 102847 123266 125640 351699 378997 1021599 1001791 367078 382219 115705 105215 114902 113139 131987 126681 119537 122488 81617 82734 263187 232981 669047 676061 212843 210635 271551 274095 320028 311514 330951 331726 346651 353268 325681 363648 714942 747915 529129 439371 291066 285396 332431 327666 345512 351111 354443 357557 390988 396403 636571 658305 41.15 67.6 1
11:32:24 2023-09-28 330246 329235 85675 86101 129177 134664 130517 133754 94926 94858 101746 102445 123299 124948 351735 378730 1023849 1004645 367078 380813 115738 105215 115017 113364 132021 126715 119620 122403 81397 82734 264644 234477 677949 679671 212843 210965 271515 274095 320453 311003 333341 332482 345881 352350 328623 363502 716390 747733 530463 439563 290404 284374 332395 330861 344439 351427 354726 358132 390952 394661 635337 658268 41.15 67.6 1
11:32:25 2023-09-28 333582 329217 85675 86101 129391 134511 130906 133627 95025 94759 101921 102312 123842 124742 353471 381025 1008708 995931 367598 381949 116284 105181 115165 112192 132308 126438 119952 120307 81654 82912 263187 230883 678265 679921 212211 211296 271515 274551 319025 313962 328422 332805 347768 351120 329751 363134 718571 756460 530463 440608 290499 286745 328893 331801 345512 348250 355556 357593 396011 396403 627185 661760 41.15 67.6 1
11:32:26 2023-09-28 333834 329000 85703 86064 129387 134703 130649 133724 94992 94694 101921 102280 123842 124536 351735 381025 1007994 997819 367078 381141 116397 105001 115165 112192 132565 126263 119869 120224 81654 82701 265529 230883 683529 681528 212261 211380 271410 274409 318954 313782 331653 333094 347590 350210 329321 362586 717553 756762 516734 440737 290861 286168 328858 330688 347829 348250 355698 357844 396290 394661 627351 661985 41.15 67.6 1
11:32:27 2023-09-28 329283 329502 87570 86134 129177 134734 134028 130396 94828 94858 101746 102579 123299 125361 351735 377464 1023086 1004645 367598 382219 115738 105322 113374 113327 131987 126890 119454 122692 81397 83019 264644 233637 673812 676061 213512 210965 272156 274515 320736 311479 331220 331798 346651 352562 325752 363943 715522 747915 529129 439755 291215 285316 331641 328161 345512 351427 354730 358096 394091 396187 636313 662022 41.15 67.6 1
11:32:28 2023-09-28 329021 329729 85760 86101 129212 134699 130607 133696 94959 94826 101746 103116 123809 124981 351735 378694 1022324 1004645 367078 379676 115897 105215 115131 113107 130355 127106 119664 120859 81569 83100 265831 234296 672652 680635 213035 211120 272205 274409 320963 310717 330987 332919 345645 352421 329321 363355 715485 747915 508365 440172 292032 285080 332972 329119 344715 351427 355268 358132 390988 395845 636571 658305 41.15 67.6 1
11:32:29 2023-09-28 333546 329773 85760 86097 129208 134891 130649 133724 94959 94727 101921 102451 123809 124948 351771 381025 1010175 995931 368119 382219 116317 105069 115200 113021 132658 126438 119869 120307 81687 82734 264095 230883 677755 679921 212176 211296 271551 274515 319025 313926 328458 332769 347768 350385 328441 363648 716920 755925 527794 440369 290946 286423 330994 332980 348322 351627 356238 359950 396461 394517 630576 660062 41.15 67.6 1
11:32:30 2023-09-28 333870 329381 85671 86097 129383 134698 130441 133538 94959 94694 101921 102350 124214 124828 351735 381025 1008708 1000208 368495 382037 116585 105191 115543 112570 133119 126579 120168 120273 81813 82701 265529 231207 683986 676097 212176 211296 271825 274687 319060 313926 328422 333545 348233 351015 327423 363684 717553 756460 529129 441661 291151 286741 329391 330723 345547 349259 354439 357628 396921 395845 629135 660282 41.15 67.6 1
11:32:31 2023-09-28 330448 329671 85675 86075 129293 134476 134028 133603 94828 94694 101746 102382 123266 124948 351699 378428 1020912 1003689 367078 379711 116090 105103 115096 112887 130462 126647 119620 122319 81598 82734 263445 234549 676289 678709 212878 210965 271551 274551 321034 311006 332359 333780 345645 352491 326665 363980 716243 749159 530463 439911 291248 284267 333351 329510 347437 351287 354548 360974 391501 396403 636571 661255 41.15 67.6 1
11:32:32 2023-09-28 329477 329537 85792 86101 129073 134664 130607 133696 94795 94759 101684 102988 123813 125260 353508 378284 1023702 1006002 367785 382702 116024 105551 113488 113107 132113 126978 119620 122522 81397 83043 264562 234074 672256 679671 212878 211162 272241 274358 320028 311042 330987 332769 345645 352527 325752 363684 715485 747219 530463 439746 291357 285080 332972 328658 344992 351392 354730 357903 390952 395845 636571 658341 41.15 67.6 1
11:32:33 2023-09-28 333861 329040 85403 86101 129267 134476 134114 133568 94992 94694 101850 102382 123842 124742 351771 381595 1008708 997998 367598 382219 116430 105069 115200 112192 132308 126645 119952 120224 81687 82734 264644 231243 680412 680525 212211 211331 271551 274551 319743 313675 330801 333257 348252 350770 327546 363575 719044 756849 526460 440920 290837 286593 328893 330723 345512 351609 355698 359766 396605 396403 627185 661760 41.15 67.6 1
11:32:34 2023-09-28 330521 329706 85792 86101 129387 134703 130739 133724 92686 94727 101921 102483 123927 124981 353761 378997 1022361 1003689 367598 380244 116090 105103 115051 112952 132565 126681 119620 122438 81397 82734 263445 234211 675667 678709 212913 210965 271551 274358 320713 310788 330951 333310 345609 352527 326665 363684 716537 748974 530463 440058 291357 284849 332936 329190 344474 351427 354767 357844 390952 395288 636571 658305 41.15 67.6 1
11:32:35 2023-09-28 329279 329996 85703 86130 129422 134703 130800 133724 94861 94793 101850 102854 123842 124981 353834 378997 1022361 1005114 367859 379711 116124 105249 115165 112822 132473 126681 119620 122403 81565 82962 263445 234260 674903 680562 213298 211345 272241 274444 320927 312739 331077 333384 346230 352386 329554 363684 717045 749504 520381 440741 292247 284516 332936 329422 344474 351427 355159 358132 391537 395288 636571 658305 41.15 67.6 1
11:32:36 2023-09-28 333316 329769 85707 85987 129302 134511 130706 133603 94959 94727 101955 102382 123842 124862 351771 381025 1011681 998874 368119 379711 116317 105069 115200 113021 132308 126559 119952 120307 81831 82734 265529 230918 683141 679958 212509 211514 271551 274551 319096 314617 328458 333310 347804 350420 327194 363684 717730 756476 529129 440369 291151 286866 329391 330437 346310 349294 355807 358132 396632 396781 631477 663439 41.15 67.6 1
11:32:37 2023-09-28 333604 329502 85696 86101 129302 134382 130697 133603 94795 94694 101850 102420 123266 124742 351735 380990 1008708 995931 367378 381949 116124 105069 115165 112192 130719 126511 119815 120573 81747 82701 265529 231100 679828 682569 212453 211451 271410 274409 318766 313962 328955 331798 348555 350770 327653 363391 717553 755925 530463 440149 291255 286902 329391 329689 346310 349294 355283 357054 395732 396682 628588 662229 41.15 67.6 1
11:32:38 2023-09-28 329849 329417 85711 86020 129208 134382 130649 133568 94959 94793 101817 102280 123299 124742 353798 378997 1020875 1004130 365781 379711 116157 105069 115165 112345 130628 126472 119620 120307 81654 82734 263445 233781 675526 677748 212878 210965 271551 274166 322009 311042 329225 333852 345645 352491 326665 364787 717553 747940 529129 440475 292182 284161 331677 330902 346554 351954 354621 359950 391430 394553 636423 661328 41.15 67.6 1
11:32:39 2023-09-28 329546 329778 85760 86130 129208 131106 130616 133603 94894 94761 101780 102515 123809 124948 351807 378997 1023123 1007324 367972 383192 116727 105405 115348 113041 130355 126579 119884 120642 81873 83043 265831 234477 675285 678709 213212 211296 272884 274829 321973 311042 330487 333816 345361 352315 326700 363720 716537 747330 529129 440475 291553 284445 332972 329689 344474 351462 355268 358132 391537 395288 636571 658305 41.15 67.6 1
11:32:40 2023-09-28 333609 329035 85707 86101 129212 134703 130583 133724 94992 94727 101850 102848 123332 124948 351771 381025 1008708 995968 367598 379676 116350 105249 115200 112448 132565 126438 119952 120307 81687 82734 263187 231243 677382 681436 212509 211331 271586 274586 319060 314883 329186 333262 348782 351436 327459 364274 719444 756739 508365 441583 291284 287046 329515 331045 346411 349921 355698 358924 396921 394004 627221 661723 41.15 67.6 1
11:32:41 2023-09-28 333352 329502 85686 86134 129391 134546 131108 133707 95025 94761 102034 102751 124255 125140 353508 381489 1011138 1000320 368642 382723 116444 102950 115543 112744 132492 126472 119952 120307 81831 82701 264644 231369 680630 679958 212544 211662 272241 275904 320028 314697 328458 333816 347804 350910 329212 363720 716176 757031 529129 440388 291215 286830 329160 331224 345547 349329 355880 358132 396957 397142 627056 660318 41.15 67.6 1
11:32:42 2023-09-28 330360 330540 85828 86138 129422 134703 130649 133731 94992 94761 101850 102515 124043 125394 354334 378997 1023123 1005114 365104 379711 116090 105249 114971 112919 132055 126715 119620 122438 81598 84400 263445 234513 676021 676025 213212 211296 272156 274586 320785 311448 334053 333257 349030 353445 328623 363832 714832 748701 531798 439618 291216 285352 332431 328427 346589 351462 354621 358203 391812 394796 636571 659311 41.15 67.6 1
11:32:43 2023-09-28 329849 329787 85735 86558 129022 131428 130607 130519 92666 95053 101715 102988 123880 125500 351555 378925 1020838 1003931 367078 378614 116157 105332 115414 112345 132273 126472 119620 120307 81598 82701 263187 233052 674896 680955 213248 210376 272381 274358 320807 312023 330951 331493 348537 352597 325716 363357 714979 749381 530463 438430 291357 285387 331426 328658 347390 351147 354480 358132 393369 395143 636571 659274 41.15 67.6 1
11:32:44 2023-09-28 333894 329035 85780 85953 129692 134359 130928 133348 92824 94563 102130 102190 123960 124336 353834 380456 1010211 1001791 366167 378614 116430 105103 115200 112268 132342 126297 119869 120307 81795 82734 264644 232837 681848 680562 212445 211556 271445 274865 320406 313782 330443 333420 347590 351618 327688 363684 717224 757031 531798 441205 291475 285954 329622 331726 345234 349294 355588 358167 396957 395845 627185 660318 41.15 67.6 1
11:32:45 2023-09-28 328551 329413 87532 86163 129426 134694 134114 133724 94861 94826 101850 102579 123299 125188 351771 378730 1023849 1004645 367078 379711 115771 105317 114971 112919 132381 127106 119620 122353 81397 84515 263445 234440 671618 678525 213212 211000 271965 274551 320513 311042 330987 333045 346165 352562 326700 363720 715522 747915 529129 439746 291151 284987 332972 328658 344509 351954 354767 359839 394091 395593 637059 658195 41.15 67.6 1
11:32:46 2023-09-28 328818 329031 85739 86011 129302 134511 130616 133638 94861 94727 101780 102445 123842 124981 353240 378730 1021636 1004438 367078 380244 115930 105103 115005 113262 130537 126896 119781 120775 81556 83043 264644 234368 677310 678709 213220 211155 272241 274515 321973 311042 330487 333852 346544 352562 327162 363720 716537 747117 530463 440168 291421 284853 333008 329689 344474 351462 355556 358167 394379 395288 636119 657839 41.15 67.6 1
11:32:47 2023-09-28 332823 329529 87607 86291 129332 134511 130607 133638 94861 94761 101780 102350 123842 124981 351771 380758 1010211 995968 367899 379711 116317 105103 115200 112448 132565 126681 119620 120307 81687 82734 265529 231243 681982 680955 211929 211662 271551 274551 318578 313962 329417 332301 349081 351190 326929 363427 712111 755925 506482 440369 290535 286817 329675 330205 348815 349189 355982 359950 396813 396295 630477 661071 41.15 67.6 1
11:32:48 2023-09-28 332859 329497 87597 86011 129208 134703 130788 133724 94861 94727 101850 102382 123842 124948 351771 381025 1012503 1000246 367712 382074 116330 102809 115383 112822 132538 126579 120085 120474 81813 82701 265529 231207 678414 681436 212580 211556 271586 275268 319060 314919 329417 332805 348675 351471 327194 363720 712147 755962 530463 440369 290535 287104 329658 329724 346589 349329 355844 357090 396362 394004 629069 662266 41.15 67.6 1
11:32:49 2023-09-28 331323 328995 85824 86134 129325 134417 130649 133603 94992 94761 101780 102382 123332 124742 353798 378997 1020912 1004401 365781 380622 116124 105103 115005 112268 132308 126593 119620 120724 81687 82734 265529 234182 676790 677748 212913 211120 271586 274358 322009 311514 329452 333888 345645 352245 329554 364568 717878 750696 530463 440379 292595 284303 331318 330545 346356 351814 355123 358407 391573 394732 636338 660573 41.15 67.6 1
11:32:50 2023-09-28 331323 329031 85780 86105 129391 134417 130796 133638 95025 93148 101963 102719 123880 125053 353616 378889 1022213 1007510 366485 383030 116377 105371 113631 112744 132182 126681 119620 122319 81700 82734 265529 234477 677175 678228 212913 211373 272191 274586 322174 311042 329488 333888 345645 352527 327194 364529 717553 747153 529129 440475 292182 284246 331964 329760 343475 351182 355844 359285 392158 394732 634731 656445 41.15 67.6 1
11:32:51 2023-09-28 331852 330281 87574 86230 129032 131377 133928 133724 94861 94925 101884 102515 123332 124981 351735 379888 1011681 996005 370215 379676 116606 105103 115200 112712 132565 126593 119620 122319 81747 82734 262734 232163 677165 681990 212913 211514 272990 275602 318847 313675 332396 332248 348675 351331 327317 360402 718498 754640 529129 440920 288829 287220 330960 329457 347111 350271 355552 359476 395732 395143 630033 663566 41.15 67.6 1
11:32:52 2023-09-28 332003 329528 85748 86406 129147 131377 130517 130274 92761 94988 101749 102988 123946 125500 351627 381949 1014629 998165 368968 378614 116057 105283 114937 113229 132090 126681 119620 120775 81747 82734 264644 233088 674862 681954 212878 211697 271586 276080 319096 313697 330522 332301 347768 351471 327194 360510 717553 753720 529129 440162 288856 286665 331695 330393 346589 349852 355844 358967 393369 394867 632648 662303 41.15 67.6 1
11:32:53 2023-09-28 333609 329035 85750 85987 129606 134515 131401 133352 94928 94662 101989 102280 123875 124570 351807 377592 1016435 1003689 364417 378650 116350 105168 115234 112602 132565 126472 119869 122319 81719 83010 265529 232837 680974 678525 213263 211338 273074 274112 320892 313454 331418 333708 346509 352456 328404 365930 717694 748206 516734 437751 292182 285280 330621 331691 344439 351006 355807 359791 395732 394696 633550 658268 41.15 67.6 1
11:32:54 2023-09-28 333465 330521 85803 86320 129524 130925 131018 130086 92793 94791 101921 102280 124046 124708 351627 381105 1017514 1007774 364344 382219 116411 105215 115555 112345 131084 126438 119952 120307 81888 82734 265529 232326 679733 678709 212843 211627 273250 272876 320999 313890 329154 333888 346687 352210 325681 365966 717730 746851 529129 437087 292182 286056 329889 331457 347301 350376 355807 359755 394513 394625 633758 660499 41.15 67.6 1
11:32:55 2023-09-28 329813 331278 85728 86193 128998 134703 130607 130319 94959 94990 101746 102611 123809 125361 351735 379853 1014629 998800 369452 382219 116124 105322 113866 113262 130628 126896 119948 120859 81700 83043 263187 232909 682765 684024 212736 211486 272205 276238 320214 312937 330951 332499 348604 352350 327617 363582 717045 754785 529129 442980 288761 286866 331928 329155 347076 350341 355844 358930 393922 394831 630888 662229 41.15 67.6 1
11:32:56 2023-09-28 334571 329462 85807 86072 129567 130951 130895 133631 95025 94793 101955 102382 124012 124675 351771 378120 1017118 1006793 364344 380244 116477 105142 115280 112712 132750 126472 119952 120307 81908 82734 270034 233052 679815 678228 212878 211627 272762 273676 321973 312937 328883 333888 346651 352245 326665 366485 717187 748242 529129 438430 293059 285138 332369 331440 346846 351287 355661 359683 393190 394481 634510 660610 41.15 67.6 1
11:32:57 2023-09-28 333420 329004 85803 86013 129426 134703 130862 133724 95025 93157 101955 102414 124012 124742 351771 378997 1022576 1007361 364677 383301 116411 105371 115383 113041 130719 126842 120050 120642 81780 82734 274597 233745 679153 678228 212594 211521 272120 274095 322498 311703 329417 333636 346402 352527 327423 365930 718571 748206 529129 440369 292182 284530 331426 331457 343440 351147 355807 359791 393922 394661 634207 657803 41.15 67.6 1
11:32:58 2023-09-28 329840 329769 85675 86189 129177 131196 130517 130265 94959 94891 101746 102579 123776 125361 351735 379853 1013873 998837 369452 380244 116124 103026 115165 112887 132273 126715 119620 122454 81687 83076 265529 232689 690213 681954 212878 211662 272346 275726 319025 313926 330951 332769 348782 351682 330255 362332 717332 755209 535968 442209 288649 286996 331247 329510 347177 350201 355807 359440 394549 395143 630925 663059 41.15 67.6 1
11:32:59 2023-09-28 330813 329368 85728 86130 128998 131196 130517 130453 94959 93406 101929 103020 124222 125640 351627 380315 1014445 1001472 371269 382723 116377 105551 115131 112854 132182 126681 119620 120775 81757 82734 265529 232853 682671 682918 213113 211415 272346 276238 319060 313669 331225 332769 348782 351963 327423 360510 717045 756227 530463 441619 288793 287068 331426 329422 348815 349294 355880 357593 396605 394831 629033 664385 41.15 67.6 1
11:33:00 2023-09-28 330777 329992 85754 86138 129687 134699 130739 130265 95025 94891 101955 102483 124012 124948 353798 378673 1022361 1005188 367078 380546 116317 105249 115575 112822 132273 126715 119869 122403 81687 84400 264644 234513 674143 678709 213212 211662 272346 275144 323153 311703 333578 333744 346509 352421 327546 365959 718461 751023 530463 440884 292246 284845 332972 330420 344474 351814 355661 359213 392158 395566 636119 659127 41.15 67.6 1
11:33:01 2023-09-28 330545 329746 85844 86381 129541 131196 130952 130142 92761 93148 101960 102585 123913 124881 353616 378997 1022361 1005114 367078 383155 116311 105181 115131 112712 132273 126559 119620 120642 81654 82734 265529 234311 679436 678228 212878 211479 272156 274586 322045 311479 329488 333622 345609 352491 327194 364529 717553 750520 536250 440470 292182 284410 331964 330420 343440 351875 355556 359213 392158 394661 634527 657337 41.15 67.6 1
11:33:02 2023-09-28 333621 329235 85707 86097 128998 134891 130517 130142 94926 94858 101850 102515 123842 124981 351771 379853 1014629 995968 369952 379676 116317 105249 115165 113164 132565 126681 119869 120474 81799 83157 277040 232438 678300 684024 212772 211521 272241 275673 318883 315175 332396 332590 348639 351928 327194 362622 716139 755767 529129 440994 288793 287220 330925 330861 349310 351875 355844 358132 396957 397142 628466 662229 41.15 67.6 1
11:33:03 2023-09-28 333465 329894 85718 86357 129468 131196 130772 130274 95025 94923 101955 102515 123976 125226 351483 380687 1010175 995968 368119 382307 116344 105215 115234 112679 132565 126681 119952 122369 81888 82734 264095 231603 680204 681917 212693 211627 272156 275200 319025 314883 331234 332805 349058 351436 327423 363720 717553 756460 529129 441463 291151 287625 329925 330723 346624 349817 355844 357880 396921 394831 629033 663206 41.15 67.6 1
11:33:04 2023-09-28 329849 328919 85739 86130 129597 134546 130739 133638 94992 94727 101921 102515 123979 124981 351771 378997 1022361 1004916 364520 379711 116124 105069 115600 113229 130719 126896 119982 120642 81700 83043 265529 234404 672880 678709 213369 211486 272156 274551 322235 311042 330956 333708 346408 352491 327388 364271 717553 751055 530463 440369 291975 284410 332701 330688 346247 351954 355807 358167 392123 396403 636571 661514 41.15 67.6 1
11:33:05 2023-09-28 330594 329488 85707 86134 129516 131011 130952 133817 94926 94858 101780 102515 123927 125358 353616 378997 1023849 1005151 367859 380279 116317 105283 115005 112887 132273 126715 119620 122488 81654 84515 263445 234513 682612 678709 213547 211331 272381 274551 321973 311514 331220 333816 346408 354104 327158 364235 716537 749344 529129 440369 291707 284845 333477 329689 344992 351427 355844 361156 392123 395845 636571 658341 41.15 67.6 1
11:33:06 2023-09-28 334369 329031 85739 86138 129430 134734 130649 133603 94992 94727 101955 102382 123809 124981 351771 380990 1012466 1000959 367936 382760 116411 105405 115497 112822 130719 126545 120085 120558 81813 82734 264644 231207 691867 681436 212594 211415 272311 275164 319060 314883 329417 333262 349058 351436 327423 364235 716176 757031 529129 440369 291421 287104 329889 330420 346589 351627 355880 358132 396957 394555 628588 662266 41.15 67.6 1
11:33:07 2023-09-28 333546 329004 85735 86130 129302 134511 130840 130142 92793 94761 101955 102414 123927 124742 351447 380990 1010211 995968 367598 381949 116477 105103 115280 112345 132308 126472 119952 120307 81831 83084 264644 231243 678265 679958 212693 211662 272156 274551 319060 314883 329186 333310 348782 351436 330218 364271 716176 757031 534898 440612 291421 287221 329391 330723 346553 349817 355844 358132 396957 393969 628625 662229 41.15 67.6 1
11:33:08 2023-09-28 329315 329000 85703 86130 129532 134703 130772 133724 94992 93148 102034 102789 124036 125140 351627 378889 1022213 1007510 368119 382723 116297 105517 115211 112887 132565 126715 119620 120724 81714 83157 265529 234477 678198 678228 213212 211521 272381 274971 322534 311697 330451 333888 346402 352527 327194 364271 717553 747643 530463 440076 291769 284445 332936 330420 344474 351427 355556 358960 392123 394732 635668 658305 41.15 67.6 1
11:33:09 2023-09-28 332355 329502 85760 86130 129177 134734 130517 133638 94861 94727 101850 102414 123299 124862 351735 380421 1011681 998601 369165 378614 116124 105215 115200 112415 132308 126647 119620 120307 81687 82734 263187 231639 678688 681954 212729 211514 272156 275566 319295 314152 332810 332626 349166 351822 327546 362477 718461 756812 530463 441320 290427 287104 330889 329689 347111 351875 355807 359476 395454 395143 629106 663326 41.15 67.6 1
11:33:10 2023-09-28 329813 329787 85686 86406 129326 133334 130673 130274 92698 95053 101853 102783 123913 125293 351519 382219 1014592 998128 369488 379676 115990 105249 115131 112952 132055 126715 119620 120978 81809 82734 263187 233016 677448 681954 212913 211479 272122 276274 319543 312717 330987 332535 347768 351884 328184 360510 715522 753683 530463 441165 289059 286226 331964 329190 347076 350096 355844 360171 393333 394591 630961 661760 41.15 67.6 1
11:33:11 2023-09-28 333563 329000 85780 86015 129606 134476 130772 133568 94960 94694 101989 102790 123927 124570 351771 378155 1016398 1005188 364344 379676 116511 105103 115394 112192 132750 126559 119952 120307 81888 82734 264644 232474 683718 678525 213070 211338 273109 273989 320892 313747 331455 333226 347310 352491 325752 366485 718274 749851 508365 437592 292250 286190 329960 331726 346846 351673 355844 360081 394549 394696 632861 658305 41.15 67.6 1
11:33:12 2023-09-28 333465 328893 85812 86210 129683 131015 131614 130053 95058 94825 101955 102350 123960 124536 353689 378817 1017118 1005151 364638 382219 116444 105069 115314 112415 132492 126593 120035 120307 81831 83084 264644 232725 681742 678709 213212 211697 273250 273711 321747 313669 328955 333888 347209 352527 329285 366781 718274 748242 529129 437774 292876 285031 330960 331762 344474 350901 355592 359791 396326 395566 633099 658341 41.15 67.6 1
11:33:13 2023-09-28 328818 329497 85671 86163 129208 134891 130608 133724 94959 94925 101780 102579 124009 125361 353834 378791 1014629 995968 368968 379747 116124 105137 113631 113262 130355 127106 119698 120810 81813 83100 265529 233637 676164 682569 213369 211521 271101 276310 320513 312023 333341 333401 348425 352210 329177 362586 716537 756439 530797 444449 290535 286253 332972 329689 346832 350901 357214 357054 393021 394867 631892 662266 41.15 67.6 1
11:33:14 2023-09-28 329778 330737 85732 86171 129332 131196 130706 130642 94992 94990 101780 102643 123299 125274 351591 380996 1014629 998128 368968 382219 115930 105103 115345 112822 132090 126681 119620 122319 81687 82734 265529 233052 674080 681436 212878 211662 271326 276080 320250 312059 330987 332535 347768 351998 328449 364249 715522 754821 530463 440854 288829 286629 331408 329226 346624 350376 356673 357054 392194 395178 630961 662773 41.15 67.6 1
11:33:15 2023-09-28 333609 329262 85707 85982 129571 131041 130772 133638 94928 94695 101955 102350 123842 124728 353798 378720 1018813 1009591 364383 382219 116444 105298 115578 112679 132815 126579 120085 120474 81954 82734 265529 232362 683865 678709 213405 211697 273250 273676 321034 313962 328955 333744 347209 352209 325716 366521 717767 746065 529129 437856 292000 286226 329925 331726 344992 350411 354767 359827 396326 395845 634731 658807 41.15 67.6 1
11:33:16 2023-09-28 335525 329497 85727 86134 129391 131196 131018 133603 94861 94694 101884 102382 123927 124948 351771 378720 1017155 1009591 366558 379676 116397 105103 115234 113229 132342 126472 119952 120307 81799 82734 265529 231639 679426 678709 212913 211366 273250 274551 320028 315097 328955 333888 347733 352527 325681 364896 720417 747219 532070 437792 291357 287104 329925 330402 345028 350411 353693 358708 396641 395845 636276 660282 41.15 67.6 1
11:33:17 2023-09-28 329546 329813 85824 86163 129422 134650 130930 133672 92824 93148 102034 102988 124255 125327 351303 381141 1020410 998185 368642 383301 116217 105429 115165 112854 132090 126681 119620 120810 81743 83141 264644 234275 672665 679958 213440 212695 271136 275200 321747 311988 330987 333310 347733 351998 329461 363720 716537 759176 530841 441165 291833 285031 333008 329724 346310 350411 358011 358203 392194 394004 627056 661291 41.15 67.6 1
11:33:18 2023-09-28 329849 329488 85675 86159 129422 134703 130616 133672 94894 94761 101884 102547 123842 124981 351807 378755 1017912 995696 365104 380848 116157 105103 115200 112422 130628 126681 119620 122438 81687 84400 263445 234146 675277 679958 212913 212695 271515 275007 322009 311988 330992 333310 347733 350910 328715 364198 716537 755852 532193 440746 291975 284880 332467 329724 348322 350376 358011 358132 393057 394867 627257 662494 41.15 67.6 1
11:33:19 2023-09-28 333352 329746 85778 86295 129541 131189 130895 130243 92761 93084 101994 102617 123946 124881 353616 378781 1017514 1008120 366558 382885 116444 105215 115439 112537 132473 126472 119952 120474 81888 82734 266304 231639 692649 678709 213212 211479 273321 274622 320063 314919 328955 333888 347733 352527 325716 365674 718310 747915 530094 437428 291357 287108 329675 331726 345547 351147 353693 358203 396921 395845 636571 659814 41.15 67.6 1
11:33:20 2023-09-28 329813 329488 85792 86075 129336 134576 134062 133638 94861 94925 101780 102515 123299 125358 351807 378720 1016435 994519 366167 380279 116124 105283 115165 112984 132124 126715 119620 122353 81795 83157 265831 234260 678962 682569 213106 212518 271410 275708 321866 311845 331310 333636 347590 352209 329248 363720 716537 759139 518896 441367 291963 285387 332414 329724 346447 350411 358011 358203 392194 394591 626778 661291 41.15 67.6 1
11:33:21 2023-09-28 331422 329608 85744 86357 129344 131196 130862 133672 95025 94826 101955 102515 123332 125293 351411 378720 1017912 994519 365068 382885 116124 105137 115040 113364 132090 126715 119620 122319 81687 84400 263187 234347 671773 679921 212913 212695 271551 275007 322045 313221 330987 333581 347768 351471 329213 364308 717553 756686 530463 440854 291975 285352 332972 329439 345582 350411 358011 359249 393333 393969 627093 660282 41.15 67.6 1
11:33:22 2023-09-28 332823 329533 85735 86011 129422 134615 130930 133603 95025 94695 101955 102414 123842 124862 351447 378190 1014629 1008120 368381 379676 116430 105483 115635 113229 130719 126687 120119 120558 81878 83141 264644 232183 682513 680635 213369 210860 273215 275428 319768 314697 329488 333744 347590 354082 328587 364308 718310 747806 533132 438740 291215 286817 330460 330759 345547 351182 353693 357880 396641 396403 636311 661291 41.15 67.6 1
11:33:23 2023-09-28 332823 328680 85739 86075 129606 131196 131027 133731 94961 94761 101989 102414 123927 124948 353798 379177 1016792 1010072 368903 379711 116464 105103 115200 112345 132473 126506 119952 122319 81719 82734 265529 232000 679189 676025 213768 211000 272833 275428 319803 314440 330259 333888 347733 354153 326700 363757 718274 748650 524826 439536 291151 287104 329996 330723 346846 350446 353693 358708 396957 395845 637928 661514 41.15 67.6 1
11:33:24 2023-09-28 329586 330036 85845 86167 129391 134556 130559 130241 94861 94794 101884 102445 123842 125015 351771 380742 1018813 998073 367198 383301 116217 105473 113770 113152 130355 126876 119801 120642 81710 84425 263187 234477 686390 682569 213440 212326 271101 275428 322270 312023 333815 333528 347804 352280 329479 363430 716537 757220 530463 441511 291769 285352 331677 329760 346589 350411 358011 358203 392230 394902 626742 661291 41.15 67.6 1
11:33:25 2023-09-28 329590 330032 87574 86112 129302 131173 130706 133724 94992 94826 101989 103193 123299 124981 351771 378685 1014961 995968 368153 380279 116124 105317 115085 113107 132381 126681 119620 122353 81654 84432 263187 233781 684822 681472 212913 211697 271136 276080 321070 311194 331489 333257 347768 352527 329248 362622 715522 757031 524625 441728 291357 285352 332936 329653 346275 350341 358011 358132 392123 397142 627221 661687 41.15 67.6 1
11:33:26 2023-09-28 334369 329511 85738 86097 129387 134699 130829 130274 92856 93148 102034 102617 124150 124914 351627 381141 1016798 1010386 366894 382146 116411 105254 115280 112570 132492 126472 120149 120558 81822 82734 263187 231639 688100 678525 213263 211331 273250 274971 320513 314523 329417 333888 347697 352491 325681 365376 719370 748923 528777 437833 291975 287104 329925 331457 345476 350866 354193 358960 396921 396403 638381 660282 41.15 67.6 1
11:33:27 2023-09-28 333292 329773 85775 86105 129532 134891 130772 133661 95025 94727 101955 102451 124222 124948 351735 378685 1017514 1008837 368119 382219 116397 105215 115245 112268 132400 126647 119869 122475 81799 82734 265529 232127 676492 680635 213212 211000 273215 275164 320028 314404 329417 333852 347447 353551 325716 364529 718274 747182 533132 437409 291357 287341 330889 331457 345512 350866 353657 358132 396921 396682 638381 660282 41.15 67.6 1
11:33:28 2023-09-28 333152 329751 85846 86432 129330 131196 130829 130241 92761 93148 102031 102751 123913 125087 353761 378720 1017118 995659 366894 383301 116250 105288 115165 112919 132565 126681 119801 122454 81799 83019 264644 234311 675152 679921 212878 213029 271551 274586 322725 312023 331260 333780 347733 350910 328449 364823 717045 756954 527794 442314 292246 285316 332701 329724 348322 350866 358011 358132 392745 394555 627664 662494 41.15 67.6 1
11:33:29 2023-09-28 333762 330813 85771 86097 129422 134703 130862 133724 95025 94793 101955 102414 123842 124948 351771 378685 1017514 1009554 367078 382219 116511 105215 115679 112744 132400 126681 119952 120307 81859 83100 265529 232112 683624 680635 213369 211486 273946 275058 320593 314703 332396 333708 347661 352527 325681 364458 718238 747108 528777 437701 291774 287104 329960 331440 348322 351427 355268 360334 396605 395845 634207 659274 41.15 67.6 1
11:33:30 2023-09-28 333690 329573 85750 86261 129679 131015 130928 133603 94992 94825 101955 103116 124255 124914 353725 378685 1016398 1009554 364932 382885 116511 105069 115360 112345 132492 126438 119952 120307 81799 82734 265529 231639 679255 678709 213362 211662 273250 274131 320513 314404 329417 335256 347697 352527 325681 366485 718274 749950 508365 437738 292182 286866 329925 331726 345270 350901 354443 359285 396957 395845 636571 659274 41.15 67.6 1
11:33:31 2023-09-28 331496 330023 85828 86257 129387 134615 130616 130175 94992 94858 101921 102611 123927 125274 351735 378685 1019086 995188 368117 380813 116124 103125 113771 113262 130719 127106 119552 120810 81668 83157 264644 234296 671123 682569 213369 211662 271256 275815 321034 312651 334053 332482 347733 352491 329675 362586 716455 758420 524826 441259 291421 285316 333008 329689 346589 350901 358518 358167 392194 395143 628144 661760 41.15 67.6 1
11:33:32 2023-09-28 329742 330032 85735 86282 129321 131428 131075 130274 94959 94990 101921 102751 123809 125433 353798 379853 1017514 998091 369560 381156 116124 105356 115165 113139 132239 126715 119620 120724 81654 84515 264644 233745 684304 682918 213212 212044 271515 276310 320513 312717 331489 332805 347768 352491 329177 360510 716537 757031 537603 441511 290576 286629 332701 329422 347076 350411 356925 360097 393021 395143 632339 662266 41.15 67.6 1
11:33:33 2023-09-28 333537 329493 85742 86101 129571 134703 130739 133631 95025 94694 101955 102350 123927 124536 353798 381032 1019537 1009495 364787 382723 116685 105405 115578 112822 133119 126963 120251 120474 81944 82734 263187 232163 683236 680567 213255 211662 273250 274131 321034 313926 332087 333636 347733 352527 325716 367078 719326 747117 530463 437774 292182 286629 330889 331726 345234 351919 354767 360081 396957 395845 635394 660245 41.15 67.6 1
11:33:34 2023-09-28 333532 329040 85686 86134 129391 130925 130928 133724 95025 94858 101955 102414 123842 124828 351807 378685 1014961 1009554 365744 382219 116646 105215 115280 112345 132658 126438 119952 120307 81799 82734 265529 231639 690519 678709 213362 211697 275351 274551 320513 314404 329186 333888 347453 352527 325681 365930 718274 748280 530094 437738 291769 287171 329925 331726 345234 350901 353657 358708 396727 395845 636571 659777 41.15 67.6 1
11:33:35 2023-09-28 329742 329738 85760 86383 129297 134581 130517 130363 92793 93148 101858 103026 123913 125207 353616 381141 1019648 998147 368944 383301 116317 105249 115165 113107 132147 126715 119845 122403 81654 82962 265529 234513 676675 682569 213534 212362 271291 275393 321973 311988 330951 333780 347768 351963 329444 363720 717045 759176 532193 441511 292182 285316 333206 329724 346310 351392 359265 359249 393021 394004 626705 661760 41.15 67.6 1
11:33:36 2023-09-28 329813 329000 85654 86189 129422 134581 130784 133672 94992 94891 101850 102547 123809 124981 351771 378755 1017876 995931 367078 380546 116317 102950 115120 113074 132273 126681 119620 122488 81687 84457 263187 234146 672669 679958 212878 213029 271965 275304 322498 312023 330951 333816 347768 351436 328715 364859 717553 759176 530463 440818 292182 285352 332972 330455 346589 350901 358518 360334 393333 394555 629135 661514 41.15 67.6 1
11:33:37 2023-09-28 333356 329475 85814 86402 129222 131196 130895 130175 92824 93148 102031 102687 124117 124914 353761 377592 1014924 1008837 369092 382777 116511 105322 115234 112822 132308 126593 120202 122319 81888 82734 263187 232127 682392 676061 213883 211014 273215 275851 320028 314883 330219 333852 347768 354614 326665 364235 718274 747219 530463 439174 291357 287913 330925 331189 346032 351954 354443 357903 396957 396682 636761 662229 41.15 67.6 1
11:33:38 2023-09-28 332634 329533 85771 86138 129391 134546 130649 133638 95025 94793 101955 102515 124046 124948 351771 378997 1014629 1008120 369165 379676 116397 105215 113771 112919 132492 126681 119620 122403 81799 82734 277040 232362 675881 675989 214254 211000 272798 275428 319965 313962 329488 333852 347768 354117 327653 363427 716176 747219 530463 440369 290535 287104 330960 330723 345547 352271 355552 359839 396038 396925 639289 662082 41.15 67.6 1
11:33:39 2023-09-28 330938 329528 85803 86353 129464 131364 130796 130053 94992 94891 101921 102515 123946 124948 351735 382096 1019356 995968 365784 380546 116331 105249 115200 112854 132273 126681 119620 120474 81714 82734 264644 233581 674516 680918 212360 212362 273025 274551 322009 312717 330487 333816 347733 350385 327688 366003 717553 757031 528942 440369 292876 285352 331964 330455 346310 349329 356925 360334 394513 396961 627185 659777 41.15 67.6 1
11:33:40 2023-09-28 332475 329533 85775 86138 129422 134615 130739 133672 94894 94793 101955 102547 123927 124981 351807 382167 1023849 1000294 365485 380279 116157 105249 115200 113364 132308 126681 119869 122285 81687 82734 265529 233452 677290 682954 212878 211733 273215 274515 322009 312973 330487 333816 348818 351155 328591 365966 715944 754821 530463 438868 292900 286159 332288 331296 346168 349712 355159 360154 394369 396853 630629 659237 41.15 67.6 1
11:33:41 2023-09-28 332324 329271 85856 86126 129503 134891 131054 133817 94928 94891 101921 102789 124136 124862 351807 377859 1014629 1004645 368377 379711 116350 105249 115200 112822 132565 126681 119952 120307 81799 83141 265529 232490 679201 677748 213883 211697 271515 275500 320513 313449 330219 333816 345645 352562 332354 362622 717730 748314 532193 441165 291357 286342 331695 330723 344474 352518 358011 358132 395176 395845 634527 662229 41.15 67.6 1
11:33:42 2023-09-28 331314 329769 85735 86163 129422 134699 130616 133638 94959 94826 101955 102515 124009 124981 353508 383301 1024775 1004534 366708 383301 116411 105371 115543 113262 130537 126579 119884 120558 81654 82734 263187 233052 681609 684510 213512 211479 273250 274515 321034 313162 333341 333310 349849 352527 325752 365966 717045 748350 533132 440099 292182 286226 331928 330688 347670 350341 353367 359285 394549 395766 633758 659274 41.15 67.6 1
11:33:43 2023-09-28 331547 329809 85770 86171 129584 131237 130706 130363 94861 94793 101955 102515 124046 124948 351735 382650 1020875 1001791 366558 379711 116157 105103 115495 112854 132308 126472 119952 122319 81654 82734 265529 233052 676024 683474 213547 211514 273250 274551 322234 312973 330451 332805 349872 352562 326700 364531 716537 752620 533132 439088 292182 286226 331964 330723 347670 350376 355305 359285 394549 395801 634207 658807 41.15 67.6 1
11:33:44 2023-09-28 332324 329040 85775 86171 129391 131132 131108 130274 92793 93148 102034 102547 123946 124914 353653 378961 1012970 1001643 369165 380244 116124 105176 115165 112919 132308 126613 119620 120474 81795 84400 264644 233052 680344 678709 213212 212362 272122 275428 320999 313449 330487 335777 346130 351884 328715 363684 719326 756496 527794 441728 291421 286629 331695 331726 343475 350411 358011 358167 395140 394732 629106 662266 41.15 67.6 1
11:33:45 2023-09-28 334095 329031 85814 85987 129786 134476 131051 133406 95058 94662 102130 102178 123960 124451 351807 379888 1014629 1001791 366718 380279 116511 105283 115200 113197 132308 126593 119620 120474 81831 84367 263187 233052 676804 676061 212913 212362 272416 275428 321034 315319 328458 333888 348537 351471 327724 364565 720380 756476 530463 441619 291563 286226 329925 332212 345512 349817 356962 358167 396993 396403 628950 662494 41.15 67.6 1
11:33:46 2023-09-28 330594 329787 85776 86268 129284 131196 131310 130354 92793 95053 102031 102579 123913 124981 351447 378428 1023849 1007361 368083 380813 116090 105283 114971 113107 130355 126930 119620 122353 81687 83256 264644 234549 683645 680153 213883 211662 272416 275200 321973 311514 331489 333816 347173 353586 328453 364823 717553 747153 530463 440369 291833 285963 333712 329724 345270 352271 355844 358708 391909 395845 636571 658341 41.15 67.6 1
11:33:47 2023-09-28 329849 329488 85743 86105 129602 134546 130772 133603 94861 94727 101850 102382 123842 124775 351807 378997 1022397 1005188 365781 379711 116157 105176 115200 112744 130644 126593 119620 122285 81687 82734 265529 233617 680318 678228 213547 211697 272381 274586 322988 312023 329524 333888 346687 352527 327653 366225 718062 751097 536250 440479 292803 284445 331964 331457 346846 352271 355588 362001 392495 395737 636460 660135 41.15 67.6 1
11:33:48 2023-09-28 333501 329582 85686 86234 129288 131196 130649 130342 94992 94794 101955 102988 124136 125154 351699 380799 1010964 998036 368310 379676 116317 105103 115200 112887 132308 126472 119620 120307 81687 82734 265529 231243 680954 681954 213248 211697 272381 275200 319060 314919 330219 333310 349345 352245 327688 363757 712111 756460 530463 441012 290535 287508 330925 329760 347390 350376 356673 357593 396326 395507 629106 663243 41.15 67.6 1
11:33:49 2023-09-28 331090 330032 85703 86163 129032 131015 134114 133724 94861 94891 101924 102547 123842 125188 351771 378791 1014629 1001791 369228 379676 116124 105283 115085 112919 132473 126715 119620 122285 81687 82734 269588 233052 673701 683688 212949 211697 272416 276310 319060 313705 333341 332805 348818 352491 327688 360546 717045 756181 530463 442805 290209 287580 331821 329582 347528 351287 356779 359913 394405 396961 631855 664221 41.15 67.6 1
11:33:50 2023-09-28 332787 329773 85775 86381 129713 134476 130928 133417 95025 94727 101989 102483 124046 124536 353798 378720 1019429 1005225 364380 379711 116511 105103 115234 112345 132342 126593 119952 120307 81799 84367 263187 233088 678913 678228 213583 211733 273215 274131 322247 313449 331036 335777 347245 352527 327194 366818 717224 748314 537603 439088 293010 285989 331462 331762 344992 351182 355880 360370 395732 395845 634244 658341 41.15 67.6 1
11:33:51 2023-09-28 333292 329809 85722 86053 129602 134703 130862 133352 95058 94761 101989 102688 124046 124570 353834 378155 1017912 1007368 364932 379711 116544 105103 115349 112383 132658 126472 119952 120307 81831 82734 265529 232362 686480 676025 213583 211697 273321 274586 320513 314883 329452 335038 347519 353303 328587 365820 719592 749431 521446 437628 292150 287032 330782 331583 345512 351427 354516 359249 396705 396610 638381 660318 41.15 67.6 1
11:33:52 2023-09-28 332203 329800 85771 86309 129391 134769 130616 133672 94894 94859 101955 102579 123842 124981 351807 378791 1019392 996005 367305 380848 116124 105210 115085 113364 132124 126681 119620 122522 81687 84457 265529 234311 675534 681472 213397 212844 271326 275464 322009 312709 331489 333816 347804 352527 329711 363757 717553 758627 532193 441511 291769 285352 333008 330170 346589 351427 358518 358996 393369 394591 628950 660355 41.15 67.6 1
11:33:53 2023-09-28 333328 329537 85686 86134 129422 131196 131499 130265 92919 93148 101994 102515 123979 124914 353363 381141 1017440 1011828 368642 382219 116350 105137 115234 112744 132573 126506 119869 120307 81831 83084 264644 232112 678539 676025 213547 211000 273285 275007 320028 314661 329488 333888 347733 353621 326968 364859 718310 747915 533132 437811 291421 288089 330925 331457 345547 351182 353693 358167 396632 396403 636275 661255 41.15 67.6 1
11:33:54 2023-09-28 332859 329524 85711 86171 129512 134581 130649 133638 94894 94727 101989 102483 123842 124981 351844 378997 1017514 1008120 369165 379711 116430 105103 115200 112268 130735 126593 119952 120307 81687 82734 265529 232362 687079 676061 213918 211000 273024 275851 319768 314440 329524 333888 347768 354685 326700 363720 717803 748923 531798 440158 291357 287140 331462 331260 348322 351182 354516 359249 397029 396124 638196 661972 41.15 67.6 1
11:33:55 2023-09-28 332207 329778 85744 86276 129288 131196 130763 130431 92856 95053 101994 102988 123809 125154 351771 379592 1017155 998185 366167 380244 116124 105317 115085 112887 130355 126715 119620 122319 81687 84432 263187 234347 673306 680955 213583 213029 271551 275428 322045 312023 331489 333852 348537 351998 329711 364565 717553 757220 530463 441728 292182 285387 333477 329760 346589 351427 358518 359827 393369 394919 627257 661291 41.15 67.6 1
11:33:56 2023-09-28 331323 329800 85759 86163 129391 134703 130649 133724 94927 94859 102134 102611 124046 125015 351844 378755 1017192 998128 365068 380279 116124 105137 115085 113139 132381 126715 119620 122319 81719 84400 270369 234513 684005 681204 213397 213029 271586 275428 322498 312059 333578 333852 348818 351471 329248 364859 717045 758383 532193 441863 292182 285463 333008 330491 348815 351462 358769 360900 393190 396961 631823 662045 41.15 67.6 1
11:33:57 2023-09-28 333654 330563 85846 86477 129614 131015 131018 133638 92793 94858 102175 102655 124012 124914 353761 378685 1017514 1011753 366003 382219 116511 105215 115521 112345 132492 126559 120119 120307 81977 82734 265529 232326 681862 679671 213547 212326 274052 274551 320749 314625 331271 333888 347733 352527 325716 366781 718274 750520 530463 437861 292186 287068 330889 331762 345512 351392 355232 360045 396921 396682 636571 660245 41.15 67.6 1
11:33:58 2023-09-28 333292 329417 85682 86189 129692 134541 130772 133696 92824 94793 101921 102944 124012 124948 351735 378685 1017514 1010308 366003 380244 116511 105249 115280 112822 132526 126472 119952 120307 81831 82734 265529 232127 688501 678709 213547 211697 274052 274551 320738 315362 329452 335256 347768 352562 325752 366485 719326 749122 526966 437482 292656 286925 330746 332050 347829 351814 356453 360226 396425 396259 634657 659777 41.15 67.6 1
11:33:59 2023-09-28 331298 329965 85808 86391 129391 131196 130620 130175 94959 93415 101895 103020 123776 125327 351699 378755 1016792 995968 369488 380208 116124 105322 115131 112887 132381 126681 119620 122454 81654 82962 270369 233709 676762 682918 213362 211662 271515 276310 320738 312682 331489 333274 348782 352491 329675 362550 717045 756995 529129 441548 290914 286499 332972 329689 347336 351357 357467 357593 393922 395178 631855 663206 41.15 67.6 1
11:34:00 2023-09-28 329244 329497 85686 86193 129387 134734 130517 133707 94926 94858 101921 102649 123976 124981 351735 378685 1018237 995894 367305 380244 116124 105249 115131 113074 132205 126715 119620 122509 81654 84515 264644 234440 683623 681917 213512 212326 271291 276045 321711 312023 334290 333528 350827 352280 331206 362477 717479 755109 530463 443874 290318 286996 332792 329653 347563 350866 356925 360097 393226 396961 631819 662229 41.15 67.6 1
11:34:01 2023-09-28 333559 329004 85816 86316 129662 134699 130895 133568 95025 94759 101921 102382 124012 124536 353798 378997 1016398 1009243 364896 379676 116511 105215 115314 112602 132492 126438 119952 120307 81799 82734 265529 232326 684842 679671 213547 211627 274087 275393 320513 314883 330187 333888 347768 352527 325716 365671 718238 749234 530094 438394 291769 287540 330889 331726 347829 351427 355556 360298 396957 396403 634657 660536 41.15 67.6 1
11:34:02 2023-09-28 329279 329760 85743 86290 129422 131461 131018 132690 92824 93406 101994 103026 123946 125327 351627 380779 1017403 998185 369452 380510 116124 105429 113866 113262 130628 127066 119620 122488 81687 84515 264644 234188 671500 681954 213547 212362 271515 276310 321710 312023 331489 333780 348782 352527 329711 362844 717553 758639 529129 441385 291421 286629 332612 329689 347111 351147 358011 358132 393333 395178 630479 663206 41.15 67.6 1
11:34:03 2023-09-28 329511 328995 85706 86197 129387 134769 130607 133824 94992 94891 101921 102643 123809 125154 351735 378720 1017876 995931 367858 380244 116284 105322 115131 113139 132273 126715 119620 122692 81654 83076 263187 234477 672147 681917 213583 212362 271291 276274 321973 311988 331525 333586 348782 352527 329711 363648 717553 759176 529488 441367 291563 285954 333441 329689 347076 351708 358518 358167 393333 394831 631929 664385 41.15 67.6 1
11:34:04 2023-09-28 335965 329715 85746 86302 129468 131196 130928 130142 92793 93148 102031 102579 123979 124742 351735 378685 1019813 1011027 367041 382219 116477 105215 115314 113422 130901 126647 119952 120307 81944 82734 264095 231603 679163 679671 213547 211662 274087 274971 320477 315319 329452 333888 347733 352527 325716 365671 720417 747219 534467 437774 291975 287203 329960 331440 345512 351147 353657 358960 396921 396403 636313 660245 41.15 67.6 1
11:34:05 2023-09-28 332567 329484 85722 86138 129571 131015 130739 133603 95025 94793 101955 102515 124012 124948 351735 379141 1017514 1008120 368310 382219 116317 105069 115280 112854 132565 126559 119869 120307 81799 82734 264644 231639 686954 675989 213562 211296 273215 275815 319992 314883 329488 333888 348519 354649 326665 364271 717730 747219 531798 439746 291215 287711 331390 331440 348815 351708 356869 363698 396777 396295 634060 661551 41.15 67.6 1
11:34:06 2023-09-28 331063 330272 85750 86450 129353 131196 130607 130265 94992 94891 101819 102611 123776 125361 351735 378755 1018360 999836 369488 380244 116010 105249 115165 113139 132473 126715 119620 122403 81654 84515 265529 233709 672267 681917 213547 212326 271515 276310 321034 312023 332770 333274 348782 352527 329711 362586 717045 758906 533546 441367 291362 286226 333477 329689 348815 350901 356925 360171 394549 395731 631855 664859 41.15 67.6 1
11:34:07 2023-09-28 329546 329751 85739 86282 129422 131544 130616 130307 94893 95024 101850 103116 123842 125640 351735 378755 1014629 1000331 369524 380546 116124 105429 115165 113217 132182 126890 119620 122438 81941 84457 265529 233380 672536 682918 213547 212326 272156 277123 320477 313193 331489 333310 349590 353303 328680 363134 716243 757500 530463 444203 290812 286961 332828 329582 347528 351252 356706 359913 394369 396008 631819 663713 41.15 67.6 1
11:34:08 2023-09-28 333894 329004 85846 86377 129606 134703 130805 133724 94928 94727 101994 103065 124046 124536 351771 379141 1017912 1005151 364344 379711 116511 105069 115394 112602 132658 126472 119952 120307 81687 82734 265529 232689 680256 678709 213883 211697 273250 274131 322009 313127 329417 335523 347733 353551 326700 367078 718238 748242 501948 437774 293010 286307 330889 331762 345270 351427 355844 360370 396605 395845 633758 659274 41.15 67.6 1
11:34:09 2023-09-28 333834 329502 85718 86130 129602 134546 131566 133603 92793 94858 102201 102382 123927 124742 353471 378455 1014961 1009554 365744 379711 116511 105215 115394 112822 132526 126472 119952 120307 81944 83084 264644 231639 680376 678709 213547 211733 274087 274551 320999 314883 332359 333636 347483 353303 327320 366894 721126 749998 534577 437596 292232 288184 330746 332194 345547 351427 354730 359791 396560 396574 636571 659777 41.15 67.6 1
11:34:10 2023-09-28 328818 329493 85810 86465 129391 131196 130616 133508 94959 94891 101921 102515 123809 125154 351771 378720 1016398 995894 369055 380244 116010 105283 115085 113139 132090 126681 119620 122403 81654 84457 265529 234311 675160 681917 213227 212659 271515 276274 322009 312717 331489 333852 348555 352527 329711 363720 716537 757220 532193 441511 291769 285352 333477 329724 346589 351147 358572 358708 393021 395143 627221 661723 41.15 67.6 1
11:34:11 2023-09-28 329809 329756 85748 86171 129391 134703 130649 133724 94992 94891 101850 102515 123299 124981 351771 378720 1017876 995931 365068 380244 116157 102950 115200 113074 132473 126559 119620 122319 81743 84515 270369 234477 689541 682569 213633 213229 273991 275655 322355 312574 331346 333672 347590 351787 329568 364641 717553 756118 528942 441165 291769 285294 333261 330420 346553 350901 358772 362001 393672 394867 629135 660282 41.15 67.6 1
11:34:12 2023-09-28 332823 329502 85750 86134 132037 134581 130895 133696 94994 94826 101989 102579 124222 124948 353798 377627 1017514 1009591 369165 379676 116430 105249 115394 112744 132342 126681 119952 120724 81799 84400 265529 232127 677359 676025 213883 211000 273215 275815 320063 314625 329488 333888 347483 354649 327194 364565 717730 748812 533132 439417 291357 287958 330960 331457 346067 352201 354730 358167 396641 396781 639595 664385 41.15 67.6 1
11:34:13 2023-09-28 332823 329533 85799 86163 129512 134546 130649 130265 95058 94858 101955 102515 123842 124948 351771 378745 1016792 1009554 367785 379676 116397 105176 115610 112679 132400 126896 119982 120573 81949 83157 265529 232219 678389 680635 213440 211303 273910 275673 320629 314847 329452 333888 347768 354082 328623 364201 717694 747219 533132 439051 291357 287805 330925 331422 346310 351427 354730 358167 396993 396682 638381 662229 41.15 67.6 1
11:34:14 2023-09-28 330518 329497 85824 86138 129391 134581 130649 133603 94861 94858 101746 102483 123299 125185 351735 380421 1017876 995931 366558 379711 116010 105215 115200 112919 132239 126681 119620 122369 81687 82734 264644 233781 674019 679958 212878 213029 272416 274586 322760 312937 330951 333852 348782 351949 328715 365966 717553 756650 524826 441933 293082 285352 333008 330938 348815 351673 358843 359394 393226 396961 630029 661540 41.15 67.6 1
11:34:15 2023-09-28 333184 329595 85754 86302 129589 134546 130772 133638 94992 93148 101929 102585 123894 124742 351771 378420 1019813 1010308 368083 382219 116317 105069 115200 112345 132308 126472 119952 120307 81888 82734 265529 231639 679940 679671 213547 211331 273285 275428 320513 314919 329488 335510 347768 354117 325716 364859 718274 747219 529930 438430 291769 287104 330925 331726 345547 351708 354730 358708 396993 394004 637247 661760 41.15 67.6 1
11:34:16 2023-09-28 332589 329773 85807 86138 129417 134703 131157 133724 94928 94858 101955 102414 123842 124828 351447 378997 1014961 1009554 369165 379711 116430 105103 115200 112712 132565 126593 119952 120307 81743 83141 265529 232326 679828 676061 214068 211000 273215 275851 320063 314404 329488 333888 347733 354685 330255 364271 721564 749815 523233 440113 291248 287518 330817 331081 345925 352342 354585 360717 396461 396403 636275 661723 41.15 67.6 1
11:34:17 2023-09-28 331054 328711 85807 86302 129267 134664 130517 133603 94959 93148 101929 102414 124242 124948 351771 381863 1017912 995968 365485 380279 116350 105210 115165 112919 132090 126593 119620 122319 81687 82734 265529 233781 674516 679958 212693 212659 272798 274551 322009 312717 330487 333852 348233 350910 327724 366485 717553 758052 536250 441458 292595 285989 332000 330688 346310 349329 355588 360407 394549 394555 627221 660282 41.15 67.6 1
11:34:18 2023-09-28 332203 329529 85775 86171 129387 134703 130649 130455 94992 94761 101955 102483 123842 124981 351807 383265 1017912 995968 366558 380279 116350 105176 115404 112952 132565 126681 119620 122369 81888 84457 263955 234146 675650 679921 212878 213029 272798 274586 322988 312687 333815 333564 348532 351190 328573 366305 717479 758529 530463 442015 293010 285214 332378 330652 346553 349817 358011 360262 394405 396961 627185 660282 41.15 67.6 1
11:34:19 2023-09-28 331852 331667 85842 86130 129426 134694 130620 133724 95025 94858 101955 102445 123842 125185 351735 377292 1014629 1005188 368412 380244 116317 105283 115200 112712 132565 126593 119620 120307 81888 82734 267964 232525 676771 678709 214591 211697 272416 276310 320028 313962 330183 333888 347768 355206 328219 363720 717730 747643 531798 442246 290839 287625 331695 331224 346310 352553 355880 358132 396326 394004 636275 663243 41.15 67.6 1
11:34:20 2023-09-28 332594 328755 85707 86138 129602 134738 130649 133638 92749 94727 101955 102477 123927 124981 353548 377859 1014357 1004401 368968 379711 116190 105249 115200 112822 132308 126506 119952 122285 81654 82734 264644 232801 684322 678525 214005 212079 273991 276167 320631 313782 330844 333708 347067 354507 329568 363684 717969 748314 529129 440912 291330 287745 331659 331139 345547 352518 357757 360643 395768 396403 636571 663713 41.15 67.6 1
11:34:21 2023-09-28 330813 329000 85743 86171 129422 134703 130739 133724 94992 94761 101989 102414 123842 124948 353530 381595 1020912 1001791 366558 380279 116344 105103 115200 112919 132473 126506 119620 122369 81799 82734 265529 233416 675120 682954 213397 211733 273039 274586 321070 312973 330487 333888 349908 352527 326665 366521 717553 752656 523233 439088 292182 286249 331964 331224 347634 350096 355305 360081 395467 396853 634075 662494 41.15 67.6 1
11:34:22 2023-09-28 331350 330773 85767 86163 129422 134626 130620 133724 94992 93148 101989 102547 123299 124981 351771 379888 1022361 1004645 366818 380279 116157 105283 115200 112854 130827 126896 119982 120573 82038 83043 266304 233273 677020 683811 213890 211521 273910 275251 322462 313890 330987 333310 350683 353338 327088 366521 717553 752620 533132 439746 292803 286781 332737 330759 348696 350901 355054 359791 395454 396391 636119 660984 41.15 67.6 1
11:34:23 2023-09-28 331314 329066 85799 86163 129606 134522 130772 133638 95025 94761 101955 102445 123299 125015 353834 378997 1014629 1003931 367305 380279 116350 105137 115200 112919 132308 126593 119620 122319 81831 84367 265529 233088 678300 678228 213583 213029 272381 276025 321034 313926 330487 335777 346687 352527 329711 364271 719326 754821 527794 441511 291975 287104 332180 331476 347583 353330 357754 361635 396218 396696 636460 663529 41.15 67.6 1
11:34:24 2023-09-28 331673 329355 85846 86253 129321 134703 130895 133724 95025 94955 102099 102649 124012 124981 353834 382202 1024775 1001791 366040 381727 116350 105283 115280 112887 132565 126681 119869 120724 81831 84457 269588 233416 680458 683957 213397 212413 273285 274622 322009 313705 331023 333888 349872 351998 327194 367114 716176 755962 537603 439746 292182 286320 332467 330723 347111 350096 355844 360370 395140 395178 630442 659777 41.15 67.6 1
11:34:25 2023-09-28 331314 329537 85718 86159 129422 134581 130616 133672 94894 94727 101955 102445 123332 124862 351771 381899 1022361 1003217 366040 380279 116350 105249 115449 112952 132182 126681 119869 122149 81719 82734 264644 233088 687922 683993 213547 211733 274087 274622 321947 313485 330987 333852 349908 352527 326736 365674 717369 756439 533132 439462 292659 286521 332324 331350 347492 350236 355410 360226 395418 396043 631855 659814 41.15 67.6 1
11:34:26 2023-09-28 331588 329395 85803 86134 129391 131544 130829 133724 92793 93148 101989 102579 123875 124948 353834 378997 1014629 1003931 367858 379711 116430 105210 115154 112854 132565 126681 119869 122403 81941 84400 265529 233088 680344 678228 213918 212879 272347 276310 321034 313926 330987 333888 346722 352245 329711 363757 719326 752656 530463 441548 291553 287126 331964 331493 345028 352518 358011 358203 395768 395845 634244 663206 41.15 67.6 1
11:34:27 2023-09-28 333147 329004 85743 86167 129606 134609 130739 133724 95025 94826 101989 102547 123875 124981 351807 378155 1014629 1003931 367305 380244 116350 105283 115200 113262 132565 126593 119620 122319 81831 84342 265529 233088 680706 678228 213547 212879 272191 276080 320488 314809 333341 336581 346924 352386 329604 364677 720307 755780 527794 443818 291903 287162 331928 331404 344474 351427 358589 359141 395732 395252 630851 662773 41.15 67.6 1
11:34:28 2023-09-28 332475 329787 85667 86226 129028 131286 130774 130274 94894 94826 101989 102547 123332 124981 351375 378155 1022397 1002230 367078 379711 116350 105283 115234 112854 132216 126681 119952 122319 81831 83141 263187 233088 688819 683474 214290 211697 273285 275428 322009 313962 331489 332841 350437 354401 330255 366003 717045 748314 531798 439746 292182 286378 332000 329724 348720 351990 355592 359827 395768 396391 636571 660282 41.15 67.6 1
11:34:29 2023-09-28 329813 329524 87478 86255 129028 131286 133993 130307 94698 94958 101780 102956 123299 125394 351735 378997 1023849 1004645 368303 379711 116157 105283 115234 112952 130644 126681 119869 122319 81831 84367 265529 233088 689287 684024 214005 211451 273144 275322 321640 313782 332351 332626 349693 354507 327582 365966 717045 748242 530094 440113 292182 286629 331605 329457 348470 352518 355698 359285 394584 396078 635377 661995 41.15 67.6 1
11:34:30 2023-09-28 333537 329529 85750 86020 129696 134324 130871 133348 94928 94530 102023 102115 123960 123927 351807 380799 1012472 1001791 366202 379711 116544 105103 115314 112192 132376 126297 119952 120307 81831 84400 265529 233088 680521 679958 213248 212730 273024 275566 321070 315362 329417 333888 349345 351963 328715 364896 718310 757031 529129 441619 291975 287104 329960 332499 346589 350096 356998 359249 396741 396817 630851 663911 41.15 67.6 1
11:34:31 2023-09-28 333676 329004 85718 86167 129426 134581 130682 133672 95025 94761 101989 102344 124046 124981 351771 381061 1011718 1000806 366167 379711 116464 105137 115268 112635 130719 126687 120016 120489 81981 82701 265529 231496 679136 682569 213440 212518 273074 275902 320513 315621 330259 333888 349908 352245 328715 364823 717260 755852 530797 442246 291975 287949 330889 331798 348815 350341 358011 359249 397029 396682 628108 663911 41.15 67.6 1
11:34:32 2023-09-28 328746 330777 85735 86282 129387 131214 130484 130330 94959 94957 101921 102885 123809 125240 351735 377234 1023849 1006076 367859 380244 115977 105429 113514 113360 132079 126924 119620 122658 81654 84548 264644 234368 670723 679921 214219 211697 273215 275815 322460 312023 332495 333816 347733 354649 328184 364458 717553 747643 530463 440369 292246 286781 333695 329439 348815 352271 355661 359647 394092 398925 638307 661034 41.15 67.6 1
11:34:33 2023-09-28 330594 329813 85775 86253 129391 134769 130616 133789 95024 94957 101921 102579 123894 124981 353761 378694 1023849 1007398 368495 383192 116311 105585 115348 113294 130628 127086 119850 120978 81780 83272 265831 234404 670098 680153 214219 211733 273109 275851 322462 312023 332495 333334 347697 354507 328184 365634 718571 748206 529963 441104 292186 286190 333947 330188 346032 352518 356636 359791 393333 396961 638381 659741 41.15 67.6 1
11:34:34 2023-09-28 333244 329035 85754 86164 129387 134703 130772 130142 95025 94826 101955 102547 124012 124948 351771 381595 1013186 1000294 366131 382219 116511 105361 115360 112822 132750 126559 119952 120474 81944 82734 265529 231243 684375 681917 213547 212326 272798 275851 320028 315536 329488 333888 349908 352491 328680 365637 722607 758957 530463 442246 292182 287936 330513 331583 347456 351216 357284 360045 396993 395731 629069 663206 41.15 67.6 1
11:34:35 2023-09-28 330306 330112 85782 86215 129602 134694 130961 133696 92793 94891 101921 102579 123927 124981 353761 378997 1023849 1005188 368119 380813 116124 102950 115120 113217 132273 126715 119952 122488 81654 84432 265529 234477 682307 678709 213883 212326 273215 276047 322988 311988 331489 333888 347173 354082 329678 364859 718571 748206 530463 441306 292182 285280 333712 331189 345512 352483 356925 360298 393922 396403 636571 659274 41.15 67.6 1
11:34:36 2023-09-28 330777 329181 85750 86130 129786 134725 130928 133661 95025 94761 102134 102515 123927 124948 354334 378997 1023849 1010271 366040 380279 116317 105249 115200 112919 132308 126681 119786 120558 81944 82962 265529 234311 675642 679882 214219 212326 273215 275428 323454 312687 333120 336070 347590 353940 328573 366634 719555 755378 523233 441812 293425 285316 333441 331726 345512 352483 356922 360370 394477 396124 636571 659274 41.15 67.6 1
11:34:37 2023-09-28 331673 330027 85743 86290 129417 131286 130607 130175 95025 94891 101955 102643 123875 124981 351735 379888 1013154 1000294 370215 380244 116430 105249 114089 112919 132308 126681 119952 120474 81799 83076 265529 232362 679967 683437 213883 212511 273215 276310 320450 314919 331453 333816 350401 352562 328449 364271 716176 757031 530463 441730 291357 288355 331928 330455 348439 351427 357467 357880 396957 396320 630925 664184 41.15 67.6 1
11:34:38 2023-09-28 329849 329502 85707 86480 129212 131262 130607 130319 94959 94957 101955 102751 123809 125361 351771 378791 1014629 1000294 371449 380279 116124 105322 115165 113107 132273 126681 119896 120642 81799 82962 265529 232837 691668 684510 214129 212702 273109 277016 320370 314481 331848 333600 349693 352386 328644 363648 718571 756460 530463 442874 291550 287913 332665 329724 348684 351427 357630 357593 395696 396356 631855 664184 41.15 67.6 1
11:34:39 2023-09-28 332751 329426 85818 86138 129786 134476 131018 133568 92730 93286 101955 102414 124079 124742 353798 379141 1020225 1005188 364896 380244 116511 105249 115394 112919 132492 126647 119952 120307 81944 82734 264644 233416 679731 678709 213883 212362 273215 274551 322988 313926 329488 335777 347733 353586 327724 367635 718274 748350 530463 440058 293498 286593 331964 332733 345770 352483 357214 360407 396632 396151 634400 662457 41.15 67.6 1
11:34:40 2023-09-28 333609 328995 85782 86101 129901 134511 130895 133568 92824 94761 102096 102312 124046 124742 351771 378997 1019392 1005151 364932 380622 116511 105103 115394 113119 130901 126687 120149 120517 81846 83043 265529 232945 678735 679671 214040 212640 273910 274551 322725 313962 329488 335777 348252 353445 327653 367859 719326 752051 518896 439691 294450 286629 331695 332769 345547 351990 357467 360443 396957 396403 635631 659311 41.15 67.6 1
11:34:41 2023-09-28 329279 330032 85767 86200 129422 131196 130620 130095 94992 95056 102265 102885 123809 125394 353834 378755 1017514 1001791 369524 380279 116157 105429 115120 113360 132381 126715 119620 122488 81799 84573 265529 233709 670871 683688 213583 212659 272191 277123 320192 313669 332748 333816 349872 352562 329711 363684 717553 759176 529129 441548 291357 287365 333695 330437 347421 351568 357574 359950 394405 396961 632641 665733 41.15 67.6 1
11:34:43 2023-09-28 329279 330272 85824 86286 129422 131398 130739 130274 95025 94990 101955 102956 123842 125394 351735 378755 1019086 1000959 372326 384042 116297 105585 115383 113294 130355 126998 119801 120894 81954 83157 264644 234074 674080 682954 214219 212745 272432 277549 320999 313669 332261 333816 349340 355592 329782 363684 717553 759176 530463 441385 291421 287104 333712 329724 347634 351954 358518 358167 394513 396320 632787 664221 41.15 67.6 1
11:34:44 2023-09-28 333604 329537 85810 86189 129786 134615 130928 133638 92793 94891 102130 103116 124046 124948 351771 378720 1017912 1010308 364932 380244 116544 105215 115429 112602 132526 126472 120119 120307 81977 82734 265529 232362 684496 678709 214219 212695 274699 274551 322009 314919 329488 336039 347768 353586 330021 367601 722627 752472 524332 438941 293425 286961 331283 332590 346375 352342 355661 360370 396921 396403 635631 660282 41.15 67.6 1
11:34:45 2023-09-28 333604 329502 85750 86171 129606 134891 131707 133724 94928 93148 102034 102719 124255 124881 351627 381141 1020410 1010878 365857 383301 116766 105444 115521 112854 132658 126472 120119 120307 81991 83223 264095 232291 680615 678709 213918 212561 274679 274971 321070 314919 329488 335777 347768 353586 329481 367635 719871 747117 530463 439051 292182 286781 331426 332769 346032 352236 355556 360370 397029 394004 636571 660282 41.15 67.6 1
11:34:46 2023-09-28 329511 330032 85803 86196 129422 131196 130649 130175 94992 94891 101955 102751 124043 125361 351771 378755 1017155 995968 368968 380546 116317 105390 115165 113249 132273 126715 119620 122438 81799 84548 265529 234275 673563 682954 214068 212695 271551 276873 322211 313162 334068 333564 349442 353409 330567 363575 717406 760215 530463 445286 291975 286830 333947 329760 347390 352095 359027 358708 393922 395731 629069 662494 41.15 67.6 1
11:34:47 2023-09-28 333352 329444 85722 86230 129606 134581 130961 133672 94961 94891 101989 102483 124012 124948 351771 378720 1016398 1010790 366818 380279 116544 105249 115429 112635 130992 126472 120119 122285 81977 82734 264644 232163 681742 676025 214219 212362 274927 275428 321747 315362 330223 335540 348502 353586 326700 367114 720417 747940 527460 438740 292668 287711 331462 332733 348815 352483 357504 360443 396993 396682 634731 661985 41.15 67.6 1
11:34:48 2023-09-28 333568 329004 85808 86197 129786 134591 130928 133603 95058 94826 101989 102382 124012 125012 351771 378155 1016398 1009554 365744 379711 116544 105069 115314 112700 132526 126263 119952 120307 81888 82734 262310 232474 683236 680043 213934 212518 274401 274865 321866 314739 332396 336179 347590 355794 326630 367114 719326 747679 531798 438594 293045 287068 331462 332463 345547 351814 355305 360334 396993 396403 636571 660282 41.15 67.6 1
11:34:49 2023-09-28 329279 329773 85743 86171 129422 131196 130649 130274 95025 94957 101955 102611 123809 125015 351771 378720 1017912 995968 368968 380848 116157 105283 115040 113249 132273 126890 119620 122522 81799 84548 265529 234513 683658 682954 214254 212659 272346 276928 322498 313449 332495 333622 349626 353586 330478 363720 717553 757220 530463 441584 291769 286665 333947 330455 347390 351954 359027 362001 393949 396889 632723 663059 41.15 67.6 1
11:34:50 2023-09-28 329546 329813 85714 86255 129602 131196 131021 130245 95058 94925 101989 102611 123332 125188 351411 378720 1017876 995968 368412 380581 116124 105356 113805 113262 130719 127106 119815 120642 81789 83313 272817 234332 673693 682772 214076 212482 272015 276274 322009 312937 332261 333852 349022 353551 330460 363720 717553 757220 530463 441620 291975 286307 333947 330723 347670 351462 359027 359213 393958 396078 629106 663713 41.15 67.6 1
11:34:51 2023-09-28 333645 329497 85750 86163 129606 134615 130928 133789 94961 94761 101989 102382 124419 124775 353798 378720 1017876 1011064 366040 379747 116544 105210 115394 112679 132434 126559 120119 120307 81888 82734 265529 232163 679025 678709 214219 212695 274735 275200 321070 315362 331778 335777 348532 352597 326700 367114 719326 747153 530463 438795 292900 287697 331408 332482 348815 352342 356779 360334 396849 396295 635447 660062 41.15 67.6 1
11:34:52 2023-09-28 333420 329796 85786 86290 129769 134546 131051 130175 92824 94727 101989 102312 123842 124742 353798 378745 1024775 1010311 365525 383228 116444 105473 114035 113262 132723 126876 120085 120642 81846 83157 265529 234182 677665 678709 214219 212553 273109 275393 324690 313449 330522 335560 347483 354401 329213 366451 718274 748350 530463 441730 293425 286190 333477 332229 345512 352518 357504 360443 394584 396403 636571 660282 41.15 67.6 1
11:34:53 2023-09-28 331314 329751 85772 86288 129422 131614 130620 130307 94992 94958 101989 102821 123842 125399 351807 379888 1013910 1000294 370215 380279 116464 105283 115234 113107 132381 126681 119952 122488 81941 82734 267632 232326 678175 682991 213733 212695 273250 276345 320028 315584 331525 333852 350437 353303 328963 364531 719481 756776 530463 442246 291441 288842 332405 330580 348541 351287 357321 358132 396993 396391 630961 664074 41.15 67.6 1
11:34:54 2023-09-28 332470 329769 85739 86259 129391 131196 130649 130340 94894 93406 102034 103020 124051 125467 351591 380315 1014519 999436 370704 383301 116411 105585 115200 113229 132308 126681 119952 122319 81878 83157 262310 232653 675254 683957 213918 212553 273250 276310 320028 315577 331256 333816 350683 352562 328715 364565 719362 757031 528942 441619 291421 288355 331928 329439 347706 351182 357504 358167 396957 396356 632648 664221 41.15 67.6 1
11:34:55 2023-09-28 331278 328774 85814 86134 129786 134703 131466 133724 95058 94761 101955 102414 123927 124742 351411 378997 1022397 1008083 365005 380244 116511 105283 115200 112712 132473 126681 119952 122319 81831 83141 265529 233617 676015 678709 214068 212362 273215 275180 323227 313162 333341 336252 347590 353976 331427 366931 719592 753762 530463 441583 293217 285004 332000 332499 345028 352342 356925 360407 395732 395845 635885 659127 41.15 67.6 1
11:34:56 2023-09-28 332787 330250 85850 86355 129571 131015 131295 129963 92793 93019 101994 102483 123979 124675 353653 378961 1017912 1007811 364932 379747 116444 105103 115360 112712 132565 126472 119952 120607 81892 84400 265529 233124 689498 678709 214219 212397 273285 274586 323023 313962 332832 335777 347804 353621 327459 367635 719326 752656 530463 439124 293425 286759 331695 332769 345547 352236 357504 360443 396993 396403 634731 660536 41.15 67.6 1
11:34:57 2023-09-28 329555 328711 85709 86356 129391 131262 130517 130409 94861 94925 101955 102847 123332 125394 351771 378755 1014961 1000368 369560 380581 116157 105317 115449 113327 132381 126715 119620 122353 81799 84432 265529 233529 680297 684510 213926 212553 272311 277441 321638 313526 332387 333636 349483 353303 329711 362808 717553 755767 530463 441584 291357 287104 333712 329760 348470 351989 358011 358167 394513 396391 632861 664221 41.15 67.6 1
11:34:58 2023-09-28 333292 329279 85786 86163 129782 131150 130895 133603 94961 94793 102164 102350 123927 124570 351807 378455 1017949 1008120 364417 380279 116544 105103 115429 112345 132561 126472 120153 120307 82086 84400 264644 232725 683116 678709 214254 212695 274701 274586 322498 314883 329488 335777 347804 352245 327194 367895 719871 748314 530463 439138 293083 287104 331497 333274 345547 351990 355552 360226 396705 396781 635484 660172 41.15 67.6 1
11:34:59 2023-09-28 335083 329297 85786 86171 129778 134581 130961 133638 95058 94761 101989 102382 124079 124742 351807 378155 1020912 1009591 365005 380279 116544 105103 115670 113299 130992 126511 120099 120307 81911 83043 265529 232582 687277 680153 214076 212702 274087 274586 322534 315577 329488 336489 348818 353586 327194 367635 720453 753618 530463 438887 293010 287104 331462 331476 345547 352271 356420 360443 397029 396682 636525 660282 41.15 67.6 1
11:35:00 2023-09-28 329586 329805 85739 86196 129391 131196 131054 130274 94992 94925 101955 102643 123299 125188 351807 378791 1016435 998874 369524 380315 116124 105317 115085 113139 132381 126715 119620 122488 81687 83289 270369 233709 676418 682954 213918 212695 271586 277194 321973 313229 332531 333816 348854 353621 330460 363720 712111 759176 530463 441403 291587 286566 333731 330437 347563 351849 358990 361011 394056 396961 631709 663529 41.15 67.6 1
11:35:01 2023-09-28 329564 329809 85712 86204 129391 131196 130649 130175 94928 95200 101989 102643 123842 125394 351771 381607 1020299 1000959 371797 383301 116217 105473 115383 113294 132537 126998 119918 120810 81846 84548 264644 234440 683658 682954 214112 212412 271965 277123 322009 313449 332531 333744 349309 353621 330478 363757 717045 757256 537603 441584 291833 286902 333947 329760 348456 351990 358518 358167 393958 396078 630998 663280 41.15 67.6 1
11:35:02 2023-09-28 333599 329533 85744 86167 129602 134515 130805 133724 94928 94761 101989 102445 123960 124775 351771 378190 1017949 1010345 366040 380848 116544 105334 115268 112635 132565 126506 119952 122149 81977 84400 263187 232362 680735 676025 214254 212879 274927 275339 320713 315584 330451 335777 348782 354117 329554 367936 723178 751097 523233 437665 293010 287400 331516 332626 346447 352342 355305 360370 397029 393969 636313 662266 41.15 67.6 1
11:35:03 2023-09-28 333563 328969 85772 86130 129692 134891 130895 133817 92919 93148 102452 102719 124222 124881 351591 381141 1020410 1013272 366634 383265 116411 105327 115521 112854 132750 126647 120065 120558 81911 82734 265529 232163 681208 679400 213934 212659 274507 275393 320892 315584 332359 335777 348782 353551 326665 367114 720344 748206 533132 438704 292182 287625 331390 332733 346553 351919 355268 360298 397029 397106 638381 661948 41.15 67.6 1
11:35:04 2023-09-28 329519 328644 85771 86230 129391 131262 130739 130319 94992 94891 101921 102783 123927 125361 353761 378720 1017876 995931 368117 380813 116284 105356 115575 113327 132239 126978 119620 122488 81654 84548 265529 234477 672142 682918 214219 212993 272742 277262 323417 313162 332892 333708 349693 353940 330603 365660 719008 760786 530463 441584 292182 286866 333947 330723 347528 352306 359536 358960 394513 396008 633624 664221 41.15 67.6 1
11:35:05 2023-09-28 331736 329751 85878 86554 129545 131305 130928 130519 92761 95053 102031 103508 123913 125500 353580 378755 1017839 998837 369524 384115 116237 105429 115291 113327 132273 127100 119869 120978 81944 84606 265529 234275 674341 682954 214219 212809 272346 277159 322009 313669 332495 333492 349872 353834 330442 363684 718062 759176 524332 441584 291965 287508 333947 330420 347634 351954 358518 358167 394549 396356 632861 664184 41.15 67.6 1
11:35:06 2023-09-28 339375 329497 85850 86197 129782 134615 131051 133707 94994 94727 102201 102483 124046 124948 354334 378685 1020875 1008800 364932 380848 116511 105249 115555 113229 132526 126681 120119 120307 81977 83157 265529 232837 683236 680635 214112 212702 274365 275058 322808 315433 332396 336690 348747 354082 327688 368156 722494 752475 525529 439806 294084 287068 331928 332410 346411 352483 357467 360443 396957 396961 635885 659777 41.15 67.6 1
11:35:07 2023-09-28 333148 329355 85820 86353 129713 131196 131364 130336 92793 94727 102130 102414 124414 124881 354334 378997 1020875 1008083 364932 383301 116544 105215 115360 112919 132492 126559 119952 120474 81944 84457 263187 233452 685790 678709 214254 212659 273215 274586 323970 313890 330451 336252 348238 354365 328680 368156 718274 748350 530463 440369 293633 286190 332467 332733 345512 352483 357157 360479 396605 396403 636082 660282 41.15 67.6 1
11:35:08 2023-09-28 330518 329809 85690 86323 129391 131377 130616 130562 94992 93584 101921 102847 123233 125274 351735 379853 1016792 1001042 369560 380813 116317 103125 113805 113606 130827 127106 119918 120810 81878 83190 264644 232873 673955 684510 214040 212667 273180 277159 320477 314625 331525 333636 350858 353515 328715 363720 718571 756314 530463 441439 291421 287913 332972 330688 349473 351427 356962 358132 395732 396356 631855 664221 41.15 67.6 1
11:35:09 2023-09-28 330518 329493 85690 86290 129256 131362 130706 130396 94926 94891 101921 102917 123809 125640 351591 378755 1014629 1000294 369524 380622 116124 105249 115165 112887 132147 126681 119620 120724 81687 84515 263187 233052 677474 683437 214219 212448 273215 277159 320513 314661 331992 333581 349872 353586 328680 363684 712111 756439 530463 441367 291357 287949 332972 330420 348684 351990 357757 358132 395696 396356 632339 664184 41.15 67.6 1
11:35:10 2023-09-28 332751 329000 85778 86097 129782 134703 131115 133724 95058 94759 102372 102451 124012 124536 351771 378817 1023280 1011790 364677 383301 116444 105478 115578 113074 130719 126579 120168 120642 81846 82962 263187 233052 679176 678438 214076 212631 273215 274586 321687 313926 332396 336489 347733 353586 327724 367635 718310 752656 530463 440058 293633 286727 331964 332733 345512 352201 357467 360407 396885 396403 635631 660499 41.15 67.6 1
11:35:11 2023-09-28 330522 328640 85739 86290 129212 131262 130616 130319 94959 94925 101850 102611 123299 125240 351735 378755 1016792 1001754 369524 379711 116124 105249 115495 113327 132239 126715 119620 122488 81831 84457 263187 233581 675903 683957 214254 212993 272798 277584 321745 313926 331992 333780 349872 353338 329461 364804 718350 755792 530463 444133 291212 287769 333532 330509 348505 351778 357431 358096 394549 396043 634527 664221 41.15 67.6 1
11:35:12 2023-09-28 329586 330036 85712 86352 129391 131196 130607 130274 92824 93406 102034 103572 124136 125327 351591 381680 1018961 1001034 371269 383301 116184 105395 115165 113360 132182 126681 119620 120978 81949 84573 265529 233709 672406 682954 214112 213029 272346 277549 321070 313926 332495 333262 349836 353586 329746 363684 717553 757031 524332 441548 291357 287104 333947 330688 347670 351427 358011 358167 394513 396320 632824 663713 41.15 67.6 1
11:35:13 2023-09-28 335083 329035 85780 86138 129782 134581 130928 133661 95025 94793 101989 102350 124012 124742 351771 378420 1020875 1009517 364896 380244 116544 105069 115429 113254 132492 126438 120119 120307 81977 82734 265529 232689 685619 678709 214254 212844 274679 275144 322474 315325 330344 336453 348359 353976 327582 367712 722348 752161 530463 438813 293425 287068 331928 332140 346168 352342 356636 360443 396993 396682 635208 660135 41.15 67.6 1
11:35:14 2023-09-28 333582 329479 85870 86499 129575 131196 131084 130142 92793 93148 102136 102515 124318 124881 351591 378997 1017155 1011027 364969 383030 116411 105215 115521 112679 132492 126384 120183 120573 81888 82734 265529 232362 683236 678709 214254 212695 274927 275164 321973 315362 332013 335777 348496 353586 326700 367895 720380 747679 530463 438758 292803 287711 331426 333004 346310 351954 355556 360370 397029 396961 636571 660282 41.15 67.6 1
11:35:15 2023-09-28 329555 329711 85722 86171 129391 131196 130739 130175 94961 94925 101955 102719 123894 125361 351735 378685 1017118 997856 368968 380813 116317 105429 115200 113249 130355 126978 119620 122522 81831 83329 264644 234260 676426 683255 214112 212887 272657 277405 322283 313270 333131 333672 349555 353551 330674 364271 712111 762940 536478 441511 292039 287068 333947 330688 349805 351919 358011 358167 395732 396391 632824 663419 41.15 67.6 1
11:35:16 2023-09-28 329484 329849 85750 86395 129434 131286 130829 130175 94992 94826 101955 102879 123842 125358 351591 378720 1017912 995968 368932 382921 116284 105283 115165 113139 132147 126681 119620 122488 81743 84515 265529 234311 682753 681954 214219 212695 271586 276310 322498 312973 332495 333852 349345 354423 329746 363978 717553 757220 529129 441367 291913 286629 333947 329724 347634 351954 359027 361707 393958 396043 629033 663206 41.15 67.6 1
11:35:17 2023-09-28 333834 329004 85802 86222 129602 134891 130772 133724 95025 94793 101989 102483 123927 124742 351735 378420 1016398 1011027 366558 379711 116511 105629 115715 113119 130901 126896 120119 120474 81958 82701 265529 232183 683357 680635 214112 212659 274892 275815 321034 315362 333341 336221 348782 354082 327194 367114 720380 749815 535801 439051 292182 287625 331426 332265 346589 352236 355268 359827 397029 394004 636386 661723 41.15 67.6 1
11:35:18 2023-09-28 333292 329769 85718 86130 129692 131279 131632 133754 92793 94793 102201 102483 124222 125053 351483 378420 1014961 1009591 367078 382219 116511 105137 115314 112822 132492 126472 119952 120307 81888 83141 262310 232326 681223 676025 214254 211733 274542 275886 321034 315584 330451 335777 348782 354401 327922 366485 719326 747117 527460 439284 292250 288495 331462 332733 346589 352236 354767 359285 396705 394555 637211 661255 41.15 67.6 1
11:35:19 2023-09-28 329586 329502 85771 86138 129391 134615 130706 133731 94861 94891 101955 102477 123332 124981 351699 378853 1020299 998036 366748 383301 116330 105439 115383 113229 130537 126579 119767 120642 81799 84457 263187 234513 673569 682569 213598 213627 272381 275851 323023 312973 332243 333780 349608 352527 329746 365930 717553 757256 530463 441548 292803 286190 333947 331224 347147 351462 359081 360334 393922 395213 626742 660318 41.15 67.6 1
11:35:20 2023-09-28 330286 329031 85743 86171 129455 131444 130616 130511 94959 94793 101955 102515 123299 124948 351699 378781 1017912 995968 365104 380279 116317 105137 113866 112952 132381 126681 119620 122488 81831 84457 266304 234347 684658 679958 214254 213627 272798 276080 323023 312973 332261 333888 349345 352527 330746 366192 717553 757292 530463 441728 293045 286249 333695 330723 347355 351462 356146 360081 394235 395178 627221 661760 41.15 67.6 1
11:35:21 2023-09-28 332589 329511 85740 86163 129602 131329 130772 130274 92856 93148 102034 102821 123979 124914 351627 378961 1017440 1011828 369092 383030 116686 105249 115268 112789 132342 126896 120286 120642 82005 82962 265529 232326 684468 681601 214929 211662 274701 276310 320999 315362 330487 333888 348818 355752 327688 364859 719362 750594 531798 440158 291965 287949 331462 331726 346624 352518 355556 358203 396993 395143 637247 663713 41.15 67.6 1
11:35:22 2023-09-28 331592 329569 85767 86163 129391 134703 130673 133724 94992 94727 101955 103148 123332 124981 351771 380990 1017912 995968 366040 379711 116317 105283 115120 112919 132473 126593 119620 122285 81831 84457 265529 233781 674013 679958 213547 213414 273039 275795 323227 313639 331417 335147 349166 352350 329533 366894 719044 760753 508365 441106 293010 286342 333477 331583 347634 350376 358772 360443 394584 396853 630925 660282 41.15 67.6 1
11:35:23 2023-09-28 332689 329253 85824 86567 129717 131286 131232 130274 92761 95020 102065 102751 124150 125207 351735 382202 1021636 1001042 364823 383301 116397 102950 115200 112919 132342 126896 120016 122319 81831 84432 264644 233416 675012 682918 212913 213029 274087 275588 322988 313962 331525 333888 349309 351963 330489 367114 716176 757031 530463 440388 293083 286893 333008 331726 347111 350376 357504 360443 395732 395178 630477 660282 41.15 67.6 1
11:35:24 2023-09-28 331583 329542 85722 86197 129602 134615 130649 133638 94894 94826 101955 102579 124181 124948 351771 377292 1014629 1005188 368968 380546 116511 105283 115280 112822 132308 126681 119869 122319 82038 83157 265529 232801 676750 678709 215124 212702 272883 277210 320892 314703 333193 335777 348496 355752 329711 364271 721638 753841 530463 444096 291357 287746 332000 331619 346624 353612 358011 358203 396921 395143 634444 663243 41.15 67.6 1
11:35:25 2023-09-28 331709 329452 85814 86391 129558 131271 130862 133910 94992 94793 101955 102477 123880 124914 351735 377859 1014629 1008157 369416 380244 116317 105137 115484 112887 132565 126506 119952 122285 81831 84400 265529 232689 683309 678709 215303 212362 273024 276928 320807 314883 330719 333888 348854 355752 329213 364237 718310 748278 530094 440854 291568 287746 331408 331798 346589 353577 357467 358167 396957 395178 635377 664221 41.15 67.6 1
11:35:26 2023-09-28 332203 329035 85716 86171 129602 134650 130682 133707 95025 94826 101884 102483 123842 125305 351771 382167 1022397 1000331 364969 380244 116344 105551 115681 113262 130719 126613 119952 120642 81846 83190 265529 233637 674624 682772 213405 213029 274087 275200 322988 313962 331381 335777 349836 352302 327688 367635 719592 757031 530463 439847 293155 286866 332972 331224 346624 350376 356962 364291 395454 395178 629069 659777 41.15 67.6 1
11:35:27 2023-09-28 332203 329031 85743 86171 129536 131276 130739 133672 92686 94727 101989 102445 123946 124981 351771 382167 1023577 1003217 366558 380279 116430 105283 115200 112854 132342 126593 119952 122403 81864 84457 265529 233593 675261 683993 213918 212695 274735 275428 322534 313962 331525 333888 350966 352562 327724 367635 716956 755962 530463 440291 293010 287104 333008 332504 348475 350411 356420 360443 395768 396391 632590 660318 41.15 67.6 1
11:35:28 2023-09-28 331816 329288 85776 86204 129606 134650 130895 133741 94928 94859 101989 102547 123842 124981 353276 378176 1016910 1007510 370215 383301 116598 105439 115578 113262 130537 126755 120085 120558 81831 84490 264644 233088 676771 678709 214254 213029 272551 277159 321783 314595 331884 335777 347245 354401 329746 364823 718818 754288 527794 441385 291833 287104 332503 331762 345547 352588 356146 358996 396691 396403 634731 664221 41.15 67.6 1
11:35:29 2023-09-28 330844 328765 85775 86171 129503 134615 130772 133638 95025 93415 101955 102445 123842 124981 353548 377592 1014629 1004645 367858 380279 116350 105137 115234 112744 132342 126715 119869 122319 81977 84400 265529 233088 676868 678709 214104 213029 272798 276310 322009 313998 331256 336489 347209 353586 329782 364859 720453 757031 534898 441367 292182 287508 333008 332733 345286 352271 356111 359827 396362 396403 630998 663750 41.15 67.6 1
11:35:30 2023-09-28 331816 330036 85750 86163 129422 131196 131295 130486 92824 93341 102034 102611 123946 124914 351627 381141 1022939 1006756 367004 380244 116511 102874 115234 112984 132473 126822 120016 120558 81944 84457 269699 233088 677144 684962 214290 212397 274087 275726 322498 313998 331489 333310 350966 354649 327724 366818 717553 748350 533132 440369 292182 287220 332972 330723 349282 352236 355880 359827 395768 396426 636571 660282 41.15 67.6 1
11:35:31 2023-09-28 329885 330027 85707 86323 129041 131305 133993 130562 94861 94958 101955 102681 123299 125361 351735 379141 1023123 1004879 365068 379747 116350 105283 115188 113249 132342 126715 119952 122438 81977 84432 264644 233088 683928 683993 214929 212362 274122 276080 322534 314661 332987 333816 351497 355503 328219 366558 717553 748386 533132 440369 292255 287104 333477 329760 349246 352553 355917 360081 396083 396426 637928 662233 41.15 67.6 1
11:35:32 2023-09-28 334100 329217 86037 86298 129752 131263 131488 132134 92919 93148 102102 102483 124288 124536 351699 381768 1014629 1006046 369165 380777 116364 105322 115610 113139 130901 127072 119869 120558 81944 84599 265529 233052 680366 679671 214033 213627 273180 276274 322460 314625 330451 336727 347733 352527 329711 365601 721947 759176 530463 441475 292182 287535 331641 333744 345512 351427 359027 359791 396885 396403 629033 663677 41.15 67.6 1
11:35:33 2023-09-28 329778 329773 85743 86442 128994 131721 134145 130519 94926 95056 101921 103084 123299 125688 351699 378997 1023849 1006076 367859 380244 116686 105395 115394 113294 132492 126681 119952 120859 82066 83272 267912 233493 681126 682736 214786 212482 275209 276096 322319 314667 332820 333238 350611 355717 328184 367041 718498 752161 530463 440470 292796 287104 332684 330509 349210 352518 355844 360298 395696 396356 638381 661218 41.15 67.6 1
11:35:34 2023-09-28 331151 329818 85746 86543 129215 131457 130517 130429 94959 95056 101746 103430 123913 125568 351663 378997 1026761 1006607 368119 380813 116124 105356 115085 113676 132147 126890 119620 120642 81888 82962 265529 233052 674116 681954 215231 212659 274052 276238 322009 314617 333000 333780 349872 355681 328414 366781 717730 748206 531798 440994 292803 287104 333947 330134 348720 353542 356925 360334 394513 396391 638122 662193 41.15 67.6 1
11:35:35 2023-09-28 333532 329000 85878 86138 129786 134699 131681 133603 92919 94694 102201 102280 124012 124060 353798 380990 1014592 1003931 368119 383192 117055 103136 116027 113229 132792 126545 120202 120558 81846 83371 267019 233237 682308 682569 213997 213029 273250 276310 320749 315735 330415 335777 350365 352527 329198 366192 720380 759176 530463 442670 292182 287661 330925 333202 347599 351147 358011 359827 397029 395731 629069 663677 41.15 67.6 1
11:35:36 2023-09-28 333609 329773 85814 86488 129391 131196 130649 130053 94961 93114 102034 102687 123842 124828 351735 380723 1011681 998837 368119 379676 116477 105215 115280 112919 132525 126559 119952 120474 81977 82734 266304 231567 679676 682918 214068 212993 273250 276274 320513 315843 330951 333888 350683 352527 329177 365930 718274 758627 536250 442246 292382 288558 331390 331189 349228 351427 358011 358960 397029 396356 630888 664184 41.15 67.6 1
11:35:37 2023-09-28 329813 328738 85814 86193 129786 134546 130895 133603 95025 94858 101955 102547 124012 125053 351483 378709 1026235 1010386 366781 383301 116377 103266 115543 113262 130628 126755 119620 120474 81911 84515 264644 234477 676024 678709 214219 212993 273250 275989 323682 314296 331453 335777 347733 354365 328680 366485 717730 748314 534898 441619 293498 285753 333712 332194 345512 352518 357214 360407 394513 396403 636571 659777 41.15 67.6 1
11:35:38 2023-09-28 331780 329000 85814 86335 129782 134699 130928 133661 95092 94793 102100 102344 124012 124742 353798 378997 1022361 1009554 364932 380813 116511 105249 115394 112952 132492 126681 119952 122454 81855 83076 265529 233781 678159 678438 214290 212993 273250 275007 322665 313926 333341 336252 348257 354117 328715 368156 719835 754785 530463 440475 293841 286593 332467 333238 345547 352483 357757 360443 396921 396682 635595 661477 41.15 67.6 1
11:35:39 2023-09-28 330549 328715 85771 86405 129391 131428 130895 130552 92824 93535 101960 103116 123913 125500 351591 382219 1016644 1003178 372062 380510 116124 105317 115610 113327 130355 126890 119620 122658 81944 84548 270369 233329 675253 683437 214254 212993 273215 277975 320771 314404 332495 333852 350401 353586 329675 363907 716176 756995 537603 441548 291357 288030 332612 330688 348684 352201 357757 358132 394584 396356 632824 664221 41.15 67.6 1
11:35:40 2023-09-28 329778 329529 85722 86277 129571 131286 130739 130363 95025 94925 101921 103321 123927 125361 351771 378720 1017876 995968 367822 380848 116284 105356 115200 113217 132273 126715 119620 122488 81799 84515 265529 234513 671769 681917 214219 213328 272346 276345 322988 313449 332495 333298 349872 354117 330746 365376 718571 757292 524625 441367 292803 286866 333947 331189 347670 352483 357184 360334 394549 396356 630851 662911 41.15 67.6 1
11:35:41 2023-09-28 335247 329706 85910 86395 129679 131196 130928 130265 92824 93148 102136 102783 124012 124981 351771 378685 1020115 1010878 367822 380510 116511 105322 115429 113332 133119 126681 120119 120307 81944 84457 264095 232362 680691 676025 214254 212695 274927 276238 321034 315038 330487 335777 348782 354117 329627 367114 721203 750034 535801 439088 292182 288034 331695 332482 346589 352483 355556 360334 397029 395108 639558 661723 41.15 67.6 1
11:35:42 2023-09-28 332823 329502 85812 86163 129602 134640 130772 133638 95025 94826 102130 102515 124147 124775 351735 378420 1014924 1011064 368605 379676 116511 105249 115314 112919 132308 126472 119952 120307 81944 84400 264644 232326 694183 676061 214742 211733 274507 276274 321034 315843 332322 335777 349304 355182 327423 365930 720417 747117 533132 439691 292250 288355 331928 332229 348815 352271 355588 363698 396885 396961 637817 661071 41.15 67.6 1
11:35:43 2023-09-28 331732 330526 85774 86391 129648 131196 130739 130175 94992 94891 101955 102988 123809 125361 351663 378720 1017912 999836 368708 380848 116157 105317 115165 113217 132473 126681 119620 122522 81799 84515 265529 234275 684676 681954 214254 213029 271930 276928 322988 312973 333239 333852 349345 353586 330710 364271 718062 757026 539452 441728 292182 286629 333947 330688 348815 351954 358011 358096 394513 396320 632787 664385 41.15 67.6 1
11:35:44 2023-09-28 333292 329702 85782 86101 129778 134703 130928 133724 95058 94793 102130 102451 123927 124862 351771 378997 1017839 1009517 365744 382885 116893 105629 113974 113229 133119 126579 120286 120474 81878 83100 264095 232183 691009 680635 214219 213029 274927 275200 322723 315218 332359 336252 348782 354365 327423 367862 722627 748242 533546 439746 293014 287625 331104 333274 346589 352518 355880 360443 397029 396961 636571 660282 41.15 67.6 1
11:35:45 2023-09-28 333563 329345 85802 86503 129713 131188 130928 133672 94992 94793 101989 102719 124222 124775 351771 378155 1016398 1010308 367078 379711 116511 105215 115314 112777 132492 126472 119952 120307 81944 82734 264644 231964 678514 680153 214254 212362 274963 276274 321034 315584 330451 335984 348818 354117 327194 367078 720453 748206 535801 439088 292255 287949 331695 332499 346589 352236 355268 360334 397029 395143 637211 661723 41.15 67.6 1
11:35:46 2023-09-28 331930 329996 85750 86222 129422 131263 130649 133741 92623 94858 101955 102611 123842 124981 351483 381571 1022241 999608 367198 383301 116411 105546 115509 113294 130355 126998 119884 122658 81831 84573 265529 234030 676790 682436 214219 213627 272156 276345 322988 313526 332531 333888 349590 354117 330746 364859 718571 760898 532193 441620 292182 286678 333947 331462 347634 352236 356933 359791 394549 395766 628800 663206 41.15 67.6 1
11:35:47 2023-09-28 329778 329497 85722 86594 129588 131196 130620 130274 94992 94891 101955 102579 123927 124981 351771 378720 1017949 998128 369942 380848 116317 105283 115200 113249 132473 126715 119930 122438 81888 84548 265529 234513 679477 681954 214343 213477 272381 276310 322988 312973 332531 333888 349836 354117 330710 365376 718571 757256 526460 441620 292182 286768 333947 331224 347634 352236 356956 359827 394513 395766 628108 662736 41.15 67.6 1
11:35:48 2023-09-28 333328 329040 85778 86222 129606 134581 131141 130265 92856 93423 102175 102649 123946 124914 351627 381141 1020410 1012550 367972 380244 116511 105215 115314 112887 132400 126579 119952 120307 81944 82734 265529 231639 679504 681564 214290 212326 274927 276274 321034 315843 330487 335777 348818 354649 327194 366818 720380 749344 534467 439746 292182 288355 331928 332733 347372 352483 355268 359827 397029 395178 637247 662229 41.15 67.6 1
11:35:49 2023-09-28 333967 328995 85754 86171 129755 134734 130862 133638 95025 94826 102130 102515 123927 124948 351771 378155 1016435 1011064 368642 380587 116430 105249 115234 112822 132342 126472 119952 120724 81977 84457 265529 232326 679662 676097 214591 212767 274963 276274 321034 315843 330487 335777 349345 354649 329445 367078 720453 750594 530094 438758 292182 288355 331928 332769 346589 352483 355844 360081 397029 395178 638185 663911 41.15 67.6 1
11:35:50 2023-09-28 331533 329711 85933 86443 129679 131271 130985 130652 92793 93148 101819 102956 123946 125293 351699 378720 1017912 997856 368642 380813 116124 105283 115200 112952 132090 126930 119781 122488 81687 84490 265529 234477 672277 681954 214290 213627 272381 276310 323059 313413 332518 333888 349590 352597 330782 365634 717553 757364 532193 441367 293010 286665 333947 331224 347670 352518 357184 360370 394513 395766 627221 663911 41.15 67.6 1
11:35:51 2023-09-28 329813 329773 85718 86222 129602 131307 130682 130241 95025 94891 101955 102483 123299 124981 351771 378720 1019392 995968 365104 380581 116686 105283 115234 113217 132273 126681 119869 122319 81859 84457 263187 234477 673955 681436 214290 213627 273061 276274 323059 312973 332027 333888 349345 352491 330710 365966 718571 757292 534898 441584 293215 286262 333947 331457 347670 352236 359389 363698 394298 396961 630029 661613 41.15 67.6 1
11:35:52 2023-09-28 333203 329324 85814 86362 129558 131196 130895 133638 95025 94761 101884 102784 123946 125053 351699 377592 1014924 1011064 369092 380546 116511 105283 115234 112777 132308 126472 119952 120307 81977 84457 264644 232326 677642 676097 214893 211697 274087 276345 320999 314487 330987 335523 349309 356287 327724 365671 719871 750557 524332 440369 292250 288355 331964 332499 347390 352553 355844 359213 397029 395178 637698 663243 41.15 67.6 1
11:35:53 2023-09-28 333031 329031 85835 86222 129571 134803 131243 133638 94992 94826 101921 102483 123842 124948 351771 378464 1014961 1010308 369952 382219 116430 105249 115200 112712 132308 126472 119952 120307 81831 83141 265529 232362 678676 679921 215303 211733 273321 276928 321034 315362 330987 333888 348782 355752 330489 364859 719871 750692 533132 441537 292036 288329 331821 332086 347248 353436 355698 362149 396813 396961 640198 663677 41.15 67.6 1
11:35:54 2023-09-28 330545 329035 85772 86163 129623 131196 130805 130142 94928 94826 101989 102988 124247 124981 351771 381025 1020152 998128 366040 380848 116544 105283 115120 112854 132565 126715 119952 122319 81888 84515 265529 234146 675526 681436 213883 213627 273285 275851 322916 313669 332261 333888 350418 352491 329711 367114 718571 757292 536250 441246 293010 286342 333477 331726 347670 351147 359352 360407 395418 395213 627221 660318 41.15 67.6 1
11:35:55 2023-09-28 332599 329804 85839 86204 129606 134685 130862 133707 95025 93148 101989 102547 123842 124948 351483 378478 1019537 1010915 371005 383301 116444 105439 115543 113262 129000 126788 120168 120474 81977 84490 274597 232725 680972 681601 215570 212326 273321 276928 321034 315735 331417 335777 349626 356287 328715 364896 719871 750520 531798 440994 291965 288355 332000 332265 347443 353577 355844 358960 396993 395178 637247 663243 41.15 67.6 1
11:35:56 2023-09-28 332054 328774 85718 86406 129222 134546 130706 133603 94959 94727 101780 102382 123299 124775 351735 377328 1014629 1007368 368932 380587 116350 105137 115200 112712 132273 126681 119869 120724 81831 84457 265529 232689 678164 676025 215454 212448 273024 277159 321034 314919 331220 333888 349590 356323 329711 364859 719326 748242 530463 440854 291563 287949 332701 331762 346624 354144 357504 358708 396957 395178 636311 664221 41.15 67.6 1
11:35:57 2023-09-28 330313 328969 85807 86171 129602 134615 131018 130363 92824 93148 102406 102617 123946 124914 351627 382025 1022177 1001606 365857 380848 116511 105283 115234 112952 132308 126930 119918 120474 81799 84490 265529 233581 679967 683542 213547 213029 274087 275428 322844 313962 334476 333888 349836 351998 328449 367895 716176 757256 530463 440479 293425 286902 333477 331726 347111 350341 357504 360443 395732 395143 628588 660573 41.15 67.6 1
11:35:58 2023-09-28 330813 328137 85803 86171 129422 131184 130739 133672 94992 94891 101955 102547 123842 124981 351735 378791 1023123 1004645 367078 380279 116350 105103 115200 112919 132124 126715 119620 122319 81941 82734 265529 233124 681201 683993 214290 212362 274315 276080 322498 314404 331525 333888 351497 354117 327724 367114 717553 754288 512877 440058 292900 287104 332972 331762 349492 351954 355880 360407 396326 396426 636571 662494 41.15 67.6 1
11:35:59 2023-09-28 332475 328977 85846 86424 129752 131196 130895 130274 92824 95020 102065 103257 124117 124981 351735 378997 1014629 1006046 370215 380813 116317 105137 115200 113107 130719 126808 119620 122285 81799 84457 265529 233088 675367 678709 214326 213477 273024 276345 322498 314919 331525 336825 347245 353621 330513 364859 720417 756496 527294 441367 292182 287544 332737 332229 345547 352553 358772 359285 396677 396403 631928 664221 41.15 67.6 1
11:36:00 2023-09-28 331623 328774 85718 86171 129606 134615 131153 133638 94894 94761 101955 102515 123842 124948 351807 378997 1014629 1004645 367341 380848 116430 105249 115234 112887 132308 126472 119620 122319 81888 83141 265529 233088 679452 678709 214290 213328 272798 276928 322009 314440 331525 334472 347733 352597 330496 364896 720453 756476 530463 441584 292182 286817 333008 332265 347829 354392 358843 362001 396668 396961 636301 663566 41.15 67.6 1
11:36:01 2023-09-28 331135 329631 85846 86420 129674 131015 130649 133724 94894 94761 101989 102885 124285 124948 351735 381096 1023849 1003894 366894 380279 116317 105283 115234 112952 132473 126593 119620 122319 81831 84432 263187 233088 684796 683957 214254 213029 274735 275851 323023 313962 333615 333888 350643 352562 327688 367635 716176 755962 531798 439801 293010 287216 333477 331762 347706 350411 356420 360407 395768 396356 631892 660282 41.15 67.6 1
11:36:02 2023-09-28 330813 329026 85780 86204 129602 134703 130620 133724 95025 94891 101989 102509 123842 124981 351735 381631 1022397 1001791 366040 379711 116350 105283 115575 112919 132381 126506 119620 122285 81888 84457 269699 233617 674006 682991 213583 213029 274122 275428 323477 313962 331525 333888 349908 352245 327724 366784 716212 756776 524826 440149 293845 286916 332540 331583 347528 350271 357321 360298 395589 396961 629106 660282 41.15 67.6 1
11:36:03 2023-09-28 333147 329066 85718 86507 129498 131279 130772 133696 94894 94761 101955 102783 123880 125218 351771 377593 1014629 1005225 369524 380279 116511 105210 115234 112887 132381 126593 119952 122285 81888 84400 265529 233088 675243 678228 215000 213029 272833 277194 321070 314697 331256 333888 347804 356596 329746 364859 718310 748314 531798 441584 291913 287954 332737 331762 347390 353648 358011 361487 396957 395213 636571 664221 41.15 67.6 1
11:36:04 2023-09-28 331314 329417 85770 86196 129422 134607 130739 133672 94894 94761 101955 102445 123842 125260 351483 381953 1024775 1001643 365893 383301 116444 105512 115463 113294 130537 126613 119869 120474 81831 84432 264644 233781 692084 683291 213883 213029 274507 275428 323023 313818 331489 335510 350966 352527 327724 367895 718310 757031 531798 440369 293290 287104 333477 331798 347634 353797 357757 360443 395768 395766 630292 660318 41.15 67.6 1
11:36:05 2023-09-28 331081 328720 85726 86443 129579 134493 130649 133638 94861 94826 101955 102579 123299 124981 351542 381061 1023849 1001791 366040 380315 116344 105215 115280 113217 132365 126647 119869 120642 81799 84515 265529 233781 677665 683921 214033 213029 274416 275815 322988 313926 331489 333888 350930 352491 327688 368156 717151 756460 531798 440470 293425 287068 333206 331691 347563 350376 356889 360407 396025 396320 630888 660245 41.15 67.6 1
11:36:06 2023-09-28 332475 329457 85807 86540 129422 131519 131385 130006 92888 93148 101960 102611 123913 124914 351591 377378 1014445 1007473 370773 380510 116317 105249 115360 112919 130537 126579 119896 120642 81855 83076 265529 233052 678164 678709 215019 213029 272762 277123 321034 314625 331453 333888 347697 355182 330210 364787 719290 752620 534898 441548 292182 287625 332701 331691 346589 354108 358756 358960 396885 396961 636119 663206 41.15 67.6 1
11:36:07 2023-09-28 331780 329497 85750 86248 129602 134769 130739 133603 94959 94891 101955 102515 123927 124948 351735 378961 1014629 1004645 369165 380813 116477 102939 115326 112919 132308 126647 119869 120558 81944 83076 264644 233052 682937 678228 214254 213328 272762 277747 321711 314883 331489 335777 347173 353586 329461 364750 720380 755889 527794 441259 292246 287913 332701 331726 345234 352553 359027 359249 396326 396403 633777 663419 41.15 67.6 1
11:36:08 2023-09-28 332197 329711 85850 86395 129582 131196 130862 130336 92761 93148 102031 102719 123913 124948 351699 378791 1023123 1006002 367078 380516 116397 105249 115326 112822 130537 126559 119952 120724 81944 83076 265529 233052 692084 683957 214290 212767 274699 276045 322725 314404 331453 333852 350966 354649 329911 367078 717553 753044 530463 438758 292803 287104 332972 331691 349210 352166 355844 360334 396326 396391 636571 660245 41.15 67.6 1
11:36:09 2023-09-28 330585 329733 85792 86315 128998 131371 133741 130821 94828 94957 101921 102681 123266 125327 351663 378104 1022361 1005361 367859 380546 116317 105215 115529 112854 132565 126681 119952 122319 81888 83076 269811 233581 681095 682954 215267 212659 274052 276045 322723 314625 332495 333509 350401 355717 328184 366415 717553 748242 531798 440369 292803 287216 332108 329724 349487 353259 356596 363032 395274 397396 639252 660135 41.15 67.6 1
11:36:10 2023-09-28 334369 328600 85874 86320 129713 131117 131051 133499 92824 94661 102209 102382 124046 124060 351771 379853 1013910 1005328 367234 380279 117076 105069 115555 112854 132526 126559 119952 120307 81916 84457 265529 233416 682308 679958 214068 213029 274018 276274 322271 315807 329488 335777 349908 352174 329444 365966 720380 757220 512877 442874 293008 287913 330925 333509 347634 351147 358011 359791 399275 395143 628588 662229 41.15 67.6 1
11:36:11 2023-09-28 333582 328995 85814 86193 129597 131196 130862 133724 95025 94826 101989 102515 123842 124981 351771 380990 1014629 1000331 366167 380279 116511 105215 115394 113364 132750 126472 119952 120307 81944 82734 264095 231603 684858 681917 214254 213477 273250 276310 321034 315577 330219 333888 350401 352527 329444 366485 720453 759530 530463 442800 292905 288797 331283 332302 347563 351252 357864 360190 399166 396961 630777 663677 41.15 67.6 1
11:36:12 2023-09-28 329515 329004 85910 86335 129662 131196 131177 133824 95025 94891 102136 102579 123842 124981 351771 378694 1023849 1007331 366167 380848 116317 105356 115165 113327 132273 126715 119620 122488 81799 83313 263445 234513 688482 676025 214929 212844 273250 276310 323742 312937 332531 335777 347768 354685 329426 366485 717224 749742 530463 442246 292182 285833 333947 331457 346067 353577 357504 360334 393333 394004 636571 660282 41.15 67.6 1
11:36:13 2023-09-28 331050 329444 85782 86193 129786 134703 130772 133445 95025 94793 101955 102414 123927 124570 351735 378997 1023849 1007368 366558 380813 116317 105249 115200 112919 130735 126681 119620 120474 81799 84400 263187 234110 675254 678709 214290 212993 273285 275851 324006 313413 333815 336581 347519 354401 329461 367748 719592 753618 523233 442874 293841 285806 333803 332733 348568 353577 357467 360334 394056 396961 638381 662266 41.15 67.6 1
11:36:14 2023-09-28 333328 329778 85882 86592 129422 131196 130772 130354 94894 94891 101955 102547 123299 124775 351699 381768 1013154 999584 368642 379711 116397 105249 115725 112887 132400 126559 119952 120474 81944 82962 267019 231603 681223 682954 214254 213029 273285 276310 321484 315843 330487 333888 351213 353586 329213 366192 719326 756118 528942 438732 292668 288761 330603 332229 348684 351954 358011 359791 397029 396391 629996 664221 41.15 67.6 1
11:36:15 2023-09-28 330554 328995 85782 86286 129786 131362 131208 130274 92856 93148 101853 102719 123946 125324 351555 378853 1023702 1010386 365104 380848 116317 105283 115280 113262 132538 126681 119952 122488 81977 84548 265529 234477 674888 676025 214778 212993 273250 276310 324006 312866 332027 336252 347768 355170 329177 366485 717730 748314 523233 441638 293534 286190 333947 332229 346553 352553 358011 360407 394513 394004 636571 660282 41.15 67.6 1
11:36:16 2023-09-28 328338 329000 85832 86282 129786 134891 131295 133724 95025 94793 102130 102515 124012 124862 351771 378997 1023849 1008083 366040 380813 116511 105283 115234 113262 132750 126681 119952 122319 81944 84515 270369 234311 675518 678709 214929 213029 273285 275851 324462 314617 331489 336727 347733 354649 329177 367895 720417 748350 530463 441638 293841 286289 333947 332374 345547 352553 358011 360443 395768 394004 637134 662494 41.15 67.6 1
11:36:17 2023-09-28 332475 330219 85807 86428 129498 131461 131177 130486 92793 95119 101819 103020 123299 125015 351303 378791 1016910 1000857 369488 380848 116317 105395 115280 113294 132273 126681 119620 120474 81888 83256 265529 233052 684767 683957 214290 213029 273250 278011 320963 315362 332495 333852 351002 354117 329461 364823 718274 757031 531798 442874 291769 288509 333477 331224 349246 352236 358011 358203 396921 396426 631855 664221 41.15 67.6 1
11:36:18 2023-09-28 329813 329488 85807 86442 129512 131214 130739 130274 94992 94891 101780 102739 123299 125015 351699 378720 1014924 1001518 369524 379711 116317 105463 115200 113327 130537 126681 119620 122522 81831 84548 263187 233781 674213 683993 214290 213029 273024 278011 321070 314440 333311 333888 350401 354117 329746 364271 716176 757833 530463 441584 291769 287949 333947 331207 350799 352236 357754 361524 396813 397432 632193 666283 41.15 67.6 1
11:36:19 2023-09-28 334058 329355 85914 86362 129782 134511 130928 130064 95058 93148 102136 102445 124012 124828 351771 378781 1022939 1008083 365522 380848 116511 105215 115473 113074 132565 126681 119869 120307 81944 84457 264644 233781 677901 678709 214742 213029 273285 275235 324462 314883 330951 334472 348782 354649 329177 368458 719326 752620 530463 440392 293914 286871 332414 333780 346032 352518 357757 360515 396957 396961 635668 660282 41.15 67.6 1
11:36:20 2023-09-28 334369 329000 85770 86193 129782 134581 130895 133638 95092 94727 101989 102944 123875 124742 351771 378997 1017949 1009591 365744 380813 116544 105249 115429 112854 132526 126472 119952 120307 81977 84400 265529 232924 679472 679671 214778 213029 274927 275200 323023 315843 330487 336825 348818 354153 327688 368156 723692 753725 523015 438914 293841 287841 331821 333600 346482 352377 356742 360334 396849 397142 635631 660245 41.15 67.6 1
11:36:21 2023-09-28 331261 329217 85843 86282 129422 131206 130607 130175 94992 93406 101929 102579 123842 125394 351771 378720 1020115 998128 369524 380848 116124 105249 115200 113631 132381 126681 119620 122488 81719 84548 270369 234477 672787 682954 214290 213029 272381 277194 322725 313697 333072 333888 349908 354365 330746 364565 717730 757256 530463 441620 292182 287211 333947 330938 347670 352518 356146 359249 394549 396356 632236 663243 41.15 67.6 1
11:36:22 2023-09-28 329773 330027 85775 86230 129391 131196 130649 130175 95025 94891 101955 102643 123332 124981 351771 378720 1020115 998837 368793 380848 116317 105317 115200 113249 132308 126715 119869 122488 81944 84548 264644 234513 675122 682954 214742 213627 272381 276928 323742 313419 333289 333636 350377 354401 331337 365784 719592 761329 532193 441475 293489 286925 333947 331422 347670 352518 359701 360298 395140 396320 629069 663713 41.15 67.6 1
11:36:23 2023-09-28 333328 330531 85882 86428 129782 131354 130928 133555 94961 93406 101989 102515 124046 124948 353798 378720 1017912 1011064 368119 379711 116511 105283 115394 112887 132496 126559 120119 120307 82122 84457 266304 232326 682102 676061 214929 212397 274963 276310 321070 315843 330487 335777 349345 354685 327688 367114 720453 748206 506482 440369 292803 288359 332701 333274 347158 352518 355880 360370 399275 395178 638149 663912 41.15 67.6 1
11:36:24 2023-09-28 332823 329497 85770 86167 129355 134891 130829 133910 95025 94761 101955 102611 123842 124862 351771 377627 1016435 1011064 369165 380622 116511 105283 115234 112887 132565 126593 119869 120724 81977 84400 265529 232362 683262 682569 214643 212484 274679 277016 320927 315735 331381 335705 349411 356109 330072 365784 720380 747587 526143 439728 292486 288725 332665 332733 347390 352553 355880 360262 397029 395766 638185 664184 41.15 67.6 1
11:36:25 2023-09-28 330585 329040 85782 86290 129696 134685 130829 133638 94992 94925 101955 102579 123332 124981 351771 380421 1019392 1000021 367078 380848 116317 105317 115165 112887 132182 126593 119620 122319 81831 84548 263187 234513 677290 681436 214068 213927 273285 276310 324498 313962 333023 333888 349872 352527 330746 367114 716176 757364 536250 441548 293633 286902 333947 331762 347670 351462 357220 360443 395140 399207 630329 663177 41.15 67.6 1
11:36:26 2023-09-28 334369 330526 85878 86453 129713 131776 131208 130498 92856 95053 102136 102579 123894 124948 351771 378997 1020410 1011064 370215 379711 116544 105249 115690 113262 132308 126715 119952 122319 81977 84490 264644 232725 676615 679958 215606 212362 274087 277159 321781 315843 331489 335777 349872 356573 329213 365379 720453 748278 531798 441642 292250 288761 331677 332769 347634 354108 356925 359249 397029 395766 638185 664221 41.15 67.6 1
11:36:27 2023-09-28 331816 329035 85748 86171 129692 131196 130772 133638 94928 94826 101989 103193 123927 124948 351771 377859 1014961 1009591 370478 379711 116350 105137 115234 113139 132308 126681 119952 122285 81944 84457 265529 232888 679954 676061 215606 212695 273250 277354 321070 315362 331489 335292 349309 356859 329711 364859 719871 748278 508365 440746 291975 288355 332972 332446 347421 354392 357754 359141 396849 396961 639743 664037 41.15 67.6 1
11:36:28 2023-09-28 332610 329591 85846 86387 129571 131196 130772 133724 95058 94925 102099 102815 123842 124981 351771 381899 1024775 1001791 365781 380848 116430 105283 115234 113397 132565 126715 119869 122319 81944 84490 269699 233781 675509 683957 213918 213328 274699 275464 323742 314653 332261 335777 349908 352527 328751 368156 719362 755054 537603 440369 293779 287207 333712 331476 347670 350901 357757 360479 395768 395766 630814 660282 41.15 67.6 1
11:36:29 2023-09-28 331319 329262 85750 86230 129606 134650 130862 133741 94894 94891 101955 102547 123875 124981 351771 381631 1023849 1003217 365747 380315 116511 105283 115234 112887 132473 126681 119869 122319 81888 84515 264644 233416 674377 683993 213783 212879 274927 275851 323023 314919 331525 333888 351726 353586 327724 367895 718934 756205 534467 440113 293905 287400 333604 332122 348577 351287 356758 360298 396182 396391 632787 660318 41.15 67.6 1
11:36:30 2023-09-28 331314 329181 85902 86331 129602 131354 130739 133724 94992 94859 102068 102783 123927 124981 351807 378464 1014629 1002267 368412 380884 116544 105317 115234 113107 130735 126715 119869 122319 81977 84515 265529 233617 680863 678709 214778 213477 273215 277194 322009 314919 331525 336489 347733 354117 330746 365671 720453 756496 530463 441620 292182 287746 333477 332499 348322 354676 358772 359285 396993 395766 636571 666110 41.15 67.6 1
11:36:31 2023-09-28 331816 329773 85780 86264 129429 134685 130805 133672 95025 94925 101989 102547 123875 124981 351771 377895 1014629 1005151 368448 381762 116430 105283 115314 113327 132342 126681 119952 120724 81920 84457 265529 233617 680469 678709 214964 213451 273215 277584 322045 314919 332279 336344 348532 355468 331605 365525 722664 754712 530463 445081 293010 288247 333297 332463 346553 354144 359027 359285 396813 395178 636571 664221 41.15 67.6 1
11:36:32 2023-09-28 332095 329493 85941 86420 129696 131196 130682 133672 94894 94925 102291 102579 123842 124981 351771 381595 1023849 1005151 366818 380884 116350 105283 115234 113107 132342 126715 119620 122319 81920 84432 265529 233617 681095 683725 214290 212730 274927 275886 322617 314661 332279 333888 351744 354117 327724 367114 716176 757031 533132 440163 293010 287544 333477 331762 349246 351462 356673 360443 396641 397538 634731 662022 41.15 67.6 1
11:36:33 2023-09-28 332059 329764 85686 86315 129302 131428 130616 130265 95025 94925 101955 102579 123875 124925 351771 378155 1023849 1004401 365909 380848 116430 105317 115234 113172 132250 126681 119620 122319 82054 84490 265529 233617 681715 685483 215016 212412 274679 276060 322617 314775 332423 333708 351564 355847 328573 367488 718571 748350 528777 440388 293326 288128 333947 330688 349774 352588 356925 360407 396533 397609 636275 661291 41.15 67.6 1
11:36:34 2023-09-28 331709 329279 85820 86130 129782 134358 131183 133568 95092 94761 102235 102242 124079 124570 353798 379888 1014629 1004645 367011 380848 116350 105283 115234 112952 132308 126715 119620 122319 81977 84400 264644 233452 680061 681044 214254 213328 273321 277159 323023 315843 330254 334248 350683 352562 329746 366521 720453 757256 529129 440126 292803 287544 331731 333816 347634 351708 358518 360370 399275 395454 631477 662441 41.15 67.6 1
11:36:35 2023-09-28 333798 329502 85746 86248 129782 131196 131409 133824 92761 94858 102272 102643 124046 124948 351447 380723 1013117 1001042 366167 380813 116511 105361 115394 113327 132492 126647 120183 120775 82151 83271 265529 231496 680927 682772 214112 213485 273875 276908 321568 315735 330951 335777 351461 353586 330196 366894 719835 760251 530463 442874 293252 290128 331659 332733 348684 351427 358011 360081 399021 396320 630888 664221 41.15 67.6 1
11:36:36 2023-09-28 329515 330058 85750 86290 129786 131196 130895 130274 92761 94891 102096 102547 124012 124981 351735 378961 1023849 1009554 367675 380848 116317 105356 115280 113327 132365 126681 119869 122488 81944 84606 264644 234513 675775 680153 215231 213029 274087 277123 324727 313413 332495 336727 349045 355432 329444 366781 718781 748278 530463 442560 293498 286427 333947 332446 348815 354357 357461 360262 394369 396961 639743 661034 41.15 67.6 1
11:36:37 2023-09-28 333690 329310 85850 86481 129692 131196 130772 130142 92761 94858 102170 103026 124012 124948 351735 380990 1013944 1003657 366682 380813 116544 105215 115394 112789 131084 126559 119952 120307 81977 83076 265529 231567 681768 681917 214219 213477 274087 276310 321034 315843 331189 335777 350930 353551 329711 367041 720380 756990 530463 442560 293010 288761 331892 333238 348362 351427 358518 360334 399275 396356 629106 666110 41.15 67.6 1
11:36:38 2023-09-28 331852 329773 85722 86290 129317 131214 130862 130274 94992 94891 101955 102649 123842 124981 351699 380421 1014629 1001042 370215 381762 116511 105356 115360 113074 132365 126681 119952 120724 81944 83076 265529 232653 683303 683957 214742 213451 274052 277159 320999 315807 331992 333888 351461 354365 329675 365376 721015 758957 523233 442800 292000 288725 332792 332980 349349 352306 357864 361781 396813 397538 632787 666110 41.15 67.6 1
11:36:39 2023-09-28 332563 328995 86005 86395 129786 131015 130994 133638 92824 94793 102705 102617 123927 124948 353798 378997 1023849 1010308 364969 380848 116477 105283 115314 113107 132457 126593 119952 120474 81944 84515 265529 234110 684792 679882 214929 213328 274052 275851 323610 314404 333815 334472 348782 354685 329675 368679 719835 754821 537603 442357 294257 286866 333712 333744 346553 353542 358011 362590 396921 394831 636571 661477 41.15 67.6 1
11:36:40 2023-09-28 333501 329000 85814 86130 129786 131015 131117 133568 92824 94793 102201 102414 124079 125012 351771 378120 1020875 1008083 365744 380848 116544 105249 115555 112919 132526 126559 119952 120307 81944 84515 265529 233088 683718 678709 214929 213029 274927 275428 323478 315362 333341 337094 349022 355206 328573 369165 723178 752439 531798 440195 294647 287769 332900 333708 346589 352553 358011 365032 396885 397106 635558 660282 41.15 67.6 1
11:36:41 2023-09-28 329279 329492 85834 86348 129602 131196 130739 130396 94992 95056 101955 102981 123332 125361 351699 378720 1017876 1000331 369560 380848 116284 105283 115165 113327 132239 126924 119620 122573 81944 84606 264644 234074 674080 682918 214893 213029 272762 278047 322689 314404 333270 333622 350365 354649 331211 364787 716176 757220 530463 441620 292246 287711 333947 331189 348684 352236 359027 359249 394549 396391 632611 664184 41.15 67.6 1
11:36:42 2023-09-28 329546 329773 85764 86290 129597 131196 131276 130086 94961 94925 101955 102611 124012 124981 353471 378720 1019392 998128 367269 381686 116317 105356 115165 113139 132273 126681 119952 122319 81831 83371 265831 234513 673826 684510 214643 213899 272968 276980 323826 313747 333126 333780 350221 353940 332311 366561 719592 757292 534898 441367 293559 287540 333947 331691 347670 352518 357184 363957 395337 396043 627185 662229 41.15 67.6 1
11:36:43 2023-09-28 333537 329000 85814 86282 129786 134891 130928 133724 92824 94891 102096 102547 124012 124862 351771 379214 1017876 1011064 368907 380546 116511 105395 115394 112919 132565 126647 119952 122319 81977 83076 265529 232689 680455 676097 214945 212362 274507 277159 321973 315843 331489 335777 350136 356788 328715 366485 720417 748242 536250 441012 292182 288852 332972 332769 347634 353577 356363 359791 397029 399135 640998 663382 41.15 67.6 1
11:36:44 2023-09-28 333027 329502 85782 86286 129786 131286 130928 130563 92793 95056 102201 102847 123842 124981 351735 378731 1017514 1011027 369524 380546 116544 105283 115314 113327 132400 126896 120183 120859 82151 83272 264644 232909 677767 680635 215953 212816 273910 277832 321830 315807 331525 336252 349872 356859 329604 364531 720380 748278 537603 442314 292536 288725 333441 332733 347634 354676 358011 359791 397029 396131 637662 664221 41.15 67.6 2
11:36:45 2023-09-28 331314 329809 85818 86323 129755 131504 130961 130307 92856 95056 102201 103052 124046 125361 353761 382739 1023849 1003217 367078 382603 116544 105424 115624 113737 132595 127134 120320 121398 82179 84730 265529 234513 680846 685931 214742 214424 275806 277159 324956 315843 333577 335481 351992 354649 330210 367126 723591 761648 530094 440818 293769 288761 336713 333600 350827 354357 361034 365493 400368 399845 635935 667457 41.15 67.6 2
11:36:46 2023-09-28 340229 338913 87812 85578 133244 137046 137737 136923 94315 96185 106743 106476 128305 129286 363668 391639 1053750 1035337 380541 395368 120984 106403 118106 119199 136692 132065 125329 126112 86622 84846 272379 241738 698336 705213 219569 217641 283755 285044 336468 325186 344602 344319 359979 365655 339505 379044 742695 779814 548146 454670 302640 297458 348331 345781 364563 367251 368368 376213 409338 414697 664231 687785 41.15 67.6 2
11:36:47 2023-09-28 349420 343625 89231 87056 136467 143341 143725 143412 95119 94299 105262 108749 132196 134561 369322 398086 1063745 1048117 389816 403776 120513 108082 120887 123504 142380 136836 129215 131987 85465 86470 276847 243526 708182 714368 223096 221821 287800 295455 338278 332787 348817 350710 365230 369824 344824 382763 756324 802539 552480 459203 309830 302432 351938 351591 369148 372189 374423 378254 417368 418678 671469 696916 41.15 67.6 2
11:36:48 2023-09-28 355629 350692 90351 88271 139459 141614 143744 143166 95998 94620 107485 112191 131281 135731 374003 406038 1072882 1061949 394361 408335 122985 109620 124943 122990 143524 140229 129787 130848 86087 87709 278811 245742 712253 721477 225837 227184 288535 291725 342983 335569 351569 354907 369984 374578 347536 385376 764606 808719 550481 465049 312619 304994 355485 353617 372611 375730 378218 384145 418202 422774 675365 701916 41.15 67.6 2
11:36:49 2023-09-28 362735 356699 91365 89378 139977 145103 147457 147509 96422 95104 109451 110552 133503 134950 382953 412506 1091218 1075738 401928 414507 124238 111422 124549 126286 146458 142696 133612 135203 87715 89121 282353 249246 721256 730741 226139 225360 291445 296757 348847 338441 358708 357323 372902 376160 350517 390165 773702 816310 560595 466440 313702 309069 359865 358365 374337 378852 378492 387060 421402 426967 687537 713177 41.15 67.6 2
11:36:50 2023-09-28 365962 360520 91621 89590 141641 145997 149009 149934 96422 95264 110194 111155 133977 135742 382916 414691 1097609 1079804 404321 414980 124681 113515 125606 127244 147377 144037 135067 136454 88238 89529 281314 250059 729554 733201 227545 226094 292342 297753 348715 339441 359036 358580 371015 376532 348586 387407 772779 811338 563300 468536 316415 308186 360988 358220 374039 381194 381659 387647 421366 422796 690479 714183 41.15 67.6 2
11:36:51 2023-09-28 362695 362269 92037 89598 142921 146696 152717 152239 96454 95136 111276 112161 134951 135938 387646 420142 1111163 1088130 400720 417505 125419 113617 126987 128713 149452 145498 137034 137905 88811 90170 283238 251188 729283 737246 228502 226849 295823 297081 351213 341776 357193 358292 369871 377134 348969 389888 779623 811266 566870 469867 317924 309555 360988 362935 374337 380624 378601 387335 427072 422796 694844 719541 41.15 67.6 2
11:36:52 2023-09-28 367270 364184 92070 89631 143385 147307 149425 152379 96487 95168 111620 112687 135358 136614 387718 420805 1116048 1097634 403749 421776 125539 113809 127353 129041 151754 145778 137646 138601 89007 90372 282353 251509 744339 738817 229746 227449 295343 297045 351429 340743 357767 360857 369907 376572 348550 387407 783019 812876 566005 470312 315690 313290 360736 360569 377387 382766 382973 386950 426324 427004 691706 722502 41.15 67.6 2
11:36:53 2023-09-28 367008 368705 92617 89942 144615 148342 151174 150223 97114 95427 112562 113281 136727 137152 394150 421847 1119489 1109903 408791 422405 126268 114249 128645 129657 150305 147069 139159 139764 89472 90782 283394 252076 737706 739987 230714 227659 295228 297536 351713 342884 359945 362971 369907 374370 349675 385866 783602 826303 568241 473423 315545 313629 360988 360857 377760 381229 384278 387060 423962 426797 691890 722298 41.15 67.6 2
11:36:54 2023-09-28 374308 370033 92747 90251 144816 148720 152115 151224 97114 95881 114885 113690 137273 137841 393904 421433 1116048 1105406 409787 423849 126437 114488 129209 132218 150647 147774 139388 142112 89722 91256 285791 252576 736605 742093 229782 229183 296354 299256 351997 344824 358527 360605 373066 378889 349388 386982 784131 827420 554432 478638 317403 312754 366418 363852 377157 381158 385514 387375 423746 426102 689783 723418 41.15 67.6 2
11:36:55 2023-09-28 374308 369920 92941 90471 145583 149033 153096 151746 97445 96043 115114 114100 137676 138324 396587 428772 1116048 1106933 409172 423993 127152 114681 130104 132471 151686 148621 142160 142414 90162 91415 286448 252540 747478 747733 230462 229183 296412 298686 351997 345555 359967 360857 372162 376309 351794 387407 784192 829923 563300 473794 320435 313188 364338 362757 379006 384668 383155 387411 424536 428864 701110 728170 41.15 67.6 2
11:36:56 2023-09-28 374880 373897 95236 90984 146744 153138 154154 153284 97843 96700 115641 115243 140681 139625 400852 433079 1134488 1115438 410440 427761 128029 115240 130971 130741 153050 149977 139218 141468 90542 92369 297738 256638 745436 753427 232575 229755 297919 301706 356498 346288 360510 364992 372578 378755 350661 389744 790960 820315 561157 476666 320435 315802 364921 365197 378898 387384 385079 387375 427103 427585 703104 731403 41.15 67.6 2
11:36:57 2023-09-28 378000 376218 95331 91456 147224 151395 154686 154274 97843 96998 115906 115692 141008 140844 402630 429116 1142860 1122333 410440 432540 128755 115343 133687 131070 154180 153075 140913 141424 91142 94136 287666 257551 746608 750832 232697 231047 300452 300958 355508 347532 360510 362468 372127 380598 351866 387407 795030 836598 564652 477372 321800 315802 364921 365304 382228 383077 387264 390929 430710 431474 701000 735047 41.15 67.6 2
11:36:58 2023-09-28 382124 378790 95858 92069 151246 151166 156622 155376 98714 97362 116599 116464 141800 141244 404388 437460 1134488 1121462 420744 432647 129369 113368 132535 132689 155108 150231 141990 143194 91999 94787 291141 259017 749776 760680 233789 232053 297252 302941 357403 347532 363243 364102 377859 381203 350409 390664 793308 832311 573724 480629 323172 315802 370002 368615 381150 386242 385151 393881 430468 430441 708171 738031 41.15 67.6 2
11:36:59 2023-09-28 378939 382201 96030 92450 149465 152038 157204 156888 98850 97728 113837 117128 142067 144241 405709 440454 1148591 1125010 414556 436453 131676 113368 134655 132856 156286 151115 142816 143765 92293 94759 290708 258235 755109 761219 234520 231890 301843 303740 358768 347282 365522 366368 375261 382076 351830 392434 804031 832091 572767 481118 324091 318228 369229 370728 383310 389262 389916 391294 431274 432711 712128 740581 41.15 67.6 2
11:37:00 2023-09-28 387542 383366 94531 94500 150343 152914 158346 157801 99254 98335 114647 117757 140230 143437 411007 439216 1150225 1140809 424448 439861 132502 114616 131891 133792 157560 152992 143812 145103 93034 95319 290708 259834 759546 762568 234815 236483 299620 304328 359887 351294 363282 365304 379033 382380 353965 387479 801433 849123 572354 486208 324667 316929 373183 369871 385254 387088 386344 395108 431650 432820 712350 741667 41.15 67.7 2
11:37:01 2023-09-28 386645 384775 96766 94762 149184 153539 159558 160870 99320 98230 114937 118060 140686 144989 410554 444934 1146960 1134830 423570 437875 132375 114748 132164 134668 160102 153457 144513 145949 93034 93133 292035 260638 761876 768752 234851 233819 300248 306406 360686 350620 366225 366811 378961 382739 351686 391989 802497 839075 576466 485447 325939 317889 375264 373052 382033 389986 387578 396267 432651 433039 715261 743845 41.15 67.7 2
11:37:02 2023-09-28 384909 386593 94591 95025 149593 153936 162078 161382 99320 98431 115249 118454 141216 145648 412107 447585 1158782 1140351 422084 440144 132570 115302 133243 134702 160689 154272 145252 146220 93550 95486 294679 261518 764649 771479 234851 233034 303284 304828 361010 351578 366858 368687 377859 384407 353965 394544 808344 841183 577837 487243 324367 320600 373183 373052 384941 390949 391644 394512 433084 432804 716338 749895 41.15 67.7 2
11:37:03 2023-09-28 394320 388069 94890 95385 151216 155143 159469 158330 100210 98801 116406 121236 141763 142894 414723 444340 1162111 1147848 427353 444521 129715 116106 134150 136108 158347 155714 146468 147411 94070 93718 295580 263777 765073 773204 236179 233349 303106 306730 363566 353989 367188 367543 381141 385075 354206 392135 807163 854815 577837 487243 328646 320375 373226 371874 387587 392395 387614 396867 435620 436456 720193 750132 41.15 67.7 2
11:37:04 2023-09-28 395885 389285 94857 95517 151250 155896 159536 159519 100210 98801 116600 121471 142255 143358 418358 451070 1162148 1144128 431863 446482 129715 116857 134776 136544 158447 156057 146778 148273 95537 93877 295794 265420 766658 775117 236513 234011 302823 306248 363268 354388 366131 368687 379817 384192 354712 393913 809491 846920 579208 490290 329358 321321 377433 374039 386025 393151 389735 399091 437831 434034 726745 752388 41.15 67.7 2
11:37:05 2023-09-28 392540 392310 95179 95882 152749 156653 161552 160222 102480 99478 117219 121808 143178 144701 421924 454140 1177957 1165174 425930 448380 131889 116896 136260 137269 160703 156711 148493 150739 96169 94134 297947 265310 775975 777350 237182 232088 306070 308538 365110 355090 366682 372036 379033 385218 354774 393949 816331 859736 579208 489478 328145 324600 374417 372990 388020 393606 394645 396977 435244 436834 718456 755238 41.15 67.7 2
11:37:06 2023-09-28 396858 394084 95382 94099 152749 157195 161586 160865 102442 99478 117448 122011 143077 144326 421070 451034 1169670 1156022 432205 448234 131956 117097 136491 137973 160805 157394 148477 149311 96236 94423 298285 266172 778924 780660 236847 234208 305639 308538 363814 357233 370853 369353 382453 386847 356271 394993 815257 857162 580579 490364 330980 323830 376636 374146 390766 392923 391462 399091 436371 438787 730842 755748 41.15 67.7 2
11:37:07 2023-09-28 402426 397083 95382 96145 153029 158216 161620 161671 102550 99819 117645 122451 143943 145266 422365 455894 1176369 1151787 431866 451158 131989 117847 136661 140555 160950 158306 150752 151648 96270 95129 306664 268447 773120 781910 236847 235002 306070 308538 366591 354841 368081 369835 380421 386521 353179 395457 815102 847465 588605 490169 331685 322813 376708 377567 388020 392888 391055 396353 437737 436798 731412 759528 41.15 67.7 2
11:37:08 2023-09-28 398709 398845 96161 96324 154266 158216 163667 162154 101463 99786 118433 122570 145080 145522 426736 457214 1183945 1175367 434864 450818 132852 118207 137554 140981 162095 158932 151732 148935 94547 95813 300088 268035 786291 783988 237268 234035 306933 310945 366663 357305 371116 374144 380084 385760 354988 395104 820900 861251 586063 497487 330044 324816 380625 376219 391042 393747 396926 396389 437383 437777 723136 760190 41.15 67.7 2
11:37:09 2023-09-28 402794 398104 96217 94236 154617 158881 163701 162708 103075 100128 118467 119599 144773 146317 428694 458538 1177096 1166042 432651 453959 133503 117847 138461 141015 163204 158932 149151 149476 94611 95648 299186 266256 787271 788722 236239 235401 306933 307988 364907 358598 369596 372561 383032 386303 356378 396862 819266 856406 591385 491592 332156 324816 378979 378103 392317 396943 394640 396281 437310 439297 736582 760656 41.15 67.7 2
11:37:10 2023-09-28 403409 400517 96615 94400 155048 162496 164261 163822 103175 100195 119029 119957 146059 147149 430665 463377 1197730 1174386 438354 457419 133369 119131 138095 142267 163066 160546 149084 150997 94837 96599 301030 270387 774653 787606 237041 237009 306933 308887 369880 358022 368377 371874 380848 388832 354171 394508 823018 862577 585825 498009 331920 326436 379015 381028 392149 393747 396364 396425 439041 439404 727626 764961 41.15 67.8 2
11:37:11 2023-09-28 404787 402305 96941 94456 156052 159632 165318 163477 103279 100195 119262 119957 146331 146283 431886 459724 1184242 1181324 440897 456229 133721 119034 138723 141975 164524 162814 150110 150647 94772 96467 303761 268348 786704 787606 237776 234932 306933 310295 367107 358634 369452 373585 382131 387831 357992 394214 824558 868118 586063 500321 332156 326617 382201 379987 392390 395827 396926 399904 436883 438429 728586 763214 41.15 67.8 2
11:37:12 2023-09-28 403937 403873 96978 94559 156334 160898 165640 165127 103616 100754 119725 121071 146908 147820 432085 468809 1196513 1175255 437678 455679 134192 119501 139409 138748 164935 159443 150593 151584 95030 96829 302829 271909 784434 795034 237776 234967 308706 309391 368803 357519 369596 373883 380990 386521 355971 395701 828004 856442 586063 498470 332392 325672 381159 382464 392426 394954 396926 398740 441917 440894 732402 770003 41.15 67.8 2
11:37:13 2023-09-28 407026 405444 97317 94555 157098 160559 166418 165290 103560 100539 120097 120758 149698 147684 432642 465486 1194888 1185443 442851 457070 134664 119501 139708 142579 165610 163484 151111 151862 95378 96994 304649 270423 790409 793134 238636 235978 308669 311386 368624 360623 369452 376268 382561 387673 357992 395701 825425 870725 589995 500904 332563 327115 383356 378812 390921 394643 396253 401182 438259 440750 731412 765604 41.15 67.8 2
11:37:14 2023-09-28 408267 405763 97642 94720 157352 163006 167222 165405 103593 100505 120298 120855 147179 147545 432714 471788 1188010 1174440 445225 458430 134664 119901 140133 139035 166152 159943 151597 152140 95355 97160 303936 270423 792575 799021 237373 236023 306969 311310 369952 358275 371723 372728 384157 387062 354171 396580 825615 861323 598263 498194 332293 324692 383356 381815 392149 397626 396742 402100 440827 439117 742121 769892 41.15 67.8 2
11:37:15 2023-09-28 409142 409399 97947 94933 158012 159868 167691 166505 103593 100884 120702 121650 147901 149070 437852 470649 1198104 1190623 445453 459615 135352 120230 140796 140339 166805 161070 152401 153054 95908 97694 306511 271953 794496 796761 237776 236423 308706 313378 369700 360407 369488 374110 383348 386216 355272 393730 829054 875503 591217 502579 333645 325707 383356 382414 393302 395854 395802 401182 438352 442030 739820 767934 41.15 67.8 2
11:37:16 2023-09-28 414006 407627 97980 95009 158047 160505 167926 167006 103660 101057 120820 122017 147901 149278 437883 474316 1189439 1180484 448426 459976 135139 120638 140560 140605 166758 161654 152153 153616 96323 97691 306511 273556 793128 800620 237811 237156 308706 310838 372643 360839 372321 371874 383312 387745 354171 396323 829221 867041 591385 500847 333537 328041 384406 384038 394096 398392 395618 401925 441967 440714 741872 769706 41.15 67.8 2
11:37:17 2023-09-28 414277 410033 98115 95139 160896 160926 171084 170078 101518 101101 121069 122320 148763 149554 441481 474462 1206068 1193056 448658 463086 135879 120805 143628 141493 169744 162172 152828 154639 96661 97992 302287 273786 797874 797890 237706 237191 308067 311818 372117 362953 369560 373026 383312 389866 354988 393282 829054 878020 591385 501477 333717 326692 383356 382142 394481 398569 395802 400862 439292 440352 741310 771350 41.15 67.8 2
11:37:18 2023-09-28 418068 410969 97972 95389 160749 161441 170965 170659 103660 101264 121008 122484 150356 149729 441476 475140 1203493 1181050 447951 464688 135670 123012 143428 141884 167516 162727 152995 154678 96266 98293 307457 276122 809195 804739 239205 237644 310858 312934 373852 360767 373038 374144 382025 389271 357486 396115 831549 868878 594165 498194 335677 326692 383319 384127 392092 398849 395485 399941 441845 440045 749631 774787 41.15 67.8 2
11:37:19 2023-09-28 419011 414791 98553 95949 161684 161855 167397 166271 103989 101409 121634 122853 150879 150219 440813 472904 1208575 1193252 449478 465345 136261 121530 144170 141911 168492 163101 153910 154824 96925 98394 306468 275340 802343 802392 237373 236990 308363 311783 372643 362521 372920 372467 382703 387368 356414 395701 829384 876852 592775 498433 333717 327679 382650 381312 393927 400673 396645 400862 437951 441705 750511 772518 41.15 67.8 2
11:37:20 2023-09-28 419608 414706 98303 96108 161221 162251 171430 171074 103731 101578 121549 123258 148971 151099 441435 476551 1208248 1184693 445533 464617 136606 123166 142165 142136 168754 163828 154205 155108 97293 98599 308375 276906 796894 810497 237670 236318 310202 311274 373170 362953 375749 374039 383301 388572 354703 395162 833375 866278 590349 498433 333609 329702 383356 381539 391506 400990 396448 399622 440602 438429 744675 777064 41.15 67.8 2
11:37:21 2023-09-28 413574 414705 98644 96108 161521 162251 167797 171109 103765 101578 121753 123291 150983 151241 445919 473366 1217468 1194369 441561 464617 136931 123166 144364 141911 167473 163283 154940 155143 97056 98697 309293 276122 821060 804776 238549 235694 310237 311818 372117 362013 372883 375869 380990 386486 356092 395701 836112 879355 592775 503892 335238 330487 384442 382245 394374 399898 396412 399759 438460 441994 740718 778169 41.15 67.8 2
11:37:22 2023-09-28 414921 417454 98677 96136 161617 162545 168330 167882 103870 101578 124392 123905 148254 151311 446817 477823 1215132 1192819 446018 466910 137023 123990 144729 142795 169228 164185 155082 156074 97089 98796 309293 276906 803777 811545 238549 236058 312218 311676 373698 363723 375786 375869 381025 387674 355237 394570 834850 868878 595554 502579 333609 329702 382650 381878 391506 399479 396520 400543 440912 440404 742033 778169 41.15 67.8 2
11:37:23 2023-09-28 414624 418049 98743 96136 158111 162545 169184 167616 104046 101578 124492 123357 148488 153537 446635 478003 1216567 1205748 446831 466725 137402 123440 144870 142468 167856 164070 155692 156108 97722 98763 308288 276122 810245 809349 239661 236058 311335 313469 372988 364900 373757 377459 383134 386380 355700 395273 834447 880437 592775 507413 335919 328440 385563 381807 396336 397834 396448 402633 439328 442030 740919 778169 41.15 67.8 2
11:37:24 2023-09-28 419310 420712 99402 96704 158965 163486 169367 168847 101635 101791 122434 124004 148898 154074 448765 484139 1220930 1200847 449184 468809 137595 123852 144905 142997 168754 164758 155978 156976 97755 99271 310211 276801 804984 811545 239289 236423 311947 312512 372915 362953 372920 376434 382202 391382 355468 394228 837666 875776 598263 507413 335410 329702 383295 384748 395387 398849 395890 402122 444285 442030 741804 780531 41.15 67.8 2
11:37:25 2023-09-28 422006 417665 99391 96596 158801 163328 169265 168681 104080 101578 124734 123390 149031 153822 448974 479790 1215668 1209221 454551 468881 137471 123887 141309 143031 168890 165218 155987 156986 98127 99516 311129 278088 807982 810800 238408 237750 310455 313540 374226 362775 373215 374181 384462 387368 356907 393246 833375 884619 598263 507054 337580 328706 384445 382718 396925 400076 396645 402107 441295 446260 749150 779276 41.15 67.8 2
11:37:26 2023-09-28 424674 418723 99217 96793 159028 163624 169756 169368 104147 101859 124891 124137 149031 154144 450028 484820 1213908 1189476 455266 468954 137402 123990 144971 143892 168656 165878 155978 157635 97755 99680 310211 278543 802409 816226 237575 237961 311335 311854 373772 362013 374085 373061 383312 389721 353923 395140 836443 874234 601082 502971 337201 330219 385496 386493 396617 402329 396890 402190 441881 441777 755757 783724 41.15 67.8 2
11:37:27 2023-09-28 423669 420872 99387 96798 159578 163658 170567 169520 104252 103987 125012 124137 149509 154288 452057 481994 1222069 1204910 454442 471534 138072 124370 142377 143990 169745 165854 156850 157965 98224 99815 311129 277760 806431 814924 237706 237523 311776 313499 372096 367082 375035 373883 383043 387674 356378 395104 835887 882049 601082 502971 336890 329702 384985 383224 395665 402508 394669 400927 437951 440387 754103 778801 41.15 67.8 2
11:37:28 2023-09-28 423935 423452 99561 97092 159396 164412 170007 170058 104147 103987 123119 124579 149509 154611 449891 485198 1221333 1195403 451504 473086 138079 124197 142344 143926 169460 166412 156954 160291 98257 100124 313096 279473 803340 819124 237811 236494 311688 311854 373510 363100 377236 377336 384424 389165 356980 396788 839414 872782 601114 502788 335496 331597 383295 383058 393302 403110 396556 400717 441917 440535 749039 783414 41.15 67.8 2
11:37:29 2023-09-28 426102 422455 100112 97297 160430 164962 171379 170024 101677 102141 123602 124856 150233 150530 450561 483959 1217431 1205785 455230 473457 139078 123990 143703 143892 170574 165994 157868 158005 98425 99815 312047 277724 823735 817967 237847 236990 310273 313756 373170 363100 376618 375306 382739 385337 353923 396299 837072 874470 595554 505259 337249 329773 387339 383023 393302 401343 395854 403643 440566 441408 753072 780531 41.15 67.8 2
11:37:30 2023-09-28 421303 423858 99663 97128 160118 164676 171382 170481 104180 103987 125169 124612 150022 154682 454744 491998 1226651 1203120 450539 474126 138306 124404 143105 144628 170067 167065 157613 160584 98733 100234 314023 279220 810642 820868 239148 236318 312660 313100 375286 364458 375035 378135 382096 387710 354716 395738 841838 875508 595554 504643 335867 330773 387450 385218 393302 399479 396484 400854 442061 439915 744983 784043 41.15 67.8 2
11:37:31 2023-09-28 427234 423903 99941 97324 160822 164711 171963 170633 101709 102141 125799 124579 150471 154611 454392 490159 1222591 1197919 460710 472191 138306 124542 143063 145946 170033 167639 157648 160871 98491 100501 312047 281163 816329 820697 237776 237926 311996 313243 375194 363100 374916 373621 383312 388585 354967 394228 838855 877486 602492 505259 339409 330737 384139 385361 395665 403110 396364 400622 442025 440391 759108 786310 41.15 67.8 2
11:37:32 2023-09-28 423935 426863 99761 97432 160343 165656 171125 171211 101645 104093 125823 125023 150400 151218 455289 487125 1238917 1213423 457317 476333 138271 121502 143291 146149 170861 168039 158054 157501 98799 100712 314164 282865 806839 817383 238549 236849 312218 311818 375458 365322 373784 377872 381721 390030 354206 392135 841934 881722 592775 504607 337249 332279 383259 383094 396925 401307 396168 399941 440602 441850 755704 785752 41.15 67.8 2
11:37:33 2023-09-28 429891 426519 99899 97460 161105 165240 171943 171176 104281 104126 125413 125023 150538 150871 457065 486295 1226687 1210188 459604 474293 139214 124508 143858 145946 170998 167674 160339 160948 98965 100673 309903 281163 810104 820045 237811 237191 311425 313756 373248 366164 375218 374217 383063 390235 357992 393935 839414 882860 602492 505866 337580 330594 385998 385127 396709 403677 395261 402071 437987 441597 759889 783970 41.15 67.8 2
11:37:34 2023-09-28 423935 426222 100009 97493 161484 165562 172558 171788 101894 102425 125869 125508 151129 152120 458645 489700 1237192 1222397 453196 475032 141420 124542 144645 145060 172174 167674 160857 161018 99412 100673 310154 279437 819182 820661 239086 235694 311688 314454 372096 365030 374916 378207 381828 386262 353923 393355 841338 883411 598334 509006 336188 331507 387648 383094 396295 400709 396592 403035 439113 440387 744652 784043 41.15 67.8 2
11:37:35 2023-09-28 429927 428895 100112 97497 161658 165540 172800 171245 101740 104270 125693 125435 151021 152188 458778 492301 1220930 1210943 461217 476407 141212 121502 144338 145840 171969 168487 160667 161123 99168 100846 316638 279220 820542 826966 238337 236849 309192 315305 375818 365380 375869 376291 384860 386956 354465 394544 838852 874145 602492 504607 338479 329738 387993 387179 394517 402365 394982 403680 441665 441718 759926 787428 41.15 67.8 2
11:37:36 2023-09-28 433894 429772 100284 97695 161552 165850 173076 172027 101740 104198 125728 125435 151237 153489 459754 489744 1230176 1217274 462605 476443 141114 121586 144338 145875 172088 168605 160849 158128 99134 100846 315876 282466 819304 823059 237408 237191 310273 313141 374070 366752 375181 374181 383312 386826 354206 392171 838656 888529 602492 506694 337762 330773 386794 383023 396925 403677 394078 401255 438603 442138 760199 785752 41.15 67.8 2
11:37:37 2023-09-28 434782 429125 100103 97989 161405 166758 172320 172372 101709 104482 125868 125916 151264 153276 457530 494492 1234946 1208388 456696 479685 139466 122088 144803 146381 172105 169126 158976 158818 99478 101164 314949 283995 813642 829499 237776 236143 312126 313433 374261 364703 377424 376434 380919 387639 355359 395384 843724 878089 599086 506363 336389 332477 385563 384748 393266 402472 400325 400543 441570 439046 751895 788548 41.15 67.8 2
11:37:38 2023-09-28 428913 429729 100103 97797 161663 166188 173317 172303 101836 102742 126009 125815 151507 152433 460660 490088 1234909 1226036 459296 477823 141662 121753 145148 145566 172277 168960 157221 158380 99474 101125 312836 281560 826589 823023 239289 236188 312506 315191 373177 365095 374879 377603 382972 385337 355753 392990 845124 890712 601114 511930 337580 330326 387777 384605 396079 399862 398905 402962 441547 442030 750104 787280 41.15 67.8 2
11:37:39 2023-09-28 443417 431086 100344 97956 161697 166607 173317 172851 102059 102748 122898 125995 151622 152611 461388 495923 1245533 1219201 459910 477895 141438 121920 144774 146553 172243 169553 160996 159139 99408 101265 316970 285518 812447 825393 237811 236423 312126 311818 375458 367261 374048 375869 380385 387710 353639 391471 846595 883483 602492 509042 337726 333288 384409 384172 396925 401272 396448 399304 439328 440387 751363 788548 41.15 67.8 2
11:37:40 2023-09-28 435398 432836 100590 98028 162180 166835 173749 172852 101856 104448 125938 126056 151994 153306 459575 490088 1231050 1217198 459588 481495 141704 121837 145110 146587 173343 169197 158074 159258 99474 101125 316803 283703 828928 829388 239544 237218 310895 313612 375021 365215 376172 376802 384588 387393 355610 393693 841265 881904 602492 507413 337580 330451 387885 382987 394481 403110 394947 402209 438567 440018 759659 787428 41.15 67.8 2
11:37:41 2023-09-28 430936 431587 100661 97997 162597 166548 174321 172749 101989 104381 126219 125849 152205 152919 462175 495814 1234883 1226593 464661 480150 141949 122088 145450 146515 173343 172034 158393 159325 99782 101265 313214 283904 820728 825393 237811 236896 309298 314676 374333 364738 372847 375341 382764 385911 354716 387479 840670 893031 599673 512076 338959 329773 387921 385326 396997 400673 396926 402107 440566 441822 757877 788548 41.15 67.8 2
11:37:42 2023-09-28 436852 433030 100697 98120 162582 166875 174182 173283 101920 104448 126149 126056 151994 153171 462356 499001 1235871 1210226 464698 482140 139856 122593 145410 147594 173100 173003 158326 160123 99716 101686 312162 285831 828185 831857 236971 236955 310708 312512 376057 367082 375035 373549 380954 387710 353893 392062 843578 882013 609624 507413 338719 332243 386901 386247 396259 403677 396926 399304 440279 441047 759949 788521 41.15 67.8 2
11:37:43 2023-09-28 437298 436301 100657 98095 162725 166901 174495 173438 102059 102709 126219 126298 152378 153418 463700 498946 1229903 1217160 465978 482140 141971 122088 145279 146826 173896 172226 158898 159460 99849 101335 315720 283634 828641 833380 237575 236058 310419 315191 376351 363100 375713 375306 383277 385032 351794 391843 840076 874109 598334 507534 338479 329666 387763 386519 394445 401307 396645 402392 441917 438817 760451 788548 41.15 67.8 2
11:37:44 2023-09-28 432218 433368 100590 98132 162700 167295 174217 173473 101931 102709 123064 126445 152807 153529 464859 504805 1246490 1221920 464654 483395 141854 123002 145349 147163 173222 172731 158359 160191 99956 101405 316803 285315 815111 829081 239544 235918 310273 313279 376622 364738 373411 375905 380954 387674 351830 387479 845593 887162 585784 511714 337726 331471 384409 386519 396925 400673 395261 398740 442169 440352 753459 790869 41.15 67.8 2
11:37:45 2023-09-28 439834 433129 100791 98124 162994 167412 174495 173473 101920 104448 126254 126264 152483 153418 464392 496067 1239422 1221994 465026 483578 141773 122256 145313 147304 173896 172418 158898 159494 99816 101438 319351 285610 827209 828496 236806 236544 310459 314167 377419 367274 374733 374039 381418 386345 355610 391964 844234 888481 602492 504607 338719 331238 387015 384029 396889 403677 396926 400862 436508 441561 763334 788548 41.15 67.8 2
11:37:46 2023-09-28 435288 436897 100691 98273 163105 167541 174878 174095 102059 104709 123234 126648 152449 153666 466550 496067 1245604 1233118 462676 483578 142005 122088 145886 147251 174521 172261 159439 159494 100158 101438 315720 284087 834472 828532 237811 234898 309767 314454 372915 365322 374048 377567 381828 386303 351866 389744 843761 888481 601082 513238 337451 329773 387632 384208 396259 398884 394947 401787 438603 440427 751895 788548 41.15 67.8 2
11:37:47 2023-09-28 437702 436199 101146 97964 163458 166875 175648 173283 102129 104270 123282 126056 152974 152713 467247 503444 1232259 1217160 469215 482194 141860 122425 145412 147784 173930 170629 159304 160917 100058 101686 317729 285923 822476 835634 238866 236283 309121 313720 376057 363645 374916 377336 382871 386451 351474 389744 841897 882361 602492 509042 339199 329738 386758 386555 395629 401307 395241 399941 441917 439081 764417 790906 41.15 67.8 2
11:37:48 2023-09-28 441091 433901 100796 98531 163214 167799 175018 174304 101989 104516 123149 126614 152902 153631 467247 496103 1235871 1220671 465026 484605 142342 122088 146261 147304 175079 172382 159948 159970 100192 101719 317729 285720 833115 834561 237006 235659 310237 313720 372618 365030 376052 374181 380385 385760 351830 391785 843798 887162 581727 504607 337762 331238 387993 384172 393891 403110 394078 401182 438094 439404 760524 787368 41.15 67.8 2
11:37:49 2023-09-28 437124 436335 100796 98193 163255 167912 174616 174582 102122 104622 123064 126749 152982 154488 467616 506091 1246216 1224728 464654 485942 142401 123204 146089 147611 174330 172695 159439 160481 100192 101719 317729 286126 828717 834561 237741 234898 312218 312660 375230 362775 374048 376470 378755 384764 349639 389476 847467 882463 608194 513238 336700 331238 386178 387100 394445 400040 395261 399340 441917 439230 751282 793190 41.15 67.8 2
11:37:50 2023-09-28 448891 435409 101146 98156 163661 167682 175648 174027 102198 104482 123315 126594 153255 153666 468610 500476 1240573 1227818 471650 483208 142281 122763 146058 147507 175079 172802 159895 160481 100433 101790 317729 286126 826965 829741 236274 236023 309298 313946 377152 366722 372629 376577 380884 387393 351686 389888 843578 893553 602492 511758 338959 330469 386794 385055 396673 402329 395765 400506 437371 442030 762870 791553 41.15 67.8 2
11:37:51 2023-09-28 436447 440007 100906 98394 163532 167882 175473 175001 102059 104815 123400 126965 153331 154445 469274 498965 1245127 1236596 468833 483512 142488 122509 146115 147871 175499 168508 160244 160515 100536 101719 319583 285315 830923 829777 237373 234932 308398 314197 373772 365286 372321 377338 380990 385760 351263 387335 845031 893322 609624 513675 337762 330838 387921 384208 395665 398884 395802 400579 438295 439117 759108 790608 41.15 67.8 2
11:37:52 2023-09-28 441688 436731 100829 98468 163779 167917 175683 174304 102059 104410 123282 126681 153042 153666 468942 504756 1239422 1219604 470584 485795 142135 123422 146058 147918 174243 169962 159813 161339 100301 102180 315627 287756 823424 838712 238191 236248 311335 312588 376587 364191 374012 372728 380954 386380 349880 387443 843724 882673 611053 510305 339126 330415 384985 385940 394517 402190 394329 396425 442169 439404 765576 793190 41.15 67.8 2
11:37:53 2023-09-28 441601 436589 101002 98392 163805 168624 175788 175161 101989 104516 123230 126782 153395 154591 468223 501627 1234957 1224256 467850 483959 142540 122340 146330 147715 175639 172767 160382 160481 100569 101649 318130 285315 835605 838712 236239 234898 309334 313505 372096 364191 374651 374146 379817 384641 350450 389744 842567 887272 612482 508647 337487 330652 388029 385361 393302 401307 396364 401182 441426 439655 759949 790869 41.15 67.8 2
11:37:54 2023-09-28 438079 438724 100973 98462 163665 168388 175648 175175 102198 104694 123400 127134 153289 154557 470497 509985 1251827 1227670 466038 485216 142401 123440 146123 148092 175464 169204 160204 160994 100364 103553 317729 285739 830691 836930 236806 234208 310020 312512 377955 365010 372285 375905 378685 385302 348550 386754 848069 887369 603906 513675 336700 331274 386178 387136 395701 399479 396645 398740 441917 438429 755210 795313 41.15 67.8 2
11:37:55 2023-09-28 453124 440036 100825 98866 163517 171471 175648 175736 102059 104801 123230 127377 153395 154764 468589 505116 1245127 1223349 463677 485395 142272 123507 146296 150137 175639 169560 160238 161285 100536 103553 317729 286615 830939 840711 236310 233976 310308 313378 374368 363645 375484 375306 379033 384192 350697 389744 848671 882899 608194 510159 335677 331812 386450 385361 392127 400673 395297 396425 438947 436834 756430 795556 41.15 67.8 2
11:37:56 2023-09-28 437792 441457 101187 98632 164088 168624 176069 175350 102186 104849 123704 127086 153688 154626 472617 505337 1245127 1235358 472445 486693 142649 123422 146261 147953 175639 169526 160426 161285 100569 103625 315627 286736 829505 833380 236274 234898 308327 313028 373772 364227 369596 374217 379853 385489 349639 387679 845630 896304 603906 514805 338479 329225 387375 384208 396853 398920 394608 399941 439865 440117 760740 790869 41.15 67.8 2
11:37:57 2023-09-28 445174 439409 101179 98430 163844 168388 176245 175455 102059 104516 123500 127134 154030 154231 468661 507521 1244171 1218519 467850 486873 142272 123540 146330 150345 175394 170099 160324 161855 100646 102392 319776 288306 827439 841694 237518 234828 310784 311640 375878 364852 374012 372728 379033 385032 349107 390554 848069 884853 608194 508495 336135 332369 384445 385361 395109 403110 395802 396389 437790 439095 761100 796448 41.15 67.8 2
11:37:58 2023-09-28 444155 440323 101489 98361 164782 167917 176739 175315 102326 104516 123670 127066 154064 154231 473289 510926 1235907 1224293 473266 486873 142450 123540 146669 148194 175885 170099 160527 161543 100742 103801 320509 285788 828996 840638 235875 234208 307861 313791 374368 363100 373748 373883 380421 385760 348305 387335 843798 882310 606720 510196 338479 328706 387375 386555 393891 400990 394013 399941 441547 438099 767245 795556 41.15 67.7 2
11:37:59 2023-09-28 442209 442030 101175 98525 163882 171315 176492 175736 102059 104694 123585 127344 153569 154729 468697 512792 1257504 1234260 468772 486801 142501 123943 146227 148992 175499 170572 160392 161992 100502 103978 321296 288523 822353 838118 237518 234139 310202 311301 376057 366421 372176 373621 379033 385067 351208 385052 847932 892400 606765 512875 337249 332279 384103 384172 396925 400111 395802 396353 436651 440750 759659 794427 41.15 67.8 2
11:38:00 2023-09-28 442412 442007 101214 98538 163882 171555 176245 175736 102059 104694 123567 127466 153996 154764 472123 509414 1250443 1231320 469251 486981 142411 123947 146772 150380 175885 170133 160494 161577 100708 102317 322114 287495 838194 838857 236274 233487 309298 311818 375493 363100 369668 374217 379033 384157 347221 387679 848671 883483 606765 515170 336372 330773 385635 386555 395387 398884 395802 396461 438969 436513 756393 795556 41.15 67.8 2
11:38:01 2023-09-28 450904 441827 101497 98669 164620 168781 176563 175630 102288 104776 124089 127242 154283 154557 472645 508978 1248668 1229954 471289 486945 138682 123540 146977 150555 176008 170099 160561 162114 100780 103658 321647 287495 833146 838588 236847 234174 308398 312512 374368 366457 373780 371910 378120 385489 351227 386173 846266 893580 599673 507534 337726 329773 385635 382485 395387 401343 394645 396425 434065 440584 765045 790943 41.15 67.8 2
11:38:02 2023-09-28 447309 442151 101167 98794 163874 171902 176479 176509 102129 104762 123837 127765 154030 155480 473240 507913 1250647 1229567 466784 489772 138968 123573 146669 148333 176008 170522 161007 161948 100819 102463 318474 289399 830785 843656 238191 233349 312389 311640 374226 365785 373903 375006 379033 385238 348305 387407 848634 883296 601114 512149 336395 331274 386034 385055 392127 399479 396645 398473 436437 436420 757374 795556 41.15 67.8 2
11:38:03 2023-09-28 448182 441611 101354 98665 164713 171626 176739 176263 102256 104849 124532 127554 154527 154764 474042 512468 1248668 1219841 470251 489772 138637 123743 146690 148611 176131 170675 160561 162095 100819 103868 320711 288523 831384 843729 236513 233522 309984 310838 375458 364227 373748 373880 379033 383934 348586 386754 847467 879199 608194 508856 336224 331740 384409 384784 394204 402508 395802 395759 436651 436477 762216 795556 41.15 67.8 2
11:38:04 2023-09-28 444568 444354 101179 98871 163882 171902 176492 176509 102059 104907 123567 127853 153923 155766 474238 505116 1259370 1244074 469311 491085 139180 123847 147627 150871 176624 170538 161420 161811 101093 103801 323984 286177 837432 838857 238528 232989 308363 313243 372131 366822 371796 375198 379033 382953 348586 387826 846734 892436 625436 515901 336152 329738 387957 384520 394481 397697 395802 398777 435285 438134 756158 792028 41.15 67.8 2
11:38:05 2023-09-28 445639 443377 101349 98739 163913 171937 176615 176757 102129 104923 124056 127588 154561 155264 474275 507913 1259370 1237117 467151 491230 139038 123947 147078 148471 179024 170675 161298 162095 100881 103868 321436 288545 834622 838857 236847 232053 310237 311345 372654 366193 371759 373585 377859 383526 349393 387092 847699 893772 608194 512113 333681 331507 386178 382450 394481 399515 396926 396389 436462 438099 753497 792627 41.15 67.8 2
11:38:06 2023-09-28 447200 445281 101383 98697 164923 169572 177093 176616 102326 104883 124380 127486 154424 155919 476556 510853 1241073 1231320 468602 490556 139064 123573 147524 149029 176624 170522 161332 161611 101261 102250 320769 286177 842501 843729 236847 234679 310053 312481 372654 363065 373484 372990 381177 382953 346942 386209 845068 886534 609624 511843 336700 328742 387957 385361 392127 400076 394118 399376 436508 435503 763334 793263 41.15 67.8 2
11:38:07 2023-09-28 443084 444358 101519 98694 164901 171746 179856 176633 102186 104728 124022 127588 154596 155545 476776 509486 1249797 1232652 472731 492425 142515 123980 147008 148506 176501 170675 161298 162528 101088 103868 322582 288450 833842 841343 236179 233453 308112 311564 373212 365358 372620 373616 377860 383562 349112 385052 846266 889495 603901 508288 336736 329738 385599 381842 395774 401022 393757 399054 435389 436171 765465 791881 41.15 67.8 2
11:38:08 2023-09-28 448182 448175 101384 98801 164412 172022 176492 179658 102129 104762 124465 128085 154561 155766 476776 510992 1254310 1233566 470584 492694 142679 123980 147286 150659 176501 170947 161298 162388 100915 103940 319351 290406 838683 843729 235545 232053 310199 311310 376351 361978 371796 374146 379033 384407 345379 387458 847968 887162 606765 514805 335677 330505 386492 385976 392163 397697 395802 396353 437737 435887 756393 796687 41.15 67.8 2
11:38:09 2023-09-28 445639 446646 101561 98702 165427 171626 180305 176263 102256 104516 124566 127499 155031 154660 475362 509844 1249760 1238362 477251 492438 139789 124085 147387 151116 176624 171115 161454 162477 101093 104165 322582 288414 833599 838929 236680 233487 309433 311533 373736 365322 369560 373616 378817 383419 348305 385104 846266 897393 604800 510629 337762 329471 385635 383058 396331 400353 392271 396389 434065 439655 766682 793227 41.15 67.8 2
11:38:10 2023-09-28 444800 445613 101315 98867 164585 169811 177235 179748 102198 104873 124022 128119 154527 155766 477790 509843 1257021 1242801 474002 492694 139855 123947 147732 150834 179310 171184 162100 162320 101228 104012 323869 287733 844012 840675 237518 232019 307826 312731 372618 364191 369596 377065 379033 382005 347221 386544 848069 893662 606765 515901 335641 328706 387303 383023 393855 397366 393977 396389 437474 436727 763330 793227 41.15 67.8 2
11:38:11 2023-09-28 449505 444917 101561 98737 165431 169299 178196 176422 102695 102923 124824 127384 155280 154626 479073 516857 1248266 1229418 477621 493391 138873 124356 147251 149687 176624 171730 161488 163066 101054 104012 321998 291054 836827 846124 236179 233418 309360 311783 375158 363065 369632 373880 379033 384677 345343 386507 846230 884583 616959 512076 337762 328883 384409 385361 392954 398884 391572 395687 439133 436079 770012 797254 41.15 67.8 2
11:38:12 2023-09-28 450475 445649 101523 98838 165277 172022 177359 177134 102186 104839 124189 127853 154918 155732 478468 510707 1243251 1231702 476013 493391 139855 124151 147732 150903 179345 171219 161590 162614 101228 104012 323869 287459 837360 847325 236179 232053 307146 313177 373177 362521 371723 371910 379033 382309 347728 387642 846266 883447 606720 510556 336389 329189 387648 384136 391470 399724 393127 400798 437993 437624 764233 793079 41.15 67.8 2
11:38:13 2023-09-28 445642 447491 101358 99412 165223 167466 177732 176757 102256 104801 124089 127942 154502 155919 479147 518537 1257914 1237117 474239 492887 138873 124356 147251 151148 176624 171764 161522 163396 100881 104257 323984 292772 828987 842535 236179 232019 308327 311056 375493 364994 369488 371910 377859 385218 346942 384177 849205 899039 606765 514403 335677 330701 382954 382987 395073 398534 393419 396548 434065 439655 759913 797585 41.15 67.8 2
11:38:14 2023-09-28 452407 446938 101514 98862 165388 172058 180522 177169 102358 104839 124566 127942 155060 155524 476151 510670 1250443 1233529 475967 493870 140594 124223 148314 148746 177617 171115 162490 162442 101093 104309 322582 288405 844449 846724 234851 232053 308112 313551 374226 364156 372811 374144 378428 381132 349309 386397 847467 889421 594165 509042 336663 330437 385563 381842 392127 400673 393383 396281 435881 434948 768919 793190 41.15 67.8 2
11:38:15 2023-09-28 451471 448097 101519 98834 165427 171987 180720 177146 102529 104694 124599 127765 155026 155480 477530 512468 1252458 1235321 475186 494090 139134 124151 148494 149234 179345 171730 162039 162648 101228 104416 322582 290155 838927 845524 234851 232053 307861 310838 372096 365322 371759 373088 378392 382076 347465 386507 847467 891350 611053 509042 335387 329435 385563 381807 392127 400990 392271 396281 433048 434643 767827 793190 41.15 67.7 2
11:38:16 2023-09-28 463567 447953 101671 98904 165166 167968 180396 177714 102529 105286 124790 128161 154923 156528 479827 513878 1258474 1238693 473266 492887 139985 124356 147766 151113 179345 171626 161971 163101 101228 104151 322582 291048 837625 847053 236513 231984 308327 310838 374368 364494 369294 373026 378125 383526 346365 385960 847968 887162 606765 515170 335368 329773 385563 385361 392092 397662 394608 395687 436508 434141 758455 797820 41.15 67.8 2
11:38:17 2023-09-28 454154 448336 101523 98895 165316 168254 180396 180267 102198 104907 124566 128433 155060 156489 477566 514130 1257914 1233566 468602 492851 139822 124323 147766 151113 179442 171730 162107 163135 101261 104046 322582 291084 850582 846104 236513 231788 307861 310802 373212 363175 369524 373549 376725 382344 346121 386544 848486 884583 601082 513638 333645 329738 384985 386493 390886 396514 394645 397491 437965 436661 760517 797746 41.15 67.8 2
11:38:18 2023-09-28 447018 450988 101873 98768 165815 167492 176614 177217 102390 104805 124805 127765 155310 155515 481192 513986 1254273 1240999 479464 496193 140048 124389 147973 151183 179380 171730 162073 163135 101438 104223 325638 290191 840368 843729 234851 232019 306467 311310 372951 364191 368341 373088 378997 381773 345343 381865 847467 898209 611159 514683 337487 328440 385292 383058 394517 398219 390706 395687 436766 437448 765576 795556 41.15 67.8 2
11:38:19 2023-09-28 447164 450441 101557 98862 165697 172143 180755 179748 102256 104694 124805 127942 155561 156132 477674 514022 1257021 1242801 479804 496083 140114 124356 147798 149373 179667 171764 162107 164038 101261 104223 323517 290196 845191 843729 234851 234413 308706 311310 372915 363136 368341 373616 378068 381203 345066 381559 849053 899952 602477 516177 336554 328564 385420 385399 394893 398078 392985 398524 436457 438420 765539 795556 41.15 67.8 2
11:38:20 2023-09-28 456281 452108 101455 98862 165422 170279 180467 177359 102631 105062 124633 128119 155310 156018 477638 520042 1254347 1231320 471326 493964 139855 124356 147766 151148 179345 171764 162107 163396 101228 104257 326908 291981 843023 850485 234851 233197 308363 309896 373772 363964 372847 371910 376389 382344 345101 386544 850174 884619 611053 511714 333645 330469 384409 383058 390886 398255 394645 396867 436856 433462 760740 797820 41.15 67.8 2
11:38:21 2023-09-28 449505 450345 101561 98904 165963 172285 180790 179854 102593 105252 125169 128161 155320 156450 480304 513878 1258697 1247741 478940 495368 140056 124389 148597 149443 179737 171799 162647 163617 101513 104190 323517 291084 838676 843729 234815 232019 306467 310838 372915 364156 368341 372825 378767 381737 344824 381559 848069 898558 620094 514805 337212 328706 385563 383058 395073 398849 390706 395687 436766 435865 767245 796687 41.15 67.8 2
11:38:22 2023-09-28 459911 451052 101557 98924 165959 168254 180755 180302 102256 104907 124805 130569 155561 156598 481164 513226 1259840 1249970 476944 494348 140147 124356 147973 151148 179702 171764 162627 163431 101295 104151 324453 291084 841170 843729 234851 231984 306969 311310 372915 363100 368081 373616 378392 380598 344306 381792 848671 898558 599082 515901 336700 327715 385563 383058 394481 396479 390706 395723 436511 436477 767266 796391 41.15 67.8 2
11:38:23 2023-09-28 456396 450651 101770 99242 165858 168453 178482 177750 102932 104873 124977 128119 155595 156271 480485 519776 1257604 1230443 475559 494384 140467 124666 147970 151218 179667 171833 162480 163693 101295 104329 325638 293260 838442 852897 234851 233034 308363 309860 373807 363100 371796 373616 375525 382344 344306 385960 847968 884619 613912 509042 333645 330505 383295 383023 390373 400076 394013 396548 436766 432855 763297 797820 41.15 67.8 2
11:38:24 2023-09-28 454911 450877 101590 98895 165998 172320 180790 178089 102390 104767 125011 128030 155595 156271 480485 521405 1254347 1230443 475559 495814 140114 124389 148007 151288 179667 171833 162367 163727 101295 104290 322582 293260 840833 852897 234851 232706 308327 312048 373212 363136 371796 373880 375560 381773 346392 384177 848486 888036 606765 511394 333573 331081 385532 382916 392020 399898 392089 395485 436719 433801 765576 795396 41.15 67.8 2
11:38:25 2023-09-28 452467 453588 101766 99412 165963 170354 180790 177679 102358 105140 125116 130478 155595 156524 481881 514058 1258056 1249080 479427 495429 140147 124389 148249 151218 179737 171833 162627 163693 101576 104257 327259 291532 844696 844925 234851 236519 308706 312048 372096 363136 367822 372825 378392 380633 343308 380679 847467 901302 611159 515170 336663 327750 385328 383023 394517 396514 389843 396867 435620 436114 765613 797016 41.15 67.8 2
11:38:26 2023-09-28 456243 450899 101557 98895 166024 168220 180790 177987 102288 105106 125169 128195 155822 156568 481359 522441 1257803 1233917 473997 495670 140425 124699 148597 149722 179827 171833 162480 163417 101474 104410 325638 292845 840115 852897 234634 233254 308112 312220 373212 363100 369668 373880 375560 381203 346673 385067 849806 881758 605310 509439 333645 331511 383259 383058 390921 399479 393383 395705 433769 431609 765194 797820 41.15 67.8 2
11:38:27 2023-09-28 455453 454054 101590 98928 166028 168249 181079 180302 102352 104728 125044 128119 155595 156166 482258 521456 1257021 1231320 476643 495886 140081 124389 148249 151218 179737 171868 162627 163693 101295 104619 325638 293468 857495 854106 234851 232706 308112 308923 373212 362556 369632 373088 374471 381238 345876 383019 847968 887272 614059 509006 335715 329773 382686 383023 392092 400040 392235 395388 436149 436661 768361 798770 41.15 67.7 2
11:38:28 2023-09-28 454627 453604 101417 99441 165553 169139 178231 176698 102428 105242 124944 130594 155595 157175 482635 514094 1266261 1251271 474142 495850 140147 124633 148488 151183 179807 172398 162887 163545 101610 104257 326557 291084 844291 845506 234851 232706 306969 311310 371800 363100 370853 371910 377823 378932 345876 382405 847932 896034 608194 516633 333645 327750 386178 381878 394943 395301 392271 395130 433057 432643 760080 795283 41.15 67.7 2
11:38:29 2023-09-28 450940 453713 101632 98920 165462 168822 180628 180443 102154 104975 124877 130809 155561 157040 482976 517039 1263567 1251184 478748 495886 140015 124389 148109 151218 177991 171833 162661 163693 101610 104290 324453 292018 845151 846724 234685 233034 306969 310366 372060 362846 367234 373088 377823 380030 345876 380715 848671 897989 606765 516486 335387 327608 385455 384854 394375 395160 390837 397958 432953 436389 762721 795556 41.15 67.7 2
11:38:30 2023-09-28 454293 453713 101884 98805 166230 172285 177273 180267 102459 104622 125183 127942 155561 156018 484564 522595 1254310 1231320 477544 495886 140355 124423 148249 151252 179772 172347 162480 163762 101479 104396 324693 294092 841444 854106 234154 232543 307861 308023 373212 362556 369596 372036 374400 381511 345876 382441 847932 889788 614059 508647 333717 329702 382113 383023 391506 398920 390430 394512 436149 431424 767827 796559 41.15 67.7 2
11:38:31 2023-09-28 455620 453713 101905 98867 166033 172285 180897 180302 102358 104622 125044 127942 155595 156311 483391 522595 1254347 1229954 477508 495670 140139 124766 148909 147512 179737 172347 162661 164253 101329 104290 326844 294301 841072 855318 233989 232590 310199 311092 375818 365490 369452 371891 376006 381061 345243 381683 851047 889641 614059 511758 333717 329738 382650 384029 391506 398884 393167 394512 436149 436008 770012 796523 41.15 67.7 2
11:38:32 2023-09-28 452297 455189 101590 98904 165998 168520 180897 180443 102288 104907 125011 130628 155595 156847 484417 517075 1261665 1249370 480354 495923 140127 124389 148249 151252 179842 172347 162887 163762 101539 104290 326582 292845 845493 847337 233825 233197 306969 309860 372096 363964 366975 369907 376425 378932 345388 378429 848399 897618 608259 516633 336188 327450 384445 382414 393302 395301 387578 396830 433012 434212 767266 796994 41.15 67.7 2
11:38:33 2023-09-28 459848 454837 101915 99348 166357 168720 177205 176210 102555 105135 125390 128297 156246 157062 484454 523036 1259370 1233492 478408 499699 141133 124680 148314 149895 179807 172862 163035 164282 101610 104363 326844 294369 837925 855318 234190 232053 307861 308887 372915 362556 369632 372825 374137 380598 344901 382405 848004 883005 607122 509042 333645 329702 382650 382718 390957 398920 391608 394475 435534 431609 765650 797124 41.15 67.7 2
11:38:34 2023-09-28 459979 454996 101590 98970 166033 168788 177273 180443 102421 104907 125044 130594 158554 156812 484833 523036 1259703 1233529 476724 499578 140374 124766 148284 151498 179807 172776 163210 164253 101643 104324 327025 294509 859580 855318 234420 231890 307396 308023 372654 362810 369596 373434 374137 380598 344901 382711 848004 884655 611053 511758 335477 330451 385496 382916 393538 399671 391499 394329 432867 432980 765428 797688 41.15 67.7 2
11:38:35 2023-09-28 450832 453176 101901 99346 166388 168822 177307 176244 102390 104834 125044 128619 155866 156847 486282 517844 1261702 1250258 481445 498837 141133 124800 148005 147512 176219 172621 163296 164287 101643 104290 326228 293324 845017 848009 233460 232706 306969 311239 372096 364227 367305 369871 375596 378932 345876 378357 848069 899910 612609 515535 335714 329902 384409 382450 393302 396514 387542 396267 432651 434034 767827 796687 41.15 67.7 2
11:38:36 2023-09-28 450904 454307 101590 98920 166562 168822 177273 176938 102326 104796 125011 130628 155595 157210 486282 518283 1263530 1252074 481822 498837 141133 124800 148211 147512 176185 172776 163182 163796 101643 104324 321724 293532 841012 847973 233460 232706 306969 312294 374756 366563 369202 369727 375981 378755 344466 378249 848597 899048 608259 516633 335677 327453 384445 381878 393159 396943 387542 396267 433070 433730 767266 797254 41.15 67.7 2
11:38:37 2023-09-28 461286 453180 101905 98937 166033 168671 177273 180408 102218 104762 125044 128545 156029 156524 485557 523108 1259703 1232652 478445 499578 140180 124423 148284 147411 179807 172654 163035 164253 101643 104430 325638 294509 846062 857013 233989 231728 307431 308023 372096 362013 369596 372561 373279 378932 342925 381865 847968 887162 614059 509079 333338 329702 382113 382450 392317 398920 391055 394512 433169 439365 766720 801692 41.15 67.7 2
11:38:38 2023-09-28 454986 457928 101805 99344 165893 169256 177205 177011 102358 105062 124977 128653 155925 157215 486282 518574 1265362 1254405 478188 499542 140634 124766 148768 147715 177163 172587 163217 163796 101784 104624 324453 293078 843372 847973 234190 232053 306969 309931 371800 362556 366718 373088 376124 378296 342925 378501 847968 894849 614059 516633 334761 327220 385599 381575 390921 394092 389880 396267 432939 439474 760488 796687 41.15 67.7 2
11:38:39 2023-09-28 457285 457508 101590 98965 166024 169384 177446 177358 102154 104975 124805 130877 155595 157755 485608 516862 1268962 1255715 480390 499931 140955 124800 148453 147512 177019 172897 163557 164481 101922 104324 327165 293744 849401 848009 234190 232053 306825 309896 371800 362556 366167 372561 376425 378889 342925 378501 847968 897282 614059 517992 336878 329669 387725 384310 393538 396943 389735 396461 432759 433088 764548 797820 41.15 67.7 2
11:38:40 2023-09-28 469538 454495 102367 98871 167028 168720 178326 180520 102759 104694 125670 127942 156652 156132 486282 526103 1254273 1233529 483839 500284 140567 124972 148249 147715 176185 173172 163114 164745 101576 104613 324693 295346 841541 857139 232661 232053 308706 310286 373177 362485 368896 369763 373279 380562 342852 380643 848671 889048 606765 510159 335605 328175 383898 383023 392426 398219 387470 393844 435615 439365 769790 797688 41.15 67.7 2
11:38:41 2023-09-28 457508 456097 102117 98867 167028 168487 178237 180590 102491 104980 125424 130594 158961 156812 487662 526103 1252422 1238879 485387 501419 140127 125058 148559 147919 176151 173328 163375 165125 101750 104647 324693 295346 854794 856531 232697 232706 306969 307988 376351 364645 371116 369510 374328 380723 342636 378357 848597 888272 605336 513055 335605 326656 382650 384484 392426 396373 387326 394475 435620 433016 771052 800663 41.15 67.8 2
11:38:42 2023-09-28 459342 455520 101872 98937 166532 169440 177273 176278 102390 104873 125217 130741 156568 156847 487316 526103 1272750 1248192 476981 499178 141072 124766 149430 147512 177264 172862 163671 164218 101784 104468 327526 294509 867736 851690 233424 231012 307360 310141 373170 363100 367234 372561 372127 377697 344901 378393 851685 898209 609709 514474 332563 329702 384442 382682 391506 396409 390728 393250 431614 432855 760740 797561 41.15 67.8 2
11:38:43 2023-09-28 456532 455872 101867 99443 166532 169611 177552 177201 102390 104980 125424 130809 156603 157440 488354 528410 1267160 1245492 481169 499993 140567 125006 148249 147919 176151 173638 163168 165031 101654 102326 325891 296818 835110 852756 233281 231625 308669 309011 376084 363574 367198 372036 373243 380065 342672 378285 850407 893699 612609 516412 333465 328175 383356 383023 392127 395231 391583 393250 436149 432820 761026 797688 41.15 67.7 2
11:38:44 2023-09-28 459773 458247 101876 99346 166791 169051 177833 176800 102390 104907 125424 130685 156603 157285 488354 518316 1259703 1242801 480354 501028 141055 124766 149254 151498 177298 172742 163740 164218 101959 104257 328270 292845 852606 857139 233224 231728 306969 309896 372906 364226 368932 369835 374400 376537 342262 381253 847626 889467 611053 510556 335715 329902 387175 383041 392003 396373 387434 395522 430208 432836 769317 797068 41.15 67.7 2
11:38:45 2023-09-28 456457 456517 101901 98928 166523 169324 179235 177256 102326 104985 125044 130685 156246 157291 489010 527664 1263530 1245492 479804 501481 140114 125092 148111 148021 179772 173205 162887 164801 101889 104613 323965 295136 836621 852897 233424 231307 306969 307988 373212 363980 368752 372000 375814 379994 341744 377221 849806 890438 609709 517830 333067 327679 382650 383831 392426 394057 389322 393844 435534 433016 760740 798856 41.15 67.7 2
11:38:46 2023-09-28 457645 457267 101767 98937 166381 169324 177273 177078 102358 104946 125337 130809 156246 157767 488354 523036 1263567 1244607 479804 501481 140634 124972 148733 147715 176740 173119 163557 164354 101784 104468 327526 295136 850375 855318 233388 231109 306969 307988 373212 363798 369128 372271 375897 379853 341324 378285 852900 890903 605336 518566 334286 328033 382919 383058 392149 394057 390184 394329 435497 433016 762441 797725 41.15 67.8 2
11:38:47 2023-09-28 459904 455336 101905 98932 166881 168822 177867 176278 102459 104728 125424 130560 156637 156812 486544 523000 1263530 1244607 482881 501810 140600 124800 148733 148540 177264 172931 163444 164780 101889 104468 330241 294817 855561 855318 232498 231332 306825 307953 372643 363065 368377 369763 373243 376572 344864 378393 848671 896304 608194 510159 333573 327185 384950 382142 390921 396514 387470 394160 429702 432764 769068 796687 41.15 67.7 2
11:38:48 2023-09-28 457885 456910 102047 98904 167033 168822 178113 176278 102459 104762 125457 130775 159030 156812 486616 523000 1263530 1248192 484664 501810 140828 125006 148733 147715 176707 172931 163671 164537 101863 102240 330005 296334 846632 856531 231830 231550 306536 311166 373971 366044 368045 369170 373803 377697 342888 379091 848671 898846 612609 513238 333681 329436 386319 380737 392092 396479 386853 394475 431310 433879 769068 797820 41.15 67.7 2
11:38:49 2023-09-28 459917 458045 101801 99439 166338 169745 177307 177358 102256 104907 125337 130809 158740 157575 486201 527664 1263567 1240645 479464 503231 140828 125092 148976 147715 177108 173172 163706 164780 101818 104647 325638 295346 848220 857125 232738 230613 306969 307953 371800 362953 368412 372561 372091 377732 342298 380679 850444 884619 610517 510556 332059 328671 384950 384200 391100 399189 390285 392826 432454 431618 765392 801233 41.15 67.7 2
11:38:50 2023-09-28 458211 458480 102113 99338 166764 169358 177833 177501 102593 105286 125303 130775 158995 157830 486580 520910 1268962 1255715 484664 502520 141055 124972 148976 147715 177264 173172 163740 164780 101959 104502 330477 295074 848299 852897 231973 231728 305746 308023 374117 363029 368230 369763 374400 376607 342503 378164 848671 897582 614209 516633 333681 325743 386355 381272 392056 394022 386853 395388 431632 433879 765576 797820 41.15 67.7 2
11:38:51 2023-09-28 457694 458664 101872 99379 166760 169627 177833 177358 102256 104907 125044 130719 158850 157865 486616 521421 1270767 1255715 484285 501810 140828 124972 148976 147715 177298 172931 163706 164780 101889 104502 327526 295074 846169 852897 231973 231728 305746 307988 373552 363980 367712 369510 374150 378925 342082 378090 849876 900083 605360 517698 333501 328505 386593 383224 390921 393747 386308 394219 431247 432559 765539 797820 41.15 67.7 2
11:38:52 2023-09-28 461222 459961 101946 98932 166792 169047 178113 177078 102390 104728 125424 130569 159030 156742 486616 527290 1260598 1235321 481785 503231 140600 125006 148768 147715 177108 173172 163671 165044 101855 104647 328751 296186 843441 859554 231688 230451 306753 309410 373962 363980 368377 369727 371015 377732 341708 377789 847968 889788 603370 509402 333067 327715 383085 381842 392149 399189 387470 392066 432903 432407 769465 797688 41.15 67.7 2
11:38:53 2023-09-28 461549 458310 102051 98937 167033 169324 178271 177044 102390 104801 125631 130569 157047 156847 486688 527290 1261494 1235321 483913 503944 141133 125006 148280 147817 177298 173449 163499 165160 101722 102304 327165 297094 842202 860661 231842 230471 308669 309374 374226 363943 370853 369170 370979 377732 340712 377221 851084 886833 603370 509402 333103 327715 383319 381575 391872 399189 386889 391476 432599 432479 769608 797688 41.15 67.7 2
11:38:54 2023-09-28 458294 458664 101905 99346 166567 169745 177867 177391 102256 104941 125044 130752 158885 157830 486688 521456 1268962 1255715 485351 501810 140828 125092 148976 147715 177264 173207 163706 164780 101855 104502 327172 295136 846378 852897 231973 231403 306070 307988 373170 363980 367708 369206 373279 376274 341708 378459 848671 899984 612738 516633 333609 327736 385496 383078 394096 395962 389602 394329 431735 432980 765428 797709 41.15 67.7 2
11:38:55 2023-09-28 462870 458687 102086 98900 167033 169173 178271 177078 102829 105062 125631 128433 159064 156847 486652 530547 1262597 1236237 482612 501073 140600 124972 148768 147919 177142 173483 163706 165194 101889 104680 333279 296607 842414 860844 231576 230290 306825 308212 373698 363980 368341 368651 371015 377732 340712 377221 847968 890564 608194 509799 333103 327679 383356 381842 391872 396479 386889 391476 432621 432407 767943 799338 41.15 67.7 2
11:38:56 2023-09-28 459615 458664 101901 99387 166764 169324 178113 177358 102256 104873 125044 130719 159030 157320 486724 527664 1254310 1240962 487565 503231 140208 125212 148005 148021 176985 173760 163706 165344 101784 104647 324663 296260 844563 857125 231937 231367 306034 308938 372096 362953 366131 368363 373852 378925 340425 380727 848597 887925 612609 512692 333501 328041 385259 385399 391319 394954 385115 393881 432723 431038 771323 798733 41.15 67.7 2
11:38:57 2023-09-28 458814 459850 101951 99483 166799 169593 178113 177714 102358 104834 125424 130719 159030 157685 486652 530511 1276406 1249970 477580 501461 140861 125006 148976 151391 177298 173449 163740 165079 101959 104647 328751 295056 867756 855318 231937 230613 306969 309229 373170 363100 366131 369799 369907 376309 342215 378570 852325 897574 611159 515170 332563 328621 382274 382142 390886 394092 387470 390574 430042 439365 763370 797688 41.15 67.7 2
11:38:58 2023-09-28 458943 459877 101905 98932 166912 169320 178113 177358 102358 104907 125424 130809 158919 157575 486724 529627 1272750 1249080 480390 501109 140634 125006 149011 147715 177264 173483 163740 165044 101784 103460 326582 297663 848255 855794 231470 230113 306933 308465 373698 365010 368679 369582 369577 376274 342262 377886 850480 896829 608259 515170 334286 327715 382274 383224 390921 394092 387470 390299 430329 439293 763370 797124 41.15 67.7 2
11:38:59 2023-09-28 463742 460066 101905 99379 167028 169593 178147 177358 102358 104834 125457 130752 159064 157575 486724 522595 1257914 1244036 483040 503231 140600 125006 148976 147817 177298 173781 163740 165160 101959 104536 329650 294927 846613 861184 231576 230254 305639 308023 373170 360875 369717 369763 373839 376572 339374 377789 847467 883217 608194 512875 332563 325672 384445 381272 390556 396907 389916 394219 431470 430333 768807 798882 41.15 67.7 2
11:39:00 2023-09-28 465202 460107 102179 99472 167024 169627 178394 177425 102390 104801 125488 130685 159099 157575 489514 523000 1263530 1250415 485293 504548 141782 124905 149252 147715 178181 173189 164620 164607 102316 104661 330359 294301 863832 859627 231252 230006 306465 307988 370024 362953 367269 369206 374222 376268 339684 377789 848671 891139 613733 510556 332599 326692 382954 381064 390215 395301 386308 392103 427738 430477 769790 797820 41.15 67.7 2
11:39:01 2023-09-28 460306 460102 101905 99375 166799 169862 177867 177918 102186 104907 125424 130696 159030 157830 491433 528410 1267160 1248192 480390 502592 140909 125125 149011 147919 177298 173483 163740 165309 102004 104680 326582 296186 848958 856446 231973 229254 306717 309410 372096 360911 367188 369835 374222 380801 339124 379387 853506 889641 605336 516633 334048 327043 384406 384854 390933 395548 387506 392103 432939 430190 760517 800026 41.15 67.7 2
11:39:02 2023-09-28 459881 459737 102047 99346 167355 169358 178394 177358 102390 104728 125457 130594 159210 157355 490242 527664 1263567 1248192 486149 501850 141064 125006 148975 147817 177298 173328 163775 165194 101959 104536 333636 295346 852360 857089 230533 229932 306501 309083 372117 365738 367234 368096 371831 375155 341780 377886 848671 892461 608194 512113 333067 325743 382078 381874 389755 395854 385693 392103 427774 432711 770231 797623 41.15 67.7 2
11:39:03 2023-09-28 458362 459476 102051 98932 167496 169324 178463 177201 102358 104728 125664 130560 159099 156881 490971 527664 1263567 1250258 486149 501850 140869 125006 148871 147919 177298 173483 163740 165309 101993 104430 326582 296607 847885 860187 230967 229790 306897 309848 372081 365774 369276 367881 371689 375417 341744 377886 845197 892461 605336 511531 333067 325707 383898 381603 393502 396943 385187 391789 427836 433016 770231 796687 41.15 67.7 2
11:39:04 2023-09-28 466486 460138 101872 99379 166799 169896 177833 178198 102326 105013 125044 130877 158809 158375 489514 527326 1267160 1244644 477580 503071 141159 125006 149430 147919 177298 173483 164335 165305 101993 104536 326582 296186 848641 859627 231973 228988 306933 309192 373170 360875 366167 369871 370754 375487 338077 377825 850480 887162 615509 512113 332392 326727 383356 382682 387984 396277 391027 391498 430078 429018 763450 800093 41.15 67.7 2
11:39:05 2023-09-28 467890 459994 101905 98932 166529 169896 177833 177794 102154 104762 125424 130628 159064 157760 490624 528882 1267160 1241903 482464 506054 140955 125337 149079 148123 177790 173621 163671 165401 101823 104763 329704 296818 846370 862065 231576 228827 306825 308937 373698 360875 367234 369835 369907 378392 338659 377257 849842 886644 611053 510159 332392 327450 382814 382682 388020 395266 387506 390299 430329 429232 765613 797762 41.15 67.7 2
11:39:06 2023-09-28 459975 462510 101905 98965 167266 169324 178429 177358 103040 104762 125457 130809 159133 157755 492470 526919 1267160 1255715 489024 502592 141055 125006 149483 147919 177824 173483 164529 165309 102027 104502 327259 295346 863832 856446 230497 229932 306070 309410 372643 362810 367188 367249 371050 377715 341492 375952 848449 901397 609709 515059 333501 327287 384406 382880 393538 396943 387432 392103 429926 433016 771108 799524 41.15 67.7 2
11:39:07 2023-09-28 467804 459737 101901 98961 167033 169828 178113 177884 102320 104907 125631 130843 159099 157720 490971 529663 1267160 1239200 482648 502946 141522 125212 148731 148752 177332 173882 164537 165575 102134 104536 327165 295020 847806 862065 231252 228667 306933 308538 373170 362953 367269 369533 369613 375487 338659 376956 849205 883042 612609 509799 330589 328933 382814 382953 389940 395301 387470 389712 430571 429935 767645 798733 41.15 67.7 2
11:39:08 2023-09-28 467841 462778 101910 99574 167033 169896 178147 177918 102288 104762 125457 130752 159099 157795 490971 530445 1263567 1240645 481822 503336 140861 125212 149011 147919 177332 173518 164231 165610 101993 104569 333636 297452 849592 865092 230967 228741 306933 306370 373170 363429 370063 369582 372113 377859 339374 376884 847968 887406 606944 509690 331251 327679 382274 382682 390215 396338 386889 389712 430356 430477 767827 801121 41.15 67.7 2
11:39:09 2023-09-28 459917 461775 101905 99549 167033 169930 177833 178186 102186 104941 125424 130911 159064 158378 492434 522783 1269071 1259296 486838 502946 141072 125092 149522 147919 177858 173639 164529 165275 102027 104536 329704 295346 848910 855318 231054 229932 305209 309981 372117 363466 366113 368687 372162 374336 339398 377350 847968 898558 611159 516633 332329 325447 382650 382142 391042 394437 388735 393031 429778 430226 763186 798956 41.15 67.7 2
11:39:10 2023-09-28 459881 463182 101586 99476 166562 169922 177307 178356 102256 104762 125337 130843 158954 157830 492086 528410 1276406 1254822 483569 506054 141378 125251 149217 147919 178071 173777 164540 165436 102174 104656 329414 295346 856967 855924 231973 228988 305209 310213 369916 363723 367188 369907 371050 375739 341515 377093 849842 896941 611159 516633 332392 328236 382686 381603 390766 394714 387506 392139 430710 430517 758838 797820 41.15 67.7 2
11:39:11 2023-09-28 462404 463431 102121 99445 170100 169358 178993 177358 102256 104834 125664 130696 159133 157900 493204 530036 1254347 1242838 489024 502946 140600 125245 148803 148991 177298 174038 163775 165876 101784 104714 330005 296031 844471 860844 229782 229932 305209 306442 373698 360875 367708 366146 371015 376047 340159 377665 847209 887851 611053 513528 333465 327115 383319 384310 390657 396385 386498 391789 431663 429836 772491 802118 41.15 67.7 2
11:39:12 2023-09-28 463609 464446 101910 98965 167033 169392 178224 177816 102561 105106 125703 128945 156901 157725 493370 531409 1259370 1246851 490304 504009 140600 125212 148733 148824 177298 174175 164494 165806 101891 104647 330657 297452 856365 864375 230265 229861 305138 308974 373962 360875 367969 366919 371535 376012 338042 377886 848671 889299 612609 513602 333302 326654 384170 383224 390215 395827 386608 392103 431695 429125 771870 799907 41.15 67.7 2
11:39:13 2023-09-28 459584 464086 102047 99346 167033 169862 178360 178092 102358 104907 125457 130628 156796 158086 492434 535188 1278221 1248409 477580 504045 141815 125270 148904 147817 178139 173414 164758 165275 101959 104647 327526 294605 855970 859502 230572 228191 306789 309252 369880 363943 367561 369546 369875 375560 342560 376172 851046 896571 612609 514403 332392 328267 382237 381028 391319 395827 390471 392081 427475 430544 760740 797820 41.15 67.7 2
11:39:14 2023-09-28 465359 464086 102047 99408 167028 169423 178394 179253 102288 104839 125631 130809 159286 157795 492470 526103 1259703 1248192 485892 503300 140828 125092 149219 147919 177824 173726 164494 165575 101993 104647 328470 295346 857511 863287 230427 228792 304245 309156 372643 360875 367969 367543 371570 376532 337497 377886 848069 890564 612609 512076 333337 326654 383223 382682 387984 394057 385115 392958 432545 428538 768076 799866 41.15 67.7 2
11:39:15 2023-09-28 467375 463827 102047 99379 167266 169862 178394 177884 102358 104873 125424 130809 159320 157830 493167 526103 1263493 1248192 486949 506772 141573 125044 149671 148653 178318 173621 165183 165170 102350 104734 328194 295581 864963 864511 230230 228437 306070 310067 369700 360695 368752 367507 369871 374578 337532 378385 848671 891350 606765 510556 331556 325672 384442 378848 387948 394057 387707 391753 426504 427885 770012 797585 41.15 67.7 2
11:39:16 2023-09-28 462755 464086 101901 99371 167033 169862 178394 178024 102186 104873 125424 131024 159320 158121 493553 533636 1270767 1249970 483222 503336 140600 125212 148768 149230 177264 174073 163775 165841 101959 104502 330657 295507 851110 858302 230265 228242 305639 308720 373698 360875 365781 368615 369577 376274 339343 375347 853432 893580 594564 516597 332392 328090 383049 384310 390070 393981 388809 390669 431290 429161 759913 800026 41.15 67.7 2
11:39:17 2023-09-28 465104 462722 101901 99439 167024 170437 178113 178092 102428 105252 125583 129011 157194 158605 494879 533147 1270730 1250415 482321 506809 141072 125178 149430 148719 177824 173882 164356 165575 101959 104647 329704 295363 855883 861954 230462 228242 305639 308706 372117 360803 366076 369763 370020 376797 339103 377886 850444 884254 614059 515901 332392 326431 382814 382953 387876 394437 386272 389676 430065 427549 759949 799459 41.15 67.7 2
11:39:18 2023-09-28 459863 463759 102113 98928 167500 169324 178958 177358 102428 104801 125631 130842 159431 157575 495025 528846 1267160 1251309 489024 504828 141055 125092 149254 147919 177824 174092 164231 165575 101959 104647 329704 295543 856455 860683 229499 228901 304922 308320 372009 364458 366711 366260 372902 376389 339469 374587 848671 897546 611159 512113 332293 327577 383319 381028 392280 393747 386608 391185 427841 431422 770231 798682 41.15 67.7 2
11:39:19 2023-09-28 468775 464743 101557 99443 167033 169930 178113 178198 102186 104873 125424 131024 159286 158514 493939 532013 1269864 1242086 481785 504792 141055 124972 149219 148584 177578 173882 164231 165575 101959 102325 330657 295959 854037 862065 230427 227535 306070 306802 372117 360549 368230 369170 370020 376532 336551 378154 850444 886704 614059 510159 331685 325707 382237 382142 387876 393437 386308 387448 431321 427564 766625 801084 41.15 67.7 2
11:39:20 2023-09-28 459664 464091 102051 98937 167262 169593 179135 177358 102390 104661 125872 130651 159535 157320 492142 535168 1263493 1238879 486593 504864 140955 125424 148974 149163 178215 174333 164356 165736 101823 104903 338164 297284 850169 865088 228892 228048 305782 306730 372643 360875 368156 365268 370020 376797 337331 376245 850480 883483 611159 509799 334012 325672 381159 382412 390215 394643 386608 390892 429653 428522 770231 798893 41.15 67.7 2
11:39:22 2023-09-28 466124 462748 101841 99549 166764 169930 177867 178198 102123 104907 125044 131059 159286 158781 494638 529158 1272787 1261346 487529 504828 141055 125212 149254 148686 177858 173726 164494 165309 102205 104647 331610 296190 860104 855805 229746 228437 304245 308974 370024 360875 364932 367507 369942 375739 337532 375942 850936 898626 602477 517992 333337 326617 384406 381457 390106 393079 387670 391884 430101 429463 764426 797820 41.15 67.7 2
11:39:23 2023-09-28 465095 464559 101561 99719 166764 170979 177867 178514 102129 103643 125496 129370 157050 158645 494879 530657 1279056 1259184 484528 504684 141411 125178 149463 148282 178173 173760 164644 165551 102174 104647 329414 296190 859088 857052 230356 228083 304245 309410 370024 362953 365005 369206 369907 374614 337568 375640 847932 896304 611159 516633 332156 324657 383356 381028 390215 393570 386272 391199 426468 429402 758801 797820 41.15 67.7 2
11:39:24 2023-09-28 465359 464738 102188 98900 167730 169358 179241 177358 102358 104728 125631 130594 159501 158118 495413 532085 1259703 1244607 489419 504670 141327 125212 148696 149230 177332 174073 163775 166104 101959 104714 327655 297104 842810 863287 228678 228901 306149 306442 373588 360695 367004 365161 372634 377859 336409 375722 848523 884254 611159 513638 332599 326654 382778 383187 387948 394714 384895 387484 430320 429214 773038 798893 41.15 67.7 2
11:39:25 2023-09-28 465232 463443 101905 99439 166764 170403 178147 178480 102186 104801 125424 130809 159320 158342 493939 528439 1278228 1255715 482539 504828 141089 125006 148974 148584 178262 174038 164793 165645 102168 104502 328470 295529 858585 857089 230497 227376 304245 308538 369434 360875 366076 369206 369319 374578 337532 375273 847968 894849 611159 516267 331450 324692 382387 380759 390215 393606 386000 390887 426425 428647 760554 797561 41.15 67.7 2
11:39:26 2023-09-28 466226 463434 101872 98937 166868 169896 179487 178480 102186 104728 125457 130809 156796 158342 494675 528067 1277286 1255715 482503 504864 141522 125217 149076 150175 178284 173829 164654 165401 102103 104656 330180 296260 856802 857748 230320 227694 303213 308974 369758 360875 365784 369062 369542 374578 337059 375938 848486 896608 615680 516633 331450 326654 383356 378812 388020 393258 386000 390850 425203 428006 758359 797820 41.15 67.7 2
11:39:27 2023-09-28 465359 464743 102047 98900 170100 169324 178993 177358 102256 104656 125424 130413 159425 157610 495449 532049 1257914 1242801 491699 504900 140828 125212 148768 149127 177332 174073 164225 165876 101889 104680 328751 297428 849022 863287 228578 228437 304709 306730 372906 360875 366631 367100 368475 376797 336009 375072 848069 890712 611159 513345 334286 326617 382237 383187 387840 395247 384675 387303 429594 428300 772454 797688 41.15 67.7 2
11:39:28 2023-09-28 466751 463046 102121 99265 170368 169324 179275 177324 102390 104656 125737 128585 157669 157585 495156 535023 1259628 1245962 492861 504756 140955 125491 148941 149230 177578 174073 164266 166142 101823 104970 330961 297392 848785 863287 228288 228332 304245 305794 372906 360839 366076 364720 370020 376797 336009 375072 848069 887406 609709 513638 332095 324816 381698 382682 387948 394437 384586 387411 429049 427850 772527 799907 41.15 67.7 2
11:39:29 2023-09-28 466151 463439 101872 99246 167266 169862 178429 178058 102326 104694 125457 130752 159355 158378 495413 531761 1278265 1253893 481069 504864 141089 124833 149743 147817 178262 173604 164828 165309 102027 104502 333040 294677 861781 859590 230104 226744 306075 308683 369664 360659 365893 368507 369911 373874 339510 374322 852294 896792 612609 513675 330512 328199 382814 378668 387948 394437 386000 387484 427457 428032 760080 797820 41.15 67.7 2
11:39:30 2023-09-28 465983 466714 102090 99412 167348 170334 178856 179999 102491 105028 125771 130900 159431 157865 495449 538347 1279056 1250221 482503 504936 141089 125209 149567 147919 178262 173483 164793 165575 101993 104680 332802 296483 856029 859590 229033 226322 306070 308270 369952 362953 366076 367507 369391 374017 338325 373903 850444 897574 612609 514440 331215 325707 381159 378776 390215 394437 385115 387303 427675 427921 760740 797688 41.15 67.7 2
11:39:31 2023-09-28 467780 465571 101905 98937 167266 169862 178463 177952 102326 104728 125457 130843 159355 157865 496504 530000 1257914 1247665 491461 504900 140798 125212 149848 150914 178250 174684 165023 165736 101999 104869 329704 297875 848609 866695 228892 228261 303284 306658 372117 360803 366328 366153 369907 376268 335468 375374 847467 889407 606586 512875 332392 324816 383356 382682 387682 394714 385477 390574 429013 427249 771360 797725 41.15 67.7 2
11:39:32 2023-09-28 466169 464805 102042 98961 170104 169896 178822 177918 102256 104728 125457 130843 159355 158121 496504 535997 1278265 1254822 481822 504972 141587 125006 149743 147715 178454 173760 164828 165344 102239 104430 331610 295092 858419 859590 229069 226287 304922 306802 369952 360875 366076 368355 370020 372021 336551 373939 850480 897282 611159 514110 331354 328505 382778 378632 387876 394607 388809 390780 427905 428344 760740 796523 41.15 67.7 2
11:39:33 2023-09-28 465067 464818 101901 98928 167033 170403 178271 178480 102186 104728 125457 128887 157339 158096 496327 533672 1281861 1255566 483149 504756 141913 125111 149286 150316 178386 173760 164793 165575 102206 102369 330180 296681 855906 859590 229782 226322 304030 308538 369952 360875 365781 368355 370020 373195 336280 373939 848004 897282 618622 513308 330512 324692 382814 378740 387984 393606 385151 387484 427675 427665 761935 797820 41.15 67.7 2
11:39:34 2023-09-28 467449 467445 101910 98924 167262 169892 178463 177637 102358 104728 125457 130752 159168 158121 496856 532085 1259703 1246416 490876 504972 140634 125245 148733 148991 177332 174107 164266 165911 101643 104536 330657 297392 859111 863899 228128 227764 303320 306478 372761 360226 365784 364614 372113 376160 337739 373793 848978 887016 609709 512113 331520 324780 381698 381851 387731 394160 383119 387411 427890 426579 774408 800026 41.15 67.7 2
11:39:35 2023-09-28 467854 467520 101946 99238 167965 169550 179331 177692 102459 104956 125563 128653 157478 158086 496856 535168 1257914 1247741 490839 504936 140567 125245 148768 149024 177756 174351 163740 165911 101714 104714 329704 297428 845066 864511 227615 227729 303320 306262 372117 360515 366076 364173 370020 375739 334530 373939 848449 887162 609709 512875 331592 324816 381159 381924 387912 393883 383155 387411 427774 426280 774210 797725 41.15 67.7 2
11:39:36 2023-09-28 463715 465508 101594 98937 166912 170808 177867 178514 102224 104622 125337 130628 159133 158232 496504 530445 1278228 1255715 483258 504936 141089 124833 149638 147919 178284 173863 165044 165597 102143 104656 329414 296818 859536 860187 229605 226605 303142 306658 369916 360875 364969 367579 369803 373053 335468 373602 848004 896304 618622 516301 330980 326654 382814 378776 387948 392084 386936 387484 427373 426615 758838 797254 41.15 67.7 2
11:39:37 2023-09-28 467771 465240 102047 98932 170342 169358 179241 177391 102129 104962 125631 130628 159390 157900 496856 535204 1257466 1242838 490912 504972 140600 125212 148768 148752 177332 174073 163775 165911 101784 104502 331923 297428 852557 863899 227545 227729 303356 305795 372117 360295 364969 364138 370020 375739 334530 373939 848069 888533 615680 513345 333811 324636 380942 381763 387767 394016 383046 389855 427631 426437 774408 799459 41.15 67.7 2
11:39:38 2023-09-28 460991 463479 102175 98867 170377 169207 179559 177358 102390 104516 125664 130413 157669 157475 497377 537258 1265088 1244186 491811 507684 141522 125284 148521 149163 177756 174073 164196 166258 101818 104569 330180 300156 861534 865738 226876 227024 303035 305938 369519 360549 364969 363592 369427 375739 334494 373374 848671 884327 618622 510629 333100 324816 378763 381603 387912 394714 383155 386758 427774 428818 771943 798893 41.15 67.7 2
11:39:39 2023-09-28 460313 465495 101557 99379 166529 170437 177833 178514 101856 104907 125011 131093 159064 158892 496856 528882 1277313 1259517 487565 504972 140958 125006 149150 147817 177892 173760 164529 165575 102027 104647 331610 295543 857914 857125 228323 226831 302399 306442 369700 360551 363246 366704 369984 373053 337739 372665 850443 898669 600511 516597 331450 324816 382274 378812 387948 391666 385514 387448 425167 426579 763297 798919 41.15 67.7 2
11:39:40 2023-09-28 466862 468042 101776 99350 166963 169862 178326 178446 102198 105028 125183 129182 156942 158892 496856 528439 1272787 1262890 488729 504936 141327 124833 148731 147715 179624 173829 164183 165610 101993 104502 330180 295435 863371 857089 228527 226831 302292 305902 369691 360295 362731 364756 370020 373492 334530 369524 848069 898558 609244 516267 331920 324816 382274 378812 387984 390903 384006 387448 427072 427312 765008 797254 41.15 67.7 2
11:39:41 2023-09-28 469577 463479 101594 98871 166752 169627 178463 177671 102129 104516 125457 130594 159390 157610 496856 537893 1267160 1240645 486875 505008 140634 125006 149011 147919 177735 174349 164401 165597 101722 102369 331923 297090 849783 866967 227988 226112 304780 305329 369326 360259 366372 365268 367762 373732 334530 373574 846734 884655 615680 511394 331450 324692 378749 378848 387330 394714 386334 386178 425941 425719 767282 797725 41.15 67.7 2
11:39:42 2023-09-28 462592 466231 101590 98900 167028 169862 178429 177952 102198 104728 125424 130628 157047 158121 494860 531228 1268962 1253930 490964 504972 140634 124800 149150 147817 177892 173916 164329 165725 101922 104430 330657 296483 856546 862065 227357 226322 303320 306730 369431 360911 365005 366841 369984 373230 336516 369560 847467 896304 609709 510593 332392 324636 381553 378452 387876 395562 383588 387231 423926 427743 772206 796539 41.15 67.7 2
11:39:43 2023-09-28 464994 465531 101901 99139 170333 169392 178993 177671 102326 104550 125457 130447 159424 157620 498120 531761 1268696 1255327 492587 507756 140989 125111 149114 148686 178194 173933 164644 165876 101993 104391 330657 298724 860333 862065 227193 226322 303107 306262 369808 360911 364969 363082 369463 373230 336516 369488 847467 897282 606809 512113 332156 324816 381159 378812 388020 393606 383192 387339 427072 427885 769104 796428 41.15 67.7 2
11:39:44 2023-09-28 468706 466235 101590 98928 166799 169930 178271 178126 101989 104550 125424 130877 159133 158413 494163 534878 1270909 1248409 485805 508619 140861 125382 149046 148752 177332 174107 164415 165841 101818 104569 333517 297464 850839 862065 228128 226094 303320 306536 371900 359465 363318 366189 368727 374542 336994 372067 852294 889641 612609 516560 331450 324816 379015 381603 386749 391524 385367 386722 427720 425349 758838 801729 41.15 67.7 2
11:39:45 2023-09-28 473788 469038 101738 99309 166892 170300 178326 178411 102198 104994 125323 129011 157120 158716 497561 532049 1270767 1248192 484175 508401 141425 125145 148869 148752 178105 174454 164654 165806 101925 102066 327655 296894 851308 863899 228253 225552 303284 305723 369916 358022 363793 366368 368539 372898 333911 373903 849168 882969 611159 513638 330834 324816 379015 378776 384941 391773 386061 388251 426062 422880 761822 797688 41.15 67.7 2
11:39:46 2023-09-28 465981 465939 102017 98862 167379 169324 179241 177358 102256 104516 125703 130526 159501 157830 497561 532049 1268061 1252036 490067 508619 141587 124766 148939 147715 178250 173449 165079 165562 102004 102337 329704 297038 866801 864475 229373 226147 303106 305580 367516 360767 365966 364429 368871 370118 337501 372184 847467 893580 609709 509006 331920 324816 379015 376964 386405 394437 384241 386722 423962 424647 773063 795556 41.15 67.7 2
11:39:47 2023-09-28 470700 465939 101846 98862 167374 169358 179070 177850 102256 104627 125670 130651 159355 157720 498194 532013 1268061 1251147 489024 507865 141815 124766 149287 147614 178779 173449 165173 165010 102239 104290 330180 294605 861659 866353 227351 225902 302716 306766 367695 358634 364932 364173 368871 370118 336311 373602 848671 889458 605336 509079 330980 324816 382237 377531 385518 393570 384278 387339 423998 424101 768659 797820 41.15 67.7 2
11:39:48 2023-09-28 466152 466918 101557 98904 167033 169896 178535 177952 102059 104733 125390 130628 159355 158378 498537 538055 1274133 1253538 487418 509192 140501 125491 148558 149196 177230 174733 164058 166339 101680 104647 330657 297392 843896 862065 227545 225867 302999 305293 372117 360115 362695 365233 368871 373696 335836 369452 847932 891067 612738 516267 331340 324816 379015 381028 387876 391188 384822 388840 427196 426280 759913 797688 41.15 67.7 2
11:39:49 2023-09-28 470773 465971 101772 98862 167024 169593 178429 177918 102198 104588 125488 130775 159501 158197 497914 528846 1267160 1248409 489024 507865 141089 125058 149603 148415 178250 173882 164758 165309 101993 104468 333159 296607 856066 866353 227545 225902 302835 306766 368803 358347 364641 367100 369695 371606 333767 373456 846082 889605 602492 512487 331450 324816 382237 378704 385518 392430 383985 387448 427072 422761 768361 797820 41.15 67.7 2
11:39:50 2023-09-28 468895 469141 101958 99280 167320 169828 178890 178377 102358 104776 125636 128653 157444 158167 498230 528811 1266261 1250221 491001 507720 141100 125145 148835 148719 177654 174038 164516 165597 101855 104468 332885 296448 855724 866967 227193 225902 301374 306730 369952 358310 364380 364720 370020 372898 333911 372774 846266 887162 602477 512076 330980 324323 382814 378848 385518 392395 384314 387411 425273 424017 769458 797820 41.15 67.7 2
11:39:51 2023-09-28 461088 466891 101548 98900 167266 169862 179100 178198 102198 104694 125424 130628 159577 158016 496562 537738 1272787 1252074 486149 509374 141522 125006 148800 148719 178105 174073 164481 165562 101863 102261 331923 299652 856561 861410 227440 225762 304243 305903 368660 360659 363500 364173 366329 370909 334530 369308 849769 894627 612738 514403 331105 327577 378943 378135 387912 392084 384859 386729 424070 426655 760524 796523 41.15 67.7 2
11:39:52 2023-09-28 468366 467211 101557 98904 167033 169896 179100 178343 102256 104699 125424 130775 157085 157865 496562 537784 1280079 1254822 483222 508978 141378 124766 149707 147715 178454 173726 165057 165309 101959 104435 333848 297045 859760 862065 228288 224820 302772 306478 367695 360767 363536 366368 367762 370873 336786 369452 850444 896304 609709 513275 330241 326654 381159 377000 386749 392084 386608 388567 423962 425278 759659 796687 41.15 67.7 2
11:39:53 2023-09-28 470106 467576 101561 98904 167028 169862 178429 177918 102262 104661 125455 130628 159355 158237 495630 538055 1262965 1249208 492192 508833 141327 125145 148314 149196 177964 174454 164470 166374 101716 104647 330961 297176 858254 866967 228402 226287 302080 303508 370024 358887 363575 364770 368316 374315 335836 369524 846602 883005 603906 512838 331920 324551 378979 378848 385554 392084 381353 385563 425764 424101 773194 797087 41.15 67.7 2
11:39:54 2023-09-28 469169 467616 101519 99342 166532 170437 178143 178480 102059 104661 125337 130843 159210 158634 498083 531603 1278221 1259296 485256 507865 141724 124972 149430 147715 178139 174003 164529 165309 101959 104324 331610 295453 857860 860808 227580 225552 301077 306694 368803 359716 362441 368665 369695 371795 336475 369380 848634 893589 609709 516523 330512 324636 381968 378099 386713 390021 384895 387231 423998 424611 760740 797820 41.15 67.7 2
11:39:55 2023-09-28 467174 468023 101597 99313 167172 170266 178360 178411 102192 104883 125390 128922 159883 158971 499329 531422 1272787 1260413 490876 508815 140989 125058 149080 147919 177892 174038 164758 166279 101823 104502 333279 297356 854025 861454 226173 225902 302621 305759 368803 360223 360582 363047 369427 371747 335836 368788 847467 898209 614209 515901 331450 323830 381159 378402 387912 390021 381928 386995 426469 426244 765613 797820 41.15 67.7 2
11:39:56 2023-09-28 472561 466918 101876 98900 167028 169862 178463 178198 102434 104554 125424 130560 159424 157830 495594 537513 1268763 1242801 484701 509374 140915 124800 149444 147952 177858 174003 164644 165944 101863 102337 332885 299364 854168 869433 227440 224751 303106 306450 369542 358454 364787 365233 366622 372340 335836 373378 847968 883260 614059 509042 330044 324600 378835 378740 384364 393570 385477 387647 427072 422725 764389 797725 41.15 67.7 2
11:39:57 2023-09-28 472783 468827 101523 98900 167028 169930 178394 178621 102059 105072 125044 130391 159390 158634 495594 537932 1269034 1250258 488331 509411 140114 125590 148284 149263 177264 174472 163671 166374 101329 104680 329704 300066 846221 861454 226841 224890 301904 304064 369988 359680 360582 364138 367762 373492 335569 368824 848671 895499 605360 515170 330512 324780 378943 378848 387876 390021 384006 387647 425203 425313 761026 797688 41.15 67.7 2
11:39:58 2023-09-28 471575 467621 101951 98871 167033 169862 178958 178356 102154 104550 125457 130628 159612 158121 495630 533672 1265914 1254890 489993 508833 140989 125078 149114 148021 178318 173898 164620 165667 101959 104579 331610 295299 853910 869433 226841 225325 302193 306694 368544 358022 363684 363592 369427 370153 333803 372212 846266 888419 611159 510593 330512 324094 381698 378704 384400 391808 383119 387339 426469 422725 767229 797820 41.15 67.7 2
11:39:59 2023-09-28 466421 467648 101527 98904 167033 169862 178740 178198 102059 104516 125078 130719 159390 158378 499182 538603 1272787 1252074 489024 509374 141098 125006 148800 147919 177858 174038 164758 165725 101784 104502 330657 297176 851040 861454 226806 224855 303732 303829 368285 360803 362477 366841 365273 372387 336750 369271 852294 894553 615680 513492 330980 326617 378302 377265 387876 391188 383155 386217 423854 425362 761100 795359 41.15 67.7 2
11:40:00 2023-09-28 469107 468751 101635 99280 167355 170555 178360 178411 102198 104883 125597 128832 157478 158751 499329 535059 1280079 1255715 485387 509083 140989 125044 149463 147715 178454 173760 164828 165597 102103 104468 332564 296031 857921 862065 227580 225052 301445 306226 367143 359716 362695 365304 367404 369824 335836 369416 847332 896304 608259 515995 328646 324816 379015 377000 386441 390021 384913 386178 423926 424017 760199 797254 41.15 67.7 2
11:40:01 2023-09-28 470106 467585 101557 98895 167500 169358 179241 177637 102059 102988 125457 130752 159390 158378 495738 537809 1263530 1242801 491990 510528 140567 125212 149254 149051 177332 174472 164644 166281 101722 102320 332164 301292 856643 869433 228079 225448 303915 304149 369772 358454 363098 363998 366622 372375 333875 372099 847357 887162 612609 509079 331450 324780 379312 378776 385554 392395 380815 386512 427675 423822 769104 797688 41.15 67.7 2
11:40:02 2023-09-28 473229 468172 101552 98862 167033 169896 178463 178198 102198 104704 125424 130685 159390 157865 495630 539307 1272750 1245530 486185 510926 140828 124972 149115 147919 177858 174038 164793 165876 101784 104647 335156 298952 855535 866241 227193 224161 302859 304328 368806 357519 364380 364756 365558 371227 333911 372484 847968 883515 614059 509042 329577 324816 378749 378438 383286 392430 384895 387060 426469 422501 765033 796523 41.15 67.7 2
11:40:03 2023-09-28 465359 468343 101561 98867 167383 169358 178993 177671 102154 104588 125424 130594 157811 157911 495738 534914 1272317 1256148 494394 509265 140955 125111 149358 148686 178318 173968 164871 165701 101784 104613 332885 297428 858317 863863 228617 225413 301410 304828 368508 360839 363246 363746 367762 371191 336311 367974 846266 897574 606266 510593 330980 323830 379015 377301 387639 391763 380815 384985 423962 425313 770557 796687 41.15 67.7 2
11:40:04 2023-09-28 471584 469043 101460 98854 167379 169862 178958 177918 102129 104516 125424 130685 159612 158121 495702 530445 1267160 1248446 486593 510131 141055 124833 149254 147817 178173 174038 164828 165841 101889 104468 331610 295579 859312 866241 226173 224855 300495 305404 367731 357519 363536 363082 368871 370118 333803 369488 845667 890079 614209 510556 330512 323830 381159 378135 383286 391808 382848 386758 424034 422134 767827 796994 41.15 67.7 2
11:40:05 2023-09-28 467444 469039 101635 99143 167208 169760 178822 178587 102129 104776 125356 128653 159849 158237 499684 541914 1275500 1252111 486557 510926 141522 125289 148765 147919 177892 174038 164758 165562 101753 104536 327655 298966 856743 862065 226139 224629 303320 304314 368285 360803 360582 363082 365266 371262 340467 368233 847968 893322 615680 513675 330044 324816 376672 377301 387330 390604 382812 385344 423998 424127 762756 795396 41.15 67.7 2
11:40:06 2023-09-28 468931 468316 101557 98900 167028 169862 178429 177952 102059 104554 125337 130785 159390 158378 495738 535168 1259703 1247703 493420 510528 140180 125006 148768 148719 177735 174405 164266 165911 101722 102347 332885 299577 849436 869433 228240 225797 300811 304649 369772 357879 364175 364512 368871 372340 333532 369416 846082 888263 617151 511352 331215 322813 378907 378812 387137 391223 378637 385870 425167 422725 771360 797455 41.15 67.7 2
11:40:07 2023-09-28 470773 468868 101987 98858 170069 168822 179275 177391 102390 104492 125583 128119 159459 157320 498578 539289 1267160 1242801 489024 510926 141002 125006 148523 147817 177969 174073 164529 165876 101643 104468 334185 299219 850965 868769 226104 224161 302823 303652 368803 358598 364380 363047 364974 371227 333839 369380 848671 884655 608259 507571 330044 324816 377805 378135 384976 392466 382541 386512 424070 422761 768910 797725 41.15 67.7 2
11:40:08 2023-09-28 466783 469080 101561 98904 167033 169862 178429 178232 102059 104622 125251 130628 159390 158378 499051 531869 1272317 1260714 494618 509625 140989 125111 149114 148719 178318 173933 164654 165551 101931 104468 333159 297428 864922 862065 227757 225517 302193 304793 367731 360259 360294 365028 367468 370118 333839 366868 846266 897574 614209 515170 330980 322849 379015 377603 387876 389439 380510 385021 423998 424980 767827 797254 41.15 67.7 2
11:40:09 2023-09-28 466746 469084 101903 98867 167383 169627 178993 177918 102129 104516 125424 130380 159424 157837 498578 536754 1268962 1252111 489455 510657 141055 124800 149254 147715 178454 173483 164828 165375 101714 104324 330657 297428 860431 865738 227757 224664 300988 304328 366298 359463 363830 364512 366910 368428 333947 369416 846266 892313 615680 509042 330278 323866 378979 375834 385554 392430 381659 387647 422661 422831 769104 795556 41.15 67.7 2
11:40:10 2023-09-28 472448 469156 101535 99300 166814 170537 178822 178411 102129 104917 125356 131138 157478 158751 498397 540563 1272713 1252111 489024 510926 140534 125212 148733 148924 177298 174629 163809 166397 101617 104569 333213 301681 856229 862065 226104 224473 302621 302941 369700 359463 360546 363047 365558 372340 333875 369055 848069 890474 614209 515170 329577 323866 377252 378776 386749 389439 382541 385964 427072 426018 761100 797725 41.15 67.7 2
11:40:11 2023-09-28 473759 469075 101561 98871 169881 169896 178958 178198 102198 104516 125337 130628 157559 157900 495738 532049 1262597 1248446 494192 510167 141002 125006 148523 147919 177892 174073 163568 165876 101722 102337 332885 297248 851154 868816 228133 225413 299479 304185 369215 357340 360474 362503 367798 371783 332828 369416 845483 887162 607716 510629 330512 322359 378943 378740 383286 390629 380815 385906 427072 421509 769132 795396 41.15 67.7 2
11:40:12 2023-09-28 472103 468904 101732 98834 170342 169324 179559 177358 102326 104559 125597 130388 159717 157900 498578 542097 1263567 1240117 493610 510926 140634 125092 148803 148719 177612 174073 164951 165911 101677 104502 336495 300636 851961 868732 227115 224161 301904 302941 368839 358094 362767 363730 364974 371227 333333 368269 847467 883630 612609 508647 330512 323507 377238 378171 384976 392395 378637 385381 426469 422725 769141 797635 41.15 67.7 2
11:40:13 2023-09-28 468457 469192 101378 98965 166554 170471 177867 179156 101868 104622 124838 130843 159133 158892 495702 535336 1278021 1264617 493100 510022 141522 125078 148730 150215 178352 173933 164620 165701 101719 104435 330657 296894 855561 862022 228079 224786 299585 305006 367731 358634 362108 363047 367762 369565 333514 367162 847467 894664 606809 515901 330044 322297 379015 376470 385518 387701 380815 385563 423637 422866 763334 797254 41.15 67.7 2
11:40:14 2023-09-28 467432 469183 101422 98904 167033 169930 178429 178621 101920 104656 125044 130696 159390 158803 498578 535729 1271848 1259517 493071 510926 140828 125243 149011 147715 178173 174073 164678 165911 101818 104396 332885 297464 873362 862065 227115 224698 300531 304364 367695 360006 360510 363998 366658 369565 333875 366574 846266 892461 611267 514805 330512 322849 379015 376506 386749 389439 378601 387757 423998 424682 767827 797820 41.15 67.7 2
11:40:15 2023-09-28 474103 469084 101713 99139 166822 169760 178822 178130 102154 104704 125390 128297 159883 158131 498433 539799 1270872 1248192 486185 510926 141522 125111 148453 148719 178139 174073 164529 165876 101857 104358 332885 297212 859976 866241 226139 223469 301091 303652 367767 356480 362731 364173 364974 370083 332792 369488 847968 879163 605514 509006 328610 324780 377769 376964 382606 391188 383082 386475 423926 423406 762647 798956 41.15 67.7 2
11:40:16 2023-09-28 468111 469111 101523 98867 167033 169862 179272 177952 102129 104482 125424 130594 159577 158232 501819 532121 1269034 1257692 493770 510926 141098 124800 149184 147817 177858 174038 164724 165690 101722 102347 330657 299577 859648 864438 227435 224716 301006 304149 367516 359537 360366 363998 366551 372262 333839 368679 846046 898846 612738 514805 330512 322813 378655 377279 386677 389986 378565 387375 423926 424017 768919 797820 41.15 67.7 2
11:40:17 2023-09-28 467266 472253 101698 98834 167492 169222 178958 177918 102059 104743 125337 130741 159431 158121 500025 536754 1270730 1254785 492338 510926 141327 124766 148626 147919 177858 173847 164644 165841 101784 104468 330657 297104 868612 866353 227115 225666 300495 304603 366591 359680 362695 363484 365522 368979 333911 367126 846266 894664 606809 511758 330044 322849 378871 375270 386133 391188 382271 386786 422031 422875 771108 796687 41.15 67.7 2
11:40:18 2023-09-28 474882 471584 101519 98895 166764 169930 178237 178514 101920 105001 125011 130809 159542 158745 498542 536192 1273831 1254890 488000 511865 140989 125111 149044 149063 178318 173898 164585 165667 101790 104435 332885 297464 853440 865738 228240 224022 302621 302941 368803 356373 360220 365803 364938 370083 331480 368269 848671 886498 614209 515170 328646 323794 377805 378668 383179 387701 383082 386238 426469 423704 760740 797688 41.15 67.7 2
11:40:19 2023-09-28 468552 471842 101287 99147 166998 169862 178394 178198 101926 104554 125044 130594 159431 158529 499283 540574 1272787 1252074 486593 512011 140600 125178 148733 148415 177578 174038 163775 165876 101610 104468 331803 301175 854075 862065 227596 223469 303050 301985 367337 358634 360474 364512 363335 370153 333839 369239 847296 888517 603906 513675 328281 323531 378505 376470 385554 388824 380815 384145 423998 426292 762772 797087 41.15 67.7 2
11:40:20 2023-09-28 474467 469147 101489 99143 167317 169760 178822 178309 102198 104670 125356 128653 159883 158142 499879 531905 1261494 1249970 493914 510926 141133 125111 148521 147817 177824 174038 164758 165841 101722 102304 327165 297104 859914 866205 227363 223469 300986 303865 367731 355873 360582 363998 367174 370048 331480 368824 843798 880990 606266 510593 329577 321799 379015 378099 382910 390021 378601 387757 424034 423406 770012 797820 41.15 67.7 2
11:40:21 2023-09-28 471584 471847 101527 98867 167024 169862 178429 178198 102059 104627 125337 130628 159390 158342 500805 539361 1261494 1248192 495009 510926 140600 125178 148733 148991 177858 174629 164494 166258 101576 104647 334185 300138 852049 867467 225837 224820 299620 302906 368839 357232 360546 362971 365558 370118 332252 368197 845630 884115 615680 511714 330512 321835 377769 378416 386307 389773 381456 386365 426288 423894 773306 801010 41.15 67.7 2
11:40:22 2023-09-28 470769 468967 101669 98739 166998 169828 178429 178092 102059 102852 125356 130651 159542 158342 498578 536427 1283498 1257504 488294 512011 141055 125011 149254 147715 178330 173760 165023 165575 101993 104435 332802 296901 860871 863287 226139 223434 301303 305494 366555 358022 360546 364138 365558 367843 333573 367126 848671 895037 612609 515170 327609 323830 378979 375834 384400 387736 383155 387060 421402 424147 760080 796687 41.15 67.7 2
11:40:23 2023-09-28 468895 469111 101527 98838 167496 169207 178958 177760 102059 104588 125044 128724 159466 158131 500025 540193 1264977 1243046 495677 511755 140534 125111 148593 148719 177756 174802 164321 166200 101615 104767 330961 300563 853781 870669 225693 224057 300917 302374 368249 357232 360546 360605 364178 370083 331785 367162 846266 887272 606809 509006 330278 322849 376636 377567 386033 391152 378492 384762 423998 424002 769649 798585 41.15 67.7 2
11:40:24 2023-09-28 474402 469120 101601 98768 167028 169593 178463 177952 101989 104482 125462 130560 159390 157865 498578 537809 1270767 1246416 487602 512011 141002 124972 148523 147715 177688 174073 164494 165725 101610 104324 332885 299219 855880 869999 227435 222745 301199 302693 366591 355339 360618 363047 363335 368979 331785 369083 846697 882013 605336 509006 327877 324323 376636 376398 382033 390021 382505 385035 423293 422774 763919 797820 41.15 67.7 2
11:40:25 2023-09-28 468329 471838 101527 98673 167172 169726 179070 178343 101989 104636 124977 128297 157339 158202 501099 537368 1270730 1257504 493071 512011 140600 124905 148731 147715 178105 174038 164494 165841 101683 104623 336856 297464 857701 865738 225837 223434 301303 302906 366555 358634 360546 362971 364938 368650 333803 368156 844994 896304 614209 509042 329577 322323 377805 374181 385554 390021 378528 385964 421070 422761 767943 796121 41.15 67.7 2
11:40:26 2023-09-28 474062 469147 101523 98766 167033 169358 178429 177918 101920 104410 125044 130470 159612 158340 500025 532049 1267160 1249970 490493 511379 141055 124423 149254 151462 178296 173760 164793 165654 101993 104324 331303 296448 861449 868732 227115 223400 299585 304578 364907 356159 360582 363998 365522 366712 331247 368788 845630 889788 615680 508610 328646 322813 379015 376765 385214 389773 380525 386802 420891 422666 768770 795371 41.15 67.7 2
11:40:27 2023-09-28 470174 471629 101392 98755 167024 169862 178429 178198 102129 104482 125356 128653 159542 158342 500025 541063 1276023 1253930 486557 512373 140828 124800 148939 147715 177892 173760 164494 165841 101610 104363 332885 300636 853705 863287 227115 223434 301410 301491 366327 358634 359931 363998 362720 368979 333803 369078 847932 893735 614209 512875 328646 324323 375471 375270 384976 387736 378637 383023 422328 422725 763334 795396 41.15 67.7 2
11:40:28 2023-09-28 473018 471847 101527 98871 167033 169862 178429 177952 101920 104482 125044 130560 157521 157865 500061 537893 1261166 1250415 496159 511755 140534 125078 148697 148924 177633 174454 164342 165736 101615 104589 332885 299606 853152 868732 227489 224369 300913 302906 368768 356409 360510 360533 366479 370083 331211 367162 845031 884619 606266 510593 330044 320860 378374 377567 382641 389121 378456 386512 423998 422810 771108 797820 41.15 67.7 2
11:40:29 2023-09-28 472323 471514 101519 99106 166822 169627 178463 177918 101920 104516 125044 130594 157521 158378 500805 541027 1262597 1242838 496180 512373 140496 124972 149057 148021 177688 174594 163464 166258 101295 104468 333213 301207 850058 868732 225463 223434 299620 303420 367695 356445 359931 360893 363845 370083 331480 367126 846266 884619 606266 509799 330044 321835 376071 377301 383214 389121 377888 384182 423998 423406 771659 797124 41.15 67.7 2
11:40:30 2023-09-28 468895 471838 101175 98900 166484 170655 178135 178907 101989 104849 124944 128832 157369 158786 499879 531977 1276202 1261346 492375 510926 140828 125011 148871 147715 177892 173882 164529 165610 101610 104700 330300 297464 861444 863287 225837 223434 298677 302977 365491 356480 358019 362971 365522 367843 331749 367895 847467 897393 605382 515901 329344 320575 378374 375834 384364 386512 378492 386512 421079 424002 763297 796687 41.15 67.7 2
11:40:31 2023-09-28 467432 472504 101419 98871 167033 169896 178429 178621 101824 104588 125011 130628 159355 158378 500805 536463 1270872 1259517 494542 512011 140600 125011 148768 147715 177892 173916 164644 165610 101610 104324 336856 297500 860994 864511 225837 223469 300877 303601 365527 358634 359388 360893 364974 367843 333573 367078 843834 896304 605360 513675 329577 321799 377805 375306 385303 388576 381185 385907 422482 424002 767679 796576 41.15 67.7 2
11:40:32 2023-09-28 475358 471656 101354 98735 166927 169862 178271 178198 101888 104482 125011 128653 159424 158086 499989 538603 1271848 1249026 488331 512373 140600 124800 148768 147715 178139 174772 164644 165876 101643 104396 331923 299890 859088 869729 227115 227131 299620 302445 366555 354805 360064 362793 363264 367878 330746 368269 848069 880754 618622 509042 326649 323830 376672 375834 381201 388824 381659 384490 422661 421550 761063 797820 41.15 67.7 2
11:40:33 2023-09-28 469577 471838 101349 98799 167033 169358 179100 177794 101957 104482 125044 130560 159424 158086 501069 536754 1270909 1262517 494581 510597 140943 124905 148871 150955 178071 173933 164620 165667 101615 104589 336856 297464 859648 863899 225837 223434 301053 302879 365456 356409 357767 360929 365237 369911 331480 367114 846266 896304 605360 515170 329591 320860 378374 375270 384400 387053 378492 385634 422031 422099 764417 796687 41.15 67.7 2
11:40:34 2023-09-28 469107 472504 101345 98766 167227 169828 178394 177918 101824 104482 125044 130594 159390 158413 501354 537513 1269071 1254089 493843 510926 140567 124800 149011 151567 177858 173760 164460 165725 101717 104290 330657 297500 856847 864511 225837 223400 299130 302693 365456 358634 359424 360857 364136 367878 333026 367078 843798 896304 614209 512487 329577 321835 377238 375569 385247 388859 377888 385344 422328 422430 770012 796687 41.15 67.7 2
11:40:35 2023-09-28 476333 473582 101378 98862 166787 170266 178258 178377 102059 102820 124977 128564 158123 158237 499916 541330 1273831 1249970 487565 512011 140600 124423 148731 147919 178284 174038 164494 165610 101610 104363 336495 298966 858864 866205 227115 227184 301090 301985 365527 354011 358883 364512 363009 367843 329711 368233 848399 883333 605360 512875 327378 322813 376672 375834 383039 387088 380815 384182 423257 421514 760080 796559 41.15 67.7 2
11:40:36 2023-09-28 469650 472838 101209 98834 166532 169593 178394 177918 101900 104482 125044 130267 159168 158378 500805 541099 1275500 1252074 486593 512373 141035 124800 148005 147715 177701 173916 164231 165760 101329 104358 331923 300520 851154 863287 225837 222711 300988 302451 367172 358058 359135 363484 361129 368428 332792 367885 846697 889495 605360 512875 328182 322849 374382 374181 386581 390124 378348 382425 421258 423930 763343 797783 41.15 67.7 2
11:40:37 2023-09-28 474329 471693 101354 98702 166927 169324 178394 177760 101830 104304 125011 128297 159501 157865 499283 535204 1259877 1251309 492938 510926 140180 124423 148768 151462 177858 174038 163775 165610 101610 104290 333848 297392 854440 868769 225837 222711 297738 302977 366591 354805 359967 362704 365230 367808 329711 366868 843798 883042 606809 509799 328414 319534 378943 376134 380928 387736 378565 386512 423257 421550 767827 797016 41.15 67.7 2
11:40:38 2023-09-28 475893 472509 101453 98702 167033 169358 178429 177918 101926 104338 125044 128545 159390 157900 501550 536754 1259877 1248446 494929 512011 140015 124972 148005 147919 177332 174527 163775 165911 101539 104324 332885 298929 855641 870615 225837 223434 298607 303310 367695 355339 361593 360893 365266 369911 330460 369018 846037 882860 606809 510447 329541 320682 377625 376291 384794 387701 377320 385927 423962 421550 772206 797547 41.15 67.7 2
11:40:39 2023-09-28 470769 471838 101349 98834 166822 169760 178429 177794 101830 104410 124924 130470 159355 158267 500061 537018 1281024 1255715 487602 510926 140965 124423 149430 147512 178296 173449 164793 165344 101784 104113 332564 297825 868903 864511 227115 223768 301339 302834 364396 356480 359424 362503 363335 365655 331480 368156 848671 893103 605360 512838 326092 322586 377805 373585 382677 387701 381695 384978 419780 423406 758581 796687 41.15 67.7 2
11:40:40 2023-09-28 473063 471847 101530 98858 167028 169760 178822 178062 102154 102709 125222 128297 159695 158131 501404 540883 1263290 1246416 494579 512373 140421 124800 148109 150422 179119 174437 164196 165911 101329 104468 330961 300733 848404 868769 225202 223244 299340 301068 367437 355873 359424 360785 363009 368979 329746 368193 845031 884619 606991 509835 329577 321609 375542 376434 382069 387701 377018 383060 423627 422512 772094 796523 41.15 67.7 2
11:40:41 2023-09-28 473027 472584 101557 98698 167033 169324 178993 177391 102059 104198 125337 127942 159604 157610 501586 541099 1268962 1240999 486593 512373 141035 124800 148315 147817 177332 173760 164494 165876 101643 104430 327655 299599 854168 870615 225837 226865 302052 302880 365563 356159 360582 362971 361164 367878 330746 368193 846266 880477 614209 504607 327646 322849 374417 374181 382105 389773 378312 382695 422338 422333 767134 798956 41.15 67.7 2
11:40:42 2023-09-28 473490 473136 101181 98768 166392 169896 178113 178232 101703 104482 124599 128922 157120 159183 500768 536375 1271811 1262890 494542 510926 140470 124423 148768 151322 177735 173916 164529 165610 101329 104290 332885 299219 859536 863287 225519 223089 298642 301985 365199 356516 357229 360857 364136 366747 330746 366003 845667 894738 603910 514440 327818 320600 377539 374181 384094 386512 377320 385072 421106 423704 765576 795556 41.15 67.7 2
11:40:43 2023-09-28 467163 473172 101349 98702 167033 169358 178394 177952 101830 104304 125011 130413 157411 158267 501586 538274 1268172 1255715 496030 512011 140470 124423 148768 151322 177612 174038 164516 165494 101329 104146 336615 299219 860040 863687 225427 227096 300452 301738 364943 357555 359424 359953 363299 369875 332270 366192 846037 893626 604816 508970 328500 320718 376492 374039 384257 391228 377284 384182 419816 424002 770370 794807 41.15 67.7 2
11:40:44 2023-09-28 477008 472504 101175 98702 166567 169828 177867 177952 101804 104482 124566 130594 159133 158413 500805 537881 1271848 1250258 486593 512373 140015 124423 147970 147715 177332 174073 163809 165841 101539 104290 332525 297248 854193 865556 225837 227148 298677 302880 367178 355090 357731 363741 362755 368721 329479 368156 848671 884291 615680 514805 327414 321251 376371 377000 382033 385937 378565 383602 423962 421478 760199 796523 41.15 67.7 2
11:40:45 2023-09-28 474430 472838 101489 98636 167033 169457 178822 178186 102129 102709 125356 128263 155576 158091 501367 535023 1268696 1252607 493500 512011 140878 124356 149639 149757 178454 173258 165597 164780 101993 104118 330359 298724 883081 868732 225837 227112 298642 304281 363233 355339 359967 362667 362720 367576 329746 368977 845630 886952 608259 508856 327609 320468 376636 372954 382769 387666 377888 384145 418496 420259 768919 795276 41.15 67.7 2
11:40:46 2023-09-28 475893 473172 101315 98425 166881 169324 178394 177918 101868 104270 125011 128433 159466 157865 501550 536339 1262597 1249970 490493 512011 140504 124389 148629 151427 177892 173760 164644 165575 101610 104257 332802 296901 864724 869416 225837 227112 297847 302941 364872 354237 359388 360893 364391 365655 329177 369239 843761 885481 612609 509042 327646 320564 377805 374181 382769 390124 380914 385634 421115 420080 764849 797510 41.15 67.7 2
11:40:47 2023-09-28 470773 473768 101250 98706 166892 169525 178394 178058 101862 104448 125011 130478 157339 158202 501477 540869 1279130 1255327 486593 513099 140771 124763 149221 147512 177701 173882 164231 165575 101295 104290 333848 301207 853982 863899 225837 227112 299585 302720 364872 356480 358306 360893 360805 366782 331520 365930 848671 891103 612738 512076 327609 322813 373785 373549 383214 386477 377924 381221 418897 423406 758838 797254 41.15 67.7 2
11:40:48 2023-09-28 470440 473177 101315 98669 166799 169593 178740 177884 101862 104376 124924 128433 159390 158267 504153 544233 1272787 1252036 489024 509987 140709 124423 148005 147512 177858 173760 164644 165344 101576 104185 334185 298929 860379 864511 225837 223768 300235 302451 364324 357232 358271 360929 360266 366524 331498 366488 848486 891240 609795 511930 326504 322705 376365 375699 385486 387489 378420 381527 418897 423704 760554 797820 41.15 67.7 2
11:40:49 2023-09-28 477008 472182 101353 98669 167033 169608 178822 177884 101900 104304 125011 128467 157409 157865 501550 536754 1260598 1248192 493733 512011 140147 124389 148629 147614 177332 174003 164266 165841 101261 104257 332885 297464 858925 869384 225837 227308 297955 302880 365491 357138 358306 360893 363880 367295 328680 368156 843798 883296 606809 509799 327646 319594 377504 376134 383310 387088 376753 385344 422292 420259 769465 796687 41.15 67.7 2
11:40:50 2023-09-28 470773 471680 101171 98665 166795 169474 178292 178028 102059 102638 125203 128297 159883 158202 501404 540847 1283686 1257119 488331 512081 140717 124389 148871 151287 178352 173933 164574 165309 101610 104257 336856 300433 862291 864511 225678 223712 301303 302880 363268 356159 358019 360929 360790 367576 331211 366521 848671 893699 605360 513218 324703 322813 374382 372728 382641 386512 381728 381797 418825 422774 758996 796687 41.15 67.7 2
11:40:51 2023-09-28 468859 473573 101345 98665 166912 169474 178394 177918 101798 104232 124924 128467 159355 158121 501550 537845 1280116 1255715 487529 511357 140600 124389 149011 151358 178139 173483 164644 165044 101610 104223 335051 297428 863844 864511 225837 223397 297773 301985 363233 355339 358019 363998 364223 367317 331897 366781 846266 893699 614209 513218 324667 320575 376636 372990 381498 385363 382704 384161 421854 421263 756685 795408 41.15 67.7 2
11:40:52 2023-09-28 474028 474252 101350 98697 166892 169256 178360 177391 101772 102458 125011 128119 157339 157981 502615 541063 1262065 1240999 496030 513099 140114 124800 148249 148553 177735 174073 163775 165876 101261 104290 335035 301524 850114 869999 224533 226989 300452 300120 365491 355054 358306 359698 361093 367295 329213 367078 844994 883296 603906 504643 328145 320825 373785 374181 383310 387701 375887 381833 421438 420886 770012 797820 41.15 67.7 2
11:40:53 2023-09-28 473468 473181 101349 98492 167033 169173 178463 177358 101963 102458 125044 127942 159535 157229 501586 541063 1268696 1240999 486593 513099 140081 124389 148005 148374 177701 173760 163775 165575 101261 104257 332885 300599 856548 871232 225202 223140 300944 300576 364907 355303 359967 360893 360518 366747 329497 367899 848449 884226 614209 508856 324631 322669 376365 374003 383310 388682 378348 381797 420738 419570 765576 798919 41.15 67.7 2
11:40:54 2023-09-28 471584 473850 101068 98661 166795 169862 178326 178198 101804 104338 124805 130447 159210 158634 501586 537513 1270909 1259517 495316 512736 140147 124389 148768 151322 177892 173882 164266 165575 101295 104257 333848 299219 861219 865738 225202 227219 297773 301526 364907 356480 357731 360785 363299 365655 330710 364859 843834 899697 607773 513675 328646 320339 376371 374110 383250 386207 376188 383873 420111 423406 765613 795556 41.15 67.7 2
11:40:55 2023-09-28 468823 474185 101311 98525 166795 169358 178394 177918 101830 104304 125011 130380 159355 158121 502333 536982 1269864 1255715 495083 512373 140297 124423 149013 147512 177858 173760 163775 165344 101295 104257 333848 300357 878751 866931 224950 224363 300488 303635 364253 357376 358992 360315 362614 368871 331570 364859 843798 894627 612738 511758 328000 320789 375471 373026 383250 387701 379563 383023 418897 423406 770012 795880 41.15 67.7 2
11:40:56 2023-09-28 477013 471622 101175 98694 166532 169627 177867 178092 101804 104482 124805 130053 159355 158378 501586 542097 1270909 1248446 490415 510777 140147 124977 148284 151391 177298 174038 163775 165841 101295 104257 332885 299678 859410 866205 225837 223611 301887 301723 366591 354308 356191 362971 361164 367843 329217 366521 847467 884619 611267 514403 324775 320896 375507 375834 383039 384755 381185 382731 423041 419973 760125 800093 41.15 67.7 2
11:40:57 2023-09-28 472783 474185 101358 98660 167187 169256 178856 177324 101824 104126 125011 127909 159459 157725 502861 536982 1267200 1248446 493914 510382 140958 124356 149254 151288 178454 173416 165092 164815 101643 104007 332885 296937 867033 871232 225202 223454 297773 302233 362689 354273 361043 360785 362212 366544 329444 368156 843834 894229 606809 504643 327147 320825 376371 371874 383164 387666 377054 382680 417252 420259 768919 795283 41.15 67.7 2
11:40:58 2023-09-28 476941 473172 101390 98669 167033 169324 178429 177391 101862 104304 125169 130413 159424 158267 502333 536754 1263530 1250258 495280 510023 140015 124680 147970 147512 177688 173916 163809 165725 101295 104146 331923 297212 856717 868769 225202 223768 297955 302666 364907 353175 357767 360785 363335 366782 330489 366821 844197 884285 605360 509653 327963 318781 376492 375127 383310 386948 378487 384726 421995 419928 769790 797746 41.15 67.7 2
11:40:59 2023-09-28 472779 473846 101137 98492 166799 169392 178147 177850 101729 104304 124805 128119 159355 158121 502811 541063 1281933 1255715 486911 512373 140297 124356 149221 147309 178139 173483 164793 165309 101683 104079 330359 297825 867873 865738 225837 222515 297738 302880 362689 355339 357767 363484 361129 366801 329746 365966 847467 891139 612738 511758 324667 320932 375806 372432 381498 386477 378565 382987 417616 421218 756430 793300 41.15 67.7 2
11:41:00 2023-09-28 472350 472316 101175 98501 166532 169324 178147 177918 101804 104304 124633 128289 159355 158204 501586 537513 1278221 1259517 490341 509759 140600 124389 148629 151252 177892 173483 163775 165340 101329 104113 336495 297464 865287 864364 225693 223661 297631 301843 363962 355197 359036 360713 362932 367246 329301 365930 845031 888517 605360 513345 324631 319559 376636 372990 380892 384183 380643 384762 418861 420886 760080 795519 41.15 67.7 2
11:41:01 2023-09-28 474805 473172 101453 98400 167033 168520 178993 176800 101963 104093 125044 127588 159424 157210 503081 544305 1267160 1241016 490876 510023 140015 124423 148909 147512 177858 174038 163740 165610 101261 104257 331923 303750 851497 871232 224885 223140 299095 301920 364907 354273 359424 360241 360014 366456 328715 366521 845068 883994 612738 507413 326868 320896 376061 373847 382769 387701 377018 381273 420783 422982 765355 797746 41.15 67.7 2
11:41:02 2023-09-28 473318 474512 101007 98735 166309 169828 177765 178411 101714 104482 124022 130809 159099 158927 501440 538274 1272713 1261346 495280 513826 140180 124389 148319 151287 177858 173760 163775 165344 101295 104223 332885 299256 856824 863899 224792 226793 297919 301033 363814 355339 358527 360241 362755 367576 328715 363757 843798 893735 604830 513275 327682 318887 375542 372990 382105 385536 375623 383023 418897 421586 764417 795556 41.15 67.7 2
11:41:03 2023-09-28 468854 474439 101175 98529 166648 169358 178147 177637 101772 104376 124599 130289 159244 158267 501586 535815 1267237 1257504 495046 510023 139690 124389 147970 147411 177578 173760 163740 165344 101261 104113 330703 297248 855331 864945 224533 223140 298032 302451 363814 356445 357193 359156 361129 367576 329782 363137 845435 895610 611267 509690 327233 319972 375364 375699 385214 386948 378450 382534 418825 422179 767827 795313 41.15 67.7 2
11:41:04 2023-09-28 478074 472351 100829 98632 166416 169593 177833 178275 101836 104198 124599 128255 159355 157900 502333 541330 1271811 1248446 486593 510418 140180 124389 148319 151322 177366 173760 163809 165379 101261 104079 332885 299926 859921 866168 225202 222984 297703 302880 365527 353741 359036 360893 361093 366747 329554 366003 846266 884765 614209 513638 324703 320277 374382 375270 382228 384218 377924 381833 422374 419044 759659 795959 41.15 67.7 2
11:41:05 2023-09-28 471656 472311 101179 98501 166567 169627 178271 178092 101772 104304 124599 130413 159355 158470 501623 545962 1272750 1252111 489455 510813 140114 125003 148284 151356 177298 174038 163775 165760 101295 104218 333213 302415 857855 866242 224986 222998 301126 302024 365313 356016 359546 360677 363048 368871 329604 364383 847467 883519 609795 513275 324487 320421 373190 374110 382069 384790 377054 380538 421070 421550 758874 797254 41.15 67.7 2
11:41:06 2023-09-28 477279 471609 101245 98429 166648 168856 178394 177391 101836 104198 124805 127942 159424 157795 503081 536754 1267160 1250295 493733 510023 140114 124389 148319 151322 177332 173518 164266 165379 101295 104146 336013 297500 859934 870615 224885 223140 297775 301104 364396 353175 357767 360785 363009 365620 327229 367114 841338 883333 612609 509042 324812 318852 376672 374146 381689 386207 376224 384469 420487 418723 767724 795371 41.15 67.7 2
11:41:07 2023-09-28 472112 474512 101185 98673 166857 169525 178886 178096 101824 104309 124805 128119 159466 158307 505331 546616 1272713 1252074 486521 513279 141139 124389 149013 149967 177824 173691 164231 165540 101228 104151 335156 301207 861096 864511 224885 223140 299289 302133 363233 356123 357157 360785 361006 365363 329711 364529 848671 891103 612738 511677 324739 321799 375035 372693 382033 385328 376983 378434 418202 421514 758838 796687 41.15 67.7 2
11:41:08 2023-09-28 468859 474512 101108 98468 166764 169005 178360 177884 101772 104237 124599 128119 159320 157620 503044 544196 1278191 1252074 487602 512480 140567 124323 148733 151183 178139 173449 164494 165044 101261 104190 340137 297464 868307 865738 225043 221812 300028 302024 364594 355019 356906 360857 361006 365736 330443 364787 848449 891835 605360 512666 323958 321656 376098 374071 383310 387930 381036 380466 416304 420223 755683 793227 41.15 67.7 2
11:41:09 2023-09-28 475852 474918 101142 98431 166497 169324 178113 177358 101900 102355 124805 127942 159320 157830 503044 541027 1259333 1246416 496759 513099 139134 124766 148597 147919 177264 174003 163706 165575 101054 104223 332885 301847 848463 868732 224110 223768 297955 301280 365164 353670 357193 358580 361129 366677 327688 364859 842494 881976 612738 509006 327609 318816 373750 374146 382228 385328 377147 381527 420111 418678 770012 796687 41.15 67.7 2
11:41:10 2023-09-28 475586 474176 101072 98468 166764 169056 178113 177391 101740 104165 124805 127942 159320 157760 503793 541099 1260771 1243679 495316 510741 139428 124766 147694 147512 177264 174003 163706 165841 101124 104295 334185 301658 849791 869963 223509 223625 299360 300806 365057 355894 360056 358401 363012 369391 327546 365452 843724 874109 612738 508647 326250 319712 375988 373812 382228 385902 377414 380647 420595 418723 770012 796687 41.15 67.7 2
11:41:11 2023-09-28 473361 472320 101163 98464 166627 169290 177867 177358 101804 104237 124599 128119 159355 157830 501586 538274 1279130 1259296 491112 512373 140771 124389 149013 149478 177824 173449 164231 165160 101261 104156 335051 299509 862230 863899 224878 222827 297955 302990 362943 354237 358020 360857 361129 366801 327724 364823 843798 894863 613106 513602 326692 318887 376071 371839 382769 385751 377284 382950 419660 418759 758734 796448 41.15 67.7 2
11:41:12 2023-09-28 473732 472311 100796 98669 165998 169593 177239 178198 104291 104448 124123 130594 157075 158892 501586 537893 1272713 1259480 496099 512373 140467 124599 148453 147614 177722 173344 164093 165170 101160 104343 337457 299038 856802 865701 224003 223140 297739 300541 363233 356613 357873 359373 361093 366801 327688 363134 843614 894627 605360 513638 327111 318852 375471 372693 381462 386294 377950 382409 418202 420850 762796 795313 41.15 67.7 2
11:41:13 2023-09-28 478367 474516 101137 98459 166532 169173 178079 177777 101767 104131 124891 127942 159355 157685 501550 544482 1270872 1242801 490415 510741 140135 124389 148805 147512 177298 173882 164231 165575 101261 104151 335156 301207 860040 871232 225043 222515 300303 303516 363778 353706 358306 360785 361006 367317 330489 366521 847242 880556 603906 508745 324487 321916 375566 375699 381616 387218 380643 378290 419705 418278 763334 797820 41.15 67.7 2
11:41:14 2023-09-28 468859 475829 100999 98935 166488 170979 178113 177952 101677 102533 124790 128467 159286 158378 503437 536192 1269034 1259296 496019 513099 140147 124389 148249 149373 177332 173447 163775 165160 101228 104079 333848 299678 859033 866168 223795 223140 297955 300084 363233 355873 358782 358580 361058 366801 329213 362586 842494 900601 603910 510556 327111 318887 374382 372396 383743 385328 377414 381527 418532 421478 767827 797254 41.15 67.7 2
11:41:15 2023-09-28 468787 474521 101111 98392 166795 168788 178360 177358 101740 104237 124599 127942 159133 157865 503830 537809 1268962 1255715 493806 513099 140015 124356 147970 147512 177578 173449 163740 165309 101261 104046 333848 298929 857932 866168 223895 222927 299768 301731 365074 355767 360056 358977 363048 366365 329568 364053 844234 889421 614209 504607 324739 318887 376098 374108 383310 386512 377950 381491 419473 420850 769458 793227 41.15 67.7 2
11:41:16 2023-09-28 478367 472356 100821 98665 166033 169627 178177 177918 101772 104270 124566 128467 159320 158378 502751 540193 1270872 1248446 490146 510813 139903 124389 147766 147715 177142 174038 163706 165841 101025 104223 335156 300454 855451 865520 224533 222515 300822 299210 365164 353670 358020 360495 359979 366489 326929 363720 846230 887272 608324 513238 324667 319594 373226 374181 382498 385751 376152 380683 421115 419937 759400 798733 41.15 67.7 2
11:41:17 2023-09-28 473500 474512 100829 98468 166264 169645 177833 177918 104214 104270 124294 130436 159099 158318 502688 545423 1270872 1250221 490876 514809 139597 124633 147970 150106 177163 174140 163602 165227 101023 104410 335035 302482 854383 866353 224160 222472 297811 300320 363268 355054 357946 360061 360681 365655 328414 362586 846082 889048 614209 513368 324631 319594 373975 372990 383310 384148 378910 378398 418861 420223 760080 796687 41.15 67.7 2
11:41:18 2023-09-28 477956 472128 101002 98433 166532 168822 178271 177358 101772 102357 124599 127765 159320 157685 503081 537513 1264767 1249080 491643 512373 140470 124356 148284 151183 177858 172897 164231 164780 101261 104012 332564 296901 865136 869999 224146 222515 297709 301033 364080 354388 357193 359373 361093 365152 325716 365930 841302 885518 606809 509905 326868 319228 375928 374108 381042 387930 378487 382804 419770 416450 765539 793227 41.15 67.7 2
11:41:19 2023-09-28 468670 475083 101003 98464 166497 168822 178113 177391 101709 102425 124738 127942 159320 158093 503044 545808 1276406 1250221 489024 510548 140081 124237 148284 151183 177735 173207 163740 165074 101228 104012 332885 300599 861638 864511 224182 221856 300525 299175 364080 354273 358527 359626 360740 365701 328184 363134 846266 890438 609795 509799 324102 320860 374240 373052 382769 384183 377018 378326 418585 419928 756393 795556 41.15 67.7 2
11:41:20 2023-09-28 472429 471949 101068 98459 166449 168788 178113 177918 101709 104093 124566 127942 159320 157865 502688 539813 1281024 1254785 488677 510023 140015 124151 147970 149373 177701 173449 164231 164780 101261 104012 343764 297140 873538 864511 224562 221573 297919 302195 364485 355894 358708 360713 360970 364462 327546 364089 844847 889421 610715 511316 323383 319594 376365 373579 382228 386294 377320 381491 418403 418723 756356 793227 41.15 67.7 2
11:41:21 2023-09-28 475960 472316 100829 98496 166799 168671 178237 176833 101824 104093 124599 127765 159320 157865 503830 544196 1259840 1239200 495316 510777 139822 124389 148027 151252 177264 173760 163706 165344 101261 104079 333848 301951 849996 871232 223060 222827 299430 298721 363778 352152 358782 357466 361006 367576 326700 364271 842530 881976 612738 508495 326649 318533 374240 372954 381689 385937 376880 378398 418861 418393 769206 796994 41.15 67.7 2
11:41:22 2023-09-28 474439 474512 101072 98165 166916 168788 178429 177374 101761 101859 124891 127588 159355 157210 503830 546616 1268962 1240999 489455 510777 139497 124566 147900 149650 177722 173794 163989 165205 101127 104377 333848 300199 863887 872357 223616 221679 299641 301254 363268 353210 357767 359230 361006 366801 327462 364235 843761 880446 603910 507413 324631 320339 373975 371910 381958 386512 375887 378398 417580 418349 764454 797254 41.15 67.7 2
11:41:23 2023-09-28 474211 473388 100791 98496 166033 169324 177307 177918 101677 104304 124056 130470 159099 158413 503793 538420 1270872 1261346 496759 512373 140015 124356 148597 149722 177578 173483 163740 165160 101158 104046 332885 300357 857655 864511 223132 222984 297320 302133 362689 354273 357476 358328 360805 365736 326929 360474 841338 894738 606853 513218 326359 318487 376365 374108 383310 385644 376733 381651 419770 420080 762684 793263 41.15 67.7 2
[truncated: 154,755 more chars]
