# Supplementary material for: Methods for Estimating the Detection and Quantification Limits of Key Substances in Beer Maturation with Electronic Noses
Source: Sensors (Basel). 2024 May 30;24(11):3520. doi: 10.3390/s24113520 (PMC11175341; doi:10.3390/s24113520)
Supplement: Supplementary file 1 [file sensors-24-03520-s001.zip › Data/2-Phenylethanol/raw data/Day 3/100ppm2.txt]

Time Date R01 R02 R03 R04 R05 R06 R07 R08 R09 R10 R11 R12 R13 R14 R15 R16 R17 R18 R19 R20 R21 R22 R23 R24 R25 R26 R27 R28 R29 R30 R31 R32 R33 R34 R35 R36 R37 R38 R39 R40 R41 R42 R43 R44 R45 R46 R47 R48 R49 R50 R51 R52 R53 R54 R55 R56 R57 R58 R59 R60 R61 R62 T01 H01 Phase
11:47:00 2023-09-28 331314 331216 85437 85248 127657 133412 133123 132644 94238 92125 100498 104244 122829 123741 355912 378755 1014629 997998 365104 379711 114938 104542 112060 114258 128912 125611 118066 119276 80505 81989 263445 234585 670600 675264 207810 205019 267364 269950 315942 304784 323579 325434 338855 345822 319568 355204 707356 738799 529488 432665 283396 278300 326808 322023 339258 345010 346999 351140 385514 387948 629098 652389 41.15 67.6 1
11:47:01 2023-09-28 335046 330893 87342 85442 127820 133255 133251 132391 94206 92125 100850 101796 123167 123927 354078 382167 1008268 996647 367011 379676 114938 104364 112216 111340 129181 124985 118427 119242 80703 81989 265529 233088 675401 674877 207810 206122 266954 270366 315053 306563 323315 325730 338344 344783 320798 354093 709184 739301 526783 437865 284673 278335 324933 323421 337737 345848 348596 349768 387634 387819 630479 655001 41.15 67.6 1
11:47:02 2023-09-28 333858 331068 86966 85306 127530 133417 133216 132518 94238 92125 100532 104095 122998 123927 355912 385075 1011681 989628 366040 382307 114839 103125 112200 111426 129078 125298 118292 119305 80660 82027 265831 233637 677435 678709 207810 206265 267364 269361 315762 306613 323543 326712 339916 343748 320869 354877 706354 747915 522726 437219 283758 279551 324969 323517 338793 343704 347233 349240 384125 386130 623215 655001 41.15 67.6 1
11:47:03 2023-09-28 335832 331068 85489 83854 127803 133475 133274 132483 94336 92028 100532 101706 123068 123438 355912 383384 1002487 990120 367078 381949 115004 104398 112372 114156 129271 125197 118625 118844 80758 81699 265529 231603 683503 677186 207810 205624 267364 270330 314832 306261 321584 325399 340945 343197 319863 354630 709184 747387 526783 435890 283360 278300 324019 324839 337701 342872 349585 349240 386200 385769 627351 655001 41.15 67.6 1
11:47:04 2023-09-28 334369 331027 86995 85310 127682 133451 133123 132518 94271 92125 100532 101674 123115 123723 355657 384248 1015482 995272 365893 382760 114905 104586 112190 111405 129168 125211 118292 119091 80615 81956 265529 233052 677686 681601 207810 204985 268601 269534 315053 306505 323819 324622 342014 342683 318602 357367 708359 746331 528136 432606 284698 278265 324933 324273 338793 342674 347198 351429 385008 385240 619953 652110 41.15 67.6 1
11:47:05 2023-09-28 331459 331569 86991 85427 127696 133579 132685 132679 94173 92125 100429 101732 122796 124160 355661 381061 1008268 989628 368448 382309 114714 104432 112060 114100 128912 125398 118032 119276 80505 81989 263445 233581 672647 676025 207810 205772 266544 270748 314096 306577 324564 324875 340945 343748 319344 353594 708359 742847 528136 435090 283868 279573 324933 323517 340332 342674 348596 353230 387943 386584 621380 653999 41.15 67.6 1
11:47:06 2023-09-28 332239 331569 86846 85394 127236 133672 132962 131032 94461 92370 100608 101912 122899 124708 355803 381680 1014482 998110 367004 382760 114523 104576 111749 111385 128699 125644 117931 119388 80670 81956 265529 233052 672196 680153 209576 204985 267776 269950 315053 306829 324600 324609 340430 345302 318825 355780 706354 738116 523791 432274 283793 278300 324933 322835 340882 342913 347537 351429 385621 385275 621820 652573 41.15 67.6 1
11:47:07 2023-09-28 330813 332319 86991 85335 127442 133451 131123 132518 94206 92125 100498 101605 122829 123723 355661 381061 1007280 986711 366718 382219 114589 104432 112060 114202 128912 125019 118032 119242 80472 82067 265831 234477 669703 678709 207810 205658 266135 270366 315497 305930 324564 326712 340430 343784 320584 351533 706354 744642 528136 437870 284270 278597 324933 322799 339818 343704 348843 350050 387979 386389 622296 655001 41.15 67.6 1
11:47:08 2023-09-28 332327 330750 87275 83854 127628 131188 133449 130394 94464 92025 100709 101669 122969 123623 355912 378720 1013910 995968 366338 382074 114905 104364 112060 114066 128912 124985 118326 119653 80505 82022 263445 234311 669667 674877 207010 205019 267588 269950 315942 305715 323315 325659 338570 345822 321321 355456 706354 737546 529488 435506 283360 277843 326808 323553 338520 344774 347856 350826 385621 386424 628144 652573 41.15 67.6 1
11:47:09 2023-09-28 333894 331816 86957 85277 127564 133324 133123 132483 94206 92125 100498 101642 122998 123623 355661 384534 1013910 989628 364417 378614 114826 104398 112216 111188 128912 124985 118066 119208 80615 81900 265831 233617 676550 676061 207810 205944 267811 269120 315942 306563 323543 326712 340430 342718 320348 355780 708359 747915 526783 435280 284263 279748 324933 322512 338793 343740 350753 352227 385370 387876 624910 654891 41.15 67.6 1
11:47:10 2023-09-28 335009 330889 87293 83801 127930 131188 131529 130485 94336 92125 100565 104105 123148 123741 355693 380723 1010928 996005 364380 382614 115426 102936 112294 114077 129271 124985 118100 118878 80615 81732 265529 233124 679198 674877 207154 205624 267811 268532 315942 306829 322526 325730 338891 345302 319603 355780 708359 738116 528136 432642 284756 279551 324969 324839 337737 345293 348349 351357 384431 387318 629069 654036 41.15 67.6 1
11:47:11 2023-09-28 332589 330987 85574 85335 127476 133319 133089 132518 94206 92125 100532 101605 122796 123504 355409 384228 1011718 992519 365005 379711 114938 104398 112060 114224 128912 125264 118427 119242 80615 81989 263187 233088 677310 680006 207810 205053 268601 269534 315497 306829 323543 325171 341701 342718 318932 356898 707857 745804 529488 432498 286292 279712 324789 324021 339675 344558 350578 349624 384324 387948 625316 654854 41.15 67.6 1
11:47:12 2023-09-28 336278 330764 87111 85277 127687 133046 133158 130485 94658 92089 100498 104138 123115 123371 355693 381025 1007244 998874 363830 381680 114971 104220 112372 113998 129271 124866 118461 118844 80647 81764 264644 231674 678393 674877 207810 205053 268601 269120 314796 306829 322037 325466 339880 344819 319379 357946 707147 739228 528136 431889 285325 278071 324933 324839 338530 343775 348596 350332 383246 386856 628144 652838 41.15 67.6 1
11:47:13 2023-09-28 332351 331072 87024 85339 127270 133451 133158 132552 94304 92125 100532 104205 122829 123656 354907 381899 1013191 995346 366040 382037 114938 104432 112216 114111 129181 124985 118066 119159 80615 81989 264644 233052 672149 676061 207154 204985 268412 269570 315053 306829 323543 324875 342496 344522 321504 357110 707637 745102 525125 433654 286089 279748 324933 324129 339639 342259 348733 354349 384431 385814 620904 655001 41.15 67.6 1
11:47:14 2023-09-28 333618 330491 87081 85302 127564 133231 133123 130450 94658 92125 100532 104138 122998 123438 355912 381061 1005819 1000331 367078 378614 114971 104398 112216 114077 129181 124832 118100 118878 80647 81732 263187 231639 681219 675833 206291 204985 268601 269950 314096 306261 322598 325434 339916 344819 318379 357440 708183 738799 518241 431209 284267 278335 324019 324839 338282 343422 348596 351429 384467 386856 627351 651150 41.15 67.6 1
11:47:15 2023-09-28 333076 331027 86879 85277 127261 133417 132904 132518 94206 92125 100641 101802 123035 123893 354617 382060 1003969 990975 369055 381607 114872 104624 112112 114156 129092 125019 118066 119125 80794 81858 266968 232326 675370 676025 206257 207054 267526 270748 313619 306685 324071 324875 342014 343784 319899 355492 703097 746858 525125 432642 283360 279804 324019 324839 340618 342709 348843 350332 387361 386584 621343 654729 41.15 67.6 1
11:47:16 2023-09-28 334131 332369 87086 85461 127530 133577 133054 132667 94303 92091 100498 101744 122796 123589 355409 378997 1005409 995894 369165 381965 114905 104364 112216 114077 128912 124952 118393 119091 80582 81924 265529 232653 673269 674841 207478 207492 266918 270748 314574 306829 323543 327174 338891 346864 319828 354630 707111 738799 525125 432606 284673 280010 324933 324766 338757 343740 346728 353985 386744 386856 627351 652037 41.15 67.6 1
11:47:17 2023-09-28 331971 331027 87241 84090 127402 131831 131071 131032 94430 92406 100606 101892 122899 124317 355478 381989 1008157 990961 369488 381949 114714 104542 112112 111394 128844 125365 118032 119208 80615 81985 265831 233052 672522 680635 208985 205624 267329 270748 314096 306505 324528 326445 340945 343748 319828 354630 708359 745029 529488 435090 284673 279999 324933 323781 340811 342861 349337 350790 386744 386584 621820 654965 41.15 67.6 1
11:47:18 2023-09-28 333563 330679 87017 85282 127619 133378 133089 132483 94303 92091 100498 101642 122796 123504 355409 378997 1005409 995931 368117 381949 114938 103011 112216 114122 128912 124866 118066 118810 80615 81956 265529 232689 673895 674877 207802 205624 266954 270301 314096 306829 323507 327174 340394 346864 318861 355168 707075 738908 529488 432642 284673 279573 324933 324803 338757 343704 346728 351393 387979 387193 627056 653169 41.15 67.6 1
11:47:19 2023-09-28 332253 331390 87188 85530 127451 131555 131014 130849 94527 92245 100606 101732 122763 123808 354871 380990 1007442 991702 368932 382309 114747 104436 112060 111350 128878 125245 117999 119091 80582 81956 263445 233016 668303 679671 207810 207492 266954 270748 314096 306829 324564 324875 340945 343784 319863 354343 708359 745731 528136 432606 284673 279999 324933 323553 340811 343153 348843 353230 386744 386856 619953 653999 41.15 67.6 1
11:47:20 2023-09-28 334360 330036 86957 85311 127236 133347 133054 132265 94238 92091 100498 101680 122796 123589 355661 378997 1005409 994482 367269 381680 114905 104364 112060 111340 129092 124918 118032 118810 80472 81699 264644 232853 676416 674328 207443 205624 266544 270748 314538 306829 323507 327405 338891 346864 319828 354343 709184 737500 528136 435090 284673 279670 324933 324262 338543 344492 346472 351177 387835 387603 628282 652389 41.15 67.6 1
11:47:21 2023-09-28 332239 331601 87184 85438 127198 133568 131123 132334 94173 92125 100536 101605 122965 123741 354871 380456 1009741 986748 365104 379676 114826 104398 112060 114190 128878 125278 118032 119125 80472 82067 264644 234110 669187 678709 207810 206265 266100 270557 315942 306361 324564 326712 340669 344748 321522 353557 706354 746822 522456 437738 284673 278300 324969 323517 339782 343669 348843 349240 387943 386965 623178 655001 41.15 67.6 1
11:47:22 2023-09-28 333532 330032 85558 85252 127868 130823 133343 129760 94466 91931 100810 104038 123200 123120 355912 383277 1003910 993022 367598 381141 114971 104292 112294 114122 129181 124851 118311 118844 80615 81956 264644 233016 680811 677186 207810 205944 267776 270748 315053 306261 322037 325659 340945 343713 320834 355707 709147 747623 528136 436138 286292 281330 324861 324766 337594 346265 350293 352914 387727 387912 629033 654965 41.15 67.6 1
11:47:23 2023-09-28 332475 330379 86991 85504 127483 133475 133054 132610 94303 92125 100498 101669 122965 123504 354907 383348 1010928 986711 364932 382219 114859 104364 112060 111264 128912 124985 117999 119009 80472 81956 267964 233052 673399 677748 207810 206300 267776 269534 315942 306563 323543 326712 340430 343713 321582 355743 708359 747915 525125 437083 284192 279748 324969 322967 338793 343704 347233 350261 384395 386084 622538 654500 41.15 67.6 1
11:47:24 2023-09-28 333103 330063 87021 85369 127555 133603 132927 132518 94238 92125 100498 101605 122796 123656 354871 382167 1003910 989591 369128 379451 114780 104364 112060 114190 128878 124985 118032 119000 80615 81732 264644 231639 671773 679671 207810 205873 267776 270748 313107 306829 323579 326495 341414 344465 320548 355452 710372 745586 528136 432511 285886 279859 323803 324586 340296 342639 348843 353208 385621 386749 623510 654965 41.15 67.6 1
11:47:25 2023-09-28 332553 330714 85463 85302 127100 133629 132869 132667 94303 92125 100498 104282 122796 123589 354584 379853 1010928 994515 366003 381680 114905 104398 112060 114156 128878 125197 117999 118844 80505 81924 270369 232689 673145 678525 207299 204985 267811 270140 315275 306829 324035 324609 342014 344748 318602 357367 707356 739301 523509 431853 284227 278300 324933 324273 340571 342861 349833 351073 384431 385814 619041 653072 41.15 67.6 1
11:47:26 2023-09-28 333183 330027 86966 85369 127198 133417 132869 132736 94140 92125 100498 101669 122796 123775 354835 381025 1005409 989591 368117 381680 114556 103045 112060 114201 128789 124952 117917 118810 80472 81699 263445 232689 668320 679671 207810 206093 267491 271613 313517 306397 324419 324803 341558 344606 320170 355273 708249 744882 528136 432606 284673 279999 324476 324622 340846 342639 348843 351073 388015 384982 621160 653999 41.15 67.6 1
11:47:27 2023-09-28 330250 330531 87021 85394 127351 133417 132869 132644 94173 92379 100498 101732 122679 123775 355409 378997 1014629 994482 366558 382273 114523 104504 111680 114134 128452 125192 117721 119242 80252 81989 263187 233344 667638 677748 207478 207346 267811 270366 315053 305894 324636 324875 339880 346586 319344 355780 706354 737428 530841 432498 283993 278335 324933 322799 340882 343740 347255 354891 385585 385275 619953 651077 41.15 67.6 1
11:47:28 2023-09-28 333435 331028 85946 83850 127591 131188 130832 130394 94430 91958 100606 101744 122899 123708 355373 378997 1005409 995968 369804 381426 114938 104509 112216 114156 128912 124985 117931 118990 80505 81956 265529 232326 672007 674877 207836 205624 266990 270748 314538 306829 323543 325470 340430 346900 319828 355168 707147 738799 523791 432651 284673 279573 324933 324766 338793 343422 346764 351465 387979 386856 627351 651150 41.15 67.6 1
11:47:29 2023-09-28 329831 330000 87028 85302 127236 133417 133089 132449 94336 92125 100464 104172 122796 123438 355409 378120 1014629 995968 367078 379676 114859 103045 111982 114224 128878 124985 118032 118844 80472 81956 263445 234513 675292 674877 207478 205624 267811 270229 315942 305930 324564 325659 338891 346864 319828 355780 706354 737500 529488 432669 283993 278335 326808 322799 339543 344774 347527 351177 386185 390426 629098 651927 41.15 67.6 1
11:47:30 2023-09-28 332409 330634 87251 85438 127837 131006 131197 130394 94303 92125 100498 104172 122796 123675 355839 380421 1005409 993931 367598 382762 114938 104364 112060 114122 128912 124952 118032 118918 80647 81699 263445 232326 674150 674841 207810 206482 267400 270748 315017 306829 322598 325730 338820 344819 321844 354917 707111 739301 526783 437197 285279 279148 324933 324803 337737 346334 349337 352455 388015 385814 629106 654036 41.15 67.6 1
11:47:31 2023-09-28 334095 329760 86999 85219 127657 133196 133123 132357 94336 92091 100532 104249 122829 123253 355409 378755 1013910 995931 363830 381680 114905 104364 112216 111255 128912 124574 118032 118844 80505 81699 263445 232888 675518 674328 207154 205624 267776 269120 315942 305754 322598 325730 339606 345822 320348 355780 708139 738080 522456 432647 286292 279603 326699 324514 338377 345394 348203 351249 384558 387948 630925 652852 41.15 67.6 1
11:47:32 2023-09-28 340586 329417 87051 85211 127741 133285 131197 130450 94594 91898 100637 104072 122998 123035 355264 383348 1001777 992519 367078 381141 115004 102623 112372 113897 129271 124541 118461 118448 80758 81699 265529 231674 677643 676790 207810 206300 267776 270193 315053 306261 322037 325694 340945 343748 320869 355707 709184 746822 525431 436429 283445 279113 324933 324839 337701 344774 347233 350826 386780 386856 625057 655001 41.15 67.6 1
11:47:33 2023-09-28 333067 329800 85493 85311 127270 133162 133054 132265 94206 92125 100532 104138 122796 123404 354907 377592 1008268 997998 369165 381680 114938 104398 112060 114156 128912 125197 118066 118810 80615 81900 263187 231639 673895 676705 208126 205019 267847 270748 314096 306226 323579 325434 340945 345822 321321 356532 710224 740246 527794 433654 285481 279894 324596 324658 338650 345776 348696 351465 384936 386856 627351 651150 41.15 67.6 1
11:47:34 2023-09-28 333894 330339 86924 85361 127144 133447 132869 132575 94430 92339 100498 101680 122796 123741 354621 381025 1005409 989628 369165 381141 114826 104398 112060 111288 128789 124866 118032 118810 80472 81900 263445 232326 676671 678709 207120 205658 267811 270748 313583 306466 324528 324875 342496 344783 320573 355780 708139 745767 528136 432642 283453 280034 324019 324803 340571 343189 348843 351073 387943 386856 621343 654036 41.15 67.6 1
11:47:35 2023-09-28 333858 330032 87059 85343 127232 133391 132996 132483 94206 92091 100498 104205 122796 123438 354871 378997 1004696 993036 368903 381426 114905 104364 112060 114009 128789 124746 118032 118844 80505 81732 263187 232689 674399 673851 207547 207492 266954 270748 314730 308493 324275 328027 339737 347541 320691 355022 710372 738690 526783 434945 285077 279573 324933 324839 338793 343775 346618 354386 387943 387402 627351 651150 41.15 67.6 1
11:47:36 2023-09-28 329773 329742 86999 85343 127236 133451 132869 132518 94206 92379 100498 101669 122627 123656 354621 380456 1007552 986785 367341 381141 114589 104432 111715 114190 128487 125230 117836 118878 80472 81900 264644 233052 667155 676497 207299 205944 266544 270748 315053 306829 324600 326445 340945 344783 320573 353630 706354 743555 528136 436429 284471 279891 324933 323553 340846 342872 348843 350862 388015 386119 621343 655001 41.15 67.6 1
11:47:37 2023-09-28 332475 329502 86953 85285 127266 133196 132535 132449 94271 92125 100498 104172 122763 123404 354907 379853 1005409 993931 365874 381141 114938 102875 112060 113964 128789 124832 118032 118844 80505 81732 264644 232326 673145 675264 209280 206162 266847 270387 314910 306397 323927 329262 338677 345680 321665 354630 707111 739264 532597 437811 285481 280030 324933 324766 338282 345848 348303 352728 388015 387767 629069 654036 41.15 67.6 1
11:47:38 2023-09-28 329813 330058 86966 85343 127236 133298 132869 132483 94206 92125 100532 101605 122796 123914 353870 379853 1007244 985975 366818 380851 114747 104432 111904 113998 128699 124952 117917 118810 80505 81956 263445 233745 668680 677748 207154 206334 267364 270557 315942 305535 324600 325168 340945 346116 321844 354380 706354 747219 525125 437774 283731 278265 326808 323817 340332 343740 348843 351653 388015 387912 624312 654669 41.15 67.6 1
11:47:39 2023-09-28 333420 329502 86961 85285 127535 133196 133089 132173 94206 92125 100498 104138 122712 123319 354907 379888 1004683 992519 365104 381141 114938 104326 112060 114122 128912 125230 118156 118888 80706 81961 265831 232582 672521 674695 208985 206231 267597 270639 315353 306649 323807 328491 338855 345857 322189 355492 709868 741722 526783 437428 285886 281728 324933 324803 338282 345848 348843 350297 387979 385275 629106 655001 41.15 67.6 1
11:47:40 2023-09-28 331592 330027 86966 85343 127236 133289 132904 132483 94206 92125 100532 101605 122796 123523 354871 383312 1008781 986785 364675 381680 114938 104843 112060 114066 128912 124985 118032 119043 80615 81956 263445 233617 671283 677748 207810 206334 267811 270229 315942 306829 324335 325168 340981 343784 321844 355780 706354 748812 522456 437774 284227 278071 324969 324021 339567 344492 350716 350153 386057 387212 624467 654854 41.15 67.6 1
11:47:41 2023-09-28 333690 329608 87251 85438 127585 130819 133158 132230 94369 92091 100742 101579 122965 123168 354907 378791 1011027 996005 362767 378354 114971 104220 112216 114043 128912 124574 118427 118753 80615 81732 263445 232398 676352 674877 207478 205873 268979 269155 315942 306829 322562 325765 340430 345822 320573 357946 703097 738544 522456 432642 285169 279748 324969 324839 338282 345571 348843 351199 384431 386389 628144 653109 41.15 67.6 1
11:47:42 2023-09-28 332126 330036 86897 85431 127026 133579 132835 132644 94494 92315 100429 101674 122594 123708 353834 378720 1011755 994639 366040 381141 114905 104364 112060 111188 128912 124952 118032 118878 80615 81989 263445 232638 677185 678709 207802 205624 268601 270366 315497 306829 324636 324875 342737 345822 321639 357693 707085 744010 523509 434887 286292 279748 324933 324406 341254 343048 348696 351357 386328 387948 621468 652573 41.15 67.6 1
11:47:43 2023-09-28 332355 329381 85917 84028 127483 133294 130940 132391 94304 92125 100641 101701 122796 123404 353471 378997 1005409 995968 367269 381141 114938 104292 112060 113998 128878 124780 118032 118728 80615 81977 263187 231710 674399 674877 208161 205658 267623 270748 314574 306829 323543 325168 340945 346900 321777 355743 707147 738277 523509 432534 284673 280245 324933 324803 338829 343810 346801 351501 388015 387819 626461 651150 41.15 67.6 1
11:47:44 2023-09-28 331090 329537 86957 85281 127270 133298 133054 132357 94206 92125 100671 104172 122796 123371 354907 378155 1014629 998874 366040 381680 114714 104398 111904 114122 128699 124985 118032 118844 80505 81933 263445 233817 671283 674608 207512 205658 267811 270748 315942 305930 324311 328564 339630 346580 320584 356715 707246 740024 518241 432462 286292 279748 327696 323637 339818 346107 348596 351429 386780 390694 628108 653035 41.15 67.6 1
11:47:45 2023-09-28 331852 329715 87117 83854 127871 133011 133343 132265 94369 92125 100532 104138 122998 123168 354907 381025 1005409 992519 367078 381141 114859 104254 112060 113998 128912 124574 118032 118844 80505 81732 263187 232788 671026 673888 206866 206334 267811 270748 314766 306829 322633 326678 339916 345302 321879 355492 707147 742993 529855 437774 283396 279183 324933 324573 337737 345848 347233 350332 387325 385275 626953 655001 41.15 67.6 1
11:47:46 2023-09-28 332563 329796 86999 83846 127270 133231 132996 132425 94304 92125 100532 104138 122796 123353 354370 377328 1007552 998874 368384 381141 114905 104326 112216 113998 128912 124866 118032 118844 80505 81732 263187 231639 671022 676790 210021 205486 268126 270603 314508 308565 323927 327637 341293 346722 318754 357220 710372 737610 526460 431932 283480 279999 324933 324730 339675 344704 347527 351501 387670 386641 627843 651114 41.15 67.6 1
11:47:47 2023-09-28 329546 329524 86957 85361 127076 133564 132893 132667 94303 92379 100464 101669 122763 123808 353798 379853 1005409 990762 369165 381141 114714 104509 111680 114224 128665 124952 117768 118810 80440 81699 263445 232653 668412 678709 207478 206231 267329 270748 314760 306829 324117 326712 341942 345302 320798 354630 708359 746822 528136 432606 284673 280034 324933 323781 340846 343153 349337 351357 388015 386049 619953 655033 41.15 67.6 1
11:47:48 2023-09-28 333147 329497 86966 85252 127198 133391 132869 132449 94303 92091 100498 104172 122763 123404 354334 378961 1003947 995346 368903 378961 115195 104364 112060 114122 128878 124746 117999 118810 80729 81840 264644 232403 671400 672681 209576 206162 267125 270639 314072 306793 324119 328100 338820 347387 320869 355168 709144 738361 530841 437010 285077 279687 324933 324694 340296 345742 347783 351393 387461 385240 629033 653035 41.15 67.6 1
11:47:49 2023-09-28 329769 330000 86957 84147 127202 133382 133054 132449 94303 92315 100498 101605 122796 123471 354584 379853 1007957 986674 366821 381141 114905 104398 112060 114235 128878 124985 118032 119208 80582 82069 264644 233745 680535 678228 209576 206944 267141 270748 315942 306577 324600 327174 341677 345544 322523 354630 706354 747915 529488 438818 283360 279063 326808 323781 340571 343740 349355 352728 387727 389795 621637 654780 41.15 67.6 1
11:47:50 2023-09-28 332475 329497 87026 85369 127232 133382 132962 132357 94336 92315 100637 101642 122796 123589 354584 378997 1005409 996764 366975 381141 114938 102875 112241 111341 128817 125197 117898 118873 80660 81858 265831 232183 672017 675264 209873 206197 267329 270748 315232 306829 324035 328063 339845 347631 320834 354840 707075 738361 529488 436393 285279 279999 324933 324839 339818 345777 347820 351393 388015 385814 629033 653072 41.15 67.6 1
11:47:51 2023-09-28 329782 329992 86999 85402 127236 131297 132500 132575 94336 92125 100498 101674 122796 123656 354334 380421 1007244 987452 367078 381680 114872 104470 111870 114122 128452 124952 117883 119009 80752 82102 265831 233745 670464 678709 207512 206369 267513 270748 315942 306829 324600 325396 341701 345786 322523 355204 707857 746086 522456 438048 285683 281691 326699 324213 340703 343563 349264 351213 387835 390142 622554 654817 41.15 67.6 1
11:47:52 2023-09-28 333620 329000 87152 85102 127653 130641 133123 129760 94499 92059 100740 104110 123082 123035 354871 381061 1006867 994515 366858 381607 114872 104552 112112 111212 128920 124885 117898 118675 80771 81924 265831 232291 674005 676790 209428 206231 267776 270748 315497 306261 322526 328528 341798 343748 321808 355780 709184 747387 525125 436466 283993 279148 324933 324839 338530 344739 348246 351321 387325 386856 623693 654729 41.15 67.6 1
11:47:53 2023-09-28 331314 329493 87026 85402 127202 133347 132869 132449 94336 92125 100498 101605 122796 123471 353798 379888 1011681 994639 364932 381141 114905 104364 112060 114122 128912 124952 118032 118810 80615 81900 264644 232853 674779 680635 207512 205658 268979 270557 315942 306829 324528 324622 342979 345267 320063 358471 709144 744461 518034 433654 286292 281330 326504 324622 340667 343253 349759 351393 385585 387804 619005 655033 41.15 67.6 1
11:47:54 2023-09-28 333654 330469 87086 85311 127408 133391 133089 130394 94369 92125 100637 104172 122965 123881 354334 378791 1008268 998837 365966 378601 114971 104436 112216 114122 128912 124746 118066 118612 80615 81699 265529 231405 676915 674877 207478 205624 269357 270557 314796 306725 323279 325694 340909 345560 318861 358708 708146 740368 525125 431173 285133 279148 324933 324839 338757 344774 349337 354386 384395 386389 628144 653035 41.15 67.6 1
11:47:55 2023-09-28 329858 329756 86779 85461 126783 133637 132624 132702 94173 92379 100154 101669 122393 123927 353761 378120 1010990 995346 366003 381680 114589 104330 111982 114088 128487 124746 117999 118728 80472 81699 263445 232326 671911 678709 207947 205624 268601 270495 315467 306397 324419 326531 341834 346687 319685 357257 706134 740636 530463 433654 284627 278884 324933 324273 342131 343422 348056 351465 386708 386354 619990 652764 41.15 67.6 1
11:47:56 2023-09-28 333420 329809 86966 85311 127228 133298 133020 132449 94336 92125 100498 101674 122763 123404 353798 378428 1005409 995894 367011 381141 114826 102875 111982 114088 128878 124746 117917 118694 80582 81956 263187 231603 670284 673851 208452 205944 267588 270567 315017 306469 324263 325659 340945 347702 320573 355707 707111 738799 525125 432570 284673 280267 324933 324839 339782 343775 347783 351501 388015 386130 628688 652074 41.15 67.6 1
11:47:57 2023-09-28 328555 329502 86966 85402 127202 133196 132835 132483 94303 92379 100464 101605 122763 123656 353798 378997 1014629 994445 366040 381141 114556 104364 111680 114156 128028 124952 117606 118844 80220 81956 263445 233822 665011 677186 210021 206128 268233 270639 315834 306253 324492 327831 340251 346687 320170 356788 706318 736314 523791 435815 286292 279113 326808 322799 340846 344385 348303 351213 386780 387542 625463 651114 41.15 67.6 1
11:47:58 2023-09-28 332475 329150 86961 85244 127232 130814 132869 132265 94336 92125 100498 101573 122763 123319 354334 378120 1005409 993931 365104 381141 114905 104364 112060 111276 128665 124746 117917 118728 80505 81699 265831 231639 674779 672827 207478 206334 267364 270748 315053 305968 324035 326678 338891 346864 321808 355456 708647 740076 522456 437083 285077 279148 324933 323913 338793 346334 348843 350826 387727 387840 632723 654669 41.15 67.6 1
11:47:59 2023-09-28 333676 328969 87059 85306 127555 130823 133054 129760 94369 92091 100498 104172 122965 123253 353798 378755 1006531 998800 363500 380584 114971 104330 112060 114009 128912 124818 118156 118539 80761 81727 265529 231298 674253 674182 209576 207638 269285 269770 315353 306226 323315 325694 340909 345822 320620 358962 708074 739228 525125 431223 287514 281294 324933 324839 338757 345293 349585 354386 384972 386965 628144 653072 41.15 67.6 1
11:48:00 2023-09-28 334845 329217 87237 85244 127236 133153 133089 132331 94369 92125 100498 104072 122796 123153 354334 382167 1001031 989591 366558 378997 114971 104330 112216 113930 128912 124407 118066 118299 80758 81667 263187 230918 680256 676224 207154 206300 267811 270748 315720 308420 322526 326418 342014 343784 320869 356283 709184 747182 529488 436085 283793 279148 324933 326495 338508 346510 350753 351213 387799 387948 630925 654854 41.15 67.6 1
11:48:01 2023-09-28 334095 328995 87119 85306 127412 133162 130979 132265 94336 92125 100498 104105 122763 123253 353798 378755 1005409 998837 366525 380851 114839 103019 112165 111179 128775 124765 117931 118675 80660 81793 265831 231461 675145 675833 207512 205590 268979 270229 314874 308456 323543 325694 341461 345857 318861 358635 709184 736350 523791 431817 284898 279804 324933 324839 338829 344774 349337 353526 386744 385205 627351 651114 41.15 67.6 1
11:48:02 2023-09-28 330849 329715 86924 85457 127406 133408 132869 132610 94336 92379 100498 104239 122833 123556 353798 380723 1004696 989591 369165 378997 114905 104364 112060 114122 128878 124866 117917 119025 80505 81989 265529 231603 675292 678709 207478 206300 268412 270748 314060 306261 324564 326712 342208 345267 320584 356825 707147 746961 523791 436908 286292 280552 324368 324730 340703 343563 349796 351249 387799 387566 619990 654036 41.15 67.6 1
11:48:03 2023-09-28 332911 329031 86961 85244 127232 133162 132962 132483 94336 92125 100498 104172 122796 123675 354293 378176 1007585 998185 369128 378853 114905 104552 112027 111255 128741 124885 118032 118694 80703 81732 265529 231639 672145 674841 208452 206088 267811 270748 314944 306879 324564 325694 340981 347946 320573 356320 708146 736277 527794 432570 283360 280069 324933 324839 339818 345293 347820 353526 388015 385240 626906 652074 41.15 67.6 1
11:48:04 2023-09-28 329270 329537 86991 85427 127202 131428 132869 132518 94271 92379 100498 101764 122763 123808 351771 379888 1005782 986748 367305 381141 114595 104504 111715 114156 128452 124952 117639 118844 80505 81956 263445 233016 670968 678709 208126 206300 267228 270748 315942 306829 324708 327527 342172 345574 321558 355201 708249 744882 523791 435939 285077 280748 324933 324358 341879 343704 347233 351393 389943 387437 623620 655001 41.15 67.6 1
11:48:05 2023-09-28 332475 329804 86999 85423 127526 133112 133089 130234 94592 92457 100641 101732 122932 123404 354402 382219 1003763 992333 366968 380960 114905 104364 111982 114009 129018 124851 118156 118612 80615 81699 263892 232362 675409 673349 207478 206369 267588 270748 315497 306829 324071 327437 339916 345857 322559 355780 707111 739301 525125 437774 283360 279538 324933 324839 338280 346612 349585 350862 388015 386084 629106 656398 41.15 67.6 1
11:48:06 2023-09-28 329804 328508 86957 85306 127114 133205 132962 132517 94336 92252 100498 104244 122594 123404 351771 383049 1007994 986711 363573 378997 114714 104292 111982 113998 128665 124541 117836 118728 80505 81900 264004 232689 671159 676790 207810 207238 268315 270078 315834 306397 324455 328100 340837 344606 322642 358036 707710 749961 525125 437774 284698 278265 327464 324622 340332 344739 348772 351109 385585 387876 624312 655001 41.15 67.6 1
11:48:07 2023-09-28 334020 329244 87246 83974 127092 131188 130741 130485 94464 92279 100397 101776 122697 123489 351699 380687 1002487 989628 367788 378673 114793 104330 111982 114043 128699 124746 117796 118573 80527 81732 264644 230918 672902 678228 207478 206300 267847 270748 314060 306296 324564 325434 342979 345302 320869 356861 707111 747387 529488 432642 284227 280118 324476 324839 340846 343429 347269 351393 388015 385240 619990 653572 41.15 67.6 1
11:48:08 2023-09-28 330246 329040 86961 85398 127202 133324 132835 132483 94336 92315 100429 101669 122426 123504 351807 378730 1014629 995346 366040 381141 114556 104432 111680 111416 128097 124952 117524 118844 80252 82018 265831 233786 667251 676716 208382 206197 268493 270675 315834 306491 326400 327637 340909 347667 320609 357693 708359 738434 529789 432534 284321 279148 324969 322477 341735 345293 348349 353526 387361 387578 623656 652074 41.15 67.6 1
11:48:09 2023-09-28 330849 329035 86999 85369 127232 133196 130940 132357 94271 92125 100532 104282 122796 123438 354370 378997 1004696 995346 366167 378997 114826 104364 112060 113998 128699 124541 117836 118728 80505 81921 263187 232326 672397 672863 207981 206334 267588 270748 315497 306829 324564 325694 339916 347946 321522 355707 707111 738152 523791 436429 283436 280018 324933 324839 340296 345813 348056 351213 387763 387876 631823 652888 41.15 67.6 1
11:48:10 2023-09-28 331583 328499 87032 85298 127535 130732 133089 132139 94369 92125 100739 104105 122796 123168 353834 378155 1011718 997961 362767 381141 114938 104364 112009 111265 128638 124851 117796 118675 80573 81858 274597 232945 671902 674390 209873 206231 268601 270366 315942 306829 323291 329495 340622 347387 320834 357403 708359 741261 529488 432642 284352 278605 327269 324839 338829 347151 348843 351429 386508 387648 628144 653072 41.15 67.6 1
11:48:11 2023-09-28 332751 329244 87092 85131 127564 130459 133123 129760 92557 91964 100843 103928 122829 122950 354370 381061 1002216 992519 366558 378997 115004 104186 112216 113930 128912 124507 118032 118448 80472 81956 263445 232174 679142 676790 207478 206334 267847 270748 314838 307224 322562 325765 342737 343819 321808 356861 709184 747219 528136 435890 286292 281728 324753 327223 338543 343634 350827 351249 387490 387912 628342 654780 41.15 67.6 1
11:48:12 2023-09-28 331807 329004 86966 83955 127236 133205 132962 132299 94304 92125 100498 104172 122796 123371 354334 377895 1006867 998110 368870 378709 114872 104552 112112 111288 128775 124765 118021 118559 80628 81826 265529 231603 671893 674400 210765 206162 267938 270748 315053 306226 324299 325730 341690 347697 320573 356572 707111 736350 523791 432570 283360 280069 324933 324839 339853 344810 347527 353562 388015 385240 627351 652573 41.15 67.6 1
11:48:13 2023-09-28 330126 331073 86957 85335 127110 133231 132869 132334 94271 92315 100429 104205 122426 123471 351735 378755 1007552 986011 367305 378997 114556 104398 111749 114190 128385 124952 117639 118844 80252 81989 263445 233052 667016 677748 207512 206300 266954 270748 315942 306829 324672 325168 341978 345822 321808 354913 706061 743936 522456 437592 284673 279894 326771 323865 341171 343634 350293 351285 390210 387271 621820 654205 41.15 67.6 1
11:48:14 2023-09-28 330580 328043 87024 85131 127535 130805 133123 129760 94369 92125 100532 101701 123035 123404 353544 381949 1003836 992371 367004 380996 114839 104518 111922 111255 128665 124574 117836 118612 80642 81872 265831 231603 671403 672900 207154 206369 267526 270567 315053 306829 322598 326749 339916 344465 322332 355780 708146 742810 529855 437428 283600 279183 324933 324839 338282 346648 348246 351109 387979 385814 627351 655001 41.15 67.6 1
11:48:15 2023-09-28 329885 328778 86931 85493 127232 133205 132996 132299 94336 92252 100532 104172 122594 123286 351771 381631 1010211 992519 364383 378997 114938 104398 112060 113998 128823 124541 117763 118646 80505 81732 267964 232326 673026 676025 209873 205979 269168 270366 315942 306685 324347 328295 342798 343643 320691 358889 708322 745549 518241 434887 285026 279748 324933 324839 340332 343464 350753 351357 385585 386965 619990 653072 41.15 67.6 1
11:48:16 2023-09-28 331619 329000 86966 85486 127297 131154 130832 130354 94592 92312 100431 101680 122730 123438 351591 382001 1003291 986748 366858 378961 114747 104186 111773 111408 128576 124541 117836 118448 80505 81699 265529 231461 672025 678709 207512 206334 267847 270748 314788 306725 324564 324714 342979 345302 321844 355488 707147 747219 528136 432642 284263 280069 324476 324839 340882 343464 347233 351429 388015 385275 620026 654036 41.15 67.6 1
11:48:17 2023-09-28 327790 329279 86871 85427 127110 131297 132835 132391 94206 92125 100359 101701 122426 123623 351771 378464 1013910 995346 366040 378997 114445 104432 111715 114111 128097 124866 117491 118844 80499 81989 270369 233709 665228 676570 210170 206162 268913 270711 315870 306757 326472 327637 340802 347768 320655 357726 706281 737913 523509 432498 286902 282126 326808 323709 341879 345258 348596 353272 387346 387578 623656 651114 41.15 67.6 1
11:48:18 2023-09-28 331059 329213 87184 85530 127100 131188 130832 130269 94561 92407 100606 101764 122763 123589 351735 378755 1009517 988859 367859 381141 114872 104436 111870 111341 128391 124832 117768 118810 80472 81956 263445 233709 668245 677748 207802 206334 267329 270748 315942 306829 324636 325624 341978 345822 322786 355707 707857 744992 522456 438025 285481 279573 326808 324009 341650 343740 349833 351393 390210 387578 622700 654729 41.15 67.6 1
11:48:19 2023-09-28 329511 329239 86966 85311 127198 133205 132869 130122 94303 92091 100498 104249 122763 123286 353798 378997 1013191 995931 364932 381141 114826 104364 112060 114088 128452 124713 117763 118737 80761 81840 265831 233601 670349 673669 209873 206197 268422 270315 317505 306685 324492 326678 340358 347387 320548 357473 708359 737318 529488 432606 284631 281294 328391 324273 339782 345813 348843 351393 387634 390978 627185 652074 41.15 67.6 1
11:48:20 2023-09-28 332327 328012 87111 85178 127653 130459 133274 129760 94499 92028 100740 104038 122965 123035 353798 380421 1002487 992482 366558 378601 114872 104186 111948 113930 128631 124746 117802 118496 80472 81667 263445 232326 674868 676311 207478 207059 267811 270748 315942 307189 322562 326678 342460 344748 321808 356825 709147 747915 525125 436429 284192 279538 324933 326459 338508 345010 350753 354051 387799 387948 630925 654854 41.15 67.6 1
11:48:21 2023-09-28 334095 328734 86957 85302 127232 130823 132869 132239 94369 92125 100464 101573 122763 123286 351771 377592 1008268 998837 366485 378673 114806 102875 112131 111340 128741 124851 117864 118641 80660 82027 270369 232783 676541 675796 208126 205658 268979 270748 314730 309401 324227 325694 341701 346343 321330 359143 711032 738799 530463 431173 284662 279999 324933 324586 339782 345258 348843 354062 387598 385240 626574 651114 41.15 67.6 1
11:48:22 2023-09-28 332003 329497 86932 85454 126975 133298 132809 132541 94206 92379 100464 101669 122393 123623 351735 378791 1004659 988852 368903 378961 114523 102836 111680 114088 128418 124746 117802 118810 80472 81699 270369 231603 669075 678709 207802 206334 268601 270884 314760 306829 324636 326712 342979 345786 321808 356861 709364 747219 525125 437056 285886 281499 324897 324658 341735 343599 350504 351285 390653 387912 620831 653999 41.15 67.6 1
11:48:23 2023-09-28 331278 329742 86961 85361 127232 133298 132869 132423 94369 92315 100705 101611 122763 123438 353508 377572 1006151 996821 368083 378817 114872 104552 112078 111223 128707 125223 117864 118776 80472 81956 267964 231603 674026 674877 208126 206334 267776 270748 315497 308529 324564 325694 340394 347946 321844 355743 707075 740098 525125 436085 283329 279999 324933 324839 340332 346629 348349 351465 388015 386354 629069 652999 41.15 67.6 1
11:48:24 2023-09-28 330374 328964 86966 85365 127232 133205 132927 132449 92651 92315 100532 101674 122796 123471 353761 378720 1005782 985975 366558 378961 114747 104364 111870 114088 128452 124952 117606 118612 80472 81956 270369 233557 669090 677748 207802 207267 267740 270748 315942 306829 324636 328259 342413 346580 323516 355452 707246 747219 518241 438558 286089 281330 327696 324356 340811 344739 349833 351109 388015 389174 625266 655001 41.15 67.6 1
11:48:25 2023-09-28 332445 330819 87152 85207 127648 130641 133343 129622 92823 92082 100954 101605 123503 123205 353653 380884 1004720 992296 366375 378781 114938 104364 112060 114088 128878 124851 117796 118776 80615 81924 267964 232291 673434 677186 207478 206369 268601 270748 315942 307189 323016 327172 342424 345302 322332 357620 709220 747915 528136 437446 284232 280074 324969 326676 338793 345813 349089 351393 387979 385205 624577 655001 41.15 67.6 1
11:48:26 2023-09-28 332475 329031 87086 85402 127101 133382 132869 132449 94499 92315 100498 101648 122763 123319 351699 378755 1011681 995072 364932 378997 114905 104364 112060 114122 128665 124713 117802 118810 80615 81956 263445 232326 672649 679671 208126 206128 269593 270531 315762 308565 323973 327637 342943 345680 320655 359361 709254 745549 530841 432525 285218 279183 326808 324694 341459 343669 347269 353526 387325 390106 622700 652074 41.15 67.6 1
11:48:27 2023-09-28 332003 329492 85711 84032 127096 131188 130649 130485 94529 92440 100536 101764 122899 123860 353494 378720 1005409 989628 369018 380996 114773 104509 111870 114122 128452 124541 117864 118810 80472 81900 263445 232291 670982 678709 208126 206334 268090 272279 314796 306226 324672 326712 342979 345857 321808 357367 703097 751173 522456 435126 283476 280889 324933 324803 341879 343775 347233 351429 390588 386965 621783 654500 41.15 67.6 1
11:48:28 2023-09-28 329513 328503 86961 83966 127194 133196 132869 132449 94336 92379 100532 104172 122763 123404 351735 378694 1013873 996764 364641 381141 114826 104398 111870 114122 128063 124746 117639 118810 80563 82018 265831 234023 667916 674732 210170 206231 268871 270675 315942 306721 324528 328564 340645 347946 321320 357946 707356 742056 528942 432421 284662 279148 327501 323493 340560 345813 348549 351501 387943 388735 627351 652074 41.15 67.6 1
11:48:29 2023-09-28 330594 329635 87188 85593 127310 131188 130832 130122 94433 92379 100395 101605 122679 123641 351447 378685 1007957 985975 367078 380851 114714 104364 111945 114122 128363 124832 117802 118810 80472 81989 261102 233617 667679 676790 208126 207267 267552 270748 315676 306829 324672 325659 342496 346343 322858 354840 707356 747915 522456 437824 283449 279538 327269 324766 340882 344774 347233 350297 387943 387613 625500 655001 41.15 67.6 1
11:48:30 2023-09-28 333346 328503 87081 85248 127530 133010 132996 129760 94369 92125 100498 104177 122796 123305 353798 378420 1008744 995894 360618 378961 114971 102803 112165 111320 128817 124698 117898 118477 80798 81769 265529 232020 675994 673669 210170 206840 269357 270330 315942 306261 324071 327524 341906 346580 321546 358962 709364 742582 530841 432750 287923 278300 326808 324839 338793 346334 349585 351465 385585 387578 628588 653035 41.15 67.6 1
11:48:31 2023-09-28 329813 329742 86991 85427 127232 133231 130741 132449 94466 92400 100498 101605 122763 123827 351483 381061 1011681 992519 364380 378997 114905 104330 111948 114043 128777 124746 117802 118646 80472 81699 263445 232291 671778 678709 208126 206300 269357 270748 315942 306829 324564 325694 340899 346343 320348 358962 707356 742883 527794 432157 285102 279573 324753 324839 341591 343189 349337 353526 386744 386424 619041 653169 41.15 67.6 1
11:48:32 2023-09-28 332475 328508 86961 85402 127236 133196 132869 130290 94369 92315 100498 104138 122679 123168 351735 378781 1007585 1000959 366784 378817 114872 104479 111842 111278 128707 124765 117864 118641 80628 81835 263187 231278 672892 674877 210170 206093 269168 270748 315676 307189 324035 328528 341834 345857 319828 358962 708647 738908 523509 433039 284662 279999 324933 324839 339818 345293 346711 354062 388015 385814 626906 652074 41.15 67.6 1
11:48:33 2023-09-28 328286 329000 86966 85394 126992 131297 132743 132483 94303 92315 100429 101669 122426 123504 351735 378720 1007552 986748 367011 381141 114714 104398 111715 114156 128063 124746 117606 118844 80609 81956 263445 232853 667144 678709 208126 206334 267548 275783 315720 306829 324672 325168 342496 345822 322046 355488 708102 744771 523791 437555 285481 280552 327233 324622 342217 344598 350293 351393 387432 387542 621343 654669 41.15 67.6 1
11:48:34 2023-09-28 331694 328445 86991 85277 127198 133255 132869 132265 94336 92306 100641 101764 123035 123675 351627 378925 1003800 994527 368119 378781 114872 102760 112025 114088 128777 124574 117802 118612 80660 81929 265491 232291 671153 672863 207981 207486 268412 270748 315942 306226 324370 327172 340394 347946 322822 356283 703097 741489 528136 437774 284028 280034 324969 324839 339496 347414 349585 351393 390210 386965 629106 655033 41.15 67.6 1
11:48:35 2023-09-28 330122 328508 86991 85335 127114 133382 132650 132357 94304 92315 100532 101605 122796 123438 351771 378720 1005819 985275 367598 381141 114826 104398 111980 114122 128452 124866 117639 118810 80472 81956 263445 233545 668201 678228 208161 206944 267776 270603 317389 306649 326291 328259 342629 346722 323169 355598 707710 746436 529488 438978 285481 279999 326808 324538 341879 344492 350753 351429 390210 387613 622737 655001 41.15 67.6 1
11:48:36 2023-09-28 331224 327976 85715 84008 127596 130936 131106 129726 94497 92312 100639 101669 122899 123741 353616 381105 1005409 993931 367144 378997 114826 104518 112060 114156 128418 124541 117907 118414 80596 81985 263445 231639 671033 672863 209901 207267 267847 270748 315942 306012 324564 327702 340669 346900 322858 356825 707111 744685 521122 437852 284227 279804 324933 324839 339818 347414 350444 351393 388015 387236 629106 655001 41.15 67.6 1
11:48:37 2023-09-28 329306 329813 86991 85435 127236 133196 132869 132299 94336 92467 100532 101605 122679 123286 351735 381025 1007244 986711 363830 378961 114826 104398 111982 113998 128660 124541 117836 118728 80615 81699 263892 232801 673523 676607 209576 207886 268907 270675 315942 306793 324492 328564 342316 345680 323624 357910 707356 749640 532597 437596 285566 278300 327269 324803 340810 345293 351575 350826 387943 388735 625500 656864 41.15 67.6 1
11:48:38 2023-09-28 334369 328893 87226 85471 127340 131376 130832 130394 94627 92279 100637 101680 122594 123338 351771 383301 1001754 989554 366558 378961 114971 102875 112200 113964 128912 124507 118032 118414 80752 81699 263187 230201 680102 676790 207981 206369 269093 270748 315053 307439 323543 325694 342979 345302 322332 357946 709220 747219 522456 435777 284476 279804 324933 327138 340296 344774 348808 351429 387979 385240 621820 655001 41.15 67.6 1
11:48:39 2023-09-28 328809 329004 86804 85490 126817 133637 130286 132644 94206 92507 100498 101816 122361 123927 351735 378997 1013191 995346 365770 378961 114780 104398 112060 113998 128638 124818 117796 118607 80739 81858 263445 232020 672527 678709 208673 206231 269285 270675 315942 306226 326581 326495 342979 347626 321582 358962 707356 739301 529930 434887 287106 279573 326808 324839 342952 343740 348843 354348 387670 386965 619953 652573 41.15 67.6 1
11:48:40 2023-09-28 331151 328858 87039 85402 126988 133417 132708 130346 94206 92312 100608 101669 122393 123504 351699 380960 1006867 986748 369165 378997 114589 104398 111911 114122 128097 124746 117639 118728 80505 81732 272196 231639 684275 678709 208161 206369 268601 270317 315232 306012 324672 325168 342979 345857 321844 356207 709364 747219 530841 432642 283396 280889 324933 324839 341915 343775 347269 351465 387467 387542 621783 655001 41.15 67.6 1
11:48:41 2023-09-28 329655 328003 86995 85285 127236 131297 132869 132173 94336 92125 100498 104316 122594 123286 351735 377895 1013910 997359 365747 378709 114806 102875 111922 111223 128350 124765 117701 118675 80765 81826 265831 233637 671159 674400 208486 206334 268904 270711 317729 306829 324636 326678 340945 347946 321665 357946 707356 737500 532193 432570 284876 279183 325629 324309 340607 346369 348843 351501 387943 388770 626742 653072 41.15 67.6 1
11:48:42 2023-09-28 331063 328774 87166 85339 127202 133391 132835 132265 94206 92287 100570 104172 122594 123253 351735 381863 1008744 986674 362731 378997 114826 104364 111904 113998 128487 124541 117802 118612 80505 81844 263445 232398 672607 677748 207478 207302 268979 270557 315942 306829 324636 325730 342014 345302 322858 358454 707356 747915 525125 437774 285410 278370 327269 324839 341650 345571 349370 351465 386200 387613 621380 654729 41.15 67.6 1
11:48:43 2023-09-28 332585 328503 86999 85252 127270 133196 132962 132230 94402 92125 100532 104172 123035 123608 351447 381032 1008231 1001034 364787 378817 114905 102949 112190 111234 128741 124507 117999 118448 80647 81699 262310 230776 680919 674841 208161 206300 269772 270495 315612 307189 323615 326714 342014 346900 320348 357121 709220 738544 523791 431209 285169 280109 324933 326676 339818 345848 347269 354635 387979 386706 627351 651114 41.15 67.6 1
11:48:44 2023-09-28 330484 328007 87248 85471 127228 133196 132835 132265 94369 92125 100532 104172 122426 123235 351735 378428 1014629 995968 366040 378997 114714 104398 111749 114032 128452 124780 117836 118728 80505 81989 261102 234146 671658 674877 208632 206369 268979 270748 315942 306829 324708 327476 340981 347946 321808 357946 707356 737041 528942 432714 285098 279608 325629 324309 340882 346891 348843 351537 387979 388770 627351 652074 41.15 67.6 1
11:48:45 2023-09-28 332470 328047 87024 85277 127236 133069 131014 130234 94691 92339 100641 101637 122697 123404 351627 378925 1005262 992333 366968 378997 114747 104398 112060 111211 128425 124818 117802 118694 80615 81900 263187 231639 672149 674364 207981 207446 268601 270748 315942 306965 324636 328232 340945 347946 323839 357150 710224 739337 528136 437906 284263 280034 324969 324839 339818 347693 347269 351393 388015 387306 628625 655001 41.15 67.6 1
11:48:46 2023-09-28 330953 328043 87024 85368 127266 133298 130797 132265 94369 92125 100532 104205 122459 123286 351735 381899 1010964 988889 362767 378997 114747 102974 112060 113964 128487 124164 117639 118612 80505 81699 263445 232326 671654 678228 209576 207417 269593 270373 315834 306793 324528 326572 342870 345160 322678 359398 708249 749344 529488 435813 286007 278370 327696 324586 340846 345258 349370 351537 386780 390694 620026 654036 41.15 67.6 1
11:48:47 2023-09-28 331994 328738 85505 85512 127012 131188 130468 130303 94594 92440 100639 101796 122664 123404 351663 378791 1002487 989816 368944 378925 114859 104432 111982 114032 128487 124784 117951 118646 80505 81732 267964 231639 676800 677529 208161 206369 268979 269528 315053 306974 324672 325434 346937 345893 322332 357946 708183 747915 525125 435162 284898 280924 324933 324839 341915 343422 348282 351501 387467 387000 619990 654036 41.15 67.6 1
11:48:48 2023-09-28 329280 328539 86999 85285 127202 133231 132835 132265 94272 92379 100359 101562 122426 123404 351735 377895 1014629 994482 365485 378997 114523 104398 111715 111340 128028 124985 117443 118888 80563 82051 264644 234782 663139 674695 208708 206231 269250 270675 315798 306721 326861 325659 341389 347946 323333 358708 709019 740892 523791 432534 284862 280087 327160 324334 342397 345813 348843 353526 387943 388700 625202 651114 41.15 67.6 1
11:48:49 2023-09-28 330333 328782 87226 85564 127636 131188 133020 132506 94466 92379 100498 101796 122730 123708 351627 381141 1008671 985938 365857 380475 114905 104364 111870 114088 128418 124746 117883 118694 80472 81956 264644 233016 678206 677748 208161 208321 268601 270748 315942 306829 324672 325694 342737 346864 323803 356825 708359 750034 522456 439088 284631 279656 327732 324766 340846 345258 347233 354000 388015 388735 623656 655001 41.15 67.6 1
11:48:50 2023-09-28 332003 328215 85526 85211 127530 130732 133054 129760 94532 92252 100498 104177 122796 123168 351699 378997 1011681 997359 360654 381141 114806 102875 111975 111352 128604 124784 117864 118675 80660 81971 264644 232510 672387 673128 210170 206909 268979 270748 317729 306829 324455 328431 341389 347875 322296 358454 707062 740527 530841 435090 285102 279078 327732 324839 339782 345494 349833 351465 387361 388770 628108 652536 41.15 67.6 1
11:48:51 2023-09-28 329769 328499 86966 85487 126992 131188 130545 132414 94433 92379 100532 101674 122730 123523 351663 378997 1011644 995346 364896 378997 114938 102908 111870 114122 128631 124507 117883 118578 80615 81699 263445 232092 673777 678709 208486 206300 269357 270301 315942 308347 324600 327174 341410 347911 320834 358708 706354 740636 523509 432498 285098 279573 324969 324803 342915 343740 349337 354598 387907 387507 619990 651114 41.15 67.6 1
11:48:52 2023-09-28 329849 327972 86932 85306 127517 133162 132927 129760 94434 92379 100532 101648 122679 123338 351699 376439 1006867 997998 368605 378587 114872 104552 111922 111255 128460 124646 117830 118748 80582 81891 263187 231603 671153 674784 209256 207300 268565 272279 315497 306261 324347 329029 341701 348925 321808 357367 708647 737391 526460 432606 283993 280854 324933 324514 340811 345813 348596 354868 390210 386389 628054 652536 41.15 67.6 1
11:48:53 2023-09-28 331444 327658 87086 85278 127236 130641 130923 129760 92621 92315 100498 104105 122679 123168 351771 378997 1012882 997474 360618 378997 114905 104330 112060 114122 128631 124421 117883 118414 80505 81699 263187 232765 670895 673815 208452 206944 268979 270748 317729 306829 324564 327666 340945 347911 321486 358454 706880 738116 525125 435090 285098 279375 327732 324550 339782 346891 347198 351501 386164 387578 630777 653999 41.15 67.6 1
11:48:54 2023-09-28 332787 328007 87059 85369 127232 130823 133088 129760 92696 92370 100954 101738 123035 123319 351303 380884 1001866 993097 366375 378745 114872 104297 112372 114054 128789 124131 118032 118245 80960 81710 264644 230201 679657 676311 209873 207267 268979 270748 315942 307224 323543 326714 342979 345822 323251 357910 709220 747915 529488 436656 284662 282126 324933 326422 338722 345777 349334 351429 387979 385240 623793 654965 41.15 67.6 1
11:48:55 2023-09-28 331816 328003 87086 85369 127202 130823 132835 132322 94369 92315 100705 104172 122763 123168 351699 380981 1008268 1000922 365966 378925 114938 104364 112216 114043 128665 124738 117999 118612 80615 81956 262310 230883 673511 676790 208452 206265 269736 270748 315497 307224 324564 326678 342496 346864 322633 357624 709147 738589 523791 431209 285771 280118 324933 326676 340296 346309 347233 354635 388015 386389 627351 651114 41.15 67.6 1
11:48:56 2023-09-28 328286 328485 85655 84086 127170 131154 130468 130303 92557 92440 100709 101796 122664 123893 351519 381141 1005409 989591 368903 378673 114727 104436 111646 114156 128028 124746 117639 118675 80472 81956 263445 232302 672517 678709 208486 206369 268601 270694 315497 306261 326545 325624 342979 346864 322786 357656 707842 747350 529488 435371 284086 281514 324933 326409 342638 344739 348246 351465 388589 387578 622908 654965 41.15 67.6 1
11:48:57 2023-09-28 329710 327742 86966 85361 127110 133162 132835 129760 94336 92315 100498 101541 122562 123319 351735 378428 1014629 995894 365708 381141 114562 104364 111715 114122 128028 124541 117606 118810 80472 81699 265831 233529 672939 676224 208708 206840 268999 270711 315920 306757 326861 329029 341486 348680 321808 358708 707356 737391 526460 432529 285062 279999 327964 324273 340560 346571 349833 353526 387497 389316 627351 652037 41.15 67.6 1
11:48:58 2023-09-28 330594 330521 87217 85622 127062 131097 130832 130269 94594 92379 100498 104172 122393 123319 351591 379853 1007957 986674 364380 378961 114839 104470 111904 113964 128351 124541 117639 118612 80472 81956 263445 233052 672282 676790 207981 207660 268601 270748 315942 306829 324636 325730 342737 346864 323803 357077 707857 749764 528485 438549 284898 279148 325857 324803 341039 345813 348282 351357 387325 387613 625500 654669 41.15 67.6 1
11:48:59 2023-09-28 333858 327482 87046 85306 127266 133205 132869 130035 94369 92125 100532 104105 122594 123035 351663 378709 1006494 998091 360618 378925 114938 104186 114228 111255 128638 124407 118156 118539 80693 81737 266304 231298 676352 675264 208673 207307 270497 270748 315942 308928 324528 327702 342316 347768 322261 359835 708647 741722 523791 433070 286683 279148 324717 326676 339543 346855 347269 354312 386708 386389 627185 652074 41.15 67.6 1
11:49:00 2023-09-28 329659 328969 86924 85644 127022 133417 132809 130632 94624 92571 100431 101764 122361 123808 351055 377751 1014629 995346 364924 378925 114445 104398 111715 114190 128028 124746 117548 118810 80472 81732 262310 232326 666924 677748 209653 206369 269357 270748 315942 306261 327577 327174 342979 347946 320869 358999 707356 739228 533546 432498 285133 280087 326808 324839 342952 343775 349649 354598 387943 387613 621307 652074 41.15 67.6 1
11:49:01 2023-09-28 332166 328418 86999 85390 127198 130823 132927 132230 94369 92315 100498 104205 122594 123253 351699 376725 1004683 998036 368495 378673 114872 104552 112112 111255 128461 124646 117830 118443 80660 81793 264644 231567 670407 673339 208847 207382 268728 272279 315720 306261 324600 326678 342208 349380 321808 357656 708647 738799 525125 432570 284227 280999 324681 324839 340560 345813 348843 354598 390210 386965 627351 653169 41.15 67.6 1
11:49:02 2023-09-28 329171 329773 87019 85611 126812 131154 132809 132391 94497 92507 100498 101759 122393 123860 351663 377895 1014629 995346 366040 378961 114727 104398 111715 114224 128063 124918 117639 118810 80729 81956 270369 232127 670565 676790 209139 206334 269887 270748 315942 306261 327541 325168 342979 347946 321320 358999 707857 739228 523509 432534 285138 280061 326808 324839 342952 344774 349585 354635 387713 387578 621307 652074 41.15 67.6 1
11:49:04 2023-09-28 331893 328007 86999 84093 127266 133324 132869 132265 94369 92379 100641 101732 122833 123675 351483 376582 1003763 998185 368598 378781 114839 102760 112078 114088 128452 124541 117907 118414 80615 81858 270369 231603 671770 672863 209653 206979 268682 270317 315497 306261 324600 325765 342014 348925 321844 357946 708647 738799 523509 432642 284192 280915 324933 324839 340846 345848 348846 354635 387467 387271 627351 653035 41.15 67.6 1
11:49:05 2023-09-28 328728 330260 87086 85402 127228 133205 132927 132265 94336 92315 100498 101637 122393 123319 351735 377859 1013910 995894 364932 378997 114556 104398 111911 114156 128063 124541 117572 118810 80440 81989 270369 233745 667016 674877 208812 206369 269168 270748 315681 306829 327310 325765 341978 347946 321808 357543 707857 740368 532193 432606 285098 280030 327732 324273 341915 345848 349337 354062 387979 389316 626425 652536 41.15 67.6 1
11:49:06 2023-09-28 331459 327976 87055 83854 127385 131271 130797 130325 94530 92312 100639 101637 122730 123404 351555 378817 1006151 994639 367078 378961 114938 104398 111957 111168 128452 124713 117802 118612 80752 81900 270369 231603 672149 672352 208632 207590 268601 270317 315942 306296 324600 327702 340945 347554 323540 357403 709184 739228 525125 437774 284432 280492 324969 324839 341638 347658 349585 351501 390210 387542 629106 654036 41.15 67.6 1
11:49:07 2023-09-28 331744 327755 87024 85244 127442 130641 133089 129760 94532 92253 100704 104105 122796 123035 351735 378997 1007280 995894 360618 378961 114971 104220 112060 113930 128665 124131 117883 118053 80615 81699 264644 231441 676069 672863 208452 206369 269357 270366 315942 306725 324299 327702 342014 347423 322559 357588 707147 739264 523791 435090 286450 278479 326808 324839 340343 346891 347233 351501 386200 387876 629881 654757 41.15 67.6 1
11:49:08 2023-09-28 334184 327897 87139 85447 127302 131006 130832 130087 94660 92279 100709 104172 122679 123120 351663 380723 1004005 991035 365708 378925 114971 104186 112234 114110 128576 124098 118032 118053 80758 81667 264644 230201 679537 674877 208126 207446 268979 270567 315942 307654 323579 327207 342979 345822 322822 357946 709220 747915 529488 436466 284898 280109 324933 325133 338793 345848 349370 351501 388015 386165 622737 654965 41.15 67.6 1
11:49:09 2023-09-28 329849 328007 85574 85339 127232 133196 132835 132265 94369 92315 100532 104244 122393 123201 351663 376690 1003947 995936 365874 378961 114859 104364 111904 113930 128452 124638 117836 118448 80472 81732 263445 231603 671029 673349 208847 206403 268412 270317 315720 306685 324636 325765 340945 348925 322296 357403 707111 740478 530841 435813 284227 280889 324969 324622 340595 347246 349117 355420 390102 388092 627240 650930 41.15 67.6 1
11:49:10 2023-09-28 329870 328591 87064 85530 127164 133417 132800 132357 94369 92575 100608 101892 122426 123538 351380 377592 1005409 988785 368642 378961 114556 104364 111749 114156 128063 124746 117410 118612 80220 81956 263445 232326 668862 677748 208161 206979 267847 270919 315942 306012 326581 325694 342979 346900 321844 356861 703097 745767 529488 436107 283462 281352 326808 324839 342686 345293 348282 351501 387467 389316 622737 654729 41.15 67.6 1
11:49:11 2023-09-28 329813 327786 87152 85219 127564 130459 133089 129760 94402 92125 100532 104138 122594 123035 351735 378720 1004696 992519 366299 378709 114556 104220 111715 113930 128487 124164 117606 118448 80472 81699 263445 231639 673026 672863 208126 208066 268979 270748 315942 306261 324564 327737 341497 346935 323839 357946 710223 747330 528136 437583 287106 282525 326771 324766 338686 347271 351575 354705 390689 387472 630925 654463 41.15 67.6 1
11:49:12 2023-09-28 329783 327738 86999 83858 127204 130823 132893 132299 94336 92379 100532 101816 122664 123286 351627 378685 1007244 985975 364380 378961 114747 104254 111749 113998 128063 124507 117606 118414 80505 81900 263445 232689 671105 676790 208161 208129 268601 270748 315942 306541 326545 329029 342979 347946 324560 357367 707857 748974 523571 438471 284769 279804 325857 324839 341879 345848 348282 351393 387670 388770 625537 655001 41.15 67.6 1
11:49:13 2023-09-28 331780 327512 87032 85248 127236 130732 132869 129760 94402 92125 100774 104138 122763 123068 351447 378817 1010311 998185 360510 378853 114905 104373 112190 111115 128741 124440 117864 118020 80505 81699 263187 231243 679297 674182 208632 207267 270152 270748 315942 310204 324311 329495 342496 347946 322786 358163 709184 741696 523791 432768 286683 279148 326808 326676 339818 346891 348246 353562 386780 386424 626742 651150 41.15 67.6 1
11:49:14 2023-09-28 329550 328003 86966 85435 127096 133451 132624 132518 94336 92571 100498 101759 122393 123808 351663 377895 1014629 995346 364932 378673 114523 104398 111749 114122 128063 124574 117524 118612 80505 81732 263445 231603 670329 677748 209320 206403 269357 270748 315942 306296 327577 325204 342979 348662 321356 357086 707857 739264 523509 432534 285133 279839 326808 324839 342952 343775 349833 354344 387979 387578 621343 652573 41.15 67.6 1
11:49:15 2023-09-28 330902 328012 87251 85398 127270 133205 130797 130325 94757 92339 100641 101637 122697 123371 351519 376317 1003763 998185 368531 381141 114872 104398 111982 114077 128487 125009 117796 118414 80615 81924 263187 231603 676041 673238 209501 206979 268979 270729 315497 306974 324636 327175 342496 348925 322332 357946 709220 738799 530463 432606 284499 280924 324969 326676 340882 345252 348843 355209 387467 386965 627351 652110 41.15 67.6 1
11:49:16 2023-09-28 331496 327543 87059 85311 127253 133069 132869 129760 94369 92315 100532 104205 122763 123168 351699 378464 1013191 995968 362803 378997 114859 103079 111904 113964 128363 124541 117639 118646 80615 81900 262310 233052 674032 673851 208847 206979 269168 270603 315227 306541 324672 327737 341461 347946 322332 358999 708359 738116 523791 432642 285133 279253 325928 324839 340607 347414 347269 353562 386780 389363 629069 653169 41.15 67.6 1
11:49:17 2023-09-28 332138 327755 85710 83796 127739 130732 133356 129726 94660 91991 100742 101541 122899 123135 351699 378685 1003984 992519 366302 380366 114938 104330 112060 114043 128487 124198 117701 118448 80560 81900 262310 231639 671280 672827 208161 208066 268601 270748 315942 306974 324564 328232 341978 347423 324368 357946 710259 745205 528136 437811 285098 280785 326808 324839 338829 347938 349089 353005 388015 387613 627221 655001 41.15 67.6 1
11:49:18 2023-09-28 332203 328038 86999 85339 127236 133298 132869 132265 94402 92315 100532 104205 122796 123338 351699 376725 1007552 995968 368642 378997 114905 104398 111982 111288 128487 124541 117639 118414 80505 81732 263445 231243 677063 674877 209536 206403 268979 270729 315497 307931 324636 327207 342979 348925 320869 358708 710261 736350 526460 432498 284698 281317 324933 326676 340846 345848 349154 355420 389993 390106 627240 651004 41.15 67.6 1
11:49:19 2023-09-28 329097 330062 87161 85471 127062 131184 130658 132483 94336 92379 100498 101637 122393 123641 351663 378997 1005409 986785 369092 378853 114556 104496 111715 114111 128097 124952 117524 118810 80472 81985 263445 232326 669428 678228 208667 207302 267847 270919 315942 306613 327346 325730 340934 347423 324008 356861 708359 747915 525125 439088 284227 280461 325893 324839 342433 345848 348282 351393 388015 389316 625057 655001 41.15 67.6 1
11:49:20 2023-09-28 332589 327742 87059 85402 127236 133196 132869 132230 94467 92315 100532 104172 122679 123253 351663 379888 999613 989392 366040 378961 114971 104220 112060 113930 128912 124131 117836 118053 80647 81699 263187 230165 674377 676790 208196 207302 268979 270748 315942 307940 324406 326714 341410 346378 322822 358708 709220 749714 529488 436247 287106 281303 324753 327369 340452 344668 349263 351393 391867 387948 623424 654995 41.15 67.6 1
11:49:21 2023-09-28 327790 329326 86812 85435 126428 131555 130364 132483 94303 92507 100188 101701 122393 123741 351132 377895 1011718 993931 364896 378961 114589 104254 111945 113964 128363 124164 117639 118414 80472 81732 263445 231639 669297 677748 209466 206403 269357 270748 315676 306296 327346 325204 341172 348680 321844 358742 707356 738544 520875 432570 285169 280069 326699 324803 342952 345848 346954 354098 388015 389933 626299 653072 41.15 67.6 1
11:49:22 2023-09-28 330594 327693 87081 85369 127202 130819 132893 132357 94466 92379 100498 101689 122763 123319 351663 381025 1010928 990294 363280 378961 114905 104364 111948 114088 128418 124474 117572 118414 80615 81924 264644 232092 671530 678709 208452 207590 269357 270748 315942 306541 324600 329495 342979 345538 322535 359835 709144 747806 523290 432498 286521 281728 327696 324694 341183 346156 350355 354025 387289 388700 619953 655033 41.15 67.6 1
11:49:23 2023-09-28 331511 327710 87119 85402 127198 130823 130832 129760 94466 92433 100498 104138 122763 123035 351344 378997 1008268 998800 363793 378889 114905 104330 112060 113897 129018 124131 117999 118053 80725 81667 264644 230165 684672 673815 208777 206334 270152 270748 315497 307224 324528 327172 342496 347631 320834 358127 709685 742687 523791 431817 285971 280118 324789 326676 340009 346334 348246 355136 388015 386389 627351 653535 41.15 67.6 1
11:49:24 2023-09-28 330214 327967 86932 85402 126779 133382 132809 132701 94592 92692 100608 101912 122664 123927 351519 381412 1005262 991682 369018 378745 114806 104403 111646 114088 128028 124507 117491 118559 80472 81891 264004 231567 670075 678709 208708 207302 268601 270919 315497 306261 326545 325659 342979 347387 322786 357309 703097 750107 523791 435126 283851 281549 326663 324839 342915 345258 348282 351501 388317 388735 622700 655001 41.15 67.6 1
11:49:25 2023-09-28 329706 326988 87264 83839 127535 130459 133240 129760 94499 92125 100532 104105 122763 123035 351663 378720 1003947 992482 365710 378925 114938 104364 112060 114088 128487 124541 117729 118414 80472 81699 263445 231567 673529 672827 210170 207660 268979 270748 315942 306261 324528 328427 342460 347143 323803 357910 709147 743555 521122 437865 285098 280034 326808 324839 339508 347938 351787 351393 390210 387578 629069 655001 41.15 67.6 1
11:49:26 2023-09-28 331188 329948 85909 83854 127170 131119 130832 130213 94627 92279 100536 101776 122697 123456 351483 380884 1008708 986711 362731 378961 114839 102875 111836 114054 128351 124541 117606 118573 80628 81868 263445 231639 670785 678709 207802 207625 269926 270748 315942 306226 326277 327172 342979 345822 323540 359764 708359 747377 525431 436556 286410 279573 327732 324839 340524 346334 350427 353526 387361 387613 619990 655968 41.15 67.6 1
11:49:27 2023-09-28 330545 328664 86966 85390 127106 133391 132809 130122 94369 92379 100532 101712 122426 123253 351344 378755 1002487 986748 366598 378925 115228 104364 112060 114122 128452 124507 117768 118578 80615 81868 263187 230650 684563 678709 208812 207590 269482 270748 315497 307905 324636 325694 341445 347387 322786 358454 707075 747915 532193 435741 284662 281773 324933 324839 342952 345258 349053 354307 392080 391246 624312 654817 41.15 67.6 1
11:49:28 2023-09-28 329824 327870 87222 84075 127277 131097 130832 130269 94594 92507 100498 101648 122679 123286 351411 377148 1014592 995931 365477 378961 114839 104619 111715 114122 128240 124541 117514 118728 80472 81956 264644 233745 666758 674877 209618 207267 269357 270748 315942 306829 327310 327172 342496 348925 322559 358962 708359 740368 525125 432606 285133 280144 325893 324766 342915 346855 349874 354598 388015 389897 626869 653035 41.15 67.6 1
11:49:29 2023-09-28 330594 328012 87021 85457 127202 133289 132927 130416 94499 92443 100532 101680 122393 123404 351627 382146 1008708 986711 363536 378961 114905 104364 111945 114077 128418 124541 117606 118612 80615 81956 263187 232653 671035 676790 208161 208094 269357 270748 315850 306261 326545 327172 342979 346864 324789 357580 707857 747117 528136 437829 286070 282126 328391 324586 341591 346435 350319 351357 387490 388629 623510 654817 41.15 67.6 1
11:49:30 2023-09-28 332883 327786 87086 85402 127236 133045 133054 130199 92759 92379 100810 101605 122796 123338 351663 378925 1008268 998800 363207 378925 114971 104330 112216 114009 128699 124131 117999 118414 80896 81868 263187 230883 678818 674364 208812 207446 270533 270748 315942 307689 324564 327702 342979 347626 322595 358199 709184 744157 530841 432633 288333 279804 324969 327138 340332 347414 348282 355100 387943 386965 628688 652074 41.15 67.6 1
11:49:31 2023-09-28 328009 327437 86966 85343 127022 133298 132809 132239 94271 92575 100464 101594 122393 123353 351591 376725 1012428 996764 364969 381141 114523 104398 111491 114156 128028 124746 117410 118810 80220 82102 261102 232945 668203 676311 209285 207267 269357 270748 315942 306613 328077 325730 342737 349416 322296 359288 707600 740709 530463 432462 285026 280482 327696 324622 342541 346156 349759 354453 387979 389316 623656 652764 41.15 67.6 1
11:49:32 2023-09-28 331491 327724 87081 85369 127236 130823 132835 129760 94497 92315 100498 101573 122393 123286 351663 376725 1003947 994639 367598 378961 114859 102875 112060 114088 128418 124131 117606 118414 80472 81900 263445 231603 671153 672352 208812 207625 268601 272555 315942 306939 324636 327437 341461 349416 323540 357367 707111 738544 525125 437738 284462 280924 326808 324839 341362 347658 349833 353526 388625 390978 629069 654036 41.15 67.6 1
11:49:33 2023-09-28 330484 327023 85521 85311 127232 130823 133020 129760 94499 92252 100498 101573 122594 123286 351699 377859 1013910 995968 363830 378961 114938 104398 111904 114111 128452 124818 117606 118448 80615 81900 263445 233052 680396 673349 208847 207446 269357 270748 317657 306685 326291 328909 341726 349380 322678 359398 708286 740819 523509 434945 286056 280551 325893 324839 341602 346535 350182 354344 388015 389897 628588 653035 41.15 67.6 1
11:49:34 2023-09-28 331838 327600 87119 85219 127446 130732 133089 129760 94532 92315 100532 104138 122763 123083 351699 378120 1005409 992519 366040 378925 114905 104364 111982 111080 128452 124098 117639 118414 80582 81699 263445 231603 670909 672863 208486 208274 268979 270748 315942 306296 324600 328729 341701 347946 324524 357946 711301 743937 525125 437774 284862 280461 326808 324550 339853 347938 349299 351465 388015 387613 629844 656398 41.15 67.6 1
11:49:35 2023-09-28 333420 327742 87152 85365 127232 133162 132962 129760 94402 92125 100532 104249 122825 123083 351627 378997 1008268 998837 360618 378925 114971 104220 112138 114009 128665 124098 117917 118331 80647 81844 262310 230918 675385 675264 211064 208031 270842 270675 315942 309875 324455 328321 342546 347768 322535 361006 709147 742993 530841 435506 287109 282325 326808 327600 340332 347378 348282 355132 387763 386965 627185 652074 41.15 67.6 1
11:49:36 2023-09-28 329813 327773 86966 85402 127026 133289 132800 132357 94369 92379 100739 101674 122426 123353 351627 378755 1002487 990157 366894 378997 114971 104398 112060 113964 128363 124705 117606 118612 80615 81956 263187 230847 676166 676025 208812 207625 269357 272279 315497 308156 324672 325730 341958 347667 323803 358999 708647 747219 526783 435895 284898 282028 324969 324839 342952 346107 348843 353562 389205 391246 624312 654669 41.15 67.6 1
11:49:37 2023-09-28 328582 327861 87166 85538 127130 131097 130649 130269 94627 92440 100606 101637 122393 123556 351627 376761 1014519 995931 364932 378997 114714 104398 111707 111288 128063 124713 117410 118728 80472 81989 261102 233444 663988 674877 209320 207302 269357 270748 315762 306829 327845 326678 342496 348925 322822 359874 708359 738507 533546 432606 285771 280069 325822 324766 342952 346855 347233 354348 388015 389933 627876 653072 41.15 67.6 1
11:49:38 2023-09-28 328818 327463 87021 85402 127236 133201 132835 132265 94434 92379 100532 101669 122990 123168 351663 381025 1011644 989591 360654 378961 114826 104398 112060 114111 128452 124541 117639 118612 80472 81956 264644 232326 671778 678709 208161 207660 270116 270748 315227 306261 326545 327172 341187 345857 322296 358163 707111 747915 525125 432615 286969 280034 327501 326495 342109 345565 353431 353916 387799 389209 621673 654780 41.15 67.6 1
11:49:39 2023-09-28 331404 330026 87217 85442 127202 130823 132962 129760 94402 92403 100709 101605 122763 123220 351663 378997 1008083 1000294 364602 378961 114971 104220 112060 114009 128777 124164 117999 118414 80703 81732 265529 230918 678103 674841 209174 207302 270533 270748 315942 308120 324600 327702 342979 347946 321582 358992 710761 739264 523791 432507 286952 280069 324717 325396 340560 346891 348318 355712 388015 387000 627351 653999 41.15 67.6 1
11:49:40 2023-09-28 329171 327786 87092 85285 127376 130823 132835 129760 94369 92379 100498 104138 122393 123253 351699 377895 1013191 995931 364417 380548 114714 104364 111870 113964 128363 124541 117606 118448 80472 81956 263445 233052 673031 672900 208847 207417 269357 270748 315668 306829 324708 327702 341978 348680 322822 358999 706061 740709 523509 436125 287514 279929 328660 324730 340739 347480 350329 356412 387835 389755 625463 652074 41.15 67.6 1
11:49:41 2023-09-28 330484 327014 85779 83858 127194 130823 132835 129760 94369 92379 100431 101605 122393 123168 351663 377859 1003984 993931 367078 378997 114556 104220 111982 113964 128363 124507 117524 118414 80615 81732 265831 231603 672025 672352 208812 207949 268601 270317 315942 307224 324672 328502 341701 348925 324296 357946 708146 740673 530841 437774 284662 280692 326808 324839 341362 347938 347233 351465 387467 387613 629106 655001 41.15 67.6 1
11:49:42 2023-09-28 330580 327014 86999 85285 127232 130823 132938 129760 94532 92379 100704 104172 122594 123168 351411 378997 1007552 998874 366003 378925 114938 104364 112060 113964 128699 124131 117639 118448 80615 81809 260886 230721 676291 674877 208812 206369 270152 270748 315720 307689 324383 329962 342762 347661 324025 361006 712392 740332 525125 433654 286351 283489 324933 326386 340811 346855 348282 355675 391314 387578 627543 652074 41.15 67.6 1
11:49:43 2023-09-28 329783 327014 86966 85630 126812 133289 132624 132081 94239 92379 100498 101701 122623 123438 351663 377592 1005409 989628 366753 378961 114556 104398 111603 113998 128028 124541 117248 118448 80472 81956 261102 232127 668541 677748 208847 207481 268601 271143 315942 306261 327577 325730 342605 347423 322858 357946 707111 746858 523791 437367 283993 281746 326808 324839 342952 345329 348563 353526 388589 388735 622737 655001 41.15 67.6 1
11:49:44 2023-09-28 331475 326988 87211 85277 127864 130459 133309 129760 94565 92125 100877 104138 122998 123083 351735 378755 1005409 993931 366558 378997 114938 104398 111982 114122 128487 124541 117836 118646 80647 81989 267964 231567 672149 672863 209291 208716 269178 273013 315690 309438 324275 329084 342352 348573 324645 357800 712392 744606 525125 439088 285392 280893 327464 327138 340332 347938 349053 351501 390580 388629 629069 655001 41.15 67.6 1
11:49:45 2023-09-28 330085 328012 87051 85431 127236 131027 132835 132265 94402 92379 100532 104129 122594 123253 351699 381025 1010928 988889 362767 378961 115215 104287 112060 114077 128487 124541 117836 118612 80817 81989 262310 232291 672778 678228 208452 207660 270648 270748 315192 306296 326545 327207 342979 346621 324596 357121 703061 747679 522456 437811 286445 279909 325893 324839 341915 346369 350957 353562 387943 389316 623424 654706 41.15 67.6 1
11:49:46 2023-09-28 328782 327782 86966 85402 127022 133417 132616 132265 94402 92575 100429 101712 122426 123438 351380 378420 1003947 989628 368083 378961 114747 104398 112060 113998 128452 124164 117639 118457 80794 81929 265831 232452 674234 678709 208777 207845 269736 273049 315353 308015 326400 325694 341480 347702 322858 357110 710224 746615 527794 436121 284467 281817 327197 324766 342686 345329 349089 353562 389205 389316 621820 654729 41.15 67.6 1
11:49:47 2023-09-28 328724 327023 87028 85376 127236 130732 132650 132173 94434 92379 100532 101674 122594 123371 351663 377328 1014629 995968 365485 378961 114905 103018 111749 113998 128097 124541 117639 118728 80582 81989 263445 233781 671913 674877 209501 207625 269357 272134 315942 306829 328113 327207 342496 347185 322822 357086 708359 738544 523509 432606 285771 280692 325928 324839 342699 346607 350753 355169 387763 392639 624430 652426 41.15 67.6 1
11:49:48 2023-09-28 328582 327512 86999 85435 127022 133298 132835 132265 94467 92379 100532 101752 122679 123404 351699 377592 1007280 986711 367078 378997 114806 102875 111819 111385 128213 124679 117505 118593 80573 82003 263445 232909 671396 677675 208847 207625 268412 270919 315942 306361 327931 329495 341375 347946 324861 357946 709328 747117 523290 439746 285133 280157 325928 324839 342952 346369 349053 351465 388015 389933 625537 655001 41.15 67.6 1
11:49:49 2023-09-28 332124 327473 87092 85311 127569 130641 133031 129760 94435 92315 100774 104138 122796 123035 351663 378997 1011718 995931 360618 378997 114971 104432 112060 111375 128699 124131 117802 118087 80647 81732 263445 232000 674787 673851 208847 207625 269772 270748 315889 307430 324636 328693 342496 348680 323312 357086 710224 739228 525125 437367 286490 282126 328660 327138 340703 347831 350827 354991 387835 390373 632273 654500 41.15 67.6 1
11:49:50 2023-09-28 332401 327530 87126 85281 127766 130823 131197 129760 94500 92125 100704 104072 123016 126153 351699 378791 1002561 992519 366040 378997 114971 103551 112060 113930 128699 124164 117639 118448 80647 81956 263445 231639 672009 674877 208812 207984 269357 270317 315942 309948 324564 328729 341445 346900 324008 357086 710259 750557 522456 436466 285205 282725 324933 325659 340882 345884 349406 353562 388015 386930 623833 655001 41.15 67.6 1
11:49:51 2023-09-28 329813 327396 87057 85427 127266 133222 133054 132265 94435 92379 100565 104239 122426 123253 351663 376160 1005409 998601 368119 378997 114938 104364 112060 113998 128487 124541 117606 118448 80647 81900 262310 231441 671770 673888 210010 207302 269357 271143 315942 307259 327042 327207 342798 349273 322535 359288 710114 740623 527794 434887 285026 281759 326771 327600 341735 346855 347198 354671 389205 387613 630366 654566 41.15 67.6 1
11:49:52 2023-09-28 327755 328660 87017 85544 127170 131188 130468 132357 94369 92571 100464 101657 122393 123641 351627 378997 1005409 989591 369165 378889 114714 104542 111876 114122 128028 124541 117572 118578 80615 81956 264644 231603 672256 678709 209431 207625 269357 271143 315676 307189 327042 325730 341410 347911 323276 357290 709868 745695 530841 437747 284281 281746 327124 324839 342952 345777 349299 351501 389170 389933 623656 656864 41.15 67.6 1
11:49:53 2023-09-28 331709 327220 87152 85278 127614 130459 133089 129546 94630 92058 100810 101466 122796 122950 351627 378685 1002451 992482 366003 378889 114938 104364 111870 114009 128418 124131 117572 118380 80615 81924 263445 231603 675372 674877 208777 208356 269178 272784 315798 310314 324383 328324 342906 346722 324152 358815 713405 747733 525125 437355 285133 280461 326808 328455 339770 346257 350885 353526 388015 387542 625353 655001 41.15 67.6 1
11:49:54 2023-09-28 331151 326983 87119 85369 127198 130823 132835 129760 94532 92379 100532 101712 122393 123253 351344 378685 1010990 994639 363536 378853 114905 104364 111948 114088 128452 124507 117606 118414 80615 81956 262310 231567 672401 678709 208812 207302 270533 270748 315942 309401 324672 327954 342436 347911 321808 357875 708667 743519 524826 432498 286079 280426 327269 326676 342952 344981 348246 355173 387979 388735 621783 652536 41.15 67.6 1
11:49:55 2023-09-28 329193 327711 87115 85461 127345 131006 132927 132449 94466 92507 100498 101770 122594 123371 351591 378997 1007244 986711 367598 381412 114793 104470 111715 113998 128329 124541 117572 118719 80706 82018 265831 232801 679462 679671 209361 208355 268458 273435 317729 308493 327859 329262 342979 347946 323768 357946 709868 746924 518241 437701 284227 281746 327732 324586 342807 345848 349089 354330 389205 389933 623620 656398 41.15 67.6 1
11:49:56 2023-09-28 329479 327482 85469 85398 127202 130823 132927 129760 94499 92379 100670 101637 122679 123371 351663 377859 1014629 998785 364969 378997 114905 104576 111870 114156 128418 124784 117572 118612 80582 82069 270369 233709 671782 673312 209466 207590 269736 272279 316110 306829 327273 328165 342460 349416 322822 360167 708359 740892 523509 432606 285405 280657 325928 324803 342397 346257 350182 355132 389682 390815 627240 652389 41.15 67.6 1
11:49:57 2023-09-28 330126 327019 87111 85427 127232 130823 130940 132423 94499 92379 100498 101605 122393 123353 350279 378720 1007957 986674 363536 378961 114826 102875 111785 111385 128391 124818 117667 118477 80660 82137 264644 232909 669332 677638 209145 208786 269357 270748 316110 306685 327541 327524 342906 348680 324537 358454 703097 751629 511175 439746 285142 280139 325928 324839 342915 346855 349053 351465 388015 389897 626425 656398 41.15 67.6 1
11:49:58 2023-09-28 330983 326979 87239 85357 127589 130823 132869 129760 94597 92315 100704 104143 122679 123035 351627 378997 1010211 995968 360618 380874 114971 104330 112060 113975 128665 124131 117883 118487 80670 81868 263445 232127 676011 673339 209320 208198 269926 270748 316145 306725 324636 328693 342737 348680 323276 360130 708146 740112 525125 437679 287923 281927 328623 326350 340667 347795 350827 355009 387799 390921 632946 653815 41.15 67.6 1
11:49:59 2023-09-28 330140 326983 87051 85306 127232 130823 132800 129760 94499 92379 100498 104210 122393 123371 351627 382723 1013944 992314 363282 378817 114905 104624 111922 111223 128282 124474 117749 118443 80628 81924 263445 231603 670662 678228 208673 207949 270116 270748 318592 306296 324347 327560 341410 346864 323312 358199 709364 749344 527794 432642 286920 280034 327732 326676 342638 345848 350957 355136 387979 389280 619479 653999 41.15 67.6 1
11:50:00 2023-09-28 330773 327477 87081 85369 127202 130862 132835 129760 94434 92379 100498 101712 122763 123253 351591 378464 1008268 1000294 366412 378997 115460 104364 112060 114088 128754 124064 117883 118414 80849 81900 263187 230685 672892 674841 209466 207267 269161 270505 315942 308156 324672 327702 342979 348430 322308 361776 713368 741942 523509 434887 286777 281176 326771 328295 341423 347200 349299 355712 390210 387542 627351 654100 41.15 67.6 1
11:50:01 2023-09-28 329813 327679 87081 85639 127198 133298 130649 132423 94402 92379 100532 101605 122562 123371 351096 378685 1001740 989591 365786 378925 114938 104364 111948 114088 128665 124507 117721 118414 80615 81699 265529 230130 671252 677748 210765 207660 269357 270282 315942 311668 324636 326678 342212 347667 323803 357086 709184 747915 523791 436085 285771 281887 324933 326676 342952 345535 352325 353526 390762 386965 621820 655001 41.15 67.6 1
11:50:02 2023-09-28 329813 328664 86991 85394 127228 133285 132835 129760 94532 92379 100498 101605 122426 123286 351344 375560 1005409 995894 368119 378997 114938 104364 112053 113964 128418 124131 117687 118414 80615 81900 265529 231243 670780 673851 210157 207625 269357 273822 315280 310314 326291 328019 342943 349908 322678 358889 712392 740259 527794 435815 285187 281746 324969 326676 341879 347236 349833 355712 388589 387578 627079 652852 41.15 67.6 1
11:50:03 2023-09-28 328728 328660 86991 85427 127110 133391 132708 132449 94304 92507 100498 101701 122393 123589 351096 378997 1005409 989591 368642 378925 114562 104542 111680 114088 128063 124541 117410 118448 80472 81956 263445 231603 671228 678709 209320 207660 269178 271557 315918 306760 328077 325765 342197 347946 324067 357910 708359 745767 530841 437861 284227 280924 327732 324839 342952 345848 349334 351501 388944 389968 623656 655001 41.15 67.6 1
11:50:04 2023-09-28 329279 327360 87077 85394 127442 133289 132835 132265 94499 92379 100532 101674 122679 123371 351663 378428 1004696 995072 367078 378961 114938 104364 112060 114088 128329 124541 117606 118448 80615 81956 265831 232783 673275 673349 209619 208495 269285 273049 315942 309656 327590 328551 342316 349908 324753 357946 709147 742540 523791 439398 285062 281282 327269 326676 341915 347652 350827 353562 389205 388700 630442 655033 41.15 67.6 1
11:50:05 2023-09-28 328728 327482 87051 85483 127026 133289 132708 132322 94369 92507 100498 101669 122679 123471 351096 378997 1008268 986711 366202 378961 114714 104432 111911 114201 128028 124713 117606 118612 80505 81956 261102 232653 678666 678228 208847 207949 268979 271972 314933 306296 328309 325765 341445 347946 324861 357037 709364 747219 523791 439746 284662 280924 325893 324839 342952 346612 349370 351177 390580 390815 624726 656790 41.15 67.6 1
11:50:06 2023-09-28 331816 327490 87084 85302 127442 130641 133020 129760 94500 92125 100670 101529 122763 123035 351627 378755 1001067 992519 366040 378925 115004 104292 112216 111278 128817 124031 117763 118178 80660 81858 262310 231496 678540 676643 209326 208135 269700 272279 315942 308191 324564 330159 344810 347245 324296 359472 711301 746029 527629 437596 285864 280889 324969 325694 340296 346855 350427 353562 390210 387236 624614 655001 41.15 67.6 1
11:50:07 2023-09-28 330953 327512 86995 85361 127018 133382 132835 129760 94435 92379 100532 101605 122679 123338 350602 377592 1011027 993931 364344 378961 114938 104364 111870 114043 128363 124388 117639 118414 80615 81956 265831 231639 672856 678709 208882 207625 270533 270748 315942 309365 326545 325765 342986 348925 322559 358163 708359 744464 527794 432534 286445 282525 327927 326495 342735 345010 350827 355566 387907 389209 623424 652852 41.15 67.6 1
11:50:08 2023-09-28 328728 327477 86961 85435 127177 133298 132624 132331 94369 92507 100498 101732 122393 123471 351060 378997 1005409 991644 369018 378190 114773 104552 111578 111223 127892 124474 117438 118559 80628 81826 263445 231603 669178 678709 208882 208356 269178 273822 315942 310349 327577 325730 341445 347697 324825 357946 703097 745767 523791 438430 284227 281440 325857 324839 342952 345848 349334 353295 388589 390515 623693 656398 41.15 67.6 1
11:50:09 2023-09-28 331261 326979 87376 85365 127236 130641 132869 129760 94402 92379 100532 104172 122562 123238 351663 378428 1013154 995968 363280 378961 114905 104398 111982 114088 128363 124131 117606 118530 80472 81900 263445 233016 670662 672863 209466 207660 269357 270282 316145 306829 326545 328431 342496 348925 322858 359543 709144 741795 525125 434981 285967 280356 328660 324694 341699 347195 350827 354991 390210 391099 627221 653072 41.15 67.6 1
11:50:10 2023-09-28 330594 327252 87051 85398 127266 133289 130849 129760 94532 92379 100532 101822 122833 123793 351411 380884 1011138 990975 362586 378817 114839 104624 111922 111343 128418 124541 117639 118448 80615 82067 263445 232490 668697 676790 208486 208634 269926 272279 316145 306296 327079 327702 341410 346900 324501 358199 703097 751091 532597 437428 286920 282126 325893 324839 342433 346891 350957 354598 387979 389897 622867 655001 41.15 67.6 1
11:50:11 2023-09-28 331552 327014 87032 85376 127467 133205 132869 132239 94532 92315 100704 104172 122594 123205 351627 378997 1008268 1000294 364602 378731 114971 104220 112060 114009 128699 124131 117917 118357 80758 81900 267964 230685 676656 674841 209466 208052 270914 270748 315942 310973 324419 328941 342798 348854 322714 359679 711155 742737 523509 435506 287621 280748 326808 325659 340846 347938 348808 356230 387979 387542 627093 652074 41.15 67.6 1
11:50:12 2023-09-28 328277 327512 86999 84090 126994 131154 130671 130416 94660 92634 100397 101790 122328 123708 351483 376282 1014482 997474 364896 378997 114523 104432 111466 111320 127783 124832 117181 118810 80252 81956 263445 232255 667786 676790 209975 207625 270152 270282 317621 306261 327250 325730 340934 347185 323576 357624 708359 738507 535301 435126 286043 280928 326877 324839 342952 347414 348002 355173 390210 391099 628108 653072 41.15 67.6 1
11:50:13 2023-09-28 329279 327428 87148 85277 127564 130450 132904 129670 94402 92379 100532 104172 122426 123168 351469 378997 1005409 993931 366558 378961 114806 104398 111870 113930 128452 124164 117639 118414 80647 81868 263445 231603 672397 674784 209619 208751 269306 273049 315942 309438 327164 329546 342316 349872 324717 358852 709147 739337 518241 439124 287514 281535 327269 326676 342156 347938 348282 353381 390969 388770 629142 655001 41.15 67.6 1
11:50:14 2023-09-28 328516 327482 87024 85618 127261 133011 132835 132230 94532 92507 100532 101605 122426 123371 351380 380421 1008744 986748 363026 378961 114938 104398 112060 114156 128363 124131 117639 118646 80703 81989 262310 232291 673280 676790 210170 208634 269736 270748 316145 306296 327577 327437 341699 346621 324825 358199 703097 748206 529488 437465 286974 280034 325928 326676 342433 347378 351271 354348 388015 389684 624312 654706 41.15 67.6 1
11:50:15 2023-09-28 328818 327786 86999 85435 127013 133324 132717 130381 94369 92379 100498 101669 122393 123253 351380 378781 1002487 989628 367451 378997 114859 104364 111945 113964 128452 124818 117763 118375 80739 81872 263187 230614 675783 678709 209361 208135 270116 272857 315640 308156 326545 327172 342472 347946 323624 359650 709184 747915 523509 436429 287719 282536 324753 326676 342952 345813 349406 354598 389751 388735 621820 655001 41.15 67.6 1
11:50:16 2023-09-28 328277 327738 86999 85435 127110 131297 132809 129760 94369 92443 100498 101706 122393 123471 351132 376425 1014629 994482 364969 378997 114556 104432 111525 114190 127817 124541 117214 118728 80609 82102 264644 232853 665986 676790 210010 207660 269962 270317 315942 306261 328578 326678 341137 349483 323576 357624 708359 738672 525125 435139 287514 280701 328623 324550 342699 347652 350753 355278 390174 390957 627240 652852 41.15 67.6 1
11:50:17 2023-09-28 329659 327755 86991 85339 127236 133196 132835 132173 94402 92542 100532 101637 122426 123286 351132 378420 1008744 986748 364677 378709 114806 102875 111845 111223 128316 124507 117505 118559 80628 81858 263445 232909 677654 676790 208847 208815 269357 272207 318853 306226 327541 327207 341445 347423 324609 359982 709364 748242 521122 439088 286902 280034 325963 326676 342686 346927 350957 353562 388015 389933 623693 654729 41.15 67.6 1
11:50:18 2023-09-28 331592 326069 87028 85281 127236 130823 132835 129760 94402 92379 100565 104205 122426 123035 351380 378997 1007244 998874 360618 378925 115004 102732 112060 113897 128487 123979 117802 118053 80647 81732 263187 230883 676352 672900 209501 207984 270914 270567 315157 309329 324672 328729 342979 348925 323839 358739 712355 745102 523509 436746 287657 279929 327696 328528 340703 347759 351325 354991 387454 390253 629106 654537 41.15 67.6 1
11:50:19 2023-09-28 329390 327019 86999 85527 126846 133417 130105 132483 94337 92379 100669 104277 122664 123575 351091 378176 1010065 996572 364271 378817 114839 104552 111922 111234 128316 124705 117606 118448 80615 81989 264562 232076 672649 679671 209829 207336 270533 272207 317729 306974 326581 325694 342986 349416 322822 357911 708359 742847 527794 432674 286043 281157 327732 324839 342952 346386 348037 355712 389935 389933 624614 652610 41.15 67.6 1
11:50:20 2023-09-28 329626 326983 86991 85335 127236 133205 132869 132173 92526 92315 100532 104205 122426 123135 351627 375596 1005137 994482 367859 378961 114826 104364 111904 113930 128063 124131 117639 118087 80505 81732 263445 231425 671156 670929 209536 207660 268979 271143 315942 307224 326291 329962 342521 350329 324152 358889 710347 738398 523791 436247 286292 281676 327464 327187 341915 347693 347198 353272 392072 388735 632648 655001 41.15 67.6 1
11:50:21 2023-09-28 332563 328195 87152 85398 127630 131062 130979 130018 92886 92312 100742 101648 122730 123135 351483 378853 1011138 1001034 363028 378961 114971 104220 112216 114145 128652 124064 117965 118053 80647 81732 263187 231136 673791 672900 211213 208129 270914 270748 315192 307940 324636 328693 340913 347946 322559 359280 711301 743103 525125 432638 287360 280924 324969 325659 340882 347693 352074 354635 387979 387613 627221 653072 41.15 67.6 1
11:50:22 2023-09-28 330580 327396 87024 85335 127022 133192 132650 129760 94402 92379 100498 104205 122393 123205 350602 378755 999613 989392 365744 378925 114938 104220 111982 113930 128363 124131 117639 118053 80615 81699 263187 229807 674268 678562 209584 208571 270044 273049 315942 308984 325915 327595 345650 347245 324645 359982 711264 751097 523791 437219 286633 281211 324969 325694 341362 346648 350463 354348 391038 387542 623656 653704 41.15 67.6 1
11:50:23 2023-09-28 331459 327719 87226 85571 127277 130944 130741 130269 94757 92470 100675 101764 122730 123286 351060 375560 1005409 998036 368119 378853 115228 104364 112025 114088 128316 124131 117606 118299 80670 81924 263445 231243 673647 674804 210816 207625 270123 271143 315942 308085 326509 327702 342979 349662 322487 357588 710725 738544 523509 432498 285169 281781 326808 327600 341879 346855 347721 355675 389489 387613 629135 653035 41.15 67.6 1
11:50:24 2023-09-28 328728 327719 87081 84086 127168 133347 130468 129760 94466 92507 100637 101674 122393 123371 351096 378997 1008268 986711 368495 378925 114793 104509 111680 114281 128028 124541 117370 118573 80761 81985 264644 232873 666011 678672 211363 208460 268835 273822 317729 309219 328273 326678 342177 348680 324861 358307 710372 749504 525125 439710 285174 281499 328660 324839 342952 346855 352575 354062 389751 389933 623656 656864 41.15 67.6 1
11:50:25 2023-09-28 330411 327427 87086 85369 127194 130823 132927 129760 94499 92507 100498 101605 122646 123253 351060 376725 1013910 995931 364932 378961 114905 104436 111948 114122 128317 124098 117491 118414 80505 81956 263445 233052 670540 673815 209794 208094 270116 270317 316110 306829 328272 328161 342979 347704 323803 357875 708359 738963 526460 435126 286508 280889 326877 324839 344014 347617 350753 355420 390102 390957 627203 654921 41.15 67.6 1
11:50:26 2023-09-28 329659 328702 87111 85394 127198 131297 132800 132230 94499 92379 100498 101642 122679 123338 350566 378997 1008708 986711 364638 378673 114773 103018 111940 111373 128193 124679 117782 118675 80798 82083 265831 232873 671105 678228 209794 208960 269851 270919 318628 308565 328041 327631 341445 346544 324897 359835 709868 751625 526783 439088 286665 280034 325928 324839 342952 346855 350921 353526 387979 389933 626425 656864 41.15 67.6 1
11:50:27 2023-09-28 332527 326979 87115 85394 127270 130823 132927 129760 94597 92379 100740 101518 122763 123120 351344 378997 1007957 995931 360582 378925 114971 104330 112216 113897 128665 124064 117802 118053 80758 81924 267964 231207 675739 673851 209975 208274 270914 270748 315889 307654 324636 329403 342979 348925 323803 359244 709184 745029 529930 436138 287513 282325 328660 328063 340703 347795 351824 355242 387763 390612 629960 653962 41.15 67.6 1
11:50:28 2023-09-28 327582 326974 86928 85494 126779 133382 130105 132483 94336 92634 100362 101796 122160 124131 351091 376475 1016186 995272 364750 378745 114839 104663 111922 111288 127892 124474 117572 118380 80582 81956 263445 231603 676342 678155 210122 207625 270533 272134 315798 309875 328541 325730 342472 347669 322858 358163 708359 740076 523509 432570 286445 280889 327732 324839 342952 346334 347233 355424 389935 391386 627351 652999 41.15 67.6 1
11:50:29 2023-09-28 329902 326003 87144 85335 127351 130823 132809 129760 94499 92379 100670 101573 122646 123168 351627 376725 1004659 994639 367078 378407 114905 104364 112060 114122 128329 124064 117491 118053 80615 81699 263445 231567 671902 670893 209501 208682 269357 271143 315942 307189 326545 330429 342449 350540 324537 358889 712392 742993 523509 438868 284991 281640 327696 327564 342361 347938 348002 354003 388625 391799 630406 654965 41.15 67.6 1
11:50:30 2023-09-28 333147 326983 87111 85335 127202 130823 130797 129984 92760 92467 100850 101605 122697 123168 351199 378817 1011138 1001748 362550 378889 114938 104364 112060 111223 128515 124407 117768 118020 80725 81732 265529 230883 677940 674841 209794 208274 270914 270748 315942 308865 324636 328729 342979 348680 323839 359280 712281 739337 530841 432719 287765 280034 327269 325624 340846 347938 349089 355712 387979 387578 627185 652536 41.15 67.6 1
11:50:31 2023-09-28 329813 327431 86957 85361 126988 133294 130723 130122 94499 92507 100532 101605 122393 123253 351096 378685 1002487 988852 364677 378889 114905 104364 111982 114088 128418 124131 117639 118414 80670 81888 263445 229968 674210 678228 209765 208682 270389 273435 315762 309418 326364 327560 345650 347733 324356 359982 713912 749547 523791 437083 286007 281144 326663 328528 341879 346298 350427 354598 388589 387472 622737 655001 41.15 67.6 1
11:50:32 2023-09-28 332207 327234 85715 83850 127100 131006 130468 129726 94660 92406 100675 101732 122697 123371 351308 375596 1005409 1000021 367414 378925 114793 104364 111982 114054 128063 124440 117667 118053 80505 81699 267964 230883 676041 674841 210192 207590 270152 271108 315942 308120 327273 327702 342979 349416 322296 357624 711264 737814 523509 432516 285771 281777 326808 325624 341879 347378 347269 355712 389442 387613 628688 653169 41.15 67.6 1
11:50:33 2023-09-28 327755 327360 87017 85486 126988 133289 130377 132173 94369 92507 100498 101701 122361 123523 350566 378997 1005409 989591 368642 378925 114556 104398 111721 114122 128063 124541 117606 118414 80817 81985 270369 232783 672007 678709 209689 208170 270116 273822 315604 310094 327859 328564 342436 347946 324296 358160 710224 747035 530841 437701 284662 281905 327392 324730 342952 346612 349862 354598 389786 390789 623620 656864 41.15 67.6 1
11:50:34 2023-09-28 331059 326837 87226 85585 127066 131006 130468 129760 94499 92379 100637 101651 122833 123319 351627 376654 1005409 995346 366858 378745 114905 104364 111982 113964 128063 124164 117606 118414 80615 81956 263445 231603 674281 671841 209975 208309 269357 271178 315942 309329 326617 330429 342496 348224 324789 358962 710223 738544 524625 437769 285191 281746 327269 325133 342433 347902 347233 353526 389205 389316 630961 655001 41.15 67.6 1
11:50:35 2023-09-28 329426 327220 86966 85402 127198 133255 132800 132265 94499 92379 100670 101637 122426 123201 351096 378997 1008083 985975 364638 378961 114747 102875 111897 111320 128090 124612 117505 118675 80628 82027 265831 232873 681575 676643 209689 208960 269357 270729 316110 309133 328395 328463 341923 347631 324933 357875 708139 751477 529488 439088 286884 280034 325928 326676 342952 347414 350957 353526 387979 389862 623693 655001 41.15 67.6 1
11:50:36 2023-09-28 333147 326979 87152 85369 127442 130732 132835 129760 94532 92379 100670 104138 122562 123035 351096 377895 1007244 998837 360618 378925 114938 102765 112060 113930 128452 123793 117802 118053 80703 81699 263187 230883 674652 672863 209466 208094 270914 272134 315942 309912 324672 328729 342979 348925 324296 359280 710223 739337 523509 437367 287513 282525 328159 328063 340739 347795 349227 355529 387763 389186 630440 652389 41.15 67.6 1
11:50:37 2023-09-28 328264 327482 87017 85427 126988 133382 130286 132357 94369 92634 100705 101727 122361 123589 351060 376439 1016910 999330 365598 378853 114727 104764 111543 111320 127858 125256 117438 118675 80615 82069 263445 231603 671914 677565 210381 207625 270533 270317 315942 307224 329020 328564 341958 347704 323540 358163 708359 740673 526460 432606 286445 280889 325893 324839 342952 347675 348282 355173 390210 391135 627221 653999 41.15 67.6 1
11:50:38 2023-09-28 329550 326034 87152 85435 127236 130641 132869 129760 92589 92507 100532 104244 122594 123286 351663 378997 1005137 995346 366558 378925 114905 104398 112060 113964 128363 124131 117524 118414 80647 81956 267964 231389 672649 672352 209501 208780 269357 271143 315942 307654 327310 329226 342737 349800 324573 358742 713638 742737 523509 438941 285628 281671 328159 327772 342735 349336 348772 353562 388625 389933 632913 656864 41.15 67.6 1
11:50:39 2023-09-28 333147 328432 87144 85339 127232 130823 132835 129760 92760 92500 100814 101764 122833 123338 350952 378889 1010420 1001034 365064 378745 114872 104330 112060 113930 128487 124064 117763 118279 80771 81924 263187 230524 674369 674877 211662 208274 270914 270748 315942 308191 324672 328729 341699 348925 322559 359823 711301 740112 534898 432498 286920 281361 326808 325659 341879 347938 352575 355748 388015 387613 627185 653035 41.15 67.6 1
11:50:40 2023-09-28 329546 327431 86991 85427 127022 133281 132743 132230 94532 92379 100498 101680 122426 123168 351096 378155 1002524 990799 365747 378961 114905 104364 112060 114009 128329 124131 117606 118053 80670 81956 263445 230130 673269 677748 209501 208309 270615 273435 315762 309564 327626 327595 343361 347804 324645 359982 712392 750222 523509 436393 286007 281817 324969 325133 342483 345848 350108 354849 389786 388770 624312 656904 41.15 67.6 1
11:50:41 2023-09-28 331261 327490 85694 84086 127419 131297 130649 130122 94660 92634 100709 101764 122580 123660 351483 376690 1005409 995346 367078 378817 114806 104330 111948 114043 128363 124098 117606 118313 80831 81956 263445 231603 671280 671877 209975 208309 269357 271178 315942 307689 327079 327737 342979 350257 324825 358962 709220 739228 525125 437779 287106 281781 327269 326676 342674 347938 347233 353562 389205 389351 631855 655001 41.15 67.6 1
11:50:42 2023-09-28 329659 327755 87024 85427 127232 133196 132835 129760 94532 92507 100532 101683 122393 123253 351096 378997 1007280 986711 363866 378961 114747 104398 111715 113964 128363 124131 117606 118448 80615 82018 265831 232801 672282 676570 209724 209328 269926 272857 318592 306437 327859 330085 344919 348925 326541 358708 708359 749284 524625 439554 285954 281095 325963 324839 342952 346749 349370 351501 388015 389968 626461 656864 41.15 67.6 1
11:50:43 2023-09-28 332470 325893 87289 85438 127487 130823 131014 129691 94565 92125 100843 104072 122763 126083 351375 381680 1001740 992519 365744 378601 115380 104220 112216 113897 128665 123760 117639 118053 80615 81989 263445 231603 673036 674364 208882 208960 269736 272977 315942 309401 324672 329760 341410 347946 324861 357624 712884 746065 532193 437811 286043 281317 325402 325730 340882 347938 351487 354598 387432 388202 626461 656864 41.15 67.6 1
11:50:44 2023-09-28 328818 326979 87020 85402 127345 133196 132835 129760 94532 92379 100532 101637 122679 123168 350566 378155 1013154 995346 363280 380874 114905 104398 112087 111320 128425 124612 117763 118617 80660 82060 262310 231532 672773 680153 209870 208320 270914 270694 315192 307224 327079 330195 343431 348680 322822 359280 707147 745767 520875 432570 286992 280889 325893 325133 342952 345813 349898 357101 390210 389624 623459 653072 41.15 67.6 1
11:50:45 2023-09-28 328728 327396 86991 85368 127110 133222 130706 130303 94627 92634 100464 101669 122393 123438 351483 378997 1008268 986748 365139 378961 114747 104432 111715 114156 128028 124507 117410 118414 80505 81989 261102 232326 670708 678228 209829 208309 269357 272008 317621 306760 327749 327207 342472 348680 324933 357946 703097 749504 523509 439746 285133 281317 325963 324839 342952 346891 349334 351501 387503 391135 625500 655001 41.15 67.6 1
11:50:46 2023-09-28 330484 326034 87092 85343 127476 130862 132869 129760 94435 92315 100532 104172 122763 123035 351344 377895 1014019 998073 360402 378817 115394 104552 111957 111191 128494 124474 117782 118559 80973 81956 264644 232326 671527 672863 209947 208495 270540 270748 317101 306725 326617 329172 342943 347185 324332 358163 708183 739228 525125 436085 286445 280148 327406 326676 342397 348916 349089 355173 388015 390825 629106 654537 41.15 67.6 1
11:50:47 2023-09-28 329724 326983 87021 85427 126846 133391 132743 130122 94467 92507 100532 104239 122426 123168 350566 378997 1014629 994639 363830 378961 114938 104398 111715 111288 128063 124164 117606 118414 80505 81989 263445 231639 675417 678709 209975 207660 270914 270317 315192 307931 327541 326714 343502 347185 322858 358739 708683 744679 523509 432570 286920 280924 325928 326495 342952 345848 349089 356793 387467 389897 624312 654036 41.15 67.6 1
11:50:48 2023-09-28 331151 326988 87088 85435 127270 133289 130797 132230 94565 92500 100745 101701 122664 123404 350988 374364 1003800 997437 368083 378745 114839 102874 111982 114009 128097 124131 117606 118375 80660 81989 262310 231207 671902 672388 210423 208495 269357 271783 315942 307905 327310 327737 342979 348259 323516 359619 710761 739228 526460 436085 285169 281936 327269 325133 342433 347938 347269 354635 389786 388770 630925 654036 41.15 67.6 1
11:50:49 2023-09-28 328728 327202 86991 85372 127236 133192 132650 132299 94402 92379 100532 101637 122792 123371 350602 378997 1007994 986711 364969 378961 114826 104398 111749 114077 128063 124541 117410 118646 80505 81989 261102 232853 666653 677748 209536 208960 268979 273822 318628 308529 328104 328055 345225 349380 324789 358598 710372 749394 525125 439929 285151 281778 326877 324839 342952 347515 352325 355173 389822 390825 623656 656642 41.15 67.6 1
11:50:50 2023-09-28 329590 328191 85751 84020 127209 130936 130797 130122 94693 92473 100639 101732 122697 123404 351199 375981 1005372 993036 367598 378961 114806 104441 111876 114122 128418 124131 117606 118414 80739 82003 263445 231603 673275 672863 210157 208634 269357 271557 314933 308156 327577 328729 342979 348294 324861 358668 711301 739228 525125 437446 285249 281817 325402 325396 342952 347938 348246 354635 389786 389624 631408 655001 41.15 67.6 1
11:50:51 2023-09-28 329426 327467 87111 85314 127236 133486 133020 132299 94402 92507 100532 101701 122393 123712 351132 378997 1008781 986748 365005 378997 114971 104432 111982 114190 128097 124541 117606 118646 80840 81989 263445 232837 670111 678082 210275 208891 269357 271642 318628 308565 328395 328055 344919 349094 326771 358962 707111 749459 530841 440209 287514 281549 326877 324839 342952 346927 350283 353562 388625 391684 625537 656864 41.15 67.6 1
11:50:52 2023-09-28 332475 326877 87326 85421 127521 130823 130832 129726 94792 92125 100843 104105 122829 126188 351663 381141 1004645 992519 366040 378997 115004 104479 112060 113964 128487 124164 117802 118448 80703 81989 263445 231639 673891 674877 209501 208815 270152 271143 315192 311193 324636 330898 342472 347946 324861 358163 713368 747679 524826 437774 286548 281352 324969 325765 342397 346927 351524 354635 387503 387578 623693 655001 41.15 67.6 1
11:50:53 2023-09-28 327826 327023 86961 85527 126817 133486 132624 132518 94435 92507 100565 101732 122393 123404 350602 378730 1013191 995346 364932 378997 114938 104736 112060 111308 128425 124612 117681 118491 80836 82116 263445 232020 672149 680153 210052 208170 270878 272985 317729 307689 327541 327207 343537 349800 323276 359244 707111 745029 520875 432498 287180 280959 325893 325168 342952 345884 349089 356866 387467 390515 623656 653109 41.15 67.6 1
11:50:54 2023-09-28 329317 327577 87197 85511 127202 133382 132893 130381 92696 92634 100705 101764 122393 123404 351060 378853 1009702 989366 366558 378889 114872 104398 111948 114122 128028 124949 117491 118612 80670 82191 264644 232981 672044 678709 209794 208600 269168 271143 318178 306690 328578 327666 342436 348925 326771 359472 709364 749742 524078 440369 286486 280889 326877 326676 342952 347639 349862 351501 388015 391063 626388 656864 41.15 67.6 1
11:50:55 2023-09-28 332401 325967 87260 85361 127228 130823 132835 129760 94532 92379 100810 104062 122393 122950 350566 378428 1008744 998036 363028 378637 115506 104518 112112 111158 128405 124064 117830 118245 80628 81938 265831 232027 675875 673815 210157 208309 270806 272279 319006 307870 324672 329689 342762 349908 324524 358631 709147 742577 532193 436497 287526 279999 326842 327600 341602 348916 349299 355387 387943 389316 628837 653999 41.15 67.6 1
11:50:56 2023-09-28 329659 327693 87048 85854 126779 133266 130286 132518 94660 92634 100464 101860 122393 123675 350530 377859 1013117 995346 364604 378853 114905 104436 112025 114088 128329 124131 117572 118414 80670 81956 262310 231567 673653 678709 210499 208094 270914 270694 317729 307870 328041 326678 344275 348224 323768 358992 708359 739301 522192 432606 286965 281317 325857 326676 342952 346577 351751 356793 390210 389933 621820 653962 41.15 67.6 1
11:50:57 2023-09-28 329590 327427 87119 85398 127202 133298 132985 129760 94499 92507 100850 101796 122800 123489 350808 375417 1004512 1000320 368605 378745 114872 104663 112044 114054 128351 124098 117606 118414 80670 81938 264613 231369 671149 674841 210816 208094 270497 271972 315942 308156 327541 328427 341923 348259 324789 359472 710725 738926 525125 437842 285133 281817 327732 327600 342591 347902 348246 354849 389751 389588 630961 654633 41.15 67.6 1
11:50:58 2023-09-28 329763 327106 87119 85461 127442 131171 133020 130122 94532 92634 100670 101764 122763 123286 351591 376725 1014629 998091 364932 378997 114905 104398 111948 114156 128063 124507 117491 118612 80752 81989 272196 233781 671396 674841 210157 208600 270724 271143 316587 306261 328578 328693 342979 349729 324260 358199 709364 740636 525125 436048 287077 281352 327600 324839 342952 347902 348282 355712 387467 392270 630777 654965 41.15 67.6 1
11:50:59 2023-09-28 329671 326034 87302 83854 127718 130684 131197 129622 94824 92537 100882 101747 122899 123438 351483 378889 1005225 995346 366818 378925 114938 104542 112000 114122 128384 124131 117687 118414 80758 81985 270369 231639 671902 672863 209794 208960 270116 271557 317729 309292 327273 330402 342979 347704 324897 359509 710725 743900 524625 439710 285985 281746 325857 325361 342915 349407 349334 354312 389170 389933 629996 656398 41.15 67.6 1
11:51:00 2023-09-28 330360 327454 87111 85394 127232 133347 132835 129760 94532 92507 100498 101706 122594 123338 350566 379853 1010990 986748 362731 378925 114905 104364 111982 114043 128028 124131 117606 118414 80615 81956 264644 232326 673275 676534 211064 209370 270687 273049 319079 309899 327895 328515 344919 347733 326590 358127 707563 748206 524826 439687 286781 280818 326842 326676 342952 347378 353831 353381 389935 391099 625500 655001 41.15 67.6 1
11:51:01 2023-09-28 333411 326842 87293 85475 127453 131006 130832 130087 94791 92567 100709 104205 122594 123205 350566 378755 1003291 989554 364859 378731 114971 104297 112225 114020 128452 123997 117802 118092 80758 81699 263187 230130 677940 676311 209466 209077 270152 271108 315942 309090 324600 328693 342436 347946 324789 358163 711301 750520 530841 437497 286647 281781 324969 325694 342915 346891 350921 355406 389442 387578 623605 655001 41.15 67.6 1
11:51:02 2023-09-28 328496 326983 87086 85544 126783 133417 130377 132483 94466 92634 100671 101816 122127 123775 350530 376725 1014629 997359 364380 378925 114556 104364 111715 114054 128028 124949 117566 118539 80849 82018 263445 231532 670635 680153 210675 208425 270878 273049 318178 308085 328578 326678 342986 349765 323660 358703 709364 741722 523509 435090 286777 281549 328195 324839 342952 347395 348282 355675 390210 391684 628688 653072 41.15 67.6 1
11:51:03 2023-09-28 329120 329595 87255 85511 127164 133408 132800 129760 94402 92537 100532 101732 122646 123338 351078 378997 1011101 986711 365781 378925 114806 104504 111948 114122 127994 124507 117572 118414 80615 81989 262310 233016 670586 677748 210122 208960 269142 271178 316110 306939 328578 327702 342436 348925 326771 357588 708359 748242 532597 439746 286512 280657 327371 326676 342952 347658 350391 353526 387207 391063 626425 656864 41.15 67.6 1
11:51:04 2023-09-28 330813 326029 87213 85615 127232 130732 132962 129760 94532 92379 100740 104172 122679 123035 351096 377859 1007994 995931 363729 378601 115472 102590 112225 111158 128617 124440 118021 118245 80859 81938 263445 231461 676727 673851 210570 208600 270914 272279 318592 308085 326509 329457 342979 349416 324645 359244 709147 739264 532193 437178 288206 280034 325928 325659 341843 348427 352575 355712 388015 391099 629106 654965 41.15 67.6 1
11:51:05 2023-09-28 328746 327431 85715 85744 126958 133603 130377 130255 94467 92500 100709 101605 122393 123168 350284 377536 1011644 994639 364344 378889 114938 104398 111945 114088 128363 124131 117606 118380 80615 81900 267964 231603 672401 678709 210157 207949 270914 270694 315886 307905 327577 327172 343572 347669 323312 360932 708359 743555 527794 432570 286884 281418 327659 326676 342952 345848 349053 356504 390210 390515 623656 653035 41.15 67.6 1
11:51:06 2023-09-28 330880 325994 87119 85394 127232 131297 132809 129760 94532 92507 100498 101605 122664 123575 351091 375274 1004512 997437 368083 378781 114839 104518 111922 111168 128158 124098 117491 118380 80863 81868 263445 232783 671902 672316 210486 208600 269887 273822 317729 308120 327541 328658 342979 348259 324789 359217 710223 745332 526460 436461 285209 281817 327501 325396 342952 347938 347233 354635 389822 389624 630925 655001 41.15 67.6 1
11:51:07 2023-09-28 331298 326723 87413 85479 127442 130641 133054 129670 94532 92381 100670 104105 122763 123035 351096 377859 1010211 995931 360582 378925 114938 104330 112060 113975 128452 124064 117606 118053 80615 81956 263187 231603 678313 673851 210157 208309 270533 269493 317101 308120 326545 329724 341410 347185 324825 360366 711264 743555 506482 435126 288458 280069 325857 325694 342650 348671 349370 355748 388015 389316 628144 652801 41.15 67.6 1
11:51:08 2023-09-28 329590 326069 87119 85402 127385 131154 130580 130199 92728 92601 100639 101732 122697 123404 350386 381105 1004720 992389 365598 378889 114938 102875 111982 111158 128329 124064 117572 118053 80703 81699 264644 230023 674019 678228 209975 208926 270533 273822 315942 310941 326545 327737 343466 347946 324825 358163 710223 749344 532193 437083 286114 282642 326808 325396 342952 346334 350427 355424 390678 389316 621820 655001 41.15 67.6 1
11:51:09 2023-09-28 330953 326069 87152 85398 127106 130823 132835 129760 94402 92507 100705 101605 122393 123068 351096 376160 1005409 997359 367078 378961 114826 104364 112060 113964 128452 124098 117410 118053 80615 81956 263445 231603 673021 673583 210157 208815 269357 271747 315942 308120 326218 328693 342979 348259 324861 357086 711264 741759 525125 438430 285169 282077 327732 325624 342952 346920 348246 354598 389786 389897 633624 656139 41.15 67.6 1
11:51:10 2023-09-28 330797 327229 87259 85571 127134 131097 130468 130269 92495 92601 100709 101732 122393 123338 351096 378685 1008474 990975 363793 380836 114826 104364 111982 111373 128227 124541 117606 118612 80670 82102 267964 232837 674480 676790 209829 209649 270152 271073 316623 306974 328309 327772 342472 347946 324933 358199 706880 748242 528136 439975 286920 280776 326877 325364 342952 347938 351524 354598 388015 391063 626190 656398 41.15 67.6 1
11:51:11 2023-09-28 329861 326988 86991 85795 126992 133417 132800 132299 94467 92634 100532 101701 122393 123404 350566 377592 1005409 991035 368374 378961 114938 104398 111982 114156 128452 124541 117907 118414 80758 81989 263187 231243 675791 678709 210346 208960 270724 271972 315942 308226 328077 327666 343537 348925 324825 357086 710223 749344 530463 437428 285971 283109 327732 327138 344747 347093 351041 355456 391430 390957 623032 654891 41.15 67.6 1
11:51:12 2023-09-28 328619 329326 87280 85648 127272 133162 132650 132230 94500 92507 100670 101727 122697 123438 350530 376425 1014629 998185 364969 378961 114747 104504 111870 114190 128139 124574 117248 118728 80472 82134 262310 232981 663732 676790 210486 208309 270724 271143 315854 306296 329779 327702 341445 348259 324560 358739 707111 738999 525125 436429 286759 281781 327636 324839 342699 347938 349089 355712 387467 391719 629142 654205 41.15 67.6 1
11:51:13 2023-09-28 332092 326029 87340 85306 127687 130459 133089 129763 94598 92252 100843 104210 122796 123053 351627 378709 1005409 994639 366818 378673 114806 102875 112326 111244 128350 124474 117864 118477 80859 82083 263892 231461 672273 672827 209794 208995 269926 271178 318178 308050 327541 329724 342979 347704 326771 359577 711301 745731 529488 439847 286445 281817 327659 325624 342433 347176 350144 354062 388625 389897 629142 656864 41.15 67.6 1
11:51:14 2023-09-28 330813 326038 87177 85500 127476 133347 132927 129760 94532 92379 100884 101816 122679 123168 351096 378997 1007244 1000294 364627 378961 114971 104364 112060 113964 128452 124031 117802 118053 80790 81989 262310 230685 676024 674364 210157 208309 269864 270317 315942 308226 326545 329439 341480 347185 322822 359823 711337 739228 527294 432534 287014 281817 326808 325694 342397 347938 350144 357371 389478 388735 627351 653035 41.15 67.6 1
11:51:15 2023-09-28 328728 326038 87024 85460 126992 133231 132800 132449 94467 92507 100429 101796 122393 123760 350808 378817 1009722 990183 369092 378781 114872 104697 111888 111200 128282 124474 117491 118380 80615 81989 263187 232783 668680 678672 209975 208489 270533 272008 315690 310936 328614 328564 342986 348925 324825 358962 709144 747219 527794 438740 285098 281852 325893 324839 342952 346891 350427 354635 389822 391135 623656 656864 41.15 67.6 1
11:51:16 2023-09-28 331547 326029 87219 85421 127551 130459 133089 129580 94630 92315 100774 104105 122679 122866 351380 378997 1005409 992519 366040 378637 114905 104398 112060 113964 128274 124131 117606 118414 80670 81956 262310 231603 673150 672863 210010 209154 269962 271178 315192 308156 327577 329760 342979 347447 324933 357086 711337 745731 523791 439746 286043 281878 325893 325396 341915 347176 350144 354344 388625 389933 629142 656864 41.15 67.6 1
11:51:17 2023-09-28 330126 328664 85513 85427 127232 133196 130797 130018 92728 92500 100781 101732 122697 123338 350952 382219 1014019 991682 360474 378925 114938 104398 111904 114156 128213 124717 117572 118380 80615 82102 263445 232127 673150 677186 208882 208995 270724 270694 316623 307224 328077 328467 342472 347946 324825 359823 708683 747679 530841 436235 287837 280692 325928 327138 342952 347337 351560 356288 388015 389933 620026 655001 41.15 67.6 1
11:51:18 2023-09-28 328555 326038 86991 85490 126817 133417 130541 132265 94402 92507 100532 101701 122393 123338 350530 378997 1003984 989628 368083 378925 114859 104364 112060 114122 128097 124164 117606 118087 80647 82067 267964 230918 682870 678709 209829 208780 270533 271747 315942 309126 328077 327702 343572 348925 324573 357624 709220 749344 525125 437119 286007 282826 327269 325133 342952 346891 350463 355712 390678 389968 623350 656139 41.15 67.6 1
11:51:19 2023-09-28 328277 327471 85662 85663 127130 131097 130468 129726 94692 92634 100709 101828 122693 123371 350566 376124 1014629 1000320 364932 378961 114747 104398 111680 114100 127790 124679 117214 118646 80252 82134 261102 233052 664471 676311 210486 208309 270533 271143 315668 306725 328286 327666 344810 348259 324332 358992 707111 739264 526460 437056 286956 281971 325928 324839 344892 347414 348808 356540 387467 391994 627351 654036 41.15 67.6 1
11:51:20 2023-09-28 329659 328664 87144 85427 127144 133201 132835 132239 94500 92507 100532 101669 122393 123238 351096 379853 1010964 986748 362767 378961 114859 104398 111982 114122 128063 124131 117606 118414 80758 82134 263445 232326 674412 676790 209501 209614 270533 270729 319530 307189 327250 328463 342507 347946 324933 359280 707147 748314 530841 439124 287801 280593 326913 325133 342663 347652 351343 355420 387763 390957 622627 656324 41.15 67.6 1
11:51:21 2023-09-28 331207 326846 87297 85685 127399 130979 133112 129760 94565 92379 100565 101796 122833 123083 351060 378997 1007994 1000959 362586 378889 115414 104364 112216 113964 128487 123827 117836 118053 80960 81732 263187 230918 686360 674841 210192 208815 270465 270317 316145 308226 326581 329724 342197 347219 323348 360402 712344 739301 525125 432678 288445 281817 327732 326643 342952 348427 350427 357914 388625 388770 627221 653072 41.15 67.6 1
11:51:22 2023-09-28 333421 326073 87084 85460 127198 133382 132835 132207 94467 92571 100532 101764 122393 123404 350602 376160 1016910 995968 365781 378997 114556 104465 111715 111482 127817 124541 117214 118844 80252 82134 264644 232617 663875 676311 210851 208634 270914 271143 315889 307931 329582 327437 341480 348294 324825 358235 709220 741795 527794 436138 286768 281570 327759 324370 342915 348845 351575 356610 391278 392092 626277 653999 41.15 67.6 1
11:51:23 2023-09-28 330682 326064 87092 85468 127428 131097 132835 129760 94500 92507 100704 104239 122697 123205 351380 375596 1005409 993073 367078 378961 114938 103114 112060 113998 128063 124098 117606 118448 80647 81989 263445 231603 675916 672900 210192 208960 269772 272616 315192 308191 327614 328693 341172 348259 324537 357624 710798 745213 532193 439225 286043 281834 325893 325624 342952 347176 349089 354348 389513 389968 630515 656398 41.15 67.6 1
11:51:24 2023-09-28 329659 326705 87084 85460 127232 133192 132800 132230 94435 92507 100532 104244 122623 123168 351339 382183 1012540 991682 363427 378853 114872 104619 111922 111320 127926 124474 117471 118414 80703 82134 263445 232725 671111 676716 209682 209649 270152 270954 317101 307584 327786 328463 345334 347185 327233 357660 707111 748314 529488 440076 286920 281590 327901 324644 342952 347938 350427 354098 390210 391719 627351 656864 41.15 67.6 1
11:51:25 2023-09-28 331484 326034 87155 85335 127766 130459 133031 129670 94664 92125 100877 104105 122796 122866 351132 377592 1005409 993931 366040 378961 114938 104398 111980 114043 128063 124164 117524 118053 80647 81989 263445 231639 673275 672900 209829 209030 270152 271782 315921 308156 327577 330259 342979 347219 326771 357624 711337 745767 525125 440058 286481 281781 325893 325659 341951 347176 350427 354598 389205 389968 630479 656864 41.15 67.6 1
11:51:26 2023-09-28 330126 327467 87117 85427 127232 133192 132869 130199 92696 92500 100781 101764 122697 123404 350988 380581 1014019 991682 362622 378781 115294 104432 111982 113998 128063 124646 117505 118380 80703 81989 262310 232326 669332 677712 208882 209030 270842 270540 316879 307224 328578 328693 342472 347946 324897 359859 708683 748242 530841 437465 287904 280889 326877 325168 342952 347938 351596 355748 387207 390825 621820 655001 41.15 67.6 1
11:51:27 2023-09-28 331269 327127 87111 85511 127202 131006 132893 129760 94532 92379 100532 101712 122361 123120 350777 378720 1002487 989591 364896 378853 114971 104364 112138 114054 128777 124031 117768 118020 80758 81868 265529 229968 688073 676790 209794 208960 270533 271143 315157 309090 324636 328693 342986 348680 324825 358199 711301 751588 532193 437701 286848 281781 324717 326643 342627 346855 351451 355424 389751 387613 622700 657798 41.15 67.6 1
11:51:28 2023-09-28 328582 327431 85626 84202 126853 131463 130433 130636 94594 92891 100572 101912 122295 123893 350494 376367 1013836 996764 364641 378889 114905 104441 112290 114088 128418 124612 117667 118053 80758 81956 267964 231603 682606 677748 210633 208274 270914 271108 315633 308120 329079 327172 343502 348224 323803 361408 709364 739301 526460 432606 286884 281637 328391 326446 344892 347378 349053 356252 387432 391684 626869 653035 41.15 67.6 1
11:51:29 2023-09-28 329426 327131 87111 85511 127194 133250 132766 129760 94499 92507 100498 101637 122393 123168 350566 378997 1007957 986711 363793 378889 114905 104542 111948 114122 128028 124131 117572 118380 80615 81956 263445 233052 667679 676790 210157 209649 270116 271143 316587 307154 328578 328431 342436 348680 326771 358739 708110 748242 529488 440369 287360 280889 327335 327369 342952 347617 351307 354845 389957 391435 625353 656753 41.15 67.6 1
11:51:30 2023-09-28 333073 325897 87356 85597 127365 131097 130832 129760 92716 92379 100810 104205 122594 123205 351024 377823 1009941 998800 363804 378781 114971 104330 112138 114088 128631 123912 117606 117986 80758 81699 263187 231354 687549 673851 210192 208926 269418 270748 316110 308156 326545 329724 342197 349908 323803 360402 713119 739337 525125 432791 288685 281865 327732 327405 341879 348427 350108 357335 390210 388735 628320 653035 41.15 67.6 1
11:51:31 2023-09-28 327800 325994 87119 85435 127198 133391 132809 129760 94499 92507 100532 101669 122426 123253 350530 375596 1014629 995894 364604 378961 114793 104470 111680 114122 127872 124131 117214 118578 80582 82102 263445 233344 667251 674877 210535 208309 270914 271143 316110 306296 329582 327702 341664 348224 324789 358703 707147 739228 510129 436138 287073 281548 330526 326604 342807 349336 352140 355566 391278 392092 630925 653815 41.15 67.6 1
11:51:32 2023-09-28 330177 328391 87119 85435 127496 130823 133020 129760 94629 92507 100637 101637 122664 123338 351060 377859 1005409 994639 366558 378853 114905 104398 111948 113930 128351 124064 117410 118053 80615 81956 270369 231567 671902 672316 210157 208995 269962 271143 317729 310131 327541 329724 342979 347947 324933 357086 710186 747980 532193 439746 286007 281790 327659 325396 342591 349407 349862 354312 389170 389933 630925 656335 41.15 67.6 1
11:51:33 2023-09-28 329813 326003 87204 85427 127232 130823 132800 129760 94532 92379 100740 101611 122393 123168 350566 377859 1009702 1001005 364859 378601 114938 104364 112060 113964 128452 124098 117606 118053 80758 81956 263187 230685 677290 674877 210192 208647 269829 271143 315942 309595 326545 329190 342436 349765 323516 362033 714419 738361 523233 435506 286813 282501 327696 328528 342735 347759 349862 357314 389786 389316 629061 652888 41.15 67.6 1
11:51:34 2023-09-28 328728 326979 85499 85553 126992 131188 130468 132423 94434 92634 100532 101759 122393 123523 350530 378997 1007552 991570 368642 378961 114905 104542 111870 114156 128063 124862 117410 118612 80615 81956 263445 231567 668800 677529 210157 208926 270152 272424 315942 308120 328614 327702 343502 349662 324825 359254 708110 747915 525125 439088 285133 282726 326842 326567 342952 347581 350427 355136 390678 391994 625164 656864 41.15 67.6 1
11:51:35 2023-09-28 332293 325994 87119 85423 127202 130823 132809 129760 94532 92379 100670 104244 122393 122866 350284 378720 1001031 991777 364932 378853 115453 104258 112216 113863 128452 123194 117883 117952 80790 81667 263445 230685 678418 674877 209794 208995 270590 273822 317924 309564 324528 329582 345650 348818 324789 361006 712665 750869 522456 439014 286884 281781 325893 326643 341219 348845 351524 355136 389489 388735 627240 656864 41.15 67.6 1
11:51:36 2023-09-28 330126 328395 87144 85427 127232 133196 132809 129760 94402 92379 100498 104239 122393 123120 349509 378997 1011718 994639 363536 378889 114905 104364 111904 114122 128063 124131 117410 118414 80703 81989 267964 231603 675924 678709 210240 208309 269418 270919 316110 307905 328041 327702 344346 349416 323803 359823 707111 745767 527794 432570 287360 281834 325893 325396 342952 346612 352826 357335 390762 390789 621783 654500 41.15 67.6 1
11:51:37 2023-09-28 331496 328979 85726 84202 127381 131097 130741 130087 94758 92601 100882 101732 122697 123371 350880 376124 1008268 1000294 366671 378745 114938 104364 112025 114043 128317 124064 117763 118279 80758 81989 262310 230883 672510 675833 210816 207949 270914 271782 315942 309126 327541 329190 342472 349024 324296 358199 711301 740892 533546 432633 286508 282642 327768 325659 342627 347938 348808 356793 390643 389897 629069 656398 41.15 67.6 1
11:51:38 2023-09-28 329659 325778 87092 85402 127232 130823 132835 129760 94532 92379 100532 104177 122361 123226 350566 376690 1013154 995931 360654 377960 114938 104364 111904 114088 128028 124131 117491 118053 80670 81989 263445 232725 670536 672863 210157 208780 270914 271178 317136 306939 328041 329724 341410 348189 324861 359244 709184 739301 523509 436429 287765 280034 326913 325624 341879 349407 352826 358453 391205 392056 631823 654316 41.15 67.6 1
11:51:39 2023-09-28 330067 325857 87322 85475 127517 130823 130923 129691 94629 92507 100532 101677 122562 123201 350808 378997 1005372 994639 366040 378637 114872 104364 111870 114043 128240 124098 117606 118087 80647 81989 263445 231603 671778 672827 210157 209433 269962 271747 315192 308120 327577 330638 342979 348224 326771 357086 710223 743900 523290 439710 286007 281746 325893 327369 342433 347176 349862 354598 389205 389933 630479 656864 41.15 67.6 1
11:51:40 2023-09-28 330777 326003 87144 85394 127442 133196 132835 129760 94565 92379 100740 104138 122393 122950 350566 377859 1007244 1000294 360582 378889 114971 102974 112216 113930 128665 124098 117836 118053 80758 81956 262310 230883 677343 673851 210157 208960 269829 272555 315854 310387 326545 329724 341445 347185 323312 360402 712344 739264 532193 432534 287652 281570 327696 329225 342494 348319 350283 357768 391314 389139 629061 652815 41.15 67.6 1
11:51:41 2023-09-28 330324 325998 87148 85486 126931 133417 130580 130325 94466 92634 100498 101764 122393 123438 350422 378997 1005409 989628 368119 378371 114859 104398 111904 114122 128063 124131 117410 118414 80615 81956 261102 231603 675122 678709 210157 209335 270724 272388 315942 308226 328578 327666 343537 347150 324825 357086 709184 748812 525125 437096 285169 283308 325893 327138 344892 347414 350427 357101 390988 391099 623656 656864 41.15 67.6 1
11:51:42 2023-09-28 329943 326029 87306 85431 127614 130823 133020 129760 94532 92443 100532 101669 122393 123168 351096 377859 1005409 995346 367078 378925 114938 104398 112060 114122 128363 124164 117606 118053 80758 81989 264644 232063 674530 672827 210192 209649 270152 271972 317621 308156 328077 329760 343123 348259 326518 359872 713405 744891 525125 440259 286302 282598 328660 328259 342807 349863 350247 354598 389786 390515 632106 657724 41.15 67.6 1
11:51:43 2023-09-28 329975 325994 87152 85527 127236 133196 132800 130087 94532 92507 100532 101706 122393 123168 350790 378755 1010211 986748 362731 378961 114859 104364 111680 113964 128028 124098 117214 118053 80615 81956 261102 232326 672654 676790 209466 209614 270533 270729 316623 307189 327250 328463 342472 347946 324897 359280 707111 750034 526783 437210 288242 280889 326877 327138 342952 347938 351596 355712 389689 390789 621783 655001 41.15 67.6 1
11:51:44 2023-09-28 329820 327197 86999 85527 126988 133417 132624 132357 94402 92571 100498 101764 122393 123319 349545 378997 1005409 988852 368119 378925 114859 104470 111715 114043 128262 124131 117606 118087 80647 81989 260886 230918 676159 678709 210192 208960 270724 274210 315798 311047 328018 329962 343431 349380 324681 359982 712392 747769 525125 437246 285735 283397 327732 326676 345002 347373 351487 355712 390917 391135 623656 656369 41.15 67.6 1
11:51:45 2023-09-28 328655 328432 87024 85431 127236 133192 132800 129760 94532 92507 100532 101701 122393 123253 350566 376161 1014629 995968 364932 378997 114826 104398 111715 114122 128028 124164 117214 118414 80472 82078 263445 233545 668781 674841 210668 208634 270533 271143 316587 306296 329582 330200 341410 348224 324825 358739 707111 739264 525125 436561 286920 280924 327866 326676 342952 348916 349370 356252 388015 392078 629106 655001 41.15 67.6 1
11:51:46 2023-09-28 330126 326034 85467 85435 126817 133417 132624 129760 94402 92379 100532 104205 122426 123205 349545 378730 1011681 995936 363830 378925 114938 104470 111982 113964 128063 124399 117524 118053 80647 81956 262310 232076 674530 681051 210935 208675 270914 273242 318628 308050 328395 327560 344430 350401 324260 359823 707147 745731 527794 436125 287621 281711 325928 326920 344892 346535 349754 357371 387503 390789 624866 653035 41.15 67.6 1
11:51:47 2023-09-28 329017 326038 87144 85431 127198 133162 132466 129760 92495 92507 100532 104205 122393 123120 350037 374435 1005137 995188 368119 378925 114905 104364 112060 113964 128363 124064 117606 118087 80615 81989 263445 232783 671654 672863 211146 208634 270152 272388 315942 308156 327577 328693 341410 349059 326771 357121 710995 742847 526460 439321 286043 281852 325893 326382 342952 348916 348808 354635 392385 390541 634252 656642 41.15 67.6 1
11:51:48 2023-09-28 330090 325857 87228 85563 127100 131188 130468 130087 94660 92507 100498 101669 122393 123068 350337 381141 1008744 986674 362731 378961 114806 104586 111982 114156 128063 124098 117410 118414 80647 81989 263445 232689 669066 676790 209829 209977 270389 271143 317101 307189 328578 328729 342507 347946 326771 359823 708683 748314 523791 439755 287801 280999 327371 325168 342952 347938 351632 355173 387207 391099 623693 656864 41.15 67.6 1
11:51:49 2023-09-28 330990 326897 87119 85423 127228 133289 132800 129760 94435 92507 100532 104172 122393 123168 350284 378155 1002487 989628 365634 378925 114938 104398 112060 113964 128351 124064 117606 118053 80703 81989 263187 229968 673647 678228 210157 208995 270914 271178 315942 309847 327310 328729 343537 348925 324933 358992 711301 751625 532193 437738 286920 283109 326549 328455 344493 347093 351379 355566 390881 389482 622554 657761 41.15 67.6 1
11:51:50 2023-09-28 327650 326798 87055 85520 126992 133417 132624 132333 94693 92827 100464 101759 122361 123438 350320 376210 1014629 995188 364417 378925 114556 104538 111525 114224 127817 124746 117214 118646 80505 81989 267964 231603 678406 676790 210851 208600 270914 271178 315889 307689 329582 327172 342986 348294 324789 359051 707111 739264 524826 435162 286925 281874 327675 324839 342952 347938 349334 356288 388589 392619 629033 654500 41.15 67.6 1
11:51:51 2023-09-28 329907 325998 87309 85368 127236 133196 132708 129760 94402 92379 100498 104205 122393 123205 350037 378755 1010248 986748 360654 378925 114747 104364 111715 114043 128028 124098 117248 118053 80615 81989 263445 232127 671035 676790 209501 209030 270533 270729 316623 307189 328578 328963 342507 347946 324897 360112 710261 751403 525125 436791 288098 281211 328660 327600 342807 347510 351451 356610 387907 390789 620026 655001 41.15 67.6 1
11:51:52 2023-09-28 330549 327114 87293 85402 127198 130823 132743 129760 92684 92409 100498 104205 122426 123120 350566 378464 1007010 1000331 364932 378889 114938 104364 111982 113964 128097 123760 117524 118053 80703 81844 263187 232122 676790 674877 210192 208274 269453 271143 315942 309126 326581 328729 342197 348189 323576 359028 711068 738116 529129 432800 286486 281967 326808 326382 342952 347938 348843 357371 389822 389624 626953 653072 41.15 67.6 1
11:51:53 2023-09-28 328782 327737 87177 85618 127266 130732 132869 129760 94500 92315 100532 104105 122393 122950 350566 376725 1011718 995968 360330 378889 114938 104398 112060 113964 128363 123945 117533 118053 80647 81989 261102 232163 670653 672863 210935 208995 270914 270729 317172 310314 327786 330241 342834 350822 324681 359172 710372 741649 526460 436592 286777 280783 327901 327138 342433 348916 352325 355959 388625 391959 629069 654036 41.15 67.6 1
11:51:54 2023-09-28 331063 328159 85787 85388 127560 130459 132996 129366 94598 92125 100704 104072 122393 126083 350566 378997 1003984 992519 366040 378925 114938 104398 111904 113930 128139 124031 117410 118053 80537 81900 263445 231603 671654 672863 209829 209065 270152 271557 315227 308156 326617 330759 341410 347946 324933 358199 713426 749504 532193 439124 287153 281795 325928 326643 341326 348916 351560 355173 389205 388770 627351 655140 41.15 67.6 1
11:51:55 2023-09-28 328818 327260 87057 85527 127340 133011 132616 129760 94532 92379 100565 104239 122393 123120 350037 374471 1005409 996005 367078 378731 114938 104292 111904 113964 128063 123879 117248 118241 80615 81732 263445 230918 671276 675264 211301 209375 270878 272699 315942 308120 327432 329084 344919 351389 324380 361006 711301 742052 527794 432728 287076 282968 327732 325694 342952 347938 348808 356808 390846 389659 628876 654073 41.15 67.6 1
11:51:56 2023-09-28 328009 326034 87024 85460 127110 133196 132616 132230 94402 92571 100705 101637 122193 123168 350566 378464 1007280 988889 367078 378961 114747 104432 111715 114077 127906 124131 117214 118448 80505 82045 263445 232689 676015 678438 210227 208995 269357 272424 315668 307189 329056 327737 342507 347185 326771 357086 707147 749815 530463 440612 286445 281781 327406 326676 342952 347938 350463 354098 387503 390850 626167 657576 41.15 67.6 1
11:51:57 2023-09-28 330580 326003 87028 85431 127236 133162 132777 132230 94435 92443 100532 104205 122393 123035 350530 378720 1002524 989628 364969 378889 115294 104254 112060 113930 128487 123912 117763 117817 80937 81872 265529 229898 690217 676716 210087 209475 270698 273822 315654 309923 326545 329226 343572 348925 324933 361776 711337 748206 525125 437774 287539 283018 327269 326678 342952 347449 351596 355748 390690 388770 623656 656398 41.15 67.6 1
11:51:58 2023-09-28 326541 326073 87028 85887 126817 133080 130286 132425 94369 94530 100429 101785 122393 123623 349545 376196 1014629 995346 364372 378961 114859 104432 111982 113964 128063 124064 117548 118414 80758 81989 267964 231639 675035 678709 211005 208344 269418 271178 316110 308156 329116 327437 343572 348259 324789 359316 707147 742847 522192 435777 287360 281896 325963 324644 345831 347129 352367 357621 391314 390409 622591 653889 41.15 67.6 1
11:51:59 2023-09-28 330594 328787 87284 85622 127306 133289 132869 132139 94435 92379 100675 101828 122679 123135 349545 374435 1005409 1000758 367598 378961 114892 104287 112060 113964 128063 124131 117606 118087 80647 82134 264644 231243 673523 674877 211512 208960 270533 272840 315870 308226 328382 329226 342507 349337 324897 357660 711301 739071 526460 437788 286114 283109 325893 325694 342591 347938 348772 355387 390643 390480 631855 654669 41.15 67.6 1
11:52:00 2023-09-28 331533 328664 87264 85394 127232 130862 132994 129760 94597 92379 100706 104249 122426 123035 351060 377823 1008744 998800 360546 378925 114971 104330 112216 114009 128418 123879 117802 118053 80863 81924 263445 231441 676113 673815 210633 208995 269607 270694 316587 308156 326545 329760 341958 349130 324789 360438 711301 747219 536250 436125 288622 281729 328195 329225 342735 348845 350530 357404 390102 389720 628071 653999 41.15 67.6 1
11:52:01 2023-09-28 327790 326003 87081 85689 127080 131006 130468 129760 94499 92507 100747 101816 122361 123168 349473 378997 1002451 989591 367180 378853 114905 104542 111870 114054 128028 124098 117572 118020 80615 81956 263187 230847 672649 678709 210157 208960 270724 271143 315942 309559 328041 330195 343537 349662 324861 358199 711264 750034 524625 437515 286226 283273 327732 325624 344892 347414 351204 355675 391537 390754 622737 654965 41.15 67.6 1
11:52:02 2023-09-28 332003 325967 87298 85361 127653 130823 132962 129670 94696 92125 100843 104072 122763 122733 350566 378997 1003947 993931 366003 378889 114971 103045 112025 114088 128028 124064 117572 118020 80670 81956 262310 231639 675968 674841 210122 209433 270724 272545 316110 309090 326509 330437 345858 348711 326481 361006 713206 751060 530841 439563 286808 281640 328660 329225 341567 348916 351524 355136 392349 389649 627351 656864 41.15 67.6 1
11:52:03 2023-09-28 330141 325998 87182 85593 127460 130823 132800 129760 94532 92507 100532 101680 122393 123153 349509 378120 1013910 993931 363243 378371 114905 104398 112060 114122 128063 124131 117491 118414 80725 81956 263445 231603 671530 678709 210157 209154 269829 271143 316145 308156 328309 328693 343537 349416 324296 360366 709184 747182 523509 432647 287801 281746 325963 325624 342952 346855 350957 358151 390210 390789 621783 653999 41.15 67.6 1
11:52:04 2023-09-28 329244 326034 87152 85540 127198 133289 132800 129760 94499 92507 100498 101669 122393 123338 350284 378428 1008708 986674 364932 378925 114747 104398 111948 114122 128028 124164 117248 118414 80615 82102 263445 232788 666792 677748 210605 210061 270615 273822 319421 309656 328468 328587 346566 349908 327587 359945 710372 751097 525125 440369 286047 281781 327724 326459 342952 347866 350391 354312 391132 392163 627079 656864 41.15 67.6 1
11:52:05 2023-09-28 330590 325459 87208 85369 127535 130732 133054 129760 94662 92379 100670 104138 122594 122950 351037 377292 1011681 995968 360546 378925 114971 104364 112060 113930 128063 124064 117572 118053 80615 81956 263445 232362 687743 672863 210633 208995 270914 270317 317136 307654 326218 329760 341445 347947 324861 360402 710725 742810 532193 437083 288685 280692 326877 326643 342674 348916 350391 356504 387425 389933 630329 653204 41.15 67.6 1
11:52:06 2023-09-28 327564 328541 86961 85644 126783 133358 130105 132357 94499 92634 100498 101701 122393 123404 349509 377292 1011681 996055 364344 378925 114938 104398 111982 114122 128262 124031 117491 118341 80849 82018 264644 232076 672525 678709 211040 208821 270878 273822 318628 308050 328359 327401 343572 348259 324560 362033 710224 743519 527794 435108 287414 281781 329088 327600 345770 346891 349370 357335 388625 391959 625500 654729 41.15 67.6 1
11:52:07 2023-09-28 330126 327225 87111 85427 127198 133162 132901 129760 94532 92507 100498 101605 122393 123168 350284 375297 1005409 994482 367078 378925 114938 104398 111982 114043 128028 124131 117572 118053 80670 81989 263445 231567 672773 672827 210816 209433 270152 274598 317729 308191 328077 329190 341445 348259 326771 358163 711264 742810 525125 439746 286450 281781 325893 325659 342735 349756 352826 355456 393534 391314 631709 654854 41.15 67.6 1
11:52:08 2023-09-28 330768 325967 85533 85402 127446 133162 132869 129760 94598 92379 100810 101573 122426 123035 351096 377859 1007957 997961 360582 378601 115506 102875 112200 111320 128528 124373 117864 117919 80891 81971 264644 231461 676352 673165 210781 209614 269864 270694 316844 308949 326291 330460 342436 347981 324789 360438 712702 743592 528942 432606 288811 281746 325928 326678 342674 348630 350463 357914 387467 389316 627221 653035 41.15 67.6 1
11:52:09 2023-09-28 328555 326003 87115 85527 126992 133382 130377 130122 92558 92634 100498 101669 122361 123338 349509 378997 1005137 989591 366894 378889 114905 104364 111982 114122 128028 124098 117410 118053 80615 81900 263187 232122 674530 678709 210157 208995 270914 271972 315942 309595 328077 327702 343572 347185 324897 358199 710995 748059 519558 437369 286633 283926 328195 328259 344892 347271 351343 355566 391359 391506 624712 655001 41.15 67.6 1
11:52:10 2023-09-28 328000 326003 87152 84086 127310 131097 130468 129760 94532 92507 100704 101892 122328 123338 350566 375297 1014629 995931 364896 378961 114595 104576 111982 114156 128028 124541 117248 118612 80560 82191 267964 233344 666301 676311 211181 208960 270878 271557 317621 307189 330049 328427 342197 349267 324861 359280 707147 740709 526460 436429 287360 281883 328397 324839 342952 348916 349406 356504 387243 392341 629106 654965 41.15 67.6 1
11:52:11 2023-09-28 330177 327450 87111 85523 127232 133196 132835 129760 94532 92692 100532 101599 122393 123168 349509 378420 1013154 993931 362731 378925 114971 104436 111982 114077 128536 124098 117606 118053 80758 81989 261544 231603 673771 678709 210227 208960 269864 271143 316587 308156 328578 329475 346874 347697 324573 363102 712392 751477 527794 436247 288541 281640 328441 328295 342591 347938 351596 357371 387467 391399 622260 656864 41.15 67.6 1
11:52:12 2023-09-28 330594 328200 87148 85490 127399 131097 132835 132264 94532 92507 100532 101669 122426 123253 350001 378198 1007552 1000294 365966 378889 114938 104398 112060 113930 128063 123912 117410 118053 80703 81989 263736 230524 678832 674841 210781 208274 269418 271937 315942 309559 327577 329493 342472 348294 323839 359051 712884 743488 524826 432606 286920 283211 325668 325730 342952 348671 349334 357371 390952 392084 628552 653999 41.15 67.6 1
11:52:13 2023-09-28 330356 325963 85484 85402 127412 130823 132835 129760 94565 92379 100670 104172 122594 123035 350284 376725 1013910 998785 360654 378961 114938 104470 112060 114077 128063 124373 117491 118053 80703 81956 261102 232326 673399 673275 210816 209370 270878 273822 320435 309656 328163 330853 342979 350894 324717 359679 710372 742247 532193 437428 287765 280924 330292 327491 342952 348630 349406 356829 388015 392198 630925 655001 41.15 67.6 1
11:52:14 2023-09-28 333147 325782 87242 85394 127653 130732 132500 129670 94598 92379 100843 104105 122796 126260 351096 378155 1004696 993931 366040 378925 115004 104220 112216 111123 128452 124098 117606 118087 80615 82134 263278 232949 678568 676311 210192 209468 270914 271972 315889 309595 326509 329724 343502 348925 324933 358992 713156 748242 525125 438430 287427 281817 326808 328165 342952 347938 351560 356504 389478 389316 625266 656642 41.15 67.6 1
11:52:15 2023-09-28 330126 328395 87152 85460 127261 133298 132835 129760 94435 92507 100670 101669 122393 123153 350530 374435 1005409 995188 367899 378961 114938 104398 112060 114043 128363 124098 117606 118375 80849 82018 265831 231389 675542 672718 211195 209475 270497 272735 318367 308949 328163 329190 342212 349302 326771 357911 711155 743519 526460 439124 286450 282766 328391 328063 342952 349407 352325 356540 390988 390515 631892 655001 41.15 67.6 1
11:52:16 2023-09-28 328436 326897 87092 85523 127244 133046 132708 129760 94565 92571 100532 101637 122393 123168 350037 377859 1007244 986748 366558 378925 114938 104398 111749 114156 128139 124098 117248 118448 80615 82134 264644 233016 668457 677748 210816 208995 269926 272043 316587 307439 329779 328693 343502 347981 331134 357624 707111 748012 532193 440369 286974 281781 327901 327138 342735 347688 351235 354881 391205 392198 626758 658783 41.15 67.6 1
11:52:17 2023-09-28 331314 326007 87092 85398 127232 130896 132835 129760 94468 92379 100704 104172 122712 122866 350566 378420 1002487 992519 364932 378853 115539 102803 112200 111246 128638 123727 117898 117885 81085 81858 263445 230776 679776 674695 210052 209614 270914 271782 315889 308226 326436 331081 342986 348675 324933 359244 714419 748278 532193 438430 286633 281812 327269 327401 342674 347938 351560 355748 389205 388770 623693 655001 41.15 67.6 1
11:52:18 2023-09-28 329283 326003 86991 85527 126783 133358 130105 129760 94402 92507 100532 101882 122393 123238 349509 377931 1011718 995346 364675 378889 114938 104398 111749 114077 128363 124131 117606 118087 80703 81989 260016 231603 671530 678709 210851 208780 269829 271143 316145 308191 328614 330159 344571 348259 324560 360112 707147 745767 527294 436746 288049 282395 328623 328063 345867 346749 350037 357694 391867 391506 623510 654928 41.15 67.6 1
11:52:19 2023-09-28 329550 326029 87152 85494 127232 133112 132835 129760 94467 92571 100532 101701 122393 123205 350279 378781 1011064 988747 363720 378817 114872 103123 111888 111320 128193 124440 117356 118053 80670 82102 263445 232689 670593 677712 210710 210271 270533 273822 317101 308892 329202 328729 343021 347185 327233 359280 708146 748350 528136 440369 287801 281427 327901 325624 342952 347938 351596 355173 390210 392030 625574 656864 41.15 67.6 1
11:52:20 2023-09-28 330813 327968 87057 85427 127551 130823 132869 129760 94598 92379 100774 104205 122426 123035 350037 377895 1008744 1000294 360582 378731 115004 104220 112216 113964 128452 123542 117639 118125 80758 81989 263187 231278 691057 673851 210816 209586 269864 270919 316623 309090 327079 330491 345334 350822 324645 360222 711155 743410 526460 437282 288631 281176 329358 328528 342217 349407 350427 356559 388015 389968 632866 654463 41.15 67.6 1
11:52:21 2023-09-28 328464 326038 86999 85581 126817 133451 130105 130450 94691 92986 100608 102121 122295 123708 349402 376017 1014445 996690 364198 378709 114905 104509 111982 113964 128063 124612 117681 118279 80725 82045 267964 231639 680795 678709 211181 208815 269043 271178 319079 308156 328286 327207 343572 349059 324861 359859 707111 742883 527794 435126 287801 281905 325963 326676 345379 347938 349370 356866 388625 392341 627351 653072 41.15 67.6 1
11:52:22 2023-09-28 330126 325818 87140 85581 127232 131119 132650 129760 94565 92379 100774 104205 122393 123035 350320 375297 1005409 993036 367078 378925 115301 104432 112060 113964 128063 124131 117639 118087 80849 81989 263445 231441 672277 671877 210851 209732 270612 274598 318628 310973 328432 329582 342943 349721 326626 359982 713405 744047 533546 438750 286521 282678 325928 328528 342915 349407 349334 355712 390404 389968 631745 656398 41.15 67.6 1
11:52:23 2023-09-28 329011 326034 87028 85494 127228 133231 132835 129760 94565 92507 100565 101816 122393 123201 349509 378997 1008744 986785 364700 378997 114938 104432 111904 114077 128028 124098 117248 118414 80647 82134 263445 232888 683889 676790 210668 210306 270342 272008 317136 307259 329116 330429 343502 346943 327233 358775 708683 748314 521956 440369 287796 280924 327671 325133 342952 347938 351560 355173 390355 392030 625574 656398 41.15 67.6 1
11:52:24 2023-09-28 329659 326038 87028 85527 127114 133324 132624 132265 94435 94367 100670 101701 122393 123338 349545 378997 1005409 991072 367451 378997 114938 104698 112060 113998 128097 124098 117524 118414 80849 82018 263187 232122 675028 678709 210745 209837 270914 274328 315942 309923 328432 328587 344536 349662 324933 358775 711301 750419 525125 437842 286956 283542 325629 328528 345379 347693 351524 356540 391573 390789 622774 655001 41.15 67.6 1
11:52:25 2023-09-28 327564 326029 87032 85527 127379 133205 132624 129760 94565 92507 100532 101669 122361 123286 349509 375596 1014629 995968 364969 378731 114747 104610 111680 114190 127940 124574 117133 118753 80472 82247 263445 232582 666115 676790 211512 209392 269043 271782 316145 307224 330049 327737 343297 349337 324465 359316 708183 740682 530463 437367 287598 281852 327936 326676 342952 348916 352325 357331 392072 392919 627277 654353 41.15 67.6 1
11:52:26 2023-09-28 329710 327727 87066 85468 127232 133231 132650 132239 94468 92507 100704 101669 122426 123168 350037 378755 1011718 989628 362731 378997 114938 102875 112084 111341 128124 124440 117505 118313 80693 82116 265831 232546 671906 677638 210052 209977 270914 271178 317836 307905 328322 329475 343226 348680 324933 363065 709220 753734 525125 437902 288685 281352 328623 325659 342952 347938 351668 356829 390210 391170 622737 655001 41.15 67.6 1
11:52:27 2023-09-28 329546 328432 87177 85368 127232 130927 132743 129760 94500 92507 100532 104205 122393 123153 350320 377895 1007280 1001791 364344 378961 114971 104398 112060 113964 128452 123945 117639 118053 80929 82022 263187 230721 674516 674877 210851 208995 270465 271213 315227 309847 327577 329795 342472 349765 323839 360438 713426 739264 523233 436125 287778 283025 328391 328993 342771 348845 351343 357768 393534 390302 629024 653778 41.15 67.6 1
11:52:28 2023-09-28 328391 325959 87119 85402 127202 130823 132800 129760 94499 92507 100532 101674 122393 123168 350001 375874 1018360 1000208 364823 378745 114839 104730 111888 111482 128158 124064 117438 118279 80582 82069 263445 233416 673036 675264 211230 208926 270914 271937 317101 307645 329020 329582 341958 348224 324861 359280 711264 741685 526460 437046 287324 280854 327901 326884 342674 347141 350391 356756 388015 391648 630777 655001 41.15 67.6 1
11:52:29 2023-09-28 331547 325928 87204 85427 127232 130732 130940 129760 94532 92379 100843 101680 122594 122950 350566 378420 1002451 992482 365708 378889 115004 104330 112294 114020 128754 123279 117917 117905 80758 81776 267964 230721 679537 674877 210157 209942 270914 271972 316110 309524 326545 330723 342986 348956 326264 362033 716455 752161 530841 438594 287419 284531 327696 327524 342735 348916 351560 355712 389170 389280 625607 655747 41.15 67.6 1
11:52:30 2023-09-28 330594 327931 87144 85516 127236 130819 130468 129760 92728 92467 100850 101790 122631 123338 350422 374328 1008194 1002186 367378 378673 114872 104436 112060 114122 128329 124098 117648 118341 80725 81924 263187 230883 687991 675744 211442 208780 270914 272805 317729 309559 328810 329457 343502 349826 324825 358199 712811 740891 529129 436429 286884 283507 325857 325694 342627 348916 348808 356540 390952 390480 630925 655968 41.15 67.6 1
11:52:31 2023-09-28 328264 327655 87119 85553 126980 133205 130286 129760 94499 92634 100498 101701 122361 123319 349509 377859 1008268 989591 368119 378889 114714 104470 111911 114156 127906 124131 117214 118414 80615 82102 263445 232092 669678 678228 210816 208995 270806 275182 319261 310314 330172 328551 343431 350401 327392 359322 711886 749888 523509 440369 286007 282642 327600 327138 344892 347831 351451 354598 389751 392305 625206 657761 41.15 67.6 1
11:52:32 2023-09-28 332475 328395 85670 84274 127591 131097 130649 129726 94824 92601 100882 101701 122697 123338 350350 381141 1002487 992482 365710 378745 115572 104364 112372 113897 128754 123608 117796 117919 81044 81699 263187 230524 679657 676790 210570 209649 270914 271972 316145 310029 326545 330491 343537 348925 326771 359280 713389 748242 525125 438740 287765 281817 327732 327437 342952 347938 351077 356252 389786 389316 623693 656864 41.15 67.6 1
11:52:33 2023-09-28 327533 326727 86953 85728 126783 133603 130105 132449 94467 92832 100498 101828 122361 123404 349509 376761 1013117 995346 364050 378925 114938 104398 111982 114122 128329 124131 117606 118053 80758 82018 270369 232040 673228 680043 211336 208821 270914 273822 319079 308949 328432 328055 345432 349233 324825 360366 707111 745023 512426 435053 288179 281931 327371 325624 346332 347414 350144 357878 389170 392270 625980 654965 41.15 67.6 1
11:52:34 2023-09-28 330360 327260 87144 85494 127236 133162 132835 129760 94532 92571 100774 101701 122393 123168 350284 374435 1005409 995931 367598 378961 114938 103079 112060 114156 128329 124098 117606 118414 80758 82069 263445 231603 676041 672863 211548 209468 270914 275106 315633 309090 328578 329689 342986 349826 326771 358163 711301 745213 533546 439211 286853 283074 325928 325694 342952 347695 351787 357042 394370 390850 633624 654854 41.15 67.6 1
11:52:35 2023-09-28 330590 325959 87340 85435 127657 130641 132500 129760 94630 92507 101018 101573 122393 123035 350566 377557 1013910 1000926 362695 378961 114971 104432 112165 111385 128391 124776 117648 118477 80859 82149 265831 232546 672499 675650 211336 209767 270914 271937 318097 307905 328614 330473 344919 349267 324501 359859 710223 744047 523839 437774 287801 281781 328893 325624 342952 350512 350427 356829 387467 393481 630961 655001 41.15 67.6 1
11:52:36 2023-09-28 330741 325998 87340 85461 127653 130823 133089 129760 92371 92379 101050 104177 122796 122902 351096 378997 1005409 995346 366003 378925 115004 104398 112060 114088 128452 124098 117606 118414 80790 82102 262310 231975 685488 674877 210157 209649 270914 271972 318403 310029 326581 330723 343502 348925 326771 359280 713352 748278 530841 439202 287513 282826 328159 330159 342663 348319 351487 356105 392422 389447 625045 657220 41.15 67.6 1
11:52:37 2023-09-28 330126 326731 87264 84086 127198 133255 132800 129760 94532 92507 100670 101669 122393 123253 349509 374435 1007585 998036 368237 378637 114872 104624 112112 111255 128316 124355 117471 118279 80804 82083 262310 231567 675542 672863 211230 209405 270878 272805 316075 309126 328578 329724 345870 350210 324897 358235 712344 739264 527794 437469 286889 283631 325893 325730 342952 348916 351501 357914 391537 390789 628688 654965 41.15 67.6 1
11:52:38 2023-09-28 327972 326696 87152 85586 127228 133451 132800 132265 94532 92634 100532 101796 122393 123438 350037 378730 1008268 990799 368119 378961 114826 104470 111749 114122 127756 124131 117214 118414 80615 82102 262310 232092 670075 678709 210816 209614 270533 272876 315192 308156 328160 328463 343537 348224 326771 359872 712318 747427 523791 440259 286374 283166 327759 327600 344529 348773 351379 355529 391537 392305 626425 657576 41.15 67.6 1
11:52:39 2023-09-28 331547 325739 87177 85427 127564 130896 132904 129760 94565 92379 100877 101701 122917 123120 350808 378961 1002340 994527 365598 378745 115572 102726 112268 111158 128631 123760 117802 118053 80896 82018 265831 231603 679257 676790 210192 209649 270878 272318 316145 310100 327310 329760 343537 349201 324933 359316 713352 748242 525125 437774 287513 282903 327124 327631 342952 347938 351596 356793 390333 389897 623656 656864 41.15 67.6 1
11:52:40 2023-09-28 328496 326003 86991 85643 126817 133451 130105 132575 94401 94497 100498 101943 122361 123675 349509 376725 1014629 996764 364087 378925 114938 104432 111982 114122 128063 124131 117606 118087 80758 82102 263445 231603 673275 678709 211512 208960 269829 271782 318628 311413 329253 330751 345396 349686 324717 360294 710372 744808 501948 435559 288301 282642 326842 325624 343440 348916 352575 358165 389205 392234 625537 655001 41.15 67.6 1
11:52:41 2023-09-28 329170 325994 87186 85833 127385 131154 130736 130199 94693 92634 100709 101759 122529 123371 350386 378853 1011138 986711 364123 378961 114905 104702 111819 111320 127994 124131 117524 118414 80703 82102 263445 233016 668680 676790 210816 210306 270533 271783 317136 307905 329582 329190 343502 349841 327514 359280 708647 748314 528136 440475 287801 281594 327671 325624 342952 348916 351632 355424 387467 392270 626906 655408 41.15 67.6 1
11:52:42 2023-09-28 329813 326731 87182 85435 127270 133196 132835 129760 94565 92379 100843 104205 122825 123035 350530 377859 1008708 998837 360582 378889 115004 104398 112216 113998 128452 123879 117802 118020 80790 81989 263187 231441 685453 675264 211265 209697 272411 273049 319304 309453 326910 331081 345676 350894 326590 360294 711264 744464 523509 437409 288468 281742 327335 326643 342674 347176 350957 357188 388015 390515 629106 654036 41.15 67.6 1
11:52:43 2023-09-28 329975 327355 87413 85630 127100 131188 130468 130087 94791 92601 100848 101695 122393 123168 349509 378997 1014445 996764 363757 378925 114938 104432 111980 111288 128363 124131 117524 118053 80758 82134 262310 231639 673150 678709 210851 208960 269864 271592 316876 308191 328614 328729 345332 348224 324825 362807 708146 747387 527794 432642 288341 281817 326877 325694 345379 347378 350957 357914 388625 391135 623620 653999 41.15 67.6 1
11:52:44 2023-09-28 330126 325739 87144 85435 127236 131262 132558 129760 94565 92507 100532 101605 122393 123205 350037 374435 1005409 995968 367859 378889 114971 104398 111982 113964 128063 124440 117681 118375 81020 82018 274597 231461 671276 674218 212035 209475 270612 272735 318178 309090 328578 329457 343261 351848 324789 361043 711228 741722 526460 438740 286862 283400 325928 325730 342952 348916 349334 355712 390952 391063 631855 655001 41.15 67.6 1
11:52:45 2023-09-28 328464 326003 87084 85443 127236 133231 132743 132239 94532 92507 100532 101677 122393 123253 349509 378428 1008744 986748 365253 378889 114938 104432 112060 114077 128063 124131 117248 118448 80758 82134 267964 233052 670075 677748 210851 210306 270152 272388 317136 307689 329582 329172 343502 347704 325418 358992 709184 748314 521956 440369 287837 281878 328397 327991 344747 348666 351343 355027 391314 392198 627240 658696 41.15 67.6 1
11:52:46 2023-09-28 330990 325998 87032 85456 127232 133417 132835 132265 94565 92507 100774 101701 122426 123168 350284 377592 1004696 991777 365747 378637 115472 103125 112225 111255 128316 124440 117667 118245 80859 82027 265529 230023 672634 678228 210851 209977 269008 274607 318178 310753 327541 329226 344571 347704 326663 359715 712884 748242 523509 437811 287801 283546 327732 326678 344892 347938 351560 356829 391537 389968 622737 656398 41.15 67.6 1
11:52:47 2023-09-28 327800 328664 87144 85610 127374 133443 132616 132391 94402 94465 100498 101785 122361 123656 349545 375560 1014629 994482 364932 378731 114747 104538 111715 114032 127851 124541 117214 118323 80790 82134 262310 231603 669702 678228 211512 209732 269641 272008 316623 309126 330049 327737 344571 349861 324897 360402 710261 745065 527794 436483 288184 282536 327494 327187 346356 348529 350283 357731 392568 393445 627351 655001 41.15 67.6 1
11:52:48 2023-09-28 328724 327732 87092 85527 127236 133205 132717 129760 94565 92507 100532 101732 122631 123489 350561 381032 1012577 991682 362330 378817 114872 104624 111807 111375 127926 124131 117248 118053 80615 81989 270369 232076 669083 676790 210192 210341 270914 273822 318175 308156 329582 329493 343537 348925 326771 362807 709184 751519 530841 439124 288445 281650 329554 325659 342952 348916 353657 356793 387467 391994 623215 656398 41.15 67.6 1
11:52:49 2023-09-28 329813 325743 87186 85435 127232 130931 132835 129760 94500 92379 100565 104239 122393 123035 349509 377859 1005819 1001791 364087 378997 114971 104398 112060 114009 128452 123727 117606 118020 80929 81989 260886 230883 674756 674841 211181 209649 270878 271557 316145 309564 327786 330509 345858 350858 324753 360402 711191 745586 528942 434990 288694 281676 325928 327366 342952 347176 350993 357621 390725 389933 628552 654500 41.15 67.6 1
11:52:50 2023-09-28 326477 326705 87024 85460 127288 131459 130398 130325 92665 92634 100639 101828 122328 123623 349858 375453 1018924 998147 364932 378961 114523 104538 111603 111502 127606 124574 117181 118448 80647 82102 264562 231496 669648 676790 211512 208995 269418 271972 316623 308900 330049 327702 343537 349337 324933 360112 710259 739337 527794 436466 287837 281962 327936 324550 345379 348916 349406 357408 389786 393517 629844 655001 41.15 67.6 1
11:52:51 2023-09-28 328782 325503 87152 85527 127438 133196 130940 129760 94565 92571 100704 101669 122393 123168 350284 377292 1005409 995346 366818 378997 114971 104432 111982 113964 128063 124098 117524 118053 80758 82067 263445 231603 672773 674784 211265 210061 270878 272770 318628 309020 328468 330616 344919 349686 327101 361006 711337 744642 526460 440058 287028 283631 326913 325694 342952 348250 350180 355712 390846 391099 631445 656864 41.15 67.6 1
11:52:52 2023-09-28 332475 328195 87318 85563 127517 131006 130741 129726 94758 92601 101056 101770 122393 123035 350037 377895 1009554 1003027 362731 378889 115004 104398 112216 111320 128350 124499 117606 118053 80790 82134 267964 230883 674129 674877 211181 209468 270688 271143 316145 309812 327614 330527 343261 348259 324825 360510 713426 742883 533546 432606 288721 282784 325893 327437 342952 346920 351487 358676 389786 389968 627221 654036 41.15 67.6 1
11:52:53 2023-09-28 329394 326029 87032 85619 127026 133266 132708 132265 94435 92634 100532 101764 122393 123404 349509 378730 1005409 991814 368083 378961 114938 104432 111904 114043 128028 124064 117600 118457 80849 82163 263445 231496 669961 679671 210745 209510 270914 272735 317512 310029 328286 328463 344571 347739 326518 360969 710761 750525 533546 437883 287054 284303 326913 325396 345379 347938 351524 356793 392158 392270 623693 656864 41.15 67.6 1
11:52:54 2023-09-28 329834 325857 87447 84191 127619 130732 132904 129760 94533 92507 100742 101674 122393 123068 350566 377895 1005409 995272 366624 378997 114938 104432 112060 114032 128097 124164 117548 118087 80790 82022 263445 231639 672649 672863 211041 210306 270914 272459 316180 309126 329116 331260 341480 348224 331207 358775 714436 747915 529488 440369 286956 282775 326913 325694 342952 348250 353390 355748 389822 391719 629142 654446 41.15 67.6 1
11:52:55 2023-09-28 329193 326038 87177 85468 127236 133289 132835 132230 94435 92609 100532 104239 122393 123083 349545 378791 1013191 992519 362477 378673 114839 103260 112009 111200 127960 124098 117505 118313 80804 82027 263445 232183 673731 678709 210192 209684 269899 271178 317955 308984 329079 329760 343537 353104 324609 360366 710223 748242 533546 436556 288960 281781 327636 325694 344624 347938 351668 357914 387503 392305 621856 654729 41.15 67.6 1
11:52:56 2023-09-28 329279 326034 87066 85468 127266 133205 132869 132264 94565 94367 100565 101669 122393 123168 350530 377666 1007244 1001080 365966 378889 114971 104398 112060 114077 128097 123912 117606 118087 80790 82134 263187 230918 674731 674877 211181 208669 269899 272424 315192 310100 328345 329795 343502 349337 324825 359859 713426 742920 500244 437056 287549 283471 328427 327295 342915 349372 350247 358529 391980 391589 628071 655001 41.15 67.6 1
11:52:57 2023-09-28 330126 325778 87186 85435 127560 130823 133020 129760 94565 92507 100773 101669 122833 123371 350279 376439 1014482 1002362 363720 378781 114872 104769 112078 111288 128158 124164 117538 118053 80758 82134 264562 233237 671654 674572 211442 209649 269383 271972 318178 307654 327981 330723 342197 348259 326771 359823 710725 744464 530463 437738 288445 281317 328397 325694 342952 347993 350921 357335 388015 391648 630925 655001 41.15 67.6 1
11:52:58 2023-09-28 333147 325963 87152 85402 127232 133205 133020 129760 94597 92379 100774 104172 122393 123035 350037 378420 1003947 992482 366003 378925 115004 104364 112372 114054 128665 123523 117999 117986 81044 81868 263445 230559 679037 676790 210486 210124 270914 272388 319304 311450 329000 330974 346874 349729 327283 359679 714290 752161 525125 440223 287621 282932 329358 327595 342361 349653 351632 355712 392422 389791 627351 656864 41.15 67.6 1
11:52:59 2023-09-28 330126 325967 87204 85677 127198 131027 130636 130199 92760 92500 100709 101732 122580 123338 350422 374293 1005262 1001034 367825 378889 114971 104470 112060 111385 128179 124064 117695 118020 80670 81989 263445 232783 672521 674841 212261 209030 270914 272840 315192 309126 328578 329760 343502 350105 326771 358199 712344 741722 533546 438740 286884 283542 325928 325694 342952 348916 352552 357878 391573 391099 629069 655001 41.15 67.6 1
11:53:00 2023-09-28 328464 327260 87144 85614 127202 133324 132809 132265 94532 92756 100498 101732 122393 123371 349509 377859 1007957 988889 365909 378961 114938 104432 111715 114190 128413 124541 117410 118414 80703 82102 263892 232653 673964 677529 211301 209879 270842 273499 318628 308050 330443 329084 343431 350894 328123 361006 712392 751551 523509 441306 287099 283025 330526 327600 345599 348916 351524 355424 390227 393445 626906 655140 41.15 67.6 1
11:53:01 2023-09-28 332962 328660 87447 85714 127517 131188 130832 130087 94857 92601 100742 101796 122562 123205 349545 378155 1003947 994515 365449 378601 115004 104398 112372 113930 128528 123523 117917 118020 80790 81699 263187 230165 680638 676790 210704 210061 269418 272388 316623 310100 327577 330723 344536 347185 326771 359823 714436 748242 523509 438740 287801 282642 327501 327666 342952 347938 351596 357644 390643 389897 623620 656864 41.15 67.6 1
11:53:02 2023-09-28 328496 327463 86991 85606 126812 133447 129743 132391 94467 94595 100671 101822 122361 123471 349509 376160 1014629 997359 364896 378961 114938 104398 112060 114156 128063 124619 117648 118375 80849 82163 265831 232183 673523 680635 211406 209328 270914 272283 319079 308949 329582 328427 345090 349791 324861 360294 710372 744427 529129 435411 288242 283131 327494 325361 343440 347404 349898 357371 389786 393517 629069 655001 41.15 67.6 1
11:53:03 2023-09-28 330356 325897 87284 85681 127487 131084 132901 132239 94532 92634 100670 101764 122697 123253 350248 378755 1013154 992333 362731 378925 115301 104504 112216 114077 128329 124131 117606 118414 80993 82102 267964 232291 673523 678709 210633 209977 270843 271557 317136 308226 329582 329724 343537 348925 324933 360474 710259 748242 526460 436429 288757 281914 327671 325694 342952 347938 353657 357914 388589 391994 621820 655001 41.15 67.6 1
11:53:04 2023-09-28 329511 325998 87182 85769 127266 133289 133020 129760 94565 92507 100774 101674 122426 123035 350530 376797 1007244 1001791 366748 378601 115506 103120 112200 111352 128528 124440 117661 118279 80947 81971 263187 231100 675111 675833 211230 208960 269864 272353 318628 310646 328309 329724 343502 349826 324825 360258 713931 743103 530463 432741 287562 283542 325928 327172 342952 348916 352552 358676 390952 389933 627221 654500 41.15 67.6 1
11:53:05 2023-09-28 328728 328810 87117 85655 127232 133294 132809 129760 94598 92507 100954 101657 122393 123205 350037 375596 1014629 998837 364932 378997 114905 103018 111982 114190 128028 124507 117410 118448 80615 82247 263445 233745 676403 674877 211548 209614 269829 274598 317136 309110 330282 329724 342986 349546 324933 360366 710223 739337 533546 437774 288003 281927 328893 325624 342952 347730 350463 357624 387467 393481 631892 655001 41.15 67.6 1
11:53:06 2023-09-28 330813 325731 87219 85343 127877 130641 132962 129760 94598 92315 100877 104072 122796 122950 350315 378817 1006867 995272 365893 378587 115413 104658 112268 111200 128494 124440 117572 118323 80790 82134 263445 231603 677253 676790 210816 210706 269418 272424 319530 309923 327541 331260 343572 347219 324645 359823 713389 749742 530841 438375 287837 282678 325893 327702 342952 348916 351632 356793 389786 389933 625537 656864 41.15 67.6 1
11:53:07 2023-09-28 330126 326003 87182 85718 127433 133417 132962 132139 94565 92634 100670 101732 122393 123153 350566 375560 1005409 995188 367078 378925 114938 104432 112060 114156 128063 124098 117606 118087 80758 82134 263445 231639 677059 672863 211329 209977 270914 272840 319079 309126 327713 329724 342436 348294 331243 358992 713389 747219 525125 440369 287360 282678 327406 326643 342952 348250 351524 355712 390678 391959 632824 655408 41.15 67.6 1
11:53:08 2023-09-28 328254 326003 87177 85581 127202 131297 130797 130234 92760 92662 100814 101796 122730 123168 350422 381141 1014019 991682 363134 378925 115268 104470 112060 114077 128213 124612 117606 118380 80960 82134 263445 232127 673529 677748 210192 210341 270395 271178 318061 308191 329582 329724 343537 348925 326771 360474 709721 748278 532193 437811 288973 281892 327901 325694 342952 348916 353693 357371 387503 392305 622737 655001 41.15 67.6 1
11:53:09 2023-09-28 329813 325747 87186 85486 127236 133289 132835 129760 94598 92507 100532 101720 122426 123035 350037 377859 1007280 1001791 364896 378925 115004 104432 112060 113964 128363 123727 117639 118053 80790 81956 263187 230524 682797 674841 211265 209370 273025 273822 318628 311565 327663 332309 343396 350894 324645 360294 713206 739192 517546 432723 288242 283109 328159 327631 342952 347141 350463 358676 394091 390683 627351 654036 41.15 67.6 1
11:53:10 2023-09-28 330214 328518 85734 85537 127517 130997 130832 129726 94824 92601 100742 101689 122697 123168 350284 376725 1014629 1000146 364235 378925 114971 104770 112060 114122 127926 123760 117443 118414 80703 82102 262310 233052 670785 674364 211512 209942 269453 274328 318097 307689 329349 329795 342472 349024 324933 360112 711264 743555 533546 437774 287891 281317 328663 325694 342952 347695 350957 356829 388015 391684 630479 655001 41.15 67.6 1
11:53:11 2023-09-28 330813 325735 87186 85494 127774 133162 132869 129760 94598 92379 100877 104172 122664 122950 349545 378155 1002524 992519 366040 378961 115037 104398 112294 113897 128452 123194 117917 118323 81025 82018 263445 231029 682513 676201 210710 210201 270914 272699 319079 309923 327541 331224 346384 347219 326540 362549 716537 749778 525125 438758 287801 282678 329125 327702 342915 347695 351632 356793 389822 389968 626778 654446 41.15 67.6 1
11:53:12 2023-09-28 331063 328318 87378 85652 127394 133298 132835 129760 94565 92507 100704 101701 122393 123035 350001 377364 1007280 1001643 365966 378925 114971 104432 111980 113964 128063 123760 117606 118053 80790 81989 263445 230883 672768 674877 211512 208960 269864 272424 315886 310100 328345 329724 343537 349337 324825 362033 713389 739228 524826 435126 287801 283657 327696 326678 342952 348916 349898 357914 391848 390551 628588 655001 41.15 67.6 1
11:53:13 2023-09-28 328008 326034 87186 85553 127232 133486 132835 132299 94500 94432 100532 101828 122393 123760 349545 377895 1007280 991072 366202 378673 114806 103332 111819 111405 127892 124474 117390 118477 80831 82116 265831 232510 670334 678709 211181 209649 270152 272911 316145 308085 330443 328658 343572 350257 331602 359872 710372 748206 526460 440479 287923 282678 327901 325133 344892 347938 351524 355173 389822 393204 626906 655408 41.15 67.6 1
11:53:14 2023-09-28 332475 325998 87211 84086 127625 133347 132927 132230 94598 92639 100877 101732 122679 123120 350566 378720 1003947 992519 365781 378961 115004 104398 112294 113964 128487 123490 117917 118020 80933 81732 264644 230201 683483 676790 210851 210159 269453 272424 316623 310100 327577 330795 343572 347704 326771 359859 714979 748278 532193 439133 288563 283109 325893 328197 342686 348916 353657 357371 389822 389968 625094 656864 41.15 67.6 1
11:53:15 2023-09-28 326833 326029 86999 85677 126817 133672 130105 132391 94435 94497 100565 101828 122393 123404 350032 377608 1016910 998185 364787 378817 114905 103161 112112 111232 128282 124064 117471 118053 80758 82134 263445 231639 673523 680635 211512 208995 269899 274598 316879 311120 329582 328463 345609 349302 324897 360474 709184 747219 530463 435777 288721 282678 327406 325730 343475 348916 350144 357914 389786 394106 627221 655001 41.15 67.6 1
11:53:16 2023-09-28 329207 325994 87152 85741 127134 133196 132835 132265 94435 92507 100739 101637 122393 123205 349509 378997 1008781 988710 363280 378997 114938 104398 111982 114156 128028 124738 117524 118448 80703 82191 263445 232888 668697 678709 210816 211000 270914 272043 318097 308156 329582 329493 343572 347185 331207 360402 709184 752051 523791 440479 288721 281781 327972 325694 342952 347439 353657 355784 387503 392305 624614 654446 41.15 67.6 1
11:53:17 2023-09-28 329849 328200 87211 85486 127270 133196 131014 130234 92823 92534 100988 101669 122613 123253 350422 377751 1011138 1001606 362586 378889 114971 104254 112216 113964 128425 124031 117864 118020 80790 81989 263187 230918 678797 674877 211548 209684 270688 271178 319530 310100 327287 330795 343502 348294 324861 360546 713462 739373 523509 432678 288757 282704 325928 327437 342952 347176 351524 358713 389822 389968 626778 654036 41.15 67.6 1
11:53:18 2023-09-28 328027 326029 87186 85527 127236 133231 132835 132265 94468 94367 100704 101816 122393 123319 350566 375596 1014629 998874 365781 378997 114938 104538 111904 114066 127940 124131 117248 118448 80647 82191 261102 233052 666243 675833 211583 209684 269864 272424 317101 307689 334094 329475 343297 350350 326771 360402 710259 742847 495689 437774 288061 282713 328929 325624 344892 347730 350463 357914 389205 394106 630961 654743 41.15 67.6 1
11:53:19 2023-09-28 332091 328437 85713 85530 127694 130823 131197 129691 92760 92407 101021 101669 122866 122950 350530 378997 1005409 997359 366561 378925 114938 104542 112060 114066 128240 124440 117572 118380 80758 82102 265831 231567 671608 673815 211146 210600 270914 272840 317066 309090 328614 331726 342472 348189 328573 359787 715485 748170 530841 440369 288206 283158 327371 327631 342686 348181 351596 356504 389786 391063 627221 657798 41.15 67.6 1
11:53:20 2023-09-28 329021 325967 87213 85548 127202 133347 132800 130122 94532 92634 100740 101738 122393 123168 350248 378685 1014592 994639 362695 378961 114938 103161 112060 114201 128028 124098 117572 118423 80849 82130 265831 232076 675542 680635 211005 209837 272447 274294 319530 310095 329399 329724 345332 349662 324861 360474 713330 750034 527794 435836 288685 281817 330058 328528 342952 347902 351596 358676 389170 392270 622700 654965 41.15 67.6 1
11:53:21 2023-09-28 328095 325853 87380 85766 127360 131188 130468 130122 94532 92634 100739 101981 122631 123438 349473 377859 1008671 992482 368903 378961 114905 104542 111870 114145 127906 124421 117214 118578 80725 82247 267964 232255 668800 679400 211477 209942 270914 273676 318033 308191 330296 329155 344536 348259 327696 358127 709147 748242 526460 441306 286647 283185 327866 325361 344892 348916 351487 355424 390369 393169 626425 654669 41.15 67.6 1
11:53:22 2023-09-28 330126 325704 87310 85457 127623 133162 132962 129760 94696 92379 100740 101642 122646 123035 350530 376690 1014629 998837 362695 378925 114839 103018 112087 111297 128179 124098 117471 118279 80859 82116 263445 232510 671272 673633 211477 209907 269418 271747 320889 310314 327994 330723 342916 348259 326771 360438 713206 746270 532193 437811 288721 281317 327901 327136 342915 347938 351451 357335 390210 391063 629996 655001 41.15 67.6 1
11:53:23 2023-09-28 328232 326025 87088 85703 127100 133637 130286 132541 94499 94562 100498 102045 122295 123775 349473 376124 1014629 996764 364859 378961 114747 104576 111904 114156 128028 124131 117606 118380 80758 82102 264644 231639 673953 678709 211548 209468 269829 272008 317066 310277 330516 330429 344571 350315 324897 360402 709184 742810 501948 436393 288314 282642 327830 325361 343440 347695 350921 357878 389786 394034 630925 655001 41.15 67.6 1
11:53:24 2023-09-28 331004 325928 87336 85398 127864 130459 133089 129580 94729 92379 100843 104172 122679 122866 350279 378709 1008046 996647 366412 378817 114872 104730 112156 111493 128282 124064 117471 118265 80758 82102 263445 231567 675409 675264 210963 210747 270914 272840 316587 311805 328432 331762 342436 347947 325190 359823 717045 748206 523509 440369 287801 283039 327600 330159 342915 347973 351632 356756 390643 391063 628950 657798 41.15 67.6 1
11:53:25 2023-09-28 330360 326731 87204 85486 127591 131097 132800 129760 94565 92507 100740 101701 122726 123168 349473 374435 1008268 1000294 367004 378889 114938 104470 112060 114088 128063 124098 117606 118053 80790 81956 263187 231207 673895 674877 212176 208995 269641 272876 315854 309812 327981 329724 346874 349791 324825 360366 713894 742577 523509 437056 287801 283777 325928 327401 342952 348916 350144 358422 392123 391063 628996 654965 41.15 67.6 1
11:53:26 2023-09-28 327509 326034 87144 85577 127198 133347 132616 130325 92823 92692 100781 101816 122580 123575 350140 377715 1011101 992821 369128 378781 114905 104687 111870 114156 127994 124164 117471 118675 80725 82215 263445 232653 668541 680635 211512 210124 270724 273676 317066 308156 328656 329190 344536 348259 325681 358199 710186 748012 530463 441306 286920 283074 328361 325624 344710 348916 351524 355712 390369 393481 627351 658080 41.15 67.6 1
11:53:27 2023-09-28 330777 325472 87238 85511 127442 131079 132869 129760 94696 92507 100843 101642 122646 123035 350284 378685 1003947 995346 366003 378961 115479 104330 112372 113897 128754 123279 117883 118020 80896 81989 263445 231603 675586 674841 210816 210306 269572 272614 317066 309559 327577 331726 343537 348639 327233 360112 714436 748278 525125 439211 288034 283074 325893 328161 342952 348916 353621 356793 389822 389897 625537 656864 41.15 67.6 1
11:53:28 2023-09-28 330218 328660 85646 85859 127263 131188 130468 130303 94824 92601 100848 101949 122697 123338 349822 377859 1014629 996764 364380 378817 114971 104542 112060 114122 128028 124098 117491 118279 80758 82102 263445 231567 673399 678709 211512 208995 270464 271972 317101 311779 329349 330898 345609 349302 324861 360438 709184 746822 517546 435741 288649 282642 327866 325730 343440 348916 350391 357914 389786 394383 628108 654965 41.15 67.6 1
11:53:29 2023-09-28 329244 325963 87264 85581 127228 133382 132800 129760 94565 92571 100565 101732 122393 123168 349473 378685 1011681 990998 363243 378961 114938 104882 112060 114156 128063 124064 117491 118414 80758 82102 263445 232490 668431 677269 210633 210818 269606 274328 318061 308191 329582 329689 343537 348925 327233 360438 710223 748278 525125 439088 288721 281781 327936 325694 344892 348916 353657 357331 390892 392020 625202 656790 41.15 67.6 1
11:53:30 2023-09-28 331533 327591 87318 85652 127483 131097 130832 130087 94662 92634 100843 101573 122393 123035 350279 377823 1007957 1001791 364344 378407 114938 104398 112216 114088 128452 124098 117639 118207 80790 81989 263187 230883 679962 674877 211477 209866 271101 272008 316587 310535 328578 330723 343502 349267 324645 360474 714436 741731 534467 436125 288685 283617 325893 327666 342952 347176 351560 357054 391537 391063 628108 655001 41.15 67.6 1
11:53:31 2023-09-28 328496 326038 87148 85736 127236 133544 130286 132391 94565 94497 100739 101721 122361 123404 350284 378997 1005819 995346 369165 378961 114905 104542 111975 111579 128179 124646 117533 118559 80804 82116 263445 231496 674738 680364 211336 210166 269794 273676 317548 309595 330260 329475 345538 348259 327233 358199 710761 749851 518896 440154 286445 283578 327636 325659 345867 348671 351560 356829 392194 393445 625500 655372 41.15 67.6 1
11:53:32 2023-09-28 332475 325967 87331 85544 127687 130862 130979 129588 94859 92379 100843 101611 122796 122799 350952 378997 1005409 994639 365744 378925 115512 104398 112372 114009 128631 123279 117606 118020 80929 81989 264644 231603 676828 674841 210816 210341 269572 272805 317066 309126 327577 331798 343502 349166 327696 360366 715522 748278 526460 439760 288305 283074 325963 328427 342952 347176 353657 356793 390369 389933 627351 657798 41.15 67.6 1
11:53:33 2023-09-28 329021 325998 87208 85460 127148 133382 132800 132230 94565 92634 100774 101747 122393 123253 349509 378997 1016186 996541 364089 378709 114872 104730 112112 111320 128193 124474 117438 118409 80859 82116 263445 231639 672649 678709 211512 209545 272832 271972 317101 310753 329582 329208 346023 349302 324861 360438 709184 747182 501948 435130 288721 282678 327600 325694 343440 348916 350391 357914 389786 394070 629135 655001 41.15 67.6 1
11:53:34 2023-09-28 329994 325959 87144 85548 127232 133382 132835 130087 94758 92507 100670 101701 122393 123068 350284 378755 1013910 992519 360618 378961 114938 103079 111982 114122 128028 124131 117491 118414 80758 82134 263445 231639 673275 678709 210486 210271 269899 274134 317136 308226 329582 329724 344536 347185 324933 360510 711264 748206 526460 436429 288757 281834 327901 326678 342952 347938 353657 358422 388589 392341 621783 655001 41.15 67.6 1
11:53:35 2023-09-28 329279 328200 87177 85460 127517 133289 132809 129760 94598 92662 100918 101860 122950 123371 349894 375753 1010420 1002462 366821 378515 114872 104697 112060 114247 128028 124064 117572 118289 80947 82018 270369 231207 672387 676311 212176 209726 269864 272840 315668 310100 328614 329760 343537 350350 324573 359859 713426 740682 529129 436746 286956 283657 325928 327136 342952 347176 349370 357914 392158 391099 630925 655001 41.15 67.6 1
11:53:36 2023-09-28 330081 326003 87215 85427 127535 133162 132869 129760 92527 92571 100774 101637 122393 123068 350284 376160 1014357 998837 363573 378997 114971 104538 112060 114156 128028 124131 117606 118414 80790 82191 263445 233264 673026 674804 211548 209977 269864 272805 318578 308156 329582 331260 342986 349302 326771 360402 711264 742810 530463 437774 288721 281352 328663 327369 342952 348215 351487 357624 387467 392270 632069 655001 41.15 67.6 1
11:53:37 2023-09-28 330813 327501 85722 85792 127625 131154 130797 129726 94857 92537 100915 101669 122697 123338 350386 381141 1003910 992519 366040 378925 115865 104552 112372 114054 128487 123793 117917 118020 80979 81858 263187 230201 679051 676790 211329 210341 272143 272840 317101 310535 327577 330759 344571 347704 327233 360366 714979 748278 532193 439124 288242 283194 325857 328427 342952 348671 353657 357335 391239 389933 624577 656864 41.15 67.6 1
11:53:38 2023-09-28 328250 328163 87298 85435 127682 133205 132904 129760 94630 92571 100843 101657 122594 123201 350530 378730 1005409 995346 366558 378925 114971 104432 112060 114156 128351 124064 117606 118414 80790 82191 267964 231674 672773 673851 211329 210341 270914 272840 317066 309559 329582 331762 342436 348224 325681 359823 714979 747117 532193 440369 288242 283410 329591 327172 342663 348250 353657 356500 393534 391709 632236 660610 41.15 67.6 1
11:53:39 2023-09-28 330141 325893 87293 85722 127272 131188 130832 130502 94825 92634 100740 101764 122393 123201 349258 381951 1014629 994639 362695 378997 115426 104619 112060 114156 128363 124164 117606 118414 80790 82191 263445 232326 673150 678709 210851 210159 270653 271972 317172 309090 329582 329760 345574 349416 324933 360510 711301 748242 526460 435881 288793 281856 327901 326678 342952 347938 353657 358930 389205 393253 622737 655001 41.15 67.6 1
11:53:40 2023-09-28 328032 325998 85473 85619 127228 133451 132650 132081 94565 94432 100670 101828 122361 123438 350037 378730 1007280 993060 368642 378997 114938 104644 111904 114190 127906 124604 117524 118448 80758 82247 263445 232127 666653 677492 211512 209977 269008 273711 316145 309126 330516 329226 345090 349024 327696 358199 710223 749504 533546 440369 286683 283400 330526 327881 346039 349331 351451 355602 392016 393891 627692 658734 41.15 67.6 1
11:53:41 2023-09-28 330104 325959 87366 85523 127569 133162 133089 129726 94598 92571 100810 101594 122393 123120 350566 376546 1017514 1000331 363316 378997 114971 104465 112060 111340 128028 124131 117491 118414 80790 82191 274597 233052 672401 673851 211548 209977 269864 272459 318578 307966 329582 330759 342507 349302 326771 360402 714436 743592 526460 437902 288721 281549 328893 328150 342952 348215 351524 357914 387467 392270 631712 655001 41.15 67.6 1
11:53:42 2023-09-28 331314 325472 87182 85464 127266 133205 130940 129760 94565 92379 100774 104244 122679 123038 350037 378155 1005435 994515 365747 378673 114938 104407 112337 111278 128562 123964 117864 117885 81113 82048 263187 230165 679896 676311 210851 210390 270914 272614 317066 310535 327809 330795 346874 349908 327514 360366 715485 748278 530841 440369 288278 282938 326913 328161 342952 347695 353657 357371 389822 389933 627351 654446 41.15 67.6 1
11:53:43 2023-09-28 330250 328664 87144 85486 127266 133319 132835 132265 94726 92571 100739 101669 122393 123168 350037 373874 1005409 1000331 368119 378997 114938 104504 112060 114156 128063 124064 117606 118087 80790 81989 263445 231603 674530 674572 212211 209977 269418 272911 318074 309595 329056 329760 343537 350350 327464 359280 712884 746800 526460 440158 287360 283542 326913 326678 342952 347730 349370 356540 391848 391994 632824 654633 41.15 67.6 1
11:53:44 2023-09-28 328728 325994 87306 85586 127228 133231 132708 132230 94532 92571 100781 101924 122664 123523 350422 378889 1012577 991682 364235 378781 114872 104803 111842 114190 128063 124131 117606 118612 80882 82220 263445 233016 669982 677269 211512 211380 270914 272424 320166 308156 330282 329760 343537 347704 325681 360402 710259 752620 525125 440994 288721 281817 328858 325694 344892 348916 354480 356793 388589 392928 626461 655408 41.15 67.6 1
11:53:45 2023-09-28 329659 325813 87122 85824 127144 133451 132650 132299 94500 94465 100565 101759 122393 123286 349509 378997 1005409 992519 367825 378997 114971 104432 112216 114156 128452 124031 117648 118414 80790 82134 263187 230918 671769 678709 211301 210341 269864 272876 315889 310535 329582 329493 345645 348294 327233 360402 712884 748278 533546 439088 287837 284645 325963 326678 343440 348671 351402 356829 392230 394070 625537 655408 41.15 67.6 1
11:53:46 2023-09-28 329390 325985 85763 85774 127630 131188 131014 130087 94760 92700 100846 101828 122697 123201 350422 375981 1014629 999584 364969 378997 114839 103018 111922 114156 127994 124098 117410 118414 80849 82149 264644 233416 672363 674364 211583 209977 269864 272614 318543 307905 330282 330759 342986 349861 326771 360402 711301 743937 533546 437774 288788 281781 329426 325694 342952 348250 351240 357914 387467 393481 631892 656398 41.15 67.6 1
11:53:47 2023-09-28 327818 326003 87117 85614 126999 133451 130286 132518 94435 94530 100498 101854 122193 123656 349509 376160 1014629 995931 364932 378443 114938 104542 111982 114156 128028 124098 117443 118414 80758 82134 262310 231603 676871 678709 212176 209844 269899 272424 317136 309595 330282 328729 345090 350385 324933 360438 709256 743555 529129 436466 288793 283109 327636 325396 343475 348215 350463 357894 393255 394410 633624 656324 41.15 67.6 1
11:53:48 2023-09-28 331026 326586 85657 85512 127939 131006 133551 129691 94988 92507 101052 104239 122594 123035 350032 378586 1007552 997359 366558 378997 114839 104619 112060 114032 128063 123793 117443 118087 80790 82134 263445 231639 674654 674608 211364 210818 269418 272876 316879 309595 328250 331798 342507 348294 325716 359859 715522 749248 532193 440369 288503 283348 327636 327401 342952 349036 353657 356829 390678 391719 629106 655408 41.15 67.6 1
11:53:49 2023-09-28 328818 328200 87151 85527 127442 133227 132869 132139 94565 92443 100704 101605 122393 123035 350037 375632 1007280 1001791 366744 378997 115261 104432 112060 114156 128063 123827 117606 118087 80790 81989 263187 230883 671022 674877 211548 208995 272988 272876 318350 310135 328651 330491 343572 350350 324933 360148 714436 741722 529129 436085 287837 284595 329088 329925 344747 349792 350319 358602 392962 390957 632723 654854 41.15 67.6 1
11:53:50 2023-09-28 328423 325853 87152 85851 127228 133266 132650 130234 94693 92634 100670 101727 122426 123319 349545 378889 1010211 989665 368820 378997 114905 104610 111749 114224 127940 124507 117514 118612 80647 82247 263445 232689 670327 678709 211703 210306 270914 273711 317101 308226 334057 329493 344571 348329 325681 358235 710259 748314 526460 441619 286956 283225 328893 325694 343440 347211 353426 355784 388660 393517 627351 655408 41.15 67.6 1
11:53:51 2023-09-28 327790 325994 87092 85606 127022 133358 132650 132239 94565 92571 100670 101732 122393 123168 349509 378997 1005409 992519 367525 378961 114971 104804 112060 114032 128097 124098 117524 118414 80790 82022 270369 230685 674274 678709 211364 210306 269829 273203 315192 311042 329349 329493 345680 348294 327514 360222 713170 752088 526460 439220 288134 284827 328660 327030 345867 347831 351487 357914 393333 392305 623693 656398 41.15 67.6 1
11:53:52 2023-09-28 327673 325853 87273 85637 127202 133475 132800 130381 94758 92634 100740 101753 122361 123404 349473 374435 1017514 998800 364896 378673 114905 104755 111680 111329 127783 124746 117181 118776 80615 82247 263445 232582 668004 677748 212176 209991 269864 272805 317101 308191 330985 329190 343537 350350 326771 360438 710223 745213 529129 437497 288901 283074 328893 327369 345623 348181 350921 358659 389822 394347 630442 655001 41.15 67.6 1
11:53:53 2023-09-28 330360 325782 87362 85402 127589 130732 133182 129760 94696 92507 101162 101822 122833 123371 350916 378550 1005299 997246 366931 378781 114872 104769 112156 114122 128028 124705 117572 118380 80993 82276 263445 232092 672149 674841 211146 210979 270914 272876 319042 309559 329582 332229 342472 348224 325681 359823 715485 749742 532193 440994 288211 283507 327600 327631 342952 349001 351596 356756 390643 391099 629033 655835 41.15 67.6 1
11:53:54 2023-09-28 330594 328200 87302 85553 127236 133347 132800 129760 94630 92571 100810 101701 122393 123168 350795 375560 1007994 1001754 366931 378961 115472 104542 112216 114156 128063 124064 117572 118299 80758 82158 260886 231207 672515 676790 212176 209433 272411 272840 316110 310535 329349 330723 343572 350385 324933 360366 714436 741722 536250 436048 287801 284410 326877 327366 342952 349653 350391 358676 395218 392270 630925 655001 41.15 67.6 1
11:53:55 2023-09-28 328496 325998 85710 84518 127625 131555 130762 130394 94857 92827 100742 101892 122697 123626 350104 378248 1010138 990998 369018 378961 114938 104730 111975 111385 127994 124541 117214 118414 80849 82375 267964 232781 669816 678709 211230 210306 270914 274131 317101 308226 328422 329689 345348 349024 325716 358703 710223 748278 526460 441619 287324 283419 328858 325659 345867 348916 351343 355712 390952 394661 627351 656335 41.15 67.6 1
11:53:56 2023-09-28 332003 325778 87306 85553 127653 130823 133054 129519 94729 92379 100877 104249 122796 122818 350566 378673 1005409 995346 366003 378961 115004 104364 112483 114122 128329 123912 117572 118053 80758 82102 263445 231603 675576 675833 210851 210306 269829 272840 317066 310753 327541 331224 345090 347947 327464 363619 715485 748278 525125 439088 288924 283109 328623 328392 342952 348916 353657 357878 393534 390850 626539 658080 41.15 67.6 1
11:53:57 2023-09-28 329628 325897 87409 85928 127066 134128 130433 130485 94692 94791 100637 101912 122361 123845 349473 376582 1014555 998185 364896 378961 114971 104697 112216 114122 128063 124131 117491 118053 80929 82102 262310 231639 673275 678709 212176 209649 270653 272614 317101 309559 330049 328693 345609 351884 324933 360438 709184 745168 529129 436089 288432 282678 329321 325659 343440 347660 350391 357878 389822 394070 629069 655001 41.15 67.6 1
11:53:58 2023-09-28 329134 325695 87273 85553 127232 133298 130468 132239 94565 92634 100670 101732 122393 123253 349509 378650 1013186 989591 362695 378961 114971 104470 112060 114156 128063 124541 117572 118380 80790 82247 267964 232326 670090 677748 210633 210341 269864 271972 318543 311364 329582 330455 343572 349416 327233 360510 711738 748314 532193 437774 288761 282915 330526 329225 345234 349756 354585 357768 391314 392198 622554 656753 41.15 67.6 1
11:53:59 2023-09-28 331533 327518 87298 85544 127442 133250 132650 130165 92729 92601 100810 101669 122393 123068 350530 377715 1008744 1001791 364565 378925 115004 103045 112216 114122 128418 124098 117606 118053 80758 81989 263187 230685 685663 674804 211512 209614 271291 274912 316145 311006 328578 330759 343537 349267 324861 360474 715522 744157 533132 435203 288721 283975 325928 327666 342952 347695 351524 358930 391537 391099 627185 654965 41.15 67.6 1
11:54:00 2023-09-28 330590 325472 87336 85494 127623 130732 132685 129760 94664 92507 100843 101669 122594 123120 350530 376690 1014629 1001481 360618 378925 114971 104542 112060 114043 128028 123912 117606 118053 80790 82191 263445 232291 678788 673815 211548 210306 269864 272008 319025 308191 329522 331762 343466 349302 326771 362296 714419 746494 533546 437728 288649 281640 327759 327489 342771 350638 351343 357404 391038 391099 630925 655033 41.15 67.6 1
11:54:01 2023-09-28 332475 328400 85678 85520 127395 133162 133054 129760 92760 92440 100843 104205 122679 122917 349509 378420 1003947 993931 365449 378997 115625 104364 112372 113897 128754 123523 117802 117986 80901 82102 261102 231603 677186 674877 210998 210635 269829 272805 319530 310029 326716 331762 343572 347704 327696 360366 715485 748314 533546 439710 288649 283308 325893 328622 342952 347176 353657 357298 390369 389897 625980 656864 41.15 67.6 1
11:54:02 2023-09-28 329893 328395 87177 85581 127442 133412 133020 129760 94565 92571 100740 101816 122393 123168 350001 375560 1007552 995894 367598 378961 114938 104576 112060 114077 128028 124131 117606 118053 80790 82247 263445 231567 672773 672863 211512 210306 270914 273676 316844 311451 329289 333254 345858 351260 327659 359679 713243 746270 525959 439971 287796 284232 327600 327136 344892 347695 350391 357042 392123 392234 632824 656864 41.15 67.6 1
11:54:03 2023-09-28 328728 328259 87360 85586 127228 133231 132835 129760 94565 92865 100843 101764 122393 123286 349509 377859 1010211 989591 364638 378961 114938 104432 112060 114156 127994 124098 117491 118414 80758 82102 263445 233016 670164 677748 211512 210965 270914 272649 318061 308156 330282 329724 344571 348259 325716 360366 710223 752584 525125 441619 288888 281817 328893 325694 343180 347176 354730 357914 388589 393169 622737 656864 41.15 67.6 1
11:54:04 2023-09-28 329809 325959 87340 85859 127596 131154 130797 130018 94857 92634 100882 101796 122697 123371 350104 377679 1012577 1001754 363793 378961 114971 103018 112337 114088 128418 123912 117802 118053 80901 82018 263187 230883 678175 674804 211548 209977 271101 274598 316623 311854 328578 331224 343537 349024 324861 362586 714942 739301 526460 435216 288721 283542 325928 328161 342952 347695 351560 359842 391537 391099 627185 655001 41.15 67.6 1
11:54:05 2023-09-28 330324 325700 87327 85464 127657 133255 132962 129760 94598 92507 100877 101642 122393 123035 350284 376425 1014629 1001518 363280 378997 114971 104576 112060 114122 128240 124131 117491 118380 80790 82247 263445 233052 671902 674841 211583 210306 269864 272840 319060 308156 330246 331260 342986 349826 326771 360438 712344 746169 526460 438841 288721 281817 329391 327136 342591 348772 351487 357914 387467 393195 634527 657730 41.15 67.6 1
11:54:06 2023-09-28 332128 328054 85738 85681 127728 131006 131197 129657 92760 92406 101055 101616 122796 122866 350566 378997 1007585 995346 365966 378961 114971 104576 112241 111320 128063 124131 117606 118414 80790 82247 263445 231603 675791 674841 211512 210965 269794 272876 316876 309595 329116 332265 342986 348224 325681 362807 715522 748242 534898 440994 288247 283343 329321 327631 342952 348250 353657 356793 390952 391063 627221 656335 41.15 67.6 1
11:54:07 2023-09-28 330360 327737 87298 85577 127266 133354 132835 129760 94565 92571 100740 101677 122393 123286 349509 374435 1007957 1001791 367598 378997 114971 104470 112216 114156 128452 123997 117639 118053 80933 82102 263187 231243 672263 676790 212509 209468 270464 272911 316110 311006 329582 331175 344536 351155 326771 360366 715522 742998 501948 436525 288242 284445 329554 329925 345234 349792 352826 359658 392016 391541 630477 654780 41.15 67.6 1
11:54:08 2023-09-28 327291 325897 87405 85695 127198 133451 132800 132357 94500 92798 100781 101828 122361 123404 349509 378997 1010420 993931 369165 378961 114938 104610 111982 114190 128028 124164 117248 118414 80758 82247 263445 231603 669913 678709 211548 210341 269864 274095 315889 310064 330282 329226 345609 349267 327464 358992 711264 751625 526460 440323 287126 284445 327901 325694 344248 349407 351560 356252 390678 394347 627351 656372 41.15 67.6 1
11:54:09 2023-09-28 330813 325739 87219 85573 127585 133289 132835 129760 94598 92507 100877 101796 122796 123120 350037 378720 1005409 994639 366558 378731 115004 104398 112294 114122 128665 123490 117883 118207 81044 81956 263187 230918 683141 676790 211181 211071 269864 272840 317101 311006 328578 331798 344813 348224 327477 360438 715229 754691 523509 441123 288541 283400 328660 329048 342879 349581 354548 357731 391395 391028 626461 655408 41.15 67.6 1
11:54:10 2023-09-28 328560 325893 85638 85728 127202 133672 132809 132483 94598 92634 101145 101637 122426 123238 349509 377859 1014629 995931 364638 378961 114971 104576 112060 114111 128063 124164 117524 118414 80790 82247 263445 231639 673399 679882 212176 209977 270723 272614 320237 309812 330026 329226 346651 349826 324933 360510 710798 747117 529129 436085 288721 283216 327936 326678 343475 348916 350957 358422 390952 394661 627185 654168 41.15 67.6 1
11:54:11 2023-09-28 329710 325963 87186 85586 127442 131297 132835 132265 94598 92634 100843 101695 122426 123338 349509 378720 1011681 991740 363280 378961 114938 104576 112060 114111 128063 124131 117491 118414 80896 82134 267964 232689 672778 676790 210851 211000 269829 272008 318543 310827 330063 330473 346874 350535 328623 360258 712392 752439 525125 441583 288761 282528 328893 325694 345379 347176 353621 356248 392349 393481 628688 656372 41.15 67.6 1
11:54:12 2023-09-28 329813 327737 87476 85468 127657 133192 132996 129760 94729 92571 100843 101689 122679 123035 350073 377593 1011681 1000294 360618 378925 115479 104398 112372 114077 128487 123727 117802 118053 80823 82102 262310 231441 677619 674364 211548 210306 270688 271178 318061 311193 328578 332212 343502 349302 326771 363684 714979 747915 525959 435809 288937 282642 326877 327666 342952 347695 351524 358930 389205 391099 629069 655001 41.15 67.6 1
11:54:13 2023-09-28 328724 325507 87302 85619 127657 133382 132869 132230 94598 94465 100670 101663 122361 123168 350566 375596 1016792 998874 364969 378997 114971 104988 112060 114190 128028 124164 117410 118414 80758 82191 264644 233745 671283 676705 212261 210096 272411 275377 318660 309730 330480 330813 345894 350980 327355 360330 710186 742883 527794 437774 289072 283484 329889 325624 343440 348285 351524 357804 388589 394070 631408 656398 41.15 67.6 1
11:54:14 2023-09-28 330813 325472 87249 85519 127619 130823 133054 129760 94631 92379 100877 104105 122796 126188 350037 378155 1005409 995346 366040 380874 115512 104398 112372 113964 128487 123523 117802 118207 80790 82191 263445 231639 677341 676790 211477 211071 269864 272876 317101 311042 328309 331260 345090 348224 326481 360438 715522 751409 500244 438758 288721 283542 325928 328693 344648 348916 354193 357914 391501 391435 624763 658117 41.15 67.6 1
11:54:15 2023-09-28 329353 325888 87293 85906 127100 133941 130468 130667 94693 92891 100709 101848 122277 123386 349509 376461 1015463 995659 364896 378997 114938 104432 112087 111255 128063 124131 117606 118414 80790 82191 262310 231603 672773 678709 212176 209649 270688 272840 317172 309595 328426 328693 345645 350385 324933 360474 710223 746417 527794 436452 288815 283109 327901 325694 346283 347938 350957 358676 389822 393517 627351 654205 41.15 67.6 1
11:54:17 2023-09-28 329477 325994 87186 85619 127232 131297 132685 132173 94565 92634 100843 101727 122393 123338 349509 378420 1011718 989628 363280 378997 114971 104504 112060 114190 128063 124131 117491 118414 80929 82247 263445 232490 668817 676790 210851 211331 269864 272008 318578 310350 330049 330455 344571 349729 331207 360510 711301 752620 532193 440369 288468 281940 330526 329458 345794 349756 354476 357768 391314 393026 623546 657724 41.15 67.6 1
11:54:18 2023-09-28 331533 328054 87412 85544 127412 133192 132719 129760 94598 92634 100774 101752 122393 123035 349545 377593 1011138 1003217 364344 378997 115037 104432 112216 113964 128452 123760 117639 118053 80933 82134 263445 230721 676605 674877 211583 210194 271551 272424 316879 312075 328614 331440 343572 349302 324861 362622 714979 739373 525959 435221 288757 283975 325963 327702 342952 347695 351560 357054 391848 391684 628144 655001 41.15 67.6 1
11:54:19 2023-09-28 329279 325503 87219 85435 127657 133162 132962 129760 94664 92507 100877 104205 122426 122950 350037 376725 1014629 998874 360618 378997 114971 103114 112216 113964 128063 123912 117606 118414 80823 82191 263445 232326 672135 674364 211583 210341 269899 273822 318837 310973 329349 331798 343537 349337 327233 362622 716455 748923 527794 437601 290354 281746 327759 328285 342843 350885 351415 358820 391314 391099 629996 655001 41.15 67.6 1
11:54:20 2023-09-28 328818 328195 85759 85703 127555 133231 132685 132357 94598 92634 100774 101663 122426 123201 349509 378997 1005409 992519 365966 378731 114938 104470 112060 114077 128097 123727 117639 118289 80823 82102 272196 229807 673517 678709 211512 211071 269864 272840 315668 311078 328614 329760 345645 348259 326445 360438 713967 750804 530463 437482 288721 284845 325893 327401 343200 348671 351596 357661 392230 393481 625500 655408 41.15 67.6 1
11:54:21 2023-09-28 330813 325743 87253 85435 127564 133205 132777 129760 94631 92507 100843 104172 122796 122950 350284 378755 1004696 994639 366558 378961 115512 104398 112596 113964 128699 123457 118032 118020 81044 81989 263187 231278 680278 674877 211512 211000 269864 272876 316912 310758 327786 331547 346874 350858 328159 361811 715375 752546 532193 440259 288103 283365 327866 328161 342952 347973 353693 356972 390881 391063 625416 655408 41.15 67.6 1
11:54:22 2023-09-28 329513 328200 87326 85527 127564 133486 132835 132147 94598 94400 100774 101727 122426 123404 349509 379141 1014629 995188 364087 378997 114971 104432 112216 114032 128063 124064 117606 118448 80929 82191 267964 232163 672525 676025 211583 210012 271101 272424 317172 309595 329582 329760 346687 351884 324933 360546 711301 747915 529129 435162 288504 283202 329554 326678 343440 348671 350427 358676 389822 394070 627351 655001 41.15 67.6 1
11:54:23 2023-09-28 328254 325503 87186 85527 127266 133324 132374 132173 92495 92634 100565 101669 122361 123068 349509 378420 1014357 992519 362731 378997 114938 104432 112060 113998 128063 124098 117281 118414 80758 82134 263445 232076 686502 679561 211265 210572 273025 271902 318213 309453 329975 330348 345190 349908 326663 362477 712038 748242 527794 436720 289153 283079 327901 327405 342952 347938 354193 358857 388660 392305 624306 655001 41.15 67.6 1
11:54:24 2023-09-28 330122 325512 87182 85527 127480 133138 132938 132230 94598 92571 100807 101637 122426 123153 349996 375332 1007280 1001042 367004 378961 114971 104398 112060 113964 128063 123727 117524 118053 80790 82245 263445 231080 673771 676311 212544 209503 269899 272876 316110 310135 329116 330527 344571 351190 330975 359859 713426 739337 527794 437879 287360 285053 326913 327136 342952 347176 350144 357661 394760 392020 634527 656642 41.15 67.6 1
11:54:25 2023-09-28 331247 325782 87269 85548 127623 133347 132927 129760 94696 92595 100843 101669 122393 123120 349473 377521 1010175 1001754 360618 378925 115004 104398 112372 114088 128838 124031 117763 118144 81136 82018 267019 231262 678418 674659 211999 210460 271375 273822 317920 310464 328578 331726 343537 349267 324717 363502 715449 743555 526460 435130 288599 283963 325928 328161 344624 348181 351560 360097 390917 391648 627185 654693 41.15 67.6 1
11:54:26 2023-09-28 328728 327490 87088 85754 127198 133603 130468 132449 94565 92634 100740 101860 122361 123438 349473 378392 1005409 992482 368903 378925 114905 104542 112060 114315 127994 124507 117491 118414 80790 82191 263445 231567 680788 678709 211512 210635 269864 274232 316110 310064 330516 329689 345609 349024 327464 359280 712307 748206 530463 439710 287329 284845 329554 328491 346846 349193 351343 357694 392016 393940 625353 658696 41.15 67.6 1
11:54:27 2023-09-28 328291 325853 85731 85611 127492 133298 132835 129760 94532 92634 100742 101701 122393 123253 350001 375525 1017440 998837 365744 378601 114938 104576 112060 114190 128028 124131 117491 118380 80790 82215 263445 233545 670291 674841 211548 210306 269864 272840 318766 308120 330516 331224 343466 350315 326771 360402 711264 743555 527794 438394 288685 281892 329391 326608 342952 348250 351487 358365 387467 393169 631855 655001 41.15 67.6 1
11:54:28 2023-09-28 328459 326003 87119 85699 126992 133637 130286 132207 92557 94530 100498 101785 122160 123623 349192 376124 1017242 995894 364896 378997 114971 104542 112060 114122 128028 124098 117410 118020 80758 82102 263445 232076 681858 678709 212509 209649 270653 272805 317101 309776 330516 329155 345574 350385 326771 360474 713094 747219 523509 437346 288577 283400 328219 326998 346846 349581 351060 358529 393255 394625 628800 655001 41.15 67.6 1
11:54:29 2023-09-28 330122 325472 87447 85918 127589 133347 132927 129760 94696 92726 100882 101701 122393 123168 350530 376124 1006837 996764 367078 378925 115261 104542 112216 114156 128063 124131 117572 118380 80758 82158 264644 231603 672897 672863 211548 211000 270878 273676 319079 309812 329582 331762 342951 349024 325716 360076 715485 749504 530841 441017 288089 283542 327866 327136 342952 349015 351632 356793 391310 392305 629069 657798 41.15 67.6 1
11:54:30 2023-09-28 329555 325743 87273 85577 127535 133391 132809 129760 94630 92865 100843 101732 122393 123286 349509 374471 1008744 1001791 368083 378961 114971 104542 112216 114156 128660 124131 117802 118299 81077 82191 263955 231243 690032 676790 212843 209614 270464 273676 316145 310758 329289 331207 346874 351884 324753 362477 715339 746307 523233 435595 288815 284232 327335 327666 344966 347938 351524 359802 392878 391613 630477 656591 41.15 67.6 1
11:54:31 2023-09-28 328264 328395 87405 85673 127232 133443 132800 132449 94532 94497 100498 101785 122361 123489 349509 378695 1008708 992519 369165 378961 114905 104755 111982 114190 127994 124507 117410 118646 80790 82247 262310 232653 670716 679671 211512 210341 269829 274323 316587 309595 330516 331132 345609 349302 325681 358992 711337 748170 533546 441619 286992 283542 328893 325694 343440 347176 351596 356756 389822 394987 627351 656372 41.15 67.6 1
11:54:32 2023-09-28 329542 326003 85545 85636 127535 133417 132835 132414 94630 92634 100843 101701 122393 123286 349473 378997 1005409 991570 366003 378997 114971 104470 112216 114315 128329 124365 117802 118299 80989 82134 264644 230165 676282 681014 211929 210719 272411 272770 318628 311845 329166 330580 346230 351389 328123 360294 713389 748314 535968 439088 288500 284995 325893 329458 345867 349193 353657 358419 394235 391684 625673 657331 41.15 67.6 1
11:54:33 2023-09-28 327532 326003 87264 85614 127412 133417 132800 132357 92590 92634 100532 101759 122361 123556 349473 374471 1017605 998091 364896 378997 114714 104644 111715 111385 127783 124541 117214 118810 80758 82247 263445 232658 666115 678228 212843 210306 270653 272840 317136 309126 328955 329190 344571 350385 327233 360474 710995 743900 529129 437993 288757 283542 329889 326382 343475 349015 351487 358422 389205 394410 634252 656605 41.15 67.6 1
11:54:34 2023-09-28 328728 325998 87152 86039 127198 133672 132624 132610 94532 94661 100532 101918 122393 123656 349473 376124 1016792 995931 365146 378997 114938 104542 112216 114100 128452 124440 117901 118375 80993 82163 265831 232219 673895 680153 212709 210131 271375 272735 317920 309993 330516 329190 346372 350385 326699 360510 710725 745731 530463 437083 288504 283422 327901 325694 344474 348215 351294 358676 390643 394696 630888 655001 41.15 67.6 1
11:54:35 2023-09-28 330792 325446 87494 85553 127868 133162 133089 129760 94762 92704 100877 101594 122763 123168 350566 378694 1008268 996055 366818 378961 114971 104576 112060 114190 128329 124131 117572 118414 80933 82247 263445 231639 674103 674328 211548 211296 269829 272911 317101 310064 330049 332769 343226 348780 325716 360366 716537 747550 530841 441417 288861 283542 327901 330393 344443 351875 354189 357188 391430 392127 631823 659397 41.15 67.6 1
11:54:36 2023-09-28 330645 325994 87219 85644 127442 133417 132869 129760 94696 92634 100877 101764 122393 123238 349509 374435 1008268 1001791 367825 378456 115506 103192 112112 111320 128316 124474 117701 118245 80914 82116 264644 231461 673263 676790 212878 209809 269899 274075 317066 310971 329582 330759 344571 351436 327428 359823 715485 743519 529129 438394 287877 284450 327830 327666 344892 347695 350427 358365 393021 392305 632861 656398 41.15 67.6 1
11:54:37 2023-09-28 328728 328432 85601 85669 127442 133443 132869 132357 94598 92634 100670 101764 122393 123319 350284 378161 1011644 988673 366040 378997 114938 104682 112060 111341 128028 124579 117491 118414 80758 82247 263445 233052 670882 677186 211583 211000 270914 272911 318543 308191 330516 330496 345090 349059 326665 360366 713875 755767 529488 442099 288613 282968 329746 328528 345867 349576 354012 356610 391867 394034 627351 655872 41.15 67.6 1
11:54:38 2023-09-28 331050 327737 85742 85748 127648 133391 133089 129760 92590 92500 100915 101674 122763 122950 350284 377292 1012919 1001754 360618 378961 115004 104364 112294 114122 128452 123727 117802 118020 80790 82102 267964 232617 684428 674400 211548 210306 271326 271782 318061 311006 328578 331762 343572 349302 324933 362622 715252 744642 530841 435357 288829 283613 326913 329159 342952 347938 351560 359476 390678 391099 628800 654965 41.15 67.6 1
11:54:39 2023-09-28 328264 325476 87182 85581 127408 133417 133054 129760 94565 92634 100843 101732 122872 123253 350001 375596 1017514 1000294 366003 378997 114938 104576 112060 114224 128028 124388 117491 118530 80758 82247 263445 233745 670415 674877 212211 210341 270653 272876 319060 310314 331344 331476 346605 351717 327392 360366 712898 744882 522192 438598 288577 283400 329925 325624 343475 349259 351271 358673 391867 394625 632751 656864 41.15 67.6 1
11:54:40 2023-09-28 331552 327931 85685 85610 127657 133382 133054 129760 94697 92467 101050 101669 122796 123035 350284 381286 1004696 995346 366558 378997 115625 104398 112544 114122 129018 123693 117917 118053 80933 82247 262310 231603 683269 677748 211548 210818 269864 272876 317136 311514 328309 331224 345645 348259 325418 360438 715522 748314 532193 439161 288942 283542 325928 328427 343145 348671 351632 357914 393333 392305 624577 656864 41.15 67.6 1
11:54:41 2023-09-28 331019 325472 87340 85527 127589 133289 133054 129760 94697 94367 101016 101706 122763 123035 350037 377856 1005409 995346 366558 380874 115625 104398 114367 114043 128878 123279 117999 118289 81044 81989 263445 231639 682875 676534 211336 211500 272411 273570 317920 310864 328432 332356 345190 350894 328623 360330 715522 752051 530463 440058 288432 284125 326877 329155 342952 347695 354730 358438 391430 391099 626093 655872 41.15 67.6 1
11:54:42 2023-09-28 329659 326731 87117 85732 127232 133672 132809 132518 94468 92634 101086 101695 122426 123253 350001 377593 1014629 998800 364896 381141 114971 104538 112060 114066 128063 124507 117606 118448 80790 82247 263445 232127 676166 675795 212211 210159 271101 272876 317172 310064 329756 329226 346651 350385 326771 360546 710259 749950 522192 436679 288757 283653 328397 326678 344474 347418 351487 358676 390952 394374 630851 654706 41.15 67.6 1
11:54:43 2023-09-28 329426 328436 87306 85614 127648 133510 133054 132331 94598 92634 100843 101764 122426 123338 350284 378720 1014629 992519 363280 381141 115453 104538 112060 114224 128452 124131 117600 118375 80993 82309 267964 232183 673399 680153 211371 211155 273567 272699 320626 309887 330516 330759 345125 348224 327464 363430 713389 748314 526460 437774 290504 283396 329391 327172 345379 347141 355017 358930 389560 393445 623693 656864 41.15 67.6 1
11:54:44 2023-09-28 331459 325959 87219 85832 127564 133324 132869 132265 94664 92634 100843 101759 122594 123153 350037 376725 1008744 1003217 366477 378961 115004 104504 112216 114156 128363 123997 117548 118414 80901 82247 263187 230883 674516 676311 212333 209649 271326 272876 316623 311514 329582 331260 344606 350910 324897 360438 715522 744157 530463 435868 288481 284410 326913 327666 345514 350320 351077 358710 392878 392163 632723 654854 41.15 67.6 1
11:54:45 2023-09-28 329849 325963 87219 85468 127648 133289 132904 129760 94598 92507 100843 101701 122426 123035 349509 377593 1011681 1001791 362695 378673 115506 103018 112234 111385 128528 124064 117864 117952 80979 82083 265529 231298 675757 674804 212141 210341 271551 273822 320435 310758 328578 332265 343572 349337 324933 363430 716537 745767 533546 435239 288829 283507 326913 328427 342952 347973 351596 364044 390952 392043 628144 655001 41.15 67.6 1
11:54:46 2023-09-28 328236 325998 87219 85614 127351 133451 132835 132299 94532 94432 100774 101860 122393 123438 349509 378730 1008268 992519 369165 380584 114971 104465 112060 114190 128063 124131 117524 118053 80790 82191 263445 231603 674338 675989 211548 210719 269899 274131 316110 310788 330516 329724 346165 349059 331639 359316 713389 752088 530463 438795 287549 285067 327795 327030 346846 349899 353476 359386 393779 393927 625500 656372 41.15 67.6 1
11:54:47 2023-09-28 331484 325472 87365 85427 127691 133196 132754 129760 94762 92443 101050 104316 122796 123035 350315 378817 1007585 997474 366448 378853 115605 104624 112337 111276 128494 124031 117606 118053 80823 82247 263445 231639 674249 674659 211477 211000 269864 272911 320435 309958 327518 332805 343572 348259 325716 360438 715522 752584 527794 440383 288973 283578 327901 328693 342952 348250 354730 357914 391573 391135 627351 655872 41.15 67.6 1
11:54:48 2023-09-28 327790 328395 87186 85677 127261 133417 132592 132265 94598 92571 100774 101796 122393 123168 349509 378997 1014629 995894 364638 378997 115453 104465 112060 114190 128063 124031 117606 118087 80790 82247 263445 231639 673647 676061 212211 210159 273722 272424 319530 310064 330516 330473 346960 351884 326518 362477 711155 749998 530463 436961 288617 283502 328485 327524 344474 347176 351204 358930 390678 394374 629135 655001 41.15 67.6 1
11:54:49 2023-09-28 329426 328200 87215 85610 127564 133412 131014 130325 92823 92790 100988 101753 122697 123371 349402 381141 1016037 992333 362586 381141 114938 104576 112060 114156 128063 124474 117505 118380 80790 82191 267964 232291 677310 676061 211181 210818 270723 272008 318543 309590 330049 330795 345332 347704 326771 362622 713875 748314 527794 437428 288838 282771 327936 326678 344892 348671 354480 358930 389478 392305 622737 655001 41.15 67.6 1
11:54:50 2023-09-28 328818 325766 87253 85619 127442 133231 132777 132230 94565 94432 100877 101732 122426 123168 349509 375596 1008781 1003217 368083 378997 114971 104538 112216 114156 128363 124031 117639 118087 80823 82247 263187 231278 678970 676790 212630 210026 273217 275926 319304 311372 329939 331619 344948 351296 326626 360330 715339 744685 529129 436543 288481 284880 329591 330393 344892 347938 350957 358967 393333 393976 631855 655001 41.15 67.6 1
11:54:51 2023-09-28 326970 325963 87244 85614 127419 133417 132558 132265 94565 94432 100843 101732 122426 123201 349509 377859 1011681 991035 365945 380620 114938 104504 112060 114100 128063 124164 117410 118448 80758 82247 263445 233052 673195 678228 211583 210684 269043 273711 318097 309126 328458 329795 345609 349826 327158 359859 711337 752656 530463 442246 288721 283109 329925 325730 343440 348215 355305 357644 389205 394106 627552 658622 41.15 67.6 1
11:54:52 2023-09-28 328464 326003 87177 85732 127236 133486 132717 132483 94435 94497 100843 101753 122393 123438 349473 378997 1007244 993931 369165 378997 114859 104576 112060 114224 128063 124507 117524 118491 81081 82309 265831 231913 673563 680635 212367 210860 272832 274829 318933 310864 330150 329760 346408 349581 325681 359859 715436 748206 523509 439746 287801 285370 328786 327030 344509 347176 351632 356829 391848 394696 627351 656408 41.15 67.6 1
11:54:53 2023-09-28 330360 325743 87253 85619 127687 131297 133031 132139 94631 92571 100877 101637 122426 123068 350037 376725 1014629 1000331 362767 381141 114971 104432 112060 114032 128063 123879 117606 118414 80929 82134 263445 232689 669915 674841 212211 210670 270878 272649 319096 309126 329582 331834 343537 351564 331134 362622 713462 747330 527794 439202 290730 281852 328929 327702 342771 351380 351343 358710 391795 392198 632229 654891 41.15 67.6 1
11:54:54 2023-09-28 327047 325818 87186 85606 127266 133266 132835 132230 94565 94400 100774 101689 122393 123404 349509 374471 1017949 1001080 366040 381462 114806 104987 111819 111731 127926 124799 117505 118709 80725 82408 265831 233601 671785 677675 212843 210670 270723 272911 318097 309697 329221 330723 343537 350420 331639 360510 713279 743592 527794 438544 288757 283578 329960 327918 345379 348285 351524 358676 389513 394732 632648 656864 41.15 67.6 1
11:54:55 2023-09-28 332092 325503 87407 85527 127687 133205 132938 129760 94795 92379 101050 104172 122829 126153 350566 377592 1005409 994482 366040 378997 115004 104770 112216 113998 128452 124098 117639 118448 80790 82247 263445 231639 675804 676790 211548 211000 269899 273451 317172 311514 328578 331798 345609 348259 328013 360510 716537 754831 526460 440113 288477 284250 328660 329315 344892 349899 355123 358566 391944 392127 626425 656299 41.15 67.6 1
11:54:56 2023-09-28 329171 328191 87294 85586 127830 130823 133054 129760 94696 92571 100843 101764 122594 123608 350279 377572 1009741 997872 366968 378781 115380 104769 112268 111329 128309 124440 117572 118347 80901 82247 263445 232092 676166 674841 211512 211408 269864 273676 317136 309958 330246 332769 343502 349267 326630 360402 716537 747976 530841 441619 288685 284042 327901 327631 342627 349294 354694 357335 391501 392305 629069 658548 41.15 67.6 1
11:54:57 2023-09-28 329655 325967 87281 85640 127623 133382 132901 130160 94630 92634 100810 101695 122562 123253 349473 380960 1014629 995346 363793 378997 114938 104576 114228 111352 128329 124507 117572 118380 80989 82247 263892 232326 671252 676025 211548 210965 271515 272805 318766 310029 330282 331440 346924 351600 327246 365884 713206 752161 527794 436370 290245 283613 330958 329458 345623 348916 353657 359476 389786 393302 625202 656398 41.15 67.6 1
11:54:58 2023-09-28 328464 326003 87302 85644 127236 133603 130762 130290 92792 92790 100920 101816 122697 123404 350386 378212 1014019 993097 366671 381680 114971 104610 112060 111440 128179 124818 117667 118694 81012 82247 264644 233581 670090 678709 212176 211627 270914 273676 319025 309126 328458 330942 345574 349826 327123 360366 711301 754252 522096 442246 288815 283109 329889 326643 345867 348181 353657 356793 389751 394661 628688 656335 41.15 67.6 1
11:54:59 2023-09-28 331349 325743 87400 85586 127653 133382 133089 129760 94729 92571 100913 101701 122763 123035 350284 377823 1013944 1001754 362731 378925 115004 104398 112294 114122 128452 124031 117999 118053 81044 82191 263445 231603 676024 674328 212594 211014 273797 274598 320889 312739 329166 332356 344430 350210 326626 364053 715287 747145 527794 436085 290499 283507 327795 329653 342952 348215 351596 357557 390333 392163 629033 654965 41.15 67.6 1
11:55:00 2023-09-28 330214 328250 85770 85740 128153 131184 131014 129726 92729 92567 101021 101796 122969 123035 350212 376690 1014629 1003140 363500 381141 114938 104398 112060 114235 128179 124474 117606 118594 80956 82247 263445 232853 674530 674841 212509 210818 270688 272840 319768 309090 330049 332499 345822 350385 327464 360438 711301 744606 534898 439156 288721 282678 329960 328409 344892 349294 351524 357914 388625 394070 631855 656398 41.15 67.6 1
11:55:01 2023-09-28 330509 325695 87340 85553 127653 133391 132962 129760 94630 92507 100874 101674 122679 122950 350001 377592 1005409 996764 366558 378961 115004 104364 112372 113897 128665 123279 117965 118144 81136 82018 265831 231191 680278 676165 211371 211155 272447 273535 317920 311301 328372 331762 345332 348259 327696 360438 715192 752584 523509 440058 288721 283560 329358 329653 342952 349407 354157 357914 391537 391099 625500 656568 41.15 67.6 1
11:55:02 2023-09-28 328724 327700 86995 85769 126992 133672 130286 132610 94532 94530 100670 101886 122361 123404 349473 376425 1014629 995931 364896 378997 114971 104576 111980 114224 128063 124131 117606 118380 80901 82191 264644 232092 674793 678709 212843 210124 271101 272840 318281 310029 330516 329190 346130 350875 326771 364249 710223 745731 529129 437106 288806 283542 329788 325694 346846 349756 351307 358710 394091 394517 629098 656287 41.15 67.6 1
11:55:03 2023-09-28 330324 325735 87182 85577 127535 133358 133020 132239 94630 92634 100843 101816 122393 123168 349509 378755 1014629 995346 363280 378637 115506 103089 112165 111426 128193 124474 117667 118477 80947 82285 265831 232148 673647 680635 211512 210930 271291 272614 318578 311414 330480 331171 345574 348259 326771 363134 713206 748242 520381 437096 290463 283198 328627 327631 345379 348916 354730 359476 390369 393445 623178 655932 41.15 67.6 1
11:55:04 2023-09-28 329870 326731 87302 85644 127535 133417 132869 132322 94630 92507 100740 101764 122393 123168 350284 374471 1010891 1001791 367525 378961 114971 104610 112216 111482 128452 124098 117802 118414 80989 82247 263187 231207 672997 676790 212878 209977 270723 274131 316844 311725 329582 331493 345054 351436 327233 360438 717553 742810 530463 437587 288401 285031 327759 329509 345623 350638 351343 358783 393190 392127 632500 656864 41.15 67.6 1
11:55:05 2023-09-28 329813 328200 87336 85581 127901 133319 133089 129760 94762 92507 101016 101732 122833 123120 350279 377572 1013981 1004534 363355 378817 115572 104730 112303 111352 128494 124064 117864 118560 81044 82247 265529 231243 682976 676790 212325 210600 271586 272424 317172 311336 328614 331762 346874 349826 326445 363720 715522 747219 527794 436102 291215 283074 327901 328924 342952 348285 351596 359732 389751 392270 629996 655001 41.15 67.6 1
11:55:06 2023-09-28 328782 325967 87298 85728 127442 133266 132927 132449 94598 92634 100843 101657 122393 123201 349509 378997 1005409 993657 366894 378925 115004 104576 112216 114156 128240 124421 117639 118414 80933 82247 263187 230685 673895 678709 212028 210965 270653 272876 316587 311952 329756 330437 346924 351884 328013 360222 714290 752475 527794 439874 288541 285138 329358 327560 343440 349407 353621 357914 393333 394204 627351 657539 41.15 67.6 1
11:55:07 2023-09-28 331278 325743 87365 85577 127653 131297 131106 130199 92697 92628 101021 101732 122899 123120 350386 381141 1005262 996653 366671 378961 115671 104364 112372 113930 128699 123964 117999 118020 81151 82191 263445 231603 684555 678672 211548 211000 270653 272911 317101 311514 328578 331260 345645 350822 325681 360474 715522 752620 506482 440058 288396 284427 326877 329190 345623 349407 354480 358422 393333 391684 625057 655372 41.15 67.6 1
11:55:08 2023-09-28 327995 326034 87152 85769 127236 133672 132800 132610 94532 94694 100532 102332 122361 123993 349473 376124 1017514 995968 364932 381141 114938 104610 112060 114224 128063 124131 117606 118612 80933 82247 262310 232326 676033 675989 212878 210684 273604 273847 320889 310393 331455 332037 346544 351752 327355 362405 713912 746049 527294 437119 288861 283578 330526 328993 345234 349224 351487 358676 390952 395387 631892 656864 41.15 67.6 1
11:55:09 2023-09-28 330035 328195 85653 85955 127732 131188 130966 130303 94792 92763 100951 101785 122697 123456 350001 378755 1014629 994515 363539 381141 114971 104877 112216 114190 128063 124474 117606 118414 80933 82247 262310 232291 674654 680153 211548 211000 271551 273168 318578 310064 330282 331260 346651 348259 326771 363427 713389 748206 532193 437083 290576 283542 328893 327631 345379 348916 354443 357054 389786 393445 623693 655001 41.15 67.6 1
11:55:10 2023-09-28 330594 325818 87211 85519 127762 133417 132962 132230 94696 92634 100843 101732 122426 123168 349509 375297 1008708 1003217 368046 381412 114971 104576 112294 114190 128452 124098 117639 118323 81136 82309 265831 232949 682669 676716 213070 210284 271410 274373 319530 311336 329902 331762 345054 351963 327233 360402 715375 742705 529129 437701 288725 285080 327901 328515 345379 348250 350957 359315 393333 392305 632161 655001 41.15 67.6 1
11:55:11 2023-09-28 331533 327591 85742 85744 127698 131188 133020 129760 94598 92507 100877 101892 122833 123168 350001 377557 1010964 1003894 363391 378997 115004 104398 112294 114088 128452 123945 117802 118053 80933 82134 263445 230883 692209 674877 212176 210965 271930 272388 320435 311042 327945 331762 344571 349826 324933 363427 715522 743900 534898 435777 288793 284410 327371 328658 344892 348250 351632 357593 391848 391684 628144 655001 41.15 67.6 1
11:55:12 2023-09-28 328496 325998 87219 85769 127266 131739 132809 132299 94565 94530 100740 101753 122393 123471 349509 378730 1005782 992519 369165 378997 115294 103226 112087 111514 128213 124474 117701 118511 81039 82295 265831 231984 671753 680635 212474 210965 272949 274551 316145 310758 331455 329724 346130 349826 325190 359859 712702 748242 533546 440369 288012 284992 328663 326643 344957 347938 351632 356829 391573 394661 627351 656372 41.15 67.6 1
11:55:13 2023-09-28 330590 325735 87373 85577 127868 133255 133089 129760 94729 92507 100843 101677 122393 123120 350284 376725 1014629 1000331 360654 378997 115004 104432 112216 114156 128063 123997 117606 118414 80933 82191 263445 232853 674903 674877 212509 210965 270688 272840 319543 309595 330049 332721 343537 350350 325418 362622 713389 746086 527294 439106 290655 282826 329284 328551 344892 349712 351451 358566 391867 392163 630815 656864 41.15 67.6 1
11:55:14 2023-09-28 328008 325998 87294 85710 127236 133393 130364 132518 94532 94629 100532 101880 122361 123689 349786 375874 1018360 998185 364823 378817 114872 103194 112112 111352 127926 124440 117667 118380 80790 82191 263445 231603 679454 680043 212843 210306 271101 273451 318097 310900 329417 329226 346408 351436 326979 360510 711301 744992 529129 437838 288793 283812 328432 325694 344992 348285 351524 358967 391573 395566 632695 656864 41.15 67.6 1
11:55:15 2023-09-28 330594 325743 87407 85523 128075 133205 133182 129760 94762 92571 101050 101663 122825 123068 350530 378428 1005782 995188 367078 378961 115004 104432 112216 114156 128063 124064 117639 118414 80933 82247 261102 231603 673647 673851 211548 211479 269864 273676 318097 310535 329253 332986 346618 351884 329554 363102 715375 749431 523509 442302 288545 284911 328485 328515 344892 350061 351632 357371 392194 393927 632714 656372 41.15 67.6 1
11:55:16 2023-09-28 329546 327737 87331 85577 127569 133041 131014 130018 92729 92823 100988 101860 122697 123338 349894 377715 1011138 1003782 364750 378781 115004 104432 112200 114111 128487 124440 117763 118053 80989 82134 263187 230721 674501 676165 212211 210341 272156 272876 319713 311514 329582 331798 345367 350105 324933 362622 715522 742847 527460 436085 288793 284645 326913 328427 344892 348250 351632 357593 392230 392305 628144 655001 41.15 67.6 1
11:55:17 2023-09-28 328032 325994 87340 85710 127253 131573 132835 132518 94598 94497 100704 101816 122393 123438 349545 378464 1008744 992519 367305 378997 114938 104644 112060 114100 128063 124541 117524 118728 80961 82247 267964 232291 670075 676061 212544 211380 272949 275144 319530 310646 331455 330348 346544 351740 328623 360222 713206 752161 527794 441619 287801 285183 328929 326995 346846 347660 353657 357371 393369 394374 627351 656372 41.15 67.6 1
11:55:18 2023-09-28 331944 327732 85766 85851 127551 131188 130832 129726 94792 92601 101055 101732 122899 123238 349473 378190 1007552 995346 365747 378997 115625 104432 114401 111331 128699 123727 118032 118020 81077 82022 263445 231603 683116 676790 211583 211331 270688 272911 318097 311760 328614 332769 345332 348294 325681 360474 712111 752620 523509 440369 288757 284011 326877 330393 342952 347211 354767 358422 391573 391684 623326 655908 41.15 67.6 1
11:55:19 2023-09-28 329788 326003 87186 85765 127236 133707 130671 132518 94532 92634 100774 101860 122393 123338 349228 376761 1014629 995968 364969 378997 114971 104804 112216 114190 128063 124098 117606 118414 81025 82276 264644 232438 673647 680635 212736 210677 271445 275496 318401 310611 330406 329689 346651 350910 326771 362622 711191 747915 534898 437101 288865 283975 330526 327524 344992 348215 351524 358967 390988 394696 629106 656864 41.15 67.6 1
11:55:20 2023-09-28 329330 325853 85625 85873 127508 131188 132927 129760 94598 94432 100843 101727 122730 123489 349473 378720 1014629 993657 363648 378997 115004 104610 112138 114224 128063 124507 117606 118482 80989 82247 270369 232689 669332 677748 211548 211697 270723 272876 319096 309595 328958 331260 345609 348259 325716 363171 712884 754590 530841 440369 290499 283198 329426 327631 345478 348250 355844 358676 389786 394106 624614 657613 41.15 67.6 1
11:55:21 2023-09-28 329813 328200 87244 85623 127809 133447 133089 132230 94631 92571 100877 101701 122679 123238 350566 377895 1010964 1004645 364638 378997 115539 103332 112234 111361 128515 124098 117782 118313 81090 82149 265529 231136 678551 676165 212843 210818 271965 272840 320209 311265 328764 332265 345054 350105 326541 363720 716426 744685 534898 435877 288865 284410 327371 328693 344892 348250 351668 357880 392194 392305 628144 655001 41.15 67.6 1
11:55:22 2023-09-28 328733 325994 87373 85651 127841 131188 133020 129760 94729 92634 100877 101816 122529 123168 349509 376124 1016792 1001791 365005 378997 114971 104504 112216 114190 128063 124131 117606 118448 80901 82247 262310 233817 670496 674877 212729 210670 270723 272911 319096 310314 328458 331978 343572 350420 325646 360510 712848 745767 525959 439124 288874 282642 329960 327401 342952 349294 351596 358676 389205 394696 632861 656864 41.15 67.6 1
11:55:23 2023-09-28 331386 325017 87369 85551 127687 133231 132904 129760 94631 92507 100877 104205 122763 122950 350279 378853 1008279 997359 365893 378853 115638 104586 112337 111352 128741 123760 117864 117986 81044 82134 263445 231476 681212 674586 212141 211479 270688 273711 318097 311475 328468 332841 345332 348294 325716 360474 718571 752620 530841 440369 288757 284011 327406 330861 342952 347695 354803 358422 391573 391719 624726 656372 41.15 67.6 1
11:55:24 2023-09-28 329907 326034 87215 85794 127270 133707 130797 132518 94598 94530 100877 101695 122679 123253 349509 377895 1014629 995968 364932 378997 114971 104804 112216 114156 128487 124131 117639 118448 80933 82247 267964 231639 673399 676025 212693 210341 271515 273486 318097 310064 333984 329760 347483 351884 326761 362917 711155 747842 530463 436946 288649 284130 328751 328019 346846 349407 351596 357090 391023 393195 626611 655001 41.15 67.6 1
11:55:25 2023-09-28 328546 327727 87215 85702 127472 133451 132869 130325 92823 92790 100954 101955 122730 123404 349894 378961 1012970 993509 363684 378853 114938 104648 112060 114145 128028 124164 117505 118511 80790 82247 263445 233052 670852 678709 212211 211733 270464 272911 319096 309595 331073 331529 345645 348259 325787 360546 711301 755962 516734 441619 288865 283109 329925 327401 343440 347973 355844 364044 389822 393517 623693 654743 41.15 67.6 1
11:55:26 2023-09-28 328818 328200 87244 85610 127653 133447 132869 132265 94598 92634 100877 101701 122796 123253 349545 377895 1010211 1003931 365966 378997 115004 104504 112200 114190 128452 124098 117639 118087 81021 82191 263187 230918 680210 676311 212544 210572 272170 273847 320019 311738 329705 331619 345467 350280 326626 362989 716898 743374 531798 436556 288793 284880 327406 329279 343440 348215 351451 363454 393369 392092 632677 654446 41.15 67.6 1
11:55:27 2023-09-28 331999 327718 85689 85892 127555 131188 130832 130303 94890 92601 101055 101727 122899 123253 350530 376797 1010964 1003217 362586 378637 115004 104432 114288 114156 128398 124407 117701 118053 80933 82102 263187 230918 677582 674877 212396 211000 271965 272388 318132 311078 328651 332217 344606 349861 326771 363757 715522 746160 501948 436121 290535 283975 327406 328729 342952 348285 353657 357628 391573 392305 628625 655001 41.15 67.6 1
11:55:28 2023-09-28 328582 326003 87211 85761 127266 133486 132809 132483 94598 92899 100704 101828 122393 123286 349509 378997 1005819 992519 368642 378997 115004 104644 112216 114179 128097 124131 117639 118448 81025 82276 265831 232076 673008 680635 212552 211373 270996 274409 319079 311372 330948 330348 346687 349861 325681 360438 714180 752051 534898 439746 288472 285477 328397 327560 345841 347695 353693 357661 393057 395288 627351 656445 41.15 67.6 1
11:55:29 2023-09-28 331135 325822 85681 85803 127837 131188 133205 130122 94729 92634 100947 101732 122899 123220 350248 378997 1005409 995346 366412 380874 115671 104542 114446 114088 128754 123793 117999 118289 81044 82158 267964 231639 683473 678709 212141 211296 270653 272911 317101 311988 329079 331726 345846 349267 327441 360474 716537 751941 534898 438722 288811 285045 326877 329119 345867 349653 354730 358930 393922 392270 625500 658265 41.15 67.6 1
11:55:30 2023-09-28 328232 325994 87273 85769 127236 133672 132766 132667 94532 94694 100670 101981 122361 123808 349509 375596 1017118 998564 366003 378961 114839 103298 112165 111579 128179 124646 117749 118477 81058 82408 265831 232546 683802 680635 213220 210600 271515 273676 318543 309852 332124 329689 346615 351928 327696 363391 712161 746947 530463 437738 288793 284175 328858 326643 347301 347695 351524 360097 391812 395845 629135 654706 41.15 67.6 1
11:55:31 2023-09-28 329907 326034 87340 85736 127591 131594 130979 130122 94662 92634 100843 101796 122833 123404 350001 378997 1013873 992482 363536 378997 114971 104576 112294 114224 128028 124507 117606 118414 80929 82247 263445 233016 668946 677748 211548 211697 271257 272876 319803 310029 330516 331260 345609 350221 325716 363134 712307 753720 526460 440479 290694 283312 329889 327631 343440 347695 355844 357054 389822 394070 623656 656864 41.15 67.6 1
11:55:32 2023-09-28 329279 328395 87336 85728 127653 133408 132962 132357 94664 92634 100877 101816 122594 123168 350279 376510 1011027 1006046 366525 378781 115605 104730 112303 111352 128282 124098 117830 118380 81012 82247 267964 231207 689563 677186 212594 210271 271515 273711 317101 311158 329939 332212 345090 351401 326771 360510 715522 739337 523015 436429 288761 284943 327600 328392 345379 348250 351524 357054 393333 392305 629069 656864 41.15 67.6 1
11:55:33 2023-09-28 330356 325700 87392 85581 127841 131188 133054 129760 94729 92634 100877 101669 122763 123168 349509 376690 1016792 1001754 363536 378961 114971 103089 112294 114258 128240 124098 117606 118612 80901 82247 263445 233016 674026 674841 212693 211000 271066 275377 320028 309342 330516 332805 343537 350910 325681 362622 714436 747387 530463 439746 290499 282642 329925 327666 342952 349294 351596 358930 389478 394119 632339 656864 41.15 67.6 1
11:55:34 2023-09-28 331278 325731 87373 85732 127555 133510 133054 130290 92761 92790 100988 101854 122697 123168 349894 378961 1005225 995235 366671 380402 115512 104436 112372 114122 128699 123997 117830 117986 81044 82102 262310 230883 684012 676680 212176 211380 270688 273711 318097 311952 329349 332769 346372 349267 325716 360474 717553 753720 526460 440369 288852 284410 327371 329422 344892 348181 355268 356791 391848 391684 626425 655372 41.15 67.6 1
11:55:35 2023-09-28 330214 327220 87340 85619 127653 133451 133020 132357 94664 92634 100877 101727 122393 123286 350530 374435 1007244 998837 366202 378961 115004 104610 112294 111493 128452 124164 117606 118578 80933 82360 270369 233114 676166 674841 213177 211296 269899 274551 318061 311006 330516 331493 343572 351963 326700 360366 715252 747915 535339 441619 288689 284965 328627 330122 345867 349817 351560 357878 393021 393481 635432 658548 41.15 67.6 1
11:55:36 2023-09-28 329797 328427 85636 85984 127546 131188 130832 130303 94857 92601 101021 101892 122730 123489 350013 378997 1013873 991777 364235 378673 114971 104721 112060 111341 128063 124612 117667 118414 80901 82360 263445 233052 673404 678228 212176 212178 270653 272876 319543 309812 330296 331493 345609 349302 326700 362550 712848 754821 532193 442357 290463 283074 329889 327401 343440 348250 355844 357090 391274 394347 624577 655872 41.15 67.6 1
11:55:37 2023-09-28 329778 328664 87365 85920 127619 133412 132869 132423 94729 92634 100843 101732 122763 123135 349473 377292 1010211 1003217 366155 378997 115004 104576 112372 114145 128699 124131 117763 118414 81136 82276 265529 231354 676273 676680 212822 210495 272241 273570 319530 311809 329902 331619 345609 350875 326771 362622 716787 742627 533132 437046 288793 285183 327866 329048 345379 348250 351113 358132 393333 392305 629069 656864 41.15 67.6 1
11:55:38 2023-09-28 331063 325826 85766 85740 127943 131188 132962 129760 94696 92507 100843 101706 122697 123035 350530 376690 1014629 1001754 360474 378961 115004 104809 112294 114156 128329 124098 117768 118414 80989 82247 267964 232689 674058 674877 212878 211331 270688 274987 320028 311634 330049 332805 344536 350350 325681 363684 715485 747915 527794 439746 291357 282762 328893 328658 342952 349538 351668 358967 389751 392341 631892 656864 41.15 67.6 1
11:55:39 2023-09-28 330813 325963 87387 85581 127551 133417 132835 129760 94630 92634 100843 101701 122393 123205 349509 377592 1005409 993931 366003 378695 115539 103018 112200 111361 128391 124064 117782 118221 81090 82116 263187 230346 679189 678672 212367 211402 270688 273711 317136 312023 329362 332265 346615 349302 327477 360510 717443 754223 532193 439691 288793 285080 327371 329190 345867 347211 355268 358930 393922 392305 625537 656335 41.15 67.6 1
11:55:40 2023-09-28 330360 325787 87402 85614 127871 131154 133240 129760 94729 92634 100877 101732 122730 123168 349509 378392 1007244 995931 367078 378997 115004 104610 112165 114190 128452 124098 117606 118612 81044 82247 263445 232291 673895 674804 212211 211662 270464 274095 320619 310788 328422 333310 343537 349826 326700 360438 717045 748242 532193 441730 288721 284410 328893 328161 342952 349852 354730 357914 392158 393445 630961 656372 41.15 67.6 1
11:55:41 2023-09-28 329710 325998 87302 85577 127442 131481 132869 132331 94598 94497 100877 101727 122426 123168 350279 381032 1016910 997359 362622 380996 115413 104764 112303 111394 128282 124474 117715 118578 81151 82247 263445 232653 677185 680635 211406 211296 272087 272876 319060 312014 331220 331493 346372 349729 325155 363720 714436 748350 530463 437811 291141 283560 329391 327702 343475 349407 354193 357844 390988 394070 625500 656864 41.15 67.6 1
11:55:42 2023-09-28 327546 325963 87306 85677 127625 131463 132962 132483 94598 92899 100877 101689 122426 123338 349473 377859 1011681 991035 365068 381141 114938 104610 112060 114224 128063 124541 117524 118448 80790 82247 263445 233016 668631 678709 212544 211627 269829 274358 318801 309595 329452 331224 345645 350385 327688 360402 711337 754252 530463 442560 288946 283578 330424 326678 345008 348215 355844 357914 389751 394696 627351 656372 41.15 67.6 1
11:55:43 2023-09-28 329809 325739 87267 85586 127868 133324 132869 130199 92666 92662 100988 101860 122697 123135 350140 377715 1014019 1003068 362586 378781 115004 103089 112294 114122 128665 124031 117796 118020 81044 82247 263187 231243 676709 674732 212878 211035 272346 274987 319060 310686 329582 333040 345090 350385 326771 364823 716537 746858 527794 436516 291151 284175 327901 329190 344892 349015 351668 358132 390952 391719 629069 655001 41.15 67.6 1
11:55:44 2023-09-28 327532 325967 87336 85736 127535 133637 132835 132230 94598 94432 100843 101721 122393 123286 350037 374471 1014961 1001518 364932 378997 114938 104644 112060 111385 127994 124541 117376 118728 80790 82360 262310 233673 669428 676790 212913 211000 271291 273711 318543 309126 330223 330759 344571 351963 325646 360510 712344 746380 534898 439101 288856 283975 329960 325694 345758 349294 351560 359476 390952 395288 631892 656139 41.15 67.6 1
11:55:45 2023-09-28 331386 328400 85727 85833 127960 131006 133356 129485 94957 92567 101055 101669 122899 123035 350248 377801 1007552 994482 366561 381032 114971 104576 112292 114134 128418 124164 117667 118414 80989 82247 263445 232326 675783 674877 212544 211697 270653 274131 318317 310535 329582 333545 343537 348294 326700 363878 717553 748314 534898 441619 288757 284445 330292 329155 342952 349852 355232 357914 391848 392305 629069 656408 41.15 67.6 1
11:55:46 2023-09-28 330126 328163 87331 85673 127569 133447 132869 132265 94631 92634 100843 101816 122426 123168 349545 374137 1008268 1000331 368119 378997 114971 104504 112216 114190 128097 124131 117606 118414 80933 82247 263187 231639 674903 674877 213583 210965 269899 274551 317136 310433 330516 331511 345367 352245 325681 360402 715485 744992 527294 440369 288721 284880 328397 327702 343440 351875 351379 357621 391944 393338 632677 658734 41.15 67.6 1
11:55:47 2023-09-28 329061 325818 85678 85814 127689 131188 132985 132414 94598 92865 100877 101770 122697 123286 350284 378755 1014629 992519 362622 381141 114971 104644 112216 114190 128063 124131 117524 118414 80823 82247 262310 232326 675495 678228 211512 211697 270688 272840 319543 309812 328192 331224 345645 348259 325716 363391 713389 754288 533546 439764 291009 283507 329693 327666 343251 347176 354767 357593 390369 394070 623693 656864 41.15 67.6 1
11:55:48 2023-09-28 330126 327737 87211 85614 127687 133447 132962 132265 94664 92571 100843 101727 122426 123168 349509 374507 1008744 1003217 367598 378961 115506 103160 112200 111470 128391 124098 117701 118313 80979 82149 263187 231461 675020 677638 213369 210271 271551 274916 317136 310833 330516 332733 345574 351963 327464 360510 717479 744606 530463 437738 288721 285316 327901 328693 345623 348250 351524 357054 393958 393217 631855 656398 41.15 67.6 1
11:55:49 2023-09-28 329052 325739 85560 85610 127875 131188 133147 129760 94631 92571 100843 101594 122730 123035 350037 376761 1014629 1000922 362731 378997 114971 104610 112216 114258 128452 124646 117802 118414 80989 82247 263445 233016 670776 675264 212878 211035 270723 272911 320063 309595 330516 333045 344571 350420 325681 363427 714473 746652 527794 439746 290535 282678 329658 327702 342952 351591 351632 358967 389205 393481 632339 656864 41.15 67.6 1
11:55:50 2023-09-28 331050 325472 87369 85669 127687 133324 132351 132265 92622 94432 100877 101701 122393 123153 349750 378853 1007310 995936 365893 378817 115492 104692 112337 111255 128494 124064 117864 118020 81044 82102 267632 230634 677111 677529 212474 211479 270723 273747 318097 312961 329436 331798 346687 349302 325716 360546 716266 752656 533546 440608 288793 284525 326913 330192 345379 347176 354730 358676 393333 392305 626190 656372 41.15 67.6 1
11:55:51 2023-09-28 329659 328395 87253 85702 127630 131188 132904 132265 94598 94432 100877 101721 122426 123220 349545 374507 1008268 995968 367414 378997 115004 104571 112216 114190 128097 124131 117754 118414 80933 82247 263445 232326 673523 674364 212410 211479 269864 274358 319530 310570 330516 331529 344346 350910 326736 360402 714979 747915 530463 441619 288725 284445 328893 327702 344892 349852 353903 357914 392158 393481 632376 656445 41.15 67.6 1
11:55:52 2023-09-28 329477 326727 87279 85757 127472 133486 132685 130450 92792 92878 100954 101886 122529 123286 349366 381141 1014445 991591 362586 378817 114938 104538 112060 114145 128660 124612 117763 118578 80989 82247 262310 232362 674903 679671 211548 211662 271326 272840 319096 310064 328458 331529 345609 348259 325190 363757 713389 752051 527794 439124 291215 283578 329426 327702 344731 346899 354193 357593 390952 394106 623693 656864 41.15 67.6 1
11:55:53 2023-09-28 328496 325998 87219 85643 127585 133393 132869 132357 94664 94465 100877 101759 122393 123201 349509 377859 1011718 991072 366040 381412 114971 104610 112060 114224 128028 124164 117410 118603 80790 82247 262310 233416 668680 678228 212544 211818 269829 273747 319060 309161 328919 330795 345609 349896 327229 360438 711337 754252 528136 438638 288892 283542 329960 327172 343475 348215 355844 358422 389786 394106 625094 658585 41.15 67.6 1
11:55:54 2023-09-28 331528 327732 85770 85884 127766 131188 130832 130122 94792 92634 101124 101796 122664 123205 349473 377593 1010248 1010099 364750 378637 114971 104504 112294 114122 128487 124031 117898 118087 80933 82134 263187 230918 684176 676520 212544 211000 272156 272876 317172 311769 328286 332301 345574 350385 326771 363757 716537 745065 530094 436429 288829 285080 327636 329190 344892 348792 353657 357880 393057 392305 628144 655001 41.15 67.6 1
11:55:55 2023-09-28 330090 325735 87365 85643 127691 131119 132938 132081 94697 92571 100877 101637 122393 123068 349545 376160 1014243 1001791 363316 378997 115493 104610 112216 114111 128274 124031 117606 118448 81104 82247 261102 233088 672902 674877 212913 211000 271707 272911 319579 309126 330516 332769 343607 350420 325681 360546 713389 745029 527794 439755 290694 282678 329925 327702 342952 351875 351379 359256 392072 393195 632677 656827 41.15 67.6 1
11:55:56 2023-09-28 329742 325672 85763 85722 127605 131188 130741 132239 94598 94367 100877 101816 122833 123168 349509 379141 1005409 993931 365784 378817 115037 104432 112294 113998 128487 123979 117802 118020 81077 81989 267521 230165 677111 677748 212211 211331 270723 273711 318097 311448 329116 332212 346408 349302 325716 360510 716537 752656 525959 439746 288797 284556 326648 329190 343440 348916 353657 358422 393958 393517 625057 657331 41.15 67.6 1
11:55:57 2023-09-28 331459 327931 87305 85584 127687 133443 131106 132173 94631 92507 100877 104205 122426 123035 349545 379141 1005409 993931 366040 378961 115004 104736 112294 113964 128487 123279 117639 118020 81110 82134 264644 230201 683503 676790 212211 211514 270688 274006 318097 312023 328614 332301 346165 349302 325716 360474 715522 752656 533546 440113 288599 284560 329321 329546 345867 349899 354621 358820 393155 392127 625353 656335 41.15 67.6 1
11:55:58 2023-09-28 327047 325967 87148 85769 127345 131555 130671 132575 94531 94726 100498 101848 122631 123741 349437 375560 1017514 995968 364896 380874 114938 104576 111715 114224 127817 124131 117491 118487 80790 82191 263445 231639 671418 678709 213177 210754 271101 273676 318061 310100 329452 329689 345645 351436 327696 360510 710725 744992 527794 437774 288793 283975 329622 325694 344992 349294 351524 358930 389822 395566 632787 656864 41.15 67.6 1
11:55:59 2023-09-28 329659 325967 87302 85614 127270 133510 132800 132322 94565 92634 100740 101764 122393 123153 348946 377895 1014629 995894 364602 378997 114938 104542 112216 114066 128063 124098 117410 118380 81044 82247 263445 232291 674779 679671 212693 210341 271515 272876 320662 310064 329216 329760 347483 351884 327246 363137 711155 748701 523509 436937 290318 284232 329213 327560 347829 349407 351524 357593 390952 394661 627881 655001 41.15 67.6 1
11:56:00 2023-09-28 330095 325967 87298 85703 127270 131559 132835 132239 94565 92571 100843 101764 122393 123120 349473 373874 1008268 995968 368119 378961 115493 104610 112216 114190 128063 124064 117606 118299 81104 82247 263445 231603 675028 674364 213362 211296 270808 274323 317172 311006 330516 331762 344295 351436 327194 360402 715522 747219 530841 441619 288897 284525 328893 327702 345867 349817 351596 357661 392158 393517 632824 656372 41.15 67.6 1
11:56:01 2023-09-28 328728 325712 87238 85610 127442 133417 132800 130199 92855 92662 100954 102019 122613 123338 349366 381141 1013725 993806 363098 380960 114971 104615 112060 114156 128028 123997 117667 118414 80901 82215 263445 232689 670736 680153 211442 211662 271291 272876 319803 311634 328422 331476 345645 348259 325681 363684 713389 753720 527294 439842 290946 283074 329391 327631 345867 348250 355844 359185 389786 394661 624577 655372 41.15 67.6 1
11:56:02 2023-09-28 328032 328200 87336 85728 127442 133443 132835 132449 94565 94530 100774 101880 122393 123404 349509 377895 1011644 992519 367305 381141 114938 104984 112060 111373 128028 124164 117214 118694 80790 82247 264644 232653 671871 679671 212693 211662 269864 275726 318061 310064 329417 330723 346408 350385 327158 360366 712848 748314 533546 442560 288526 284445 329925 326678 344509 348250 354193 357335 390369 394696 629135 656445 41.15 67.6 1
11:56:03 2023-09-28 331239 327732 85636 85892 127871 131097 131014 129726 94890 92634 101055 101764 122759 123120 349473 376725 1013154 1001754 360402 380887 115320 104542 112294 114077 128452 124031 117782 118020 80901 82102 263187 231639 675642 674841 212544 211000 271551 272614 319060 310535 328322 332805 347364 350385 325681 363427 714436 747182 530463 439417 290946 282885 329391 328658 342952 349538 351632 358930 389478 393481 631855 656398 41.15 67.6 1
11:56:04 2023-09-28 327337 325985 87186 85887 127266 133521 132766 130723 94402 94595 100532 101848 122160 123589 349473 374150 1016398 995968 365485 378997 114859 104644 111980 114202 127906 124507 117443 118448 80933 82191 263445 232291 671146 678709 213212 210341 271101 272911 318834 310100 329452 329724 346372 351436 331602 364212 711264 745731 529129 437897 288757 283975 329658 326643 345270 349294 351379 359256 393534 395557 631745 656790 41.15 67.6 1
11:56:05 2023-09-28 331972 325563 85691 85652 127909 131206 131197 129760 94892 92379 101050 101605 122829 123068 349222 378997 1005409 992999 366558 378853 114971 104504 112216 114156 128063 124164 117639 118414 80929 82247 267964 231674 674754 676790 212176 211662 270688 273747 318097 311733 329349 332805 345645 351618 325716 360546 717045 753720 524826 440369 289905 284410 327636 329689 344892 347730 355268 358676 391848 391719 626461 656372 41.15 67.6 1
11:56:06 2023-09-28 330177 325472 87429 85468 127868 133162 132904 129760 94664 92634 100843 101701 122393 123068 349545 378428 1008708 995931 366818 378997 114971 104465 112216 111417 128063 124131 117606 118414 80823 82134 264644 231964 674779 674804 212544 211697 269899 274131 318061 310967 330516 333545 343537 349302 326665 360474 715192 748278 532193 442099 288563 284560 330994 328551 344855 350201 354621 358238 392051 393026 632273 656372 41.15 67.6 1
11:56:07 2023-09-28 328400 325813 87253 85619 127653 131188 130797 129760 94696 92571 100877 101657 122594 123371 349509 378420 1014629 996764 363280 378997 114971 105657 112060 114224 128063 124131 117606 118414 80989 82247 263445 232326 673399 676061 212176 211035 271551 272651 319060 310100 328422 331762 347209 349267 327477 364271 714436 748278 529129 437738 290946 284219 329391 327666 343440 346899 353657 357593 390988 394070 626093 655001 41.15 67.6 1
11:56:08 2023-09-28 329426 328168 87279 85736 127564 133417 132869 132414 94598 92634 100774 101796 122594 123168 349509 378720 1014629 992245 363280 381141 115004 104610 112216 114190 128179 124098 117606 118414 80823 82247 263445 232689 672778 678709 211548 211697 271515 272876 319543 310064 328923 331529 345881 351353 328550 363980 713243 753307 523509 440259 290801 283400 329746 328250 346138 348215 355807 359842 389786 394696 625202 659725 41.15 67.6 1
11:56:09 2023-09-28 331893 325735 87373 85651 127864 131188 130832 129984 94631 92507 100877 101669 122426 123035 349509 376439 1011718 1003217 362695 378997 115353 104432 112517 114111 128487 124131 117836 118053 81044 82134 263187 231639 678060 674877 212878 211514 272798 272805 319801 311769 329582 333310 345090 350350 327233 363871 717045 750909 527794 436466 291357 284104 327901 329457 344892 348772 353657 358132 390988 392341 629106 655001 41.15 67.6 1
11:56:10 2023-09-28 329659 325731 87407 85677 127674 133298 132904 129760 94729 92507 100877 101816 122796 123035 349545 375596 1014629 1001042 363866 378997 114938 104504 112060 114269 128063 124064 117639 118448 80790 82247 270369 233088 671778 674877 212878 211380 273411 274302 320263 310974 331220 332374 344465 351296 328623 362441 713206 746640 525959 439710 290504 282775 329960 328161 344710 350341 351596 358967 389170 394106 632677 656864 41.15 67.6 1
11:56:11 2023-09-28 331884 325739 87249 85614 127657 133417 132835 129760 94598 92507 100843 101706 122426 123035 349509 379105 1007809 993931 366040 378997 115037 104504 112372 111352 128521 123793 117802 118053 81044 81989 263187 230721 681622 677748 212211 211662 270688 274131 318543 313185 329349 332535 346130 349302 325752 360546 716176 753720 533546 440479 288829 284445 327371 329137 345623 347730 355268 358930 392158 391994 623326 656372 41.15 67.6 1
11:56:12 2023-09-28 328619 328195 85812 86069 127293 134069 130401 132968 94726 92891 100709 102051 122328 123827 349473 376124 1016792 998837 365747 380887 114971 104755 112294 114100 128363 124064 117782 118448 81044 82358 263445 232362 673771 676061 213397 210818 271551 273711 318578 310788 328919 329795 347488 351471 327514 363171 711301 747387 530463 437738 288829 284090 328929 327172 345547 349259 351632 357054 392123 395845 631772 656864 41.15 67.6 1
11:56:13 2023-09-28 328728 325778 87219 85619 127556 133451 132685 132239 94598 92634 101018 101689 122393 123286 349473 378455 1014629 998260 363280 378997 115004 104538 112060 114190 128063 124131 117639 118448 80823 82134 263445 232689 673901 679690 212176 211662 271551 272876 319096 310100 330260 331798 346687 349024 325190 364271 714979 753117 530463 437811 291357 284241 329426 328427 343475 348702 354225 360643 394091 394061 625353 656287 41.15 67.6 1
11:56:14 2023-09-28 331031 325888 85742 85722 127732 131188 130741 129760 94565 92634 100843 101732 122664 123371 349473 374137 1007280 1001791 369055 381141 115004 104576 112216 114179 128063 124164 117606 118414 80933 82247 263187 231603 671514 674877 213618 210965 270688 274515 319530 311479 329756 331798 345645 352491 325681 360402 715522 746800 529129 440475 288721 285352 328663 328427 343440 350376 351632 357914 392194 394106 632897 656372 41.15 67.6 1
11:56:15 2023-09-28 329324 325507 87327 85614 127480 133358 132869 132230 94598 92634 100877 101816 122393 123153 349473 374435 1008781 1003217 368083 378997 115004 104504 112216 114032 128363 124098 117721 118332 80933 82191 263445 231278 672763 676790 213583 210341 271136 274358 317136 311514 330282 332217 345645 351998 325190 360474 715522 742847 501948 438462 288432 285067 330526 328551 345867 350885 351379 359366 393779 393302 632641 657798 41.15 67.6 1
11:56:16 2023-09-28 328009 325813 87219 85736 127476 131463 130832 132423 94630 94432 100774 101689 122697 123438 349545 377895 1014629 991072 366818 378997 114938 104644 112216 111493 128063 124164 117524 118646 80823 82247 267964 233380 668183 678709 212878 211697 269864 274358 319060 309838 329452 331529 346165 350385 327688 360402 714473 754288 533546 440198 288797 283679 330692 329458 343511 348250 355880 358422 389822 394696 625279 655872 41.15 67.6 1
11:56:17 2023-09-28 328264 328200 87155 85610 127517 133659 132624 132391 94500 94465 100704 101753 122361 123319 349509 378197 1007280 994639 369165 380874 114971 104610 112060 114190 128063 124164 117524 118521 80933 82247 263445 231603 669961 676061 212544 211473 271136 274622 316623 310788 328919 329795 346960 351884 327722 363102 713279 753267 530841 440003 288746 285272 329248 327524 347337 347938 353693 357914 393958 395288 626648 656372 41.15 67.6 1
11:56:18 2023-09-28 328728 325013 87253 85560 127824 131188 132962 132265 94598 92507 101346 101738 122426 123205 349545 375297 1014961 1001791 365005 378997 115004 104576 112060 114224 128097 124131 117443 118448 80790 82247 263445 233416 674536 674608 212913 211035 271136 273711 321977 311266 331307 332805 344295 351190 325681 362622 714473 747915 527794 440163 288793 282713 330925 327702 344892 349817 351632 359587 389513 394696 632861 654669 41.15 67.6 1
11:56:19 2023-09-28 328264 325994 87032 85765 127018 131665 130105 132518 94435 94563 100565 101886 122393 123589 348982 375932 1014629 996005 364969 380872 114971 104610 112216 114077 128063 124031 117639 118414 80961 82247 264644 232291 674530 676061 212913 210719 273797 273883 320889 310793 331455 329653 347067 353875 327623 363246 711155 746676 530463 437742 288504 284445 328964 329225 345961 348250 351524 357054 391848 395845 631745 656864 41.15 67.6 1
11:56:20 2023-09-28 330328 325249 87365 85523 127868 133162 133158 129760 94631 94270 100877 101701 122426 123035 350037 378464 1008030 995931 367078 378997 115004 104610 112216 114145 128063 124164 117639 118448 80933 82247 263445 232000 675028 674877 212544 211733 270464 274358 318132 310824 334494 333622 343572 349826 327194 360510 717553 748242 532193 441619 288793 284445 329391 328658 342952 351875 354767 357914 392158 393481 629106 656372 41.15 67.6 1
11:56:21 2023-09-28 330251 325700 87306 85640 127653 133417 133020 129760 94729 92634 100843 101764 122646 123168 349473 374435 1008744 1003217 368642 378961 114971 104770 112372 114156 128329 124131 117768 118414 81136 82309 265831 232783 674508 677675 213405 210825 271410 275390 319530 311809 330406 332554 345609 352456 327696 360438 717553 744735 529129 438978 288685 285321 328591 329368 346356 348250 351524 359476 393922 393481 633721 657798 41.15 67.6 1
11:56:22 2023-09-28 328728 328664 87271 85673 127585 133598 132901 132449 94696 92634 100843 101785 122393 123319 350037 377859 1012362 992482 367078 381951 114938 104755 112216 111405 128028 124541 117572 118719 80901 82360 270369 232981 669187 679671 212878 212066 269864 274551 319025 310029 329417 331224 346651 350385 329714 360402 713389 754287 534898 442690 288730 284472 330656 327366 344439 350813 355552 358128 393534 395243 627277 660140 41.15 67.6 1
11:56:23 2023-09-28 331621 325862 85738 85895 127909 131188 131106 129760 94793 92571 101016 101732 122646 123338 350494 376690 1012436 1004371 364063 378817 115512 104504 112372 114156 128487 123912 117965 118053 81044 82191 263187 231405 677205 674877 212878 211627 272346 272805 319060 311733 330246 332769 345090 350875 326771 364787 716537 746910 527794 436393 290946 283975 327866 329422 344431 349294 353657 358132 392123 392270 629069 654669 41.15 67.6 1
11:56:24 2023-09-28 329659 325476 87331 85581 127657 133416 133054 129760 94729 92634 100877 101732 122426 123338 349473 376389 1016792 1001042 360654 378997 114971 104576 112216 114156 128063 124131 117572 118414 81128 82247 263445 232853 676041 674841 212878 211479 271066 272911 320063 309595 330985 333238 344536 351884 325681 363391 714979 746086 527794 439764 291296 283258 332133 329012 345379 350201 353512 359329 392422 393855 631672 656864 41.15 67.6 1
11:56:25 2023-09-28 330978 325932 87305 85614 127807 131555 130832 129760 94662 92634 100843 101816 122833 123338 349473 378997 1005409 995346 366003 378997 115004 104576 112372 114122 128452 123997 117999 118053 81077 82158 267632 230524 679288 678228 212509 211627 271066 273711 318061 311988 329582 332181 346687 349791 325716 360510 715522 752620 525959 440369 288793 284947 327371 329422 345867 347695 355268 358967 393887 392305 625537 655835 41.15 67.6 1
11:56:26 2023-09-28 331041 324982 87557 85548 128114 130732 131197 129760 94859 92571 101190 101706 122763 122950 349509 378997 1005782 996764 366558 378997 114971 104988 112216 114224 128063 124098 117606 118414 81044 82247 263445 232291 673771 674841 212509 212326 270688 275166 318801 311006 330282 333816 346874 351884 330255 360222 717443 751551 530463 442874 288649 284667 329213 328480 344892 350306 354407 357914 392194 394070 634527 656372 41.15 67.6 1
11:56:27 2023-09-28 329659 327931 87331 85669 127624 131455 133054 132357 94762 92634 100877 101764 122833 123338 349509 378685 1014629 994639 363243 381141 115004 104610 112216 111232 128063 124164 117606 118875 81044 82360 262310 232817 674274 680153 211548 211662 271515 272876 319543 310570 328422 331762 346088 349024 325646 364271 714436 748350 534898 438722 291215 283764 329889 328161 343475 347176 354443 358132 391537 394347 625500 656864 41.15 67.6 1
11:56:28 2023-09-28 328724 325967 87298 85728 127535 133417 132835 130199 94532 92634 100843 101785 122361 123168 349473 376403 1011681 991777 364969 381141 114938 104538 111945 114190 128063 124131 117491 118414 80790 82247 262310 233545 668954 677748 212878 212044 273025 274302 320001 309816 331455 331583 345503 349686 327546 364063 711155 754603 530841 442269 290545 283507 331229 329925 346846 348215 355807 357914 389786 394661 627203 656372 41.15 67.6 1
11:56:29 2023-09-28 329813 325739 87331 85581 127657 131297 133054 129760 94664 92571 100843 101764 122393 123305 349509 377859 1011644 1003931 363243 378997 115004 104542 112372 114156 128452 123793 117802 118020 81184 82134 263187 231243 676388 674877 212878 211514 272762 272840 318097 311733 330049 332769 345609 351884 327464 364823 717553 746086 527794 436429 290619 284845 329554 329653 344892 349015 353693 358167 392158 392305 629033 656398 41.15 67.6 1
11:56:30 2023-09-28 330448 325472 87425 85669 127864 133382 133089 129760 94729 92507 101016 101706 122426 123035 350284 376725 1017514 1000331 360618 378997 114971 104432 112372 111416 128418 124164 117606 118414 80933 82276 265831 232602 675401 674695 212736 211486 271410 273535 320370 310602 330443 333365 345054 350385 325681 363720 716537 747113 536478 440021 291357 283109 329658 329332 344892 349817 353621 359842 389786 393445 632686 656864 41.15 67.6 1
11:56:31 2023-09-28 332166 325959 87407 85761 127657 133637 130762 132239 94630 92634 100843 101721 122594 123168 349473 378997 1005409 993931 366558 378961 114971 103188 112372 111308 128452 124131 117802 118414 81044 82276 267300 230130 674748 678709 212693 211662 271101 274289 317101 312023 330049 331762 347209 349826 328514 362586 715522 753720 526460 440383 288829 285419 327406 328693 344474 348215 354476 359256 394298 394374 625053 658734 41.15 67.6 1
11:56:32 2023-09-28 331552 327501 87331 85581 127657 133382 133054 129760 94729 92507 100843 101669 122796 123120 349509 378120 1005409 995072 366040 378961 115037 104398 112581 111320 128824 124031 117796 117952 81234 82116 264644 230776 681622 677159 212367 211521 271256 274131 318543 312023 329779 332626 346124 349267 325716 360510 717045 755491 527794 441012 288870 284445 327636 329689 345758 347938 355807 358930 393057 392305 625537 658548 41.15 67.6 1
11:56:33 2023-09-28 328264 328541 87144 85820 127232 133707 130286 132610 94532 94694 100532 101918 122361 123656 349473 376160 1017514 998128 364932 378997 114971 104610 112292 114258 128329 124164 117606 118414 80933 82247 263445 232326 688482 676025 213547 211000 271551 272911 319282 310788 329452 329724 347488 351963 331602 364249 711337 746086 529129 437774 288545 284595 329373 329458 345441 349677 351451 359658 392016 395701 632156 657724 41.15 67.6 1
11:56:34 2023-09-28 330931 325928 87467 85494 127987 130732 131197 129588 94859 92571 100877 101637 122796 123126 350422 378997 1005782 995931 366818 381141 114971 104610 112216 114190 128274 124131 117606 118530 80901 82247 264644 232127 673523 674841 212544 211733 270688 274131 318543 311006 330282 333816 343537 351618 326700 360510 717553 748350 524826 441619 289905 284849 329391 329653 342952 349782 355844 358422 392158 392341 629069 656408 41.15 67.6 1
11:56:35 2023-09-28 329747 325472 87279 85619 127653 133417 132835 132265 92622 92634 100843 101764 122393 123120 349509 374435 1006974 998091 368119 378961 114971 104576 112216 114156 128028 124131 117606 118414 80956 82247 262310 232040 673523 674328 213547 211662 269899 274586 318543 311514 330516 331762 343572 351471 330021 363731 714958 749431 526460 443114 288680 285174 329213 329283 346356 350236 353621 357878 392194 393517 635360 660140 41.15 67.6 1
11:56:36 2023-09-28 328687 325893 87340 85647 127535 133451 130797 130087 94598 94530 100843 101764 122393 123168 350013 378685 1014629 992519 363243 378997 114938 104538 112216 114224 128063 124131 117524 118414 80989 82247 263445 232888 673777 678709 211583 212362 271291 272876 319803 310100 330333 331762 346408 349024 326665 363720 713426 754821 530841 440369 291357 283578 329889 327702 343475 347453 355844 357628 391860 394383 623656 656398 41.15 67.6 1
11:56:37 2023-09-28 328564 325507 87340 85736 127535 133451 132962 132322 94598 92865 100843 101790 122393 123201 349509 378428 1013910 992482 365005 378997 114938 104610 112216 114179 128063 124164 117491 118448 80989 82247 263445 233052 670171 678709 212878 212362 270688 274302 319814 310286 332087 332122 346301 349721 327582 362441 712665 754676 525125 442874 290685 283542 329960 327666 344767 350885 356453 359732 390643 394696 623693 658734 41.15 67.6 1
11:56:38 2023-09-28 329279 325739 87331 85610 127687 133138 132962 132265 94729 92634 100877 101764 122679 123120 349509 377859 1010211 1004645 365744 378997 115004 104504 112510 114156 128452 124064 117802 118053 81077 82247 263187 231243 674253 676790 212878 210965 272416 273812 317172 312023 330282 332805 345645 351155 326771 363427 717045 743592 533132 437187 288829 285316 327936 329190 343440 349259 351524 357090 394549 394168 633758 654446 41.15 67.6 1
11:56:39 2023-09-28 329849 326003 87365 85610 127687 133231 132996 129760 94631 92634 101745 101695 122679 122950 349509 376761 1012436 1003652 362731 378961 115512 104504 112372 114156 128665 123945 117836 118087 81077 82247 263187 231354 677144 676264 212964 211521 272657 272770 320924 311845 330113 333094 345503 351260 327233 364823 717045 747219 530463 437542 291357 284809 327901 329689 345379 349712 354443 358203 392194 392341 629069 655968 41.15 67.6 1
11:56:40 2023-09-28 330214 325994 87219 85619 127442 133451 132869 132173 94664 94497 100843 101796 122426 123253 349509 378997 1005409 992519 366338 378961 115037 104465 112200 114190 128097 124164 117836 118414 81077 82247 263187 230165 676157 675989 212693 211662 271515 274131 319939 312937 330516 331529 347733 350350 325752 362622 716537 752620 530463 440369 288829 285989 327901 328693 344992 348215 354730 359510 394853 395279 627093 660610 41.15 67.6 1
11:56:41 2023-09-28 332438 325954 87365 85946 127691 133451 132996 132265 94697 92634 101016 101695 122594 123120 349509 378155 1005409 995346 365995 378961 115512 104610 114367 111449 128638 124064 118262 118178 81179 82116 267853 230776 683236 677675 212858 211556 271375 274131 318578 312937 329582 333310 346960 350385 326665 362586 716537 754821 527794 441270 288865 284969 327866 329724 343475 347730 355611 360134 394584 394070 626461 656372 41.15 67.6 1
11:56:42 2023-09-28 327337 328200 87215 85651 127480 133486 132869 132391 94565 92899 100843 101886 122426 123538 349509 374471 1017155 998874 366040 378997 114747 104750 111904 111470 127851 124746 117214 118844 80823 82247 261102 232653 670787 678709 213883 211331 271551 274131 319060 310606 329488 330723 346408 352491 325681 362622 713389 746086 530463 439746 290209 285031 330674 329458 348052 349189 351451 359950 392016 396295 630779 656790 41.15 67.6 1
11:56:43 2023-09-28 329655 325472 87340 85677 127624 133544 132962 132265 94598 94432 100877 101689 122679 123338 349509 378720 1018360 997359 363575 381209 114905 104764 112337 111417 128227 124440 117667 118477 81058 82318 263445 232291 675542 676061 212211 211831 273991 272876 319543 311042 328458 331762 347203 349686 331207 364565 715522 748350 527794 437897 291357 284210 329925 328427 343511 347695 353693 357939 392158 394383 625202 656864 41.15 67.6 1
11:56:44 2023-09-28 328286 325994 87365 85677 127648 133417 132869 132239 94598 92571 101052 101764 122712 123253 349545 373839 1007244 1001791 368642 378961 115004 104465 112060 114066 128097 124064 117606 118332 80823 82247 263278 231639 674143 676041 214068 211331 270499 274586 317136 311514 329756 331798 345645 352527 329554 360258 715229 746998 527794 441619 288577 285294 328751 328515 346356 349977 351415 357914 393369 394070 633795 658585 41.15 67.6 1
11:56:45 2023-09-28 330328 325468 87306 85619 127270 133417 132869 130213 94565 92634 100774 101764 122393 123253 349509 378997 1013191 992519 363830 378997 114971 104610 112060 114224 128028 124541 117491 118448 80933 82247 263445 233052 674032 678709 212211 212730 271101 272911 320228 310064 330838 331762 346408 349059 326736 363427 713426 754858 533546 441417 291151 283542 329960 327666 343475 348007 356636 357880 390952 394696 624614 655408 41.15 67.6 1
11:56:46 2023-09-28 329157 325998 87271 85643 127691 133393 132685 132299 94598 94530 100843 101943 122426 123319 349509 377859 1013191 991109 366040 381141 114971 104644 112060 111385 128063 124164 117606 118448 80790 82247 261102 233781 681308 678709 212913 212546 269899 274338 319814 309852 332359 332001 346580 350245 328307 362477 712665 755209 530333 442888 290463 283578 330925 327666 344474 348910 356962 359476 390333 394696 624614 658622 41.15 67.6 1
11:56:47 2023-09-28 332128 325782 87398 85643 127598 133451 132938 132265 94631 94367 100877 101695 122679 123068 349545 377895 1013910 1004645 364896 378997 115037 104610 112372 111308 128487 124031 117836 118448 81110 82247 262310 231243 675004 676790 213212 211366 272833 273711 318097 312059 330049 332805 345645 351155 326445 364271 715908 744679 534467 437119 290389 285535 327936 329439 343440 349294 351596 357593 394271 393517 634527 656864 41.15 67.6 1
11:56:48 2023-09-28 329849 325747 87309 85614 127864 133324 132962 132139 94631 92634 100877 101637 122792 123035 350037 376761 1013191 1003931 362695 378997 115070 104504 112372 114032 128487 123727 117917 118053 81077 82191 265529 231949 679657 677186 213405 211521 272692 272770 318989 311845 329216 333365 348349 351928 325716 364823 716537 747915 534898 438685 291421 283733 328964 329689 344892 351875 354480 357593 389822 393204 631892 655001 41.15 67.6 1
11:56:49 2023-09-28 331026 325463 87253 85614 127261 133486 132466 132265 94565 92634 100877 101657 122426 123168 348982 378997 1005409 995072 365857 378997 115004 104538 112216 114190 128363 124064 117606 118087 80933 82247 263445 230524 675145 676025 212729 211697 271101 274131 317136 312717 331036 331762 347733 350385 325752 362622 715522 759071 534898 440369 290499 286226 327901 328959 345028 348250 354767 359839 395203 395593 627093 659411 41.15 67.6 1
11:56:50 2023-09-28 329778 325428 87460 85769 127864 131393 133089 129760 94762 92571 101016 101637 122679 122866 349473 378997 1005409 996764 366558 378961 116071 104364 112851 111329 128817 124031 117796 117919 81438 82262 263445 232183 679016 677602 212516 212114 273722 274252 318801 311916 329582 333780 345881 350315 327123 362586 717553 754252 529129 441306 289018 284845 327866 329724 345379 348737 355844 358930 392158 392270 627351 656372 41.15 67.6 1
11:56:51 2023-09-28 329659 325963 87242 85854 127202 133824 132809 132541 94696 92634 101016 101917 122426 123338 349473 377823 1016792 998054 364859 378961 114971 104648 112216 111297 128329 124164 117606 118578 81012 82247 263445 232291 676800 676061 213512 210965 272381 273711 319060 311006 328955 330473 348502 352210 325646 363720 712848 750034 508365 438394 290846 285107 329640 328906 348568 349899 353512 360974 392051 395351 627203 657687 41.15 67.6 1
11:56:52 2023-09-28 327529 325704 87425 85736 127834 133603 133054 132449 94729 92634 100877 101790 122796 123286 349509 378720 1018360 995936 363575 380851 115492 103338 112303 111470 128316 124646 117715 118641 81058 82375 270369 233016 673901 678709 212176 212185 272205 273970 320028 311006 328919 331440 346509 349267 325716 364529 714436 754785 534898 439710 291357 283644 329889 328392 344474 347695 355556 358167 391812 394661 625020 656864 41.15 67.6 1
11:56:53 2023-09-28 330126 325700 87456 85728 128163 133603 133182 132449 94762 92634 101190 101759 123002 123253 350001 374471 1010175 1003931 368381 378961 115004 104610 112372 114100 128418 124131 117802 118671 81044 82247 265529 231603 672639 677748 214219 210965 271551 274551 318061 311988 330516 332733 346124 352527 328514 363137 717296 744771 530463 439867 288613 286052 328715 329012 346601 351627 351379 360097 394549 394034 633721 658696 41.15 67.6 1
11:56:54 2023-09-28 330594 326696 87490 85644 128080 133417 133089 129760 94892 92790 100988 101848 123035 123404 350422 376582 1017440 1001569 362550 380960 115572 104909 112605 111373 128452 124164 117606 118539 81136 82521 265831 233016 674896 674841 213362 211521 271515 273711 321745 310535 328422 333816 345332 351436 326665 363393 715485 747915 527794 440475 291568 283308 329925 329155 345379 350341 354443 357557 389786 394070 633758 656864 41.15 67.6 1
11:56:55 2023-09-28 332475 325959 87373 85724 127648 131481 132962 132357 94762 92634 101016 101796 122763 123168 350001 378155 1005409 995346 366299 378961 115037 104576 112372 114156 128631 123997 117999 118020 81216 82158 263187 230883 683236 678228 212843 212326 271515 274723 318847 312651 329792 333636 347031 351740 329554 363246 717406 754070 530463 440884 288468 284871 327600 329689 343440 349899 355086 359476 394549 394070 626425 658734 41.15 67.6 1
11:56:56 2023-09-28 327337 328432 87298 85765 127442 133633 132835 132449 94532 94562 100670 101816 122393 123556 349192 375033 1017912 999584 366003 378997 114747 104755 111948 111579 127783 124541 117214 118694 80790 82247 263445 232291 666697 678709 213883 211331 271551 274095 319025 311006 329488 331175 346651 352527 325681 363134 711301 747330 527294 439170 290463 284645 330388 327136 345547 350096 351596 360097 390952 396403 632824 656864 41.15 67.6 2
11:56:57 2023-09-28 328496 328664 87492 85945 128109 134136 133436 133352 94892 94826 101190 102248 122998 124742 351344 376761 1023849 1004645 368119 380848 115625 102918 114674 112268 129271 125847 118823 120057 81687 82734 265529 234260 676272 685483 215355 212887 274365 277280 322617 315182 333433 333672 350750 356824 329408 368156 719835 754821 530094 441223 293841 288761 333947 332229 351929 355601 358772 362590 397029 399951 641010 666110 41.15 67.6 2
11:56:58 2023-09-28 336781 332571 86184 86661 133309 132381 133608 131893 93330 95287 105381 103906 125903 125876 355963 385653 1024349 1014408 375676 388011 118142 103576 113853 115516 131654 129325 123594 121655 83445 85643 270338 238500 686292 689829 216823 214884 278712 279872 327358 319634 338724 342275 354912 358543 334530 369488 734015 775263 541660 453987 297734 292808 340855 340654 355459 360146 366622 370146 405003 404545 645533 680175 41.15 67.6 2
11:56:59 2023-09-28 350555 346438 89072 86837 136334 140526 143525 142955 95087 94236 105433 108682 132253 131888 369691 400468 1060729 1048154 386934 402195 120595 107866 121248 120222 138628 136184 129223 129562 85497 86193 275913 242967 717164 714764 222953 222146 287310 290517 338015 332787 349594 350530 365344 368908 344901 381391 755702 798000 550481 463627 307123 302150 351722 349617 365460 370074 376346 378326 413673 417817 662275 692836 41.15 67.6 2
11:57:00 2023-09-28 351825 349962 90038 87689 138926 144360 142845 141974 95443 94396 107123 111969 130765 135636 374039 403507 1072919 1063995 394265 408895 122180 109141 124630 122553 141457 139171 132913 130005 85886 87222 277926 246961 728746 716394 225202 224730 289027 290432 342983 333870 349379 353900 368871 371227 344824 381865 763522 804885 547812 468925 308956 306069 356475 353725 369480 374462 379304 381615 417223 418794 668015 702559 41.15 67.6 2
11:57:01 2023-09-28 360259 356159 90765 88602 143164 143663 146651 145806 95997 94684 109048 113306 132818 133969 383829 409056 1094629 1085202 399900 412835 124020 110415 124006 125342 145575 144614 132710 133599 86944 88686 281314 249246 724822 724548 227158 224473 290294 294963 346878 338108 354739 356356 368871 374649 348322 385960 774362 814027 556537 469201 313729 306222 355485 356356 372029 375443 378492 381833 420738 423704 677593 712341 41.15 67.6 2
11:57:02 2023-09-28 362989 359170 91207 88914 139967 144769 147385 146550 96094 94684 109788 110607 133582 134142 382343 411890 1097609 1086601 402461 414872 124067 110883 124960 126165 146731 141300 133830 134542 87563 88812 281035 248342 727075 726457 227545 225360 290731 295543 345614 338405 355561 358329 369767 374328 347358 386397 774911 817546 557890 470460 313952 308909 356556 356070 372065 376599 382544 382731 418825 424002 680144 712045 41.15 67.6 2
11:57:03 2023-09-28 365192 361111 91418 89215 142427 145980 149075 148366 96325 94813 110619 111263 134335 135324 386848 414799 1100730 1088335 402205 419172 124481 111174 125855 127244 148101 143396 135403 136347 88108 89308 281035 250095 726326 733196 229049 226322 291445 295092 347701 340743 353703 356106 369284 375739 346420 383869 774362 819611 555903 472014 313666 307150 360988 357466 372029 375443 378565 386512 420075 423406 679625 711032 41.15 67.5 2
11:57:04 2023-09-28 366008 361221 91390 88763 142693 145373 150299 148436 96422 94588 110977 111003 134942 134984 387646 418598 1100839 1090662 403749 417469 124648 111113 126480 127999 148375 144436 135987 136923 88205 89578 288270 252097 734745 735775 229373 226884 292476 295758 347559 341848 354594 356177 370020 374614 346420 383019 772547 820978 553832 472348 314401 307150 360988 358257 374989 375443 378154 386512 420111 422810 682670 713156 41.15 67.5 2
11:57:05 2023-09-28 367265 363393 91621 89100 142430 145997 150369 149548 96356 94684 111354 111673 134917 135555 389984 421433 1100730 1088130 404895 418714 124714 111113 127109 128156 149346 144637 137247 137372 88544 89496 292531 249393 736676 737209 227615 226796 293269 297059 347142 340229 357513 356106 370020 374649 347501 385960 775076 820843 566870 469719 315395 308081 360952 358544 376319 378916 380336 385634 421115 424002 689673 716119 41.15 67.5 2
11:57:06 2023-09-28 369925 367857 91621 89447 142892 147897 149255 149606 96422 95136 111732 113249 135358 136832 393556 422729 1114392 1090487 409522 422297 125271 112199 127782 129567 150184 146253 137942 139091 88909 90459 283570 254614 735534 740417 228288 228437 293191 297897 351141 340432 357476 358004 369907 376268 346855 386270 777382 817226 568241 468552 316640 309772 360988 358580 372100 380056 378565 385381 419780 423704 692845 719504 41.15 67.5 2
11:57:07 2023-09-28 369637 370038 91877 89602 143647 148101 150656 150223 96487 95329 112146 113657 136246 137507 392967 424066 1120813 1096853 405615 423885 125159 114000 128233 131948 149238 146726 138579 141613 89162 90782 284887 255554 732756 749714 228288 228472 294443 297261 351997 341776 358020 357501 369907 376797 344824 385976 781547 818053 568241 472609 315545 309883 364572 360605 375255 379879 380634 388897 423591 423406 693858 721291 41.15 67.6 2
11:57:08 2023-09-28 373784 371068 92392 90099 144720 148931 152148 151224 97250 95914 113209 114283 137385 138117 396515 428973 1130035 1110052 412061 428469 125852 114488 128871 132540 150647 148724 139485 138977 89660 91382 285791 255554 735192 747035 231211 228137 296246 297789 351997 342293 357767 360821 370020 374405 346420 385052 787675 819611 559322 472014 315509 312968 363030 363961 375498 383213 381928 385927 424034 422796 700043 728687 41.15 67.6 2
11:57:09 2023-09-28 376513 373332 92553 90569 144919 149976 152639 152622 97114 96503 115034 114861 137495 139140 399012 426535 1137714 1114645 410513 427291 126821 114556 130013 132758 151233 149106 142026 142821 90129 91701 285791 258466 739042 746640 230497 228901 297608 297176 355455 344787 357873 360677 372113 378658 347838 385813 788608 820807 569612 477717 317584 313886 365051 364294 374302 382300 384278 386512 424070 424002 694918 728761 41.15 67.6 2
11:57:10 2023-09-28 381273 378238 93194 90782 146671 153097 154407 153573 97713 96603 115987 115144 140740 139395 400741 433097 1133179 1124137 416938 430253 127729 115012 131062 130133 153371 150153 139324 140934 90542 92178 287666 257005 761885 749924 231576 229897 296872 299175 353988 343339 358782 360929 372162 375452 347465 384794 790846 832311 569612 477638 318592 314621 365469 364476 377796 382371 385514 387339 423998 425313 695684 730833 41.15 67.6 2
11:57:11 2023-09-28 378903 378754 95162 90951 146895 152959 154936 154026 97843 96700 115987 115309 141068 140352 404123 435529 1131201 1118206 414556 431645 128902 115012 133756 130048 153974 149730 142034 141859 91353 92335 287666 257369 754824 757811 231236 230274 297667 301280 354488 345132 359931 360857 374222 376367 349322 386137 791103 834166 570983 478297 322219 314878 365469 363556 381150 385209 383119 389154 427072 427885 706130 731403 41.15 67.6 2
11:57:12 2023-09-28 385328 379056 93725 91552 147245 149659 155220 155056 97876 97164 116217 116045 141385 140987 404994 436526 1136907 1116438 419556 433007 128152 112593 133721 131960 153966 149671 140947 142375 91300 94299 290248 259570 745428 760142 232009 231728 296830 299245 355508 344337 361006 360929 373839 377767 346978 385052 792226 829923 572354 479643 321726 314626 368529 367584 379535 385373 384168 389567 428546 425242 707114 736822 41.15 67.6 2
11:57:13 2023-09-28 385062 381613 95697 92064 148255 151031 156622 156312 98446 97595 116634 117118 141895 144074 409013 439238 1155967 1133874 414376 437651 129507 113135 135046 132722 155827 150231 142321 143499 92133 94562 293777 259834 758467 760142 233224 231403 300452 299210 358015 348367 359931 361960 371015 378932 350203 387642 800297 841805 570983 481808 322256 315802 365505 366955 382228 385751 386061 386722 427738 429800 704023 737649 41.15 67.6 2
11:57:14 2023-09-28 386641 382184 95962 92187 151492 151517 157308 156382 98546 97395 116831 116819 142166 144004 410572 438706 1146146 1134830 423883 442655 131460 113213 131463 133281 156286 150673 143018 143833 92488 94890 290248 259615 755623 760142 233424 232053 297287 303850 356578 347318 361850 364919 374186 378925 349460 386397 796646 846234 577486 485264 323172 315730 369929 366919 381150 385209 386061 391185 426432 429125 705593 739554 41.15 67.6 2
11:57:15 2023-09-28 385487 386614 96497 92634 150128 152849 158557 157876 98988 97964 114258 117777 139461 145051 414993 446482 1155386 1131569 420483 438871 132341 114426 132343 134162 157230 152543 143812 145236 92865 95187 293229 261482 758813 770387 233989 231890 299655 302880 359044 349179 364380 363047 373017 380065 349358 387479 800087 834166 575472 480377 322140 316929 368817 369466 382498 387701 387157 387448 429085 429894 715334 744372 41.15 67.6 2
11:57:16 2023-09-28 387664 388065 96196 94667 152089 153088 158225 161199 98883 98398 114324 118454 139527 145502 413341 444594 1165453 1143315 423736 441218 132180 114682 132508 134542 160102 153244 144509 145712 93157 93335 293777 264415 761487 765548 234260 232507 299514 301843 360794 350019 360438 366581 374400 381773 349675 387826 805923 843839 580266 486898 322593 316929 369966 369546 381766 387858 385151 389748 431614 431762 710293 746597 41.15 67.6 2
11:57:17 2023-09-28 392358 390810 94769 92958 150039 153577 160527 161164 99833 98200 115919 118454 141272 145192 418062 451034 1152781 1143315 426038 441394 132713 115222 134116 135215 160906 154094 145450 146304 93680 95618 300410 261482 771374 774497 234520 236184 302193 304257 358480 350800 365781 364209 375574 378296 350697 387515 802424 843230 577837 484724 324138 317889 372095 368615 380928 388824 385735 391476 427103 430513 721084 744937 41.15 67.7 2
11:57:18 2023-09-28 392540 389649 96665 94923 149767 154146 162218 161740 99594 98766 115633 121119 141305 142432 419022 452073 1164625 1142053 426600 445597 129537 115733 134083 135893 157142 154699 146061 147276 93810 93591 295580 265420 765942 777350 234190 236412 303910 304603 361010 351307 365005 363082 374221 382917 350167 387479 808646 838451 583046 484551 324739 318852 370002 372783 382641 390057 387432 390923 432411 432411 720230 748993 41.15 67.7 2
11:57:19 2023-09-28 394210 391657 96829 95186 150244 155389 158928 159012 99935 98768 116052 121152 141763 142991 420616 451034 1174699 1150151 428296 447113 132806 115833 134150 136619 157308 155303 146164 148066 93810 93750 295794 266739 761991 772238 234851 236080 301904 304793 363053 351862 363830 366439 375860 383241 350162 389223 809234 848009 579208 491225 324523 319676 373675 374108 385214 387525 387470 392139 433250 432474 715903 751050 41.15 67.7 2
11:57:20 2023-09-28 395670 394043 94833 95459 151250 155610 160721 159894 100182 99010 116694 121706 142783 144100 421920 454905 1165342 1153130 430385 445452 131578 116026 135857 136475 159460 155697 147838 148066 95802 93750 296482 265420 786580 779554 234851 231984 302524 305544 361010 354388 367188 365304 376690 379782 351902 389744 809491 847356 587215 487588 327414 319854 374240 369871 384706 391808 386308 393318 429054 439402 724465 749191 41.15 67.7 2
11:57:21 2023-09-28 399248 396177 94793 95517 151279 156217 160489 160318 99935 98834 116998 121825 142617 144102 421996 454544 1171368 1146775 429959 449578 130076 116640 135583 137539 159494 156851 147390 148860 95802 94134 295608 266666 774222 783951 234670 234679 304594 306450 364852 351789 366412 367100 376510 383312 350481 387371 811215 846884 580236 486949 328318 319783 374240 372657 384364 390021 388809 393287 433012 433016 727744 754057 41.15 67.7 2
11:57:22 2023-09-28 398143 396930 95333 95878 153067 156444 162304 160840 100620 98768 117442 121876 143575 144257 425952 457178 1178042 1170322 433668 452209 131914 116996 136591 137857 161028 157324 148803 151263 96302 94327 301058 266739 798732 781496 236680 233361 304209 306730 363053 353140 367959 369763 376654 380598 351794 387443 813876 857234 587215 492324 324703 322813 373750 373579 386677 391188 391019 394439 430329 431609 717365 754131 41.15 67.7 2
11:57:23 2023-09-28 402196 399329 95122 95823 152715 157160 162581 161345 100418 99275 117577 122180 143642 144761 427412 455822 1174699 1159349 432547 454922 132220 117381 137054 138069 161855 157729 149081 147556 96501 95380 300100 268829 786338 786218 236179 233024 303284 306694 364594 356613 367972 366368 378356 382344 354465 387479 811606 857234 585825 490364 328646 320860 374048 371839 387912 392395 387434 395072 431614 434105 730842 755201 41.15 67.7 2
11:57:24 2023-09-28 401300 402461 95503 96312 153203 157925 162622 162008 102517 99691 118196 122451 144476 145421 430055 464135 1188259 1166042 432620 454584 131989 117937 137389 141101 161611 158896 149707 148766 96471 95226 300410 267899 780786 787606 237182 232053 304923 306212 362943 354639 367708 369835 377823 383491 349880 387479 818685 853007 584436 495339 328109 324514 374346 374110 384364 392084 392162 394475 435266 433016 722270 759650 41.15 67.7 2
11:57:25 2023-09-28 400733 400522 95470 94063 153765 157320 163144 162106 102621 99445 118510 119453 144841 145735 431666 461028 1187315 1174456 433975 454366 132751 117678 137677 141177 162467 158896 147942 148799 96772 95551 316939 267076 794606 786455 236179 234349 306501 306766 362110 355303 367969 369497 376389 382041 351866 387407 818685 862133 585825 493443 328610 323435 373226 372919 387912 392395 390982 393844 432680 434999 722307 760070 41.15 67.7 2
11:57:26 2023-09-28 405478 402325 95543 96290 154017 158437 163405 162920 102583 99717 118433 119371 144979 145464 431886 458968 1180671 1166924 437715 455585 132822 117881 137780 141442 162648 159413 150162 149857 96739 95648 303761 268761 784174 788722 234851 233453 304851 308284 366145 358930 367675 368212 378853 383384 351758 389851 816416 865849 587215 492324 330512 321513 376600 374146 389925 392395 387470 396830 433228 434034 730731 760190 41.15 67.7 2
11:57:27 2023-09-28 404407 403909 96027 94240 154626 159103 163632 163388 101113 99791 118694 119810 145175 146317 431488 468990 1187444 1171799 435809 454330 132852 118241 138268 141644 163328 162480 149151 150476 94611 96007 301919 271632 800216 790964 237182 232019 304779 306802 367183 353175 368230 369871 377859 383491 349603 391518 821011 854742 585825 497487 328646 324551 378233 375234 385554 392430 392162 395705 435593 432594 725456 761017 41.15 67.7 2
11:57:28 2023-09-28 403937 405799 95900 96324 154837 158881 164754 163491 102791 99684 118946 119599 146265 146158 432642 463421 1187716 1181324 435103 456839 133536 118555 138951 141743 163520 160463 150458 150479 94869 96173 303761 269447 789893 792646 237182 234349 306861 308393 363778 356338 368230 369835 376690 382202 351902 387407 820004 863832 587215 495046 329088 324816 376035 373847 387984 394160 392235 395072 432903 434034 724465 761054 41.15 67.7 2
11:57:29 2023-09-28 412936 406088 96153 94296 155013 162566 164685 165140 102829 100095 119145 120596 146093 147563 434908 469062 1192344 1165194 441357 461429 133319 119068 139180 142440 163796 163149 150144 151165 94772 96664 305683 273556 783680 796761 234851 234070 306501 306802 366591 355873 367198 368319 376969 385489 351758 387479 820428 859128 592626 493559 331920 324551 376035 377000 387948 393437 391027 395108 434675 433801 737990 765604 41.15 67.7 2
11:57:30 2023-09-28 408267 408385 96450 94304 155332 162566 165318 164841 102862 100265 119262 120513 146225 147134 436211 468773 1202525 1180329 441297 458968 133436 119364 139006 139035 163624 159443 150388 152106 94804 96895 303739 273713 779528 795464 237518 233383 306501 309410 367695 357644 368046 372000 378997 385760 350414 387407 820351 856406 591217 499610 330044 324780 377769 378135 387912 393606 392198 396267 437467 432855 728696 766635 41.15 67.7 2
11:57:31 2023-09-28 411936 410362 96852 94304 156369 162304 166418 164875 102966 100196 119662 120758 146874 147478 439161 473122 1185449 1176184 442925 459148 134445 119068 140462 142510 165760 163220 151631 151618 95225 96664 305497 270459 797777 800155 236847 233453 306501 307988 364324 356182 368045 369835 378997 382041 351510 390606 820739 856406 588605 496078 330980 324780 378979 375270 387912 393747 390982 396867 432903 431354 737953 764408 41.15 67.7 2
11:57:32 2023-09-28 410444 408737 96852 94623 156091 160785 166138 165832 103150 100269 119759 121187 146735 148388 438978 473013 1194665 1173695 439691 459579 134335 119510 140098 139035 165379 159443 151144 152174 95290 97162 305620 273786 789838 800055 237182 234679 306933 306442 366591 357232 368932 369871 377823 384371 351722 390919 823018 856023 591385 496511 330278 326654 377202 377567 387984 394092 391943 395705 436457 433497 736833 768363 41.15 67.7 2
11:57:33 2023-09-28 411936 409427 96647 94519 156338 158617 166383 166006 102966 100368 119662 121650 146735 147957 440443 469062 1206853 1183686 439783 459940 134411 119501 140462 139956 165911 160411 151631 152664 95225 97462 304702 275157 810197 797817 237350 233837 306933 308465 366412 359271 369276 369691 377787 384641 351866 387407 825689 871269 594035 498194 331215 326654 376636 377423 391319 394714 391608 394512 435620 436114 733004 769456 41.15 67.7 2
11:57:34 2023-09-28 417228 411120 97211 94651 157348 159325 167222 166505 103208 100402 120427 121552 149871 148201 439888 477631 1192319 1180292 448805 463632 134524 120102 140665 141201 166293 161620 151874 153650 95421 97358 308949 274367 793192 802392 237182 234535 305169 310067 368803 356445 367234 369871 378120 385218 350167 387407 820004 860954 591385 498194 331920 324323 381159 378776 387984 392923 389807 396002 434030 432820 740093 769456 41.15 67.7 2
11:57:35 2023-09-28 412825 412234 97115 94559 157242 159393 167456 166890 102999 100436 120298 121650 149801 148983 439946 478111 1202934 1187165 444705 466043 134910 120166 140941 140422 166840 161552 153238 153513 95617 97560 307457 275340 791429 802392 235875 234413 306897 309593 367659 356123 366975 373088 378637 383384 349076 387407 825462 861323 587563 500817 331215 324816 378979 378812 388020 394160 393150 396830 435320 432820 732922 769640 41.15 67.7 2
11:57:36 2023-09-28 414777 413172 97642 94559 158043 159325 170965 166505 103241 100162 120939 121451 150356 148390 441435 480816 1194888 1183007 446648 464506 135143 120303 143475 141033 167307 161654 153067 153684 96169 97391 308288 273786 800583 807058 236847 234679 306070 309356 366591 357232 368377 369907 379033 382309 349358 387515 820620 861323 595445 498009 331920 324528 381698 377567 387984 394127 391331 396281 433246 432855 741141 768867 41.15 67.7 2
11:57:37 2023-09-28 415122 414592 97313 94783 157712 160379 167820 167873 103473 100726 120698 122268 147933 149310 441548 477859 1207576 1182895 444820 465345 135105 120470 143580 140926 167506 162521 153135 154146 96038 97691 308375 276122 797279 809349 237350 232734 306969 309629 368249 357772 369524 373088 377859 383562 350697 390331 830231 860345 589995 498194 330980 326897 378943 378222 388020 395266 393105 395705 436675 432890 740868 770258 41.15 67.7 2
11:57:38 2023-09-28 414583 415110 97305 94840 157827 160756 170775 170316 103066 100711 120737 122451 147934 149413 444263 473734 1213406 1192319 441417 463278 135360 120554 143715 141093 169814 162207 153169 154180 96653 97858 308375 276906 797946 804710 237518 234679 309324 309848 367588 360369 370063 371854 377076 383348 351650 387335 829054 870388 595445 501032 332392 325637 377769 378438 392149 392923 392089 395522 435620 436456 737916 770222 41.15 67.7 2
11:57:39 2023-09-28 421528 415038 97707 95002 158264 160824 168751 167943 103246 100505 120939 122250 150391 149344 444924 480464 1202437 1183849 452145 467987 135682 120805 143698 142178 169814 163101 153203 155177 96266 98091 308375 276906 794426 808775 236847 234208 306703 310067 369952 358058 368081 369799 379033 385245 349076 387371 825462 862577 591385 498470 331556 324816 378979 378885 390215 394057 387578 396548 434453 434141 742471 772481 41.15 67.7 2
11:57:40 2023-09-28 418330 417454 97805 94909 160861 160892 171190 170694 103346 100711 120973 122484 150530 149729 445265 481211 1214269 1192893 448133 466033 135454 120905 142046 142670 168070 163214 153773 155143 96628 98195 308375 276906 814419 806948 237350 233418 306969 307953 370024 358454 369276 372561 378961 385489 348550 385052 830505 868878 595445 501513 331920 326654 378979 381028 391872 394714 392198 396830 437467 435467 736020 773615 41.15 67.7 2
11:57:41 2023-09-28 419852 419815 97849 94881 161156 160447 171606 170421 103450 100544 121828 122250 150773 149241 448974 483387 1199028 1190702 451997 466033 136059 122926 144324 142008 170262 163249 154549 155212 96991 98293 310211 275340 806699 810935 236847 233487 304851 309860 368249 357555 368377 372036 379033 382344 348550 387407 825462 863222 587910 498470 332392 324816 382274 378848 388020 394092 391055 396317 436766 432820 743065 771897 41.15 67.7 2
11:57:42 2023-09-28 429818 417669 97980 95106 161191 161407 169581 170919 103346 100858 121476 122924 147179 150429 449501 485395 1213369 1193145 447987 467311 136112 120973 144324 142204 170500 163283 154441 155831 97225 98355 309293 275989 799594 810935 235510 233152 306969 307988 368839 357519 368341 373088 378161 383491 347501 387371 828527 863222 588605 502579 331884 324692 379015 381028 388020 394714 393105 396548 434980 431609 736833 774824 41.15 67.7 2
11:57:43 2023-09-28 422272 418322 98211 94945 159081 160926 168461 170729 103450 100539 121753 122516 150912 150114 450248 485162 1202437 1192417 450864 468149 136376 123187 144632 142369 167557 163318 155190 155713 97056 98500 310107 276122 811097 813305 236680 233093 306933 309391 367437 358094 368932 372036 379033 381167 348269 387407 826706 867650 598616 495666 332355 324816 382274 378812 388020 394127 391019 396038 435534 432971 745295 774361 41.15 67.7 2
11:57:44 2023-09-28 421406 419794 98212 95199 161536 161889 167764 167515 103640 100749 121614 122886 151017 150676 450567 487017 1215132 1193985 448133 468881 136282 123200 140956 142930 167523 164362 155082 156217 97089 98663 309293 277262 805346 815693 237182 232053 306969 309848 369395 357555 368377 373088 377557 383491 347536 387407 829113 864822 588605 501477 331450 324727 379015 378812 387357 395270 392827 396267 436457 440009 737953 774552 41.15 67.7 2
11:57:45 2023-09-28 419222 420192 98005 95001 161408 161475 168597 171074 103450 100781 121753 122886 147541 150219 449222 481246 1213871 1201370 449478 468845 136539 123131 144905 142761 168220 164091 155701 155940 97457 98832 311129 277496 812285 811648 237518 234349 306933 308023 367695 359752 367234 373088 377715 381737 349603 386137 829642 873023 588605 504077 331884 324816 382274 378704 391319 394714 393383 395130 433012 433427 737393 772518 41.15 67.7 2
11:57:46 2023-09-28 422125 421487 98038 95546 157158 162305 168330 167882 103379 101160 121753 123225 148389 153679 450597 486259 1215668 1190623 450225 471679 136505 123495 144870 142963 167856 164897 155294 156757 97089 99074 309903 279007 800789 816226 236179 232053 306969 309410 369952 359752 369560 369871 376690 383526 348586 387371 829150 863222 596944 495594 331450 325637 379015 378848 388020 395854 392271 395705 435534 431499 742801 777064 41.15 67.7 2
11:57:47 2023-09-28 421303 422747 98240 95494 161521 162511 168363 167915 103417 100917 121753 123324 148389 151417 454098 484911 1224405 1202454 449404 471534 136816 123611 141211 142862 168287 164926 155692 156757 97356 98796 312169 279293 811705 811545 236680 233059 306467 309739 369251 360875 369165 372036 376124 382380 349675 387367 831571 875271 595445 501513 331450 325743 379015 378740 390076 393782 392271 395108 432976 434021 737990 776512 41.15 67.7 2
11:57:48 2023-09-28 427684 423415 98013 95624 161521 162511 168747 168681 103379 101090 121923 123722 148218 150851 453416 487125 1213908 1187241 456016 473122 136548 123474 144834 143461 167856 165162 155978 157195 97389 99102 312169 279437 799376 816273 234851 233487 306933 307022 370024 359174 367269 369502 377895 383562 347465 387790 830231 868878 595445 498470 331592 324692 379015 381064 390548 395266 387542 395705 436766 433497 748544 776806 41.15 67.7 2
11:57:49 2023-09-28 426218 423831 98479 95881 157484 163087 168830 168881 103779 101062 122434 123258 148455 150992 453255 487017 1226687 1199736 454175 474352 136471 124029 144799 143926 167856 165750 155018 157525 97389 99441 313096 279473 805812 813881 236513 232053 306969 307693 370024 360513 366131 372036 377859 384677 348286 385960 830983 872959 592626 504471 332392 324692 378979 381028 390338 392923 391019 394549 436766 434212 740030 778169 41.15 67.7 2
11:57:50 2023-09-28 427612 423863 98483 95494 160507 162511 169401 168448 103593 100917 122472 123324 148522 150922 454646 486295 1216567 1204337 457317 473791 136858 123474 145179 143427 168622 164961 155987 157021 97892 99209 313096 278435 813348 813230 236179 233349 306897 310286 368696 360333 368230 369799 378694 381238 347287 385046 829054 874204 599618 503757 334286 326509 381159 378812 393232 393507 387542 396867 433048 435711 747173 776240 41.15 67.7 2
11:57:51 2023-09-28 427089 424120 98207 96014 161591 163328 168898 169653 103379 101023 122197 123357 148522 153966 454392 487125 1226687 1202562 453232 474126 136539 123680 144976 143659 168389 165990 156013 157635 97555 99474 313229 281994 798519 815070 236179 232019 306933 308538 370024 360839 368531 369907 376690 383562 347501 385376 832822 874652 606809 504507 332392 325182 378979 378848 390695 393472 390430 393917 433084 434021 742202 779276 41.15 67.7 2
11:57:52 2023-09-28 430220 426261 98508 95716 158208 162953 169837 168949 103626 100884 122523 123357 148998 153930 455647 486350 1221161 1207737 458137 474352 137231 124025 142276 143757 169358 165669 156527 157820 97823 99476 311129 278971 811629 814887 234851 233349 306501 307953 369359 360803 369239 369727 377823 381203 347465 384758 829054 879264 601047 502934 333811 324816 381159 378740 392426 394057 387470 395669 432976 433624 749867 777027 41.15 67.7 2
11:57:53 2023-09-28 426709 426301 98516 96043 158531 163066 169939 169486 103593 101093 124578 123390 149031 151558 457048 493030 1230176 1203455 454514 475806 136505 124323 144905 144394 168856 166226 156592 160291 97689 99578 311129 281451 806917 817383 234851 231950 306933 309579 370024 359716 368230 369871 376690 383526 346644 384177 831535 872923 601047 505223 331920 326654 378943 380992 392149 394714 389807 393881 436766 433170 740554 779276 41.15 67.7 2
11:57:54 2023-09-28 430183 427466 98512 95979 159152 163348 170343 169418 103779 101062 122434 123919 149376 151701 456865 490811 1217431 1207728 460021 475806 137968 124059 142171 143892 169426 165955 156954 157855 98127 99516 314023 279437 817053 816273 234851 232053 306070 307953 369359 359716 367969 369763 377823 381167 346420 383019 830231 881999 592626 505223 331520 324816 381698 378812 393195 395548 387506 396267 432976 433620 747173 777895 41.15 67.7 2
11:57:55 2023-09-28 428886 426182 98446 96075 157827 163589 169821 169872 103593 101126 124613 123390 149031 154109 457408 491650 1231925 1206003 455910 474221 136919 123887 141406 144260 168923 166525 156483 160325 97722 99749 315251 282829 800943 818598 234851 231788 306933 308538 370024 360803 368230 369871 376389 382917 346420 384177 833339 875312 596678 504507 332156 326654 378907 378812 391793 395647 390140 393273 432867 436920 745370 781184 41.15 67.7 2
11:57:56 2023-09-28 432554 428676 98553 96047 159037 163259 170480 169486 103660 101023 122776 124194 149442 154182 458778 489917 1222069 1203120 460058 473555 137368 123908 142377 144260 169460 166226 157173 160256 97889 99653 314023 279509 817767 816226 234851 232019 306070 309848 368803 360803 367969 368651 376654 380562 346384 382982 830231 879351 596678 502971 332392 324816 381159 378776 392426 394057 387470 395669 432939 434034 751467 778169 41.15 67.7 2
11:57:57 2023-09-28 433094 426548 98547 96108 158527 163589 170007 170024 103626 101196 124700 124018 149476 154469 458778 494492 1222665 1198262 458183 478473 137664 124335 142272 144558 169745 166947 157104 159421 98193 99889 314164 283466 809883 823128 234520 231984 306825 308974 369952 359427 366940 368615 375382 382309 345343 385030 829736 870352 599673 498433 332392 325602 378979 378812 389889 395266 387578 393287 433043 431574 750104 780224 41.15 67.7 2
11:57:58 2023-09-28 433894 427600 98677 96075 159405 163382 170751 169755 103593 101230 124856 124104 149509 154469 460081 491303 1222665 1203157 461037 476671 137730 123887 143647 144258 169999 166062 157173 160584 98224 99680 314949 281560 820328 819764 234685 231984 306070 309848 369359 360875 368230 368651 376389 380030 346942 383019 828491 874470 591385 501477 332392 324816 381159 378438 392280 394092 387506 395072 431324 433497 750141 779002 41.15 67.7 2
11:57:59 2023-09-28 435437 427854 98648 96108 158889 164284 170851 170783 103999 101308 122811 124327 149442 150393 460697 495080 1224367 1197641 457317 476407 137402 124184 142445 144624 169828 166494 157173 160619 98056 99824 315065 283557 812076 825393 234685 236447 306933 308538 369952 359680 367234 368355 374364 381167 344824 385376 832123 868878 595445 498470 331303 325637 378979 378812 390215 395231 387578 392972 433052 439365 749335 778764 41.15 67.7 2
11:58:00 2023-09-28 432123 429219 98714 96140 159266 163624 170885 170058 103626 101230 125065 124137 149989 152341 459575 491998 1220930 1205711 460058 476036 137888 123955 142873 144594 169999 166797 157613 160584 98089 99885 314949 282429 815612 821822 234685 233197 306070 309410 367731 360875 367234 368615 375261 378331 346455 385340 829113 874193 598263 499952 332392 326423 381159 377265 388020 394092 391027 394219 432545 433034 753608 778611 41.15 67.7 2
11:58:01 2023-09-28 432714 430351 98586 96367 160983 164239 170988 170836 103593 101404 124856 124460 149895 153434 459539 495573 1226651 1200809 456480 477487 137888 124128 143105 144628 170033 167062 157613 160619 98224 99953 314023 283703 811577 827897 234851 232706 306969 308974 369655 359716 368341 369799 374101 380030 344824 386544 834002 868572 599673 500659 330512 325182 379015 378776 387533 393747 391019 393287 432903 431991 744946 779082 41.15 67.7 2
11:58:02 2023-09-28 432362 430410 98915 96108 159401 163624 171091 170092 103626 101160 124891 124170 149989 154575 459647 491538 1213908 1207728 460058 477114 138306 123887 143460 144296 170998 166793 158089 160584 98425 99749 312836 279509 821232 827150 234685 233034 306070 310286 367107 358634 369952 369206 374435 377134 350327 385046 833664 876026 596854 502102 332392 326617 381087 377387 390367 396943 387362 394439 429617 433196 751895 779002 41.15 67.7 2
11:58:03 2023-09-28 435598 431162 98652 96436 159507 164378 171056 170905 103779 101474 124891 124579 149989 152806 459611 496103 1226687 1199736 458016 477895 138079 124219 143238 144863 170539 167604 157648 160913 98325 99891 314023 283703 815684 827150 234520 232706 306933 308538 369916 359716 367269 369727 373243 378932 343308 385376 834002 868264 599673 500659 330328 325409 379015 378776 387912 394092 389843 392972 432563 431982 748271 779389 41.15 67.7 2
11:58:04 2023-09-28 431440 431704 99051 96164 159511 163658 170938 170481 103965 101308 123119 124756 150303 150804 459575 492887 1229991 1217123 456446 477679 138306 124059 143291 144496 171116 167062 158683 158962 98425 99782 315876 282466 831750 824372 234706 232053 306501 309410 367695 360259 368009 372036 373839 377732 344824 383019 834002 873843 602477 505976 330512 326654 382237 378135 391050 394160 390430 395072 430293 433102 742195 779276 41.15 67.7 2
11:58:05 2023-09-28 431257 433030 98681 96436 159574 163693 171091 171176 103626 101230 125012 124546 150263 154828 462320 501455 1229302 1208388 458321 477895 138004 124197 143746 144658 170608 167778 158089 160948 98425 100124 310475 283703 831474 827308 234851 232053 306501 308974 369395 357519 368230 369871 373839 378861 342925 384794 834630 869493 596854 502971 330512 327115 379015 378740 387314 394714 389843 392972 431362 430280 746432 782222 41.15 67.7 2
11:58:06 2023-09-28 431057 432236 98611 96104 160020 164011 171498 170768 103850 101235 125065 124427 150471 150530 463373 495850 1230176 1217678 461365 477931 138388 121177 144249 144658 171151 167487 160597 160836 98458 100098 313214 282466 822828 822441 234851 232053 305639 307953 367695 359680 368230 369871 374471 376607 346121 381865 834630 879351 602477 505976 330512 324816 381698 377603 390215 394160 389843 394475 429351 433088 743094 779276 41.15 67.7 2
11:58:07 2023-09-28 432517 433129 98714 96176 159604 164412 171482 170939 103626 101230 125012 124579 150367 150908 463700 500089 1230176 1209221 460058 480707 138388 124404 144088 144658 170998 167674 160339 160092 98425 100330 313214 284306 834322 827736 234851 232053 306070 308538 368839 357519 368230 369871 373243 378296 342888 384177 834593 869544 598263 503892 331142 327541 378835 378632 387767 396664 387434 391920 431470 430298 746952 780531 41.15 67.7 2
11:58:08 2023-09-28 431286 433133 99122 96531 159612 164378 171601 171058 103484 101264 123119 124856 150367 151077 464429 495260 1231386 1219529 458321 481423 138306 124370 143867 145744 171542 167601 160779 160801 98458 100157 313884 283503 825934 825393 234851 231728 306501 309192 367695 360259 367712 369835 372720 376607 343308 381559 834630 873843 602477 505976 330278 326654 381159 377567 390498 393606 389843 393881 428712 433102 743094 777112 41.15 67.7 2
11:58:09 2023-09-28 435520 432876 98747 96144 160088 164149 171941 171176 103660 101230 125134 124756 150786 151391 464830 500284 1220330 1210226 463845 480526 138319 124543 144445 145060 171508 167428 160632 160871 98491 100192 310475 282520 835444 827910 233989 232053 306204 310250 367437 358058 366131 368615 374435 376572 342925 383092 829736 873036 605336 501477 332392 324816 382237 377603 387912 393197 387470 393588 429049 431200 753184 778213 41.15 67.7 2
11:58:10 2023-09-28 431265 435579 98747 96440 160343 164561 171909 171211 103693 101230 125222 124698 150504 151320 465195 496103 1231925 1221994 461365 481423 138392 121030 144245 144718 171696 167639 160779 160828 98491 100157 313214 282902 821914 825393 234851 231728 305209 310760 367437 359716 367969 369871 373839 376572 345632 380715 834630 874109 602477 505223 330278 326654 381159 377567 388020 394160 387614 393287 428712 433088 744148 781310 41.15 67.7 2
11:58:11 2023-09-28 438233 436406 99433 96606 160464 164572 172079 171465 103956 101305 125484 124651 150853 151145 466183 500393 1220930 1212923 463532 481763 140760 124404 144487 144658 171831 167930 160926 160092 98524 100157 313214 282466 831287 829777 233460 232053 305209 309848 367401 357555 368568 368355 374066 375487 342925 383019 829772 875316 598263 501440 331450 324816 381698 377567 386740 394714 386889 393917 427774 430575 753720 778531 41.15 67.7 2
11:58:12 2023-09-28 435167 436503 99122 96464 160088 164711 171909 171636 103626 101578 125100 124903 150746 152049 466586 496103 1235871 1219529 460710 483236 140844 124370 144257 145744 171969 167672 160961 157242 98491 100191 315876 284508 822257 827736 233789 231007 306501 306766 367437 360042 366821 369763 371015 376309 345388 378465 836479 879185 601047 505259 330402 327541 378691 377279 389990 394607 387434 391054 427631 432452 745370 782891 41.15 67.7 2
11:58:13 2023-09-28 439833 435116 98747 96600 160335 164711 172148 171926 103803 101370 125169 124784 150538 151354 466257 496103 1224875 1210151 462261 482858 141011 124197 144257 145744 172243 167674 160849 161053 98491 100364 318841 284508 827556 827326 233260 231890 305173 306766 366591 359716 366131 367543 372162 375417 345388 381253 832160 877404 601047 501477 331340 324816 379015 376434 388020 395270 385729 392103 427703 431803 753569 777076 41.15 67.7 2
11:58:14 2023-09-28 437779 435405 98743 96761 160343 164975 171943 171790 103660 101578 125134 124990 150538 152222 467615 500125 1235907 1220255 460710 483578 140879 121177 144334 146047 172088 168215 160996 157743 98524 100191 318841 284911 827917 825393 233424 230451 306070 308270 366591 359465 366894 369214 373657 377751 345255 378321 835703 881759 601047 505076 330512 327577 378871 376470 388020 393606 390748 390596 427738 431762 742764 779389 41.15 67.7 2
11:58:15 2023-09-28 439984 437751 98743 96464 160557 164711 172217 171483 103693 101404 125256 124817 151021 151665 467946 498982 1224911 1213686 463641 483578 141011 124404 144257 145744 172312 167942 156904 160898 98491 100191 315876 284508 825285 835263 232697 231565 304959 306730 365527 359174 367675 367249 372162 376797 342925 380679 831571 878025 605336 501086 331450 324816 379015 376134 387659 395270 385151 392066 427067 430481 754103 779119 41.15 67.7 2
11:58:16 2023-09-28 451649 438020 99147 96863 160455 165227 172113 171926 103812 101476 125344 124890 150887 152365 467763 504842 1232333 1206628 461365 484765 138746 121510 143688 146149 171730 168605 160779 158818 98935 100475 315566 285720 825217 832201 233424 230684 306070 306658 368285 358022 365068 368687 369942 377169 342852 381559 834630 869493 602492 500696 330044 326654 378943 378740 386749 394714 387470 390299 429688 429197 748544 782858 41.15 67.7 2
11:58:17 2023-09-28 440608 437474 99176 96629 160625 164975 172286 171756 103693 101404 125378 124903 150988 151699 468942 500393 1223102 1213686 464698 483578 141045 124231 144658 145744 172312 167710 157613 160976 99033 100364 318841 284306 833021 829777 232534 231367 304959 308502 366298 358634 368230 366991 371866 376532 342852 378501 832197 877404 596854 501440 330365 324816 379015 376147 387623 394499 387596 391330 428886 429662 755757 781496 41.15 67.7 2
11:58:18 2023-09-28 451462 439298 99192 96729 160591 165240 172251 172064 103660 101476 123778 125361 150954 152188 468610 502029 1237192 1210151 459552 487527 138513 124439 144234 146209 172003 168097 160996 158447 98524 100501 315566 285720 835880 833632 233460 230487 305639 306694 368544 357519 368230 368687 369942 376572 342816 381289 836479 872130 599673 501477 330278 324430 378943 378171 386169 394714 387470 390299 429688 427957 746952 784043 41.15 67.7 2
11:58:19 2023-09-28 440608 438125 99222 96633 160629 165240 172286 172064 103693 101404 125413 124990 151230 151977 467199 499036 1222235 1214554 465063 484605 140849 124439 144257 146149 172346 168213 157647 157843 99134 100157 317729 284306 836680 839507 232009 231205 304745 308538 366591 358058 366858 366955 374222 376582 342528 380425 833775 877294 596854 501331 331450 324708 381051 376255 388505 394714 385115 391476 426133 428915 755794 780224 41.15 67.7 2
11:58:20 2023-09-28 451626 438076 98784 96793 160857 165240 172251 172337 103660 101437 125291 125056 151021 152222 467163 504261 1234081 1213686 459588 482493 140815 121343 144058 146149 172003 168723 160996 158447 98932 100578 315566 286126 830773 832790 233260 230128 305209 306658 367767 356445 367188 368651 369907 376012 340712 378538 837072 870109 605336 502971 329577 324816 378979 378438 385590 393606 387506 390299 429049 427921 746952 782858 41.15 67.7 2
11:58:21 2023-09-28 437128 438063 99325 96695 160943 165262 172954 172131 101550 101443 125624 124923 151406 152399 470608 503231 1237192 1227081 463241 482529 140947 124473 144902 145502 172312 168449 157822 158414 98965 100534 318656 284911 828359 829813 233460 229932 304281 308538 366591 358669 365747 369502 371570 376532 342539 377825 836479 880500 601047 505223 329577 324816 379015 376470 388060 392466 387506 391476 426468 430705 742764 779156 41.15 67.7 2
11:58:22 2023-09-28 451635 439073 98772 96798 160843 165275 172286 172337 103693 101437 125413 125515 151264 152433 468589 508010 1235907 1215422 463314 485561 140828 124508 144334 146412 172277 168368 156904 158776 98965 100776 315566 286126 838992 833632 233060 229932 304709 306694 367731 356445 366668 368391 369907 375487 340197 378538 837072 869655 595445 504507 330044 324816 378979 377905 385554 392732 389916 393069 431321 427707 746952 783822 41.15 67.7 2
11:58:23 2023-09-28 437596 439198 99221 96696 161492 165331 173007 172303 103660 101370 125519 124990 151338 153669 468589 503179 1234920 1227663 466271 483172 141011 121343 144304 146352 172277 168723 157471 158414 99101 100640 318656 285113 829996 828496 233388 230058 303284 308924 366555 358598 365781 368651 371831 376797 342478 377753 834630 879417 601047 507413 329577 324780 381159 376398 387876 392048 387161 392030 426432 429800 743817 780458 41.15 67.7 2
11:58:24 2023-09-28 452270 439382 99261 96761 161105 165771 172766 172337 103803 101404 125431 124990 151473 152433 468589 511071 1239422 1217160 465026 484982 140977 121343 144257 146556 172243 169197 156904 159139 99101 100856 318474 286126 821447 833970 232661 229897 304709 306658 367695 356123 365781 368615 369907 375417 339362 382206 839728 871159 602477 505829 330007 324708 378763 377919 385375 392216 389362 387448 429013 427514 744836 783822 41.15 67.7 2
11:58:25 2023-09-28 439398 439341 99599 96596 161405 165240 173627 172131 103803 101404 125623 124990 151541 152188 468625 504225 1235834 1227081 468440 483924 141207 124473 144257 146454 172277 168958 157822 158919 99101 100743 316803 285720 827316 829741 233224 230254 303284 306730 367107 358562 364641 368651 371831 376268 341708 377185 835850 879185 601047 507413 329811 324780 379015 376964 387285 391188 386308 391440 426397 429677 744909 781367 41.15 67.7 2
11:58:26 2023-09-28 453570 441349 99354 96798 161328 165621 173196 172337 103836 101507 125553 125602 151473 152679 468625 509378 1239422 1217160 465026 487012 140879 124508 144334 146616 172312 168877 158107 159173 99101 100846 318474 286940 828606 835006 232375 229614 303959 306370 368105 356267 364787 367399 372902 377823 339433 380615 836999 872019 602477 507413 329824 324564 378871 378668 384941 391188 385693 389531 429653 427214 744836 786273 41.15 67.7 2
11:58:27 2023-09-28 440337 440683 99387 96596 161594 165205 173352 172029 103836 101230 125764 124751 151541 151733 468697 504742 1234045 1224256 470584 484982 141011 121677 144735 146556 172312 169197 158107 159173 99101 100846 320711 286126 825698 829081 231902 229897 302823 308234 367107 358562 363830 367471 371535 376268 341443 376619 834593 880510 601047 508856 330278 323830 379015 376964 387294 390021 387707 391440 429383 428911 749096 783724 41.15 67.7 2
11:58:28 2023-09-28 443114 441602 99599 96700 161888 165066 174043 172131 104166 101093 125798 124751 151994 151459 473289 510743 1226651 1211954 473115 486801 138885 124681 144257 146556 172277 169303 157221 159393 99000 100846 316803 286126 822599 839807 231541 230613 302363 306658 368768 356445 364604 366368 371570 376797 339338 377221 831535 871659 599618 504471 330980 322849 381159 378704 386117 392982 386608 391476 429013 427218 755210 783105 41.15 67.7 2
11:58:29 2023-09-28 441274 441691 99770 96662 161629 165470 173784 172303 103836 101230 125798 124956 151541 152049 471421 507974 1235871 1225716 468566 485359 140913 124508 144257 146556 172792 169267 158141 159173 99134 100846 317729 286736 827316 832165 231180 230254 302363 306622 367107 358022 363502 366110 371015 376532 340401 378154 834630 884544 592626 509469 331142 323160 378871 377387 389061 390426 386461 390705 429797 428086 749867 781404 41.15 67.7 2
11:58:30 2023-09-28 441818 441818 99562 96696 161620 165205 173663 172303 103870 101230 126010 124870 151994 152049 472420 510525 1230176 1213686 468602 486837 140781 121502 144257 146759 172277 172034 157889 159460 99101 101021 319776 286141 820082 836930 231216 230613 302115 306622 368839 356445 366040 365304 371535 375977 339648 377221 832197 870393 601047 505223 330834 322849 381159 378740 386133 392395 385514 391476 429049 427218 756356 783970 41.15 67.7 2
11:58:31 2023-09-28 441174 441371 99391 96662 161629 165771 173749 172337 103903 101230 125764 124990 151994 152433 472790 509215 1235871 1224256 468602 486837 141080 121677 144735 146861 173067 172034 158393 159427 99134 100846 321861 286940 825813 831539 231018 229897 302538 306140 366856 358311 363391 365161 371133 376124 340268 377203 834410 884890 599618 508856 330512 322849 379015 377423 387840 389950 386024 390538 426098 427600 748928 781085 41.15 67.7 2
11:58:32 2023-09-28 441818 441890 99391 96761 161620 165505 173784 172337 103870 101196 125623 124784 151994 152188 472790 510920 1231925 1213686 471289 486873 140781 121502 144257 146964 172277 169851 157789 159494 99000 100846 319776 287756 822107 837599 230856 230254 302363 305688 368803 356409 364053 364138 370979 375452 338588 376053 832160 871659 601047 505223 331450 322777 378979 378704 387679 392359 384895 389712 429013 426619 759537 786245 41.15 67.7 2
11:58:33 2023-09-28 444127 442079 99599 96757 161629 165505 173663 172372 103836 101230 125623 125023 152028 152467 473495 509483 1235871 1223092 468602 486873 141045 124663 144701 146657 173135 169565 160206 159801 99412 100745 319776 287756 828711 834224 230320 230077 302645 306406 367071 358598 362989 364173 371968 375453 339576 375906 832786 884350 595330 508708 330980 322813 378979 376434 387357 390021 384859 387484 426098 429371 749696 782550 41.15 67.7 2
11:58:34 2023-09-28 447018 444390 99358 96765 161366 165806 173386 172406 103693 101230 125623 125023 151960 152679 472827 510920 1235834 1208388 468602 486945 140585 121502 144257 146964 172277 172105 157471 159494 99033 101055 320916 288378 818414 838118 229746 229897 303072 304721 368803 356445 364932 363082 368768 377328 338588 377886 832160 870393 608259 504929 331082 322562 377518 378560 385447 391630 383823 387267 428533 426441 758396 783822 41.15 67.7 2
11:58:35 2023-09-28 449818 442147 99362 96769 161354 165667 173663 172852 103803 101404 125588 125602 151757 153384 473495 510166 1248668 1224841 465380 486909 141131 121419 144946 146040 173222 169840 158393 159494 99101 100846 316001 288477 824546 834224 230497 229148 304959 304793 367401 358634 364380 365268 369984 376268 340712 376209 837072 874109 598189 507413 330044 324780 376335 376434 387006 391188 386334 386142 426098 429232 751579 786310 41.15 67.7 2
11:58:36 2023-09-28 446762 444385 99462 96802 161371 166304 173317 173438 103693 101474 125501 125435 151541 153205 473532 510166 1239422 1212782 467850 486945 140922 124680 144645 146074 173067 170245 158393 159494 99101 100985 316001 288482 827456 841270 229069 228988 304209 304828 367408 357269 365528 366026 369731 376761 338517 377812 834447 875405 599618 502396 330980 324515 376335 377567 386160 392109 384566 386722 427703 426664 758567 785685 41.15 67.7 2
11:58:37 2023-09-28 445342 445281 98776 97029 161105 166572 172800 173871 103626 101370 125501 125402 151541 153525 474238 509124 1248668 1226036 464333 486909 141473 124611 145009 146315 173378 171793 158898 159460 99373 101021 322582 287055 836880 833970 230104 227729 304245 305723 365199 358058 364380 365268 369391 374315 339648 376245 838260 880732 603906 505976 327513 324816 376636 375006 386749 391188 387157 386178 426469 428086 744087 783970 41.15 67.7 2
11:58:38 2023-09-28 445477 445647 98776 96798 161366 166339 173683 173438 103731 101507 125501 125435 151994 153205 474654 509414 1241184 1216750 466087 486945 141252 124611 144372 146315 173222 172070 158292 160056 99412 100923 322348 289193 826510 839308 230356 227589 304773 304685 366412 356267 366040 365340 369759 375739 338350 378422 837072 870109 602492 501477 328085 324708 377769 376398 383250 392430 386608 388564 425167 425313 750141 784007 41.15 67.7 2
11:58:39 2023-09-28 443077 445596 99599 96798 161654 165841 173386 173162 103803 101578 123986 125056 151960 153171 475655 505116 1241184 1231320 468124 486981 141276 124508 145043 146315 173654 169197 158898 159316 99373 100846 322465 285703 853627 834561 230497 227376 301796 306226 364907 357519 363830 366403 370020 373457 338552 376245 837072 880732 595445 505976 327646 324780 378086 377299 385882 390939 387707 387267 423926 427071 745994 783724 41.15 67.7 2
11:58:40 2023-09-28 446712 445865 99358 96769 161516 165841 174117 173196 101539 101230 125588 125056 151994 152747 475399 509734 1226687 1218519 470841 486909 141500 124629 144808 146179 173412 169767 158932 159427 99304 100776 323869 286126 832071 838227 229746 228437 301831 306694 364907 355339 364969 364173 370020 372021 336551 378154 832197 875503 595445 502971 329591 323339 379015 374181 383250 391773 384895 390929 426469 424647 754570 781675 41.15 67.7 2
11:58:41 2023-09-28 442966 445591 99387 96765 161688 165806 174182 172921 103693 101264 125588 124990 151994 152713 477520 510204 1239422 1230443 470253 486945 139404 124681 144774 146315 173412 171829 158932 159494 99373 100846 319467 285739 829842 833380 230336 227764 302101 306226 365199 356445 360618 368404 371932 376112 340379 375796 834447 880473 603906 509580 328464 322669 378799 375234 385518 387736 386334 387218 426324 426711 744578 781675 41.15 67.7 2
11:58:42 2023-09-28 447434 445901 99632 96704 162214 165505 174495 172372 103870 101264 122638 125023 152483 152467 475362 514022 1230176 1218519 474106 486945 141178 124785 144673 146553 173257 171864 158679 159970 99304 100985 319119 286177 832574 838857 229069 228242 302193 306226 366591 355054 363830 364138 369319 374614 336009 377350 831535 871654 603906 504113 329577 321835 379015 376434 383250 391223 384859 387448 425203 424647 752886 783414 41.15 67.7 2
11:58:43 2023-09-28 445015 445586 99599 96600 161692 165806 174217 172372 103870 101090 126116 124990 152378 152713 477114 509056 1235907 1227818 474277 489772 141045 124611 144808 146349 173378 172105 158788 159494 99134 100846 322348 288782 829166 834818 229534 228297 302584 305616 365349 356302 360438 366062 369947 373719 337532 373939 833375 884189 595445 508856 330044 321835 378943 375270 386569 388859 383969 387448 427072 426579 749002 781675 41.15 67.7 2
11:58:44 2023-09-28 448088 445901 99391 96765 161697 165806 174673 173162 103836 101126 125693 124990 152378 152713 476820 514094 1235834 1213221 474142 491266 141030 121586 144338 146826 172826 172176 158426 160003 99134 101055 322348 288414 829498 838857 229033 228827 301162 304578 367695 355339 362731 362468 370020 374328 336009 375942 829772 870388 603906 505259 331105 321347 377805 377567 384364 390355 382250 389485 428813 425172 758884 783859 41.15 67.7 2
11:58:45 2023-09-28 449519 446961 99362 96793 161386 165841 173974 173438 103836 101264 125658 125315 152280 152645 477790 509483 1235907 1220708 474614 490939 139432 121920 145142 146551 173827 169673 158865 159979 99341 101200 319776 287792 828128 836930 228323 227764 301445 305401 365527 358598 363500 365028 370020 373768 338374 373374 832197 883333 606809 505259 329285 322586 377805 375270 387330 390914 383119 386758 427072 427763 756356 783414 41.15 67.7 2
11:58:46 2023-09-28 459273 447278 99526 97029 161405 166607 173905 173750 103660 101437 125483 125435 152306 153350 477114 513950 1241184 1213258 470584 491998 141045 121586 144774 146860 173257 172176 158460 159970 99101 101125 320916 290191 825207 842265 228288 227764 302823 303652 367143 356409 364736 364512 368611 374685 339416 375613 837340 874982 599618 502825 330512 323160 375364 376291 384797 391630 383082 388584 425309 425278 758581 786162 41.15 67.7 2
11:58:47 2023-09-28 446653 448280 99387 97096 161139 166875 174168 174461 103765 101264 125658 125435 152310 153700 476820 510166 1249760 1227818 467850 491961 139466 121502 145077 146689 173810 172141 158932 159970 99373 101055 322805 288450 835874 835744 228998 226831 303035 303865 364396 357555 362731 364138 367468 372056 338350 373939 838855 879489 605360 506694 328158 324780 374417 374146 385590 390021 385168 386802 424034 426579 748803 784007 41.15 67.7 2
11:58:48 2023-09-28 449776 447091 99222 97096 161405 166758 173386 173871 103660 101578 125536 125642 152238 153700 477114 513986 1241453 1221994 469251 491614 141080 124646 144803 146415 173689 172176 158898 159801 99304 101055 319776 288455 827657 844090 229856 227096 302114 304435 365384 355197 364198 365090 368137 373314 338217 376632 837072 865420 602477 502971 326214 324323 376035 375798 382641 390914 385184 388564 427072 422796 749696 784007 41.15 67.7 2
11:58:49 2023-09-28 446110 445689 99599 96930 161692 165841 173940 173508 103765 101437 125658 125435 152483 153452 476115 507913 1241526 1233529 473939 492345 141379 121586 145249 146040 173931 172105 159185 159970 99406 100846 322805 286732 838904 835474 229782 227024 300531 305759 364907 356445 360352 365268 370020 372340 336516 373976 834667 874109 599618 504607 328145 322586 378374 374146 384400 387736 385514 390651 423710 427607 748829 781528 41.15 67.7 2
11:58:50 2023-09-28 457633 445689 99595 96793 161663 166339 174217 173508 103660 101404 125658 125435 152483 153452 476151 519307 1245127 1226073 468602 492694 139009 122256 144938 147062 173170 173074 158578 160669 99375 101161 322582 288234 822019 839036 228892 226989 301091 304578 367731 357914 360136 364138 368835 374685 335503 373939 838533 875503 605360 504607 328646 322849 376672 377567 384400 387736 384351 386178 426468 424647 744652 786310 41.15 67.7 2
11:58:51 2023-09-28 448113 445649 99425 96798 161727 165806 174865 173473 103870 101230 125693 125056 152551 152747 479303 512108 1241184 1227818 476269 492694 141504 121586 144842 146689 173810 172176 158932 159970 99304 101055 322816 287936 830328 835744 228323 227376 302193 304578 364907 355873 360256 362503 370020 371760 336516 372248 836744 885481 596759 508782 329481 320753 377661 375127 385375 387560 381819 389559 423854 425313 750141 781712 41.15 67.7 2
11:58:52 2023-09-28 450746 448248 99674 96869 161692 166304 174530 173473 103765 101308 122632 125023 152551 152747 476187 517842 1235907 1215422 475559 492694 141045 121753 144372 146860 173412 170605 158426 160515 99168 101125 325520 290155 828268 842891 228128 228083 302193 303901 366627 355339 360690 363998 370020 374649 334530 374012 832160 872923 603906 505259 330044 320825 376672 376470 386033 390057 380851 386214 425207 424017 758996 786037 41.15 67.7 2
11:58:53 2023-09-28 450796 445684 99495 96798 161692 166374 174374 173750 103693 101264 125693 125435 152348 153205 476858 509450 1239422 1224841 473807 492694 141276 121669 145043 146826 173845 170365 159219 159970 99304 101125 322805 288450 833738 839123 227615 227484 301162 304506 367183 358490 362586 364512 368763 372233 337899 371506 836150 884619 603910 505259 329577 321870 376421 377299 386425 390021 381389 385599 424070 428818 756356 783661 41.15 67.7 2
11:58:55 2023-09-28 453546 450486 99362 97100 161624 166572 173905 174027 103803 101544 125623 125608 152517 153700 479147 517039 1241453 1217616 470251 494090 141438 121753 145009 146791 173931 172453 159152 160225 99271 101021 321861 290191 830923 843729 228253 226287 302327 302906 365456 355873 363793 365028 366622 373421 335468 373903 835813 870388 605360 501440 326978 323794 374346 375198 383214 391188 383119 386512 427072 426931 757374 787644 41.15 67.7 2
11:58:56 2023-09-28 451692 448284 99354 96930 161663 166304 174182 173473 103660 101474 125623 125402 152483 153418 477566 510131 1234957 1224041 472325 492694 141704 124594 145515 146277 174643 169566 160035 160022 99478 100920 322805 288031 855716 843490 228112 226814 301021 304257 362943 355339 363500 364512 367619 370083 335468 373939 833375 879264 601047 501477 327282 321835 376035 372657 382945 390604 382505 387647 422590 422796 756393 781638 41.15 67.7 2
11:58:57 2023-09-28 449127 449038 99329 96793 161624 166840 174182 173992 103698 101474 125588 125608 152144 153700 477194 513986 1243251 1224841 468530 493740 141045 121586 144960 146964 173931 170365 159295 160225 99441 100985 322805 288486 831270 842535 228643 226059 300952 303509 364872 353670 360294 364138 367468 372340 335836 374770 837666 870334 599618 505645 327051 323016 377968 375091 384017 387595 384131 387499 423818 423894 749150 785963 41.15 67.7 2
11:58:58 2023-09-28 458613 446974 99595 96600 162440 165771 175053 173162 103836 101230 125833 125023 153016 153281 481118 518685 1233640 1223272 477510 493630 139466 121920 145406 146964 173757 170365 159405 160336 99441 101125 323749 288234 829949 845524 227580 226287 299060 304542 364907 353954 360330 364512 369427 371227 336311 373939 832197 875198 606809 504471 328377 320825 378374 375234 384671 389369 382505 386722 424034 424002 752998 783698 41.15 67.7 2
11:58:59 2023-09-28 448182 448304 99362 97067 162142 166875 174339 174027 103660 101474 125798 125608 152551 153666 477566 517952 1245127 1224256 471326 493740 141097 121837 144946 146515 173343 172767 158932 160515 99441 101021 318837 288554 831129 838893 228253 226252 302266 303794 366856 357408 362623 365730 367583 373910 336713 371506 836889 876298 595330 508856 326250 322287 376035 376434 383214 389849 382775 387610 425167 422840 748914 788206 41.15 67.7 2
11:59:00 2023-09-28 462198 448255 99599 96761 162214 166304 174530 173473 103836 101196 125868 125402 152868 153205 477638 514058 1242066 1228908 476981 492694 141375 121586 145493 146379 173931 170365 159439 160345 99474 101125 318837 288509 830781 838784 227580 226322 301412 303865 364360 355303 361556 363998 368871 371191 336786 369452 834593 881417 596660 508495 328646 320564 376636 374110 386309 386477 380779 385834 423962 424074 753184 783412 41.15 67.7 2
11:59:01 2023-09-28 448809 449007 99362 97001 162142 166456 174460 174027 103626 101230 125833 125435 152517 153666 477602 516826 1252222 1227994 468566 492087 141473 121669 145144 146860 173931 170725 159304 160824 99582 101270 328734 290903 844446 839036 227793 226112 302185 302479 366145 356409 362865 364512 364938 371191 338457 369308 838260 880464 596759 506694 327464 323567 373750 372990 384677 387666 382235 385308 423293 424647 750400 783970 41.15 67.7 2
11:59:02 2023-09-28 462542 450455 99354 96793 162146 166572 173994 173750 103731 101370 125658 125402 152551 153597 479643 510561 1239422 1223349 474142 494090 141178 121419 145043 146826 173931 172418 159405 160225 99441 101055 322805 290359 833774 842535 227351 226252 301979 302941 363233 356409 360654 363741 367468 370083 336009 371614 832160 879453 606809 502579 328318 321549 377968 375058 386581 389879 380634 386070 421258 427305 757821 783724 41.15 67.7 2
11:59:03 2023-09-28 448846 450979 99358 97001 161975 166723 174216 174027 103626 101264 125448 125729 152517 153948 482182 514920 1249118 1236484 471886 494753 141832 121586 145513 146619 174347 170150 159847 160191 99441 101021 321647 288626 843185 841657 228218 224820 300495 303829 362979 356267 360546 363847 365558 369530 334494 371614 837072 881354 596759 505976 326868 322849 375507 372954 383250 387701 384278 386512 421402 422796 746040 783970 41.15 67.7 2
11:59:04 2023-09-28 450863 450983 99599 96802 161697 166607 174530 173992 103660 101404 125658 125435 152517 153879 477710 512432 1234081 1224256 473436 494090 141507 124629 145313 146212 174521 172105 159507 159936 99645 100846 322805 288180 849173 843458 227193 225902 299620 303865 364594 354237 362721 363780 366923 369911 336713 373229 833856 877874 602477 501295 327464 320682 375471 374108 381498 389404 380815 386950 421187 424002 756835 781675 41.15 67.7 2
11:59:05 2023-09-28 450413 451586 99290 97029 161692 166840 174273 174304 103803 101404 125658 125729 152382 153948 481839 517039 1244171 1224219 468602 492851 139599 121502 145249 146243 173810 172418 159405 160370 99373 101055 322805 290254 844747 842535 227899 225552 302565 302941 365491 353670 359388 365028 365558 371985 333839 371614 837072 872343 598189 507413 327840 321835 374382 375798 381462 386477 382505 386457 426469 423704 747136 786310 41.15 67.7 2
11:59:06 2023-09-28 451476 451628 99387 96596 162470 165832 175074 173438 103836 100884 125868 124990 152974 152713 482182 519081 1235907 1220255 479087 492468 141045 121753 144808 146895 173412 172767 159152 160737 99412 101270 325283 291653 826879 843656 228402 226217 301729 302515 365349 356650 360366 360857 367138 372340 335836 371614 834887 870352 595445 505259 329052 319819 375364 375306 381766 387701 378528 386181 426469 424002 758996 784007 41.15 67.7 2
11:59:07 2023-09-28 451052 450699 99566 96769 162056 166607 174147 173992 103660 101230 125658 125435 152517 153666 477674 516862 1252458 1229567 468602 492887 141310 121586 145245 146553 173931 172176 159405 160225 99373 100985 321436 291048 837129 838857 226876 224890 301410 301985 362943 355374 359967 363998 364427 370118 334530 369416 838260 879453 603910 505976 327111 322813 373190 375662 386307 390124 381368 384579 422482 426401 750757 783822 41.15 67.7 2
11:59:08 2023-09-28 449492 450832 99354 96830 161692 166910 174339 174304 103626 101404 122622 125729 152551 154162 480449 518574 1248192 1224111 472818 496472 139605 121753 145103 146964 173827 173003 159338 160635 99478 101197 322805 291048 831849 846124 227193 224716 302193 303850 364033 353706 360618 364330 364725 370083 333947 372738 836479 870109 603906 501440 324703 322323 373785 373847 382769 389404 382505 385035 423926 423406 751282 784043 41.15 67.7 2
11:59:09 2023-09-28 449556 451093 99354 96959 161688 166875 174339 174061 103698 101404 125623 125522 152483 153734 481649 513226 1247782 1233566 474614 492851 141518 121586 145279 146826 174521 172453 159439 160225 99582 101125 322816 288486 838402 838227 227193 225360 300452 303403 362979 354273 358342 364770 367440 369611 335546 372931 834483 880437 595445 509218 326431 320386 376492 375168 382069 385293 381965 387647 422328 423930 745561 781675 41.15 67.7 2
11:59:10 2023-09-28 450733 451052 99261 96769 162347 166594 174773 174304 101550 101235 125957 125595 152804 154093 481091 522994 1252148 1227744 474142 494000 141276 121586 145176 146343 173896 172539 159185 160515 99507 101270 324938 292845 849673 838857 226489 224855 300952 300998 363814 355873 359388 363741 363880 370118 336311 368824 837072 880620 603910 507054 326613 320860 374240 372990 383250 387053 380779 383023 423293 422761 750933 784767 41.15 67.7 2
11:59:11 2023-09-28 457019 450899 99358 96798 161731 166607 174530 174061 103660 101274 125693 125435 152770 153700 481164 512504 1239658 1224256 475596 492504 141542 124577 145651 146587 174556 172141 159982 159494 99645 100846 322582 288198 845214 845940 228402 225256 301303 303473 364080 356380 360402 362790 365380 367808 333911 371651 833142 877289 598440 501440 326577 320339 375471 373579 383310 387736 378601 386512 420111 423406 755720 781675 41.15 67.7 2
11:59:12 2023-09-28 449456 453450 99294 96802 161697 166607 174530 174027 103626 101230 125448 125435 152517 154475 480449 518940 1245090 1226945 472731 493735 141080 121586 145043 146826 173412 172610 159329 160796 99441 101125 325891 290843 830308 843132 226682 224820 299340 301985 364907 352187 358306 363998 365260 371191 333532 369452 837072 871654 605360 507413 324739 320825 374346 374971 384088 387894 381674 385088 423890 422630 746989 786162 41.15 67.7 2
11:59:13 2023-09-28 456847 451125 99358 96765 162166 166875 174217 174304 103660 101230 125623 125642 152762 153700 481164 518352 1243288 1222219 473229 496860 139432 121753 145176 146688 174104 172795 159372 160635 99512 101197 325520 292395 836449 847325 226139 224507 302088 303273 363233 353670 360582 360929 363845 369871 333875 369380 834630 865492 605360 501086 324739 321573 372667 372990 380928 387771 378565 384182 423293 423704 754570 785752 41.15 67.7 2
11:59:14 2023-09-28 453546 451125 99362 96967 161663 166910 173940 174617 103931 101578 125413 125849 152449 154445 481164 514022 1250375 1233566 468566 492887 141195 121586 145793 146587 174521 172418 159439 160003 99474 100846 324693 288450 843043 838820 227228 224629 298225 302977 362463 354237 358342 361995 365522 369911 333658 373300 837340 881759 596759 507377 324523 320421 375892 374108 384124 387930 381892 386512 420075 423704 745893 782785 41.15 67.7 2
11:59:15 2023-09-28 452135 453450 99290 96761 161692 166443 174251 174026 102443 101134 125957 125388 152627 153631 481735 522994 1251874 1228107 473771 493928 141276 124750 145241 146584 174104 172695 159152 160447 99168 101055 328512 291726 837724 838893 227757 224664 301339 300787 363007 354308 358306 360929 362755 368979 335836 368558 837072 874470 596759 506694 324739 320896 374240 371839 382945 386207 378565 382987 421106 424002 748507 783970 41.15 67.7 2
11:59:16 2023-09-28 456857 451089 99261 96769 162210 166572 174495 174061 103626 100917 125658 125315 152762 153452 481540 513226 1240302 1224293 478007 494000 141542 124715 145313 146213 174556 172070 160074 159494 99474 100846 322805 288523 845519 845977 228133 224647 300913 302550 364080 355894 360366 360461 364796 369391 333875 369416 833412 877399 608259 501331 326468 319819 373785 373052 382769 388315 381728 385072 418861 422476 756393 781675 41.15 67.7 2
11:59:17 2023-09-28 450602 451161 99226 96769 161663 166910 174217 174061 103657 101264 125658 125642 152551 154162 482258 516862 1245127 1226036 473117 494384 141101 121586 145442 146964 174209 172489 159439 160515 99271 101125 322805 290852 836989 842535 226139 224161 298642 302990 364360 354639 357229 363741 364391 370083 332756 369083 837072 871654 603910 507413 324703 320600 373226 374146 382498 384755 380525 384742 423673 421856 746989 786162 41.15 67.7 2
11:59:18 2023-09-28 457233 451156 99261 96769 161697 166607 174217 174027 103626 101090 125623 125315 152664 153700 481540 519919 1241490 1218519 471326 497250 139237 121920 145073 146584 173827 172831 159372 160413 99306 101058 325402 292699 830559 847900 227596 224161 301339 300822 365886 355857 360474 360785 362791 368979 333803 369235 834630 872306 605360 500732 324739 320575 374240 372728 382769 387736 378492 382987 421744 422810 755720 785715 41.15 67.7 2
11:59:19 2023-09-28 450868 453124 98743 97025 161400 166945 173940 174617 103346 101437 125378 125849 152272 154231 481917 514130 1249760 1233566 471760 492922 141310 124680 145178 146587 174521 172297 159473 160225 99373 100846 325638 288486 840716 840711 226841 223469 297738 302445 364080 353706 358342 363998 364974 367295 333839 370178 837340 881106 603910 507377 324487 319748 374275 374108 383310 387384 380670 385198 419745 422810 746040 782497 41.15 67.7 2
11:59:20 2023-09-28 452435 453713 99226 96850 161697 166607 174374 174027 103999 100995 126010 125614 152804 153597 482453 522119 1252222 1228983 473997 494936 139272 121586 144808 146689 173966 172368 159304 160790 99134 101125 328512 292638 836212 841694 228240 223503 301090 300120 362146 354273 357767 360893 361164 367878 333622 366832 837072 881439 596759 505976 324703 320860 373711 371543 382069 385363 378492 381833 420111 423704 746915 785401 41.15 67.7 2
11:59:21 2023-09-28 456316 451161 99286 96699 161727 166374 174530 174046 103660 101090 125536 125090 152551 153593 482976 513734 1239422 1224293 476981 494348 141606 124715 145550 146349 175114 172141 159982 159528 99474 100846 323749 288559 840887 846124 227757 225666 300877 304566 363053 355642 359823 360713 364284 368871 333370 369271 834368 875467 608259 501513 324703 322299 376365 373052 382228 387088 378190 384182 421446 421218 756393 780531 41.15 67.7 2
11:59:22 2023-09-28 453620 450732 99288 96696 162333 166191 174913 173732 103884 100889 125833 125056 153042 153205 483354 520508 1243251 1226945 479124 494348 139466 121959 144842 146860 174278 172524 159473 160515 99373 101200 325402 291739 835004 843729 227115 223503 299605 301033 363566 354308 359388 360531 363335 367330 333911 366832 830947 874506 596759 502615 324775 318887 373226 373052 382069 387088 377320 384182 418202 423406 756835 780568 41.15 67.7 2
11:59:23 2023-09-28 466165 454354 99258 96826 161654 166945 173975 174617 103417 101230 125448 125642 152551 153982 482635 518388 1245127 1223386 472028 494384 141178 121753 145073 146584 174000 170629 159405 160413 99341 101091 322805 291556 853744 847053 228402 223400 298363 300998 362181 351898 358510 360641 363009 367878 331247 369452 837340 865420 606809 504507 324138 320339 372964 371874 381150 385059 378601 383023 420774 419928 747173 784007 41.15 67.7 2
11:59:24 2023-09-28 451052 454354 99282 96600 162214 166339 175389 173508 103693 101090 125693 125056 153042 153487 483819 518574 1243288 1230865 479804 493652 139404 121586 145249 146277 174243 172489 159439 160481 99168 100846 323749 291162 832880 841306 225837 224473 300293 302880 364594 354273 356155 360531 364427 369875 333803 368716 832197 884936 598291 507266 327549 318746 376098 374108 384396 387384 379563 384597 420595 424002 751932 782821 41.15 67.7 2
11:59:25 2023-09-28 467631 453717 98780 96761 161663 166642 174516 174339 103484 101230 125958 125528 152770 154308 484439 513986 1248594 1236596 475967 496897 139605 121586 145176 146553 174400 172212 159507 160003 99582 100853 331819 290191 840236 841343 227757 225348 299387 301774 363053 352187 357803 362971 363335 365690 332792 367126 834039 874470 602460 507054 325433 318923 374346 373052 382228 383915 378601 383889 418790 421514 744909 781638 41.15 67.7 2
11:59:26 2023-09-28 454846 455380 99491 96600 162405 165771 175018 173438 103593 101196 124022 125282 152729 153666 483354 519883 1234045 1221994 481169 494312 141011 121586 144658 146964 173775 172731 159262 160481 99271 101055 323749 291702 834397 847325 227115 224126 297883 303850 366145 354457 360056 360605 364832 368803 331534 370778 833775 871269 596759 504040 324703 316929 374310 375699 382228 385293 376116 384726 422292 419901 758734 783933 41.15 67.7 2
11:59:27 2023-09-28 458814 456133 99255 96696 162043 166432 174391 173818 103817 101028 125852 125235 152729 153666 484760 514058 1242875 1225482 476944 494312 141704 124594 145889 146415 174922 172070 159948 159801 99441 100846 322805 288527 850379 846124 225837 223434 297703 301033 361010 354134 358306 360749 363264 367834 332252 368233 833664 875539 603910 500696 324631 318852 373190 372198 381150 386477 377284 382987 417216 420223 757467 780495 41.15 67.7 2
11:59:28 2023-09-28 450904 453491 99155 96765 161629 165955 174460 174269 103560 101196 125501 125488 152627 154196 483354 519081 1245127 1227781 474142 495080 141045 121502 144774 146550 173930 170869 159304 160790 99341 101058 322805 291836 833354 844778 227596 225031 300240 300505 363233 353888 358782 360857 365106 369319 331175 367090 835813 871654 602460 507192 324331 321433 374770 373514 381958 385751 378456 382950 423257 420259 747136 786310 41.15 67.7 2
11:59:29 2023-09-28 454749 455054 99321 96604 162180 166304 175018 173992 103626 101025 125833 124990 153008 153171 484797 517916 1243337 1231320 479804 495465 141358 121586 145249 146243 174209 172695 159439 160515 99271 100985 325891 291573 834496 842535 225837 224091 297955 302666 364080 354792 359036 359662 363335 366747 333261 367635 831927 879163 599560 507229 326323 320294 375795 373807 384124 386839 379293 383926 419932 423190 755757 782785 41.15 67.7 2
11:59:30 2023-09-28 454117 453559 99257 96765 162146 166607 174495 174304 103593 101093 125623 125402 153156 154024 484504 524107 1257119 1227670 476159 495670 139369 121753 145142 146688 174312 172695 159439 160515 99271 101125 333994 293492 835719 842498 226954 223400 300452 300806 364594 354508 357193 360785 361058 367260 333496 368156 836801 879484 605360 505976 324102 319819 373147 373579 380928 384720 377852 381221 418861 422440 746841 783970 41.15 67.7 2
11:59:31 2023-09-28 458641 454675 99184 96729 161697 166607 174495 174027 103593 100884 125588 125023 152762 153737 484760 517075 1241184 1224293 478033 497565 141045 121586 144908 146655 174243 172453 159439 160481 99271 100985 325402 291981 841338 846124 225837 225666 297811 302024 363420 356866 361043 359411 362868 368871 333135 368568 833775 880473 605360 503818 324703 318593 374770 373579 381498 387930 377545 382950 418861 422774 755210 783785 41.15 67.7 2
11:59:32 2023-09-28 454006 456179 99429 96929 162035 167048 174391 174287 103712 101202 125765 125681 152872 154419 485484 518208 1248668 1236484 478690 496824 141714 121586 145279 146587 174243 170282 159473 160481 99474 100846 324693 290601 839806 843132 227757 225031 297955 302880 363053 354889 357193 362971 363299 367834 331749 368977 834593 874433 602460 506796 322593 318852 373226 372788 382228 385751 381728 383023 417580 420886 744946 781675 41.15 67.7 2
11:59:33 2023-09-28 456239 455376 99155 96670 162180 166304 175018 173871 103593 101059 125623 125402 153008 153700 485520 521018 1234909 1221575 479280 494348 141050 121502 144936 147098 173966 170629 159338 160824 99412 101096 326844 290944 841375 848528 225837 225348 297919 302990 364852 351862 357193 360241 364136 366747 329604 369202 832000 865420 602460 503683 324487 316894 373785 371874 379006 384720 376188 384145 421366 418937 755783 782821 41.15 67.7 2
11:59:34 2023-09-28 460542 455001 98776 96596 162146 166339 174808 174147 103560 100850 125623 125023 152868 153700 485718 517842 1241453 1226668 478033 495465 141507 124681 145279 146280 174556 172261 159948 159970 99474 100673 325891 290816 844291 847300 225837 223020 297919 301033 360722 351898 358019 359662 361129 366801 330746 369804 831535 874193 608259 501050 324102 317889 375791 369871 379006 385328 376753 382950 416340 420290 755210 780531 41.15 67.7 2
11:59:35 2023-09-28 450940 454272 99159 96670 162160 166723 174339 173992 103417 100884 125553 125315 152762 154055 484504 524479 1250008 1228107 473997 495706 139272 121669 145142 146619 174069 173038 159372 160481 99271 100985 325891 291981 833100 845977 227115 222024 297955 299245 364080 351753 359036 360857 361129 366677 329444 367126 836443 870109 594794 506694 323610 318852 373975 374108 378970 385480 378154 382373 420702 418314 746569 784007 41.15 67.7 2
11:59:36 2023-09-28 453236 455005 99286 96432 162167 165806 175053 173473 101421 100711 125833 124990 153008 153205 485901 518316 1244171 1231320 481414 495850 141242 121502 145292 146826 174243 172489 159439 160481 99134 100846 328512 291945 840037 843729 225837 223400 297775 300120 363566 356613 359361 358329 365106 368871 332612 366634 832592 883009 596759 505829 324523 317712 374240 373052 383310 384183 377414 382659 418825 422107 754570 781638 41.15 67.7 2
11:59:37 2023-09-28 450674 457217 99155 96867 162338 166594 174356 174165 103775 101095 125834 125474 152838 154308 485718 518392 1248668 1236200 477728 498309 139661 121419 145442 146964 174365 172453 159473 160413 99373 100846 321647 290191 842815 842535 227115 227148 298708 302990 361010 354388 358527 360893 362720 367317 330746 368156 833375 879264 602460 507413 322629 317889 373190 372000 381689 385209 378456 382950 417252 420223 744946 780531 41.15 67.7 2
11:59:38 2023-09-28 458353 454343 99325 96468 162587 165841 175333 173473 103522 100884 125588 125023 153042 153700 486282 522964 1235871 1221994 482265 495850 141140 121586 145047 146481 173689 172731 159258 161047 99412 100923 324203 291781 836337 848528 225837 223365 298027 301841 364852 351753 359764 359397 363009 367260 329711 368756 829736 870725 603910 502971 324631 317602 375795 374108 379006 384183 377950 383060 420738 418349 758027 783054 41.15 67.7 2
11:59:39 2023-09-28 460124 456207 99155 96796 162029 166339 174530 173992 103602 100884 125729 125282 152906 153593 486282 518465 1242066 1226036 480555 495886 141507 124680 145279 146349 174521 172261 159473 160225 99304 101055 325891 292018 843977 847325 225837 222711 297955 299210 361010 352117 358019 359121 361129 366801 332252 368156 829736 878790 606809 501440 324595 318335 374240 369871 381689 385328 375887 381797 415977 420259 756393 781310 41.15 67.7 2
11:59:40 2023-09-28 457307 454526 98747 96737 161663 166910 174182 174603 103417 101126 125501 125435 152517 154196 485901 522921 1249118 1224262 475629 495742 139078 121586 144940 146619 174069 170509 159372 160858 99308 100846 325891 292643 832880 847936 225837 224083 299641 302024 363053 351862 359982 360533 360014 365620 329461 367126 834630 866423 598189 502579 322366 319272 373183 373052 378934 384183 378154 380647 421556 417398 750400 784007 41.15 67.7 2
11:59:41 2023-09-28 453372 454521 98747 96730 161995 166339 174530 174061 103626 100884 125448 125056 152974 153734 486971 516826 1245127 1236237 479768 495814 141178 121502 144808 146553 174001 172453 159473 160481 99134 100846 328512 291739 838092 842535 225837 222745 297284 301810 363053 353888 357476 359375 365622 367655 332258 366931 833775 881291 596759 507377 324415 319389 375264 372643 381150 384668 377950 382680 420625 419749 746841 783612 41.15 67.7 2
11:59:42 2023-09-28 455562 456842 98743 96863 162230 166594 174773 174338 103602 100958 125799 125301 152872 154093 486062 521277 1257578 1231320 473168 495923 141310 121419 145137 146861 174521 172418 160099 160225 99582 100923 325638 292018 843680 843729 225837 223140 299641 301920 361010 354889 359036 360591 361006 366801 331247 367114 834630 874470 602460 505617 321878 321584 372884 369871 381689 385751 377924 378434 415977 420223 744381 781310 41.15 67.7 2
11:59:43 2023-09-28 458814 454526 99048 96596 161688 166572 174530 174027 103593 100884 125623 125056 153008 153700 486971 519307 1235871 1224256 478408 495850 141260 124594 145349 146040 174521 172418 159507 160259 99406 100853 315627 289996 851982 850904 225837 224241 298027 302305 360866 351717 359764 359483 362141 366508 328715 366832 829113 875640 605360 501440 323610 320294 373226 371709 379006 384183 375887 382987 418995 417727 755869 781085 41.15 67.7 2
11:59:44 2023-09-28 456097 456893 99230 96539 162146 166270 174931 173769 103450 100677 125834 124990 152906 153593 486282 522957 1244261 1229567 481169 495080 141045 124715 144808 146349 174243 172453 159439 160481 99134 100846 325891 292018 834513 844925 225202 227219 297955 301987 363053 352152 358527 358004 361093 367317 331193 364859 829772 879453 601010 504471 324631 319571 373711 372525 382769 385751 377414 381527 420625 420886 755783 780531 41.15 67.7 2
11:59:45 2023-09-28 461406 454521 98747 97024 161516 166875 174495 174461 103450 100884 125378 125023 152762 154055 485937 523072 1245090 1220496 475967 498309 139237 121586 144906 146688 174382 173074 159372 160892 99308 101024 324938 293676 837658 850448 225678 223768 299641 300143 363053 353888 357229 358616 360790 368208 331427 367598 832197 871399 602460 499952 322665 318852 372095 372788 379006 385328 376152 378434 418202 418314 753035 785961 41.15 67.7 2
11:59:46 2023-09-28 459604 454171 99261 96144 162631 166049 175088 173318 103346 100711 125588 125247 153008 153452 486282 526103 1234909 1220708 481069 495886 140917 121419 144372 146587 173810 172489 159152 160515 99101 100846 325891 292845 832224 847104 225519 227219 297081 301061 363566 351862 358020 358040 362212 365655 328680 367635 827321 870780 602460 503720 324595 315903 373975 373315 378970 385751 376346 381833 418897 417106 756393 784007 41.15 67.7 2
11:59:47 2023-09-28 456015 454566 98751 96440 161663 166443 174251 174182 103755 100961 125765 124923 152872 153631 486135 525691 1255789 1228983 475596 495923 141045 121510 144701 146964 174243 172660 159405 160515 99134 100923 324938 293639 840643 843729 225678 223611 297495 300429 361010 354388 358020 358616 361006 366801 330746 364896 834630 878642 599560 504507 322665 318405 370002 369835 381958 385209 375587 378362 416340 419633 749335 782858 41.15 67.7 2
11:59:48 2023-09-28 460246 454339 99155 96596 161697 166374 174530 174027 103379 100884 125501 125023 152868 153700 486282 519307 1239422 1225332 479124 495850 141580 124646 145450 145600 174556 172227 159507 159970 99373 100776 321724 291175 851147 850631 225303 224011 298027 300952 360540 351789 359489 358401 363048 364974 329675 367895 829736 874679 598189 502460 323610 316859 373183 369763 381690 386731 377341 378470 417404 419044 756356 779389 41.15 67.7 2
11:59:49 2023-09-28 450751 456935 99428 96539 162303 166165 174634 173715 103450 100711 125536 124990 153263 153631 487316 519847 1243288 1233566 482195 495850 141080 124663 144808 146587 174243 172489 159473 160259 99134 100846 326844 292018 835585 843132 225043 227184 296901 299175 361010 354388 356971 357501 361129 366801 329444 364565 829736 879453 596660 506694 324138 315938 373711 369907 381689 383553 376880 381527 416375 420259 751282 781121 41.15 67.7 2
11:59:50 2023-09-28 460899 454557 98776 96464 161688 166607 175109 174304 103379 100711 125483 125023 152902 153666 485952 526140 1241184 1217274 481021 495670 139153 121753 144838 146688 173827 172795 159338 160669 99035 101058 327111 294509 831965 847973 224533 226758 297883 299896 364080 351862 358782 356427 361006 367361 329461 366784 829736 865424 601010 500732 326129 316929 372095 373052 379006 384148 376310 381359 418825 417727 756393 784007 41.15 67.7 2
11:59:51 2023-09-28 460124 456298 98751 96472 161714 166607 174585 174165 103346 100744 125413 125023 153008 153700 487059 518352 1234081 1224256 478445 495850 139397 124577 144808 146587 174243 172332 159473 160259 99134 100846 324693 290637 841190 849209 225202 223140 297054 299245 361010 351862 358527 358076 361129 365159 327688 367895 827906 870424 603910 501477 323381 316451 374240 372000 378631 385480 377414 382353 416340 416450 751932 781121 41.15 67.7 2
11:59:52 2023-09-28 454911 455232 98743 96596 161654 166607 174495 174304 103755 100961 124070 125407 152906 153986 487588 527555 1247634 1229181 476871 495778 140981 121669 144334 146964 173532 168508 159017 161028 98491 101055 325891 294509 828750 846124 225202 223140 297745 300217 364080 351898 356971 358616 359727 366456 329213 364823 830046 874193 606853 506694 322593 316929 372095 373579 381150 383553 375024 378434 418897 418973 748562 784007 41.15 67.7 2
11:59:53 2023-09-28 459589 454566 98784 96440 162068 166339 174565 173905 103484 100781 125413 124990 153042 153700 487391 521492 1243288 1226073 479804 495923 141143 124611 144803 146587 174521 172368 159439 160515 99370 100846 322465 292845 839792 848454 224914 223697 297313 301134 360830 354352 358999 357358 362756 365010 330603 365784 830231 877399 596759 500732 325013 319389 373147 369727 381150 384148 376880 380538 417404 418973 755720 779389 41.15 67.8 2
11:59:54 2023-09-28 453151 457577 99230 96407 162562 166165 174756 173611 103678 100711 125553 125023 153008 153737 487441 521456 1245054 1231740 477652 499371 139182 124542 144842 146349 174400 172247 159439 160259 99134 100846 326844 291981 837842 843132 225202 223869 296872 299210 361010 351898 355853 358040 362903 365736 330526 364896 829736 879264 601010 507229 322629 315938 373975 369871 379006 382944 377157 381258 415721 417434 748803 779426 41.15 67.8 2
11:59:55 2023-09-28 457582 458399 99188 96168 162210 165841 175088 173318 103346 100436 125623 124579 153008 153065 487316 527664 1238542 1221994 481822 495959 139091 121753 145047 146343 173688 172902 159338 160926 99002 100918 324938 294347 831339 848528 224354 227112 297500 299219 363053 351537 357910 356391 360014 365620 327724 366262 832660 870109 621416 503757 324631 315682 372095 372833 378970 385209 375209 378470 418861 416486 758581 782858 41.15 67.7 2
11:59:56 2023-09-28 459121 458613 99126 96144 161663 166304 174495 173957 103350 100716 125730 124956 152868 153700 487662 519674 1239422 1224256 479804 495850 141438 124404 145279 146179 174556 172070 159948 159970 99408 100468 325891 290843 846952 847973 224533 223140 296839 300567 359815 351271 358527 357430 361006 364058 328680 367041 830910 872923 605360 499952 322593 316859 373147 369461 378329 385751 376880 378398 414984 416415 754638 781455 41.15 67.8 2
11:59:57 2023-09-28 456280 457267 98710 96564 161624 167001 174304 174269 103350 100927 125958 125547 153228 154350 487552 522891 1249155 1225445 473960 498124 139272 121586 144739 146518 174209 172695 159439 160311 99035 100846 324938 293260 836544 847973 225519 222244 297919 300320 361010 351542 358527 358580 361006 365736 327653 367114 832160 866351 598189 501708 323172 317853 370002 371927 378898 385751 377414 377721 416304 416450 750795 783377 41.15 67.8 2
11:59:58 2023-09-28 458614 455881 99261 96112 162327 165771 175053 173283 103560 100505 125588 124870 153008 153276 487662 526883 1234871 1221994 480354 499371 141050 124715 144735 146996 174209 172695 159439 160481 99134 100743 323749 291986 835705 850448 224849 222962 296246 301321 361010 351258 358020 357466 360805 365701 328441 366225 829642 870725 602460 503892 322593 316894 374240 369763 377760 385480 375943 380647 417404 415214 755720 782497 41.15 67.8 2
11:59:59 2023-09-28 456207 459690 99089 96700 162035 166700 174391 174373 103645 100716 125730 125235 152940 154162 487662 527255 1244943 1230107 476944 495959 138392 121586 144645 146378 173378 172838 158898 160883 99000 100846 321724 293667 832206 846124 225202 222827 298032 299219 363566 351537 355853 358544 361006 367834 327688 364271 834593 870429 606853 507054 323172 316859 372095 373575 378934 382908 377682 378362 418825 417070 747049 784007 41.15 67.8 2
12:00:00 2023-09-28 458814 456549 99151 96140 162180 166301 174896 173473 103560 100677 125588 124990 153114 153666 487662 522191 1241453 1226668 477616 495923 141011 124715 144774 146550 174243 170629 159779 160824 99240 100954 325891 293150 855853 848528 224318 223447 297883 300143 361010 354639 358020 358949 362867 365701 331897 363684 830231 879008 593901 503892 323574 315903 372884 369799 381689 383553 374541 378470 418585 418937 751245 780495 41.15 67.8 2
12:00:01 2023-09-28 457609 455907 98714 96600 162005 167118 174460 174269 103312 100781 125553 125201 153118 153990 487662 523108 1254273 1231320 473734 499726 141109 124715 144774 146553 174209 172731 159439 160481 99101 100846 324938 294509 836232 844925 224533 222891 297955 297613 361010 353888 356934 357501 359919 365736 330958 363684 834002 877399 599560 504929 323172 316929 369966 369763 379006 383517 376016 376888 418585 418314 749335 781675 41.15 67.8 2
12:00:02 2023-09-28 461406 457008 98743 96136 162033 166304 174495 173992 103346 100852 125466 124990 153194 154024 488170 520632 1241978 1228107 481474 495814 139765 121419 145176 146143 175044 172311 159473 160225 99101 100846 325891 293699 862459 848528 224497 222984 296937 300745 359851 351632 358527 356427 361006 363512 328715 365634 828222 875503 602460 499952 322366 315938 372095 368579 378898 385751 376346 378362 414948 416486 755247 779353 41.15 67.8 2
12:00:03 2023-09-28 456316 458403 98714 96765 161658 166875 174339 174582 103350 100824 125344 125402 152483 154196 487662 519117 1250443 1237117 476570 495923 141251 124629 145249 146005 174209 172418 159439 160481 99101 100846 324693 291852 838041 843729 225043 222827 296246 300138 360938 351862 355565 358580 359979 364604 327688 364529 829736 875594 601191 507054 323172 315647 373711 369727 378862 382032 377414 378470 417404 416450 746569 782497 41.15 67.8 2
12:00:04 2023-09-28 463087 458875 99470 96475 162484 165632 175315 173179 103712 100338 125940 124823 153331 153344 488701 527664 1235871 1223272 482394 499979 138788 121419 144338 146587 173688 173074 158932 161053 99101 100846 328751 293676 835004 849173 224339 223140 295436 299896 363053 351789 357476 355820 360833 366801 326665 364859 830231 868878 596759 502971 323119 315802 372620 372000 378293 383553 374605 378434 417545 415214 757877 781638 41.15 67.8 2
12:00:05 2023-09-28 465834 459049 98743 96432 161658 166339 174495 174304 103384 100781 125466 124990 152868 153700 488354 528784 1254273 1227818 477767 498764 141207 124611 144774 146349 174209 170629 159304 160790 99242 101096 326148 295074 853132 846087 224354 222685 297739 297608 360578 353888 355889 357179 359883 365123 329230 363064 833339 875503 599560 503427 324091 316929 369411 369727 379006 383517 376880 376094 417994 420621 749335 782230 41.15 67.8 2
12:00:06 2023-09-28 459787 457272 98685 96472 161663 166607 174251 174304 103350 101023 125344 125315 153008 154445 489010 523072 1247782 1224256 476269 495923 141045 121419 144774 146349 174243 172695 159439 160481 99033 100846 328631 294030 840970 847325 224533 222515 295924 299473 360758 350445 355853 358544 361006 365736 325681 364531 832160 868878 596759 505976 323172 316637 371610 372000 376627 382371 377414 378326 417545 415862 742434 782785 41.15 67.8 2
12:00:07 2023-09-28 454846 456549 98718 96140 162207 166188 175053 173473 103417 100505 125588 124784 153008 153452 488863 525223 1246036 1234834 483225 495814 139078 121502 144906 146619 174312 170389 159372 160225 99101 100846 325891 292638 836630 844852 223795 223140 296663 300320 360974 351717 354776 356070 361006 364604 327423 360510 830231 879887 601888 506694 322593 315802 372095 369799 379006 382300 375172 378398 417404 417691 751467 779353 41.15 67.8 2
12:00:08 2023-09-28 458001 460651 98677 96140 161200 166875 173905 174269 103384 100677 125344 124870 152517 153700 488354 521054 1254310 1231320 473436 495923 141149 124439 145047 145566 174521 172297 159473 160191 99101 100501 325891 292073 844178 845524 224885 221439 296872 299219 359815 351862 355889 358580 360426 362932 327423 363720 830983 878089 600647 503683 321633 316894 372095 368579 378898 383482 377950 378290 414984 415832 742727 779353 41.15 67.8 2
12:00:09 2023-09-28 461318 458875 99126 96533 161975 166327 174391 173888 102052 100544 125589 124856 152872 153631 489010 522155 1233810 1223349 479804 499726 139518 124560 145249 145600 174487 172382 159473 160268 99134 100501 326582 291341 843579 850448 223831 222515 296663 300138 359010 349706 356971 356391 361006 362897 325716 365637 829642 865541 596759 499952 323172 315903 373971 369430 376591 384362 376043 378398 414984 413722 751895 778801 41.15 67.8 2
12:00:10 2023-09-28 459579 458014 98714 96144 161663 165806 174530 173473 103574 100539 125431 124784 152974 153559 488354 523000 1242980 1226073 481169 495959 141045 124508 144774 146556 174487 172297 159439 160225 99068 100846 325891 293260 841303 847337 223445 222515 296663 299582 360129 351862 357513 355820 361006 363222 327724 364591 830231 875467 599560 499916 323172 315427 371877 368291 378646 385229 374989 378181 414768 416017 755571 781458 41.15 67.8 2
12:00:11 2023-09-28 461440 458126 98652 96440 161624 166607 174182 174061 103393 100716 125274 124990 153037 154196 485139 522819 1245127 1224256 476013 495959 140977 124542 144372 146315 174243 172418 159089 160259 98932 100776 328631 293676 839558 846738 224778 221856 295924 299473 360974 349389 354776 358257 360426 364604 327233 364787 832160 866387 605360 504507 322256 315938 370002 369835 376026 382646 376346 377190 416304 413298 741310 782821 41.15 67.8 2
12:00:12 2023-09-28 455979 457232 98710 96104 162146 165771 174931 173438 103684 100505 125588 124579 153008 153205 486201 522964 1245455 1234722 483494 495814 139078 121353 144987 146177 174069 170389 159372 160413 99002 100709 325891 292845 842360 844925 222846 222984 295966 299473 360394 351825 353948 355179 361006 363548 325716 360438 829642 874433 603911 505976 322140 315802 370002 369430 379006 382336 374003 378362 417404 416450 751467 778764 41.15 67.8 2
12:00:13 2023-09-28 459979 457947 98582 96700 161079 166910 173628 174582 103104 100884 125134 125402 152517 154415 488354 521369 1250683 1233492 475186 495995 141131 124473 145148 145803 174243 172261 159507 160225 99134 100673 324339 291610 841310 845524 224533 221630 296246 299219 359309 351825 355853 358040 361006 362968 326700 362586 829736 877468 601010 505617 321344 317929 372095 369134 378329 382336 377414 378362 414588 415214 742727 779353 41.15 67.8 2
12:00:14 2023-09-28 460246 457727 98714 96538 162234 165562 174773 173749 103393 100577 125589 124890 152906 153845 490090 525922 1234920 1222480 483295 495959 140781 121419 144509 146757 173775 172453 159405 160515 99140 100712 328512 293260 834021 850485 223638 222515 294122 299473 361010 350199 355926 356391 361006 365152 331639 364271 829054 867078 605360 501477 323172 315802 372620 369799 376627 383213 374076 378398 416304 413912 753459 781384 41.15 67.8 2
12:00:15 2023-09-28 459877 457952 98718 96565 161663 166304 174495 173473 103241 100505 125378 124784 152902 153700 486580 518388 1241184 1224293 479532 498801 141178 124439 145037 146352 174521 172105 159473 159970 99101 100707 325891 293260 850825 847973 223096 221856 295579 299623 358768 351294 356971 355321 360462 361340 326736 363720 830231 873668 602460 499210 323172 315647 370002 367507 377775 384382 374916 380509 414440 418144 753993 781055 41.15 67.8 2
12:00:16 2023-09-28 460209 459162 98611 96664 161624 166572 173975 174269 103208 100711 125554 125301 152729 154196 485859 524850 1246379 1220708 475559 498837 140918 124542 144645 145904 174243 172453 159237 160481 98965 100673 324203 293740 843443 848009 224339 221164 296984 297428 360430 349143 355889 357501 359593 364093 327233 364859 831535 865127 602460 502223 321800 318378 370002 369727 375462 382371 377147 377154 417114 412720 747321 781121 41.15 67.8 2
12:00:17 2023-09-28 456532 457983 98710 96396 161663 165841 174495 173473 103241 100539 125413 124612 153008 153734 486580 522227 1245090 1234722 483564 498547 138974 121353 144671 146212 173827 172674 159372 160379 99171 100678 325891 292845 838058 845524 223060 222578 295651 299473 360394 351825 353666 354787 360898 363512 325752 360402 830231 880039 595753 506335 322104 315802 370002 369466 378970 381194 374039 378326 415056 416486 751467 781310 41.15 67.8 2
12:00:18 2023-09-28 458943 459521 98685 96604 161268 167179 173386 174582 103066 100850 125169 125023 152517 154196 486201 521054 1252495 1229954 474581 495995 141140 124439 145047 145566 174521 172141 159473 160225 99134 100501 327526 291852 858933 845524 224339 220475 296038 297500 358768 351789 355314 358280 359919 362389 325752 362586 829772 875608 601010 502971 321344 316258 371832 367507 377760 382371 377414 377757 414948 414018 742202 779016 41.15 67.8 2
12:00:19 2023-09-28 459184 458696 98677 96168 161663 166362 174251 174094 103578 100615 125589 124890 152906 153666 490438 525932 1236312 1225482 481021 498801 140977 124508 144338 146212 173688 172418 159295 160481 99000 100776 328989 293348 838030 851690 223132 221821 293674 297613 360974 349143 355853 355856 361006 363548 327233 363720 827879 868264 596759 501477 322714 315550 372095 369799 375498 382944 374605 378398 417151 413333 751245 779426 41.15 67.8 2
12:00:20 2023-09-28 463779 458628 98714 96108 161697 166188 174339 173890 103241 100469 125291 124698 153008 153700 486580 522587 1241184 1224293 477616 498837 141032 124508 144735 146556 174365 172332 159439 160515 98932 100673 329036 293468 841719 847337 222747 221665 296246 301218 358480 351862 356430 354752 359919 361375 329518 360582 829054 874230 601010 498506 322714 317213 370002 367213 377760 383553 373748 379355 415297 417300 753993 780385 41.15 67.8 2
12:00:21 2023-09-28 461558 459202 98611 96628 161526 166583 174043 174426 103208 100747 125169 125023 152491 154415 486580 526067 1245090 1224256 476013 500320 140913 124508 144338 146349 173966 172453 159439 160515 98965 100846 328631 293468 840716 848009 223831 221164 295057 297392 359887 348617 354776 356427 358835 363512 324537 363427 829772 865775 596759 504507 321800 315427 370002 369727 374373 380891 376346 376058 417404 414697 741347 783054 41.15 67.8 2
12:00:22 2023-09-28 462324 458633 98681 96108 161629 166339 173905 174027 103208 100436 125169 124954 152551 153700 486580 527664 1243288 1217311 475223 498837 140910 124508 144645 145837 173810 170389 159185 160481 98524 100534 328073 293744 843557 852756 223132 220475 296246 297356 360430 349671 356718 356391 358295 363548 325453 364274 832481 867078 589807 501032 322256 318487 368709 369286 378459 384183 374989 377853 415056 413947 749696 783687 41.15 67.8 2
12:00:23 2023-09-28 460200 459805 98644 96136 161143 166642 173940 174358 103217 100850 125047 125056 152517 154231 486616 522994 1250443 1235358 476269 495995 141045 124473 144372 146112 174209 172176 159439 160225 99033 100673 325638 292638 842672 844327 223831 221129 293880 299926 358768 350764 353703 356427 360716 361375 328013 360510 830231 874230 596759 506694 321344 315392 370002 368319 376663 380091 375777 377793 414624 413982 741347 777112 41.15 67.8 2
12:00:24 2023-09-28 460388 457299 98743 96100 162214 165505 174966 172955 103755 100271 125870 124670 153152 153103 489047 529158 1237192 1221920 484328 498655 138306 124681 144204 146349 173412 170869 159304 160515 98491 100743 325891 294092 832219 850302 222783 221892 294892 297789 361010 349671 354776 353688 360498 364640 327233 362622 827879 866389 599560 501513 321616 315544 370002 369799 376627 382336 372312 377226 415686 413298 756356 781310 41.15 67.8 2
12:00:25 2023-09-28 459881 459525 98673 96136 161542 165806 173975 173473 103137 100436 125204 124612 152551 153700 486652 519883 1239422 1224256 477386 495959 141192 124404 145047 145330 174556 171829 159733 159494 99168 100191 327165 291637 850109 850485 222435 221129 296150 297464 357689 349425 355853 355593 358835 361052 331098 363171 829642 865578 602460 498470 322256 315482 370002 366883 375498 383213 374039 379894 413385 414772 755331 780497 41.15 67.8 2
12:00:26 2023-09-28 458538 459567 98619 96112 161526 166165 174043 174043 103359 100505 125134 124817 152796 153563 490090 528830 1245090 1227818 478408 499578 138237 124611 143837 146587 173412 172524 158679 160515 98524 100673 328073 294264 827990 845506 222783 220475 295830 297500 361010 350481 351641 355321 358871 365152 326518 360402 829736 865686 603911 505976 321800 317213 370002 369871 377193 380056 374076 376058 418403 413982 744983 782858 41.15 67.8 2
12:00:27 2023-09-28 463524 459702 98677 96136 161147 166374 173940 174081 103033 100539 125134 124990 152517 154196 486580 525813 1245127 1222480 475223 498837 140815 124508 144338 146280 173966 172418 159405 160481 98932 100640 328631 293676 840584 847973 223096 220440 295021 297198 359562 348301 354202 356356 358511 362932 324609 363684 833664 867078 595330 503784 321344 318219 369785 369250 374195 381016 375557 378353 417581 414369 742434 781638 41.15 67.8 2
12:00:28 2023-09-28 456280 461489 99122 96075 161995 165767 174530 173318 103649 100371 125344 124544 153008 153452 486580 523036 1243251 1231320 481785 498801 140977 124525 144338 145906 173966 170150 159185 160481 98491 100640 325891 293260 840830 846495 222017 221785 294122 297789 359309 351825 353630 353936 359919 362932 325716 359280 829054 880039 598110 504471 323172 315802 370002 368283 378595 381194 372312 376587 414984 415214 750758 780162 41.15 67.8 2
12:00:29 2023-09-28 462592 459342 98677 96104 161629 166339 173940 174012 103141 100410 123570 124756 152982 153990 490438 528757 1245604 1217865 479731 499360 138981 121419 144334 146759 173896 172574 159295 160824 99002 100640 327526 294927 834037 852897 222257 221475 297081 297198 360358 349706 355853 354184 357685 363477 327477 360438 830231 870109 599560 495630 322028 316121 368522 369134 376591 383482 373702 377318 417137 413333 752924 781675 41.15 67.8 2
12:00:30 2023-09-28 460572 459315 98685 96042 161692 165656 174530 173457 103175 100402 125344 124751 152974 153700 486688 528082 1234081 1222480 483913 498801 138830 124473 144304 146553 173810 172489 159295 160515 99000 100640 325891 293676 839752 851690 222399 221821 293959 298952 360684 349143 354776 354752 361006 363512 326481 360546 827879 866423 599560 501086 322714 315536 370002 369727 375462 382032 372874 377757 418021 414772 755720 783054 41.15 67.8 2
12:00:31 2023-09-28 459759 459881 98615 96071 161560 166432 174321 173853 103469 100579 125642 125060 152906 153734 486616 528032 1252458 1227781 479804 501028 141011 121586 144671 146349 174087 170593 159185 160515 98763 100673 327111 295346 836661 846495 222364 220475 296246 296807 359887 351825 353666 355286 356645 363512 325716 360112 830947 875503 597928 504113 321800 315802 367709 368319 377473 381158 374039 377051 415020 415214 747173 782550 41.15 67.8 2
12:00:32 2023-09-28 458294 460071 98648 96136 161508 166339 174182 173871 103104 100539 125134 125127 152551 153700 486616 528784 1245127 1227818 479124 500320 138552 121502 144170 146587 173378 170629 158788 160515 98524 100501 325891 293676 833501 847742 222364 220440 295100 297753 360974 349671 351605 355286 358511 364604 326771 360112 828491 870506 596660 505682 322219 315622 369525 369618 378191 379879 373857 378316 417885 414953 742727 783970 41.15 67.8 2
12:00:33 2023-09-28 460568 458664 98677 96071 161458 165771 174339 173438 103241 100195 123778 124651 153008 153525 486652 523108 1241453 1224841 477652 498837 140854 124473 144645 145566 173654 172418 159295 160481 98491 100641 321724 293740 840466 847936 221705 220475 294929 296937 357689 351578 355277 353900 358547 361270 325681 360366 827879 873050 599560 499210 321690 315802 369929 366332 377193 382944 372575 378537 412439 413947 755869 779276 41.15 67.8 2
12:00:34 2023-09-28 457316 460062 98710 96104 161663 165841 174216 173750 103175 100436 125169 124784 152762 153734 486652 522964 1245090 1233529 482195 500284 140913 124439 144338 145875 173966 172176 159295 160003 98491 100468 329036 293260 840576 844925 222208 221094 295553 297500 358517 349947 351352 356921 359775 363709 327659 359968 830157 877837 599560 505976 322900 315544 370002 367737 376483 378888 372838 379281 414620 413622 746989 779276 41.15 67.8 2
12:00:35 2023-09-28 461517 459710 98952 96075 161658 165728 174495 173438 103241 100195 123986 124546 153008 153452 486652 528032 1239422 1218519 483258 500320 138306 124577 144304 146349 173412 172489 158965 160515 98491 100776 327111 295346 838475 851690 221289 221164 294229 296807 360938 349425 354202 354907 357720 363548 326771 360438 829054 866387 599560 500696 323172 315802 368557 369430 376026 381996 369623 377853 415056 414989 755571 783687 41.15 67.8 2
12:00:36 2023-09-28 460857 459782 98607 96071 161552 166467 174168 173853 103502 100544 125607 124856 152974 153700 490364 523144 1254310 1231702 474142 499894 139210 124439 144774 145906 174556 172141 159473 159970 98932 100501 334113 292845 849112 847325 222712 219684 295695 297789 357653 349706 353666 356106 356610 362939 327696 360366 829736 877399 598189 501477 321074 315682 369669 366368 376591 380891 375740 377897 412439 413333 738170 778213 41.15 67.8 2
12:00:37 2023-09-28 458618 459881 98685 96112 161105 165841 174273 173473 103137 100505 125187 124579 152868 153700 490364 527290 1245127 1226945 479124 500320 137879 124542 143803 146349 173102 172560 158393 160883 98458 100673 325891 294927 833915 847325 222208 220216 294793 296807 360938 349706 351569 354255 357756 363229 326771 359244 830231 865456 603911 504214 322671 315586 368529 369618 376483 378817 373593 377786 417259 414989 746432 781675 41.15 67.8 2
12:00:38 2023-09-28 462718 459315 98685 96067 161937 166060 174495 173283 103141 100195 123762 124546 152990 153529 486652 523144 1241490 1224020 477580 499931 141106 124473 145047 145566 174243 172141 159473 160003 98524 100501 324203 293744 844722 849209 221705 220440 295526 296519 356614 349742 354776 353652 357756 359938 331098 360402 827879 870497 601010 495666 321800 315802 369373 365268 375498 382336 372312 378158 411209 414989 758401 778722 41.15 67.8 2
12:00:39 2023-09-28 456280 459377 98685 95720 161663 165540 174495 172921 103208 100195 125169 124493 152868 153240 486688 523072 1243251 1230443 482503 499931 140781 124473 144372 145875 173966 172418 158932 160003 98491 100501 325891 293468 840900 847325 220979 220475 294201 297252 358481 351055 351388 355551 358404 361199 327696 359982 828906 876596 596660 503181 322714 315544 369966 368054 377796 380910 371750 378390 414584 413982 751895 781530 41.15 67.8 2
12:00:40 2023-09-28 465637 460071 98517 96100 161147 166651 173905 173750 103137 100228 124960 124784 152551 153990 486616 528784 1241526 1218519 476269 498510 138543 124439 144645 145566 173966 172418 159185 160225 98491 100501 328073 294161 840490 852293 222208 219438 295343 296040 358768 347603 355314 355286 356645 361340 324789 360546 828527 862577 588398 500246 320889 315802 367709 367543 375462 382908 372584 376250 414948 414697 747541 781121 41.15 67.8 2
12:00:41 2023-09-28 461516 463515 98537 96339 161518 166200 173801 173888 103359 100613 125484 124890 152627 154342 486688 522191 1248668 1235358 478261 500991 139023 124439 144338 145875 173966 169673 159473 160003 98524 100432 328631 292845 847145 845524 222208 220405 292780 297789 358192 349384 351569 355321 359376 360764 326771 359823 828796 872923 596759 505976 321117 315322 370002 367184 375498 378888 373739 376888 413709 412685 742471 779276 41.15 67.8 2
12:00:42 2023-09-28 459589 459733 98580 96047 161405 165841 173975 173473 103033 100367 125169 124784 152796 153559 486652 525775 1254347 1229567 475596 500320 140828 124439 144334 146454 174243 172141 159439 160003 98491 100501 328073 293676 843524 846124 221670 219070 295794 297937 357402 350211 351677 355286 356074 360729 331098 359316 832160 875539 598110 502579 319982 317965 367458 366662 376376 380749 374761 376067 412295 414917 744309 781017 41.15 67.8 2
12:00:43 2023-09-28 463524 460066 98681 96075 161516 166384 173939 173576 103393 100505 125274 124579 152762 153563 491135 523000 1235907 1223349 477580 499726 141080 124197 144936 146149 174556 171829 159507 159494 99101 100157 325891 292018 847656 851690 221324 219780 294407 297897 356293 348617 354739 353652 357720 359114 324933 360438 827879 865663 602460 499499 321344 315802 368853 365268 375498 381764 371750 377318 411209 412720 753569 778722 41.15 67.8 2
12:00:44 2023-09-28 457641 460143 98685 96112 161629 166117 174217 173473 103066 100402 125169 124612 152902 153990 486724 523036 1245090 1233529 482539 498547 140781 124473 144338 146213 173966 172212 159329 160225 98524 100534 328512 293468 846129 846124 221324 220586 292985 297789 358228 349389 351316 355839 360047 361058 324501 360750 828943 877253 598110 506774 321344 315178 370002 367177 375462 378888 372284 379355 413238 414989 746790 778250 41.15 67.8 2
12:00:45 2023-09-28 459845 459548 98648 95908 161692 165656 174565 173162 103241 100238 125413 124203 153289 152747 489514 528882 1235907 1220671 484015 500320 138306 124577 143871 146349 173378 172489 158932 160515 98491 100501 331442 294927 836924 851087 220824 221129 292985 296843 359923 348879 351677 354406 358259 362968 324897 359859 827607 866387 596759 501477 322256 314621 368853 368651 374337 380322 369551 377318 415056 414405 755683 779426 41.15 67.8 2
12:00:46 2023-09-28 462592 459854 98613 95908 161512 165797 174217 173473 103066 100402 125169 124612 152551 153700 489514 521456 1237117 1222480 479804 500320 141011 124439 144372 145837 174278 172141 159439 160003 99140 100234 325638 291763 848906 852183 221183 219956 293852 297644 356436 347389 353521 355912 358764 359149 324825 360474 827768 871342 601010 498470 321344 315802 369713 366776 373217 381194 372874 376058 411823 413203 749696 777112 41.15 67.8 2
12:00:47 2023-09-28 458889 460102 98572 96006 161430 165841 174252 173750 103104 100436 125134 124784 152483 154199 486724 529627 1245127 1227818 479464 500029 138306 124715 143837 146109 173102 170593 158460 160747 98458 100776 334232 295346 828877 848009 221705 219898 293226 296843 360430 349425 351569 354219 356396 363512 324933 358199 827321 865420 598110 505705 320889 315802 368298 369178 375775 378676 375350 377208 414912 414953 742361 783724 41.15 67.8 2
12:00:48 2023-09-28 463915 459931 98582 96010 161629 165771 174252 173197 103137 100511 125554 124579 152868 153035 486724 526919 1244186 1227818 482539 501101 140781 124473 144304 145703 173966 172212 159185 160259 98491 100432 325891 294092 839645 848009 220326 220405 293752 296807 358228 350764 353666 354907 357720 361305 331170 358199 827879 875539 606853 499989 322028 314878 368853 366368 376663 381194 369623 377318 412475 413333 753035 778213 41.15 67.8 2
12:00:49 2023-09-28 460789 460179 98584 95998 161400 165841 174217 173871 103033 100539 125134 124903 152212 154231 486724 523000 1250443 1234722 479804 499931 140918 124473 144645 145532 174122 172176 159439 160003 98524 100432 324203 293492 840661 846124 221741 219754 294279 296937 357689 349143 351496 354752 358548 360518 324645 362033 830194 872900 598110 505829 320033 314920 369569 366776 374373 377723 372911 376022 412113 414520 746850 779276 41.15 67.8 2
12:00:50 2023-09-28 459841 460138 98743 95749 162357 165240 174896 173128 103350 100128 125396 124137 153220 152679 490552 528846 1235834 1221994 484664 501382 138306 124612 144036 146280 173343 172695 158788 160481 98458 100640 328631 294927 832825 852293 220290 220405 292744 296526 359815 347568 351605 354657 358224 362353 324789 359787 827842 865054 606853 501404 321844 313850 368817 368579 374302 380021 369479 377853 414948 413785 755608 779353 41.15 67.8 2
12:00:51 2023-09-28 464365 460071 98640 96071 161482 165771 174182 173438 103141 100195 125187 124579 152729 153666 489478 522191 1239422 1224219 482427 500284 141011 124370 144774 145806 174487 172070 160040 159494 99068 100124 328751 291726 855291 854577 221506 219578 294022 297572 356150 348122 354021 355620 357255 359079 324789 360402 829054 869853 596402 498433 321344 315766 369929 365233 374123 382914 369623 377318 410849 413168 751895 779276 41.15 67.8 2
12:00:52 2023-09-28 459920 463168 98576 96075 161362 166153 173940 173992 103175 100505 125274 124870 152729 154055 489478 529158 1245090 1226036 479124 500991 138306 124646 144070 146315 173378 172731 159152 160481 98458 100468 328631 294092 835023 847973 221635 219342 293191 295959 359815 348301 350966 354149 356574 362389 324296 358199 830231 868842 598110 504471 320435 315478 367709 369170 374337 381060 372620 377024 417701 413642 744932 783724 41.15 67.8 2
12:00:53 2023-09-28 461440 459922 98586 96335 162005 165771 174269 173404 103208 100162 125309 124723 153263 153418 490169 527628 1243215 1228983 482990 500674 140844 124404 144304 145840 173896 172382 159152 160447 98491 100468 329036 293676 837576 847973 220290 219684 293511 296771 357115 350445 351641 354657 356610 360729 326771 357875 827255 876224 603911 499174 321344 315322 368522 365233 376290 381158 369551 377318 411138 414989 752998 779940 41.15 67.8 2
12:00:54 2023-09-28 458294 460138 98615 95975 161629 165771 174182 173438 103175 100402 125274 124579 152729 153559 489514 523108 1244171 1231702 482917 500674 138795 124439 144304 145806 173931 172418 159439 160225 98899 100468 327526 293676 842105 847325 220326 220026 293028 296807 356578 348581 350436 354907 357685 360898 324573 359835 828796 879649 599497 504361 321800 313742 368933 366704 375811 378111 369515 378158 412439 414989 749635 782172 41.15 67.8 2
12:00:55 2023-09-28 465236 460102 98584 95917 161629 165806 174321 173699 103317 100162 125309 124579 152872 153559 489478 532088 1239422 1216713 483258 501028 138306 124473 143837 146043 173378 172453 158898 160481 98425 100501 327111 295346 841182 852897 219877 219684 294407 295579 358732 347568 351569 353906 356038 361305 324465 359244 827879 866314 589613 498470 321800 315212 366569 367507 374337 380554 369443 375040 414004 413494 753569 780495 41.15 67.8 2
12:00:56 2023-09-28 464146 460134 98543 95884 161371 165736 174182 173699 103141 100195 125134 124751 152729 153666 489514 527464 1232259 1224219 477580 500320 138830 124404 144304 145806 173931 172226 158932 160191 98491 100365 328631 292845 840194 854577 221041 219402 291925 297320 357510 346831 351460 355624 358080 360014 323372 360040 825462 866387 596759 501745 321117 314998 369893 365233 372622 380021 369443 377853 412985 411899 749659 779276 41.15 67.8 2
12:00:57 2023-09-28 459915 462773 98543 96199 161147 165771 173940 173438 103037 100402 125100 124579 152517 153700 489478 529591 1245127 1226036 479532 501419 138210 124646 143703 146315 173102 172489 158426 160515 98458 100468 328073 295346 834035 847300 220326 219000 293475 295127 359309 347568 350436 353617 356109 362353 324524 357086 830231 868890 595210 504507 320209 315322 367673 368283 374373 377723 371496 375920 414660 414117 746432 783463 41.15 67.8 2
12:00:58 2023-09-28 467509 462778 98480 96298 161113 166304 173749 173992 103141 100402 125239 124579 152868 153948 489478 528067 1245054 1221124 478069 501481 138824 121320 144645 145868 173792 172881 159338 160379 98832 100472 324663 295201 841396 852897 221289 218659 294692 295092 357403 347496 353594 354184 355218 360225 323480 360294 830231 863177 601010 495630 319530 315802 367414 366883 372065 380589 372874 375342 412439 411935 749446 781347 41.15 67.8 2
12:00:59 2023-09-28 459594 463827 98480 96014 161371 166188 174182 173749 103070 100436 125134 124784 152551 154055 490935 525223 1247782 1235321 482538 500320 138864 124404 144338 145875 173931 172261 159405 160003 98491 100157 325891 293468 844582 846124 220326 219495 292342 297392 356578 348301 350153 355409 357720 359114 324501 360932 829384 876261 598110 505829 321344 314146 369229 366153 374159 377583 369443 378121 414929 413494 745438 779276 41.15 67.8 2
12:01:00 2023-09-28 462681 462468 98652 96006 161658 165645 174530 173161 103359 100128 125256 124137 153323 152747 490588 529627 1235907 1221124 484664 501810 138306 124646 143837 146077 173343 172453 158898 160481 98425 100501 327111 295346 832825 851690 219912 220370 293269 294920 358768 347532 351569 353906 356610 361305 323216 358235 827879 866389 598110 501050 321800 313850 367414 367471 373741 378888 368923 376783 414912 412551 755210 782460 41.15 67.8 2
12:01:01 2023-09-28 465323 460174 98512 95749 161371 165621 173940 173473 103033 100162 125134 124510 152551 153666 490242 523000 1241184 1224293 480354 501028 141143 124370 144639 145333 174521 172070 159473 159460 98932 100022 331803 292845 855563 852719 220079 219402 293155 297183 357003 347110 351496 354584 356181 359883 324645 361813 829054 872019 596759 495594 320435 314662 368817 364102 372029 380056 369551 375278 409195 411935 751245 779276 41.15 67.8 2
12:01:02 2023-09-28 459584 463431 98475 95908 161113 165771 173905 173473 102999 100402 125100 124579 152348 153948 489514 527768 1245090 1226908 479804 501810 138306 124443 144036 145840 173222 172453 158898 160336 98458 100441 328073 294301 836308 849209 220326 218624 293475 295865 358732 346973 350436 353652 355503 361270 322822 358127 830231 867650 593760 504471 320209 314878 367414 368024 373741 377424 371714 375910 414660 411938 744235 783092 41.15 67.8 2
12:01:03 2023-09-28 466833 462778 98348 95884 160614 166188 173592 173992 102999 100333 125012 124579 152517 153700 489478 527290 1245054 1220255 478033 501810 138905 121320 144168 145837 173930 172760 159372 160379 98832 100367 328073 295136 840236 852750 220992 218284 293226 295865 356614 346451 351496 354149 354437 359651 323803 359823 832000 861360 599560 495630 318969 315802 366605 365268 371769 378923 372312 374711 412403 411321 747173 779389 41.15 67.8 2
12:01:04 2023-09-28 459589 463431 98273 95712 161482 165771 174182 173473 103208 100367 123378 124579 152551 153597 490971 523108 1247782 1237117 482467 501810 138306 124404 144304 145806 173966 172141 159152 159970 98491 100157 325891 293468 839253 847325 220290 219000 292137 296771 356578 347532 349379 354907 356645 359114 324296 357086 829221 876298 586989 505287 321344 313742 368673 365675 373634 378916 369407 377171 411030 412551 745826 778169 41.15 67.8 2
12:01:05 2023-09-28 459917 459814 98611 95680 161474 165586 174339 173042 103141 100066 125554 124170 153008 153137 492165 530409 1239422 1220255 485985 501810 138491 124439 144245 145566 173343 172695 160129 160481 98425 100501 327111 295420 833425 852897 219381 219719 293249 294677 358768 347532 351460 351916 355539 362128 323576 358199 826669 865090 596660 501086 321344 313850 366605 367471 373146 378852 368332 375571 413709 411935 754140 779353 41.15 67.8 2
12:01:06 2023-09-28 464665 460165 98340 95620 161362 165527 174061 173318 102999 100162 125100 124460 152483 153452 490971 523036 1235907 1224256 480354 501064 138444 124370 144304 145368 173966 171829 159439 159494 98996 100055 325638 292018 849896 852897 219605 218755 292334 296973 357509 348747 351496 353798 355112 359629 324152 361006 827072 871269 599560 495594 320209 313921 368239 366026 372100 380021 369479 375608 408657 411792 751895 778169 41.15 67.8 2
12:01:07 2023-09-28 462500 462487 98307 95876 161105 165806 173784 173473 102999 100195 124978 124784 152517 153734 490242 529158 1245127 1224293 479804 501810 138310 124404 143769 146149 173412 172297 158932 159970 98458 100157 328073 294509 854448 850448 220326 218354 293028 296641 358192 346746 350189 353157 355005 360190 322296 358163 829467 865090 596660 504077 319530 314878 367120 367471 372065 377424 371750 375076 413673 410710 744235 783649 41.15 67.8 2
12:01:08 2023-09-28 465286 463491 98475 95712 161109 165656 173819 173473 103033 100238 124891 124170 152517 153418 490205 530036 1241453 1215021 479804 501810 138306 124370 143857 145600 173446 170389 159161 160413 98392 100265 327111 295346 836165 854638 219925 218484 293987 294927 356578 346973 351605 354689 353798 359114 323504 358127 829054 865775 596660 498194 320435 314585 365469 365268 373181 378958 369183 373871 412113 411935 751245 779389 41.15 67.8 2
12:01:09 2023-09-28 463455 462773 97976 96006 160600 166339 173231 174027 102824 100195 124891 124784 152378 154268 489514 526140 1252495 1233492 478033 501481 138864 124197 144304 145128 173931 170069 159439 159359 98491 100055 326844 292845 865207 847936 221324 218121 292582 296562 355223 347532 351002 353936 355005 356940 324332 360167 830231 872959 597747 503617 318751 315550 366977 366544 374195 378446 374557 373761 409770 412443 743214 780385 41.15 67.8 2
12:01:10 2023-09-28 460246 462778 98344 95616 161105 165806 173784 173473 102858 100162 125134 124579 153016 154096 493235 534051 1244943 1227670 481853 501408 138045 121419 144145 145767 172929 172695 159904 160515 98257 100468 328073 296140 833854 848528 220101 218496 292582 294677 358516 347532 349379 354657 355990 361017 322499 358708 830231 870725 607221 504177 319530 313921 366569 367471 373741 376599 372429 375040 414292 412587 742727 780531 41.15 67.8 2
12:01:11 2023-09-28 464365 462519 98484 95620 161371 165275 173940 173318 103033 100196 125134 124170 152517 153205 490971 528784 1244261 1227818 484701 501810 138306 124404 144170 145705 173689 172141 158932 159970 98458 100191 331682 294301 842928 847973 218886 218354 291516 295614 358523 349155 353337 351771 355432 358723 323660 357763 827424 875416 585324 503573 320889 312933 367120 364685 377119 377319 368332 375874 409984 413821 749039 779238 41.15 67.8 2
12:01:12 2023-09-28 466311 463823 98311 95482 161109 165505 173386 173162 102928 100162 124891 124170 152517 153664 490588 529663 1243251 1218519 479464 501518 138306 124404 143803 145128 173378 169494 158898 159801 98425 100157 329325 295136 842360 852897 219912 218086 293511 294927 356043 347009 351605 354657 355990 358863 323312 358163 829054 861323 596660 495364 318592 315322 365469 365233 372065 378958 369105 373606 411173 410996 749335 781347 41.15 67.8 2
12:01:13 2023-09-28 459949 460174 98447 95397 161371 165125 174495 172406 102999 100162 124891 124460 152551 153516 491702 528846 1234994 1219492 483906 502962 138306 124404 143291 146283 173257 170629 159051 160694 98326 100234 328073 294514 843300 852823 219925 218825 290665 295235 357475 345445 350966 353906 357457 360898 321701 357086 824804 863869 596660 499563 320399 311948 367745 366368 371508 377759 368403 376783 413055 410095 751932 778213 41.15 67.8 2
12:01:14 2023-09-28 461443 463427 98307 95648 161143 165656 174096 173473 102891 100162 125012 124546 152517 153452 490242 531603 1250683 1227818 477652 501810 138306 124404 143837 145569 173257 172297 158898 159970 98425 100157 331081 295278 842958 846738 219605 217676 292334 293616 358523 348617 349907 353906 352350 359149 324596 357616 828527 870388 598110 502260 319989 314297 367560 367584 374195 377618 369407 372634 410706 414615 743940 781496 41.15 67.8 2
12:01:15 2023-09-28 466495 463145 98311 95716 160997 165802 173386 173473 101322 100195 124804 124546 152378 153948 493235 530547 1249770 1218408 479694 502802 138271 124474 144202 145568 173515 170150 158932 159936 98458 100157 327111 295696 838757 854638 219877 217606 293305 294100 358506 347110 351605 354657 353374 358578 322822 359835 829642 861360 596759 498194 319530 314842 366890 365233 372100 378923 368923 372779 411173 412322 750141 778250 41.15 67.8 2
12:01:16 2023-09-28 459917 463431 97980 95720 160658 165841 173231 173905 102720 100436 124682 124784 152062 154196 490205 523144 1249760 1235358 477694 501810 138310 124162 144372 145368 173810 171829 159185 159460 98491 100055 326844 292845 844146 845506 220044 217641 290842 295865 354476 347282 352835 355803 355990 359883 323169 358889 830231 875677 596841 500514 318449 315178 366533 363047 372919 377160 371496 373798 408406 411935 741141 778722 41.15 67.8 2
12:01:17 2023-09-28 465894 463345 98303 95425 161113 165262 173663 173318 102824 100162 124891 124203 152517 153491 490971 526103 1234994 1224293 480354 501810 138306 124162 143837 145368 173378 171864 158679 159494 98425 100157 329998 293285 840565 852897 219381 217676 290365 295901 355472 345410 351002 351916 356109 357757 321844 357660 825462 865127 602440 498470 318228 312019 367422 365233 373138 377723 369219 376213 410884 409810 749335 778169 41.15 67.8 2
12:01:18 2023-09-28 466558 462773 98311 95259 160848 165240 173386 173197 102999 99957 125012 124203 152517 153205 491007 523108 1241490 1224293 480426 501810 140815 123955 144338 144897 174243 169197 159439 159325 98902 99924 324938 294128 849090 852823 219275 217536 291374 295722 356604 346309 351388 351880 354188 356407 322786 359577 827879 870109 599560 498194 318228 312611 368725 362757 372919 378888 368368 373944 407512 412228 751282 778169 41.15 67.8 2
12:01:19 2023-09-28 465021 463759 98244 95620 160943 165841 173421 173750 102858 100195 124804 124612 152517 154089 490588 527326 1245127 1224256 479124 502875 138306 124110 143837 145368 173378 171864 158932 159528 98358 100124 328073 294509 840350 850485 219912 217268 292279 294100 355508 344372 349379 354657 353409 358007 320834 357624 829642 861360 596660 501477 315437 313886 367978 367845 373029 378347 369443 373461 411680 408732 744309 782609 41.15 67.8 2
12:01:20 2023-09-28 467845 462778 98348 95397 160633 165771 173421 173197 102999 99990 124978 124170 152483 153205 490971 529663 1245492 1217791 483309 503195 138203 124439 143769 145602 173084 169673 160506 160123 98326 100124 331321 295346 840037 852897 219511 217641 292334 293786 356043 345965 351533 351483 352315 358578 321844 358454 827879 865127 598110 498194 319530 312933 364338 365233 371508 380792 366966 372779 411209 410131 754256 779389 41.15 67.8 2
12:01:21 2023-09-28 459881 463946 98009 95458 160595 165832 173110 173473 102824 100162 124891 124341 152412 153666 490971 526919 1253384 1231320 478445 501810 140746 123990 143871 145233 173810 171708 159185 159460 98458 99986 326487 293260 850487 848009 220255 216896 291728 294999 353874 346487 349415 355300 356855 358764 323288 358889 830231 874084 596660 502460 318149 315178 366677 363047 372884 376634 369551 372216 408586 412551 739738 777112 41.15 67.7 2
12:01:22 2023-09-28 464433 464086 98172 95975 160943 165562 173662 173507 103008 100371 125135 124651 152415 154093 491520 530282 1246490 1221994 478445 501810 138210 121207 143769 145333 173378 171899 158679 159494 98425 100024 324580 294927 838274 852293 219569 217233 292102 294064 355472 344337 350153 354907 352350 358007 320798 357875 830231 861287 598110 499916 318294 314483 365433 364941 372611 376564 369551 373871 412949 409413 742727 779276 41.15 67.8 2
12:01:23 2023-09-28 460246 465099 98480 95453 161366 165586 174148 172887 103037 100128 124978 124427 152766 153700 492397 527628 1245090 1232578 485805 501810 138306 124335 143803 145197 173654 172226 158898 159494 98425 100200 328073 294817 841113 850263 219240 218519 290665 294708 355366 347074 350836 354530 355361 356905 322296 358454 827879 873816 598110 504003 319006 311591 367378 364102 374724 377584 369479 375571 409266 410095 742691 778828 41.15 67.7 2
12:01:24 2023-09-28 461099 463436 98644 95263 161586 165055 174460 172851 103141 99753 125274 123900 152974 152679 491665 533257 1235871 1221994 486112 501810 138079 124370 143434 145671 172792 172382 158107 160225 98392 100124 324580 295346 837625 852897 218511 218319 290736 294028 356543 345410 349871 351735 354472 359114 321546 358708 825425 863796 596660 499527 320435 311591 365433 366039 374121 378916 369156 374144 414084 409917 755757 781458 41.15 67.7 2
[truncated: 153,908 more chars]
