# Supplementary material for: Methods for Estimating the Detection and Quantification Limits of Key Substances in Beer Maturation with Electronic Noses
Source: Sensors (Basel). 2024 May 30;24(11):3520. doi: 10.3390/s24113520 (PMC11175341; doi:10.3390/s24113520)
Supplement: Supplementary file 1 [file sensors-24-03520-s001.zip › Data/2-Phenylethanol/raw data/Day 3/100ppm3.txt]

Time Date R01 R02 R03 R04 R05 R06 R07 R08 R09 R10 R11 R12 R13 R14 R15 R16 R17 R18 R19 R20 R21 R22 R23 R24 R25 R26 R27 R28 R29 R30 R31 R32 R33 R34 R35 R36 R37 R38 R39 R40 R41 R42 R43 R44 R45 R46 R47 R48 R49 R50 R51 R52 R53 R54 R55 R56 R57 R58 R59 R60 R61 R62 T01 H01 Phase
12:07:00 2023-09-28 329509 328195 86313 82572 124954 128549 128290 127529 93584 90720 98998 103318 120491 125488 350248 374471 990409 985136 365548 375981 112850 101252 109771 112707 125865 125492 115564 116036 79309 80486 261102 230165 668685 667175 206066 204166 261983 266167 308323 301308 320440 321369 333459 340598 315920 347171 699165 728720 524078 432154 279779 276475 318815 318580 333938 338249 342578 347724 380354 378870 618131 641983 41.15 67.7 1
12:07:01 2023-09-28 328496 325743 85919 82622 124635 128384 128037 127455 91904 90819 98487 103200 120229 125523 350284 378791 999343 977491 359496 376017 112948 101252 109805 112663 125865 125282 115438 116196 79277 80344 261102 232178 668191 672388 205413 204596 263628 264133 309763 301026 320894 320918 334759 339034 315947 348990 696916 738908 518668 431326 281471 274785 320076 318354 335827 337508 342402 345778 383306 381998 617634 647544 41.15 67.7 1
12:07:02 2023-09-28 327156 325563 86252 82653 125094 128570 128462 127597 93523 90819 99064 103237 120377 125910 350243 375225 999540 986048 360582 376403 112374 101218 109703 112863 125831 125422 115338 116390 79245 80592 260016 232092 673326 669541 206497 204166 262786 265502 310197 300252 321349 321786 333414 340290 315329 349236 697187 729683 521373 430896 281471 276082 320976 318901 336301 338485 341162 348463 378654 381034 614489 643842 41.15 67.7 1
12:07:03 2023-09-28 330518 325432 86438 82590 125055 128350 128037 127421 93395 90786 99031 103100 120377 125453 350001 378997 989776 977454 360618 375417 113356 101218 110109 112673 126194 122206 115597 115970 79558 80202 262310 228738 673647 668811 205413 204739 262786 265723 309223 302684 318974 322535 334688 339988 317707 348673 698046 734454 520021 433039 281144 276118 321358 321225 333649 341656 342089 346450 380817 380288 622981 643658 41.15 67.7 1
12:07:04 2023-09-28 327151 324947 85938 82679 124644 128741 128003 127829 91896 90786 98861 103200 120232 125663 349996 378694 995346 976749 364932 376582 112297 101392 109400 112863 125417 125422 114863 116390 79277 80486 261102 231369 663012 670821 206062 204452 261183 266576 308358 300707 319310 320326 334724 338764 315920 349769 699165 730251 522726 431202 279743 277678 318556 317805 334367 339025 342510 347405 378654 378764 618131 647345 41.15 67.7 1
12:07:05 2023-09-28 326876 327968 85975 82813 124610 128771 127757 127843 93265 90852 98454 103375 120232 125856 349473 375560 999540 981813 360546 375417 112985 101392 109367 112863 125417 125335 114896 116357 79277 80486 261102 230488 664987 667083 206934 204166 263346 265502 310414 301237 319570 319805 334688 339578 315811 352761 696893 735313 521122 428512 281723 275838 318967 318661 336777 338573 342474 347222 378533 382176 617255 645781 41.15 67.7 1
12:07:06 2023-09-28 330126 327468 86342 82478 125223 127892 128037 127177 93523 90588 99204 103133 121056 125331 350284 376725 996189 984646 357264 375945 113103 101148 109923 112673 126039 125178 115484 116003 79385 80399 261102 230130 670345 668593 206207 204166 263189 264097 310197 301166 320213 322835 336500 339272 315920 350010 699165 730802 524078 430908 282267 274715 320005 318839 333938 338992 341474 347687 378654 382784 619953 643842 41.15 67.7 1
12:07:07 2023-09-28 327777 324978 85996 82712 124631 128741 127969 127631 92037 90852 99064 103342 120377 125698 349473 377859 993294 976761 364896 375417 112220 101252 109661 112897 125624 125422 114896 116390 79277 80486 261102 232178 665960 670857 206352 204596 262384 266986 308288 301237 322150 320562 337758 340837 315811 351797 700880 738908 524078 432352 281253 276225 319996 320228 333938 339740 342582 346596 382764 380786 622501 645781 41.15 67.7 1
12:07:08 2023-09-28 327936 324978 84535 82615 124935 128528 128003 127631 93490 90819 99031 103309 120377 125663 349509 378997 996189 976054 360256 375981 112297 101255 109737 112863 125865 125387 115372 116276 79309 80486 267964 231207 668990 667011 206027 208334 262568 266278 310197 302051 321121 320883 334724 339272 316389 348709 697187 736350 518668 431853 281435 275557 321012 316916 335827 339979 342474 347687 381529 381681 613546 644792 41.15 67.7 1
12:07:09 2023-09-28 327333 325735 85941 82822 124577 128775 127730 127815 91896 91220 98898 103598 120312 122703 349330 375417 1001866 983732 360402 375959 112220 101322 109737 112863 125837 122219 115451 116243 79277 80422 261102 230488 663841 667047 206643 203847 263408 265502 309258 301272 319570 319841 334724 340032 315847 350292 697187 729223 522456 428658 281471 275980 319521 317840 334627 339025 342474 347322 379002 381070 612678 645781 41.15 67.7 1
12:07:10 2023-09-28 329659 327432 86147 82614 124639 128520 128003 127421 93490 90819 99064 103133 120377 125663 349509 374137 990409 986048 364859 375981 112374 101218 109923 112707 125830 125212 115564 116163 79277 80454 265601 230094 669302 668593 207225 204452 262821 266576 308288 302154 320667 321821 334688 340598 315847 349236 698046 728899 523740 429605 279815 277288 318556 318839 333758 338249 340443 349241 378654 378799 619449 643843 41.15 67.7 1
12:07:11 2023-09-28 330484 327732 86249 82705 124888 128515 127901 127740 93681 90720 98964 103427 120607 125928 350494 378997 988934 976032 360366 375695 112773 101045 109994 112673 125865 125178 115497 116003 79277 80454 261102 228668 670540 670857 206062 204739 263189 265723 308098 303146 320440 320847 336004 338223 317707 349272 699069 737755 522726 431202 281471 276439 318039 320065 335827 339979 344629 346632 380319 381034 621513 647158 41.15 67.7 1
12:07:12 2023-09-28 327532 324986 85996 82679 124644 128741 128003 127631 93426 90852 98895 103271 120312 125698 349509 374471 1001740 984646 362769 376246 112066 101426 109367 112930 125417 125457 114830 116390 79029 80518 261102 230812 658029 667011 206392 204452 263592 265759 309258 301026 320054 320326 334499 340563 315883 350292 697187 729683 518453 430321 281471 276209 319521 316916 334662 339025 343553 348984 380928 381694 615000 645597 41.15 67.7 1
12:07:13 2023-09-28 331293 325336 86285 82686 125127 128391 128256 127461 93681 90786 99265 103133 120491 125453 350952 377859 996189 987953 358342 375417 113258 101045 109957 112595 126039 125235 115597 116003 79417 80486 265601 228773 670891 669541 206352 204739 264472 264909 309223 303075 319987 322572 334185 339509 315523 351388 698046 728386 516785 429946 282866 275593 319038 319805 333938 341320 342233 348216 378689 383088 619953 643842 41.15 67.7 1
12:07:14 2023-09-28 329426 325707 86029 82585 124635 128528 127880 127631 93395 90885 98895 103166 120232 125576 349473 378997 990372 976032 362513 375417 112883 101122 109923 112863 125865 125178 115451 116003 79417 80454 261102 228738 668685 670893 206062 204739 262821 266256 307391 302506 320894 320883 336239 338494 317707 349272 698010 735238 515607 431202 281471 276189 320186 320041 336466 339764 342510 346486 383035 384051 623424 647010 41.15 67.7 1
12:07:15 2023-09-28 328118 326808 86147 82581 124669 128562 128037 127543 93617 90852 99031 103237 120344 122478 349509 378925 996189 976749 359460 375981 112663 101252 109737 112863 125658 125212 115405 116196 79277 80486 260016 230883 662359 667011 206062 208369 262821 265351 310922 301026 321349 320526 334724 341834 315912 348148 697187 735528 523740 431853 279491 276475 320787 316916 334159 339979 342546 347687 380697 378799 614489 645781 41.15 67.7 1
12:07:16 2023-09-28 329170 324857 86189 82618 125055 128316 128338 127244 93620 90819 99064 103166 120344 125453 350284 376690 999613 986475 358378 375981 112948 101112 109923 112741 125745 125212 115484 116276 79277 80486 263445 231243 664244 667648 206643 204739 263592 265759 310957 302051 319308 322835 333683 340360 315920 350046 697881 730822 510339 430982 281326 275451 320941 318403 335827 341897 341571 349094 382187 381872 613980 643842 41.15 67.7 1
12:07:17 2023-09-28 329390 324942 86313 82652 124644 128494 128003 127543 92104 90819 99202 103237 120344 125488 349509 374471 995917 986674 364271 375981 112915 101252 109771 112707 125865 125212 115484 116036 79309 80431 262310 231463 667331 669541 207079 204166 263628 266354 308288 302650 320440 321857 334724 339578 315589 350046 699825 727591 529488 428658 281471 277714 318074 319743 333938 338520 341510 349773 379002 380500 620585 643385 41.15 67.7 1
12:07:18 2023-09-28 328264 324978 86037 82712 125019 128562 128003 127244 93395 90819 99064 103166 120312 125576 349509 378997 998313 976054 359460 376031 112444 101252 109737 112707 125745 125422 115405 116196 79309 80486 261102 230883 664343 670490 206062 205857 262821 265351 310704 301237 321129 321571 337758 341870 318424 350514 699092 734346 524247 432046 279369 277766 319603 318144 334627 339740 342546 347687 378724 382156 617218 645781 41.15 67.7 1
12:07:19 2023-09-28 328496 324724 86004 82532 124954 128562 127969 127455 93492 90852 99064 103271 120344 125488 348946 378155 998125 977491 361723 375154 112883 101252 109771 112741 125865 125212 115730 116196 79309 80454 261102 230201 668315 671841 206163 204739 264437 265316 309763 301272 321121 321821 336239 339988 315947 350292 698670 738799 529657 431587 282267 275364 320787 318357 333621 338485 344862 346351 380354 382819 616380 647618 41.15 67.7 1
12:07:20 2023-09-28 329856 324947 86058 82712 124710 128562 128037 127543 93556 90819 98996 103166 120312 125453 349473 373874 993294 985239 364638 375417 112948 101112 109906 112741 125865 125212 115405 116003 79417 80486 261102 229450 668069 669541 207079 204418 263785 266737 310914 302825 320857 322167 334618 340458 315667 352909 701152 729574 524078 428622 282267 276475 318074 320041 335827 338485 342510 348747 379002 381070 621404 644372 41.15 67.7 1
12:07:21 2023-09-28 329537 324004 86062 82562 125055 128316 128338 127211 93653 90819 99097 103133 120556 125209 350013 377592 987535 977528 360618 374364 113388 101009 110143 112518 126281 124969 115630 115890 79449 80431 261102 230165 670925 669541 206062 208334 262821 265794 309294 302154 318944 323817 334724 338528 316608 349236 699599 729998 507705 431173 281471 276247 319074 319581 333938 339535 342654 346632 382926 381070 621856 645781 41.15 67.7 1
12:07:22 2023-09-28 326609 326767 85882 82708 124639 128775 127791 127665 93362 90885 98454 103375 120067 125768 348946 374507 999613 982973 360546 375981 112066 101426 109400 112930 125451 125282 114929 116276 79309 80545 267964 231957 664472 673349 207225 204739 263522 266025 309586 303337 321142 320408 335627 340290 315883 350822 697187 732889 524078 429605 282068 276245 319521 317876 338208 338811 342582 348747 381291 382247 613148 645781 41.15 67.7 1
12:07:23 2023-09-28 330594 324728 86189 82622 125051 128350 128037 127211 93556 90819 99064 102991 120344 125331 349509 376725 996189 986048 357264 375417 113356 101079 110092 112595 125899 125038 115597 116003 79449 80344 261102 229450 667947 667648 206643 204739 264437 264133 309723 302650 320440 323361 334688 339578 315920 351388 698046 729151 524078 431202 282866 274750 320041 319357 333938 339298 342510 348207 382115 383143 624037 644645 41.15 67.7 1
12:07:24 2023-09-28 326871 324978 86037 82712 125014 128562 128003 127543 93492 91260 99064 103375 120509 125733 349473 377895 994777 977528 365744 375417 112220 101426 109434 111409 125663 122403 115398 116753 79245 80674 261102 230579 664328 673349 206535 205027 262681 267397 308323 301731 319605 320847 338053 341353 317707 350010 694120 736677 522726 431776 281471 277288 317150 321530 333656 339025 342654 348476 379787 381105 619078 645781 41.15 67.7 1
12:07:25 2023-09-28 328027 324986 86286 82675 124677 128473 128003 127244 93492 90852 99064 103166 120344 125488 349473 378455 996640 977151 358378 375453 112630 101112 109771 112707 125451 122092 114896 116036 79277 80454 261102 230524 668068 670380 205449 208042 263628 265351 310268 301166 318639 321821 334759 338528 316903 350328 698175 736314 518668 431492 282267 275593 320798 320770 336740 340542 342438 346486 381958 382105 613436 645634 41.15 67.7 1
12:07:26 2023-09-28 331757 327287 86107 82671 124639 128558 127791 127665 92023 91187 98895 103309 120232 125558 348982 374150 1006915 983246 360582 375453 112066 101460 109400 111409 125211 125317 114830 116457 79061 80518 262310 230776 664131 667011 206934 204596 263224 265759 309294 301716 320090 320361 334454 340598 315920 350328 697361 729683 518453 429338 281471 276209 319074 316881 334697 339979 341992 348747 379002 381675 610910 644829 41.15 67.7 1
12:07:27 2023-09-28 330338 324000 86070 82411 125080 127960 128338 127035 93589 90661 99064 102991 120409 125231 349473 378997 988971 977565 360582 376310 113356 101042 109999 112518 126073 125003 115564 115810 79277 80486 260016 229807 669379 668593 206062 208298 262821 266167 309294 302190 319535 323853 334688 339015 315947 349272 702572 737476 529826 433617 281362 276332 319674 319699 333866 341897 342402 348287 381958 381070 619990 644829 41.15 67.7 1
12:07:28 2023-09-28 326282 324947 84531 82648 124610 128528 127703 127455 93395 90885 98964 103200 120147 125523 348946 377328 996189 976054 364380 375453 112220 101356 109434 112897 125364 125247 114863 116196 79061 80431 261102 230847 662069 667083 206497 204739 261983 266986 309294 302479 319605 322082 334794 339272 317707 348184 698175 730359 517118 432426 279743 277094 320041 316916 334662 337508 342582 348253 381529 379932 612714 645323 41.15 67.7 1
12:07:29 2023-09-28 329659 324902 86070 82566 124964 127952 128071 127035 93589 90819 99097 103024 120312 125244 348982 376425 996189 984646 357264 375154 113245 101112 110067 112595 125865 125003 115517 115923 79417 80344 261102 229486 671184 667648 206643 204739 264437 264997 310268 302190 320440 323529 337280 342388 317489 350978 698596 729610 511413 431092 281326 274994 321616 318697 333938 339570 342269 348747 379787 383000 619399 643878 41.15 67.7 1
12:07:30 2023-09-28 328728 325252 86070 82712 124950 128350 128003 127543 93556 90852 99064 103200 120229 125792 349018 373314 990409 983246 363830 375154 112708 101252 109805 112707 125745 125212 115405 116036 79309 80486 265601 229807 664870 667175 207225 205027 262603 267022 310414 302190 324363 322119 333683 341903 317707 348990 694120 729167 522623 431813 279297 277324 319074 318839 335827 338520 340443 348747 380923 380500 618131 643385 41.15 67.7 1
12:07:31 2023-09-28 327546 324727 86037 82562 124639 128350 128003 127244 93363 91101 98928 103095 120229 125313 348456 377627 998313 976749 357839 374328 112374 101112 109468 112629 126066 125125 114929 116003 79309 80486 259238 230165 666593 667047 205449 205244 264005 265510 310455 302871 321349 321714 334688 340466 319507 352408 698065 738122 524078 431929 279815 276510 320787 316951 337107 339800 342546 348463 380959 379932 614562 645494 41.15 67.7 1
12:07:32 2023-09-28 328509 324720 85915 82679 124464 128686 127580 127631 93459 90852 98895 103166 120229 125401 348665 376196 996677 981813 359424 375118 112948 101112 109872 112629 125484 125125 114896 116003 79309 80344 267964 229968 668438 670929 206643 204452 264472 265759 309506 301942 324822 320361 336782 339035 315883 351424 697187 730323 525125 428731 282267 276051 320041 318839 334662 339025 342654 348500 378089 382247 617421 645781 41.15 67.7 1
12:07:33 2023-09-28 328264 324974 85974 82562 124644 128346 128037 127244 93460 90852 98487 103166 120499 125313 349228 375297 990409 980382 362731 374328 112663 101112 109771 112741 125484 125038 114896 115923 79309 80431 263445 231299 668808 667913 206571 205315 262646 266621 309550 303767 321275 323110 336281 341039 319056 348673 699165 732268 521542 433433 279779 276403 319038 318803 335827 342379 341439 348747 380923 380465 618131 643312 41.15 67.7 1
12:07:34 2023-09-28 327800 325444 86004 82642 124606 128528 127757 127509 93490 90852 99129 103309 120232 125663 348385 377823 989598 977454 364235 374293 112708 101079 109703 112829 125417 125178 114863 115970 79277 80454 261102 229415 666360 670589 206643 205027 263373 266915 308037 302614 321584 320811 336475 339272 318156 350292 700158 737925 517118 431202 282068 277910 318039 318803 334627 339715 344593 347651 383233 381659 621063 646899 41.15 67.7 1
12:07:35 2023-09-28 326023 324004 86118 82679 124639 128528 127969 127211 93523 90852 98963 103237 120312 125663 348946 373839 1000994 985346 360510 375382 112220 101190 109400 112863 125837 122201 115365 116464 79397 80642 262310 231425 661924 669468 207189 205315 263487 266933 309909 302051 320054 321786 334220 341445 317598 350292 697187 729683 518453 430298 281777 276439 320976 316881 334627 338992 341439 348747 378689 381927 612641 643842 41.15 67.7 1
12:07:36 2023-09-28 329394 324009 85996 82638 124644 128316 127846 127211 93523 90819 99031 103133 120232 123660 348420 373314 992553 986048 363207 374293 112598 101079 109737 112640 125624 125143 114863 115970 79277 80312 261102 228738 666962 668593 207225 204166 263189 266576 308288 302614 320894 322310 334759 342605 315811 351424 698046 728616 524078 427943 282012 276439 320984 320230 335682 340828 342294 348280 378857 382105 622538 645065 41.15 67.7 1
12:07:37 2023-09-28 324929 326934 86000 82415 124644 128350 127969 127244 93395 90852 99031 103133 120229 125366 348385 376690 996189 975780 361996 377110 113037 101156 109838 111100 125523 125388 115352 116223 79321 80357 272196 232122 667745 669541 206497 208516 262786 266070 310891 301166 319981 321786 334759 339509 319507 349200 697113 738530 523001 431934 281471 275593 321012 318286 336301 340457 342510 347687 382637 381070 613546 645745 41.15 67.7 1
12:07:38 2023-09-28 324929 323974 85903 82671 124524 128652 127424 127421 93201 90852 98421 103309 119985 125698 348385 373314 998796 981739 360256 374328 112066 101218 109467 112707 125038 125300 114830 116196 79029 80454 261102 229772 660039 670490 207225 204739 263628 265723 309914 301272 322446 320326 334759 340598 315920 350328 697150 730977 518241 429313 282049 276296 319863 317699 337730 340349 342366 349626 381073 382033 612805 645287 41.15 67.7 1
12:07:39 2023-09-28 330328 323939 86181 82379 125021 127892 128037 126757 93653 90690 99097 102925 120312 123054 350748 375874 992445 981630 360474 374975 112850 101224 109788 111023 125731 125528 115451 115970 79277 80367 259331 229772 666501 665579 206497 208591 262786 266354 310414 303713 321349 323817 334428 339578 316868 349200 700158 728863 521373 432196 279851 276475 319781 318839 333938 339570 342257 346632 382100 381070 621783 644792 41.15 67.7 1
12:07:40 2023-09-28 324960 324680 85945 82590 124610 128316 127757 127421 93395 90852 99162 103309 120232 125488 348385 376725 995483 977151 363793 374293 112220 101252 109400 112863 125211 125305 114830 116196 79029 80486 261102 230847 662932 671841 206643 205027 262384 266986 309727 300778 320054 321535 335991 342352 318162 352260 701152 736495 517118 432082 281922 277926 320449 321115 337253 339728 344593 348180 380656 380821 621579 645781 41.15 67.7 1
12:07:41 2023-09-28 327196 324009 86000 82585 125060 128501 127969 127244 93490 90819 98963 103237 120149 125453 348385 378997 998259 976749 358055 374328 112444 101079 109400 112673 125451 125056 114863 116003 79277 80454 263445 230130 663093 670490 206027 208298 263628 265094 310233 301834 321349 321500 334724 338494 316389 351316 698175 738799 528485 433039 282666 275751 321012 318580 335827 338485 345116 346632 380053 383393 616306 647345 41.15 67.7 1
12:07:42 2023-09-28 327800 323974 85996 82411 124639 128350 127880 127211 93459 90819 98963 103133 120214 123625 348420 372720 990409 983246 363793 374293 112915 101252 109737 112673 125451 125143 114863 115970 79277 80454 261102 229415 664358 665761 207079 205027 262978 267112 310964 302365 321657 322429 334349 344543 315739 350148 701115 727369 519787 428622 281108 277288 320412 318874 336156 340936 342474 349736 379002 380465 618094 643843 41.15 67.7 1
12:07:43 2023-09-28 329710 323478 86004 82499 124639 128193 127880 127089 93523 90786 99031 103029 120312 125209 348385 378997 986969 977444 362753 374257 112817 100733 109771 112562 125865 125021 115697 115618 79277 80202 260886 227993 669539 669541 206163 208298 263592 266132 308323 303786 319950 322310 335733 338494 318156 350292 698046 734128 522726 432119 281868 276439 318074 320290 333938 339979 344862 347159 380959 381105 621343 645781 41.15 67.7 1
12:07:44 2023-09-28 324857 323974 85996 82581 124577 128316 127757 127211 92029 90852 99031 103204 120229 125278 348104 373314 999540 983246 360546 374293 112220 101148 109400 112707 125211 125265 114830 116003 79029 80486 262209 231777 661942 668374 207081 205027 263487 266212 312176 302552 322718 322131 334583 341445 317707 350328 697150 729751 518453 430603 281868 276403 321048 316846 334123 341825 341980 349241 378689 382211 613582 643349 41.15 67.7 1
12:07:45 2023-09-28 328728 324938 86029 82525 124639 128350 127969 127211 93523 90819 99031 103133 120232 125418 349209 374435 994740 986750 360582 374293 112805 101045 109434 112640 125451 124969 114863 115777 79277 80312 262310 228738 665862 668593 207225 204166 264032 266576 308323 303111 320111 322799 335733 340290 315654 351388 699069 728616 525125 428319 281868 277876 318556 319546 335827 338520 342233 350951 378461 380821 621063 643843 41.15 67.7 1
12:07:46 2023-09-28 326839 323974 85996 82415 124639 128316 127969 127211 93523 90819 98895 103133 120149 125418 347407 377859 996189 975780 358342 374257 112220 101252 109400 112673 125630 122206 115398 116190 79397 80389 262310 231463 673071 669541 205848 205893 263487 265581 310886 301201 320052 322310 334759 341834 319471 348673 697187 738799 546732 432462 281289 276403 321012 317840 334357 338485 342546 346668 382100 382211 613582 645781 41.15 67.7 1
12:07:47 2023-09-28 324604 323969 85996 82533 124602 128528 127580 127211 93459 90852 98895 103166 120149 125663 348385 373314 999577 983246 360510 374293 112220 101322 109501 112707 125211 125247 114797 116196 79029 80518 261102 230812 656964 669541 207225 204739 263663 266132 309688 300744 320540 321560 334759 341347 315920 350822 697187 729683 521373 429946 282068 276403 321358 319412 337730 341344 341740 349663 381110 382069 612262 643658 41.15 67.7 1
12:07:48 2023-09-28 330126 324794 86096 82500 124627 127956 127969 127177 93523 90786 98996 102958 120792 125209 347407 378997 986969 977444 363028 376310 113258 100983 109906 110869 125972 125231 115497 115757 79462 80325 260886 229990 679758 669541 206352 208042 263592 266132 309621 303892 319950 322799 336520 338528 317525 352761 698083 734527 520021 431574 281471 276439 319781 320290 333938 339535 342366 346632 380959 381908 621343 645781 41.15 67.7 1
12:07:49 2023-09-28 325001 324705 86004 82712 124635 128528 127969 127211 93556 91294 98895 103166 120149 125453 347372 376425 996189 975086 360003 374328 112220 101252 109737 112673 125417 125178 114863 116003 79277 80399 265601 230883 663333 669541 206643 208587 262821 265759 311955 301201 320312 321857 334794 339578 316903 349200 697187 738275 518499 433617 281181 275838 320905 318180 336777 340936 342402 347504 382494 381766 612605 644792 41.15 67.7 1
12:07:50 2023-09-28 328546 323478 86037 82420 124635 128227 128003 127211 93556 90852 99031 103029 120229 125244 350477 375346 998259 985936 359435 374150 113103 100910 109898 110869 125731 125283 115464 115584 79309 80312 261102 228738 670042 667392 206643 205171 264507 264909 309294 306056 318915 322871 334759 339613 315653 351496 694083 730611 524078 429982 283066 276140 319557 319805 333938 339535 342546 348747 378749 383428 619953 643842 41.15 67.7 1
12:07:51 2023-09-28 327558 323478 86156 82270 125055 127892 128304 126757 93556 90819 99064 102887 120825 125000 348420 376761 989671 977528 360582 374293 112374 101079 109400 112595 125451 125056 114863 115970 79277 80431 262310 229415 675029 668593 206352 208042 263408 266354 309294 303111 319535 322835 336272 340873 319434 352260 700121 732750 524247 434614 281289 276296 319603 319368 335827 339535 342546 347687 382100 381070 619807 644755 41.15 67.7 1
12:07:52 2023-09-28 324893 324866 85963 82704 124439 128562 127546 127543 92023 91220 98898 103713 120362 125910 348277 373732 1001866 983732 361996 375239 112143 101358 109333 112897 125038 125387 114731 116190 79277 80486 262310 229904 659443 668410 207555 205027 263628 265759 311293 301272 320090 320847 334759 341347 315920 350858 697187 729902 518453 429946 282267 276475 320041 317615 334697 337979 341474 349241 378689 382211 614489 643385 41.15 67.7 1
12:07:53 2023-09-28 328728 323482 86033 82585 124639 128316 127791 127123 93556 90819 98895 103062 120149 125244 348682 373910 993294 986048 360582 374293 112630 100975 109737 112595 125451 124969 114896 115890 79277 80312 261102 228738 667208 667648 207225 204596 264005 266924 310414 302861 320154 322429 335627 340934 315545 351208 701115 727464 519787 428282 281435 277876 318556 319322 336193 340864 342510 349736 379002 381070 619041 642599 41.15 67.7 1
12:07:54 2023-09-28 326974 324861 84535 82709 125060 128378 127866 127109 93617 90753 98964 103355 120427 125629 348242 378817 996189 976474 357264 374293 112708 101117 109400 112673 125417 125003 114863 115890 79353 80399 261102 230165 677668 669541 206062 208369 263628 265351 310268 300918 320052 322346 335733 339272 316903 351388 698175 737123 522726 431209 282267 275593 321012 318803 334123 338520 345396 346668 380923 383393 615397 646602 41.15 67.7 1
12:07:55 2023-09-28 324929 323478 86037 82533 124644 127926 127791 127123 93792 90852 98895 102991 120149 125331 348420 373874 999306 985346 359207 375118 112444 101112 109434 112629 125451 125003 114863 116003 79029 80431 261102 232840 664101 667392 207117 205315 263926 266434 311287 301095 322032 323374 334583 341445 318156 350858 698894 729688 518453 430945 282267 276209 321796 318613 335827 342102 342257 349241 379787 382247 616198 643842 41.15 67.7 1
12:07:56 2023-09-28 328496 324866 86033 82671 124644 128350 128113 127211 93492 90819 98928 103133 120232 125278 349755 376160 994777 985975 360582 374328 112915 101255 109771 112707 125745 124969 114896 115890 79309 80344 261102 228703 667896 668593 206934 204596 264472 267134 308358 303146 320894 322835 334759 339613 315739 351460 699105 728652 525125 428319 282267 277714 318591 319841 335827 338992 342582 347104 383233 380821 619704 645221 41.15 67.7 1
12:07:57 2023-09-28 327337 323513 86226 82566 124639 128350 127791 127211 93523 90852 98895 103166 120232 125331 348140 378997 996189 975757 357803 374328 112374 101079 109737 112673 125663 123799 115398 116190 79397 80389 261102 231463 679082 671726 206209 205893 264260 265617 311140 301589 319346 322346 334794 340323 320412 350256 698175 738799 515964 431920 282158 276016 321048 318321 334393 340278 342618 348253 382672 382247 612678 645781 41.15 67.7 1
12:07:58 2023-09-28 324075 323965 85945 82712 124520 128562 127580 127455 93395 91419 98454 103200 123157 125698 347372 373279 999577 982511 359967 374328 111913 101426 109182 112897 125038 125247 114797 116196 79029 80486 261102 230094 661750 669541 207517 205027 263663 266389 309980 301237 320350 320883 334759 341621 317707 351105 697187 729683 511534 429946 282068 276475 320041 320317 338897 340828 342330 350233 382224 382373 610764 645597 41.15 67.7 1
12:07:59 2023-09-28 330356 323517 86096 82566 124644 128248 127880 127001 93589 90852 99064 102991 120182 125034 347407 378730 986969 976069 360510 374043 113290 100983 109940 110793 125938 125109 115497 115677 79659 80325 267964 229990 676805 669541 206497 208077 263807 266354 311955 304630 320440 322835 336004 339035 315947 352761 699599 729962 522726 430874 281471 276475 319557 320290 333938 339570 345152 347687 381873 381105 621380 645781 41.15 67.7 1
12:08:00 2023-09-28 324965 324902 85996 82495 124524 128227 127757 127123 93395 90852 98454 103095 120067 125278 347372 376124 996189 973974 361739 374293 112220 101079 109434 112595 125244 125003 114896 115890 79277 80486 258799 230488 667204 669541 206392 203782 262856 266203 310957 301272 319381 322346 336485 339613 316938 349308 697187 738507 518668 435232 282049 276189 321618 318697 337253 340936 345515 348600 383103 382069 613546 645287 41.15 67.7 1
12:08:01 2023-09-28 327800 323031 86037 82420 124639 128227 128003 127001 93492 90852 98487 103166 120232 125244 350500 375346 995421 987969 362511 374186 112850 100978 109788 111023 125610 125144 115464 115857 79277 80344 261102 228703 666596 667901 207225 204596 264472 266576 311073 302897 320613 322835 335733 340598 315920 351460 698119 728652 523791 428355 282267 277324 318591 319805 335827 339027 342546 347872 380354 381105 617426 641983 41.15 67.7 1
12:08:02 2023-09-28 328240 323739 86096 82708 124524 128316 127791 127278 93492 90885 98963 103095 120232 125366 347407 377593 987535 976749 360402 373994 113017 101112 109771 112595 125451 124969 114863 115810 79277 80344 260016 228703 668315 667083 206643 208077 264155 266576 309975 303857 318639 321631 337550 341870 319209 353300 702646 729962 524078 433654 282194 277307 319899 320633 333866 339570 345359 347724 383269 382247 621197 647618 41.15 67.7 1
12:08:03 2023-09-28 324363 324902 85945 82415 124439 128222 127580 127035 92023 91124 99165 103536 120427 125699 348277 373172 1001866 985936 360366 374712 112374 101218 109367 112551 125331 125003 114731 116190 79029 80454 261102 231405 663422 668323 207517 208042 263663 266389 310268 300990 322224 322572 334724 341621 321787 351141 696693 728779 518241 430591 282267 276475 321083 316951 334428 340094 342510 349241 379822 382819 614525 643385 41.15 67.7 1
12:08:04 2023-09-28 327995 323750 86037 82415 124602 127994 127791 127123 93729 90852 98963 103166 120067 125278 347407 371345 990175 984646 363243 373994 112297 101079 109434 112518 125451 124969 114863 115618 79061 80312 261102 230806 664600 665761 207517 208006 263417 267559 309515 302648 321239 322692 335392 342028 317344 350184 700880 729022 518453 431202 279815 277750 319074 319778 336740 341344 341992 347104 381529 381105 617836 642746 41.15 67.7 1
12:08:05 2023-09-28 326549 324560 86253 82591 124502 128289 127764 127109 93586 91161 98964 103318 120312 125576 348242 378889 999022 976749 356978 376310 112850 101156 109400 112673 125331 124969 114863 115651 79430 80293 261102 229772 676008 667083 206643 205208 264472 265759 310268 302190 318639 322572 336782 338779 322050 351496 697187 737755 522726 431202 283066 276245 320562 318839 334123 338520 345676 347395 378724 383428 617255 645781 41.15 67.7 1
12:08:06 2023-09-28 327759 329255 86037 82562 124677 127960 128003 126825 93589 90852 99064 103133 120232 125244 347407 374471 996677 983246 356191 373994 112883 101079 109771 112551 125451 124969 114896 115651 79061 80202 260016 231463 668557 667913 207409 205315 263926 265617 311069 302047 321312 324428 334618 341480 316389 351105 699165 730720 520173 431128 282267 275557 321048 318874 333938 339570 342438 348747 380656 384543 619704 643878 41.15 67.7 1
12:08:07 2023-09-28 324821 324974 86175 82694 124560 128604 127798 127461 93746 91287 98963 103309 120229 125698 347407 376124 994593 978140 364344 374854 112220 101156 109602 112707 125297 125143 114830 115970 79061 80454 261102 230130 659494 667011 206934 208334 262821 268348 309475 301376 320540 321821 336239 339613 315947 349236 699165 734454 524078 432426 279815 278141 320490 318321 335671 338485 342618 349241 382100 381326 612678 645781 41.15 67.7 1
12:08:08 2023-09-28 326477 323965 86004 82679 124368 128652 127546 127421 93523 91227 99031 103204 120232 123660 347336 375560 999022 980382 358378 374221 112297 101079 109737 112673 125417 122140 115398 116123 79430 80293 267964 230806 665356 671918 207663 205315 264331 266398 310055 302614 319570 320847 337290 342605 318271 353521 699165 729962 524078 429301 282884 276296 321358 318839 336301 339979 345676 348216 378689 383393 616780 645781 41.15 67.7 1
12:08:09 2023-09-28 328086 324618 86141 82548 124544 128316 127846 127177 93492 90852 99031 103318 120149 125384 347300 371902 990409 984961 363243 374293 112948 101079 109737 112640 125630 124969 114863 115618 79277 80454 258799 228738 666470 665761 207517 208298 263224 267397 309258 302650 319343 322799 334724 341656 315947 349272 698083 729414 517118 431202 281471 278141 319109 319322 335646 339263 341474 349489 381797 381070 618131 643310 41.15 67.7 1
12:08:10 2023-09-28 327301 324866 86004 82679 124520 128341 127546 127421 93459 91260 98487 103309 120067 125453 347336 376425 989634 977444 363684 374293 112883 101156 109796 111109 125630 125178 114797 115903 79321 80389 262310 230806 666863 672871 207225 208369 264067 267433 310414 303536 321555 321786 337254 339544 316425 351105 701152 736604 517118 431813 282068 278141 318556 319322 334662 339979 345152 348747 380923 381105 619078 645781 41.15 67.7 1
12:08:11 2023-09-28 326839 324208 86029 82671 124610 128316 127846 127211 93556 90852 99031 103204 120232 125453 350228 377859 996189 976054 357803 374293 112297 101148 109400 112751 125417 125178 114863 115970 79277 80624 261102 230165 671288 669541 206643 204348 264032 266354 311211 301942 319605 322799 336239 340325 320866 350858 698175 738799 524372 434887 282484 276522 321736 318732 337253 341416 342510 348070 383103 383179 613399 645597 41.15 67.7 1
12:08:12 2023-09-28 327546 323482 86129 82618 124606 127960 127757 127211 93556 90852 98963 103133 123140 125209 347372 372198 994676 989816 363539 374150 112915 101187 109821 111100 125731 123905 115352 116030 79407 80367 261102 228738 666716 667355 207810 205244 264401 267397 308394 303146 319086 323038 336533 341621 315920 351424 699563 728616 522456 428658 281868 278141 319074 319805 336301 341308 342618 348117 378689 381070 617222 642893 41.15 67.7 1
12:08:13 2023-09-28 329477 323447 86070 82590 124610 128316 127880 127211 93556 90852 99064 103166 120232 125453 347336 377859 989671 976749 360510 374293 112883 101079 109771 110926 125451 124969 114863 115618 79277 80399 260016 229339 667577 669541 206934 208441 264032 266576 308323 304734 320894 322572 337290 339509 319398 353803 703849 737999 522726 433346 282194 277145 319899 320669 335554 341897 345250 347897 382100 382247 621820 645681 41.15 67.7 1
12:08:14 2023-09-28 324399 324636 85996 82704 124606 128346 127580 127278 93395 91260 98898 103679 120312 122491 350251 373732 998239 982330 360969 374114 113103 101084 109754 112640 125417 124969 114863 115651 79061 80389 272196 229380 678954 667047 207517 205027 264331 266389 309980 302650 320315 320847 337290 340885 317707 351460 697187 729890 522456 429301 282666 276510 320526 319546 336177 339979 344629 348453 378654 383393 613619 645781 41.15 67.7 1
12:08:16 2023-09-28 329193 323233 86066 82618 124677 127926 128003 127089 93653 90852 99064 102991 120232 125209 347372 374471 996189 985346 356155 374293 113135 101079 109957 112595 125745 124934 114896 115618 79309 80234 260016 228738 681584 665761 207225 208369 265284 265316 310233 303536 320711 324284 335521 340969 319056 351388 701115 733826 525431 431092 283868 275996 320490 320326 333938 339570 342330 348984 378689 383393 619990 644335 41.15 67.7 1
12:08:17 2023-09-28 324302 323478 86004 82679 124477 128412 127764 127598 92150 91320 98964 103527 120232 125664 347229 376318 994556 975211 362731 375154 112220 101252 109400 111314 125456 125178 114830 116003 79277 80518 261655 230741 661814 667011 207225 208441 262821 267433 310233 301942 320575 322310 336746 340563 316868 352237 699165 735601 524078 431202 281471 278141 321358 318839 335671 338249 344629 348747 380959 381070 614017 645781 41.15 67.7 1
12:08:18 2023-09-28 326835 324969 86037 82557 124644 128461 127791 127211 93556 91198 99031 103166 120232 125244 347092 376725 999022 980345 359388 374293 112476 101079 109737 112673 125417 125003 114863 115618 79442 80312 269835 229415 663732 671368 207591 205279 265369 266737 310126 302755 322032 321678 338166 341906 319056 351352 699055 738913 518453 430591 283066 276154 320762 319286 336777 338554 346238 348747 383000 383987 617255 645781 41.15 67.7 1
12:08:19 2023-09-28 327509 324676 86333 82652 124569 128213 127866 127075 93812 91095 98964 103318 120197 125594 347336 372756 988971 981979 364063 374257 112565 101079 109737 112629 125417 125178 114764 115618 79061 80344 261102 228773 663747 665761 207225 208587 263224 267433 310015 302650 320312 323817 334489 341656 316938 350046 700158 729111 524078 431209 281868 277750 320041 319546 334393 340589 342546 348747 383246 382247 619005 643878 41.15 67.7 1
12:08:20 2023-09-28 324929 323026 85941 82675 124397 128562 127580 127278 93459 91260 98454 103309 120067 125488 347336 376124 993294 976761 363830 374293 112220 101182 109400 112707 125331 125003 114830 115970 79430 80545 263445 231463 661111 672394 207517 205893 263557 268114 311734 302472 322423 322131 337254 340563 316646 350328 698945 734201 522726 432119 281471 278568 319781 319521 336542 338485 342654 348747 381797 381105 614255 645781 41.15 67.7 1
12:08:21 2023-09-28 328154 324969 86285 82548 125331 128145 128167 126967 93556 90819 99064 102991 120232 123433 348420 374364 996640 984646 356978 373958 112740 101079 109737 112518 125417 124934 114863 115944 79277 80344 261102 229450 663682 665761 207225 203462 264067 265759 311683 302154 324786 324345 334724 341347 316389 351388 699165 731237 525431 431202 283066 275593 321083 321002 333938 340351 342618 350145 380923 384579 619479 643842 41.15 67.7 1
12:08:22 2023-09-28 327337 324794 86200 82557 124644 128350 127791 127123 93589 90885 98895 103166 120149 125244 347372 372756 989671 979422 360618 374293 112374 101182 109720 110955 125630 123453 115285 115870 79353 80389 267964 230806 662375 665870 207517 206182 262821 267433 309727 302650 319086 323565 337280 341621 316903 349763 694120 730497 524078 431173 281471 277750 320041 319357 334159 342861 341992 350417 382065 381141 618131 643385 41.15 67.7 1
12:08:23 2023-09-28 324821 324969 86000 82529 124644 128316 127791 127495 93524 91102 99031 103200 120232 125278 350251 378176 996189 975360 358090 374293 112374 101286 109737 112629 125331 125003 114863 115651 79277 80454 261102 230165 660992 669541 206643 204666 264252 266576 311648 301942 320054 322059 336510 340598 317898 351158 697187 740478 518034 432279 282666 276475 322247 318839 334627 339027 345432 347687 383281 383951 614525 647158 41.15 67.7 1
12:08:24 2023-09-28 324075 329415 86029 82675 124554 128316 127580 127244 93589 90918 98487 103200 120232 125810 347372 372233 999577 986543 361996 375167 112785 101291 109636 112840 125317 125423 114764 116063 79321 80642 262310 230812 659192 667648 207663 205279 264260 266986 311140 301272 320611 322835 337758 345029 322014 351460 697187 729115 518241 429946 282920 277094 319792 318839 336684 338249 342546 348152 380390 383088 613582 643842 41.15 67.7 1
12:08:25 2023-09-28 329659 324969 86125 82585 124644 127960 128003 127001 93971 91160 99097 102991 120232 125034 347372 377895 989073 976798 359460 373172 113323 100975 110143 112484 125865 124760 115405 115425 79471 80234 260016 228738 670644 668593 206934 203748 264067 267022 310197 303182 320440 324345 336510 339544 316903 351388 700093 736677 522726 430870 282267 277324 320787 320811 335415 339570 346238 348500 382100 382819 621820 645523 41.15 67.6 1
12:08:26 2023-09-28 324929 324465 86037 82622 124639 128350 127703 127244 93492 91260 98996 103536 120362 123469 350251 375310 995335 973863 362586 374150 112598 101257 109770 111280 125211 125091 114830 115890 79061 80486 264562 232122 662534 670490 207225 208476 262821 267219 313507 301731 323280 322346 336782 340633 316938 349272 698175 736823 524078 432574 281471 277750 321083 318357 335671 338554 342654 349241 383281 382247 614255 645781 41.15 67.6 1
12:08:27 2023-09-28 324929 323521 85877 82818 124230 128686 127492 127665 93427 91453 98487 103409 123311 125698 347092 373017 998832 982511 359460 373994 113017 101286 109434 112741 125244 125143 114863 115890 79309 80399 262310 228738 661314 667011 207810 208077 265002 266799 311734 302365 323176 321571 337313 342162 318344 351388 697076 733826 522456 428512 283029 277110 320869 318839 336720 338013 342618 348152 383433 383393 612641 643878 41.15 67.6 1
12:08:28 2023-09-28 327796 324861 85970 82618 124644 128501 127764 127183 92283 91220 98998 103351 120362 125489 347229 376282 989702 976400 360366 373137 112883 101112 109737 112518 125910 124969 114830 115777 79277 80431 261102 229990 681151 667047 207225 208476 264472 267022 308358 304320 319827 321893 337834 339578 316646 351424 699599 735526 524078 432119 282267 278141 319074 320326 336704 338284 345188 348747 381564 381105 616351 644498 41.15 67.6 1
12:08:29 2023-09-28 326839 324636 86066 82651 124644 128311 127791 127244 93589 90885 99064 103200 120232 125313 347336 378997 996713 976069 357264 374030 112883 101112 109872 112663 125451 125003 114863 115810 79277 80486 272196 229450 674601 667047 207081 206037 265444 266327 313457 302755 322718 322728 337692 341665 318460 351280 698560 740368 521373 432193 282866 276439 321772 319556 334662 339535 345957 347724 382708 385012 617859 647158 41.15 67.6 1
12:08:30 2023-09-28 328588 324825 86308 82615 124917 128391 127832 127075 93843 91220 99237 103427 120459 125629 347336 371570 990372 983246 363988 376310 112915 101218 109703 112640 125417 122206 115398 115970 79417 80454 261102 228738 668931 665761 207810 208698 263628 267397 309727 303075 319534 323290 335978 342647 316868 350822 698046 729683 522726 432154 282068 278141 320041 319770 334591 339500 344532 350914 382637 381908 619449 643349 41.15 67.6 1
12:08:31 2023-09-28 327537 324183 86063 82793 124405 128528 127546 127211 93523 91260 99031 103342 120067 125628 347336 376124 991183 977865 362550 373959 112773 101288 109737 112829 125417 125143 114863 115857 79430 80545 262310 230806 679868 672394 207663 206182 264331 267630 309117 303856 321142 322131 338273 340563 316868 351424 699032 738275 524078 432426 282666 278532 318779 320526 337730 338485 345359 349241 381797 381604 618131 646602 41.15 67.6 1
12:08:32 2023-09-28 327582 324712 86316 82657 124917 128145 127866 127055 93813 90819 99064 103166 120232 125419 348157 373839 998089 985346 356191 374150 113115 101148 109737 112640 125417 124899 114863 115618 79277 80454 261102 229772 666962 665725 207663 208369 264190 265759 311867 302614 319310 324803 334794 341621 316868 351424 699165 731750 518453 431202 282666 276174 322249 319805 335827 341065 342618 349736 384392 385120 619005 643842 41.15 67.6 1
12:08:33 2023-09-28 326803 324969 86092 82646 124639 128282 127757 127089 93684 91323 99031 103275 120464 125418 347372 372162 989671 981776 360582 374221 112773 101218 109838 111032 125630 125493 115365 115870 79353 80357 261102 230806 666593 665543 207810 206182 263557 267433 311293 303075 319570 323146 336249 342612 316903 350292 698046 731531 511534 431855 282068 278141 320490 319805 334627 340554 344287 349489 383246 382211 618131 643842 41.15 67.6 1
12:08:34 2023-09-28 327372 324974 86122 82679 124644 128316 127757 127109 93858 90852 99031 103275 120232 125418 349755 378140 998749 976749 357767 374257 112773 101252 109737 112829 125417 125056 114863 116003 79309 80486 261102 231792 663830 669541 206643 204951 264437 266541 311612 302047 320054 323326 336782 340563 318379 351388 699886 737913 520021 432475 282666 276439 321987 319707 334662 339535 345676 347933 383246 385120 615876 647618 41.15 67.6 1
12:08:35 2023-09-28 324821 324794 86033 82708 124644 128346 128113 127211 93620 91323 99064 103237 120232 125628 347336 372162 1001717 987953 361996 374868 112785 101291 109602 111177 125317 125441 114764 116256 79321 80748 259872 230847 662290 668593 207810 206182 264260 267361 310886 301237 320611 323553 338236 343396 318424 351424 698670 729683 519787 431202 282666 277288 321987 318321 336142 340281 342546 348117 380923 384543 617656 643842 41.15 67.6 1
12:08:36 2023-09-28 329477 324897 86323 82553 124935 128193 127969 127089 94036 91154 99064 103100 120229 125087 347372 377859 989776 977454 360546 373732 113356 101045 110109 112528 125865 124865 115564 115584 79558 80202 263445 228703 677638 667648 207079 204314 264217 267174 310233 303786 320667 324609 336746 339578 316938 351388 701083 738799 524078 431137 282466 277288 320490 321524 335827 340281 346446 348747 382100 383393 621307 645781 41.15 67.6 1
12:08:37 2023-09-28 324640 324969 86096 82712 124602 128316 127580 127211 93556 91260 99064 103646 120509 123606 349755 375310 996722 975249 360510 374114 112565 101224 109265 111177 125297 125143 114863 115970 79245 80454 261102 231957 659419 670490 207517 208476 262821 267935 310922 301834 320611 322799 336746 341109 317827 349763 698670 729890 517118 432121 281435 277945 321725 318803 335636 338992 342618 349241 383281 382784 612678 645509 41.15 67.6 1
12:08:38 2023-09-28 328264 324529 86263 82671 124644 128316 127935 127089 93620 90852 99031 103133 120232 125319 347336 374400 993294 986048 359931 375740 112883 101079 109703 112562 125417 124899 114896 115618 79277 80399 261102 229990 669425 668593 207663 208334 265692 266986 309294 303642 319310 324309 336510 342149 317707 354093 700093 731233 518241 428694 283398 277945 319557 320811 336539 339535 344593 349479 378654 382819 619917 644792 41.15 67.6 1
12:08:39 2023-09-28 329426 324712 86156 82420 124639 128076 128119 127149 94036 91091 99271 103142 120427 123194 347229 376546 990442 979534 360220 373696 113421 100906 110109 110767 126045 124865 115372 115472 79417 80312 261102 228632 674445 667648 206934 204348 264217 267397 310233 303999 320894 324609 336782 339613 317862 351388 701120 738908 524078 431272 282267 277324 320751 320811 333938 340281 346201 348747 382637 383393 621307 645781 41.15 67.6 1
12:08:40 2023-09-28 324302 324969 86029 82675 124610 128528 127580 127625 93556 91419 98963 103342 120067 125541 347056 372458 1001031 983246 359424 373994 112220 101392 109367 112741 125005 125212 114797 116163 79029 80551 261102 230094 659000 669541 207810 208476 264472 267397 310268 301411 322001 321535 336782 342683 316389 351231 698175 730802 518034 430896 282866 277714 321461 318544 336720 339500 342582 348642 380959 383951 615397 643547 41.15 67.6 1
12:08:41 2023-09-28 327541 324861 86342 82694 124921 128357 127832 127075 93843 91287 99169 103427 120394 125651 347300 371050 991813 985136 364063 375704 112773 101079 109661 112673 125451 125213 114863 115857 79277 80312 261102 230153 668315 667648 207810 208369 264032 267997 309727 303786 319570 323326 336782 343453 322087 351388 700057 729683 521122 429946 282068 278141 320041 320290 334591 339570 342510 350619 380959 382211 619449 642893 41.15 67.6 1
12:08:42 2023-09-28 328264 324600 86029 82671 124606 128524 127580 127177 93653 90885 99064 103166 120232 125418 347336 376690 989776 976749 360438 374257 112948 101218 109923 112673 125451 124934 114863 116156 79538 80545 262310 229990 668808 671918 207663 206182 264331 267254 309550 304784 322261 323120 338273 340325 316903 351424 702572 736350 519287 432426 282666 277714 319038 321381 334662 338520 345957 349241 382065 382784 617222 645781 41.15 67.6 1
12:08:43 2023-09-28 324183 324147 86256 82657 124539 128391 127798 127177 93620 91294 99064 103309 120394 123885 347336 372162 999577 984646 362511 375131 112297 101322 109656 112863 125331 125091 114830 115970 79277 80486 260016 230883 659574 668593 207810 203748 264472 267397 311894 301272 321287 323290 335733 343162 316646 351460 698175 729683 522726 431202 282666 277714 322022 318321 336177 339570 342582 348117 381797 385155 617709 643878 41.15 67.6 1
12:08:44 2023-09-28 328000 324974 86029 82671 124677 128550 127969 127089 93589 91135 99031 103166 120149 125366 347300 371050 990372 983246 363280 374257 112663 101122 109906 111143 125630 122140 115272 115870 79659 80389 267964 230806 664756 665579 207810 204314 264177 268257 309980 303111 322187 323529 334759 343162 316868 351105 700057 730180 518241 432119 282267 278568 320751 320290 334662 339570 342510 348152 383281 383357 619479 645287 41.15 67.6 1
12:08:45 2023-09-28 326803 324455 86029 82704 124610 128316 127866 127109 93620 91260 99031 103166 120067 125453 349755 378428 999022 975760 357300 374257 112773 101322 109400 112751 125417 125143 114863 115810 79277 80486 261102 229968 662709 669541 207079 204666 264507 266576 311902 303075 323593 323817 337290 340325 318379 351460 699165 739192 522726 431853 283066 276475 322022 319581 334697 339570 346764 348747 382672 385426 617218 647618 41.15 67.6 1
12:08:46 2023-09-28 324857 324736 86037 82708 124639 128316 127757 127211 93622 91323 99064 103166 120149 125453 347372 372198 1001754 987953 362474 375131 112850 101291 109636 111280 125317 125406 114764 116063 79430 80610 261102 231243 674090 667648 207810 205893 265143 267361 311801 301695 323054 324273 337758 342683 316868 351496 698175 729683 525431 431202 283066 277945 323001 318803 334697 340589 342582 347104 382100 385426 619210 644792 41.15 67.6 1
12:08:47 2023-09-28 326715 324969 86004 82793 124610 128562 127669 127604 92283 91356 99031 103271 120067 125453 346813 375560 990409 978140 364842 374293 112630 101252 109434 112707 125244 125003 114830 115810 79309 80454 265601 228738 664699 667047 207373 203748 264472 268257 309294 303146 320575 322310 338592 340598 316938 351460 698046 735420 518241 432154 282267 278764 320005 319581 336448 338992 344862 349489 381832 381943 614562 645781 41.15 67.6 1
12:08:48 2023-09-28 324929 324866 86088 82675 124644 128380 127757 127244 93589 90885 99503 103536 120574 123433 349755 377715 1000442 979534 359435 373816 112850 101257 109788 111100 125297 124969 114863 115618 79277 80545 263445 229415 666960 670626 207225 204348 265816 266844 311175 302650 322379 323290 338071 339578 316903 353594 699165 740209 524078 431202 283467 277094 321083 319805 334697 340296 346764 349241 380959 385155 615539 647158 41.15 67.6 1
12:08:49 2023-09-28 326803 324789 86346 82679 124669 128316 127757 127089 93717 91294 99064 103166 120149 125418 348157 371606 990409 982511 360618 374293 112915 101252 109737 112673 125451 124969 114863 115777 79277 80454 261102 229415 664230 665761 207810 204666 264032 268257 310233 303146 322369 323817 334759 343197 318082 351105 699599 730611 525431 433346 282267 278500 320526 319841 334662 340589 342546 350380 385482 382247 618131 643842 41.15 67.6 1
12:08:50 2023-09-28 324374 324965 86004 82708 124477 128714 127730 127604 92250 91320 98998 103527 120695 125910 349259 376282 991146 978762 360438 374257 112883 101286 109771 111125 125451 125108 114830 115777 79417 80486 267964 230479 669055 667047 207517 204348 264507 267397 308358 304999 321908 322835 338570 340563 316938 351424 700093 738799 525125 432242 282267 278141 319074 320811 334697 338554 345396 349489 381832 382211 616886 647158 41.15 67.6 1
12:08:51 2023-09-28 325559 324565 86029 82704 124644 128257 128003 127211 93653 91260 99064 103200 120229 125278 347372 372720 1002524 985346 360003 374293 112630 101356 109434 111109 125331 124969 114830 116003 79277 80486 261102 231243 670274 667648 207810 203748 264472 267397 312157 301643 320575 324345 335733 342647 316903 351496 698851 729683 522851 431202 282666 277750 323001 318803 334697 340589 342618 347872 380994 385733 621542 643584 41.15 67.6 1
12:08:52 2023-09-28 327047 324794 86278 82690 124573 128213 127832 127075 93843 91287 98964 103355 120312 125384 347336 372162 990409 981628 360618 374221 112663 101122 109771 112673 125350 124934 114830 115618 79277 80399 261102 228773 666347 665761 207810 204666 264032 267935 310233 302506 320054 324345 334759 343197 317898 351105 698046 728863 522456 432100 282267 278141 320787 319841 334662 341100 342618 349773 383281 382844 619005 644335 41.15 67.6 1
12:08:53 2023-09-28 326246 324512 86033 82675 124644 128350 127791 127089 93717 91168 99064 103465 120232 125244 347092 377895 998125 977528 358078 374293 112630 101252 109434 112673 125364 124969 114830 115651 79309 80454 258799 228738 670544 667083 207663 208441 265692 266986 311175 302329 320315 322512 338855 339578 316646 354630 694120 734414 525431 430896 283868 277324 321083 320326 334732 341344 347258 348490 384392 385554 617107 647581 41.15 67.6 1
12:08:54 2023-09-28 324748 324708 86327 82661 124954 128179 127969 126967 93750 91260 99064 103200 120459 125489 347336 373279 999577 986048 357695 374293 112663 101112 109771 112707 125824 124969 114863 115651 79417 80486 260016 230165 668314 665761 207810 203748 264507 267209 312193 302190 320054 324875 335768 342683 316903 351533 694083 729223 518453 431202 282866 276475 323037 319581 337461 341612 342690 348152 382100 385769 619990 647158 41.15 67.6 1
12:08:55 2023-09-28 326839 324564 86117 82704 124644 128346 127880 127211 93717 91294 99064 103309 120232 125366 347372 373017 990409 981776 360618 374293 112915 101156 110087 111143 125663 122038 114797 115903 79462 80389 261102 230806 664500 665579 207810 204951 264437 268257 311421 302577 320468 324875 334759 342683 318379 351141 701004 734348 504996 431853 282068 278141 320787 320065 334697 341647 342654 349525 383317 383088 619953 644829 41.15 67.6 1
12:08:56 2023-09-28 324676 324974 86070 82708 124606 128316 127866 127075 93717 91323 99064 103200 120232 123641 347265 377895 998089 977528 357767 373994 112374 101182 109737 112707 125451 124969 114863 115810 79277 80486 265601 229415 662614 670384 207517 203748 266135 267022 311175 303111 320315 323853 338628 339578 316681 354130 694083 737755 518241 430931 283667 277324 321760 320326 334697 339027 346436 354063 380656 385155 617693 645781 41.15 67.6 1
12:08:57 2023-09-28 328464 323276 86154 82557 124677 127960 128003 126791 93750 90885 99234 103062 120232 125122 346849 373910 998837 985550 358815 374150 113103 101117 109974 111023 125697 125196 115272 115870 79462 80454 261102 228773 666110 665761 207810 206472 265249 266132 312157 303111 320052 324586 336640 341656 316938 353557 698083 730021 525431 432119 283667 276475 322547 320811 334393 341373 344629 348117 379822 385155 620904 644498 41.15 67.6 1
12:08:58 2023-09-28 324604 323459 86088 82708 124606 128562 127580 127143 93812 91327 98996 103375 120067 125488 347109 374471 996189 975360 360618 374328 112720 101252 109400 112707 125244 125003 114830 116003 79277 80518 261102 230488 661448 669541 207810 204951 263381 268257 311683 302190 321549 323326 337290 341656 318602 350328 699165 737719 523740 432534 281868 277945 322511 318874 336448 339570 345432 353952 384181 383428 613582 645781 41.15 67.6 1
12:08:59 2023-09-28 323943 324740 85919 82826 124422 128562 127458 127455 93427 91453 98931 103746 120362 122706 349507 374328 1000442 981628 359280 374150 112850 101257 109602 112673 125417 124934 114863 115651 79430 80545 262209 229380 679082 667047 207810 205893 265852 267209 311175 303146 320575 321857 339128 341621 316425 354093 694083 734527 521122 429617 283066 277945 321048 319876 336720 338520 344629 348714 380923 383464 612678 644829 41.15 67.6 1
12:09:00 2023-09-28 328724 324080 86125 82708 124644 128316 127791 127123 93622 91294 99097 103200 120149 125366 346849 376761 987498 976069 360003 373994 112948 101112 109771 112595 125451 124725 114896 115618 79449 80344 265601 229176 670293 666975 207517 204666 264507 267433 309732 304999 321615 323589 338855 339613 316973 351496 701688 738799 521373 432426 282666 277945 319109 321821 334662 339062 346764 349920 382672 383428 619721 647158 41.15 67.6 1
12:09:01 2023-09-28 324929 323233 86121 82734 124888 128501 127764 127271 93812 91320 98998 103351 120229 125664 347229 378586 1000405 976749 357264 374293 113050 101252 109636 112629 125417 125143 114830 115651 79309 80486 261102 229772 673453 667047 207225 204985 265408 267022 311332 303111 320575 323853 337325 340325 318379 351569 700158 737077 522726 431335 283066 277288 322022 319805 335671 339605 347537 348747 384936 385697 617255 645356 41.15 67.6 1
12:09:02 2023-09-28 326246 323799 86130 82712 124677 128384 127791 127211 93622 91294 99064 103200 120149 125278 347372 371902 990446 982973 360654 373732 112663 101112 109400 112518 125244 124969 114863 115618 79309 80431 258799 228773 666470 665761 207810 204985 264067 268292 310268 302843 320348 324839 334794 343197 318379 350894 699105 730057 518453 432498 282267 278177 321048 320551 334697 341647 342654 354277 384431 383393 622463 644534 41.15 67.6 1
12:09:03 2023-09-28 324343 324825 86234 82808 124544 128604 127832 127461 92412 91509 99101 103637 120232 125628 346777 374471 992208 977491 364271 374257 112533 101392 109400 111143 125596 125143 114830 115970 79277 80486 261102 231519 676123 667011 207810 204632 264437 269084 310197 303111 321513 322799 338273 341586 317827 351388 698801 736498 525431 432426 282267 279354 320976 320513 336684 339500 345676 350629 382637 382247 616754 645781 41.15 67.6 1
12:09:04 2023-09-28 326803 324712 86248 82679 125398 128282 127969 126967 93717 91323 99064 103133 120229 125174 347336 373576 999540 986048 356191 375154 112883 101218 109703 112673 125384 124899 114830 115944 79417 80454 261102 230130 666483 667175 207810 206789 265214 267361 313071 302614 320054 324839 336239 342647 316938 351460 700158 728053 518453 431813 283066 276475 323001 319805 334627 342357 344862 350836 384936 385590 621211 644188 41.15 67.6 1
12:09:05 2023-09-28 332706 324897 84727 82743 124539 128357 127812 127177 93717 91260 99064 103166 120344 125384 347300 370979 990372 983246 363098 374221 112850 101356 109400 112707 125417 125423 114830 115584 79309 80454 262310 228703 666347 666018 207810 204348 264217 268257 310233 302897 320540 324308 335733 343713 317862 351352 700093 729628 524078 433654 282267 278729 321012 320326 334697 341065 342546 347872 384395 383393 621783 645745 41.15 67.6 1
12:09:06 2023-09-28 322925 324493 86055 82704 124610 128311 127723 127211 93556 91419 99031 103271 120067 125453 346777 371606 999577 985346 359967 374328 112143 101395 109367 112863 125005 125178 114764 116163 79029 80486 259872 230094 659660 668593 207810 204314 265249 267711 310668 300882 321549 323553 336746 343162 316868 351496 699165 731320 515607 430945 283357 277854 322189 321225 337287 340449 342474 350730 381887 384842 613834 643658 41.15 67.6 1
12:09:07 2023-09-28 327265 324712 86151 82675 124639 128104 127866 127359 93717 91227 99064 103237 120232 123520 349755 373839 995446 986674 359967 375740 113168 101218 109737 112640 125451 124934 114830 115618 79309 80454 260016 228153 666230 668120 207810 208405 265878 267397 311587 304963 319570 324345 337290 342114 315912 354630 701120 730716 518453 428658 283066 278141 320041 320847 334627 340519 345116 350583 379751 383393 619953 644792 41.15 67.6 1
12:09:08 2023-09-28 328728 324512 86156 82679 124673 127892 127969 126791 93717 90852 99064 103361 120232 125174 347336 377521 989591 979385 362753 376310 113323 101084 110008 110869 125764 125126 115464 115485 79711 80325 261102 227993 674445 668593 207225 204882 265143 267397 310886 304748 321349 324478 338166 340563 318343 351496 702148 736277 517118 431173 282866 278141 320751 321786 335827 340316 346764 349489 383210 383428 621783 647618 41.15 67.6 1
12:09:09 2023-09-28 323778 324789 86156 82789 124644 128350 127757 127359 93812 91419 99031 103309 120067 125366 347300 373584 1001740 985346 359967 374293 112630 101252 109656 112897 125211 125143 114797 115970 79277 80486 261102 230883 662547 667648 207810 204348 265249 267433 311894 301695 321549 324309 336239 343197 316903 354961 699165 731837 529488 430591 283066 277714 321048 318803 337192 339535 342618 348923 381797 384543 615397 643842 41.15 67.6 1
12:09:10 2023-09-28 327301 324757 86151 82675 124644 128346 127757 127177 93717 91260 99031 103536 120427 123606 349980 373768 993147 988822 362769 374114 113037 101154 109864 111023 125384 124899 114830 115651 79309 80293 263445 230153 666839 668593 207810 208369 265852 267971 309763 304748 321092 324309 337526 341621 316608 354093 701120 729683 526460 428694 283066 278696 320041 320847 334662 340554 344665 349204 384392 382819 618094 643842 41.15 67.6 1
12:09:11 2023-09-28 324568 324789 86175 82679 124602 128316 127757 127211 93589 91260 99064 103237 120067 125331 346291 377859 998052 977182 357229 374257 112740 101218 109737 112673 125417 125056 114830 115777 79309 80486 261102 229450 676136 667047 207517 204985 265878 266986 312157 303111 321773 324309 338309 340563 317898 354343 700158 738238 524078 432426 283868 277288 322022 320030 335671 339570 347537 349241 381832 385733 617693 647525 41.15 67.6 1
12:09:12 2023-09-28 326499 324055 86185 82622 125146 128289 128153 126973 94036 91287 99271 103318 120394 125454 349507 372021 1001866 985198 359424 374293 112297 101252 109400 111280 125283 125021 114764 115890 79277 80486 260016 231100 662197 667648 207810 204348 265249 267433 311907 301907 322837 324309 336239 343438 316903 351533 699165 731233 519787 431202 283066 278141 323037 318839 335671 341100 342618 348117 382100 385769 618736 644829 41.15 67.6 1
12:09:13 2023-09-28 324893 323459 86062 82875 124610 128775 127546 127244 93556 91419 99064 103375 120499 125663 346291 374471 991813 976069 363793 374257 112297 101426 109737 112741 125211 125056 114830 115890 79309 80486 261102 229415 664570 667011 207810 204666 264507 269084 309945 303821 323029 322799 338534 341656 318343 351496 700093 738908 518453 432242 282267 279354 321012 320290 337464 339535 346201 348117 384431 383357 615876 645486 41.15 67.6 1
12:09:14 2023-09-28 324712 324825 84535 82837 124330 128638 127444 127706 93746 91572 99232 103670 120232 125628 346291 372756 999022 984497 359316 374221 112850 101426 109737 112707 125523 125406 114863 115618 79309 80486 261102 228773 675242 666781 207810 203748 265878 267433 310855 303821 324556 322572 338855 342647 316832 354093 699165 735835 521122 429982 283066 278141 321083 320326 337464 339027 344629 349240 381493 384273 612641 643878 41.15 67.6 1
12:09:15 2023-09-28 328264 324565 86125 82822 124644 128558 127901 127244 93717 91356 99064 103309 120229 125331 346813 376160 989776 976749 360402 373696 112850 101252 109737 112673 125417 124934 114830 115618 79309 80592 267964 229501 670668 667011 207810 204666 265284 268257 309727 305035 320540 323326 338820 341109 320376 351496 700130 738799 518241 432426 283066 278764 319781 320847 335671 341861 346999 350049 385482 384136 621653 647047 41.15 67.6 1
12:09:16 2023-09-28 326023 324708 86293 82657 124955 128391 127846 127177 93653 91260 99064 103237 120264 123606 346777 377787 998313 976749 358926 376959 112297 101252 109434 112673 125331 124969 114797 115777 79309 80486 261102 229611 667821 670490 207225 207054 265506 266986 313030 303111 320575 323817 337763 340563 318602 353521 699165 740368 525743 431209 283467 277288 322511 319841 335671 340554 347820 348911 382100 385733 618131 647618 41.15 67.6 1
12:09:17 2023-09-28 326246 324055 86070 82675 124644 128350 127791 127211 93653 91294 99064 103309 120067 125366 346813 372198 991740 981776 360618 374030 112883 101252 109737 112673 125417 124969 114863 115777 79309 80486 258799 229415 666347 665761 207810 204985 264437 268257 310704 303948 320575 324875 335768 343713 318896 351424 699937 729376 525431 434887 282920 278513 320798 320669 337730 341472 344484 350196 384829 384094 622538 644608 41.15 67.6 1
12:09:18 2023-09-28 324816 324516 86004 82826 124491 128501 127730 127461 93587 91419 98963 103342 120067 123920 347336 374435 995483 976105 364380 374257 112220 101426 109400 112897 125211 125003 114830 116003 79277 80486 261102 229968 664555 667047 207810 204951 264472 268761 310233 303146 321584 323326 338309 341621 317862 351388 699069 735420 518453 432426 282267 279551 321048 319805 336720 339535 346201 348152 385550 383922 614489 645781 41.15 67.6 1
12:09:19 2023-09-28 328264 324516 86185 82708 124702 128350 127757 127001 93815 91260 99064 103166 120232 125209 346291 373874 995483 986711 360510 373696 112948 101252 109923 112673 125451 124934 114863 115618 79449 80399 261102 228313 667456 667648 207810 203748 266918 267433 310233 304891 320054 324284 337799 342127 319172 355488 704646 732860 520621 428549 284270 278033 320609 322095 337730 341163 345640 349169 380923 383428 619953 644188 41.15 67.6 1
12:09:20 2023-09-28 328473 324969 86151 82789 125051 128104 128003 127075 93845 91419 99097 103166 120229 125244 346291 376761 987498 976069 360003 373696 113135 101252 109923 112673 125451 124899 114863 115618 79449 80312 261102 229176 667166 669541 207810 204985 265284 268257 310268 305464 319534 324574 338855 341109 318379 351533 702184 738799 524078 431290 283066 278141 320041 322310 335410 339570 347537 347140 382708 383124 618131 647345 41.15 67.6 1
12:09:21 2023-09-28 328227 324492 86218 82671 124673 127956 128003 126791 93783 91294 99097 103133 120197 125231 346813 373874 996189 986048 358417 375777 112915 101079 109737 112518 125417 124725 114863 115618 79417 80399 260016 229990 672157 665761 207810 204666 266135 266701 311617 304462 322187 324586 337420 343277 318237 355059 703146 734866 524078 431740 284471 277253 321048 321786 334393 342861 345385 349975 382100 385769 619953 644829 41.15 67.6 1
12:09:22 2023-09-28 324784 324055 86066 82614 124606 128227 127580 127211 93717 91294 99064 103461 120149 125244 346777 371606 990409 982511 360618 373994 112708 101252 109737 112595 125244 124934 114830 115618 79309 80486 261102 228738 667206 665761 207810 205019 264472 268670 310922 302718 320540 324550 335768 343713 318861 351424 700093 734745 520621 432588 282666 278764 321796 320811 335671 341682 344629 347140 384431 384543 622737 645781 41.15 67.6 1
12:09:23 2023-09-28 324340 325005 86121 82734 124883 128501 127764 127427 93812 91512 99202 103456 120344 125840 348765 374328 995421 977454 364638 374293 112220 101322 109636 113074 125211 125108 114797 115890 79277 80545 260016 229415 662077 667047 207810 204951 264472 269120 310668 303821 322037 322871 338820 341656 317898 351496 699069 737755 518453 432426 282267 279551 321083 319841 338494 339570 346483 348152 385008 383464 614017 647345 41.15 67.6 1
12:09:24 2023-09-28 328264 324300 86130 82716 124673 128337 127880 127089 93622 91294 99097 103166 120229 125476 346813 374172 995483 986711 359424 376043 113135 101356 109923 112707 125451 124934 114896 115618 79504 80431 261102 228313 667456 667648 207810 204348 266990 267844 310739 305715 320054 324875 337799 343213 316903 355743 701652 730251 519787 429605 283868 278141 320526 321821 334697 341100 346201 350583 380354 385140 624312 645486 41.15 67.6 1
12:09:25 2023-09-28 328436 324708 86415 82572 124954 127824 128256 126953 94072 91254 99474 103100 120459 124913 347336 376690 992593 980345 360510 374293 113388 101079 110245 110989 125484 124760 114896 115618 79417 80486 260016 228773 668898 667648 207663 205624 264542 268292 311612 304071 319570 326228 337799 341621 318896 351496 702184 738799 522290 432193 283066 278141 321760 321786 334123 341682 347291 350417 384125 384543 623656 647158 41.15 67.6 1
12:09:26 2023-09-28 326504 324055 86189 82708 124677 128227 128003 127089 93750 91294 99097 103200 120229 125278 347092 372198 999577 985346 357264 374293 112948 101252 109771 112707 125417 124969 114863 115618 79309 80518 261102 230165 665003 665761 207810 204985 265692 267504 313107 302650 320611 324478 336782 343713 317862 354362 698046 727837 519787 431813 283066 277360 324210 320301 337730 342153 345141 350656 383103 385846 619852 644645 41.15 67.6 1
12:09:27 2023-09-28 324784 324156 86285 82690 124921 128311 127914 127211 93686 91356 99237 103570 120232 123660 346291 371050 991887 985136 363243 374293 112883 101356 109771 112741 125451 124969 114863 115651 79309 80486 261102 228738 668068 665761 207810 204985 264472 269084 310739 304071 320575 324839 336782 344758 317898 351460 701156 729115 518034 433039 282651 278961 321048 320847 335671 340589 342654 348714 385314 384309 621343 645781 41.15 67.6 1
12:09:28 2023-09-28 323583 324512 86037 82936 124639 128775 127546 127543 93589 91612 98963 103409 119985 125733 346255 371641 1002487 983246 359460 374293 112220 101460 109400 112774 125038 125125 114830 115970 79417 80486 265601 228773 661081 667011 207154 204666 265913 268068 311683 304071 322562 322835 338855 343438 316938 354093 699165 733716 518241 430298 284233 277926 321879 319734 338114 341897 346019 352265 380817 385247 613436 647345 41.15 67.6 1
12:09:29 2023-09-28 329157 323827 86189 82712 124954 128501 128003 127381 93719 91453 99097 103570 120542 125244 346327 374208 996189 987452 356226 373696 113168 101079 109957 112562 125451 124760 114863 115425 79449 80399 259347 228029 667457 667175 207810 204985 266731 267433 311175 304999 319570 324875 337562 342683 316973 355183 701156 730323 525431 429982 284270 277945 320762 321821 336740 341100 345713 348152 380354 383464 620026 644829 41.15 67.6 1
12:09:30 2023-09-28 324929 324712 86154 82902 124635 128350 127791 127211 93719 91419 99064 103233 120232 125366 346813 377593 996677 976032 359361 374030 112883 101356 109771 112663 125417 125003 114830 115651 79309 80486 261102 229772 670779 667011 207409 205304 266100 267433 312193 303821 321549 324875 338343 342870 320584 351280 700470 738361 521373 432232 283066 277997 323312 320112 336542 341100 345593 349241 385044 385769 617107 649000 41.15 67.6 1
12:09:31 2023-09-28 323871 324969 86121 82712 124602 128535 127798 127211 93589 91453 99064 103304 120067 125488 346291 371085 1001067 985072 359460 374293 112220 101426 109400 112774 125038 125212 114797 116003 79277 80518 261102 230883 660908 668593 207810 204666 265692 268257 311683 302650 323314 323853 336817 343748 316973 354130 699165 729949 528136 431202 283667 278177 323037 318874 337228 341100 344629 348995 382977 386584 617693 643843 41.15 67.6 1
12:09:32 2023-09-28 325032 324512 86066 82822 124610 128674 127580 127244 93750 91453 99064 103304 120232 125401 346291 375297 990409 976798 362550 373732 112980 101286 109771 112741 125484 125003 114896 115810 79474 80486 261102 229827 663604 667083 207810 205019 265626 268797 310020 305213 323176 323673 339737 341550 318719 353948 703146 737246 525431 433039 283066 278961 320041 321560 339167 342379 347783 348117 383898 383428 618131 646899 41.15 67.6 1
12:09:33 2023-09-28 324929 322742 86163 82712 124639 128350 127880 127244 93783 91390 99064 103271 120149 125278 346291 377328 999577 977528 359616 374293 112915 101426 109661 112585 125417 125003 114863 115651 79341 80518 261102 229450 664101 670857 207738 205019 266544 267433 312157 304071 321287 324574 340130 340633 317898 355456 699105 741075 519787 431848 283868 277945 322511 320811 336177 340624 347564 348117 380959 385769 614562 645781 41.15 67.6 1
12:09:34 2023-09-28 328933 324055 86247 82704 125021 127960 128037 126791 93783 90885 99335 102991 120344 124913 346327 376160 987572 979649 360510 373994 113388 101112 110215 112518 125778 124830 115451 115584 79471 80399 263445 230806 677140 668864 207774 205521 265143 268491 311716 304748 322261 324730 338131 341480 318825 355467 701083 729962 518453 436125 283066 278925 321951 320811 334627 342428 348025 349736 384972 384543 622700 645781 41.15 67.6 1
12:09:35 2023-09-28 323866 323240 86143 82826 124610 128494 127723 127177 93717 91419 99031 103309 120149 125418 346255 374137 996189 976054 360582 374257 113017 101392 109400 112863 125177 125108 114830 115970 79277 80486 261102 230453 659063 669541 207810 205412 263965 268859 312157 303075 322037 324309 338546 342612 319792 351388 700158 737682 526783 432561 282466 278532 323001 322271 336684 340554 346201 348117 386191 385989 615576 648801 41.15 67.6 1
12:09:36 2023-09-28 323236 324347 86226 82833 124888 128570 127832 127251 93843 91572 99031 103375 120232 125453 346777 371760 1002414 986048 361151 374257 112220 101325 109400 112897 125177 125143 114797 115970 79277 80739 260016 230812 661667 668593 208985 204808 265656 268221 312086 302614 322526 324766 337537 343748 317862 354093 700158 729115 521122 431848 283667 278532 323492 319322 336720 341100 344302 349240 383210 386856 618131 645250 41.15 67.6 1
12:09:37 2023-09-28 324591 324051 86092 82879 124610 128316 127723 127244 93717 91419 99031 103342 120232 125663 346291 374435 995446 978140 363793 374293 112297 101426 109656 112863 125005 125143 114797 115970 79277 80486 261102 229898 662564 667011 207810 204985 264472 269914 311858 303146 322263 323817 338855 342647 318602 353766 700093 738799 525431 432426 283066 279748 320727 320562 339648 342620 346472 350730 383139 383286 621379 648465 41.15 67.6 1
12:09:38 2023-09-28 324744 324897 86293 82642 124644 128316 127757 127177 93717 91287 99064 103275 120197 125418 346255 377859 1001109 978837 357229 373959 113283 101322 109737 112673 125297 125021 114830 115777 79277 80486 261102 229415 672561 667047 207810 205019 266411 267433 312121 304035 321287 324839 339606 341074 318825 355707 698046 738544 525125 432426 284270 277910 322738 320811 336413 340589 348349 347104 384392 385733 615870 647158 41.15 67.6 1
12:09:39 2023-09-28 328459 323490 86337 82642 125051 127926 128037 126967 93912 91227 99335 103100 120459 124965 346777 376725 988971 980072 360220 373137 113421 101079 110109 112562 126011 124865 114863 115584 79449 80454 261102 229415 666509 667648 207810 205590 265249 268257 311648 304463 319827 324875 337763 341621 319792 351496 704108 741786 520021 435506 283758 278853 321879 322131 336248 342498 347600 350159 384829 384941 622664 647676 41.15 67.6 1
12:09:40 2023-09-28 324568 324512 86401 82742 124635 128316 127969 127211 93750 91419 99271 103375 120149 125418 346255 373279 996189 976054 359424 374257 112817 101426 109434 112863 125331 125056 114830 115857 79449 80518 260016 230488 662709 669541 207810 205944 264472 268221 312785 303075 323066 324538 338546 342647 319828 351424 699661 738116 519787 432570 283066 278141 323492 319805 336684 341065 346446 349489 385585 385733 617384 647618 41.15 67.6 1
12:09:41 2023-09-28 326803 323736 86214 82818 124639 128350 127969 127177 93783 91323 99064 103342 120792 125418 346291 371606 995446 985239 360582 373994 113245 101218 109771 112673 125451 124899 114830 115618 79309 80486 261102 228348 662757 667648 207299 204348 266064 269084 310197 304999 320575 324514 340851 343431 319434 354735 702002 731970 525125 430115 283868 279712 320869 321643 336142 341065 344629 350297 383820 383286 621211 644755 41.15 67.6 1
12:09:42 2023-09-28 324965 324055 86151 82879 124544 128528 127580 127244 93750 91453 99330 103342 120067 125418 346013 374471 989634 977491 362658 373696 112773 101218 109737 112863 125331 124934 114863 115618 79417 80486 260016 228703 664971 666781 207810 204985 265878 269084 311293 304999 324095 323553 339845 342169 318379 353557 701120 741825 525431 432426 283066 279748 320526 320811 337701 339570 346728 348152 384936 383393 614489 647158 41.15 67.6 1
12:09:43 2023-09-28 328464 324055 86189 82683 124677 128316 127969 127089 93750 91294 99064 103166 120232 125244 346586 373839 996189 985975 358342 373959 113290 101252 109923 112673 125451 124899 114863 115584 79471 80399 261102 227993 669672 667648 207810 206472 266830 267971 310926 305679 322947 324730 338166 343057 319507 356353 704646 733972 526783 429909 284471 278764 321012 322512 337730 341577 346410 349240 384392 383428 619807 645287 41.15 67.6 1
12:09:44 2023-09-28 328728 324264 86185 82708 124677 128346 127880 127089 93783 91419 99234 103309 120760 125296 346777 376725 988934 977454 360474 374257 113356 101252 109923 112673 125451 124760 114896 115584 79558 80399 260886 227287 671782 669541 207810 205447 265692 268257 310957 305930 320054 324839 340094 341621 318861 353557 702184 740892 519787 431910 283868 278961 321012 322799 334697 340554 347527 348152 383281 383393 619889 647618 41.15 67.6 1
12:09:45 2023-09-28 323871 324060 86189 82826 124931 128350 127791 127177 93783 91419 99064 103271 120232 125366 346813 371606 1000994 986750 359967 374293 112915 101426 109872 112707 125211 125056 114830 115618 79309 80688 261102 232122 663349 667913 208985 205235 265958 268114 313366 302684 321894 324694 336640 343678 317898 354343 700158 733306 516650 432426 283667 278141 324019 320290 336307 342639 345676 349204 383281 386856 620598 645745 41.15 67.6 1
12:09:46 2023-09-28 327301 324055 86070 82708 124644 128350 127880 127211 93783 91453 99064 103271 120197 125331 346813 371570 990446 983246 360654 373994 113328 101392 109737 112707 125451 124934 114863 115810 79417 80518 261102 228773 666470 665761 207810 205624 265002 269084 311648 304748 321549 324875 336782 344783 319568 351496 700130 730251 519787 432462 282866 278961 322022 320847 336413 342639 345152 350656 387637 384833 622906 645597 41.15 67.6 1
12:09:47 2023-09-28 324929 323198 86181 82818 124610 128741 127580 127211 93750 91453 99265 103271 120147 125278 346255 373314 998089 984646 359171 374257 112915 101356 109771 111143 125630 125458 115365 116043 79462 80422 261102 230806 668191 672600 208985 206472 266554 267997 312121 304071 324095 322835 340251 343057 316903 355456 694120 735835 523791 430408 283868 278764 322022 320811 337737 339313 345713 349240 382100 385426 613582 645287 41.15 67.6 1
12:09:48 2023-09-28 327800 324055 86189 82679 124635 128316 128003 127177 94053 91419 99097 103271 120232 125244 346291 372756 995917 985975 360474 373137 112948 101252 109737 112673 125417 124934 114863 115584 79417 80486 261102 230535 667208 668593 207810 204348 266100 268859 310268 305035 320575 324839 338344 343162 316903 355168 702184 729902 526460 430591 283066 279371 320762 322248 338448 341472 345531 350682 383139 383286 622264 644608 41.15 67.6 1
12:09:49 2023-09-28 328122 324668 86185 82879 124644 128562 127791 127393 94069 91419 99064 103375 120232 125453 346029 375981 989634 976069 360474 374257 113258 101252 109737 112707 125417 124934 114863 115618 79417 80486 262310 229990 664358 667047 207810 205304 265630 268670 310233 305715 321549 323853 339880 342408 318896 354380 702184 737041 525431 433039 283868 279748 320526 321821 336720 339570 347537 348152 383875 383428 616306 645356 41.15 67.6 1
12:09:50 2023-09-28 327569 324255 86185 82822 124639 128350 127880 127001 93783 91419 99097 103304 120229 125366 346255 371937 994740 986439 360582 373696 113168 101252 109923 112707 125770 124934 114863 115618 79417 80486 265601 228508 679859 668593 207443 204348 266135 269120 310268 304999 321059 324839 337834 343438 316903 354376 705147 731298 516734 429799 283868 279712 320869 321643 337584 341472 344970 350682 383246 383428 617658 645221 41.15 67.6 1
12:09:51 2023-09-28 324640 323979 86066 82879 124606 128652 127669 127244 93717 91479 99064 103271 120067 125453 346255 375297 989708 976069 363720 373696 112948 101426 109994 112707 125451 124969 114830 115651 79417 80518 261102 230153 662741 667047 207810 205019 266100 269120 310949 305035 321584 323817 339880 341656 320866 353594 701120 737391 519787 433039 283667 279748 321012 321560 337701 339570 346801 348678 384395 383428 614525 647158 41.15 67.6 1
12:09:52 2023-09-28 328496 324228 86214 82902 124673 128350 128003 127211 93912 91453 99234 103166 120232 125244 346291 373874 996189 986711 359563 373732 113356 101079 110033 112707 125484 124969 115537 115618 79558 80486 262310 228348 669425 667648 209160 205019 267364 267468 311648 305392 322910 324622 338060 343466 318237 356678 702039 730215 519787 430445 285077 278621 321012 322501 334697 341577 346472 351690 381654 386276 622223 645781 41.15 67.6 1
12:09:53 2023-09-28 328154 323839 86504 82667 125257 127926 128427 126791 93945 90885 99404 103133 120409 124965 346813 376124 990409 981503 360546 374293 113388 101356 110109 112707 125837 124934 114830 115618 79449 80518 261102 228773 671887 669067 207810 205624 266100 268670 312121 305930 319827 324875 338891 341621 318896 354093 702221 737886 518241 431245 283667 278764 321083 323326 336704 341100 348349 348152 384395 384579 619041 647359 41.15 67.6 1
12:09:54 2023-09-28 324888 324060 86214 82708 124677 128316 128003 127089 93686 91453 99097 103271 120232 125244 346327 372162 999577 986048 357803 374328 113393 101252 109771 112785 125417 124969 114863 115618 79449 80486 261102 230165 664158 667175 209280 207054 266194 268383 313696 303004 321441 326410 337657 343572 318719 354485 701152 730251 519787 433039 283868 278141 324296 320811 336142 342674 346201 349204 383917 387366 621820 645781 41.15 67.6 1
12:09:55 2023-09-28 324929 323963 86214 82704 124639 128647 127969 127244 93783 91453 99097 103375 120232 125366 346813 372756 991850 983246 360618 374257 112980 101426 109771 112741 125451 125003 114863 115777 79504 80486 260016 228738 667330 665761 207810 205658 264507 269120 312121 304748 321549 324875 337028 343784 319863 351533 701156 730323 529855 432304 283066 278961 322285 320847 336213 342674 345385 348152 385621 385462 623656 646899 41.15 67.6 1
12:09:56 2023-09-28 324635 324051 86121 82822 124635 128439 127791 127123 93750 91453 99064 103233 120232 125366 346291 371050 1001031 986048 359967 374293 112630 101426 109656 112741 125211 124969 114830 115890 79430 80688 261102 232452 662325 667575 208985 205521 265993 268491 313617 304272 322383 324875 337526 344783 318379 353803 701152 732860 526783 432426 283868 278961 324019 320183 336720 342160 345432 349204 383281 386856 619041 645781 41.15 67.6 1
12:09:57 2023-09-28 324924 324055 86189 82769 124644 128584 127791 127211 93783 91486 99097 103342 120232 125278 346849 369977 992590 983246 362695 373994 112915 101460 109923 112663 125244 124969 114830 115618 79669 80486 261102 230316 676774 665761 207810 205624 265466 269155 311211 304534 320611 324875 336817 344783 319568 351496 701156 730251 526783 432256 283066 278961 322022 321786 336720 342428 345141 351690 385920 384293 621211 645634 41.15 67.6 1
12:09:58 2023-09-28 324664 324260 86029 82936 124606 128844 127336 127665 93589 91486 98895 103409 119985 125698 346013 372198 998832 982973 359424 374030 112980 101190 109906 111177 125843 125458 114797 115903 79494 80422 261102 230806 664343 671441 209428 204985 266696 268292 311902 304498 323062 323529 339845 343713 317862 355456 699165 735188 518241 430591 283868 278177 322022 320847 339648 339570 345676 350297 382977 385769 614489 644498 41.15 67.6 1
12:09:59 2023-09-28 326513 324055 86214 82822 124639 128350 128003 127244 93816 91453 99234 103342 120344 125313 346291 372198 996189 986711 360582 373732 113135 101426 110028 112663 125451 124795 114896 115618 79558 80486 261102 228703 668068 668593 207478 204666 266544 269155 311858 305715 320611 324875 338820 343713 316938 355780 702221 727325 527794 429653 284673 279603 320798 322512 336542 341542 346618 350965 383139 384400 621653 645139 41.15 67.6 1
12:10:00 2023-09-28 324929 324035 86159 82565 124644 128346 127791 127123 93783 91419 99064 103233 120232 125366 345770 376725 1001754 983694 360437 374150 113290 101325 109898 112952 125317 125231 115438 115870 79494 80486 261102 229450 666224 670857 209160 204951 267186 267997 312193 304106 321549 323565 340251 341621 317898 356572 699599 738799 519787 431202 284471 278141 322511 320847 336684 339570 348032 349240 382100 385769 614525 647618 41.15 67.6 1
12:10:01 2023-09-28 328496 324035 86214 82704 124706 128350 128003 127001 93783 91356 99097 103271 120229 125244 346327 373350 996189 985975 356226 373172 113388 101286 109957 112673 125830 124725 114896 115505 79504 80431 257761 229827 668562 667175 206257 205481 267400 267468 311683 305715 320350 324875 338344 343473 320866 356569 704646 736953 526783 431128 285077 278033 323882 322656 338099 341984 346582 349169 380994 385155 621820 644992 41.15 67.6 1
12:10:02 2023-09-28 324960 324042 86159 82822 124644 128584 127791 127244 93783 91453 99374 103713 120542 123747 346706 377184 1001866 980931 359945 374114 113660 101291 109974 112863 125451 124829 114896 115618 79691 80688 267964 229415 667944 670893 207810 205772 268041 268032 312632 304534 321584 324875 340394 341382 318896 355780 699105 743750 525125 432119 284673 278177 323037 320847 336720 341135 348843 348678 382445 386856 616343 645356 41.15 67.6 1
12:10:03 2023-09-28 328264 324255 86247 82902 125051 128384 128003 127123 93816 91453 99335 103271 120312 125278 346813 373314 996189 986711 360639 373732 113356 101356 110143 112629 125484 124934 115398 115584 79558 80518 265601 227993 671909 667175 208985 205019 267588 268068 311872 305679 323176 324658 338713 343607 318496 356678 702039 730179 518241 431092 285481 278764 322022 322835 335671 341647 346400 349660 382100 385155 620026 645781 41.15 67.6 1
12:10:04 2023-09-28 328792 324152 86247 82704 124845 128350 127826 127001 93719 91327 99130 103200 120312 125209 346291 376761 989007 977565 360256 373172 113388 101252 110143 112551 125830 124725 115405 115392 79622 80431 261102 228029 671403 668593 207810 205658 266135 268895 312157 305930 320054 324875 338891 341691 319863 354130 702257 738238 525431 432454 283467 278961 322058 322799 337253 341647 348349 348152 384467 385462 619990 647396 41.15 67.6 1
12:10:05 2023-09-28 326803 323999 86218 82708 125055 127956 128003 127001 93816 91294 99097 103166 120232 125069 346327 372198 999613 983879 356226 374030 113426 101112 109923 112707 125244 124760 114863 115618 79449 80518 261102 229486 666964 667428 208985 205807 265745 267890 313696 304355 320540 326640 337657 343607 318719 354630 698119 730251 519787 432426 284270 277945 324440 321488 335636 342639 346446 351727 386028 387402 619917 645781 41.15 67.6 1
12:10:06 2023-09-28 324929 324055 86248 82822 124673 128528 127880 127177 93879 91419 99064 103309 120695 125418 346291 369942 990409 983209 362658 373696 113135 101392 109703 112707 125297 124899 114830 115618 79417 80486 261102 230643 663875 665725 208985 205910 265249 269084 311011 304963 321549 324839 338046 345267 319792 351496 702148 730215 518241 432232 283066 279354 322213 321786 336649 342603 344266 349204 386164 385411 625202 647359 41.15 67.6 1
12:10:07 2023-09-28 323903 324740 86147 82932 124610 128775 127546 127631 93987 91738 99031 103585 120067 125698 346255 371866 1002179 983246 359424 374257 112630 101392 109434 112863 125211 122239 115285 116123 79711 80743 261102 231426 664512 671441 209576 205486 266518 268680 311943 304463 323016 323553 339880 343713 320866 355561 698765 730805 523791 431202 284270 279282 322965 321236 338757 340519 346165 350297 383246 385733 615876 645287 41.15 67.6 1
12:10:08 2023-09-28 327265 324035 86244 82822 124644 128346 128113 127177 93750 91419 99064 103342 120229 125418 348371 373839 996189 986674 358342 374257 113323 101361 110033 112751 125451 124934 115180 115618 79558 80486 260016 227958 666722 667648 208985 205481 267740 269423 311867 305930 320540 324875 338820 343678 317862 356825 702184 730323 519787 430896 285077 278961 321987 323230 338687 342428 346472 352227 381387 387337 623032 645634 41.15 67.6 1
12:10:09 2023-09-28 324568 324060 86214 82875 124669 128617 127935 127211 93879 91453 99097 103375 120229 125506 346291 377292 998089 976724 357767 376310 113258 101470 109872 111143 125317 125266 114764 116030 79494 80753 261102 231463 667944 671441 207810 205979 266696 268032 313773 305571 322001 326445 338855 341656 320312 355561 698046 740673 524078 432534 284471 278141 323983 321298 336720 341577 348843 349773 384431 386856 618131 646269 41.15 67.6 1
12:10:10 2023-09-28 324600 324055 86281 82671 125021 128193 128003 126791 93750 91260 99234 103133 120232 125209 346220 372162 999577 986048 356155 373696 113005 101218 109923 111157 125417 124934 114830 115618 79417 80486 261102 229415 667085 665761 207810 205624 266100 267433 313583 304698 320575 326712 337799 343713 318825 354630 702148 733720 526783 432892 284673 277428 323839 323052 337730 343013 346300 351727 383139 387876 621746 645708 41.15 67.6 1
12:10:11 2023-09-28 323835 324055 86147 82879 124639 128528 127757 127211 93750 91453 99064 103375 120149 125628 348692 374186 996801 981518 364198 376163 113103 101535 109712 111177 125283 125493 114764 115970 79417 80518 261102 229415 667097 672358 207810 205590 265692 270366 311648 304712 322908 324309 339880 343418 319344 353557 701120 737355 515607 433039 283066 278265 322022 320776 338520 340554 346764 351616 384090 384543 616306 647618 41.15 67.6 1
12:10:12 2023-09-28 324929 324055 86295 82826 125013 128562 127969 127211 93750 91419 99097 103642 120232 125418 346255 374471 999540 983209 358342 374257 112980 101426 109923 112897 125417 124969 114863 115970 79417 80518 261102 229415 664842 670857 208985 204985 267552 268634 312157 303677 321549 324478 340658 342401 320866 356532 703146 738095 521956 431092 284673 278817 322822 321607 337050 340519 347747 349978 382100 386312 615876 647158 41.15 67.6 1
12:10:13 2023-09-28 328728 323544 86214 82822 125055 128346 128003 127089 94198 91472 99545 103536 120722 125542 348765 375717 994006 983732 360438 374114 113290 101218 109923 112707 125417 124969 115285 115963 79471 80486 261102 229415 668040 669358 207810 206088 266100 268725 312157 306361 320054 324875 339845 342683 320312 354630 704247 740892 525125 432498 283868 279354 322774 323290 334697 341647 348843 348152 384395 385182 619990 648078 41.15 67.6 1
12:10:14 2023-09-28 324857 324060 86181 82932 125017 128528 128003 127211 93783 91453 99064 103342 120344 125453 346291 377521 998089 976761 357229 376310 113135 101426 109737 112863 125417 124934 114863 115970 79504 80518 261102 230130 667574 670966 207810 207638 266670 268348 313773 304604 322454 324730 338748 343037 320691 355561 701152 740490 524078 432534 284471 278141 323983 320847 337559 341612 348843 350223 385008 387402 617836 649461 41.15 67.6 1
12:10:15 2023-09-28 327038 324332 86498 82775 125266 128535 127866 127285 94072 91479 99304 103637 120624 125629 348765 373129 994703 985975 362695 373696 113290 101356 109889 112829 125417 124969 114863 115963 79494 80486 261102 230153 667898 668593 208126 204985 266135 269914 311648 305930 321549 324875 338855 345267 317862 355168 704247 732268 523509 430896 283868 278265 321987 322310 337474 341647 345640 351109 385008 384579 618131 645509 41.15 67.6 1
12:10:16 2023-09-28 324965 323808 86185 82936 124644 128558 127757 127211 93750 91612 99064 103446 120232 125488 345977 375297 990409 977491 362586 374257 112915 101426 109923 112707 125451 124969 114863 115618 79504 80518 261102 230479 668685 673312 209280 206019 266367 269544 311033 306217 322383 323949 340730 343057 319532 355187 702184 738471 521122 433580 283868 279748 321497 322763 337464 342861 348696 348642 384431 384221 619889 648539 41.15 67.6 1
12:10:17 2023-09-28 324893 324255 86210 82822 125017 128350 127791 127211 93750 91453 99097 103342 120232 123660 346255 377823 999577 977528 357229 374257 112980 101426 109771 112741 125211 124934 114863 115970 79417 80486 261102 229415 664358 667083 207810 205944 267141 268257 313107 304748 321584 324875 340634 342142 318896 356536 700093 738672 515423 430567 285614 278141 323492 321560 336720 341612 348843 348678 385209 386605 616997 648814 41.15 67.6 1
12:10:18 2023-09-28 327096 324064 86407 82679 125261 127926 128338 126757 93945 91260 99404 103166 120312 125174 346813 375261 995483 981776 360582 374257 113323 101460 109847 111234 125630 122071 115365 116076 79625 80642 267964 230806 668438 666993 207810 206197 265958 268940 312086 305450 320575 326712 337834 343332 320691 353521 705147 737755 524078 436125 283868 278961 322738 320562 334697 343189 347820 348152 384972 385769 623215 645812 41.15 67.6 1
12:10:19 2023-09-28 325791 323963 86181 82818 124673 128558 127935 127211 93783 91453 99097 103342 120149 125418 346291 377557 996640 978140 356226 374257 112980 101426 109771 112863 125297 125056 114830 115651 79417 80734 265601 229415 677796 667011 207810 205944 266918 268257 313107 304498 322037 324875 338891 341656 320063 355456 698083 738636 518241 432193 284673 278141 323696 321500 339648 342153 349264 350730 383983 387330 617983 649424 41.15 67.6 1
12:10:20 2023-09-28 324676 324060 86310 82883 124677 128350 127880 127089 93783 91486 99097 103439 120232 125418 346013 369907 991850 986543 363026 376310 113290 101190 109898 111280 125350 125178 114797 115870 79494 80642 262310 230643 668191 665761 207478 205624 265320 269770 312014 304963 321549 324320 337834 345822 319237 353594 701652 730215 509845 431209 283066 279748 322022 321786 336684 341647 345396 350014 386200 385733 621783 645781 41.15 67.6 1
12:10:21 2023-09-28 323646 324512 86189 82927 124644 128652 127757 127421 93750 91612 99064 103518 120067 125663 345250 374137 995346 977528 364380 374293 112374 101426 109434 112897 125038 125143 114797 115890 79417 80739 261102 229772 660525 667047 208985 205658 265284 270557 311648 304212 323052 324574 339916 343713 319344 351533 703109 738544 518241 433580 283066 279748 322822 320669 338387 340960 347355 351764 385442 384543 615433 645088 41.15 67.6 1
12:10:22 2023-09-28 324965 324055 86251 82822 124677 128350 127969 127211 93783 91453 99097 103271 120542 123641 348728 373887 998239 988859 361996 375630 113323 101291 109974 111177 125523 125073 115338 115618 79558 80486 261102 229827 667823 668120 208985 204985 267552 269084 311577 306361 320611 324875 338891 343524 316973 356861 702221 730215 528136 430591 284471 279551 321760 322799 336177 341647 346801 353230 381797 385697 621820 645781 41.15 67.6 1
12:10:23 2023-09-28 327936 324042 86255 82712 125051 128350 128037 127211 93816 91453 99335 103465 120427 125034 346327 376725 989634 980345 360003 373696 113421 101079 110406 112518 125865 124725 115484 115425 79590 80486 265601 228738 674683 668593 207810 206122 266135 269155 312157 304604 322910 327237 339594 343191 320620 355022 704101 740856 517747 435506 284471 279515 322858 323745 334697 342639 348843 348188 384721 386441 619953 645812 41.15 67.6 1
12:10:24 2023-09-28 328264 322742 86255 82927 125051 128350 128153 127359 94102 91505 99476 103527 120427 125629 348271 373137 998202 987340 358926 374257 113356 101156 110109 112673 125750 125389 115338 115584 79558 80486 261102 228703 667824 667175 207443 205944 267740 267935 313107 304855 320575 326712 338582 343748 319344 356825 701652 729890 519787 432426 285077 278141 322774 322799 334697 342125 346764 349240 381529 386591 621820 645781 41.15 67.6 1
12:10:25 2023-09-28 328459 323599 86251 82704 125088 128316 128037 126791 93881 91260 99370 103166 120377 125034 346291 376160 989708 980382 360510 376310 113421 101112 110143 112673 125745 124760 115372 115618 79590 80518 261102 229415 675086 669541 208985 207638 266260 268833 311907 306312 320468 324803 340287 342507 320170 354986 702039 738471 526783 432157 283868 278961 325806 324129 335671 341612 348843 351404 384431 386441 622737 646762 41.15 67.6 1
12:10:26 2023-09-28 332497 323839 86523 82738 125161 128425 127901 127109 94072 91509 99441 103494 120459 125507 346255 372162 1003235 986711 357157 376310 113245 101392 109923 111143 125417 125493 115272 115890 79504 80551 260016 229772 663124 665761 207478 205658 266509 268706 314096 305199 321584 326712 338344 344783 318896 355204 701041 730251 526783 430531 284270 278141 324933 321786 336177 343704 346801 349768 383317 385240 622737 645781 41.15 67.6 1
12:10:27 2023-09-28 324929 324255 86251 82879 124673 128562 128003 127244 93816 91486 99234 103304 120232 125453 346291 372720 993330 983246 360582 374328 112883 101533 109771 112629 125417 124969 114863 115618 79625 80688 263445 230806 669426 665616 208985 206197 265772 269483 312014 304461 322383 327405 337526 344748 320834 353557 703608 729890 524078 432534 283667 279551 323001 322620 336720 343740 346764 349240 385621 386591 624577 645356 41.15 67.6 1
12:10:28 2023-09-28 323239 323983 86446 82874 124921 128604 127866 127421 93848 91486 99234 103518 120232 125734 349691 371866 1002524 984646 359460 374150 112297 101460 109400 112930 125038 125091 114830 115970 79558 80551 261102 229450 668795 667011 207802 205624 266954 269120 312228 305070 323543 324609 340394 344783 318379 356283 699105 734527 525125 431202 284270 278961 323037 320883 338793 342307 347820 350826 383246 386856 614489 645781 41.15 67.6 1
12:10:29 2023-09-28 331409 324055 86196 82826 125055 128350 128003 127211 93881 91486 99234 103304 120229 125366 346255 373314 998259 986748 359135 374293 113356 101426 110092 111247 125663 125389 115398 115677 79635 80674 267964 229827 667088 668520 209428 205521 267776 269155 311648 306563 320611 324803 338060 343748 318343 357403 705147 735966 518241 430591 284673 279551 322022 323553 336448 342434 347291 350826 382136 385426 620026 645781 41.15 67.6 1
12:10:30 2023-09-28 326023 324055 86341 82870 125142 128562 127798 127393 94039 91453 99234 103375 120229 125488 346706 376725 996677 976069 357803 374903 113168 101460 109923 112897 125244 124969 114863 115810 79504 80518 261102 230165 669506 669541 207810 206197 266731 268706 314096 303749 322526 324875 339880 343233 320905 355168 699563 739264 522726 432642 284471 278764 324476 320883 337772 341647 348843 350334 386200 385240 617255 647256 41.15 67.6 1
12:10:31 2023-09-28 326577 324060 86255 82940 124969 128350 128037 127244 93816 91486 99404 103409 120344 125278 346327 372162 1004720 987266 359945 374904 113290 101358 109898 113030 125350 123713 114764 115870 79494 80785 262310 230165 670544 666965 207478 205876 266954 269084 314060 304071 322073 324909 338202 345060 319379 355456 700093 730287 526783 429926 284270 278568 324933 320847 336684 342632 346764 349768 384431 385240 622737 645781 41.15 67.6 1
12:10:32 2023-09-28 324676 322862 86214 82818 124960 128562 128003 127244 93816 91486 99234 103375 120232 125278 346291 372198 995483 983246 360618 374293 113168 101460 109771 111143 125451 124969 114863 115618 79536 80518 261102 228773 667574 665725 207154 206300 265913 269950 312193 305377 322073 326712 337799 345302 320620 354339 705358 737999 522851 432462 283868 279748 322858 322131 336613 343563 346582 349204 386436 385769 623693 645356 41.15 67.6 1
12:10:33 2023-09-28 326513 323827 86243 82708 125080 128350 128037 127001 93945 91453 99545 103570 120607 123433 349755 372056 1003291 988859 358235 376199 113213 101291 109898 112863 125297 124969 114863 115651 79449 80674 259896 230488 664343 667175 207478 205658 266812 269155 314132 304071 322073 326712 338309 345596 319603 355456 700093 729376 529488 432426 284069 278568 324933 320847 336684 343464 346764 352190 384431 385240 618131 645781 41.15 67.6 1
12:10:34 2023-09-28 326572 323599 86222 82883 124677 128562 128003 127244 93783 91453 99097 103266 120232 125401 345806 369907 993294 984646 362731 374293 113168 101426 109957 112741 125417 125003 114830 115651 79504 80518 261102 228738 668191 665761 207512 206122 265727 270176 311907 305213 322311 326264 338333 345715 320206 354234 702075 733826 508917 434887 283868 278037 322511 321821 337228 342861 345702 351177 386436 385426 619041 645781 41.15 67.6 1
12:10:35 2023-09-28 327686 324055 86255 82940 124888 128927 127730 127638 94069 91831 99236 103737 120264 125980 348765 373768 1001866 984646 359424 374364 113245 101504 109940 111177 125451 124934 114863 115810 79449 80551 261102 230806 674348 670384 207512 205338 267588 268797 312887 304855 322562 324345 341737 343748 318379 356861 700166 734237 523791 431202 284673 279157 323073 321857 338793 340589 347820 351357 383281 385017 614525 645781 41.15 67.6 1
12:10:36 2023-09-28 326549 324055 86255 82940 125084 128562 128037 127244 93914 91645 99267 103337 120312 123696 346813 373910 996189 986785 360546 374293 113356 101460 110033 112741 125778 125003 114929 115651 79590 80518 261102 228348 667456 668920 209576 205486 267562 269580 312014 306757 321894 326676 339737 344858 318719 357763 704247 730323 518034 431202 285614 279712 322440 323709 336720 342639 347537 353230 381958 386312 622700 647158 41.15 67.6 1
12:10:37 2023-09-28 324604 324505 86471 82866 125127 128604 127866 127461 94039 91731 99304 103775 120312 125594 346777 377521 1001109 979947 357229 374257 113168 101426 109923 111409 125350 125021 114863 115777 79504 80518 261102 229807 666311 671441 207810 206300 267329 268670 314060 304999 322526 324875 339845 342647 320798 355743 700057 739264 525125 432570 284673 278141 324476 321786 338494 341647 349585 348642 383281 387948 617186 647023 41.15 67.6 1
12:10:38 2023-09-28 327727 323827 86370 82822 125051 128528 128037 127475 93912 91419 99335 103200 120229 125209 346291 376190 999022 986674 356978 374293 113388 101426 110109 112785 125711 124934 115749 115963 79820 80688 264004 230643 667947 667575 209576 206162 267633 268078 313404 305966 320575 327174 338891 344748 320312 357396 704247 734454 511534 432426 283360 278764 322607 323553 336142 342674 347537 349768 381797 386584 622737 645781 41.15 67.6 1
12:10:39 2023-09-28 324446 324668 86446 83031 125213 128528 127935 127421 93912 91486 99097 103560 120542 125628 345977 374400 999022 977221 362200 374293 113168 101460 109771 112863 125244 125056 115345 115970 79417 80518 258799 230650 664699 669541 209604 206369 266509 269120 314096 304534 322598 324875 339880 343784 321808 354594 699069 739264 520021 432656 284270 278961 324704 320847 337737 341612 347749 348152 385008 385205 618131 646762 41.15 67.6 1
12:10:40 2023-09-28 326803 323507 86337 82708 125257 128346 128338 127211 93945 91453 99404 103342 120344 125244 346813 372756 999577 986402 356191 376310 113634 101504 110279 111332 125731 125353 115385 115903 79526 80753 261102 231463 675446 667538 207767 206300 266954 268670 315053 304855 323769 327637 338820 344783 319828 355743 700974 734223 522096 431200 284673 278141 324704 322537 336177 343704 347537 350297 383246 385814 623656 645450 41.15 67.6 1
12:10:41 2023-09-28 324866 324516 86214 82932 125142 129080 127969 127509 93879 91612 99200 103480 120377 125734 346255 374435 996189 976069 363830 374328 113180 101460 109957 112930 125244 125091 114830 116003 79679 80772 261102 230130 660829 667047 207512 206265 266469 270366 313107 304534 323543 324875 340394 343748 320798 353557 700093 736277 521122 432606 283467 277878 324019 320811 338757 342125 348349 350261 387677 387402 617255 646762 41.15 67.6 1
12:10:42 2023-09-28 323866 324055 86273 83049 125055 128775 128003 127244 93912 91675 99302 103375 120147 125453 348692 373657 1004720 985824 362474 374186 113180 101639 109636 113186 125283 125598 115298 116290 79385 81002 261102 230614 661777 671441 210170 205944 266918 269724 313107 304071 324311 324694 338891 345822 318861 355743 699599 730251 523791 432119 284471 279551 323983 320551 338793 342399 346436 350826 384431 386856 618131 645781 41.15 67.6 1
12:10:43 2023-09-28 324327 324055 86214 82932 124639 128838 127866 127631 93783 91771 99064 103551 120232 125663 346291 374172 995483 977528 363793 374293 112948 101426 109762 112897 125038 125091 114830 115970 79417 80739 260016 229772 663317 667047 207443 206122 266100 270748 311907 305035 325435 324839 340430 343748 319863 354630 701156 738799 528136 431817 283066 278479 323001 320847 338793 341577 347856 350014 387361 386312 616072 647618 41.15 67.6 1
12:10:44 2023-09-28 323583 324283 86189 82940 124639 128775 127546 127665 94036 91858 99204 103808 120394 126015 348518 373172 1001866 983024 360969 374150 113705 101426 109923 112741 125451 124969 114863 115903 79711 80739 261102 228773 665228 667047 210021 205555 267044 269120 313107 305035 322562 324574 340981 343748 318379 356825 700093 734164 523791 431202 284673 279354 323755 322274 338829 340624 347820 351357 384145 386856 614489 646699 41.15 67.6 1
12:10:45 2023-09-28 327759 324055 86366 82932 125055 128562 128003 127211 93945 91453 99302 103375 120344 125331 346255 373314 996189 986785 360510 373732 113356 101426 110033 112741 125451 124969 114896 115618 79558 80551 261102 229990 666110 668593 209428 205019 267776 269662 311872 306361 324095 326640 340023 343643 318684 357473 704064 733830 521122 430784 284673 279748 321760 322835 338687 342392 346436 351321 384125 385155 619953 645597 41.15 67.6 1
12:10:46 2023-09-28 324929 323803 86643 82767 125266 128803 127901 127407 94072 91638 99304 103598 120459 125840 348765 377414 999540 980345 357264 374328 113258 101504 110028 112897 125244 125003 114863 115810 79526 80518 265601 229772 663124 670857 207810 206265 267847 268670 314788 305035 322562 324875 340945 342647 320348 356861 700130 739228 525125 431209 285077 278961 324019 322274 337737 341647 347233 350297 383246 386856 614489 647618 41.15 67.6 1
12:10:47 2023-09-28 328009 324060 86302 82936 125046 128674 128003 127211 93914 91486 99404 103375 120344 125331 346291 373053 996189 988889 358378 374293 113356 101426 110067 112863 125658 124969 114896 115584 79756 80518 267964 230153 672157 668410 209873 206197 268269 268940 312050 305571 321441 326676 339463 346274 319828 357330 702184 729998 521122 433580 283758 278141 323528 322835 336177 342942 347674 350261 382445 386856 623178 647618 41.15 67.6 1
12:10:48 2023-09-28 324748 324347 86385 82899 125161 128604 127866 127495 94072 91638 99370 103409 120262 125488 346291 377715 1001704 980035 357264 374328 113135 101639 109923 112741 125451 125003 114896 115890 79558 80772 261102 229772 668068 670857 206832 206265 267552 268670 313583 304999 323314 324875 340945 342683 320348 357403 700093 739071 525431 431952 283360 278961 324019 322274 337737 342674 347233 350297 383246 386856 614525 647396 41.15 67.6 1
12:10:49 2023-09-28 327473 322781 86315 82940 125051 128562 128037 127244 93945 91486 99335 103342 120427 125278 346291 373874 998313 986785 357264 373732 113388 101460 110291 112707 125924 125423 115431 115963 79875 80642 263445 230153 671035 667575 209724 206197 268422 268715 313796 306361 320611 326712 338927 344642 319721 357620 704247 736677 528136 432242 285886 279354 323001 323817 336684 343189 348349 350297 382672 386584 622774 645781 41.15 67.6 1
12:10:50 2023-09-28 324748 324385 86471 83049 125223 128775 128003 127244 94265 91761 99474 103551 120377 125488 346291 377292 1001154 976798 360696 374293 113356 101460 109957 112930 125417 125003 115345 115923 79558 80772 260016 229807 672561 670490 209013 206334 267364 268706 314060 304999 322562 324875 339916 343197 320869 356283 700166 739301 525431 432642 284673 278961 324476 321821 339648 342639 349911 348188 383317 385275 617222 646798 41.15 67.6 1
12:10:51 2023-09-28 327727 329193 86340 82932 125257 128350 128338 127211 94011 91453 99574 103375 120377 125244 346291 373314 998089 987953 358815 374079 113634 101224 110194 111348 125762 125178 115385 115757 79635 80642 262310 230643 674341 665761 207478 206265 267776 268149 313953 306146 320611 326712 338855 343784 320206 357403 702184 735853 521122 432426 283360 278568 323037 323781 338687 343189 347820 350014 382100 386856 623215 645523 41.15 67.6 1
12:10:52 2023-09-28 324852 324055 86471 82771 124677 128639 128003 127244 93816 91665 99337 103375 120147 125366 345250 376761 998869 977491 357803 374293 113557 101460 109805 112741 125451 124934 114863 115651 79593 80518 258799 229450 664215 667047 207810 206300 268337 268328 314096 304999 322562 324875 339880 342683 320834 356320 700130 740709 522726 432498 284673 278764 324019 321786 337737 341682 346918 350014 383246 386856 614525 645320 41.15 67.6 1
12:10:53 2023-09-28 327301 323790 86247 82992 124706 128350 128003 127211 93816 91453 99335 103271 120624 123469 348445 373101 998985 988859 359177 374186 113667 101257 110008 111177 125697 124899 114863 115472 79590 80486 261102 229827 673230 667648 209576 206300 268601 269120 312964 306397 321287 326712 339652 343784 318861 357946 703749 729998 521122 430931 283400 278961 322547 323781 336720 342674 347491 350297 382672 385769 622296 645781 41.15 67.6 1
12:10:54 2023-09-28 324699 324055 86251 82874 124969 128597 127914 127244 93783 91645 99130 103337 120182 125313 346291 376761 999613 980345 357803 373994 113168 101460 109994 112741 125451 125003 114863 115651 79449 80518 261102 229450 668191 670857 207299 206300 267811 268706 313868 305500 322598 324875 340945 342683 320348 356532 701156 739301 526783 431209 283462 278961 324019 322310 337772 342674 347269 350826 383281 387402 614525 647618 41.15 67.6 1
12:10:55 2023-09-28 328264 324564 86370 82927 125088 128531 128188 127393 94265 91665 99474 103560 120491 125489 346706 373172 998239 990975 359945 374257 113770 101356 110143 112741 125731 124795 114896 115618 79590 80518 258799 230153 667825 667648 207512 206300 268350 269120 311836 306613 321549 326712 339880 344783 318861 357946 704284 736157 521122 431202 283489 279354 322547 323853 336720 343189 348349 350050 382769 385769 621856 645781 41.15 67.6 1
12:10:56 2023-09-28 324302 323799 86288 82936 124969 128775 128003 127211 93816 91708 99130 103337 120197 125366 345250 376160 999613 982274 358342 374293 113356 101460 109957 112741 125630 124969 114863 115618 79558 80551 260016 229450 673965 670893 207478 205979 267847 269120 313619 305500 323805 324875 341978 342683 319603 357946 701688 738963 524078 431813 283360 279354 324019 322572 338246 341373 349337 350297 383281 386856 614525 649340 41.15 67.6 1
12:10:57 2023-09-28 328775 324260 86673 82771 125333 128604 128256 127285 92712 91605 99645 103637 120722 125805 346742 373279 999022 989366 359872 374221 113388 101426 110109 112707 125624 125231 114863 115584 79558 80486 267964 228478 674072 667648 207802 206300 268565 269048 313261 306793 321549 327174 339880 345267 319828 358454 704211 736604 518241 432426 283993 278961 323001 324273 336684 343429 348313 350261 383210 386856 623386 647618 41.15 67.6 1
12:10:58 2023-09-28 328692 324484 86481 82940 125215 128528 128393 127211 93978 91453 99404 103309 120542 125261 346255 376690 990409 981776 360474 374257 114116 101218 110406 112673 125865 124899 115372 115584 79875 80798 263445 230806 671764 669504 209280 206265 267312 270150 313956 306649 321406 325659 340358 343713 320834 355743 706171 738361 525431 432534 284673 279748 323947 324093 336177 343704 349585 349169 385576 386856 622737 647219 41.15 67.6 1
12:10:59 2023-09-28 324483 322638 86594 82841 125333 128570 128256 127177 94041 91675 99404 103484 120772 123815 346255 372162 1002451 986402 359945 375274 113356 101426 109923 112897 125417 125056 114863 115857 79558 80518 261102 230165 664856 667648 207947 206300 267329 269534 315017 304748 323769 327405 338820 345786 319828 356283 701083 734187 528136 433346 284673 278961 324933 321786 337192 343704 347537 350826 385279 386354 622700 645450 41.15 67.6 1
12:11:00 2023-09-28 324929 323736 86333 82932 125051 128528 127969 127211 93912 91453 99234 103342 120229 125418 346291 372162 993257 983246 360582 373696 113245 101190 110227 111143 125630 122206 114797 115903 79526 80753 262310 230806 668561 665543 209873 207128 266473 270366 312997 305930 324556 327491 338784 345751 320834 354630 702184 735420 518453 432606 283868 277490 323492 322763 337701 343740 347783 349978 387361 386856 626153 648539 41.15 67.6 1
12:11:01 2023-09-28 324293 324516 86337 83016 124639 128741 128030 127781 93879 91705 99404 103551 120232 125628 348765 371866 1002487 986048 361665 374293 113013 101426 109737 112897 125297 125108 114863 115890 79504 80518 261102 229415 662927 667047 210170 205944 267740 269914 313547 305930 324035 324803 341677 345509 318861 357077 699563 737865 523791 431848 284673 279748 323983 321821 339508 341338 346400 351357 384395 386856 615833 645781 41.15 67.6 1
12:11:02 2023-09-28 327228 323727 86277 82940 125021 128528 127969 127211 93912 91579 99335 103484 120197 125418 346255 371310 998259 991331 364063 374150 113323 101325 110008 111177 125910 125283 115352 115837 79743 80486 261102 230153 670170 669067 210616 205915 267740 270521 312086 306577 322297 326531 339737 344783 318343 356825 704247 729985 520875 431202 284673 278265 322511 323553 339167 342674 346801 351429 385550 385733 619479 645450 41.15 67.6 1
12:11:03 2023-09-28 326375 324740 86456 82940 124669 128501 127969 127570 94201 91675 99302 103375 120229 125453 345250 376389 999577 983209 359135 374293 113557 101426 110033 112707 125417 124934 114863 115618 79679 80739 265601 229415 663648 670893 207478 205944 268904 269084 313071 305930 322562 324875 341978 342647 318861 357910 702148 739845 525125 431813 285481 279354 323983 322274 337701 341100 348843 350790 383826 387402 614489 647618 41.15 67.6 1
12:11:04 2023-09-28 327546 323599 86366 83016 125017 128350 128003 127211 93945 91486 99545 103641 120689 123606 348765 373137 1001154 985973 358631 374114 113700 101257 110160 112795 125624 124899 115398 115584 79679 80655 272196 228703 668438 667648 210170 206162 268422 268634 313840 305930 321549 327405 338891 344783 320312 357620 702148 734491 521122 431286 284192 278532 323983 323290 336413 343669 348020 350261 382672 387402 623178 647618 41.15 67.6 1
12:11:05 2023-09-28 323583 323628 86337 82936 124677 128771 127969 127211 93848 91612 99269 103342 120149 125453 346013 373279 998313 978140 360003 374257 112915 101426 109771 112863 125384 124969 114830 115777 79558 80772 261102 230165 667985 669541 207512 206944 266135 269724 314436 304748 325736 324875 340634 344748 321808 354093 699599 739264 525125 435126 284270 279354 324933 321524 338484 342399 348313 349204 386472 386084 619176 647256 41.15 67.6 1
12:11:06 2023-09-28 324893 324055 86362 82742 125296 128501 128366 127305 94072 91542 99474 103527 120491 125594 348765 371985 1004720 988155 359967 374328 113258 101460 109940 111486 125384 125283 114830 116003 79449 80831 261102 231243 662949 668593 208126 206300 267740 269950 314796 304035 323291 326712 338855 346586 320571 356825 700057 729890 525431 433346 284673 278043 324933 320776 338484 343429 346728 351073 384721 386354 619479 645781 41.15 67.6 1
12:11:07 2023-09-28 324134 323763 86337 82940 124644 128775 127880 127631 93848 91771 99097 103551 120232 125698 345735 373576 996189 980072 364308 374293 112850 101460 109771 112897 125216 125178 114830 115970 79504 80772 261102 229968 660263 670857 207802 206300 266135 270748 313071 305715 324298 324875 340945 344748 320834 354667 702184 738406 522096 431817 283667 279148 323719 321786 338472 341612 348843 350261 387943 386605 616012 649302 41.15 67.6 1
12:11:08 2023-09-28 323619 324505 86352 82927 124954 129244 127744 127918 94039 91958 99271 103847 120232 125821 345770 371085 1004645 985136 359967 374293 112883 101460 109994 111486 125317 125143 114830 115936 79558 80518 260016 229611 662260 667047 208452 206122 267740 269724 313796 305930 324263 324803 340945 345267 319344 357367 700093 736641 525125 431202 284673 279748 324019 322274 339782 341338 346764 351357 384431 386856 614489 645781 41.15 67.6 1
12:11:09 2023-09-28 324640 324055 86214 83082 124639 128775 127580 127244 93783 91675 99097 103375 120149 125628 345215 374435 991850 977491 364566 373994 113168 101426 109737 112863 125417 124969 115345 115618 79449 80518 261102 229990 665857 667047 209901 206300 267364 270748 311902 306361 323279 324839 341425 343713 320312 355743 702221 738507 526783 431817 284673 279113 321987 322763 339258 341879 348589 352728 385442 384976 617983 649461 41.15 67.6 1
12:11:10 2023-09-28 324519 324111 86475 82870 125127 128528 127935 127211 93945 91675 99097 103527 120197 125594 345735 376425 1001031 982825 358055 374293 113323 101426 110033 112863 125596 124969 114830 115777 79558 80518 261102 229415 665613 670893 207478 206122 268376 269084 313583 304784 323278 324875 342496 343197 319828 357946 702184 738963 522456 432426 283449 279354 323983 322274 339648 341612 349337 350261 383246 387402 615397 647359 41.15 67.6 1
12:11:11 2023-09-28 328692 324055 86315 82936 125257 128350 128037 127001 93881 91356 99437 103200 120409 125209 346255 376124 990409 981041 360546 374257 113770 101218 110406 112673 126073 124865 115530 115551 79753 80486 258799 228348 672014 668593 207443 206334 267192 270366 313619 306577 320611 325396 340909 343713 320869 355707 705318 739228 525125 436125 285279 279676 323732 324622 336542 343323 350329 352265 386048 387294 623510 647219 41.15 67.6 1
12:11:12 2023-09-28 324568 324060 86366 83109 125262 128714 127969 127211 93945 91675 99097 103375 120574 125576 345770 376725 999540 977454 359580 374293 113323 101426 109771 112897 125417 124969 114863 115777 79558 80772 261102 229772 665729 667047 208985 206369 267776 268895 314796 305035 323052 324875 340681 343197 320869 356825 701156 742247 519787 432340 285077 278961 324704 322274 338246 342674 349612 349204 383856 385779 618094 647256 41.15 67.6 1
12:11:13 2023-09-28 327764 323768 86399 82932 125055 128775 128037 127211 93978 91612 99437 103375 120344 125366 346255 373066 1000257 988435 359690 374150 113700 101291 110347 111177 125910 125109 115464 115757 79699 80518 261102 228703 669795 667913 210170 206300 268601 268670 313840 306361 324893 327405 338891 344783 320312 357946 703712 733861 528136 433039 283993 278961 323983 323781 338448 343704 348349 350826 382941 386856 623693 645523 41.15 67.6 1
12:11:14 2023-09-28 324821 323832 86306 82936 124669 128562 128153 127495 93945 91486 99302 103375 120229 125488 345735 376725 998125 977454 357767 374293 113582 101460 109923 112897 125417 124969 114863 115618 79449 80772 261102 229807 667327 670490 207810 206334 267267 269084 314574 305035 323279 326712 340909 343713 321808 356536 700130 739301 525431 432651 285279 278961 324933 322310 338246 342639 347198 349732 383881 385240 617255 646762 41.15 67.6 1
12:11:15 2023-09-28 328022 324055 86366 82705 125055 128562 128037 127211 93945 91505 99545 103713 120657 123641 348765 373137 1000442 988785 358087 374114 113667 101291 110109 112707 125745 124934 114896 115618 79721 80674 261102 228703 678006 667175 209576 206231 268601 268859 314096 306361 321549 327174 340130 345267 319863 357946 704247 735601 521122 430958 284281 278961 324019 323817 336684 343669 347527 350297 383246 387402 623656 647618 41.15 67.6 1
12:11:16 2023-09-28 325522 324055 86222 82936 125017 128652 128003 127563 93945 91708 99267 103409 120149 125488 346013 376124 998832 976761 357803 374293 113323 101460 109923 112897 125451 125021 114830 115810 79590 80551 265601 229772 664215 669541 207154 206403 267776 269120 314508 305035 324787 324875 340669 343748 321844 355780 700130 739337 523740 432642 285279 278961 324933 322310 338246 342674 349833 348923 384431 386084 617390 647292 41.15 67.6 1
12:11:17 2023-09-28 327509 322817 86685 82775 125469 128501 128188 127109 94234 91542 99611 103384 120689 125594 348765 372056 1002451 986711 356978 374293 113582 101358 110033 112863 125417 124969 114863 115618 79679 80674 261102 229968 666839 667175 207981 206300 267491 269120 313738 305035 322562 325431 338891 345822 320312 356572 701652 729926 521122 431817 284673 278961 324933 322763 337263 343775 347820 350790 384726 386389 623656 647618 41.15 67.6 1
12:11:18 2023-09-28 324857 324600 86247 82932 125021 128562 128003 127244 93945 91771 99335 103442 120314 125488 345286 376124 997383 977219 358342 375118 113356 101460 109771 112930 125451 125003 114863 115890 79504 80804 261102 230165 667850 669541 207154 207302 266954 269534 315017 304999 324298 324875 340945 345302 322296 355456 700130 743288 522726 435235 284673 279354 324933 321786 338520 342674 348843 348678 384757 387876 619704 651236 41.15 67.6 1
12:11:19 2023-09-28 324748 323983 86512 82903 125152 128604 128044 127109 94201 91605 99370 103375 120229 125453 346291 371570 1003800 986674 358378 375154 113245 101460 110189 112930 125451 125003 114863 115651 79590 80772 261102 230524 663109 667648 208126 206334 267811 269986 315202 303749 323279 325396 338891 345857 320312 356572 701652 730323 522456 431853 284673 279354 324933 321821 337737 343740 347856 351357 385621 386424 623386 647618 41.15 67.6 1
12:11:20 2023-09-28 324363 324264 86280 82932 124964 128686 128003 127244 93881 91708 99267 103375 120662 125401 345250 373314 996677 976032 359171 374293 113168 101460 109771 112930 125451 125091 114830 115890 79590 80772 260016 230524 668097 667011 207836 207267 266767 269986 313773 304999 323543 324875 341713 344783 322332 354667 700130 739301 522726 436506 284471 279354 324717 322023 338543 343182 348046 349133 386636 387948 618057 650848 41.15 67.6 1
12:11:21 2023-09-28 323727 323133 86475 82903 125055 128652 128003 127244 93945 91761 99545 103375 120344 125401 346291 371050 1005299 986513 360003 374293 113168 101460 109923 112774 125451 125003 114830 115890 79558 80772 261102 231207 665304 668593 208161 206300 267776 269986 315053 304071 323745 326712 338891 346343 320348 356825 701156 735601 525125 431209 285077 278071 324933 321786 338520 343740 347537 351109 385621 386424 619990 647158 41.15 67.6 1
12:11:22 2023-09-28 323902 323540 86247 82932 124710 128810 128003 127665 93945 91805 99130 103585 120232 125558 346048 374172 996189 977565 363793 374328 113360 101741 109771 112964 125331 125003 114830 116003 79449 80804 261102 230130 660692 670893 207836 206334 266447 270748 311836 305070 324299 324875 341461 344783 320834 354667 702221 740674 521122 435196 284270 279468 323875 321678 339675 342533 348733 351213 387317 387330 616343 646305 41.15 67.6 1
12:11:23 2023-09-28 322399 324263 86399 82932 125055 128775 127969 127278 93881 91805 99476 103737 120262 125523 346013 371050 1004696 986011 361996 374328 112883 101460 109771 112964 125211 125212 114830 116003 79417 80804 259872 230847 663541 669541 210170 206300 267776 270366 314060 304534 324564 324875 340166 346900 319863 356861 699599 734745 523791 431039 284673 277878 324933 320847 339818 343189 346472 351429 385279 385814 618131 645781 41.15 67.6 1
12:11:24 2023-09-28 324965 323312 86288 82940 125076 128775 128037 127244 93978 91771 99267 103409 120377 125875 348445 373921 999683 991406 362550 374186 113356 101569 110008 113074 125731 125318 114863 115857 79590 80551 260016 228703 668932 669030 208777 205658 267811 270748 313062 306757 322990 326712 340909 345267 318861 356898 705854 730323 525125 431202 284673 279249 323001 323817 337737 343189 346837 351501 386164 385769 619953 645781 41.15 67.6 1
12:11:25 2023-09-28 322925 324336 86222 83331 124950 129108 127614 127877 93816 91838 99097 103618 120149 125891 346029 371085 1004696 986048 359967 374328 113225 101741 109771 113042 125072 125125 114830 116003 79590 80772 260016 229415 662992 667083 208667 206300 267491 269950 313619 305930 324600 324875 340981 345857 319603 357403 700130 729998 523791 432119 284673 283625 324019 321857 340332 341612 346801 351429 385299 385205 616343 645781 41.15 67.6 1
12:11:26 2023-09-28 326720 324282 86399 82932 125084 128810 128366 127427 94265 91665 99578 103560 120574 125699 348765 373732 998948 991682 360366 374328 113388 101426 110067 112741 125484 125091 115385 115777 79731 80739 261102 228348 670664 669541 209873 206157 268979 269950 313107 306829 322335 325168 340716 345337 318896 358454 706354 729962 528136 431848 284232 278071 323037 324803 337228 343464 348056 351357 383281 386312 621856 645781 41.15 67.6 1
12:11:27 2023-09-28 324924 322822 86399 82932 125055 128686 128003 127244 93914 91645 99437 103409 120229 125488 345286 376761 1001777 983246 358342 374293 113388 101460 110215 112808 125451 125003 114896 115810 79590 80772 261102 229486 664230 670893 207836 206300 268601 269760 314788 305930 323279 326712 342496 343473 320348 358454 702184 738580 521122 430670 283993 283589 324476 322835 338520 342674 347269 351429 384161 385205 615433 647618 41.15 67.6 1
12:11:28 2023-09-28 327972 324275 86616 82800 125329 128672 127935 127143 94138 91638 99543 103598 120607 125629 346255 373314 996189 988889 361959 374079 113770 101460 110177 112774 125484 124969 115497 115651 79622 80772 261102 228543 668439 668593 208161 206300 268953 269950 312371 306829 322299 326712 340394 345302 318896 357946 705318 734563 521122 431202 284227 278265 323037 324803 337737 343740 348349 351393 383032 386584 622774 647158 41.15 67.6 1
12:11:29 2023-09-28 326536 324255 86400 82936 125227 128741 128037 127244 93945 91738 99370 103551 120344 125453 346013 376725 1001740 982936 358306 375118 113388 101460 110109 112897 125630 125143 114896 115970 79590 80772 261102 229807 668191 672316 207947 206334 268979 269724 314574 305930 324033 326712 341978 343713 320798 357946 702148 739035 522456 431857 284259 279551 324933 322799 339648 342949 350753 352728 385028 387876 621211 649127 41.15 67.6 1
12:11:30 2023-09-28 324784 323628 86564 82833 125367 128570 128434 127075 94074 91579 99404 103342 120459 125366 348765 371464 1004622 986674 360510 376310 113290 101741 109923 112930 125331 125178 114863 116003 79558 80772 261102 231340 664200 668593 208161 206334 267776 270366 314694 304748 324528 327174 339642 346864 320312 356825 701120 729962 522456 431173 285077 279748 324933 321784 338757 343740 347537 351357 385621 386389 621513 647618 41.15 67.6 1
12:11:31 2023-09-28 324635 324283 86315 82940 125013 128810 128003 127843 93945 91771 99234 103585 120344 125698 345770 374400 996189 981776 364859 374328 113103 101741 109771 113009 125211 125178 114830 116163 79590 80915 261102 229737 670251 670893 208126 206369 266954 270748 313107 306361 324564 324875 342230 344783 320834 355743 704247 739228 528136 432300 284875 282126 323696 323002 340045 342498 348439 351213 387835 387021 617034 649424 41.15 67.6 1
12:11:32 2023-09-28 324559 324251 86341 83283 124644 129237 127757 127952 93816 91898 99302 103585 120229 125786 348692 375453 1001740 985072 359388 374293 113388 101460 109999 112897 125451 125003 114863 115970 79590 80772 265601 229772 665370 672863 208126 206334 268601 269950 314096 306361 324298 324875 342979 343713 319863 358708 702221 738963 525125 432426 283993 279748 324476 322835 338757 341647 347233 351429 384972 385240 615833 647359 41.15 67.6 1
12:11:33 2023-09-28 328728 324055 86403 82936 125051 128775 128037 127244 93945 91675 99437 103518 120344 125453 346013 376124 990446 980345 360546 374293 113770 101426 110143 112741 125658 124934 114896 115618 79622 80772 261102 227958 669050 667011 208126 206369 267263 270366 313583 306829 322037 327174 342014 343748 321546 356532 706061 742553 528136 432462 285481 279748 322893 324658 337559 343563 350827 350929 387332 386856 621343 647292 41.15 67.6 1
12:11:34 2023-09-28 327886 324560 86518 83254 125219 128775 128037 127631 94234 91805 99437 103551 120459 125663 346255 376761 1002524 983246 361209 375417 113388 101460 110033 112930 125624 125212 115537 115970 79590 80772 261102 229772 665292 672863 209901 206334 268979 269950 314538 305930 323543 326712 342979 343713 320834 358454 702221 741759 525431 431173 284227 279748 324704 322835 338722 342674 350481 350790 384431 385779 617693 647292 41.15 67.6 1
12:11:35 2023-09-28 327691 323807 86551 82932 125468 128311 128639 127001 94140 91453 99574 103200 120574 125209 346291 375596 994777 983246 360546 374328 113388 101460 110062 112897 125451 124969 114863 115970 79590 80772 261102 229415 678090 669541 207981 207013 267776 270557 314531 306649 324556 328528 341654 344606 322189 355845 706208 744047 526783 432556 285481 279748 324704 324803 336684 343740 349649 352728 387634 387675 625500 647292 41.15 67.6 1
12:11:36 2023-09-28 324893 324969 86508 82936 125055 128893 128037 127421 93978 91771 99437 103551 120377 125488 346291 376725 999577 977528 358055 374328 113745 101460 110143 112930 125658 125091 114896 115970 79820 80804 261102 230130 666115 667047 207478 207446 269093 269950 315497 305930 323579 326712 341461 343784 322822 357114 702184 743555 524078 435126 283449 279354 324933 322310 338793 343153 347233 350297 384125 385814 618131 647256 41.15 67.6 1
12:11:37 2023-09-28 328728 323808 86403 82936 125088 128558 128338 127244 94011 91612 99437 103518 120491 125244 346255 376725 990446 982511 360546 374293 113765 101426 110517 112741 125865 124725 115484 115584 79840 80551 258799 228703 689117 670855 209873 207382 267526 270639 313917 306793 321929 328100 341522 343607 322117 356678 707356 739228 519787 432606 285683 279712 324704 324766 337948 343740 347269 351249 386780 386312 618131 647939 41.15 67.6 1
12:11:38 2023-09-28 324893 324055 86399 82932 125088 128775 128037 127543 93914 91771 99335 103551 120344 125488 345250 375297 1002487 985346 359424 374293 113421 101741 110033 112930 125417 124969 114896 115970 79590 80804 261102 229450 663252 671877 208161 206300 268601 269986 314096 306397 323279 324514 342737 343748 319828 358691 702221 738116 523791 432119 283396 279748 324667 322799 338757 341612 348843 351429 384431 387804 614268 648353 41.15 67.6 1
12:11:39 2023-09-28 327949 323803 86546 82894 125276 128672 128290 127407 94266 91765 99611 103670 120427 125476 346013 373839 998259 992482 359388 376310 113421 101460 110177 113108 125731 124969 114896 115777 79622 80551 261102 229501 671534 668593 208161 206300 268979 270366 313583 306829 322299 325659 340945 346359 319828 358962 705818 736677 522456 431202 284312 278265 323528 324803 337737 343704 348843 353771 383281 385275 625057 646305 41.15 67.6 1
12:11:40 2023-09-28 324374 324055 86374 82940 124660 129202 128003 127665 93978 91771 99404 103551 120362 125663 345286 373314 1004696 985346 359424 374328 113356 101460 109957 111388 125451 124969 114863 116003 79590 80859 261102 229772 668438 671877 208486 206300 268412 269986 314096 306563 323279 324875 342979 344783 319603 358454 704284 738799 525125 432426 283856 278037 324476 322477 340045 342153 348623 351249 385171 387948 616159 648041 41.15 67.6 1
12:11:41 2023-09-28 327327 323947 86512 82870 125363 128741 128003 127244 93978 91771 99404 103527 120869 125559 346291 373314 999022 991682 360510 374328 113421 101538 110143 112897 125484 124969 114896 115618 79622 80518 260016 228383 671413 669067 208452 206265 268979 270459 313107 306541 322562 325204 340909 345822 319603 358962 706354 730359 521122 431202 283396 278300 323037 324803 337737 343740 348843 351465 384431 384678 621820 645781 41.15 67.6 1
12:11:42 2023-09-28 324965 322742 86612 82936 125080 128775 128037 127543 93978 91805 99404 103551 120344 125453 345250 375596 1001740 983246 358378 374328 113168 101460 110067 112774 125417 124969 114863 115890 79590 80772 261102 229450 668931 671877 208161 206334 268601 269950 314096 306361 323315 326445 342979 343748 320348 358708 702221 740709 518241 432929 286292 279676 324861 323637 338650 342789 350827 350646 384288 387948 618131 647256 41.15 67.6 1
12:11:43 2023-09-28 327437 323827 86407 82808 125296 128638 128037 127421 94011 91924 99437 103851 120574 125488 345770 373314 998259 989591 358342 374293 113421 101426 110143 112741 125658 124969 114896 115618 79622 80772 261102 228668 670492 668593 208632 206369 269357 269986 313619 306829 322562 325730 340945 345857 320348 359656 705818 735794 529488 432426 285089 278071 324019 324839 338530 343740 348843 351393 383317 385205 623693 646037 41.15 67.6 1
12:11:44 2023-09-28 324893 323735 86399 82932 125084 128805 128037 127455 93978 91805 99404 103585 120344 125488 346013 374507 1002524 985346 359460 375131 113421 101460 110033 112930 125451 125003 114863 116003 79622 80915 261102 229772 673837 672352 208161 206162 268979 270366 314096 306613 324071 326712 342762 344758 320584 358742 704101 740563 522456 433039 286292 279748 324825 323601 338650 342125 347233 351249 385585 387804 618703 648539 41.15 67.6 1
12:11:45 2023-09-28 326902 324055 86710 82936 125560 128851 128338 127244 94140 91805 99437 103442 120377 125488 346291 373576 996640 990331 360510 374293 113388 101460 110177 112930 125484 124969 114896 115618 79622 80551 261102 228348 670664 668593 208161 206300 269168 270557 313107 306829 322562 325434 340981 345822 319603 358999 706354 729962 522456 431813 284263 278300 323073 324803 337772 343182 348843 351465 383317 386856 621820 647158 41.15 67.6 1
12:11:46 2023-09-28 324929 323844 86280 82932 124677 129202 127914 127631 93978 91805 99574 103442 120344 125523 345770 373314 1001777 984646 359460 374328 113388 101637 110033 112930 125451 124969 114896 115890 79622 80804 261102 229772 664756 671841 208486 206771 268728 270207 313809 305355 323471 324766 342870 345160 320170 358852 702039 737840 529488 432426 283993 278300 324933 323493 340045 341612 349585 351465 385008 386706 615723 645849 41.15 67.6 1
12:11:47 2023-09-28 324604 324055 86560 82940 125258 128810 128037 127244 93978 91805 99437 103442 120377 125488 346255 372198 998313 989628 360582 374903 113421 101460 110143 112930 125451 125003 114896 115651 79622 80804 261102 228543 668315 669541 208812 206128 268601 270748 313143 306829 322598 325204 340981 345857 319828 358454 706354 729890 523509 431813 283396 279148 323073 324803 338282 343740 348843 351249 385657 386856 621820 647158 41.15 67.6 1
12:11:48 2023-09-28 324924 324055 86395 82940 125088 128810 128071 127577 94107 91838 99437 103442 120312 125435 345250 375033 1003931 985346 359460 375154 113421 101741 110067 112964 125451 125003 114896 115810 79622 80863 263445 231463 664628 673349 208673 206265 268907 270639 314395 306397 323891 324478 342870 343748 320348 358999 703215 742249 523791 433039 284227 278265 324704 322835 338543 342294 347233 351501 385314 385275 616343 645392 41.15 67.6 1
12:11:49 2023-09-28 324965 323799 86441 82936 125253 128810 128071 127665 94011 91805 99437 103442 120377 125576 346291 371085 995935 989628 363757 374328 113421 101671 110177 112964 125484 125003 114929 116003 79622 80804 261102 228773 670916 667011 208882 206334 268412 270337 312887 306829 322598 325168 340981 345857 319344 357946 706354 729890 526460 431813 283365 279148 323791 324309 338282 343704 348349 353308 387073 387538 623424 647544 41.15 67.6 1
12:11:50 2023-09-28 324888 324055 86366 82932 124935 128775 127969 127563 94074 91771 99404 103518 120344 125594 345215 373314 1002451 985346 359388 374854 113356 101741 110109 111486 125630 122020 115398 116156 79776 80896 261102 230806 668068 673349 208673 206197 268800 270711 314060 306361 323543 324609 342870 344465 319792 358962 704247 739104 525125 433039 284192 278265 324933 323745 339472 342861 348282 351429 384972 385814 616306 648539 41.15 67.6 1
12:11:51 2023-09-28 327972 324035 86366 82932 125261 128737 128304 127509 94139 91771 99437 103446 120377 125541 346291 373279 999540 990294 360969 374293 113732 101426 110296 111543 125624 124934 115484 115618 79785 80739 261102 228348 669417 669067 208452 206944 269357 270330 313804 306563 322562 325659 340873 345822 320537 359509 708359 737755 528136 432426 284947 279640 323696 324190 339648 343599 348733 351249 384252 387912 623473 648427 41.15 67.6 1
12:11:52 2023-09-28 328582 323911 86485 82936 125257 128741 128427 127359 94460 91731 99643 103484 120542 125418 346013 376582 993294 983209 360582 374293 113765 101499 110483 112863 125865 124899 115564 115584 79872 80739 260016 228703 682978 669541 208092 207446 267776 270482 314060 306829 322037 325694 341425 343748 322296 356825 707356 739228 519787 432849 285077 278300 324933 324766 336684 343740 347269 350297 386708 386856 618131 647256 41.15 67.6 1
12:11:53 2023-09-28 327496 323808 86740 82932 125055 128613 128003 127211 94074 91738 99404 103518 120459 125453 346013 373279 999022 988673 360546 374293 113421 101460 110109 112897 125451 125458 114896 115857 79622 80772 261102 230153 672037 668864 208452 206265 268979 270748 313071 306829 322562 325399 341425 345822 319792 359251 706024 737476 522456 432352 286292 281330 323576 324658 338306 345776 349475 351249 384360 385240 625020 646269 41.15 67.6 1
12:11:54 2023-09-28 328204 324408 86518 82936 125223 128775 128003 127597 94428 91798 99437 103551 120459 125418 346255 376425 994740 980382 360546 374293 113732 101426 110143 111388 125658 125021 115372 115618 79840 80739 262310 229501 673529 670966 208126 207446 268412 270748 314024 306003 322526 325659 342496 343748 321844 356825 708359 739337 521122 432570 285481 278884 323983 324141 337701 343704 348246 351321 386744 386856 617947 647256 41.15 67.6 1
12:11:55 2023-09-28 328259 324055 86493 82932 125398 128741 128304 127421 94140 91771 99574 103551 120542 125453 346291 373314 999022 991035 359424 376246 113732 101426 110143 112897 125865 125021 115564 115944 79785 80772 260016 229990 674449 668593 208452 207127 269357 270366 314060 306685 323255 328259 340658 346201 320655 359435 706208 738653 529488 433039 287106 279748 324476 324803 337737 344739 349337 353113 383840 387948 623693 647618 41.15 67.6 1
12:11:56 2023-09-28 328728 324039 86830 82940 125463 128652 128427 127211 94140 91738 99574 103518 120574 125384 346291 376124 993294 982955 360546 374293 113954 101426 110551 112819 126073 125341 115597 115584 79840 80772 265601 228773 672014 668301 207947 207590 267776 270748 313938 306829 322037 325730 340945 344748 322786 356825 707356 739264 518241 435090 285077 278300 324933 324766 336720 344456 348246 350826 386780 386856 619953 648208 41.15 67.6 1
12:11:57 2023-09-28 327759 323599 86526 82940 125227 128775 128037 127421 94107 91771 99437 103551 120377 125453 346291 373576 999022 991035 360510 375382 113765 101637 110143 112930 125831 124969 114896 115777 79785 80772 262310 230153 667456 669394 210765 207059 269178 270482 313660 306793 322908 328100 340766 346408 320170 359653 706318 734382 522456 431813 284263 279676 323803 324766 338211 343740 348843 354386 384252 386130 625057 646269 41.15 67.6 1
12:11:58 2023-09-28 329426 323927 86399 82932 125428 128984 128393 127509 94107 91738 99574 103551 120491 125488 346327 377292 993257 983209 360582 376246 113765 101426 110517 112897 125865 124934 115564 115910 79872 80551 264943 228348 672021 667011 208161 207740 268412 270748 314060 306829 322526 325730 342460 343784 322296 357367 708359 739301 525125 432606 285279 278335 324704 324839 337429 344739 348002 351163 387325 386856 621100 651274 41.15 67.6 1
12:11:59 2023-09-28 327899 324055 86467 82940 125261 128775 128393 127543 94140 91805 99437 103518 120491 125488 346813 373874 999540 991777 360510 374854 113421 101460 110330 111646 125658 125143 115749 116156 79962 80863 257761 230153 677820 669541 208708 206231 269700 270567 313404 308298 322562 325659 340945 345822 319828 359690 710333 735528 521122 431813 284263 281294 323839 323949 338211 343740 348843 351465 384395 387402 623620 647618 41.15 67.6 1
12:12:00 2023-09-28 332782 323808 86432 82932 125257 128775 128037 127421 94140 91771 99574 103518 120459 125453 346255 376425 993257 981776 360582 374293 113765 101533 110406 112863 125831 124934 115564 115584 79872 80518 265601 227993 672897 669541 208126 207590 267811 270482 314096 306829 322490 325694 342460 344748 322296 357367 707356 739301 525125 432606 283325 278335 324019 324839 339648 343493 350716 353230 387217 387682 625353 651311 41.15 67.6 1
12:12:01 2023-09-28 325097 323599 86399 82932 125257 128775 128215 127543 93978 91931 99404 101274 120377 125663 346255 371606 1005409 986748 360510 375695 113634 101819 110245 111486 125350 125388 115385 116223 79776 80928 263445 231425 671161 669468 208777 206369 267811 270748 315942 305535 324564 327881 340323 347667 320834 357910 704145 734491 523290 432157 283838 278300 324933 321786 339818 344739 347820 351429 386164 387271 619953 647618 41.15 67.6 1
12:12:02 2023-09-28 324897 324055 86407 82940 125261 128775 128037 127509 94107 91805 99404 103551 120459 125488 346255 369942 995384 987452 363793 374293 113421 101460 110143 112930 125451 124934 114896 115970 79590 80804 260016 229380 668638 667648 208812 207267 266954 270748 313547 306613 324035 325431 340430 347946 321808 356536 706354 730251 523791 436125 285481 282126 324332 324129 339375 343634 347637 351321 387835 387912 623473 648265 41.15 67.6 1
12:12:03 2023-09-28 322889 324055 86374 82936 125059 129202 127969 127965 93978 92028 99267 103689 120147 122627 348728 373030 1004683 987953 360112 375011 113700 101639 110041 113108 125523 125353 115431 116063 79788 80772 261102 229772 668315 673349 209361 206300 268979 270366 314538 306829 324528 324875 342979 345503 320312 358708 702148 736277 520875 432426 286089 278300 324933 323781 340846 341647 348843 351501 385585 385814 616343 647618 41.15 67.6 1
12:12:04 2023-09-28 327242 323144 86403 82936 125253 128775 128003 127278 94074 91738 99437 103709 120262 125488 345735 372756 996189 989628 360316 374293 113421 101460 110143 112897 125451 124899 114896 115890 79622 80772 261102 230153 677212 669541 208486 206300 268979 270748 313107 306829 323052 327527 341690 346059 320288 359288 708249 737343 518034 432389 286292 281330 323576 324586 338341 344739 349337 351501 385585 386856 621637 648539 41.15 67.6 1
12:12:05 2023-09-28 328724 323818 86441 82940 125088 128851 128037 127543 94107 91932 99437 103551 120459 125488 346255 376160 993330 981813 360546 374293 113765 101460 110177 112897 125745 124934 115405 115618 79731 80739 261102 227993 670739 667047 208161 207267 267811 270748 313583 306829 322526 327174 342979 344748 321808 357403 707356 742847 519787 432574 285481 278300 323037 324839 338494 343189 347269 351073 386780 386856 618131 647256 41.15 67.6 1
12:12:06 2023-09-28 326477 323832 86560 82940 125253 128741 128003 127421 93978 91771 99437 103480 120491 125598 346291 373350 999022 991035 360546 376310 113388 101460 110143 112930 125451 125021 115372 115618 79622 80772 272196 228703 669673 669541 208632 206300 268764 270531 313297 308456 323327 328100 340802 346460 319721 358852 706171 735908 522456 431813 284059 279148 323983 324803 338650 344774 349337 353199 385585 386856 623424 647507 41.15 67.6 1
12:12:07 2023-09-28 328000 324055 86407 82940 125261 128775 128003 127421 93978 91771 99437 103518 120377 125663 345250 375896 993330 980382 360582 375382 113421 101741 110177 112930 125745 125458 114896 115810 79840 80772 262310 229501 667166 671331 208452 207267 267847 270748 313107 306012 323507 325399 342979 344748 321844 357403 707356 739337 528136 432570 283334 278300 323001 324839 338757 344946 348282 351357 386780 386856 618131 648208 41.15 67.6 1
12:12:08 2023-09-28 327764 324055 86432 82927 125088 128775 128360 127421 94107 91771 99574 103442 120427 125488 346013 372269 999022 991777 360546 374293 113421 101460 110143 112930 125745 124969 114896 115777 79731 81021 262310 230479 668069 669431 208708 206231 269096 270675 313440 306793 323399 328100 341558 346829 322233 359911 707356 734491 522456 431899 284192 279249 324019 324803 338757 343634 348843 351501 385621 387402 622700 647158 41.15 67.6 1
12:12:09 2023-09-28 328240 324055 86441 82940 125261 128989 128304 127665 94107 91805 99574 103551 120441 125576 345286 376196 993330 982511 360582 375167 113765 101460 110330 112930 125691 124969 115484 115970 79872 80804 265601 229501 670166 670857 208486 207886 268412 270748 313840 306685 322598 325431 342979 345302 322296 357946 708359 742847 525125 432642 283793 279148 323755 324839 338246 343704 348282 354653 387382 387494 624312 652704 41.15 67.6 1
12:12:10 2023-09-28 328240 323827 86432 82932 125290 128775 128427 127543 94107 91771 99437 103551 120574 125488 346327 373874 999577 992519 360510 374328 113765 101460 110143 111406 126045 122038 115590 116156 79917 80873 267964 230153 668561 669541 208708 207128 269700 270748 314024 305968 323279 325694 341414 346443 319828 359472 708163 736677 530797 433039 285098 278335 324019 324550 338246 343775 349337 351465 384395 387402 623656 647618 41.15 67.6 1
12:12:11 2023-09-28 328204 323599 86403 82936 125290 128775 128037 127421 93978 91771 99470 103409 120459 125366 346291 376425 993330 982548 360582 374328 113765 101533 110330 112897 125778 124934 115405 115584 79763 80772 260886 228029 670158 667011 208196 207625 268224 270301 314132 306829 322299 325694 342496 344783 322332 357656 707857 742810 526783 435090 283360 281294 324188 324586 339648 344492 350827 350718 386600 387682 621637 650848 41.15 67.6 1
12:12:12 2023-09-28 327405 324251 86863 82932 125381 128686 128427 127244 94011 91486 99470 103409 120459 125244 346291 373017 998832 991644 359872 375167 114012 101673 110381 113142 125764 123713 115464 115870 79917 80873 263445 228703 670659 667913 208777 207302 269736 269950 315017 306829 322562 326453 340981 346479 321582 359874 706354 738799 529488 431974 285133 279748 324933 324803 337772 343458 348843 351393 384431 385814 624614 646305 41.15 67.6 1
12:12:13 2023-09-28 328473 323595 86441 82940 125257 128775 128338 127543 93978 91771 99437 103409 120377 125453 346255 376725 992482 982511 360582 374328 113765 101460 110177 112741 125658 124934 114896 115584 79785 80518 260886 227958 674846 667047 208452 207302 267847 270748 314096 308456 322526 327527 342737 345302 322296 357074 707099 745631 522456 432579 285886 281330 323839 324766 338341 343599 350827 351249 387181 387402 621380 648704 41.15 67.6 1
12:12:14 2023-09-28 326839 323799 86436 82940 125428 128810 128037 127543 93978 91805 99437 103885 120920 125928 348728 373625 1001154 992371 360438 377910 113856 101639 110347 113186 125731 125143 115405 115970 79785 80804 263445 230806 669301 669541 208847 207059 269357 270711 314060 306012 323279 325694 342014 346900 320348 357121 707356 735601 535339 432426 284698 278335 324019 324839 338484 343810 348843 351249 385008 384971 623693 645356 41.15 67.6 1
12:12:15 2023-09-28 324712 324055 86344 82936 124882 128989 128037 127665 94011 91931 99404 103810 120229 125523 345250 375596 993330 980382 362513 374293 113421 101741 110177 112998 125484 125003 114896 116003 79731 80915 261102 228703 669302 672352 208486 207446 268601 270748 312887 306361 324047 327237 342762 345538 322189 357763 706208 743863 521956 432520 285886 281728 323037 324803 339782 342709 347233 351321 387691 387402 617693 647292 41.15 67.6 1
12:12:16 2023-09-28 326839 322747 86432 82932 125296 128962 128578 127693 94461 91831 99507 103737 120491 125822 348765 373696 1000405 993097 360546 375417 113765 101645 110177 113142 125484 125108 115372 115810 79818 80915 258799 230153 666846 669541 208847 206334 269357 270531 313583 306541 323088 325694 342014 346378 319863 357086 706354 734527 529488 432119 284760 279148 323983 324839 338757 344774 349585 353526 385585 385860 623215 647158 41.15 67.6 1
12:12:17 2023-09-28 328496 323827 86399 82932 125088 128989 128037 127665 93978 91805 99437 103551 120377 125488 345770 376160 994777 982548 360618 375167 113765 101460 110177 112964 125658 124969 115405 115777 79872 80859 260016 229501 672907 672835 210616 209256 268350 270567 313440 308565 322944 327637 342870 345383 322642 357763 707857 743592 528136 432642 284393 279468 324019 324839 338484 343704 348318 353919 387181 384936 619953 649236 41.15 67.6 1
12:12:18 2023-09-28 332228 324055 86685 82936 125088 128775 128071 127665 93978 91771 99574 103585 120409 125488 345250 375332 1003235 985346 359460 375417 113388 101741 110143 112964 125451 125546 114896 115810 79622 80915 255545 229807 668932 672284 208667 206403 269168 270748 315053 306829 324071 324419 342979 344783 320384 358999 704284 739228 523791 432426 284494 278300 324933 323817 338829 342861 348843 351465 385044 386389 616049 649313 41.15 67.6 1
12:12:19 2023-09-28 328728 323827 86518 82932 125257 128741 128003 127211 94107 91738 99541 103446 120377 125471 346255 376690 993257 983172 360546 374293 113732 101611 110330 112829 125798 124899 115484 115963 79962 80798 260886 230153 682997 671441 208673 207486 268198 270315 313881 306397 322383 325659 342737 344748 322261 357873 706525 742773 515607 432606 284192 279769 324188 324730 338175 343704 348246 351393 387325 387682 618131 648667 41.15 67.6 1
12:12:20 2023-09-28 324338 324055 86366 83164 125021 129202 127969 127843 94074 91898 99541 103551 120377 125663 345977 373279 1002487 987452 360474 375131 113421 101741 110109 112975 125624 125143 114863 116003 79699 80882 261102 229772 666630 671841 208812 207134 268979 270748 315017 306037 324492 324875 342979 345786 320312 358962 703712 740368 523509 433039 284227 278335 324933 324273 340811 342907 349365 355680 385028 387948 617070 649461 41.15 67.6 1
12:12:21 2023-09-28 328436 323507 86526 82940 125430 128737 128304 127211 94107 91675 99574 103518 120491 125418 346255 376654 995483 983246 360546 375118 114012 101504 110542 111338 126045 125109 115736 115757 79972 80730 263445 230479 672521 670454 210170 207590 268376 270748 314538 306563 322418 328564 342424 344748 322559 357367 707062 742627 521122 432606 283440 278918 324704 324478 337701 343740 348282 351357 387325 386856 617947 648208 41.15 67.6 1
12:12:22 2023-09-28 324929 324060 86526 82940 125051 129168 128236 127421 94074 91771 99404 103623 120377 125663 345215 373874 1003947 986048 359424 375118 113388 101741 110109 112930 125624 125021 115372 116003 79622 80989 261102 229933 668561 672827 208777 206369 269168 270748 314760 305643 324035 324875 342979 345509 320548 359472 704247 741002 523791 433543 286902 281294 324717 324093 340392 342533 349796 351357 385406 387948 616086 649424 41.15 67.6 1
12:12:23 2023-09-28 331378 323827 86500 82936 125468 128652 128338 127211 94140 91675 99574 103518 120524 125384 346255 375838 995384 985136 363028 374186 114078 101605 110534 113074 126112 123505 115849 115837 79994 80739 265601 228773 672014 669340 210170 207851 268341 270748 314538 306829 322562 327263 341942 344748 322822 357367 707857 739264 525125 435090 283360 278300 324933 324839 337429 343422 348246 351357 387325 386856 618094 647292 41.15 67.6 1
12:12:24 2023-09-28 324338 324055 86407 82936 125055 128775 128003 127631 94107 91931 99437 103551 120262 125628 345215 373874 1004659 986048 359460 375118 113388 101460 110109 111612 125451 125056 114863 115970 79590 80915 260016 229772 668315 672827 208812 206369 269168 270748 315017 306829 324299 324875 342979 345538 322049 359251 706881 740856 522456 433346 286292 279748 324825 324298 340631 342977 349585 351465 385621 386389 617194 648316 41.15 67.6 1
12:12:25 2023-09-28 328724 324055 86467 82936 125261 128775 128003 127631 94107 91728 99611 103923 121068 123920 348765 376546 993147 983061 360438 377304 114078 101605 110670 112863 126039 124899 115597 115963 79917 80928 261102 229415 672369 669541 208161 207892 268601 270748 315017 306829 323279 327172 341978 345596 323276 357910 708359 739301 525431 435868 285481 279148 324933 324839 337701 345293 348527 354386 387943 386389 625057 649163 41.15 67.6 1
12:12:26 2023-09-28 324496 324299 86800 82936 125261 128984 128037 127543 94107 91931 99437 103551 120459 125698 346255 377859 1003947 982511 358342 375417 113421 101882 110143 113042 125451 122171 114896 115970 79731 80915 261102 230165 663875 672284 208126 207590 269168 270459 315467 306577 324311 328259 342557 344606 322416 359398 703032 743374 528136 436125 285062 279748 324933 323781 339782 345703 350753 350225 386708 387578 619041 649659 41.15 67.6 1
12:12:27 2023-09-28 328131 323144 86718 83150 125676 128714 128578 127495 94332 91828 99678 103632 120985 125752 348765 375082 996189 985346 360618 374293 113421 101710 110279 113053 125624 125143 114896 115970 79699 80928 262310 229772 668438 668593 208161 207984 267811 270748 314538 306829 323279 328491 340909 346864 323540 357639 707857 738116 518034 436085 283360 279253 324667 324273 337737 345813 347233 350826 387634 387502 623656 648704 41.15 67.6 1
12:12:28 2023-09-28 324888 323832 86467 82940 125261 128989 128003 127455 93978 91771 99404 103551 120344 125663 345735 376725 1004696 983209 358342 375167 113421 101741 110109 113087 125451 125178 115372 116003 79622 80915 261102 231792 669674 675264 210616 207521 269321 270222 315353 306757 324383 328100 342870 344829 322261 359472 704247 743555 513842 434887 284960 279748 324933 323781 339269 343740 349191 351177 385008 386389 616343 646305 41.15 67.6 1
12:12:29 2023-09-28 327101 323947 86605 83279 125239 129031 128167 127584 94234 91925 99404 103518 120312 125663 345250 375874 995346 981739 360402 374328 113421 101460 110304 112930 125451 125056 114863 115777 79731 80882 261102 229827 666956 670857 208452 207302 268601 270748 313071 306649 324035 326712 342979 345302 322332 357910 706354 739337 528136 432570 283856 279573 323037 324839 339782 342913 348246 351429 388015 387402 618131 647256 41.15 67.6 1
12:12:30 2023-09-28 322884 324060 86374 82940 125021 129202 128003 127843 93945 92091 99370 103794 120312 125856 345735 371085 1005409 985975 360510 375453 112948 101987 109737 113120 125250 122333 114731 116430 79820 80961 261102 230806 664067 672394 209835 207486 268835 270121 314981 306829 324636 324875 342496 347804 320834 358708 702112 736641 525125 433039 286292 279148 324933 322799 341602 343669 348596 353562 386744 386706 618131 645356 41.15 67.6 1
12:12:31 2023-09-28 324929 324060 86492 82932 125462 128989 128037 127543 93978 91805 99404 103551 120427 125663 346013 369907 996189 988150 363793 375981 113421 101460 110143 112964 125451 125091 115372 116298 79785 80915 261102 229450 668561 668593 209466 207774 267811 272279 314060 306829 324299 325659 341461 348680 321808 357367 707356 735565 523791 432651 285077 279999 324681 324478 339532 344492 347674 356136 387763 387912 621673 648925 41.15 67.6 1
12:12:32 2023-09-28 322920 324055 86348 82940 125055 129168 128003 127665 93945 92028 99404 103618 120229 125768 346013 371050 1007585 987953 362769 375731 113290 101887 109821 113523 125317 125492 114764 116290 79743 81072 263445 231792 660575 667047 209466 206979 268601 270567 315497 306289 324636 324771 342014 347946 321439 358708 702184 735420 526460 433346 284303 279113 324933 322799 341879 343704 348349 353526 386780 386389 618131 647618 41.15 67.6 1
12:12:33 2023-09-28 324929 323507 86399 82932 125084 128767 128037 127421 94107 91771 99437 103551 120377 125663 346013 369942 996189 989628 363793 375118 113421 101819 110143 112930 125484 125091 114896 115810 79763 80915 260016 228773 668561 669067 209794 207267 268412 272134 314024 306505 324035 325694 342014 347946 320834 357946 707600 736953 525125 433543 285683 280030 324332 324622 339639 344598 348166 354417 387835 386706 621783 645356 41.15 67.6 1
12:12:34 2023-09-28 323246 324051 86341 82936 125055 129202 128003 127843 93912 92091 99097 103689 120459 122869 348692 373066 1003800 987415 360402 375274 113700 101639 110160 113142 125610 125143 114863 115890 79622 80804 261102 230806 670668 670857 209285 206369 268979 270748 314981 306829 324600 326445 342979 346621 320834 358962 702221 737391 523509 433039 284462 278335 324933 324538 341638 342861 348282 353526 386200 386389 616380 645356 41.15 67.6 1
12:12:35 2023-09-28 326545 323832 86522 82936 125261 128775 128037 127543 94107 91805 99574 103480 120459 125663 346013 369942 996677 989628 364308 374328 113421 101670 110143 111680 125451 125056 114896 115810 79622 80804 261102 228738 668685 668593 209829 207267 268601 270748 313583 306829 324275 328491 341690 347661 321296 357800 708286 729890 525125 433654 285481 279894 324296 324177 338757 344739 347820 354062 387835 385240 621616 646269 41.15 67.6 1
12:12:36 2023-09-28 324174 323599 86399 82932 125287 128775 128188 127693 94428 91858 99578 103737 120790 125734 348765 373129 1005262 988859 360402 375981 113135 102088 109737 113154 125250 122201 114830 116492 79558 81058 261102 230094 664310 667083 209501 207404 268601 270748 315053 306361 324708 326712 341942 347702 320834 357946 702184 737865 530841 433654 284445 278335 324933 321464 341638 343704 348349 353794 386780 386965 618957 647618 41.15 67.6 1
12:12:37 2023-09-28 326572 324055 86684 82936 125261 128810 128427 127543 94107 91805 99404 103585 120377 125488 346013 369907 996189 988710 364602 375417 113732 101741 110143 112964 125451 125283 114896 115970 79818 80915 261102 229450 670169 667428 209912 207417 268350 272591 315403 306793 324191 328295 341834 347768 320727 357726 707747 734491 525125 431826 285077 280271 324224 324514 339746 343422 347856 354062 388015 387948 621820 647618 41.15 67.6 1
12:12:38 2023-09-28 330811 324332 86676 83471 125243 129313 128229 127952 94105 92279 99474 104124 120459 122667 345735 371606 1005409 985239 361739 375274 113168 101953 109957 113120 125244 122186 114797 115970 79818 81058 260016 229807 663841 670893 209501 207267 268979 270482 315053 306829 324672 324875 342737 347667 320834 358962 702221 738799 526460 433039 284028 279253 324933 323817 341915 343189 348596 354062 386780 386965 618131 645356 41.15 67.6 1
12:12:39 2023-09-28 326173 324055 86560 84846 125290 128775 128427 127631 94140 91964 99437 103585 120491 125558 346291 369977 996189 989628 364344 375731 113421 101741 110177 112998 125745 125091 115484 116003 79994 81118 262310 231463 670417 669541 210052 207892 268458 272664 313917 306793 324383 328332 342460 347946 321356 357946 706024 734201 528136 431745 283365 280118 324704 324694 340332 344774 348349 354307 388015 385275 621343 645812 41.15 67.6 1
12:12:40 2023-09-28 324866 324712 86661 83393 125329 129279 127901 128054 94107 92125 99437 103794 120344 122736 347915 373279 1005409 985275 360003 375874 113421 101741 110177 111641 125451 125125 114863 116003 79622 81002 261102 229807 669303 671877 208847 206403 269168 270748 315053 306563 324600 324875 340899 347667 320905 358962 705147 737755 523509 431173 284232 279148 324933 322214 341915 343464 348843 353562 386744 386389 618131 645356 41.15 67.6 1
12:12:41 2023-09-28 324640 323827 86556 82936 125257 129023 128461 127665 94140 91931 99437 103585 120459 125698 346291 369942 996189 986748 363830 375453 113421 101932 110313 111486 125837 122153 115497 116096 79808 80961 267964 231299 669550 668520 210017 207521 268376 272784 314060 306541 324011 328528 341942 347946 321844 357403 707356 735420 525125 432570 283360 280034 324933 324839 339818 344774 348596 354098 388015 386706 622700 646305 41.15 67.6 1
12:12:42 2023-09-28 336931 324055 86441 83168 125381 129237 128037 127699 94140 92125 99607 103689 120377 125856 346291 374137 998832 981813 364969 375995 113388 101882 110033 113154 125331 125212 114863 116196 79622 81058 265601 230685 664328 671877 208847 208031 267811 270352 315017 306829 324708 326712 342737 346621 322559 356825 704284 740709 518241 436125 285481 282525 324789 323493 341254 343599 350329 354742 387871 387912 618020 651311 41.15 67.6 1
12:12:43 2023-09-28 327033 324055 86496 82936 125294 129113 128338 127665 94249 91805 99437 103585 120377 125435 346291 369977 997819 991644 364089 375274 113732 101814 110415 113142 125731 125353 115464 116063 79917 80970 261102 231299 666011 667648 209982 207886 268376 272279 314096 306829 324071 328295 341834 347946 321808 357403 707085 729962 525125 432498 284673 279999 324704 324248 339818 343775 347856 353526 388015 385240 624757 646305 41.15 67.6 1
12:12:44 2023-09-28 324026 324055 86441 82936 125088 129202 128188 127665 93978 91838 99437 103618 120312 125698 345770 373874 999577 977565 363830 375453 113388 101987 110033 113154 125331 125160 114863 116196 79590 81062 261102 230847 662325 670893 208812 207625 266990 270059 315053 305894 324672 325204 342496 346621 322774 356028 705147 740453 522456 436284 284673 279664 324933 323110 340667 343563 349796 351393 388015 387271 618131 649973 41.15 67.6 1
12:12:45 2023-09-28 324857 323144 86500 82940 125459 128562 128461 127211 94011 91858 99848 103923 120887 126016 346706 374030 996079 988859 360510 375274 113667 101639 110143 113087 125484 125003 114896 116003 79917 80915 261102 229415 680253 668323 208667 208170 268412 270748 314574 306829 323819 327207 340430 346900 323803 356861 707356 738507 521122 436429 283396 279183 324933 324273 338009 346629 347233 350862 387979 386389 624614 649236 41.15 67.6 1
12:12:46 2023-09-28 324703 324055 86436 82936 125261 128810 128071 127665 94446 91931 99470 103618 120491 125523 345770 377328 1005137 983246 358342 375417 113421 101741 110177 112964 125451 125003 114896 116003 79622 80947 265601 231463 668808 672316 208632 207660 269357 270531 315762 306649 324347 328528 342943 345160 322678 359727 705364 743410 525125 432439 285615 278396 324933 324212 339818 343493 352325 351357 385621 387306 619741 649199 41.15 67.6 1
12:12:47 2023-09-28 328496 323149 86778 83179 125676 128927 128400 127529 94365 91798 99678 103560 121157 125542 348765 375118 996189 983842 360654 376017 113421 101777 110143 112930 125417 125003 114896 116211 79994 80993 261102 229807 668191 668120 208486 207984 268412 270748 314832 306829 323088 327207 340658 345893 322535 357403 706354 738589 522726 437367 283396 279183 324933 324803 337737 346369 348037 351393 387979 386119 623730 649236 41.15 67.6 1
12:12:48 2023-09-28 326572 324055 86407 82936 125261 128844 128338 127577 94044 91838 99640 103618 120377 125523 345250 376761 1004696 985346 358414 375453 113732 101741 110143 112964 125484 125038 114896 116003 79763 80947 261102 231463 665126 674991 210765 207741 269736 270675 314586 306793 324203 328332 342906 345402 322416 360167 704284 744501 529488 434887 285606 278300 324933 324309 339818 343775 348981 351537 385621 386424 617255 646762 41.15 67.6 1
12:12:50 2023-09-28 324784 323911 86632 83389 125325 129210 128222 127884 94234 91925 99541 103661 120312 125453 345699 374221 996189 981702 363575 374819 113770 101819 110270 112930 125417 125108 114863 115970 79872 80970 261102 230153 669798 671841 208847 207625 268653 270748 313547 306226 324528 326712 342979 345786 322523 358454 706318 742773 522456 432534 284192 279999 323492 324766 340535 343394 347966 351393 389943 387948 618131 647256 41.15 67.6 1
12:12:51 2023-09-28 324436 324064 86493 83320 125021 128989 128003 127631 94074 91995 99404 103728 120312 125874 346291 371015 1005409 986711 362716 375382 113356 101952 109923 113154 125250 122237 115371 116544 79711 81215 267964 232122 665185 671441 211691 207452 269024 270639 314981 305894 326545 327174 341461 347626 322153 358962 702148 736641 523509 432139 286292 279166 324933 322763 341879 343740 348773 353489 387325 387542 618058 648539 41.15 67.6 1
12:12:52 2023-09-28 324676 323634 86632 83344 125017 129202 127969 127843 94074 91991 99404 103837 120394 125751 345250 374137 996079 981776 364896 375118 113356 101741 110215 113087 125331 125178 114863 116163 79785 81025 261102 229737 664215 670893 208812 207625 268601 272279 314752 306829 324636 326712 342979 346343 322296 357620 705281 739264 529488 432642 285077 280461 324704 323781 341326 343429 347198 351393 390210 386930 618131 648667 41.15 67.6 1
12:12:53 2023-09-28 324062 324055 86522 82936 125261 129067 128003 127421 94140 91805 99574 103585 120427 125663 345977 371050 1005409 988852 363028 375431 113602 101749 110008 113220 125610 125388 114797 116143 79942 80928 263445 231425 665049 669067 209285 207590 268979 270675 315942 305894 324564 325694 340945 347310 321927 358708 703676 729962 522456 432462 284445 279148 326808 322763 340296 345500 348843 351501 387907 387613 622700 646726 41.15 67.6 1
12:12:54 2023-09-28 324556 324251 86665 83340 125223 129168 128338 127665 94107 91825 99645 103585 120459 125663 346255 376654 1000994 979612 358342 375417 113388 101741 110109 113120 125791 125143 114863 115970 79840 80970 261544 230165 664486 666939 208452 208274 268601 270748 315942 306829 324564 325694 342460 345822 324260 357946 702184 744992 518453 436393 284662 278265 324933 323745 340295 344739 349053 351357 385585 387542 617658 650843 41.15 67.6 1
12:12:55 2023-09-28 328464 324055 86551 82936 125468 128775 128427 127631 94172 91771 99574 103551 121133 123956 349223 373923 1003800 991682 359945 375310 114045 101605 110534 113231 125904 125195 115530 115970 79840 80915 261655 231463 668315 668593 209250 207625 269357 270557 315906 306937 323543 327172 341665 347387 322296 359526 706354 735757 522456 432534 285298 279748 324789 324803 338722 345813 349833 351429 385279 387542 626425 647256 41.15 67.6 1
12:12:56 2023-09-28 328459 323772 86611 82932 125468 128771 128427 127211 94140 91675 99607 103375 120491 123590 346255 376124 993294 983246 360582 374293 113954 101426 110517 112863 125899 124934 115756 115584 79981 80772 261102 228738 675160 669541 208632 207984 268601 270748 315017 305977 322562 328199 342726 347747 323552 357220 707747 740819 525431 436347 286218 281330 324825 324057 337701 345813 347966 351073 387943 387840 623620 649126 41.15 67.6 1
12:12:57 2023-09-28 328459 324251 86526 82940 125261 128989 128578 127693 94428 92038 99578 103703 120574 125699 348271 373137 1001866 991682 359945 375382 113765 101426 110483 112930 125830 125178 115749 115777 79872 80915 262289 228703 669051 669030 208847 207625 269736 270330 315053 306829 323279 326678 341978 346864 322070 357588 707356 738530 526783 431322 285133 278270 324933 324839 338472 345293 349833 351465 384972 386389 625537 648814 41.15 67.6 1
12:12:58 2023-09-28 328223 323599 86568 82932 125468 128741 128427 127211 94140 91771 99574 103342 120574 125296 346255 376089 994740 985346 360618 374293 114111 101426 110517 112897 126039 124934 115564 115618 79840 80915 261102 229772 677359 667047 210765 208391 268917 270567 314949 309001 323399 328564 342906 345367 322642 357763 708249 744606 524078 435194 284192 279148 324224 324586 338722 344704 348808 351429 387871 387603 619449 649163 41.15 67.6 1
12:12:59 2023-09-28 328240 323803 86762 83412 125400 129031 128324 127529 94332 91925 99645 103808 120657 125875 345735 371050 996677 991777 365064 375802 113765 101741 110406 113087 125745 122239 115683 116003 79872 81058 261102 228738 669055 669541 209947 206369 269357 270748 314060 305977 324035 325694 342496 346900 320573 359509 707857 729926 529129 432426 284445 279999 324476 324839 339508 344739 349649 354312 387907 388092 622700 647618 41.15 67.6 1
12:13:00 2023-09-28 326839 324264 86407 82940 125257 129194 128037 127843 94140 91931 100376 103585 120589 125663 345735 375560 995483 983246 360402 374293 113654 101741 110143 113042 125624 125108 115372 115890 79994 80974 263445 230153 671035 673077 209180 208135 269060 270711 312642 309001 326640 327868 342979 345857 322822 357946 708102 747505 522456 432692 284227 279573 323983 324622 340153 343704 348808 351429 388015 387675 618131 647292 41.15 67.6 1
12:13:01 2023-09-28 327363 323983 86692 83246 125363 128907 128256 127509 93978 91771 99574 103551 120869 122624 348765 372982 998089 992519 359931 374186 113980 101460 110330 112930 125745 124969 115372 115618 79818 80882 261102 228668 668931 669067 208847 207267 269972 270748 314574 306226 324035 325730 342460 346900 320834 358163 707356 737755 522456 432426 285218 279148 324704 324839 338793 345293 347198 354598 387389 385240 622700 647618 41.15 67.6 1
12:13:02 2023-09-28 326835 322750 86407 82940 125088 129078 128037 127665 94107 91898 99404 103585 120409 125663 345770 376124 996189 982511 363507 375382 113732 101749 110355 111641 125958 122104 115464 116063 79808 80928 261102 230153 667412 673349 210914 207625 268601 270748 313583 306261 324275 327527 342177 345822 322559 358454 706354 739192 529488 432705 284227 280657 324019 324766 340846 343704 350679 351465 388015 387675 618131 648667 41.15 67.6 1
12:13:03 2023-09-28 326477 322714 86432 82936 125261 128927 128366 127618 94172 91898 99437 103551 120409 123920 348765 373314 998089 992519 360510 374854 113921 101741 110436 112930 125745 125056 115484 115651 79731 80804 260016 228703 671283 669067 208847 207302 270152 270748 314465 306261 323543 325730 341978 346900 320834 357875 707857 737755 522456 432426 285133 279253 324476 324839 338757 345293 347233 354062 387325 385240 622700 647618 41.15 67.6 1
12:13:04 2023-09-28 326835 324055 86467 84945 125088 129141 128003 127631 94140 91964 99437 103585 120377 125663 345735 375560 996839 984396 363804 374975 114051 101848 110194 113220 125731 125353 115464 116030 79885 80915 260016 228313 670417 670857 211064 208135 268692 270748 311872 306261 324035 327637 341375 345857 322786 357946 706354 739301 529488 432570 283440 280622 324476 324538 341602 343704 348002 351429 387243 386965 618131 648704 41.15 67.6 1
12:13:05 2023-09-28 326952 323655 86518 82936 125257 128810 128427 127604 94267 91931 99437 103585 120344 125663 345770 369907 996189 988616 364344 374364 113765 101460 110177 112964 125630 125091 114896 115970 79840 81025 261102 229415 668438 667648 209829 207625 268601 272279 314538 306829 324334 325694 341978 348925 321844 357656 707356 735297 523791 432534 283414 280034 324933 324803 338472 344739 348349 354062 388015 385240 623141 647396 41.15 67.6 1
12:13:06 2023-09-28 323902 324055 86407 84933 125055 129202 128003 127843 93978 92145 99578 101585 120607 122670 348518 374328 995299 981628 362917 375239 113700 101780 110245 113087 125451 125003 114896 115890 79917 80863 261102 230153 669922 672352 208847 208135 268979 270748 313509 306261 324564 327174 341410 346586 322559 357946 706354 742321 522456 432570 283325 280558 324476 323817 341362 343704 347233 351429 390210 386965 618131 649163 41.15 67.6 1
12:13:07 2023-09-28 329103 324055 86500 83349 125364 128989 128249 127543 94140 91964 99607 103618 120377 125663 345770 369907 996189 986785 365623 375417 113732 101741 110177 113042 125484 125091 114896 116003 79872 80915 260016 229450 665126 667648 211363 207660 267847 270282 314760 306829 324564 325730 341749 348925 322559 357403 706354 735565 528136 432376 285279 280126 324933 324839 339818 344739 348020 353562 388015 386389 623620 646305 41.15 67.6 1
12:13:08 2023-09-28 323817 323763 86838 83294 125473 129176 128366 127829 94267 91991 99611 103880 120574 125945 348271 373994 998313 982973 365449 375382 113388 101989 110279 113165 125417 125143 114863 116003 79907 80961 261102 229772 673849 671841 208847 207625 268412 270317 314060 306829 326775 324714 342979 346864 322559 357656 706354 739071 525125 432588 285077 280069 324704 323817 341879 343704 347269 351465 390210 387542 618131 650274 41.15 67.6 1
12:13:09 2023-09-28 322889 323507 86373 83217 125257 129198 128037 127877 94011 92091 99437 103689 120459 125733 346013 371050 1007552 986748 360582 375981 113070 102088 109994 113154 125038 125422 114863 116390 79622 81090 261102 232122 660501 672871 209947 208031 269321 270748 315640 306721 326400 327637 342316 347768 322296 358962 703215 738277 523509 434887 285254 279148 324933 322799 342397 343740 348733 353562 387361 386965 619449 646305 41.15 67.6 1
12:13:10 2023-09-28 325748 324247 86537 83451 125280 129279 127866 127952 94299 92148 99543 103728 120394 125733 345250 373874 998837 983209 365441 375417 113388 101882 110041 113154 125244 125091 115345 115970 79622 81058 261102 229968 665287 670893 209472 207949 268601 270729 314096 306829 324672 327174 342979 346621 322822 357403 705318 741759 522456 432606 284673 280461 324933 324273 341638 343740 350716 351465 390210 386389 618131 647292 41.15 67.6 1
12:13:11 2023-09-28 322395 323507 86407 82944 125055 129023 128003 127665 93978 91931 99437 103585 120344 125698 345250 369977 1005409 986711 360546 375453 113245 101882 109957 112998 125628 122135 114731 116464 79711 81160 262225 231065 673599 671441 209835 207521 269285 270711 315017 305930 326811 325659 341978 347697 322046 358962 702184 733933 527794 432462 286292 279148 324969 322799 340524 343775 348349 353526 387361 387578 618131 647359 41.15 67.6 1
12:13:12 2023-09-28 325097 323947 86665 83398 125219 129170 128003 127965 94107 91991 99474 103728 120344 125733 345286 374435 998985 983246 364896 375453 113421 101882 109991 112998 125331 125212 114863 116116 79788 81058 272196 229933 666605 671877 208882 207660 268904 270729 314096 306829 324672 326712 342979 346343 322332 357946 706354 739301 529488 432620 285077 280461 324933 324081 341879 343464 347233 351465 388015 387542 618131 649199 41.15 67.6 1
12:13:13 2023-09-28 322920 323144 86441 82940 125381 128810 128304 127543 94011 91931 99607 103734 120344 125523 346048 371085 1005409 989628 363028 376295 113667 101887 110075 113254 125350 125335 115352 116256 79885 81072 263445 231949 665214 669541 209501 207625 269168 270639 315942 305930 324636 328528 341978 348435 322416 358999 704247 734939 524826 432638 284662 279608 326808 322835 340846 345777 348843 353526 387943 387613 619990 646762 41.15 67.6 1
12:13:14 2023-09-28 323643 324055 86665 83393 125219 129202 128037 127815 94011 91964 99576 103585 120312 125733 345770 374185 999540 979649 363793 375453 113356 101741 110028 112964 125331 125125 114863 116003 79622 81090 261102 230685 665586 670893 208847 207660 267811 270748 315676 306397 324672 325659 342979 346900 323803 356572 704284 739264 522456 436488 284673 279804 324969 323553 340882 343740 347269 350826 388015 387648 618131 650616 41.15 67.6 1
12:13:15 2023-09-28 324852 323144 86653 82932 125381 128887 128427 127244 94140 91771 99607 103409 120837 123712 348728 373921 1007479 990975 360474 375874 113356 101780 110008 113220 125317 125143 114863 115970 79788 81090 262209 231496 671034 669067 209501 207625 269093 270748 315942 305930 324636 325765 341461 347946 322332 358708 704284 736121 523791 432534 284747 279849 326808 323326 340332 345813 349337 351501 387907 387648 623656 646305 41.15 67.6 1
12:13:16 2023-09-28 324929 324060 86685 83283 125248 128810 128304 127665 94140 91932 99437 103585 120491 125488 345250 376761 1004696 983246 358378 375154 113388 101741 110177 112964 125451 125003 114896 115923 79840 81002 261102 230165 669628 672900 208847 207984 269357 270748 315942 306829 324636 325730 342979 345302 322822 357624 704284 746270 522456 432692 285347 278335 324969 324309 340618 344774 349406 351501 385621 387542 617693 648930 41.15 67.6 1
12:13:17 2023-09-28 326871 323827 86474 82940 125468 129141 128578 127638 94461 91858 99645 103770 120607 125734 348765 373172 1001866 992296 360969 375417 113954 101460 110440 112930 125871 125423 115372 115777 79872 80947 261102 228703 671407 668593 209320 207694 270152 270748 315053 306261 323579 328564 342014 347423 321844 357934 707857 740478 518034 431290 286007 279148 324667 324839 338793 345571 347233 354348 386780 387574 623656 645356 41.15 67.6 1
12:13:18 2023-09-28 324174 324051 86650 83164 125088 129237 128037 127665 94011 92125 99404 103618 120312 125768 345250 369977 1005409 987266 360546 375417 113168 102192 109805 113032 125038 122303 114830 116390 79590 81090 261102 230650 667101 671331 209829 207625 269357 270748 315497 306613 326617 325434 342014 347946 321844 359619 704284 738277 523509 431853 284263 279183 324933 322835 341915 343422 348843 354062 387397 386965 617222 649313 41.15 67.6 1
12:13:19 2023-09-28 327881 323839 86838 83283 125400 129099 128324 127652 94234 91958 99645 103847 120574 125663 345770 369977 998125 991644 364492 374293 113388 101741 110177 111715 125837 125213 114896 116003 79818 80947 261102 229450 668808 669067 210157 207625 268979 270317 314096 306003 324564 325765 342737 347946 320905 358454 703097 729998 523509 431209 283793 280034 324476 323949 339853 344739 348349 354598 388015 385275 621343 645356 41.15 67.6 1
12:13:20 2023-09-28 324635 323599 86474 82940 125463 128844 128427 127699 94044 91964 99607 103547 120993 125523 346291 371085 1005409 989628 360582 375417 113421 101741 110143 112998 125451 125038 114863 116485 79622 81123 261102 231567 662026 669541 209501 207660 268979 270748 315942 306361 324708 325765 340694 348925 321522 359619 704284 734237 525125 434850 284698 279573 326808 323326 340882 345600 349117 353807 387655 388629 621673 649461 41.15 67.6 1
12:13:21 2023-09-28 326212 323456 86924 83283 125367 129065 128304 127509 94011 91838 99607 103618 120574 125523 346255 369907 996189 987266 364492 375489 113421 101741 110177 112998 125484 122041 114896 116003 79818 80947 261102 229450 668438 666883 209501 207660 267847 270317 314832 306829 324600 325730 341737 348680 322822 357693 707857 729998 523791 435053 285481 280034 324933 324839 340296 344456 348596 353489 390210 386389 625500 646762 41.15 67.6 1
12:13:22 2023-09-28 323810 324479 86526 83283 125343 129168 128003 127843 94107 92091 99437 103761 120377 125698 345735 373839 1002487 979612 363243 375981 113823 102099 110245 111785 125630 125423 115305 116256 79776 81215 261102 231065 664087 673349 209654 208239 267776 272279 315942 306577 326400 328564 342979 347387 323803 356825 707156 740490 523791 437046 285077 280258 324933 323421 341602 343740 347233 351357 388015 388735 619667 651077 41.15 67.6 1
12:13:23 2023-09-28 326540 323827 86560 82940 125606 128927 128366 127631 94107 91931 99574 103551 120542 126069 346291 369907 996189 986711 364087 375717 113421 101741 110296 112930 125451 124969 114863 116298 79872 80947 261102 229415 669426 668120 209501 208424 267811 270282 315053 306829 324564 325694 341461 348925 322786 357620 707356 737865 523791 432719 285279 280034 324933 324803 339782 345535 348596 354330 390210 386389 625500 646762 41.15 67.6 1
12:13:24 2023-09-28 323871 323999 86556 83279 125261 129232 128037 127843 94140 91995 99845 103728 120459 125698 345770 373887 1001754 984085 363575 375838 113356 101989 110270 113254 125697 122189 115352 116256 79885 81202 261102 231171 666218 673815 209396 208356 267776 272279 315942 306829 326545 328332 342979 347423 324296 357367 705318 744524 523791 436538 285077 280231 324969 323781 341879 345274 347233 351357 388015 388700 618131 650156 41.15 67.6 1
12:13:25 2023-09-28 326572 323109 86514 82936 125347 128810 128304 127529 94107 91868 99437 103585 120377 125663 346013 372198 996189 985239 363243 375417 113770 101741 110143 113120 125451 125056 114863 115970 79872 81058 258799 229450 664742 667648 208847 208309 268279 270748 313738 306829 324564 327666 340909 347946 323803 357620 706354 738908 528136 436529 283758 279999 324933 324803 339269 346891 347233 351393 387749 386389 626906 650119 41.15 67.6 1
12:13:26 2023-09-28 324893 323507 86492 82932 125381 129074 128427 127665 94140 91858 99578 103952 120754 122708 348271 375118 1003291 982330 359823 375802 113856 101884 110109 113087 125484 125178 114896 116003 79808 81150 261102 230847 680115 667047 208847 208856 268979 270748 315942 306145 324672 325694 342713 347423 324825 357946 704247 747330 526783 437601 284227 278724 326808 323817 340846 344774 350431 351357 387943 387613 618131 649659 41.15 67.6 1
12:13:27 2023-09-28 326952 322447 86560 82940 125497 128652 128427 127278 94107 91931 99574 103585 120427 125488 346291 373839 996189 986048 362731 375417 113765 101741 110402 112964 125417 125143 114896 115970 79840 81002 261102 229772 664654 667648 208847 208634 268601 270748 315676 306829 324600 327702 340945 347946 324825 356495 707857 738672 526783 437433 284281 279999 324933 324839 339543 346891 348002 351357 388015 387000 626461 650616 41.15 67.6 1
12:13:28 2023-09-28 324888 323827 86838 83298 125593 129565 128400 127829 94301 91991 99645 103842 120704 124126 348518 375382 1002451 980382 359424 375717 113654 101848 110177 113120 125417 125003 114863 116003 79788 80961 261102 230524 663394 667011 208812 208815 268790 270748 315942 306829 324636 325694 342979 346023 324825 357946 704284 745767 524078 437765 284733 278335 326808 323817 340571 344774 348808 351357 386200 387578 619041 649163 41.15 67.6 1
12:13:29 2023-09-28 328473 324030 86585 83279 125459 129023 128427 127631 94140 91805 99676 103585 120459 125488 345250 376160 994740 983209 360618 375417 113765 101460 110517 112930 125864 124969 115484 115777 79904 80915 260886 228348 670530 667083 208847 208239 269168 270748 315053 308529 323315 326678 347390 345857 323803 358708 709364 745999 529296 435239 284662 279999 324933 326676 338508 345016 349370 351501 387727 387804 620181 651904 41.15 67.6 1
12:13:30 2023-09-28 324775 324476 86724 83393 125367 129065 128290 127679 94397 91958 99541 103694 120524 125611 345250 377913 1005409 986048 359967 375717 113732 101853 110563 112964 125451 125125 114896 115970 79872 81002 261102 230130 681022 673851 209466 207660 270152 270748 315676 306829 324600 325730 341480 346864 321582 359761 704782 740636 520875 431817 285098 279183 324681 324803 341638 343189 348002 354598 387361 386965 618131 646305 41.15 67.6 1
12:13:31 2023-09-28 324111 324055 86474 83283 125253 129237 128037 127877 94011 92028 99437 101328 120344 125733 345770 373874 998125 981813 365770 375417 113388 101882 110067 113154 125451 125300 114863 116036 79872 81090 261102 230488 667313 672827 209466 208274 268412 271143 315053 306829 326545 327491 340899 347387 324560 357367 704284 743555 521956 437774 285279 279670 327197 323493 341591 345010 350827 351321 390174 388594 619889 651775 41.15 67.6 1
12:13:32 2023-09-28 322478 323947 86661 82936 125347 129113 128003 127665 94107 92119 99645 103689 120459 125733 345770 369977 1006718 989591 360546 375981 113356 101882 109957 113076 125331 125178 114863 116196 79590 81090 261102 231567 662499 670490 209794 207660 268979 270748 315720 306361 326581 325730 341978 348925 322332 358999 703749 736677 525125 432498 284854 279573 326808 322835 342686 345293 348843 353562 387943 387613 619953 646493 41.15 67.6 1
12:13:33 2023-09-28 325791 323599 86560 83160 125257 129101 128338 127665 94140 91964 99437 103585 120491 125733 345770 374400 999613 980345 360256 375453 113388 101741 110177 113042 125451 125178 114896 116003 79788 81002 261102 230883 667451 667083 208847 208960 269093 270748 315942 306829 324672 325694 342979 347387 324825 357946 706653 747219 518119 437482 286292 281330 327464 324129 340739 345116 350827 351249 387799 388700 618567 651114 41.15 67.6 1
12:13:34 2023-09-28 324888 322822 86724 82932 125501 128775 128427 127244 94140 91825 99678 103776 120574 125453 346013 372198 1004696 989591 358114 375981 113798 101741 110406 112964 125745 125003 114896 115890 79731 81002 261102 230165 666600 668593 209466 208274 269168 270748 315942 306829 324335 329962 341978 347946 322822 358999 706354 738799 529796 432606 285098 278300 326808 324839 338793 346612 347233 351501 385585 387000 625980 647292 41.15 67.6 1
12:13:35 2023-09-28 328496 323794 86533 82940 125377 129023 128427 127665 94173 91858 99676 103585 121133 123956 348728 375874 995335 985973 360510 375874 114078 101639 110755 113108 126319 124934 115451 115618 79872 80947 261102 231299 671043 669541 208812 208309 268979 270748 315612 306829 323543 327702 342979 346621 324332 358708 708359 739337 518241 436774 284267 279804 324753 324839 338508 346612 349334 351465 388015 385849 621820 652110 41.15 67.6 1
12:13:36 2023-09-28 324960 323599 86631 82932 125468 128989 128427 127543 94140 91805 99607 103585 120377 125862 345770 369942 996640 991777 363757 375417 113765 101741 110177 112964 125484 125003 114896 115890 80039 81002 261102 228773 672662 670490 210192 207625 268979 275928 314574 306226 324564 325730 342979 347661 321582 358962 707857 734491 519558 431173 286292 280069 324933 324839 339818 345293 348596 354885 388015 385814 621820 645356 41.15 67.6 1
12:13:37 2023-09-28 323415 323794 86407 83349 125084 129355 128188 127849 94428 92145 99474 103914 120574 125945 348271 374293 996079 983732 365623 375382 113421 101741 110177 111856 125663 125563 114896 116130 79763 81002 260016 231299 666887 671877 209320 207984 268979 270317 314060 306047 324636 325204 341187 347387 322858 357656 705854 739301 522456 432642 283409 280889 324933 324309 341915 343775 350753 351537 387467 387578 618131 648704 41.15 67.6 1
12:13:38 2023-09-28 324924 324051 86589 83279 125381 129113 128071 127665 94140 91964 99574 103585 120394 125523 346013 369648 996189 989628 364932 376017 113765 101741 110466 112998 125484 125003 114929 116003 79785 81058 260016 229450 669426 668593 210192 207949 268601 270729 314501 305799 324636 325765 342255 348925 322332 357946 707857 734382 525125 432534 283396 280179 324933 324839 339853 345571 348843 354348 387432 386389 624482 649350 41.15 67.6 1
12:13:39 2023-09-28 324147 324239 86676 83385 125396 129309 128290 127952 94234 91991 99611 103947 120574 125909 345250 373314 998313 985235 366003 375981 113770 101882 110143 113154 125837 125423 114863 116116 79872 81090 258799 229968 666863 672863 209466 208129 268728 270954 314574 306829 326545 325168 341410 347423 323803 356861 705318 739301 523791 437083 283360 280161 324969 323817 342433 344739 348246 351393 387207 388770 618131 650156 41.15 67.6 1
12:13:40 2023-09-28 327188 323538 86737 82940 125708 128686 128763 127123 94206 91453 99607 103233 120639 125156 346291 375297 996189 986048 360654 376017 113732 101460 110143 112998 125796 125003 114896 116003 79818 81002 261102 229772 672455 667011 208847 208309 269168 270748 315497 306296 323543 326714 342979 345857 323803 358962 703097 745463 528136 436221 284662 279608 324933 326676 338508 345565 352325 351213 387727 387948 623068 652090 41.15 67.6 1
12:13:41 2023-09-28 324712 323783 86661 83279 125367 129065 128304 127665 94140 91964 99437 103618 120787 125910 346255 376725 1004696 982511 359063 375417 113421 101741 110402 112998 125451 125003 114896 116003 79818 81090 261102 230130 668068 671841 208777 208309 269962 270748 315676 306829 324672 325730 342979 345822 323839 357121 705318 746858 525431 435162 285245 278335 324969 324839 340846 345571 350427 351537 386744 387613 618131 648704 41.15 67.6 1
12:13:42 2023-09-28 323938 323827 86340 84821 125088 129451 128003 127877 93978 92125 99437 101333 120344 125733 346013 373874 996677 983246 364932 375417 113356 101741 110067 113076 125451 125073 114863 116003 79785 81090 261102 230165 662905 672388 209501 208129 268601 270729 314132 306577 326581 328027 341137 347458 323839 356898 704284 739337 524625 437137 285886 282525 327233 323673 341771 344633 350578 351393 391038 387472 619852 650119 41.15 67.6 1
12:13:43 2023-09-28 324211 323799 86492 82927 125672 129176 128393 127631 94140 91898 99607 103618 120607 125435 346013 371085 1005409 991072 360618 375453 113421 101741 110143 113076 125684 125073 114896 116036 79872 81090 265601 231603 665304 669541 210157 208129 269357 270748 315942 306613 326617 326714 342014 348680 322858 357086 704284 737755 523509 432570 284898 279626 326735 323553 340595 346369 349585 353562 387979 389351 622737 649350 41.15 67.6 1
12:13:44 2023-09-28 323907 324055 86465 84857 125294 129136 128071 127999 94011 92091 99437 103651 120409 125768 345250 373874 998796 983209 365708 375945 113356 101882 110109 113154 125384 125178 114863 116163 80007 81058 261102 230130 667874 672791 209466 208239 268904 271143 314981 306829 326509 327637 342762 347346 323480 357616 708163 742737 523791 432570 285886 281570 324897 324550 342181 344704 348246 351501 390210 387613 619815 651040 41.15 67.6 1
12:13:45 2023-09-28 323835 324255 86679 83336 125468 129065 128393 127597 94205 92058 99676 101338 120524 125698 346255 371606 1007552 991035 360582 375981 113421 101952 110109 113120 125451 125178 114896 116163 79785 81058 261102 231567 663717 669541 209975 208239 269357 270748 315942 306577 324672 329225 341942 348925 322786 360167 705245 735238 524826 432534 284867 279964 327732 323745 340846 346577 349585 354312 387943 389316 623583 647256 41.15 67.6 1
12:13:46 2023-09-28 326487 323827 86551 83164 125430 129168 128304 127631 94525 92284 99887 101617 120837 125945 349259 372865 996079 991682 364419 376403 113889 101882 110449 113120 125745 125230 115749 116156 80026 81058 272196 229772 669751 668593 210052 208274 268601 270694 315017 306829 324600 326678 341978 349416 322822 357910 708359 737682 529488 432701 284201 280854 324933 324839 341338 345258 348843 354062 390210 386965 625500 648398 41.15 67.6 1
12:13:47 2023-09-28 326023 324255 86712 82940 125676 128989 128605 127631 94205 91931 99745 103585 120607 125663 346255 372198 1005409 992482 359171 376031 113732 101882 110330 113120 125831 125178 115372 116003 79872 81058 261102 230883 675438 669541 209794 208647 269357 270748 315942 306793 324636 327666 341978 348925 322786 359509 706281 735238 523791 432570 284867 279148 327732 324502 340811 346855 347198 354003 386780 389316 627351 648667 41.15 67.6 1
12:13:48 2023-09-28 328436 323803 87025 83298 125970 128927 128715 127495 94561 91798 99987 103670 121231 125594 348765 374400 999022 987452 362695 375131 113980 101882 110372 113120 125711 125178 115451 116223 80059 81058 261102 230130 668154 668593 209466 208960 269168 272279 315720 306829 324636 328928 341942 347946 324789 357946 708359 740076 528136 437738 284227 280034 324933 324839 339818 347658 348282 351429 388015 387542 627351 650616 41.15 67.6 1
12:13:49 2023-09-28 327727 323144 86619 83221 125459 128775 128847 127631 94238 91931 99778 103551 120739 125453 348692 373017 1002487 989554 358055 375417 114032 101460 110483 113053 125745 125056 115564 115970 79981 81165 267964 229772 669792 669541 209794 208600 270152 270748 315942 306226 324299 327666 342496 347946 323480 358163 707356 738799 525125 432606 286012 279676 325501 324839 338793 346891 348002 353771 386149 390106 626799 649461 41.15 67.5 1
12:13:50 2023-09-28 328254 323947 86843 83283 125743 129031 128468 127584 94397 91865 99676 103518 121091 125453 348765 374400 998313 985275 362695 375382 113700 101741 110143 112964 125484 125143 114896 116177 79840 81090 261102 229933 672662 669541 208847 208960 268979 270748 315720 306829 324528 327737 341654 347667 323516 358454 709364 740600 526783 438302 284263 279999 324933 324839 338757 346891 348808 351429 388015 387542 625537 650616 41.15 67.5 1
12:13:51 2023-09-28 327995 324251 86671 83275 125468 129168 128639 127665 94543 91995 99676 103585 120722 125698 346048 373314 999306 992519 362695 375417 113798 101741 110406 113042 125831 125178 115372 116003 79872 81025 262310 230806 669425 669541 209794 207590 270116 272279 314538 306725 324564 326678 342979 347911 320869 358163 706844 736641 523791 433346 285138 282925 324717 326665 340284 345707 350827 355529 387763 387948 625090 648963 41.15 67.5 1
12:13:52 2023-09-28 327364 324516 86586 83283 125377 129202 128538 127815 94461 91898 99574 103656 120689 125663 347878 376546 996189 985346 360582 375981 114111 101812 110704 112930 125865 125056 115630 115777 80014 80831 261102 228738 674903 670966 208812 208600 269168 270436 315942 308565 323579 327702 342979 346343 323216 358962 709364 744955 528136 436393 284662 279999 324933 324839 338757 345848 349370 351465 387943 385240 619515 650119 41.15 67.5 1
12:13:53 2023-09-28 326803 324251 86585 82932 125497 129202 128338 127665 94107 92028 99811 103728 120459 125698 346291 369942 999022 991570 364602 375417 113765 101741 110177 113042 125451 125305 114896 116003 79872 81058 260016 229450 665651 667047 210633 207949 269168 270729 314760 306261 324636 326678 342979 348925 322296 358742 709180 737116 526460 433654 286292 281273 324897 324694 340667 346173 348733 354954 390210 386424 622700 646762 41.15 67.6 1
12:13:54 2023-09-28 324985 324300 86522 83393 125343 129202 128037 127877 93026 92182 99574 103618 120344 125909 345250 373314 999233 983246 364932 375945 113388 101952 110109 113154 125417 125300 114863 116196 79840 81290 260016 232178 671076 672827 209794 208309 268412 271143 315497 306829 326581 325659 341410 347911 324789 357114 705281 743519 523791 437779 283445 279999 326808 323781 341879 345258 348246 351357 388015 389043 619721 651077 41.15 67.6 1
12:13:55 2023-09-28 324893 323799 86560 82936 125497 128775 128729 127244 94107 91898 99574 103728 120680 125663 346291 373314 996189 985275 362731 375945 113765 101741 110143 113087 125451 125056 114896 115890 79785 81090 261102 229968 668561 668593 209320 208634 268979 270282 315467 308456 327218 330429 341439 347768 324681 358307 709291 742993 528136 439240 286292 280288 324933 324839 338793 347378 351538 351213 388015 387236 627351 649199 41.15 67.6 1
12:13:56 2023-09-28 324604 323988 86724 82940 125381 129202 128037 127631 94140 91868 99574 103585 120556 125663 345286 376690 1002487 982973 359171 376546 113765 101882 110177 112998 125624 125212 114896 116003 79840 81058 272196 230847 665986 667047 208847 208960 269357 270748 315942 306829 326024 325730 342979 346900 324825 358962 705281 747915 526783 437128 285178 279113 327269 324766 340846 345258 349370 351429 386780 387648 618167 650699 41.15 67.6 1
12:13:57 2023-09-28 328728 324251 86593 82940 125463 128775 128639 127543 94173 91805 99676 103551 120639 125453 346013 376690 995483 985346 360582 375082 114418 101460 110517 112930 125899 124934 115597 115618 80014 80804 261102 228738 682402 671368 209584 208751 269531 272664 315034 309219 323927 327560 342870 346687 324609 359361 707111 745731 528136 436447 287106 282525 324933 326676 338757 346334 349862 351393 389943 386119 620026 651114 41.15 67.6 1
12:13:58 2023-09-28 324604 324055 86589 83493 125497 129202 128427 127843 94140 92091 99574 103585 120409 125698 345770 375596 1005409 985975 362238 376017 113421 101741 110177 113042 125778 125212 115730 116003 79872 81090 261102 230165 676835 673851 210163 207660 270152 270748 315942 305764 324636 325694 342472 347946 322296 357911 705281 740673 520875 431817 285169 279999 324969 324839 342674 343775 349070 355173 387979 390694 619704 650274 41.15 67.6 1
12:13:59 2023-09-28 326545 323983 86694 83393 125574 129279 128681 127829 94397 92085 99678 103656 120639 125663 346013 370012 1001866 993746 364271 375981 113921 101741 110330 113254 125658 125178 115484 116003 79872 81002 261102 229415 670246 667047 210486 207625 269736 270729 314796 306261 324600 326714 342979 347946 321808 357121 708359 730035 523509 433346 285103 280889 324933 324839 341097 345813 347198 355173 390210 386389 622260 647023 41.15 67.6 1
12:14:00 2023-09-28 327423 323827 86779 82940 125714 128810 128639 127631 94303 91805 99607 103442 120574 125488 346291 372198 1005409 991072 358090 376031 113954 101741 110406 112964 125831 125091 115372 116003 79872 81058 261102 230165 681584 669067 209829 208682 269357 270748 315942 306829 324564 327702 342496 347946 323312 359619 706354 738799 523791 432606 285174 278300 326808 324550 339532 347129 350716 356083 387835 389791 623510 650385 41.15 67.6 1
12:14:01 2023-09-28 324739 323911 86758 83398 125468 129168 128338 127665 94140 92091 99678 103618 120607 125663 346291 369977 998259 989628 364896 376282 113765 101952 110406 113154 125624 122237 115372 116003 79904 81090 263445 229968 666758 667913 210157 208600 268601 270919 315497 306226 324636 327175 341978 347185 323803 358454 708359 737755 525125 436085 283993 280496 324933 324839 340846 345458 349337 354062 387467 386965 626906 647329 41.15 67.6 1
12:14:02 2023-09-28 324302 323599 86626 82940 125497 128810 128763 127278 94173 91931 99607 103585 120607 125453 346291 372198 1005409 991814 358378 375453 113921 101953 110440 113076 125745 125091 115372 116003 79872 81090 260016 230685 667458 669067 209975 208309 269357 271939 315942 306829 324636 327737 342496 348925 323576 357086 706354 736204 529488 436746 287514 279664 328195 324694 340428 347236 350827 354166 387835 389529 626869 648245 41.15 67.5 1
12:14:03 2023-09-28 326617 323144 87016 83266 126511 128989 128852 127244 94303 91805 99887 103885 120754 125488 346327 374435 999022 985239 362695 376067 113765 101741 110440 113154 125658 125212 115405 116003 79872 81090 260016 230130 670169 669067 209466 209370 269168 270317 315942 306226 324636 328427 341978 347946 324861 358454 708359 739192 528136 437774 284662 280139 324969 324839 339579 347658 349053 350983 388015 387578 626906 651114 41.15 67.5 1
12:14:04 2023-09-28 327667 323832 86653 82936 125497 128775 128461 127665 94173 91805 99676 103585 120754 125488 346048 373314 1001754 992519 358306 376017 114065 101741 110517 112964 126073 124969 115597 115810 80014 81058 261102 229450 669544 669541 209864 208309 270533 270748 315942 308928 324564 329166 342726 347697 323552 361043 709291 740856 530841 432498 286607 279748 326771 326604 338757 346612 348282 354062 386457 390106 625500 647219 41.15 67.5 1
12:14:05 2023-09-28 327800 323736 86589 83393 125463 129322 128461 127665 94173 92028 99607 103656 120474 125698 345250 375596 996189 983246 360618 376282 113765 101987 110440 112998 125865 124969 115517 115890 79904 81090 261102 228348 675549 672352 209501 208634 269357 272784 315053 308819 324600 326678 342197 347423 323803 357086 708359 744992 528136 435126 285133 281352 324933 324839 341879 343775 349334 354062 387503 386965 618131 649199 41.15 67.5 1
12:14:06 2023-09-28 326577 324060 86811 84920 125468 129113 128427 127665 94173 92028 99607 103585 120441 125698 345770 371050 996189 987953 364380 376546 113798 102121 110440 113154 125745 122239 115372 116196 79872 81123 262310 230130 665383 667913 210423 208751 268764 273435 315834 308565 324528 327334 341834 349872 324152 357763 708249 738799 528136 437083 284227 280584 324933 324839 340846 345979 349337 353526 387467 389831 627351 648245 41.15 67.5 1
12:14:07 2023-09-28 324340 323471 86618 84937 125530 129232 128427 127877 94140 92091 99574 103689 120491 125733 345250 373314 1004696 980382 360654 376582 113765 101882 110330 113553 125451 125073 114896 116196 79872 81090 260016 231243 668614 670893 209829 209030 268601 270282 315942 306563 326617 325765 340899 347946 324897 358999 707356 747915 524078 437811 285187 279148 326808 324478 341398 345813 349370 351429 387361 388735 621579 653169 41.15 67.5 1
12:14:08 2023-09-28 327192 323144 86644 82932 125673 129202 128427 127665 94173 91931 99607 103442 120524 125488 346048 376461 995483 983246 360618 375189 113954 101741 110517 112964 125865 124969 115597 115944 80026 81062 263445 230316 672768 673349 209724 208925 269926 272664 315353 309438 324155 327401 341923 346900 322607 357086 710372 744882 529488 436746 284943 280461 324704 327138 340882 344774 349089 351537 387467 386119 618131 649199 41.15 67.5 1
12:14:09 2023-09-28 322889 323832 86432 84879 125257 129237 128037 128088 94140 92125 99599 103828 120377 125979 346291 371050 1008268 989628 360654 376017 113356 102088 109957 113188 125038 125282 114830 116230 79785 81090 261102 229807 663041 671609 210192 208129 269393 270748 315478 305337 327786 325431 341410 347185 322858 357121 705318 738799 523791 432606 285133 280126 327269 323781 341951 346050 349686 354380 387727 389791 621653 649461 41.15 67.5 1
12:14:10 2023-09-28 323411 324055 86470 84920 125294 129355 128037 127877 94173 92125 99607 103723 120409 125768 345806 373874 999577 983246 364969 375417 114051 101887 110168 113545 125543 125458 114797 116256 79808 81192 263445 230741 674057 672681 210017 208274 268350 271178 315175 306649 327287 325730 342979 347946 323803 357946 708286 743555 532193 436429 283396 280959 326577 324574 342433 344810 348808 351501 390937 389316 618131 651150 41.15 67.5 1
12:14:11 2023-09-28 324821 324055 86618 83436 125497 129237 128427 127699 94206 92091 99676 103618 120639 125733 346291 371641 1007552 992519 360366 376017 113765 102088 110330 113076 125778 125247 114929 116036 79904 81123 260016 231603 673798 669541 209947 208344 269772 275661 315942 306829 327310 327207 342713 347185 323576 357624 706354 738277 525125 436782 287310 282525 328623 324165 341771 346713 350072 354453 387835 389791 623473 647256 41.15 67.5 1
12:14:12 2023-09-28 326319 323763 86626 84908 125710 129390 128626 127843 94173 91964 99607 103651 121133 122672 346291 372162 995935 986513 363866 376582 113798 101882 110440 113032 126079 125247 114929 116003 79904 81090 262310 229968 667144 668593 210010 208960 268979 270729 315942 306261 327042 327702 341978 347219 324861 358454 708359 738406 529488 437774 284263 281016 324969 324839 340882 347378 347233 351501 387467 387578 627351 651738 41.15 67.5 1
12:14:13 2023-09-28 327764 322858 86660 82936 125535 129023 128797 127665 94077 91805 99745 103585 120639 125488 346291 373053 1002524 992519 358378 375489 114418 101741 110551 112998 125865 125003 115630 115923 79904 81090 261102 229450 670166 669541 210192 208634 270878 270748 316501 306296 324600 328463 342762 348711 323552 361482 708139 740892 523791 435117 286777 281330 326771 324730 339675 347236 348246 354098 387677 387542 627240 650306 41.15 67.5 1
12:14:14 2023-09-28 328938 324055 86626 83464 125530 129141 128750 127455 94206 91805 99778 103475 120902 125278 346327 376461 996189 986048 364063 376017 114209 101670 110926 112964 126281 124969 115749 115618 79904 81035 261102 229486 672606 667011 209765 208815 269357 270317 315942 306690 324564 328693 347109 346935 324825 359619 707147 745205 528136 437215 284898 280069 324969 326676 338829 347414 352575 351501 388015 387613 626906 651150 41.15 67.5 1
12:14:15 2023-09-28 327764 323827 86678 84970 125568 129113 128674 127570 94206 91805 99778 103585 120639 125313 346291 374980 1003984 991072 358090 375453 114144 101741 110700 112998 125899 125038 115484 116003 79904 81090 261102 230004 669053 669541 210157 208669 270651 270531 318360 308965 324383 328587 342870 348818 323660 361006 708212 740222 523791 435162 286611 279148 327269 324839 340428 347902 348736 353989 386436 387542 626093 647110 41.15 67.6 1
12:14:16 2023-09-28 328240 324055 86679 83283 125497 129136 128393 127631 94303 92058 99745 103728 120787 125663 346291 376654 995483 986048 362695 375417 114111 101741 110517 113009 126039 125143 115564 115970 80291 81058 263187 228703 673983 670821 209794 208926 269736 272279 315942 309365 324492 327702 341888 347067 324524 357588 708110 747350 525125 435741 287106 280631 324933 327138 340846 345258 350391 353526 390210 386389 619889 650156 41.15 67.5 1
12:14:17 2023-09-28 324532 324051 86675 83393 125468 129168 128427 127931 94270 92186 99745 103728 120902 125698 346291 369942 999022 991035 364932 376246 114032 101952 110483 113154 125745 125178 115405 116083 80014 81317 263445 231792 672363 670343 210858 208786 269321 273629 315317 309001 324492 329495 342870 349908 323540 359509 709364 737999 526460 432547 284889 281514 324933 324839 341326 345671 349585 355675 390762 386965 622737 649163 41.15 67.6 1
12:14:18 2023-09-28 324591 324512 86556 84941 125468 129417 128427 128294 94237 92125 99574 103828 120491 125909 346255 374997 999577 983246 365744 376546 113421 102023 110143 113188 125451 125300 114896 116390 79872 81090 261102 230488 666218 672827 209940 208600 268979 271143 315720 306829 327273 327918 341445 347946 324825 357910 706318 746270 530841 437861 284192 280657 327269 324766 342397 345777 349053 351213 389957 390552 622463 650967 41.15 67.5 1
12:14:19 2023-09-28 324532 323832 87085 83283 125911 128775 128887 127509 94303 92091 99745 103618 120967 125523 346291 374400 999022 987953 362695 375417 113765 102023 110542 111899 125871 124025 115749 116290 80059 81215 263445 231463 671413 669816 209982 209370 269665 270694 315942 306261 324636 328928 342316 348818 324825 358708 708862 740076 522456 437592 284898 280889 324969 324839 340332 347058 348772 351501 390210 387578 627351 651114 41.15 67.6 1
12:14:20 2023-09-28 324370 324064 86653 83283 125468 129237 128427 127843 94238 92091 99745 103761 120607 125698 346255 376725 1005409 983246 358883 376282 113765 101952 110177 113387 125711 125265 115484 116196 79872 81290 261102 231792 665498 672827 208847 208960 269926 270748 315942 306829 326545 327172 342979 346864 324825 357875 707857 747219 511534 437738 286007 281728 327696 324298 341591 345671 350813 353381 387490 389139 621170 652704 41.15 67.6 1
12:14:21 2023-09-28 328009 324060 86644 84970 125530 129237 128639 127843 94303 92058 99676 103656 121124 125663 345250 376425 996189 987953 362477 375995 114202 101814 110568 113298 126059 125388 115736 116398 80059 81183 262310 230153 671650 672316 209829 208926 270116 272857 315942 307654 324528 327172 344774 346687 323480 360130 707111 746689 522456 437367 285098 280131 324933 325588 340296 345813 350391 353526 388015 386389 618094 650616 41.15 67.6 1
12:14:22 2023-09-28 324888 324055 86551 85037 125055 129631 128003 128054 94140 92091 99880 103728 120409 125698 345735 373279 1005409 988636 360546 376246 113798 101882 110483 113154 125831 125270 115405 116276 79981 81202 261102 230165 669426 674877 210486 208274 270533 270748 315942 306226 324311 325659 342951 349416 322822 360639 707156 741566 526460 434887 285864 280941 326771 324622 342771 345374 350578 355242 387979 387613 619449 647256 41.15 67.6 1
12:14:23 2023-09-28 324111 324512 86589 84970 125459 129417 128427 128088 94140 92315 99643 101499 120837 122805 348692 374328 998985 984497 364714 376367 114293 101989 110381 113489 125831 125212 115484 116163 79904 81262 263445 229380 668585 672827 209975 208780 269721 273435 315017 307189 327042 325694 342472 347911 323803 358962 708359 743555 526783 435207 284227 282037 324933 324839 342915 345293 349334 354312 389489 389316 618131 651114 41.15 67.6 1
12:14:24 2023-09-28 323603 324055 86589 83612 125468 129237 128427 127843 94173 92091 99676 103761 120607 125733 346291 371085 1005782 992482 362441 376582 113921 102226 110517 113188 125451 125422 115431 116390 79872 81345 261102 231567 665457 667047 210900 208600 270116 270317 315726 306649 327786 329495 342726 349908 323396 359982 706171 736168 519558 436125 285828 281350 327501 324538 342952 346334 350182 355278 388015 389862 619953 647292 41.15 67.5 1
12:14:25 2023-09-28 324929 324271 86728 83279 125497 129417 128427 127843 94238 92091 99676 103618 120524 125663 346813 369977 996640 989591 364932 376546 113954 102158 110517 113188 125796 125178 115405 116163 80014 81090 263445 230130 669550 669541 210633 208960 269357 271143 315942 306261 326545 327702 342979 347981 324296 358962 709364 736009 530841 435741 284227 281352 324933 324839 340560 345848 349585 355424 388589 387542 625500 650699 41.15 67.5 1
12:14:26 2023-09-28 322871 324060 86585 84970 125468 129530 128427 127843 94107 92091 99607 103761 120491 125733 346255 371050 1007244 991072 360618 376546 113421 102192 110143 113311 125417 125247 114863 116390 80007 81345 261102 231532 662932 673349 210900 208682 270008 272664 315870 306433 327663 328564 342834 348987 322678 359945 705245 736277 526460 432534 287514 282725 327501 324237 342952 345848 347198 354881 387871 389933 625057 647292 41.15 67.6 1
12:14:27 2023-09-28 324929 323021 86704 83547 125878 128989 128639 127665 94173 92091 99745 103794 120722 125698 346255 373017 999022 986711 363502 376246 113954 101952 110517 113154 125778 125178 115670 116003 79981 81090 267964 230130 667649 669067 210387 208995 269357 270919 315942 306725 326509 328197 341978 349416 324861 358708 708359 739192 525125 437774 284898 280902 324969 324839 340882 347938 350716 353526 387467 390970 627130 652666 41.15 67.6 1
12:14:28 2023-09-28 327687 324055 86742 83279 125882 129113 128852 127871 94303 92125 99778 103618 120787 125663 346291 373612 1005409 992519 358342 376510 114144 102088 110704 113120 125865 122171 115783 116190 80026 81262 262310 230741 670538 670966 210381 208821 270116 270711 318178 306829 324600 329962 342979 348925 324272 360659 707857 738799 524826 432642 285169 281330 325703 324839 340332 347902 348282 354598 386780 391531 627351 649163 41.15 67.6 1
12:14:29 2023-09-28 328728 323827 86678 84937 125791 129202 128427 127843 94303 91931 99778 103551 120671 125453 346291 376690 996189 986048 362695 376295 114176 101741 110815 113009 126160 125021 115823 115618 80155 81058 261102 228773 676011 671441 209829 209662 269736 270694 315942 307189 324528 328197 341410 347387 324332 357624 707111 747330 526293 436497 285133 280461 324933 327991 340595 346050 352826 355225 387907 387507 626314 650967 41.15 67.5 1
12:14:30 2023-09-28 327995 323281 86682 84945 125535 129198 128763 127843 94624 92125 99778 103618 120639 125698 346291 371606 1001777 993931 364310 375731 114280 101887 110653 113453 125972 125633 115497 116256 80059 81248 263445 230806 669549 671441 210633 207949 270533 271108 315389 309401 324600 327666 341410 347704 322272 359251 707878 736677 530463 432498 284698 281559 324933 326495 341362 346855 347233 354635 388589 387578 626130 648667 41.15 67.6 1
12:14:31 2023-09-28 323871 324055 86644 85028 125463 129417 128847 127999 94238 92125 99745 103651 120671 125944 348692 374435 999577 986048 366003 376618 113765 102158 110177 113266 125451 125247 114896 116310 79872 81198 261102 230650 666863 673375 210122 208634 269357 271782 315497 306226 327577 325730 342436 348680 324501 357946 706354 745102 525125 437482 286292 283526 327233 324622 342771 345636 351575 354417 392144 389174 619889 651114 41.15 67.5 1
12:14:32 2023-09-28 324929 324035 86934 85037 125708 129108 128550 127665 94336 92125 99778 103761 120671 122688 349507 373093 1000257 989480 364787 376403 114078 102164 110568 113523 125731 124202 115451 116196 80014 81123 262310 231792 670540 669340 210781 208960 269168 271782 315834 307224 324708 327440 342979 348224 324296 358962 707111 738799 530841 436085 284263 281445 324969 324839 341602 345494 347198 354062 388589 387613 629135 650119 41.15 67.5 1
12:14:33 2023-09-28 324338 324055 86708 84978 125535 129451 128639 127965 94238 92125 99778 103828 120639 125768 346291 373874 1005409 983246 362731 376618 113798 102226 110517 113553 125658 125369 115405 116276 79904 81345 261102 231603 671668 672352 210192 209649 269168 270919 315942 305968 327019 329495 344567 348711 324609 357800 708286 745586 525125 438905 286292 280748 327696 324033 342638 345813 348808 351465 388015 389684 620989 652037 41.15 67.6 1
12:14:34 2023-09-28 328204 324708 86742 84978 125535 129355 128612 127815 94624 91858 99987 103842 121555 125699 346706 376546 996005 987415 363098 375981 114445 101741 110815 112998 126213 125178 115756 115744 80188 81090 261102 229450 675637 667011 209501 208995 269736 270317 315906 307189 324299 328197 342798 346900 324044 360167 708146 745029 529488 436791 285133 280921 326808 325361 339782 346891 350427 353526 388015 386965 622737 651150 41.15 67.5 1
12:14:35 2023-09-28 324604 324055 86644 85028 125497 129417 128461 127665 94238 92028 99641 103618 120671 125733 346291 375596 1005409 986476 360003 376546 113987 102226 110551 113154 125658 125212 115530 116036 79904 81290 267964 230130 666139 674364 210275 208716 270878 272170 315942 308565 327164 327066 343396 347768 322642 361006 706134 738999 526460 432498 286007 280135 326771 324730 341555 344739 348282 355424 387727 391246 619889 649313 41.15 67.6 1
12:14:36 2023-09-28 324640 324600 86829 83619 125694 129716 128324 127986 94397 92245 99678 104124 120607 125909 346255 374435 996677 985136 366375 376546 113934 103798 110440 113154 125871 122168 115484 116276 79994 81090 262310 230130 666501 673888 210157 208815 270648 271557 315053 307189 326581 325730 342472 347946 324296 358708 708359 743555 523791 436089 284347 281817 324969 324839 342952 345813 349370 354598 389205 389316 618167 652573 41.15 67.6 1
12:14:37 2023-09-28 324266 323832 86618 84912 125501 129237 128461 128054 94173 92125 99778 101360 120639 125733 346327 371641 1007244 992519 360618 376582 113798 102158 110330 113222 125745 125247 114929 116544 79994 81406 263445 232438 674936 671441 210710 208856 270116 273049 317729 306685 327396 330429 342979 347947 323803 358163 706061 740478 524625 432732 286204 280657 328623 324658 342915 347378 347269 355136 388015 390551 627351 649199 41.15 67.5 1
12:14:38 2023-09-28 326658 323281 86831 82932 125915 128810 128887 127421 94369 92028 99778 103618 121000 125558 346813 374435 1000395 986711 363536 376582 113954 102226 110517 113188 125658 125247 115484 116036 80014 81123 261102 230130 666887 669541 209829 209468 269357 271143 315942 309147 324708 330429 342737 348925 324897 358962 709364 741722 522456 437811 285133 280889 326808 324839 340367 347688 352074 353272 390892 387507 629098 650967 41.15 67.5 1
12:14:39 2023-09-28 327936 324055 86775 84920 126062 129237 128763 127877 94336 92125 99811 103651 120935 125698 346291 373874 1002487 994639 360256 376067 114392 101921 110952 111641 126079 125423 115690 116096 80091 81104 264644 230806 670650 671441 210157 209154 270914 270748 315942 310314 324383 328427 342979 348925 323348 359569 710372 739228 530841 432534 286920 280126 324969 325133 340607 346927 348808 355942 387979 387271 625537 647292 41.15 67.5 1
12:14:40 2023-09-28 326876 324568 86811 84974 125468 129571 128461 127999 94173 92125 99607 103723 120556 125768 346048 375297 998313 985136 364162 375981 113954 102192 110551 113222 125865 125703 115405 116196 79904 81090 263445 229415 670205 673349 210157 208960 270152 271108 315053 307689 324672 326453 342472 347946 324560 357086 708359 745731 523791 437367 287106 281605 324825 324766 342807 345388 349790 354417 392422 388594 619815 651077 41.15 67.5 1
12:14:41 2023-09-28 324956 323832 86779 84862 125915 129113 129489 127631 94369 92125 99811 103651 120935 125733 349497 373657 1000294 993097 364787 376439 114078 102023 110568 113366 125764 125633 115736 116276 80014 81230 261102 229968 670540 669541 210710 208960 269357 271178 315942 308529 326291 327207 342496 347981 324537 358999 707111 737428 530841 437137 284662 281267 324969 324839 341638 347658 347233 353526 387503 387613 627019 651114 41.15 67.5 1
12:14:42 2023-09-28 325097 322742 86626 84978 125497 129237 128550 128088 94173 92125 99607 103723 121091 125803 346849 376124 1004696 983246 360546 377450 113798 102192 110440 113110 125745 125247 115405 116196 79904 81378 265601 230918 664884 670929 209829 209649 269357 270317 315942 306829 324419 327172 342618 348711 324681 359543 706208 747806 524078 438685 285628 279894 328660 324658 341735 346334 349334 351465 387979 389351 624312 651150 41.15 67.5 1
12:14:43 2023-09-28 328724 322510 86660 84887 125535 129113 128674 127849 94624 91858 100058 103990 120967 125699 346706 376282 996042 986675 360474 375274 114176 101882 110777 112964 126073 124969 115882 115890 80155 81025 260016 228773 689010 673349 210192 208995 269962 270729 315676 307689 324600 328232 341445 347702 324861 359835 707147 747915 530841 436484 285878 280889 324681 325396 340882 345813 350427 354062 388015 386424 618131 651150 41.15 67.5 1
12:14:44 2023-09-28 324435 329112 86465 85094 125290 129995 128003 128547 94173 92315 99607 104005 120409 125979 345770 372791 1005409 989628 360618 375981 114032 103798 110517 113188 125899 125247 115517 116196 80269 81378 263445 230201 674668 674877 210851 208536 270612 273435 315834 309401 327164 328564 343396 348532 323169 361006 706171 738361 527794 432498 286231 280496 326577 324550 342735 345258 347233 355209 388015 389933 622981 647329 41.15 67.5 1
12:14:45 2023-09-28 324640 324203 86956 83619 125883 129523 128503 127986 94399 92025 99678 103981 120967 125980 348765 374137 1003931 983246 363573 376295 113732 102023 110330 113222 125484 125282 115497 116323 79904 81322 261102 231405 663556 672388 210157 208995 268790 271143 315942 306829 327614 326714 341480 348925 324933 358999 706354 747915 531226 439124 285169 280153 325893 324839 342686 346891 349370 351501 388015 389933 621820 652610 41.15 67.5 1
12:14:46 2023-09-28 328227 324055 86779 84966 125737 129237 128887 127665 94271 91964 99778 103618 120902 125488 346327 373314 1004696 992519 358342 376317 114144 101882 110738 113032 125899 125003 115597 116036 80046 81294 263445 231792 674073 671441 210710 208891 270878 270459 317729 309219 324492 329084 342979 348925 324560 358739 708359 738434 536478 435090 286992 279183 327269 324839 340045 347414 348318 354635 386816 388510 627351 647329 41.15 67.5 1
12:14:47 2023-09-28 324821 324708 85631 83619 125781 129493 128715 127986 94303 92125 99811 103685 120639 122739 348728 377859 1005782 986048 359496 377608 114078 103798 110517 113222 125778 122339 115405 116163 80014 81257 263445 230847 669922 673275 209466 208960 270533 270748 315942 306261 326545 327405 341445 346900 323803 359244 708359 747387 530841 432723 286884 280034 327269 324839 341879 345529 351240 355675 387979 389008 618131 649199 41.15 67.5 1
12:14:48 2023-09-28 327704 324060 86711 85028 125704 129417 128763 127877 94336 92091 99778 103761 120704 125698 346813 373017 1003947 995346 363464 376546 114144 102099 110653 111892 126045 122270 115656 116256 80059 81215 263445 230806 670289 672394 210675 208460 270724 271143 315942 307931 324672 328055 342979 348925 322750 359280 710187 737246 518057 432157 286445 280924 324933 327369 340846 346612 349053 356252 390762 387542 624577 648667 41.15 67.5 1
12:14:49 2023-09-28 324812 324512 86737 85065 125501 129631 128360 128122 94140 92125 99709 103899 120671 125979 346291 374435 999540 986048 365966 376510 113765 102192 110517 113345 125658 125335 115484 116390 80046 81421 267964 230488 668781 674841 210486 208995 270152 272008 315497 307189 327577 325730 342951 348925 324537 358962 708359 744642 525125 438034 286902 284293 327696 324550 342843 345707 349754 353417 392144 389755 622058 651890 41.15 67.5 1
12:14:50 2023-09-28 324640 324055 86746 85032 125493 129451 128639 127843 94173 92091 99676 103761 120639 125698 346813 372162 1000294 991368 364641 376439 114078 102023 110568 113366 125731 125633 115497 116256 80059 81225 263445 230130 670417 669541 210605 209879 269357 271143 315942 306939 327809 329279 342979 347704 324861 358962 709364 738999 523791 437774 285174 280889 326808 326676 341843 347938 348282 351501 387503 387613 629135 653169 41.15 67.5 1
12:14:51 2023-09-28 324888 322710 86626 85032 125501 129451 128427 127965 94140 92125 99745 103723 120491 125821 346291 373874 1005409 983246 360582 377112 113921 103870 110632 113188 125624 125247 114896 116390 79872 81234 261102 231207 665986 671841 210192 209649 269357 270317 315630 306829 327310 327172 341445 347946 324645 359540 706061 751059 528136 437751 286302 279929 328159 324694 341699 346678 351451 353489 387943 389316 619041 650967 41.15 67.5 1
12:14:52 2023-09-28 326282 324055 86593 85028 125497 129631 128427 128088 94238 92179 99887 101445 121068 122772 348765 376582 996079 985936 363893 375802 114111 101955 110517 113120 125865 125125 115963 116190 80388 81183 263955 228668 682196 672352 210157 209475 270152 271108 315942 308156 324600 329495 342472 347946 324825 357875 707075 747915 529796 436085 285169 281352 324933 326676 341915 345293 350427 354312 389478 387542 617186 650616 41.15 67.5 1
12:14:53 2023-09-28 322889 323844 86686 85069 125497 129653 128461 128122 94140 92125 99607 103899 120459 125891 346291 371085 1009741 989628 360618 376546 113388 103941 110033 113379 125451 125491 114896 116390 79904 81345 262310 230488 666400 672827 210851 208634 270152 273013 315798 308892 328286 328564 342979 349908 323660 361006 706134 741905 530841 435506 286410 280763 326808 324839 342686 345671 350182 355675 388015 388735 619889 651000 41.15 67.5 1
12:14:54 2023-09-28 324627 324512 86960 83594 125714 129870 128578 128252 94464 92312 99918 104014 120787 124300 348765 374293 1001704 984646 366299 376582 114012 102238 110483 113345 125484 125422 114896 116390 80392 81438 262310 231207 673536 673851 210486 208960 269357 271972 315942 306226 328345 326678 342197 348675 324933 358962 706354 746822 530841 439088 286292 280461 327732 324839 342915 346334 349334 351501 388015 389968 619990 652573 41.15 67.5 1
12:14:55 2023-09-28 326767 324035 86742 84887 125568 129198 128763 127631 94173 91964 99811 101232 120902 125488 346813 373017 1005409 992519 358342 376618 114144 101882 110704 113110 126039 125212 115564 116196 80014 81090 261102 232122 668192 670380 210605 208856 270116 272087 317729 309001 327993 331566 342870 349872 324296 358163 707857 741075 523290 435750 287306 279538 325893 324839 340846 347373 350753 354635 387979 389968 627351 649199 41.15 67.5 1
12:14:56 2023-09-28 326431 324440 86788 83508 125747 129459 128681 127918 94430 92091 99745 103651 120524 125698 346048 377185 1008268 985938 360003 375981 113954 102023 110653 113154 125831 125212 115405 116196 80014 81090 261102 230685 670790 674877 210192 208634 270914 272098 315942 306226 326545 327207 343502 347946 322822 359280 707356 742847 523509 432498 286043 280461 326808 324839 342952 344774 349089 355748 388015 389054 619889 647329 41.15 67.5 1
12:14:57 2023-09-28 326839 324251 86737 84974 125847 129451 128639 127877 94173 92091 99641 103723 120671 125733 346291 369648 999022 992482 365708 377450 113954 101882 110517 111933 126045 122153 115783 116713 80059 81248 262310 231463 668671 670490 211188 209445 269321 271972 315942 306974 326545 327437 342762 350401 324789 358962 707111 738799 532193 436247 287106 281865 324969 324839 341879 346855 347198 354904 388625 387613 628688 650616 41.15 67.5 1
12:14:58 2023-09-28 328118 323592 86704 83332 125795 129237 128639 127849 94529 92125 99745 103761 120704 125523 346013 373625 1003947 995346 360003 376017 114144 101811 110704 113110 125865 125091 115564 116003 80014 81090 261102 228773 671654 666975 210486 208960 270914 270748 315726 307189 324347 327737 341375 348925 322786 359280 708146 738799 523233 432462 286007 281317 324933 327138 341362 346891 349089 355748 387503 387578 623656 647292 41.15 67.5 1
12:14:59 2023-09-28 323907 324055 86618 85061 125463 129390 128427 128088 94173 92125 99607 103828 120344 125856 345770 373874 999613 987248 365747 377428 114051 102164 110381 113557 125644 125492 115464 116611 80059 81359 262310 230812 661302 673851 210192 208995 269449 273822 315209 306226 328578 325765 342197 348711 324933 358962 706354 746295 530841 439088 284747 280924 325629 324839 342952 345848 349370 351501 387207 389968 619990 652573 41.15 67.5 1
12:15:00 2023-09-28 327473 324383 87064 83389 126119 129113 128921 127543 94369 91958 99811 103442 121065 125366 346813 375560 995935 986476 363243 376582 114144 102158 110704 113032 126073 125038 115484 116276 80014 81290 261102 230524 672094 670893 209975 208995 270152 271143 315942 307689 324370 328693 342197 347946 324596 357660 708146 747646 532193 436466 285771 280692 324933 325168 340595 345813 350427 354598 387467 387271 617222 653169 41.15 67.6 1
12:15:01 2023-09-28 324640 324512 86622 85007 125463 129541 128461 127815 94173 92125 99920 101585 121100 122570 348692 376618 1008194 988859 360402 376439 114045 102023 110674 113233 125831 125247 115405 116116 80014 81215 266958 230847 670169 674877 210157 208960 270878 272784 314933 306296 326581 327666 343261 347946 322858 360932 707857 739337 532193 432534 286445 280083 326808 324839 342952 345293 349334 355748 388015 388770 619889 647329 41.15 67.5 1
12:15:02 2023-09-28 324996 324055 86618 84920 125468 129480 128674 127999 94173 92125 99676 103794 120639 122775 346013 369648 998125 992519 364932 376582 113987 101882 110517 113154 125865 125247 115484 116196 80236 81123 260016 229968 670417 669541 211181 208960 269357 271557 315762 309875 326327 330195 342798 350149 323696 359982 710372 738617 526460 436247 287106 281852 326808 324839 341915 346855 350219 355456 389134 387578 625500 649199 41.15 67.5 1
12:15:03 2023-09-28 324302 328921 86779 83623 126091 129390 128915 127815 94464 92172 99711 103770 120967 125787 348765 371464 1009665 992519 360654 376582 113798 103798 110415 113188 125796 125265 115405 116390 79904 81438 262310 232291 664856 667011 210816 208669 270152 270729 315192 306829 328077 327737 342979 347947 323875 358199 706354 738530 525125 435126 286007 280959 325928 324766 342145 347693 348282 354635 388015 390825 627351 652239 41.15 67.5 1
12:15:04 2023-09-28 324996 324055 86686 85069 125535 129451 128639 127815 94206 92125 99607 103723 120524 125733 346362 374185 997383 986785 363793 376282 114065 102192 110470 113110 125745 125247 115517 116196 80014 81234 262310 230165 671785 669431 210605 209732 270008 273435 315676 309001 326436 329315 342593 349908 324753 358484 707075 739301 528136 439088 287514 281640 326808 324839 341674 347938 348808 353417 387467 388735 627351 652573 41.15 67.5 1
12:15:05 2023-09-28 328755 323983 86885 83393 125810 129313 128715 127952 94464 91991 99987 101402 120902 125523 346849 373350 1002340 995346 360316 376582 114032 101882 110687 113579 125899 125073 115663 116036 80046 81123 261102 229450 673777 667011 210486 208850 269418 270317 315942 307689 324672 330429 341445 348925 322822 359316 709184 736314 517546 432426 286253 281365 324933 325133 341638 346927 349370 356540 387467 387578 624312 648281 41.15 67.5 1
12:15:06 2023-09-28 323907 324336 86618 85003 125463 129666 128427 128122 94173 92125 99676 103828 120377 125803 346291 373874 1001754 986048 366558 376582 113765 102192 110177 113222 125451 122234 115431 116578 80026 81350 263445 231136 665600 673742 210675 209475 269321 272473 315870 308493 328077 328455 342472 348925 324753 358852 707156 745767 524826 439124 286292 281313 325402 324839 342952 346334 349334 351501 387432 389933 620940 652573 41.15 67.5 1
12:15:07 2023-09-28 326893 323947 86945 83393 125915 129023 128887 127665 94206 92179 99920 103761 120671 125645 346291 373874 1001866 986748 363500 376331 114032 102192 110551 113222 125658 125247 115597 116310 80014 81090 260016 230165 681418 669541 210192 209649 269357 271143 315942 306974 326581 329262 342737 346963 324933 359948 708146 739301 528136 438777 285169 280999 326808 324839 340332 347938 349370 353272 387467 388735 627351 652110 41.15 67.5 1
12:15:08 2023-09-28 324965 324528 86995 85007 125535 129447 128639 127999 94271 92125 99607 103651 120524 125768 346327 377292 1005409 986048 361482 376897 114012 102167 110466 113366 125764 122369 115530 116290 80059 81248 263445 230741 670045 673312 209536 209030 270724 272628 317693 306226 327042 327971 342472 347423 324188 360402 708359 746858 532193 432723 286920 280069 326808 324839 341951 345494 350993 355748 387979 388770 618131 649236 41.15 67.5 1
12:15:09 2023-09-28 324626 324042 86825 85011 125501 129541 128971 128122 94206 92212 99920 103685 120704 125803 348728 374471 998832 985346 365966 376017 113765 103870 110364 113222 125484 125282 115517 116423 79904 81230 261102 230165 667133 674877 210521 208995 270152 272008 315720 308965 328077 326714 342507 348435 324307 358999 707857 745065 525125 437993 284698 281579 327732 324586 342952 345848 349370 353598 389205 389933 619005 652536 41.15 67.5 1
12:15:10 2023-09-28 324857 324251 86746 83389 125848 129202 128818 127931 94303 92091 99745 103761 121222 122672 349470 373921 1010990 992296 362550 377234 113889 102306 110423 113523 125731 122303 115338 116390 79981 81490 267964 233447 666722 670821 211111 208926 270533 270884 315906 306829 328614 327401 342496 348189 324296 358163 706318 738799 523509 437056 285971 280880 327732 324766 342952 346855 347966 355387 390210 391063 625944 649163 41.15 67.5 1
12:15:11 2023-09-28 324852 322750 86679 83566 125501 129417 128639 128054 94303 92125 99745 103794 120671 125786 345977 375525 1003910 983246 360546 376582 113765 101952 110666 113188 125831 125387 115372 116357 80014 81345 262310 231207 664258 671841 210157 210124 270116 270694 315850 306226 327541 327437 341445 347423 324897 360895 707857 748974 528136 437774 286517 279999 327659 324839 342397 346855 351487 354562 387943 389897 617658 651077 41.15 67.5 1
12:15:12 2023-09-28 328264 322493 86831 84970 125791 129628 128826 127849 94624 92145 99918 103914 121050 125910 348765 373137 1003763 992333 358847 376510 114583 101882 110892 113154 126146 122237 115836 115970 80246 81090 263445 231792 672397 669541 210781 208995 269607 270748 315942 307189 324600 328693 342979 348925 324524 359280 707075 738636 532193 435772 287414 279573 327269 327369 340535 347658 349334 354598 387634 387578 627351 648667 41.15 67.5 1
12:15:13 2023-09-28 327741 324512 86704 85087 125526 129417 128427 127965 94270 92091 99778 101370 120574 125663 346255 376124 996189 985346 362427 375417 113954 101882 110517 113120 125831 125143 115564 115970 80068 81202 261102 228703 671035 672827 210570 209370 270806 273399 315612 308050 324528 329618 343361 348537 324645 361006 710298 747422 524625 436393 286195 282398 324753 327138 342915 345535 350391 354598 392349 389280 619889 650616 41.15 67.5 1
12:15:14 2023-09-28 324640 323803 86923 83389 125984 129279 128715 127952 94430 91958 99645 104091 121068 125874 346291 373243 999022 990975 363905 376510 113954 102128 110517 113233 125938 125212 115405 116003 80014 81234 262310 230165 669550 669067 210157 209614 269357 273822 315942 308384 326545 328693 342737 347185 324897 359217 709364 739192 528136 438740 285098 280999 326808 324839 340846 347938 349299 353489 390210 389636 627351 651114 41.15 67.5 1
12:15:15 2023-09-28 324338 323827 86746 84937 125646 129202 128461 127843 94140 91964 99643 103761 120459 125663 346255 376725 1005409 984646 359424 377127 113954 101952 110483 113120 125624 125178 115484 116190 79994 81317 263445 232122 671661 674784 209689 209592 270878 272279 317729 309001 327505 327631 342162 346900 323803 362033 709364 746786 530841 432674 286884 280034 327464 324839 342397 345777 350957 355617 387979 389316 618131 649163 41.15 67.5 1
12:15:16 2023-09-28 326487 323911 86818 83628 125396 129493 128269 128088 94140 92125 99676 103866 120722 126209 346220 374435 1000395 986048 366228 376546 113765 103908 110517 113345 125711 125387 115597 116163 80123 81257 261102 230165 669169 674328 210633 208995 270152 271972 315497 310058 327505 328222 342986 348925 324789 358962 707062 745731 529930 436393 284662 281781 326808 324839 342952 345813 349370 354598 389478 389897 619005 652074 41.15 67.5 1
12:15:17 2023-09-28 324323 324055 86742 85120 125501 129417 128639 127877 94238 92125 99745 103761 120639 125698 346255 371050 1007244 992519 360618 376295 114012 102100 110466 111967 125697 125492 115464 116290 80004 81215 262310 232112 665356 671441 210781 208960 270152 271713 317729 306793 327895 328161 342979 348189 324332 358199 706061 738799 525125 435090 286007 280955 325928 324766 342397 347658 348246 355136 388015 390515 627351 649659 41.15 67.5 1
12:15:18 2023-09-28 324374 324055 86733 85000 125777 129493 128427 127808 94173 92091 99778 101542 121100 125698 346013 376761 1005409 984967 359424 376546 113954 102023 110517 113311 125451 125387 115484 116196 79981 81290 261102 230524 666429 673851 209975 208995 270914 270748 315942 306261 327809 327666 342951 347387 323768 359823 708359 745814 527794 432570 286884 280465 327269 324839 341075 345813 350427 355712 387979 388735 619449 651237 41.15 67.5 1
12:15:19 2023-09-28 327764 323808 86742 85037 125501 129198 128729 127877 94303 92091 99778 103689 120639 125663 348692 373590 1006151 996690 360969 376403 114346 101989 110755 113332 126146 125563 115769 115970 80155 81090 263445 229772 676447 671368 210598 208960 270914 272279 317360 310314 327661 328693 341445 348925 323540 360366 708146 738471 527794 432498 286920 280889 324969 325588 340882 347414 349334 356793 390210 387542 625020 647256 41.15 67.5 1
12:15:20 2023-09-28 323574 324055 86686 85069 125747 129417 128427 127897 94270 92125 99745 101455 120639 125944 346291 371085 1008708 992519 360654 376582 113732 103941 110372 113412 125417 125457 114863 116664 79904 81522 260016 231496 662530 671841 211329 208960 270533 271143 315942 306505 328578 329495 341410 348224 324296 358199 706354 738799 524625 432656 286101 280889 325963 324766 342915 347658 348002 355136 388015 391028 627351 649163 41.15 67.5 1
12:15:21 2023-09-28 326368 323999 86864 83275 125941 128989 129100 127693 94658 91858 100161 101446 121231 125699 347193 375417 1001796 988859 363611 376403 114111 102158 110517 113120 125865 122237 115783 116323 80068 81202 261102 230488 671785 670855 210157 209649 269926 271143 315942 309570 324672 329724 342979 349416 324933 359764 708102 739301 524826 439193 285169 281317 326808 324839 340846 347938 349370 353526 391219 388735 627351 652074 41.15 67.5 1
12:15:22 2023-09-28 328255 324055 86711 84982 125880 129237 128674 127843 94303 92091 99778 103794 120935 125698 346291 373839 1003235 996055 360546 377450 114144 102158 110704 113110 126073 125178 115630 116298 80155 81090 267964 229254 670033 667011 210668 209112 269418 270694 315942 307905 324636 328463 341445 348925 322786 359316 708647 738799 529129 432498 286012 281409 324933 327138 341638 347414 349334 357354 388589 387578 624275 650774 41.15 67.5 1
12:15:23 2023-09-28 324676 324560 86863 83681 125396 129528 128413 127986 94301 92245 99915 104124 121100 122670 346255 375261 999022 986543 365784 376582 113921 102023 110517 113222 125865 122158 115783 116276 80014 81378 260016 229772 666396 676311 210633 209468 270533 271937 315720 307905 327310 326678 343261 348925 324825 357624 703097 746652 530841 436121 284964 281817 326808 324839 342952 346315 349898 355136 389786 389624 619041 652074 41.15 67.5 1
12:15:24 2023-09-28 324929 323507 86890 84879 125911 129108 128852 127665 94238 92091 99778 103723 120754 125733 346813 373874 998125 986748 364308 376618 114306 102192 110551 113222 125865 125212 115597 116196 80014 81234 261102 230524 670293 669541 210192 209942 270389 271143 316357 306939 327079 329493 342979 347185 326771 357086 707111 741685 522456 439746 285133 281317 326808 326676 341602 348671 352074 354344 391788 391799 630029 651890 41.15 67.5 1
12:15:25 2023-09-28 324748 324476 86912 83696 125777 129493 128681 128054 94270 92125 99778 103794 120524 125980 348765 373839 1003947 983246 363539 376439 113765 102226 110483 113222 125624 125247 115372 116357 80014 81345 261102 231567 662741 673851 210570 208995 269357 271782 315942 306226 328077 327207 342691 348925 326771 359254 707857 749344 525125 440058 285771 280692 325928 324839 342915 346577 352575 353526 387503 390551 619990 653035 41.15 67.5 1
12:15:26 2023-09-28 326499 324026 86746 84937 125915 129202 128763 127699 94238 91964 99778 103618 120704 125698 346291 372198 1006531 994183 359460 376582 113954 102062 110619 113579 126218 122171 115497 116256 80059 81248 263445 231425 671413 670966 211005 209294 270724 270729 315889 305764 327006 329084 342943 347704 324524 358199 708359 738020 520875 435741 286007 279999 326877 324839 340524 347938 348808 355173 387979 389933 627351 651237 41.15 67.5 1
12:15:27 2023-09-28 324893 324055 86746 85061 125700 129321 128626 127965 94303 92091 99778 103761 120639 122603 348765 376389 1005409 984646 360510 377184 114149 103798 110517 113222 125865 125247 115484 116357 80046 81345 261102 231243 664527 671877 210192 210124 270540 271108 315889 306261 327541 327702 341958 347946 324897 358992 707857 746029 539972 437774 286920 280034 325893 324839 342674 346891 351524 354635 387979 389897 618131 651150 41.15 67.5 1
12:15:28 2023-09-28 328464 324055 86746 84978 125795 129237 128852 127877 94271 92091 99778 101402 120704 125698 346291 373314 1006151 996578 363270 376403 114268 102023 110789 113332 126025 125598 115849 116256 80091 81345 262310 228738 674281 667011 210935 209370 270914 270694 315942 308156 324672 331257 344810 349416 323839 360402 709184 739228 524826 432538 287801 280999 326808 325588 340846 347658 349370 356829 388015 387578 625500 647292 41.15 67.5 1
12:15:29 2023-09-28 325448 324055 86712 85061 125787 129541 128639 127884 94559 92125 99778 103723 120884 125856 346813 371606 1008744 993931 362731 377450 113954 102338 110440 113222 125778 125282 115405 116390 79904 81378 261102 232291 668996 667083 211181 209468 270533 273553 315598 306829 328578 327737 341172 347739 324825 358199 708359 738799 523509 435777 286007 279999 325928 324839 341879 347938 348808 355173 387943 389968 627351 651114 41.15 67.5 1
12:15:30 2023-09-28 329193 322862 86779 84978 125847 129228 128887 127665 94369 92082 100091 101585 121462 123920 348765 374328 1001154 988859 363648 377306 114078 102023 110517 113311 125778 125212 115597 116492 80091 81345 267964 230488 671038 669541 210192 210214 270307 271143 315942 307189 326545 329760 342979 348925 326771 357086 709184 739337 532193 439124 285824 281317 326808 326676 340846 348916 350144 354403 387467 388770 627351 653035 41.15 67.5 1
12:15:31 2023-09-28 328022 324055 86686 85011 125704 129417 128639 127877 94303 92091 99778 103723 120935 125698 346291 373350 1002487 995346 362658 376546 114144 102017 110704 113144 125865 125125 115597 116196 80046 81234 261102 229450 679378 667011 210816 208634 269418 271108 315762 308156 324528 328463 341958 347185 322822 359280 709184 739954 529129 432629 286043 281821 324969 325133 341879 347414 348282 356540 389170 387648 623656 648704 41.15 67.5 1
12:15:32 2023-09-28 323643 324300 87050 83735 125883 129459 128400 127986 94464 92279 99711 104048 120869 122636 348494 374293 998796 983879 365966 376582 114045 102238 110415 113266 125745 125422 115405 116310 80026 81350 261102 230130 668263 674364 210521 209322 270152 272008 315497 307224 326716 326678 343502 348680 324825 358999 708359 745029 527794 437738 284662 281781 327269 324839 342952 346369 349406 354098 392258 390515 619953 653072 41.15 67.5 1
12:15:33 2023-09-28 327070 323799 86771 84853 125915 128989 128887 127543 94271 92028 99811 103651 120722 125523 346327 374435 998832 986476 363830 376582 114032 103764 110704 113222 126011 125247 115517 116196 80101 81322 261102 230165 681418 669541 210192 209977 269962 271178 315942 307189 327346 329724 342979 349416 326771 357121 709184 744937 532193 439124 285771 281352 327269 326676 340846 348427 349862 353562 391169 391799 627130 654342 41.15 67.5 1
12:15:34 2023-09-28 324748 324156 86813 83385 125810 129493 128681 127952 94430 91991 99745 103651 120556 125733 346291 376582 1005225 984646 360003 376618 114032 102238 110755 113188 125865 125387 115517 116310 80046 81378 261102 231243 670418 672863 210157 210159 270533 270729 319035 306261 327577 327702 342472 347946 324933 359316 708359 746591 528136 437774 287360 280153 325928 324839 342915 347414 351560 355424 387979 389897 618131 651150 41.15 67.5 1
12:15:35 2023-09-28 324857 324055 86618 85065 125294 129666 128427 128088 94173 92315 99641 101392 120491 125856 346013 374471 998869 985346 365966 376582 113798 103836 110440 113222 125658 125247 115438 116196 80014 81322 261102 230130 669938 674877 210556 209030 270152 271972 315720 309729 328077 329495 343502 348925 324825 357050 708359 745029 517747 437392 285098 282430 327696 324622 342771 346085 350247 354489 389680 390921 621653 652888 41.15 67.5 1
12:15:36 2023-09-28 338112 324444 86737 84966 125700 129237 128674 127849 94559 92179 99745 103761 120722 125733 346327 372091 1010211 992519 360690 376582 113954 103870 110440 112201 125745 125247 115405 116196 80046 81378 267964 232127 664628 667011 210851 209030 270533 271143 316110 306038 328077 328729 342979 348224 324825 358235 706061 737077 530463 435126 286445 281352 326877 324839 342433 347938 348282 355675 388015 391099 627351 650156 41.15 67.5 1
12:15:37 2023-09-28 328058 324055 86812 84887 126119 129202 129135 127543 94304 91805 99845 103409 121068 125366 346849 376160 996677 988785 363539 376897 114392 102131 110755 113322 126146 125370 115736 116290 80091 81248 262310 230488 673501 670857 210157 209649 270461 273553 315942 308156 324636 328232 342472 347661 324537 358199 708683 747330 530841 436566 286007 281139 324933 325659 341915 346612 350993 355173 388589 387578 618131 651150 41.15 67.5 1
12:15:38 2023-09-28 326658 324019 86843 85004 125674 129271 128674 127999 94559 92179 99778 103723 120671 125768 346013 369977 998906 995072 365708 376017 113954 101882 110704 113188 125865 125212 115438 116196 80046 81322 261102 230165 666407 667011 211583 208995 270152 272233 315942 307259 327018 328232 341480 348294 324897 357086 707147 739228 532193 437811 285133 281781 326808 326676 341915 347938 348246 354098 388660 389316 626742 652202 41.15 67.5 1
12:15:39 2023-09-28 324631 324042 86775 85069 125535 129541 128708 128122 94206 92125 99920 101574 121100 122805 349259 374328 1002340 986010 366448 377005 113889 102306 110347 113379 125658 125247 114929 116423 80046 81392 264562 231334 666992 674364 210668 209322 270008 274598 315834 306331 327786 327207 342507 346908 324933 358999 707857 747387 523509 439760 285133 281317 325893 324839 342952 346612 349370 351537 387467 390825 621820 653072 41.15 67.5 1
12:15:40 2023-09-28 330988 324565 86846 83382 126144 129202 129135 127665 94369 91964 100052 103618 121032 125278 346327 376425 996713 986748 362477 376582 114176 103764 110704 113144 126073 125195 115630 116276 80188 81322 262310 230201 673865 670893 210605 209684 270342 271178 315942 308191 324636 329226 342507 347946 324897 358199 709220 747915 523791 437565 286445 281352 324933 328929 341879 346855 351271 354885 387467 387578 622015 652110 41.15 67.5 1
12:15:41 2023-09-28 324435 322782 86618 83850 125680 130070 128222 128575 94301 92366 99711 104048 120607 122802 348765 375154 1008231 988889 360582 376017 113954 103764 110602 113188 125830 125212 115564 116196 80046 81350 264562 230524 670169 674877 210851 208669 269453 270729 315942 307189 327310 326714 343572 347185 323803 359823 707356 741759 527794 432570 286683 280924 326663 324839 342771 345813 349334 356829 388015 389624 619953 650192 41.15 67.5 1
12:15:42 2023-09-28 325097 324060 86655 85007 125526 129932 128461 128156 94206 92379 99811 103861 120506 122706 346291 374471 1004696 983246 365005 376618 113954 103903 110551 113256 125658 125142 115438 116423 80269 81410 265601 231603 663845 673888 210886 209649 269357 272008 315942 306261 328614 327437 342472 349483 326771 357086 707857 751707 525125 439746 287719 280994 328427 324839 342952 346927 349406 353562 388015 391399 624757 655033 41.15 67.5 1
12:15:43 2023-09-28 324640 323947 87034 83566 126076 129279 129108 127918 94561 92148 100022 101264 121068 125698 346813 372720 1009517 995346 360220 377112 114144 102402 110721 113345 125831 125352 115564 116390 80155 81378 262310 231603 668932 670966 211146 209614 270724 271143 316587 306829 327541 329403 342979 348189 324789 358992 708359 740368 524826 436393 286647 280745 326877 324839 342397 348671 349299 355675 387979 391063 629135 650580 41.15 67.5 1
12:15:44 2023-09-28 323646 324512 86589 85186 125468 129666 128037 128088 94172 92379 99676 104005 120441 126013 346255 371050 1008708 989591 360618 376582 113654 102416 110143 113379 125417 125422 114896 116390 80068 81345 261102 230165 666646 672827 211512 208995 270914 273786 315942 308384 329079 326678 342472 348259 324753 358992 707356 738544 525125 435090 286647 281405 328623 324550 342735 347581 351501 356357 390138 391243 623424 651311 41.15 67.5 1
12:15:45 2023-09-28 326720 324275 86997 85058 126020 129537 128818 127843 94303 92245 99778 103904 120704 125874 346291 369942 1001005 992519 366003 377127 114144 102192 110593 113345 125865 125212 115564 116196 80123 81290 261102 230130 671534 670490 211548 209627 270152 272388 315942 307654 327273 328197 341958 348989 324861 360130 707111 738636 525125 437774 285133 281870 327269 326676 342397 348916 348246 355406 389442 389588 628108 652074 41.15 67.5 1
12:15:46 2023-09-28 328459 323827 86890 85061 125882 129631 128639 127965 94545 92125 99778 103833 120935 125698 346291 373839 1005137 996764 360546 376546 114144 102023 110781 113154 126039 125178 115836 116163 80188 81345 261102 231299 676571 667011 211146 208995 269864 271108 315942 308156 326509 328729 341923 347669 323768 359823 712045 739626 523233 435815 286777 281693 326771 328259 341735 347200 350247 357151 391867 387578 625229 649163 41.15 67.5 1
12:15:47 2023-09-28 323907 324524 87025 85186 125641 129700 128427 128122 94140 92406 99778 103938 120639 125944 346291 374435 1002451 985275 366818 377679 114149 104013 110517 113379 125831 125422 115405 116357 80046 81345 262310 230812 664791 674804 210816 209614 270389 272805 315690 307189 328578 326714 342951 348925 324897 359509 707857 745168 528942 439115 285156 281746 327964 324839 342952 346855 350427 354312 388944 391063 621307 653999 41.15 67.5 1
12:15:48 2023-09-28 324929 323999 86737 85065 125882 129541 128852 128088 94336 92125 99778 103938 120787 125909 346813 372127 999577 992245 364932 377148 114144 103941 110704 113345 125831 125422 115597 116357 80101 81290 263445 230165 667916 669541 211181 209942 269926 272008 315942 307689 327762 330429 342798 351884 324753 359982 710372 742993 525125 437619 285891 281676 327696 327138 342674 348671 348282 354344 392385 389553 627185 652536 41.15 67.5 1
12:15:49 2023-09-28 324857 324512 86881 85069 125882 129631 128852 128088 94271 92252 99811 103794 120884 125821 346327 375560 1005409 985346 360618 377715 114144 103908 110653 113379 125865 125422 115564 116390 80123 81378 261102 231603 665883 672863 210851 210341 270533 271522 318810 306261 328614 327702 342951 347946 326771 359244 708359 751091 521122 439746 286884 280461 325928 326676 342952 347378 351524 354598 388015 390480 620026 653072 41.15 67.5 1
12:15:50 2023-09-28 328464 324512 86775 85069 126095 129683 129005 128150 94724 92182 100020 104052 121231 125945 349259 373137 1008157 993746 359388 377414 114496 102192 110892 113445 126146 125352 115597 116196 80155 81345 261102 230741 672778 666975 211329 209614 270612 270282 316587 307189 326545 329760 341445 347669 324861 360402 709147 739301 530463 435126 288206 280034 327501 325659 340846 347938 350391 356252 387979 388735 627351 650156 41.15 67.5 1
12:15:51 2023-09-28 323583 324512 86742 85061 125493 129700 128639 128088 94270 92315 99745 103971 120639 125926 346291 371606 1009480 992519 362695 377148 113732 103975 110177 113412 125451 125526 114896 116423 80014 81490 261102 231136 667160 672352 211512 208995 270914 271143 315942 309401 329312 328528 342436 348259 324789 358739 707156 737913 524826 435126 286445 281317 326842 324839 342952 347658 348282 355712 390210 391099 627093 652704 41.15 67.5 1
12:15:52 2023-09-28 324636 323803 86881 83566 125815 129528 128715 127952 94561 92245 99987 103947 120902 125786 346327 371606 999547 992519 364859 377378 114078 102233 110551 113736 126079 125247 115597 116276 80155 81345 263445 230524 667530 669541 211181 210124 270116 274523 315942 307905 327577 329190 342979 349267 324933 357624 708146 740076 530841 439051 285771 281817 327501 327138 342915 348671 348282 354598 389170 389316 627185 652536 41.15 67.5 1
12:15:53 2023-09-28 328459 323599 86899 85069 125915 129541 128852 128020 94336 92125 100223 103794 121032 125733 347092 373839 1005409 995968 360546 376582 114176 102192 110892 113311 126160 125212 115630 116163 80188 81234 263445 229450 672025 670589 211146 209649 269864 271108 315942 308191 324419 329457 342472 347185 323803 360402 710223 745580 525125 432638 287360 281817 326808 328491 342386 347652 352826 357042 387907 388629 627240 649973 41.15 67.5 1
12:15:54 2023-09-28 326658 324347 86903 83619 125781 129661 128605 128122 94336 92125 100058 101595 121198 125909 346291 375560 999022 987953 364641 376582 114144 103870 110892 113379 125986 125422 115597 116276 80188 81378 263445 228773 674032 674877 211146 209942 270914 271557 315726 308191 324347 327702 343537 348925 324897 359244 708146 747219 528136 437046 286481 282678 324969 327138 342952 346334 350427 355675 389822 389588 619005 652074 41.15 67.5 1
12:15:55 2023-09-28 324852 323144 86932 84887 126123 129202 129190 127665 94336 92125 99811 101349 120967 125733 347372 374471 1001031 989628 364344 377715 114111 103870 110704 113379 125865 125247 115597 116276 80155 81378 261102 230685 668541 669541 210851 210306 270152 271972 315942 309038 327541 330473 342979 348224 326771 357660 709184 745102 524625 440076 287923 281676 328195 327600 341771 349653 350247 354453 391591 389755 629135 653035 41.15 67.5 1
12:15:56 2023-09-28 324893 324055 86771 83623 126018 129631 128729 128088 94271 92381 100161 101531 120985 125768 346291 377593 1008268 986048 360546 377751 114144 103941 110892 113379 125865 125247 115597 116423 80188 81378 261102 231405 667353 673851 210192 210306 270914 271108 316145 306974 328309 328463 342986 347946 324897 360438 707111 750520 530841 437083 288043 280889 325893 326676 342686 347938 351560 355712 388015 389933 617186 651150 41.15 67.5 1
12:15:57 2023-09-28 324965 324455 86771 85174 125843 129696 128461 128389 94271 92379 99778 103861 120671 125979 346291 374471 999577 985239 366744 377450 113954 102226 110551 113379 125745 125457 115517 116686 80046 81345 260016 230165 668154 674877 210851 210048 270914 272388 315720 308120 328309 329495 346384 349237 324609 361924 710372 752242 535339 437146 286741 283219 326771 326775 342952 346334 350427 355424 393534 392499 618131 651077 41.15 67.5 1
12:15:58 2023-09-28 322925 324507 86779 83623 125535 129700 128639 128088 94303 92125 99949 103971 120589 125803 346291 371050 1008744 993931 362695 377715 113765 103975 110330 113379 125451 125491 114896 116698 79904 81522 261102 231532 664313 672595 211548 209468 270914 271178 316285 306261 329253 327472 341958 348259 324789 358739 708359 741002 525125 435822 286683 281549 326913 324839 342952 347938 348808 355748 387432 391684 628688 651200 41.15 67.5 1
12:15:59 2023-09-28 324929 322742 86779 85219 125899 129390 128887 128122 94336 92125 99811 103828 120967 125768 346849 377895 1005409 986048 360510 377715 114347 103941 110738 113256 126073 125282 115630 116390 80246 81522 261102 231441 671537 673851 210605 210537 272143 273629 319079 309438 328163 328587 345406 349099 327623 361519 709291 751625 526783 440369 286925 281093 328660 326676 342915 347658 351524 354598 388015 390505 621820 653072 41.15 67.5 1
12:16:00 2023-09-28 328473 324060 86812 85037 125911 129541 128887 127965 94369 92091 99811 101360 121065 125698 346813 373350 1005409 996764 360244 377148 114523 102192 110892 113188 126194 125212 115630 116196 80188 81234 261102 229968 678542 667047 211181 209684 269899 270317 315157 308191 326581 329439 342472 347981 323839 360438 710761 738672 524625 432534 287990 281431 326808 325694 341843 347938 350144 357371 387467 388735 625537 651738 41.15 67.5 1
12:16:01 2023-09-28 327278 324789 87029 83619 125848 129562 128715 127986 94430 92279 99987 104091 121231 125786 346291 376160 998259 985824 363502 376546 114176 103941 110815 113222 125899 125492 115630 116357 80188 81378 262310 228773 672235 674877 211146 209977 270914 271747 315942 311193 327310 327737 343572 349171 324897 358739 709184 747915 532193 437428 286969 283074 324969 325133 342952 346612 350993 355748 390952 389933 619041 652074 41.15 67.5 1
12:16:02 2023-09-28 327464 323827 86961 84920 126525 129202 129280 127665 94369 92125 99811 103685 121198 125558 346813 375297 999577 989628 363793 378320 114144 103941 110704 113222 125899 125247 115597 116525 80188 81378 267964 230685 670540 667011 210851 210425 270152 271972 315942 307654 327577 329760 346901 347704 326771 357624 709220 743555 525125 439755 285971 281781 325366 324679 341638 349228 352826 356532 392422 389482 630029 650967 41.15 67.5 1
12:16:03 2023-09-28 324712 324613 85619 83619 125810 129528 128852 128088 94206 92315 99778 103861 121068 126050 346291 374435 1005409 984396 363720 377715 114144 103975 110551 113412 125831 122385 115597 116390 80046 81290 261102 231603 664244 673312 211181 210306 269357 271782 316110 308565 328578 327971 342507 347185 327233 358199 708359 746065 525125 440328 286683 280889 326877 324839 342952 347093 350957 354098 388015 390825 622737 653572 41.15 67.5 1
12:16:04 2023-09-28 324929 324512 86719 85102 125501 129700 128971 128122 94336 92379 99811 103861 120704 125891 349223 376160 996677 985275 363793 376546 114144 102226 110815 113188 125899 125212 115597 116196 80155 81421 261102 228738 682741 674877 210851 209684 270914 271178 315942 308226 326581 327737 343537 348925 324379 358235 708146 747514 525125 436910 286669 285338 326771 326775 342843 346192 350849 355529 390262 389447 621653 652074 41.15 67.5 1
12:16:05 2023-09-28 322925 324484 86715 85161 126004 129424 128639 128088 94206 92252 99778 103971 121686 126050 346327 371050 1008781 992519 362731 377751 113453 103975 110330 113256 125658 125491 114896 116457 79872 81522 261102 231567 668371 671877 211512 209468 270914 271178 315157 306296 329349 327702 341973 348259 324861 358992 708359 737077 532193 435777 286884 281352 327371 324839 342952 347938 351538 355748 387467 391135 626906 650156 41.15 67.5 1
12:16:06 2023-09-28 324893 324512 86711 85098 125829 129700 128763 128116 94336 92125 99778 103790 120704 125768 346291 376493 1005409 984646 360618 377715 114144 103870 110777 113379 125865 125282 115597 116423 80046 81345 261102 231405 675244 672863 210851 210635 270152 271143 316363 306261 328345 327737 345614 349765 327514 359503 708286 751097 524247 440259 287153 281211 329125 326604 342807 347378 350427 353562 388015 391135 625202 653999 41.15 67.5 1
12:16:07 2023-09-28 328692 324251 86804 85065 126129 129641 128921 127877 94369 92028 99811 103618 121065 125698 346813 373314 1005409 993931 358919 376618 114694 103798 110926 113188 126281 125073 115789 116196 80420 81322 260016 230201 670653 667047 211512 209684 270430 270317 315889 307905 324708 329724 341445 347219 324368 360438 709220 739337 525125 432570 288346 280924 326808 325659 341915 347938 349898 356829 388015 387648 626461 649199 41.15 67.5 1
12:16:08 2023-09-28 322925 324528 86651 85152 125704 129696 128763 128156 94336 92379 99778 104005 120704 125891 346327 371606 1010990 992519 362731 377715 113765 104047 110330 113446 125484 125526 114896 116778 79904 81555 261102 231532 661915 672388 211548 209732 270878 273822 318142 309147 329472 329349 344919 349198 324645 359172 708249 740527 526460 435090 286956 281549 325857 324622 344747 347378 348808 356540 387467 392305 625353 650156 41.15 67.5 1
12:16:09 2023-09-28 324965 324512 86779 85102 125820 129666 128887 128122 94206 92125 99845 103790 120902 125768 347128 372198 999577 990368 364932 377715 114144 103798 110738 113222 125899 125282 115630 116310 80101 81234 267964 230524 670417 669541 211181 210159 270152 273822 315942 310788 328077 329724 346901 348294 326771 357660 708183 739264 532193 439124 286043 281817 325366 324679 342952 348916 349334 354598 388625 390837 627221 653072 41.15 67.5 1
12:16:10 2023-09-28 327496 324055 86771 85098 125824 129700 128887 127877 94369 92125 100049 103685 120689 125733 346327 373874 1003984 995968 363243 376618 114176 103798 110892 113222 126073 125247 115630 116230 80188 81350 263445 231463 673653 672486 211223 208891 270914 271867 315906 308085 324311 329048 342436 348224 323875 359280 710259 740061 523509 432534 286410 281852 326808 325396 342807 348408 348808 356866 389786 388770 627351 650192 41.15 67.5 1
12:16:11 2023-09-28 324663 324055 86771 85127 125708 129666 128461 128122 94206 92315 99811 103861 120754 125891 346327 374471 1004696 984646 366040 377450 113954 103941 110551 113412 125778 125282 115405 116423 80046 81410 261102 231567 664600 674877 211181 209977 269772 272424 317693 306296 328054 327472 342986 348925 326771 357121 708359 747117 532193 440076 286007 281458 325963 324839 342952 347414 350741 353807 390616 391435 622150 652962 41.15 67.5 1
12:16:12 2023-09-28 328277 323827 86719 83612 125733 129666 128797 128088 94239 92125 99811 103756 120704 125733 346291 376461 998313 983842 363026 376618 114176 102133 110952 113613 126079 122186 116069 116290 80123 81248 263445 230479 673399 675264 211124 210089 270914 271712 315942 309055 326255 330429 344359 348925 324861 359244 709147 748701 532193 437701 286884 282840 324933 325588 342952 346577 351005 355424 390333 389245 618094 652037 41.15 67.5 1
12:16:13 2023-09-28 324239 324708 86746 85186 125468 129631 128639 128088 94303 92444 99778 103971 120754 126101 346777 371570 1010928 993931 362695 377715 113765 103975 110296 113536 125911 125526 115484 116778 80101 81634 267964 231496 662747 672863 211548 209433 270914 271522 317729 306904 329582 327437 342472 349024 324861 359823 708359 740892 528942 437990 286633 282457 330058 324586 342325 348809 349227 356357 391241 392092 629024 652081 41.15 67.5 1
12:16:14 2023-09-28 327618 324055 86961 84978 126331 129355 129343 128233 94531 92091 100087 103761 121346 122741 347372 376125 1001031 989591 364308 378248 114176 104085 110551 113379 126160 125457 115597 116390 80155 81378 264004 230847 672406 670966 210851 210600 270533 271972 315942 307905 327042 329760 342979 347947 327233 358691 710223 744606 528136 439710 286289 281746 325668 325133 341362 349407 350391 354562 388589 392426 627351 653035 41.15 67.5 1
12:16:15 2023-09-28 324532 324712 87141 85087 125907 129631 128818 128088 94303 92125 99778 103794 120902 125733 346777 369977 1002487 995346 365671 376582 114144 102158 110670 113345 126039 125422 115597 116390 80155 81345 263445 230165 674162 670857 212176 208995 270914 272579 315942 308156 327577 328963 342472 351848 324573 360932 712318 740856 526460 437246 285869 282999 327696 328063 342735 347474 348736 355675 389751 389897 630777 653035 41.15 67.5 1
12:16:16 2023-09-28 324266 324516 86746 85174 125878 129424 128915 128122 94303 92379 99778 103938 120967 125944 346291 374400 1007552 984646 362731 378284 114111 104013 110704 112245 126039 125422 115597 116390 80155 81634 261102 231603 668910 673851 211146 210341 270152 271972 316110 307395 328614 328427 343226 348925 327464 359208 708110 748206 526783 440470 286884 280854 326877 324514 342952 347866 351487 354598 388015 391063 622981 653035 41.15 67.5 1
12:16:17 2023-09-28 324857 324740 86737 85211 125757 129700 128639 128389 94303 92379 99811 103971 121157 126067 346291 374471 1002451 985239 367078 377679 113987 104047 110670 113412 125865 125491 115630 116423 80188 81490 264644 230847 666758 675833 211477 210124 270878 274987 315762 310314 327994 327560 346764 349908 324753 361519 712392 747733 532193 437373 286383 283189 327269 327138 344855 347378 350921 355712 390952 389933 621505 652888 41.15 67.5 1
12:16:18 2023-09-28 323606 324512 86806 85124 125882 129666 128852 128088 94336 92125 99778 103971 120985 125944 346327 371570 1010175 995072 362731 377679 113954 103941 110483 113412 125831 125457 115484 116423 80123 81522 261102 232653 664457 671841 211512 209614 270914 271937 315854 306191 330246 328197 341923 348259 324897 359280 709364 738835 532193 436502 286884 281120 327636 324839 342073 348916 349334 355712 388015 391684 629135 652666 41.15 67.5 1
12:16:19 2023-09-28 324532 324055 86899 85186 125820 129785 128852 128088 94303 92125 99811 103828 120787 125821 346813 376389 1005409 986048 360546 377679 114347 103941 110704 113345 126073 125457 115630 116390 80356 81378 263445 232783 676788 674784 210675 210201 270612 273435 318628 309219 328127 328551 345650 348925 327233 358199 707857 750525 512426 440470 286884 280461 325928 324839 342627 347617 351524 354562 387749 390754 621343 653035 41.15 67.5 1
12:16:20 2023-09-28 328259 324055 86771 83612 125882 129417 128887 127965 94336 92125 99811 103794 121032 125786 346813 373314 1005409 995894 362753 376546 114412 102023 110858 113345 126039 125212 115923 116163 80188 81345 261102 229772 675534 667047 211668 209942 270429 271108 315942 308191 327006 329689 342472 347704 323803 360402 710761 740368 523509 432534 287562 281781 326808 325659 342674 347938 350938 357331 392035 391246 624763 651311 41.15 67.5 1
12:16:21 2023-09-28 324075 323727 86678 85219 125459 129700 128427 128512 94205 92379 99607 104038 120589 126013 346255 371606 1008708 992482 362695 377715 113765 104085 110436 113962 125837 122367 115783 116853 80091 81392 263445 230741 670429 674145 212035 209475 270878 271747 315886 307689 329815 327207 343361 351389 324789 360895 708359 740186 526460 436525 286884 281861 326877 324839 342952 347938 349334 355748 387467 391994 627351 650616 41.15 67.5 1
12:16:22 2023-09-28 324929 323209 86890 85028 126294 129170 129190 127843 94303 92252 99778 103828 121000 125733 347092 374435 999577 989628 364380 376582 114032 103870 110704 113345 126073 125422 115597 116390 80324 81378 261102 230685 667551 669541 210851 210306 270648 271972 315942 307654 327079 329760 341410 347626 326771 358199 710725 747915 530841 439211 286844 281570 328391 328491 344646 348845 351415 355242 391314 388558 623473 652852 41.15 67.5 1
12:16:23 2023-09-28 326799 324055 86899 85037 125795 129631 128852 128088 94401 92379 99811 103971 121032 125856 346327 371015 1003894 994515 365710 377996 114268 102235 110755 113557 126180 122219 115849 116290 80091 81471 264644 230165 669058 669541 211512 210166 270687 272805 315942 310484 328077 328729 342762 349337 326771 357624 710187 740112 524826 439051 286007 282735 327732 325133 342952 348916 348808 355424 389786 389933 628144 653072 41.15 67.5 1
12:16:24 2023-09-28 324857 324484 86932 85178 125911 129666 128887 128088 94369 92315 100018 104005 121263 125944 346849 376124 1007552 985346 360582 378550 114065 102338 110738 113412 126039 125422 115597 116390 80155 81522 261102 231603 667391 672863 210851 211000 270914 273553 316587 306939 328578 328693 342951 347946 326518 362807 709180 752658 530841 439019 288098 281211 328660 327333 342771 347759 351415 355639 388015 390515 619041 654100 41.15 67.5 1
12:16:25 2023-09-28 328254 324055 86959 85128 126115 129451 128887 127952 94369 92125 99811 103794 120967 125698 346291 373314 1005409 995188 359424 377428 114412 102158 110892 113188 126281 125212 115789 116196 80188 81345 263445 230130 673021 667047 211181 209627 269899 270919 315157 308226 326545 329724 342436 347947 323803 360438 711301 738507 525125 432534 287801 281817 326808 325694 342952 347938 350427 358111 389170 388735 625500 650156 41.15 67.5 1
12:16:26 2023-09-28 326499 324055 86924 85065 126244 129451 128921 127965 92494 92125 99811 103723 121032 125733 346813 372198 1007723 995346 360003 377715 114144 102192 110815 113345 126073 125282 115597 116390 80155 81378 261102 232840 670291 670490 211477 209684 270914 273435 319530 309401 327287 330437 342979 350894 324717 359679 710100 742993 526460 436901 286835 280622 327142 327686 341915 348702 352826 355712 388015 391684 628950 651114 41.15 67.5 1
12:16:27 2023-09-28 328022 323827 86995 85037 126331 129451 129219 127665 94369 92091 100154 103585 121296 125628 346327 376690 998089 988889 363793 377715 114523 102058 110926 113345 126315 125247 115949 116196 80155 81406 261102 230685 673435 670857 210633 210341 270914 271748 315942 308156 324672 330491 342472 348680 324609 358739 711301 749504 523791 437929 287131 282002 326808 326643 341879 347658 351524 355424 388589 387613 619990 652573 41.15 67.5 1
12:16:28 2023-09-28 324604 324055 86779 85069 125899 129666 128852 128088 94336 92125 100083 103828 121231 125768 347056 369977 1001740 995931 366485 377715 114144 102192 110738 113379 126073 125282 115630 116310 80220 81378 272196 232122 672902 673349 212594 209510 270878 272770 315942 308085 327871 329279 345894 349930 324789 359244 710223 739589 527794 434945 287923 283039 327501 325624 342952 347938 350753 357914 389786 388735 625537 650156 41.15 67.5 1
12:16:29 2023-09-28 324359 324516 86719 85252 125708 129735 128852 128512 94336 92379 99778 104005 120967 126013 346291 374435 1003984 985275 367078 377679 114032 103975 110585 113379 125658 125491 115564 116423 80155 81522 261102 231405 666992 674877 211329 209977 270152 272876 317838 307224 329582 327702 343537 347704 327233 357588 703097 747915 530463 440369 285971 281830 326877 324839 342952 347658 350957 354348 391758 392020 624757 654669 41.15 67.5 1
12:16:30 2023-09-28 327995 324055 86771 85178 125501 129700 128763 128122 94271 92125 99811 101349 120935 125821 346327 375596 998089 985275 364677 377715 114144 104047 110738 113379 126079 122318 115942 116578 80420 81392 263445 230806 669703 674695 211336 209949 270878 273822 315942 310282 327577 330429 343572 349483 324897 358739 709184 747219 523290 437491 286992 283308 327269 326676 342952 346891 351487 355748 390988 391099 619953 653072 41.15 67.5 1
12:16:31 2023-09-28 324174 323454 86775 85128 125911 129700 128852 128122 94336 92315 99811 103899 120935 125803 346849 371050 1013154 995346 363830 378853 114144 104081 110704 113883 125865 125491 115484 116423 80014 81522 261102 232653 663732 670893 211548 209684 270914 271972 318142 306930 329349 328693 341445 348294 324861 359280 708647 738672 525125 436429 286889 281605 330058 324334 342386 349228 350283 356357 387907 390992 626945 650930 41.15 67.5 1
12:16:32 2023-09-28 324929 324794 86682 85248 125880 130092 128639 128759 94173 92507 99778 104038 120639 126118 346327 372198 1008781 994515 363026 380062 114392 102235 110824 113591 126146 122201 115690 116290 80091 81471 263445 230883 666781 674877 211583 209697 270878 273822 317729 308120 329349 327207 343537 351884 324681 359859 708359 739228 530463 435162 286956 281781 325893 324839 344892 347938 349334 357644 388589 392305 625500 650156 41.15 67.5 1
12:16:33 2023-09-28 326803 324055 86804 85211 125911 129700 128887 128122 94402 92379 100188 103861 121065 125856 347092 372198 1001067 993806 364969 377715 114176 103870 110815 113379 126160 122189 115630 116390 80188 81522 262310 230883 674543 667083 211512 210341 270724 272388 315192 308156 328345 329760 341410 347704 331566 360969 713912 748684 523791 440259 286840 281931 328195 327600 341699 350620 351379 354991 389205 389933 625379 655001 41.15 67.5 1
12:16:34 2023-09-28 327301 324055 86837 85152 125911 129700 128921 128423 94402 92315 99845 101563 121462 122670 349759 374328 1004549 998185 363355 377536 114425 102306 111020 113523 126247 125387 115823 116390 80188 81519 263445 230059 674281 670893 211512 208995 272411 271867 315942 309090 326581 329190 342986 348224 324595 359823 710223 738799 530463 432606 286920 283281 326808 325659 342952 347938 349370 357914 392941 389316 626425 650653 41.15 67.5 1
12:16:35 2023-09-28 324266 324512 86812 85240 125911 129700 128887 128547 94239 92379 99811 103861 120967 125979 346291 374471 1005409 983842 366558 377450 113954 104047 110551 113412 125658 125491 115597 116423 80188 81555 262310 231603 665857 674877 211512 210159 270152 272876 315192 309875 329289 330429 346360 349908 324789 359982 710372 746676 532193 439952 285628 283030 325893 324839 342952 346927 352826 356357 391395 390480 619953 653072 41.15 67.5 1
12:16:36 2023-09-28 326803 324283 86961 85127 126542 129424 129343 128246 94658 92312 100020 103942 121495 122636 347229 376273 1003291 991035 364932 377715 114176 103870 110913 113770 126039 125422 115630 116423 80188 81522 263445 231354 670788 667011 210886 210670 270914 272008 316363 307905 327614 330491 341445 347185 326771 360895 711337 747915 529488 439847 286920 281852 325893 325694 341638 347176 351560 355173 388589 389316 625574 654537 41.15 67.5 1
12:16:37 2023-09-28 327033 324055 86953 85215 125915 129745 128921 128122 94369 92125 99811 103861 121000 125768 346291 376761 1007280 989591 360582 377751 114144 104047 110738 113412 126247 125404 115630 116423 80356 81410 261102 230883 668431 676570 211301 209879 272411 271642 318403 308050 328432 329048 345190 349585 324645 360438 707111 745767 523509 432687 289567 281601 325893 325133 342952 346891 350463 357768 391169 391099 619479 651114 41.15 67.5 1
12:16:38 2023-09-28 326839 323233 86804 85248 125941 129700 128887 128156 94369 92379 99811 101477 121032 125909 346813 369977 1002487 995346 366558 377751 114176 103870 110926 113412 125899 125369 115630 116423 80188 81466 262310 230847 670788 667047 212544 209977 270914 272840 315942 309803 328113 329475 342507 349861 326771 358199 711301 739264 524625 439138 286526 282678 325893 325659 342952 348916 349089 355460 389822 390850 630851 653704 41.15 67.5 1
12:16:39 2023-09-28 328264 323808 86771 85098 126157 129666 128921 128122 94402 92125 99845 103790 121000 125768 346849 374435 1005409 995968 360654 377751 114556 102338 110960 113412 126315 122201 116202 116578 80563 81438 263445 229898 673021 672394 211406 210131 270961 273749 317729 310277 327310 329760 342986 348224 324681 360366 711301 739228 532193 432606 288439 282941 326808 325730 342952 348427 350993 357914 389786 389671 626461 651114 41.15 67.5 1
12:16:40 2023-09-28 324929 324512 86808 85248 125914 130096 128887 128547 94304 92507 99811 104038 120967 126013 346327 374471 1004696 986748 367078 377730 114144 103975 110551 113412 125899 125561 115597 116457 80188 81578 263445 230883 668651 674877 211548 210537 270914 272876 315942 307940 329582 327737 344536 348224 326771 357624 707147 747915 532193 440163 285971 282678 329088 326993 344747 347688 351271 355873 390572 392127 621710 654353 41.15 67.5 1
12:16:41 2023-09-28 329856 324512 86924 85157 125949 129700 129224 128122 92589 92379 100154 103861 121296 125768 346849 377328 999306 986785 364383 377428 114773 102238 111088 113591 126213 125458 115916 116256 80518 81359 264644 231792 674632 673888 211364 210341 269043 272318 317657 310029 326545 329760 343537 349416 326699 359316 711105 747679 523791 437811 287041 281852 326808 327440 342952 347693 351596 355748 389786 388770 621586 654036 41.15 67.5 1
12:16:42 2023-09-28 324735 324512 86771 85218 125535 130096 128461 128849 94206 92571 99811 104105 120639 126083 346291 372233 1010248 992519 362731 378320 114182 104009 110738 113412 125899 125317 115663 116423 80220 81410 261102 230883 684331 674877 212211 209684 272411 272008 317621 308156 329582 327172 343572 349302 324897 359859 709180 740453 529129 436138 287702 281711 328660 326640 345379 347759 349263 357188 392153 392270 626425 651150 41.15 67.5 1
12:16:43 2023-09-28 324712 322773 86846 85248 125941 129700 128887 128156 94239 92336 99811 103861 121430 122703 349507 377608 1009702 988155 360438 377608 114425 102306 110755 113591 126441 125544 115597 116423 80188 81555 260016 231877 670045 674291 210668 210818 269453 271073 317101 307259 328614 328729 343021 348925 324933 360438 707111 747679 523791 437119 288576 281352 328769 325168 342699 347938 351668 356829 388015 390515 618167 654073 41.15 67.5 1
12:16:44 2023-09-28 327759 324283 86846 85102 125949 129700 128921 128720 94402 92125 99845 103861 121115 125803 346849 374244 1004696 995968 363757 377450 114176 103798 110926 113222 126194 125247 115823 116423 80220 81410 261102 230004 671654 671877 211512 209065 269899 272008 315942 309781 327981 331764 346384 350822 324645 362137 711118 742993 524826 436125 288026 282501 327464 326608 342915 348916 350957 358673 392422 392048 626388 650580 41.15 67.5 1
12:16:45 2023-09-28 326212 324055 87088 85212 126129 129424 129219 128540 92759 92406 100158 101499 121495 122651 349755 371689 1014019 995198 362695 377715 114144 104119 110670 113917 126045 125579 115564 116664 80155 81634 261212 232638 663205 672827 212176 209942 270914 272388 315854 306939 330049 328892 342472 349267 324897 359823 709364 739192 533546 437083 286920 281887 327901 324839 342952 348666 349370 356793 390210 392270 629582 651114 41.15 67.5 1
12:16:46 2023-09-28 329390 324263 86970 85032 126331 129627 129314 127843 92823 92091 100121 103728 121495 125628 347336 376690 1001740 989591 363757 377715 114714 103908 110926 113745 126281 125335 115949 116423 80155 81522 263445 232122 671397 673349 211230 211014 270878 272664 318403 308050 327128 330616 345650 350401 326300 361519 713083 747879 529488 440369 286965 282735 328660 328382 341879 347938 351524 355383 392349 389933 627056 654965 41.15 67.5 1
12:16:47 2023-09-28 329212 324291 87128 83623 126579 129562 129177 127952 94692 92406 100228 101569 121412 125874 347056 374400 1006867 1000294 360510 378551 114523 103908 110926 113815 126462 125387 115982 116606 80220 81345 263445 229968 671770 670821 211548 210425 270653 271557 315598 309055 327273 329760 343226 348259 324789 360510 712344 740636 530463 432606 288242 282642 327501 326643 342952 348916 351451 358696 389751 389588 626986 651114 41.15 67.5 1
12:16:48 2023-09-28 324929 324712 86895 85361 125878 130277 128852 128512 94499 92507 100016 104038 121065 126190 347056 375560 1001740 988852 366412 378284 114144 104047 110704 113491 126073 125491 115976 116853 80420 81438 265831 231100 668412 677405 211406 210166 270878 273535 315906 308914 328983 327702 344571 348189 324573 360895 708610 749344 525125 437997 286007 283520 325928 326676 344892 347658 351487 356504 391537 391684 621783 654500 41.15 67.5 1
12:16:49 2023-09-28 324302 324740 86899 85186 126119 129700 128887 128389 94369 92379 99811 103828 121379 125909 347092 372127 1011681 996764 363793 378284 114176 104047 110849 113412 125865 125457 115597 116778 80155 81667 261102 233016 671793 670893 212176 210306 269606 272008 319713 307154 329582 329689 342436 349267 324933 360076 710372 739228 526460 437815 287526 280928 327901 327455 342663 349756 352826 357042 391867 392163 629992 650967 41.15 67.5 1
12:16:50 2023-09-28 324965 324512 86932 83608 125932 129666 129066 128423 94466 92379 100018 104005 121115 125944 346291 377557 1008708 989591 360366 377996 114707 102450 111029 113704 126180 122300 116069 116644 80343 81503 267964 231425 680400 676790 211230 210271 270464 271143 319079 310423 328578 329422 345054 347669 324861 360330 708647 747387 527794 435090 288242 281874 325928 325624 342952 346855 351041 357914 387503 391063 619041 651114 41.15 67.5 1
12:16:51 2023-09-28 326835 324708 86928 85219 125915 129666 129280 128478 94467 92478 100087 103971 121231 125944 346813 371606 1002524 995894 367041 377715 114490 104047 110926 113412 126281 125457 115902 116390 80155 81378 263445 230165 672235 670893 212509 209614 270914 272805 315942 308191 328041 329689 343466 350350 326771 358199 711264 744162 529129 437560 287923 283365 328195 328295 342614 348564 351824 357694 390775 389755 628688 651803 41.15 67.5 1
12:16:52 2023-09-28 327667 324055 86932 85128 126327 129541 129280 128054 94499 92125 100087 103866 121495 122772 350251 375355 1013981 998185 363720 378456 114425 102448 110755 113715 126146 122367 115916 116698 80155 81634 263445 233165 667649 670821 211548 210026 269829 272614 317920 307654 329582 329760 342436 349302 324933 360112 709184 739264 523509 437428 287562 281120 327901 325624 342952 347176 350427 356772 388015 391719 627185 653035 41.15 67.5 1
12:16:53 2023-09-28 329659 324300 85514 85215 126331 129696 129190 128088 94532 92315 100121 103828 121495 125698 346813 377292 999540 988673 364344 377715 114859 103941 111302 113345 126315 122186 116175 116276 80440 81378 262310 230883 674280 672321 211146 210635 269418 272424 315889 308191 326255 331247 346628 349765 327514 359679 712702 749431 530841 439563 287181 282594 328660 327101 341843 349193 351596 355712 392349 389791 627351 655001 41.15 67.5 1
12:16:54 2023-09-28 327500 324512 86961 85219 125949 129750 129006 128273 94724 92403 100192 104048 121462 126050 347229 371169 1004720 997400 366931 378550 114412 103975 110892 113379 126146 125422 115756 116664 80188 81598 263445 232122 673653 671877 212843 209977 270914 272876 315942 308191 328309 329724 343502 350070 326481 358163 711301 739589 523509 437774 286445 283267 325857 325659 342952 347938 348808 355748 390643 389933 628913 653035 41.15 67.5 1
12:16:55 2023-09-28 324857 324708 86924 85211 125945 129700 128852 128122 94336 92379 99811 104005 121222 125944 346813 374435 1008268 983842 363280 378586 114176 103941 110704 113379 125865 125491 115597 116423 80188 81578 262310 231639 670630 673851 211929 211345 270878 274404 319530 309875 329056 329084 346728 350894 328623 361006 710335 748170 532193 441435 286889 281883 327759 327600 342952 347938 351487 354635 391758 392163 623656 655001 41.15 67.5 1
12:16:56 2023-09-28 329468 324560 85853 83739 126264 129562 129177 128252 94757 92245 100158 104091 121462 125874 347300 377292 998832 990863 364641 377378 114714 103941 111302 113266 126880 125458 116289 116276 80440 81378 263445 230236 677701 672827 211329 210818 270914 272614 318592 309090 326218 330759 343537 348925 326771 359859 712848 748242 527794 439088 287562 281852 327501 327172 342952 347938 351596 356504 389478 389316 621820 654036 41.15 67.5 1
12:16:57 2023-09-28 326803 324969 86924 85361 125824 130251 128763 128725 94369 92379 99845 103971 121231 125838 346327 374435 1008708 992519 362731 378284 114694 103975 110926 113412 126281 125457 115982 116772 80654 81471 263445 232783 672406 676680 212219 209837 273941 273822 318628 308050 328395 327702 345367 349024 324861 363102 710372 743555 529129 435126 288012 281918 328660 325133 344892 346855 349898 357914 389170 391684 621783 651150 41.15 67.5 1
12:16:58 2023-09-28 324712 324708 87090 83735 126071 129666 129066 128423 94369 92507 99845 101520 121495 126032 346813 374435 1007585 988118 363830 378284 114144 103975 110815 113412 126160 125491 115630 116698 80155 81667 263445 232291 667262 674877 211548 211000 270533 272424 318592 309839 329815 330429 343537 347739 325681 359244 708139 748242 518034 441306 287805 281549 327866 327138 342952 348427 351560 355173 390210 392305 624577 655001 41.15 67.5 1
12:16:59 2023-09-28 328436 324283 86932 85152 126119 129666 129314 128088 94499 92125 100154 103756 121528 125733 347092 373839 1005409 994482 360003 377464 114740 102417 111217 113657 126213 125492 116075 116290 80375 81392 270369 230705 676131 672394 211512 210306 270464 271713 316145 308984 327396 330455 342951 348259 324008 360222 712702 747449 532193 432606 288689 281887 327732 326643 342433 348916 350957 357914 388589 389351 626906 649199 41.15 67.5 1
12:17:00 2023-09-28 322925 324512 86903 83850 126129 129923 129066 128636 94336 92571 99811 101579 121198 126048 346327 371866 1013154 995072 363243 378284 113798 104152 110517 113761 125745 125561 115517 116812 80101 81699 261102 231567 663958 673851 212211 209977 269606 272008 316110 307224 330026 328197 343502 349337 324933 360112 709364 741722 522192 437083 287801 281817 327866 324839 342952 348916 349370 356829 388625 392341 629135 652202 41.15 67.5 1
12:17:01 2023-09-28 327532 324060 86920 85098 125949 129666 129100 128512 94402 92315 100121 103828 121263 125891 349755 373129 1003931 995272 366412 377572 114425 102306 110789 113557 126180 122267 115882 116390 80188 81522 262289 230883 673280 672358 212176 210271 270533 272840 318106 310973 327604 329457 342472 349826 327696 358235 709220 742810 527794 440369 286445 282642 325893 325659 342952 347211 349370 355460 389822 390515 628144 654500 41.15 67.5 1
12:17:02 2023-09-28 324893 324564 86924 85185 125945 129726 129100 128547 94402 92379 99811 104005 121296 125891 346849 377292 1005819 987452 360582 377715 114529 104047 110815 113412 126106 125457 115564 116423 80188 81667 261102 231603 671785 673815 210851 210965 270878 271178 317101 307224 328614 328941 346384 349765 328282 362033 710372 752161 518241 440296 287621 281408 329591 327600 342952 347938 351596 355173 390349 392020 624312 654500 41.15 67.5 1
12:17:03 2023-09-28 324924 323746 86932 85376 125829 130277 128887 128911 94658 92682 100230 101616 121346 122784 347193 375453 1004720 988859 367675 378104 114144 104009 110815 113412 126483 122517 116169 116664 80188 81555 274597 230883 668035 676680 211548 210306 269418 272876 315942 308226 329582 327737 344571 348259 326771 358199 708647 748280 525125 438740 286436 283578 325928 325133 343180 347938 351487 355424 389751 392341 623656 655001 41.15 67.5 1
12:17:04 2023-09-28 327229 324060 86999 85240 126327 129666 129190 128122 94532 92315 100121 103899 121528 125768 347336 373314 1008744 994482 360292 378586 114556 102485 110926 113412 126194 125491 115789 116423 80220 81522 262310 231603 667580 667047 212176 210572 270878 274452 320209 309183 328432 330616 344919 349198 326626 360222 710372 744047 533546 437774 287801 281436 328397 327600 342771 347695 350427 357082 388015 391793 628588 652110 41.15 67.5 1
12:17:05 2023-09-28 324748 324613 87050 83850 125844 130424 128750 128835 94464 92504 100259 101723 121231 122769 346255 373350 1008744 994515 363391 377464 114144 104085 110926 113412 126281 122357 115882 116457 80220 81699 263445 231603 672406 677748 212211 209649 269864 272008 316145 308156 329582 327666 345090 349337 324933 360402 703133 742284 530463 435162 287562 282046 325928 326676 345379 347675 349370 357914 388625 392270 624577 651150 41.15 67.5 1
12:17:06 2023-09-28 326839 324060 86837 85152 125945 129700 128921 128122 94369 92125 99845 103971 121032 125856 346849 372162 1000994 991814 365744 377715 114209 104047 110892 113412 126194 125491 115630 116423 80531 81471 260016 231162 672654 671441 212070 210860 270878 272735 318185 308085 328395 330313 341923 348224 331602 358199 713912 747182 529488 440369 286983 282642 325928 328259 342530 347730 351524 355460 389513 390825 625379 655001 41.15 67.5 1
12:17:07 2023-09-28 327691 324708 87030 84037 126226 129528 129142 128122 94532 92379 99845 103861 121495 122685 346849 371085 1005409 995931 367717 378140 114523 103941 110926 113412 126315 125282 116169 116390 80220 81522 265601 230165 671407 672863 212594 209649 269829 272840 315942 312331 328345 329457 343261 350105 324933 359028 711301 738672 534898 437738 286481 283225 325893 325659 342952 348671 352052 357914 390988 389933 627351 651150 41.15 67.5 1
12:17:08 2023-09-28 324266 323485 86779 85343 125915 130096 128887 128547 94369 92467 99811 103895 120935 125960 346813 374471 1005409 983842 367078 378320 114065 102590 110687 113917 126280 122517 115769 116873 80155 81569 262310 232148 667896 676165 211442 210306 270533 272911 316110 310386 330516 329226 343537 348224 325418 358163 708139 751629 532193 440392 286961 281821 327936 326676 345111 347938 351240 355136 387503 392341 623730 654729 41.15 67.5 2
12:17:09 2023-09-28 328746 326064 87440 85953 128186 134139 131564 132956 94928 94925 101291 102414 123643 124795 351699 378755 1014629 1001791 371687 382978 116317 105249 114971 112345 131678 125847 119289 120320 81977 84581 267912 234585 694096 686903 215606 214309 275384 278938 322498 315843 333613 336489 351992 356287 331247 367114 726747 765028 538955 446186 293841 289713 336347 333852 351965 356278 359126 362590 398649 401218 636311 669449 41.15 67.5 2
12:17:10 2023-09-28 336616 333983 86412 86785 133560 133532 134264 132856 93330 95553 104088 104352 126172 126710 358472 385402 1043399 1031294 375035 390806 118996 104145 115099 116382 132697 130480 121153 122598 83906 85919 272379 238957 689090 694469 219286 216038 279928 280726 331951 320901 340244 344733 355254 361340 334530 375072 739731 774879 544365 450525 302152 293951 342961 342830 355477 362959 366918 371619 406007 404532 653118 678580 41.15 67.5 2
12:17:11 2023-09-28 348683 346651 89072 86628 136262 140295 143424 142808 95087 94204 105230 108532 132070 131857 371891 397025 1063751 1056638 391028 403471 120348 107718 120922 123298 141915 135909 128465 129237 85293 85827 276847 243634 706665 707152 224569 221892 286991 295174 338242 330813 349347 350746 361129 369646 345388 378393 759098 793274 549775 462320 306410 301232 351690 351844 365424 369005 374642 379658 417404 413982 663252 696989 41.15 67.5 2
12:17:12 2023-09-28 351280 348908 89879 87386 138336 143917 142643 141806 95608 94427 107352 109872 130397 135092 377069 403435 1078984 1071725 389707 409201 122147 108664 124491 121820 141005 138236 132544 132745 85699 86802 278811 245742 722330 717331 225519 223140 288133 295565 340914 333870 348291 353906 364427 372933 343308 378501 761499 800155 549775 465780 309538 304030 353965 354621 367700 371774 376346 378398 417287 416486 664990 700806 41.15 67.5 2
12:17:13 2023-09-28 354803 351002 90071 87721 141833 144768 144394 143405 95671 94428 107915 112258 131314 135502 378063 405750 1085232 1077502 392280 409873 122615 109250 122197 123056 143111 139664 129876 130437 86087 87497 278368 247136 727260 721495 227078 224398 292223 293822 342875 336709 350328 355409 366186 374137 347346 381415 765924 802611 552480 467873 310414 306213 355720 353865 367700 373519 375887 380430 418095 416450 668985 704014 41.15 67.5 2
12:17:14 2023-09-28 359567 356239 90567 88202 143194 142668 146533 145600 95998 94588 109249 113205 132602 132745 383260 410015 1097597 1088298 396825 414799 123051 109915 124006 125174 145104 143807 132676 133131 86618 88166 282353 247020 726976 726089 227757 223434 290701 293097 344923 337301 351496 354184 367468 374578 345308 381792 773541 806972 553832 470200 312066 306789 355450 356070 369993 374569 376152 381491 420040 418973 674886 710284 41.15 67.5 2
12:17:15 2023-09-28 361415 358565 90542 88267 143534 143769 147111 145971 96062 94459 109384 113340 133114 133830 384891 412470 1097572 1089885 400045 414944 123084 110143 124516 125722 145844 140910 133411 134879 87035 88496 281035 249246 732378 728669 229049 223988 290560 293850 345411 336582 351533 354149 365380 372720 345308 381522 773812 813451 555185 469201 312619 306789 356008 355749 372611 375430 375587 378398 418825 420850 674613 711835 41.15 67.5 2
12:17:16 2023-09-28 366489 361024 90699 88299 140690 144462 148555 147749 95997 94555 110126 110767 133738 134475 385254 412542 1100730 1089885 405757 419469 123084 110397 124994 126374 146972 141334 134082 134991 87531 88995 279863 249322 727198 728434 226841 225552 289853 294064 343506 336276 351496 355286 368871 370932 345876 381522 774362 811374 557890 469867 312176 307185 355450 354149 372086 376259 377284 378398 417994 420223 677593 712847 41.15 67.5 2
12:17:17 2023-09-28 367082 361146 90699 88331 140563 144667 148939 148231 96258 94684 110347 111047 133972 134848 387357 414655 1103981 1091439 407163 420955 123731 110568 125720 127075 147276 142961 134521 135424 87867 88845 283238 250482 734041 731668 227158 225902 290294 295034 344540 336948 351533 356106 368799 370153 345876 381792 773908 816152 562757 470534 312841 309251 355485 354184 372611 376788 377320 378398 415977 420850 678663 713094 41.15 67.5 2
12:17:18 2023-09-28 369055 365295 91141 88877 141587 145365 150160 149548 96390 94910 110977 112032 134668 135742 392340 417647 1106792 1093664 407089 421919 124443 111113 126446 128088 148340 144436 135987 136906 88512 89496 285781 252254 730142 733911 229211 226287 290560 295615 346584 339679 351533 353652 368575 372304 346365 378429 775076 819574 564128 473459 313952 307150 360372 356391 373138 376259 377852 383873 417545 420886 682634 715215 41.15 67.5 2
12:17:19 2023-09-28 370368 366681 91737 89027 142761 146315 151072 152066 96819 95136 111595 112096 135381 135768 394567 423849 1109976 1096853 405579 423515 125126 111045 127564 128288 151474 144296 137256 137148 88966 89832 283238 252112 742664 742486 227545 226287 292582 295657 346098 339715 354739 354149 368575 372898 345343 382405 776759 825650 564128 468589 314658 307150 359865 357968 372622 375968 378218 383023 418825 423406 689783 718410 41.15 67.5 2
12:17:20 2023-09-28 373579 368920 91588 89255 142887 146662 149492 152450 96784 95297 111921 112906 135580 136787 393003 425234 1111554 1097634 412404 423957 125092 113662 127441 129117 149452 145397 137274 138215 88852 90153 285781 252288 737401 746505 228537 227166 292440 297572 347523 338477 356463 356213 368691 371712 345876 384758 780802 822950 564652 470534 315582 308151 360408 358544 374159 378552 376188 384145 418825 424002 692845 721075 41.15 67.5 2
12:17:21 2023-09-28 377281 372925 92086 90063 143981 148419 150696 150914 97146 96471 112493 113690 136650 137819 396069 427805 1121970 1100508 412806 427627 125833 114227 128445 131966 149205 147140 138579 141648 89505 91098 287666 257005 734552 746604 228643 228792 294300 297716 351997 340743 357187 357214 369319 375739 345876 384449 783575 823169 568241 473757 315726 310495 363543 359626 372065 380021 378492 385891 420075 422774 696962 721714 41.15 67.5 2
12:17:22 2023-09-28 374053 372733 92604 90255 144686 148755 151975 151224 97644 96668 115114 114414 137464 138525 401136 430360 1127852 1107022 411676 432234 126584 114954 129092 129072 150339 147787 139353 142206 90031 91471 288229 257734 756210 752970 228998 228792 296771 296937 351889 342812 357730 356391 370020 375120 346673 384611 784156 820905 568241 475545 317548 312034 365124 362935 373146 380554 378565 387794 423591 423406 696925 725554 41.15 67.5 2
12:17:23 2023-09-28 378307 376161 92937 90918 145188 150219 153062 153182 98047 97297 115572 115243 140481 139712 401905 432362 1143671 1119000 417260 432899 127573 115012 130229 129509 151199 148967 140560 139440 90476 92241 290248 258270 742079 750987 231227 229183 296794 299473 352320 344824 358020 360821 369577 376572 345066 385067 793351 825101 567727 477566 317706 313886 365124 364476 374302 381194 383969 387610 427072 422761 695902 730849 41.15 67.5 2
12:17:24 2023-09-28 377996 377877 95364 90951 146852 152819 154189 152969 98755 97499 116310 115587 139525 139840 404850 436172 1142713 1131962 417001 432791 128371 112341 131337 129598 152664 149281 142696 140314 91353 92369 291141 258194 752207 754186 231688 229007 297955 299139 351997 343339 357731 362971 369319 376532 347501 385592 795030 836598 577486 477566 319042 315802 366640 364476 378595 382944 385441 385563 423962 428818 696925 731462 41.15 67.5 2
12:17:26 2023-09-28 383278 381321 95758 91871 147489 149664 155722 154321 99221 97929 116530 116238 141882 141099 408978 441696 1139332 1125531 424485 435856 128968 112980 133687 131136 153190 153040 140686 141882 91779 94496 292876 259397 752739 761219 232661 231007 297739 301738 354406 345898 360474 363484 373208 375452 347501 387026 796627 836598 575095 479754 322028 315802 366569 363011 378934 384755 384586 387375 426469 427885 713073 737097 41.15 67.5 2
12:17:27 2023-09-28 384909 383898 96093 92413 148489 150997 156122 155887 99122 98570 113816 116961 142196 144407 411502 440310 1150741 1124973 419519 438491 130065 113446 134293 132506 154678 153575 141370 142572 92260 94726 292876 261482 751961 765387 232498 231728 301496 300120 356578 346487 360582 362971 372127 378650 349076 387371 801433 835381 572354 477566 322329 315682 365505 367177 381150 385328 384859 390377 427872 429161 713165 738161 41.15 67.5 2
12:17:28 2023-09-28 385964 383321 96133 94598 148458 152072 156766 156853 99594 98533 114014 117404 142265 144781 412647 442021 1162148 1139147 422234 440490 131836 114426 134586 132856 154828 150335 142153 143528 92475 95250 293229 263704 753191 765916 234010 231946 301339 303236 358696 347532 360280 363082 373839 380919 350096 387642 802351 838379 572354 485878 323135 315938 369373 369763 382769 385751 387432 389712 431274 430553 707131 742755 41.15 67.5 2
12:17:29 2023-09-28 387844 386546 94688 94758 150897 152463 159042 157326 100210 98801 115050 117863 141216 145351 414651 448251 1152074 1141202 426677 441985 132720 115222 132073 133725 156792 151595 143511 143833 93421 95386 297383 261482 774143 770568 234520 233034 302193 304328 357366 349706 364310 364138 376124 378861 351794 390919 804771 845420 585825 484724 323610 317889 370002 367507 383237 387736 385965 392066 427738 431762 719513 744666 41.15 67.5 2
12:17:30 2023-09-28 387952 388056 96837 95223 152507 153547 161302 160870 100348 99275 114937 118454 141077 142162 416815 448702 1166116 1141314 423462 445415 129186 116260 132703 134605 157160 152615 144111 145081 93550 93559 305900 265232 772432 774768 234484 233361 302363 302834 360974 350440 365522 363847 375525 382917 351794 390606 809491 843230 583046 484724 324739 318887 370002 372000 382069 390021 385115 391753 432939 433021 720193 750391 41.15 67.5 2
12:17:31 2023-09-28 391870 391917 94929 95591 150594 154609 158288 159315 102617 99478 116052 121169 142221 142398 421510 450782 1167976 1161073 433705 446777 130251 116219 134083 135236 160619 153457 145117 145746 95603 93654 298403 265420 769121 771479 236847 231950 302327 306766 360974 351898 366076 369206 379033 381773 353929 390919 810894 854742 579208 492361 324667 319534 373226 372000 384364 387736 391019 395705 432506 432820 714212 751458 41.15 67.5 2
12:17:32 2023-09-28 394764 393306 95374 96011 151777 154867 159401 157208 102871 99926 116614 119607 143021 143722 423906 456229 1165453 1155070 433090 448179 131798 116801 134869 135551 161053 153952 146199 146220 96099 93877 299186 264670 794882 779003 236070 232734 303320 306694 361010 353888 368230 367507 378997 381203 354716 393913 811540 852259 580065 488974 327282 320896 372928 372000 384976 392430 387578 395705 431614 432890 726595 750665 41.15 67.5 2
12:17:33 2023-09-28 395283 394043 95378 96282 151043 156906 159502 159553 102999 100195 117219 121943 143246 144761 423556 454544 1189882 1164382 432547 453319 131956 117813 134996 137250 157810 155805 146161 148602 96169 94839 311590 268689 769693 779003 237182 233754 305209 306766 364324 352152 367188 369835 380693 385337 354716 391508 819847 859736 591217 495376 328646 323339 374382 375306 387623 391524 392857 396608 436508 436834 721485 760070 41.15 67.6 2
12:17:34 2023-09-28 398143 395670 96088 94232 152745 156906 161037 159587 103208 100372 117543 122349 144376 145097 426808 457929 1181287 1173620 438644 454263 132639 117881 135934 137664 159206 155805 147185 148480 96437 94839 301948 266256 779746 779003 236310 233453 305639 307988 362146 355077 366682 373088 378755 384677 354206 393913 820157 861323 594035 497487 328377 324323 377202 372990 387984 392466 394645 396353 436235 436834 721596 757905 41.15 67.6 2
12:17:35 2023-09-28 399818 397083 96030 96480 153207 157230 161552 160608 103312 100781 117678 122383 144544 145718 428767 460012 1175544 1168327 438666 456081 133553 118221 136742 137590 160302 156171 148458 148480 94547 95259 303761 266666 786821 786492 235545 234535 306789 310177 362110 355838 368932 369835 378720 385382 355308 396299 819847 856406 583321 493863 330980 324780 376636 373549 388020 394057 391317 396002 435534 436477 732522 759650 41.15 67.6 2
12:17:36 2023-09-28 401300 401214 96812 94399 154154 158553 162893 161569 103450 101160 118351 122757 144875 146317 430970 463421 1195484 1174530 439444 455751 133541 119384 136716 141050 160259 158161 148493 151683 94773 96302 301919 270351 776709 786492 237041 234734 306559 308023 367695 355054 367822 373616 380687 387414 353144 394544 825462 863222 588258 495630 331450 324816 378374 378812 391319 394714 395802 396425 439005 439440 728179 765604 41.15 67.6 2
12:17:37 2023-09-28 403365 401551 97281 94587 154699 158881 163212 162434 101550 101308 119023 119892 145716 146824 433728 465345 1189291 1184655 443684 456963 134192 119501 137780 141050 161672 158136 149707 147759 94804 96467 306511 270042 788716 787845 237847 234967 306933 309896 365527 358058 369228 373061 382131 385337 355308 396299 825615 870109 591385 499989 332392 324816 381159 377603 391595 394714 395802 399658 436687 440750 730900 763324 41.15 67.6 2
12:17:38 2023-09-28 404041 402962 97638 95034 155332 162374 163736 163526 103693 101578 119262 120316 146670 148098 432678 467563 1198991 1174256 440035 459904 134698 120102 138268 141778 162408 159413 151661 149650 95030 96994 305620 273399 781862 796761 237610 235694 308363 309391 369359 358634 372883 371910 380990 387674 355842 396385 828796 861360 594165 496782 331054 325743 378979 378812 389791 397697 396926 396461 441187 441119 741210 772048 41.15 67.6 2
12:17:39 2023-09-28 406234 405897 97743 95365 155052 160743 164123 164438 103989 102141 119262 121219 146225 148405 434967 464653 1208211 1186323 440511 462614 135315 120569 138723 141812 162648 162218 148507 150165 95290 97358 304702 274950 787766 790964 237811 236258 310011 309608 369431 360875 369596 373026 381025 388289 358278 396862 832197 875503 596854 499599 331054 327750 379015 378740 392127 396479 395854 396425 437987 442030 731449 767934 41.15 67.6 2
12:17:40 2023-09-28 411353 406092 98005 95876 156626 159325 164858 164910 103970 104025 119896 121617 149663 149206 437651 472454 1203343 1176221 445146 464032 135853 122961 139214 142510 163465 162850 149903 151132 95551 97858 309311 275731 784849 799588 237408 237191 310011 309931 372117 360875 373748 371910 382703 390757 356414 396033 832197 871196 591385 498083 333465 329902 382237 383224 394375 399653 396253 399795 445299 441958 743560 774787 41.15 67.6 2
12:17:41 2023-09-28 408885 406092 98381 96043 157133 160123 165618 165440 104113 102000 120374 121617 150287 149206 439275 472454 1213871 1192319 446163 463242 135708 123234 139654 139105 163727 163449 149903 151896 95682 98226 306609 276514 781505 797325 238954 237191 310419 310802 373170 360911 372584 374217 384462 391817 358278 396862 834630 877399 591385 503757 333645 327715 381698 382142 394517 397662 395297 399376 442169 442348 739210 774824 41.15 67.6 2
12:17:42 2023-09-28 413690 407023 98681 96108 157712 160157 166302 165440 104180 103915 120569 121951 150953 149448 442699 468809 1208435 1193981 450397 466627 136766 123611 140543 139296 164815 163184 150660 151652 96661 98058 307457 275340 795750 797890 237847 237997 311335 313100 372117 363980 372883 373585 385653 391382 359685 396899 831571 880768 596771 501477 336980 327715 382113 382142 395701 400709 394982 402794 442169 443039 744652 772518 41.15 67.6 2
12:17:43 2023-09-28 412626 409422 98714 96802 157827 161441 166453 167006 104180 104270 120939 122769 150635 151170 441173 472333 1222235 1196513 448243 466069 136998 123715 140961 141103 165379 160556 151144 152664 97024 98730 310422 278484 806439 799454 239864 237961 311649 311818 372096 362556 374048 376205 384192 392118 359685 395755 837631 882049 599673 505976 336431 330773 383356 380737 396295 400111 396556 402159 442169 444319 738170 778499 41.15 67.6 2
12:17:44 2023-09-28 417228 410753 99495 96966 158707 161373 167656 166820 101836 102425 121207 122418 147179 150535 441439 471600 1210399 1197038 453356 467419 137505 123715 143450 141395 166014 160813 151664 152664 97389 98796 308375 276906 795799 802392 238919 238032 310308 313791 370984 363171 375749 374217 385653 390648 360772 396385 836150 883333 598334 502615 336736 329471 383295 382953 396295 402544 396484 403680 442169 444355 751319 777064 41.15 67.6 2
12:17:45 2023-09-28 415150 412813 99528 97432 161451 162477 167926 170435 101836 104627 121549 123291 147377 153966 443937 475140 1226651 1204818 448487 468918 138388 124301 143899 141884 167083 161879 152609 153650 97856 99408 312268 278079 801667 804739 240033 238664 313844 313684 372096 365971 376319 377567 385003 392092 360772 396421 846111 887162 602492 507413 336152 334142 386042 384836 396637 401129 400812 402816 444734 445461 744658 781458 41.15 67.6 2
12:17:46 2023-09-28 418713 414085 99768 97328 161660 162340 168869 167873 101989 104559 121923 123258 148488 153895 446453 476216 1215668 1202487 450611 471607 138388 124335 144105 142178 167225 162172 152995 154004 97984 99578 312169 277226 801309 808775 239864 238699 311688 315119 373170 364738 377959 376434 386812 390065 360808 399617 839451 882013 606720 504471 337726 330737 385527 381842 395665 403677 396592 404863 442233 443004 752351 778828 41.15 67.6 2
12:17:47 2023-09-28 417228 414443 99870 97493 161848 163032 171395 170933 101888 102994 121753 123324 148862 154182 446635 483054 1225557 1199022 450360 472904 138293 121356 144487 142670 167811 162589 153492 154506 98056 99749 307146 278543 803252 815113 240601 237926 313623 314676 373736 366008 378496 378740 385653 392439 359649 400575 845630 877399 599772 505223 336663 333017 384985 385061 394481 403677 401314 404863 446559 442312 746238 782423 41.15 67.6 2
12:17:48 2023-09-28 418558 416974 100279 97793 158999 163066 167730 171004 102129 104661 124492 123390 149476 154504 449280 481246 1217394 1205711 454551 473755 141585 124473 144993 142670 167540 162658 154691 154643 98524 99782 312268 277262 821952 813881 240779 239405 313147 317603 371800 365676 376197 378704 387975 390613 359649 400575 842849 884619 599772 507413 338959 332747 388029 387324 396259 404246 400073 405295 446623 443661 754258 781675 41.15 67.6 2
12:17:49 2023-09-28 417524 417454 100532 98266 159368 164225 168461 167515 102154 104883 122690 124004 149855 150530 449844 486801 1229265 1205711 450539 475469 139404 121837 145029 143064 166696 163249 154193 155679 99136 100334 309903 279437 805467 816226 241939 239034 314101 315708 374404 363100 376197 381064 387393 393267 358566 401178 847467 879417 598334 510193 338479 333794 386758 386519 396853 403394 402525 406050 448522 443661 745709 785877 41.15 67.6 2
12:17:50 2023-09-28 421675 417407 100968 97924 160416 163845 169821 171179 102390 104661 125100 123933 150471 154540 453379 489881 1220930 1210081 457740 473519 141760 121837 141581 143461 167789 163773 155190 156074 99433 100501 313746 278115 812523 818542 241564 239440 312891 318726 374368 364191 376762 378848 390242 391782 359360 400575 843761 881136 606720 509868 339680 332243 390224 387429 396673 405242 401059 408289 449157 445184 755533 785737 41.15 67.6 2
12:17:51 2023-09-28 420206 421153 100809 98669 160046 164641 169401 168681 102256 103281 125275 124546 150471 151459 453702 490088 1237080 1214984 458021 474996 141606 122088 142212 143892 167823 164598 155225 156723 99101 100846 314139 281126 813765 816226 241939 239812 314800 317603 377756 365865 377959 381908 388047 395279 359071 396457 848399 883447 599673 513602 339680 333794 387993 387826 400409 403677 402488 404688 449620 447665 751467 788521 41.15 67.6 2
12:17:52 2023-09-28 424674 421951 101315 98665 160591 165090 169973 168915 102390 104907 125344 124579 150988 151699 454683 490123 1231925 1207464 459588 477451 141739 122509 142377 144628 167856 165392 155943 157525 99441 101265 316035 283503 810514 819392 240815 240966 314836 315816 378930 366650 377293 378776 388047 396250 360483 400283 852294 887052 605310 510305 341612 333722 387740 390194 400300 405187 400036 406050 448183 446715 764194 790832 41.15 67.6 2
12:17:53 2023-09-28 423924 421491 101179 98669 160527 165894 169973 170024 102390 105086 125378 124990 151271 152188 454683 489917 1245090 1221994 455983 477823 142135 122425 142873 144628 168890 165462 156195 157525 99612 101335 316035 284911 807757 817383 242316 240219 315947 315780 377756 369188 376161 381064 387975 395557 362958 396493 850444 897574 611053 513218 340161 334450 387921 386555 401542 403385 402765 406050 444173 449350 751895 788557 41.15 67.6 2
12:17:54 2023-09-28 426365 423122 101493 98838 161113 165527 170732 169888 102829 103602 125677 125268 151372 152399 456902 486801 1233603 1219604 461365 477859 142040 122763 143337 144658 169525 165427 156701 157635 99816 101265 314949 282756 812721 820286 241564 240592 315058 318501 376658 369456 378163 378812 389967 394169 363507 400611 847932 893735 599724 508251 341127 333830 390224 386835 400409 405292 401919 405295 445856 448016 761100 790536 41.15 67.6 2
12:17:55 2023-09-28 423324 423863 101557 98900 161663 165806 171056 170058 102593 105351 125623 125315 151541 152713 459754 491303 1241490 1229917 461365 477931 142450 123540 144245 144658 170033 166191 157173 160032 100192 101438 313214 282429 818511 819704 243864 240219 315058 317725 376658 368995 377293 383260 387498 393579 360808 399408 847968 898846 606720 516633 341369 333830 391917 387754 401259 402821 403161 410110 448983 449063 755571 792485 41.15 67.6 2
12:17:56 2023-09-28 426261 423939 102052 98768 162415 165667 172079 170024 103361 104907 125938 125023 152736 155224 459754 495995 1232222 1217160 466271 483309 142540 123947 143803 145840 169729 166797 157173 158851 100192 101719 319235 284105 812665 826564 242316 241720 314836 319402 379002 367561 378429 381908 392148 393481 360192 400894 847932 889678 605310 512875 341515 333794 390775 391232 400409 404938 400675 405403 450933 449771 767827 793227 41.15 67.6 2
12:17:57 2023-09-28 432050 426523 102042 99443 162440 166875 171909 171176 102887 105120 125903 125849 152517 153452 458892 489744 1241184 1224256 464333 483309 138968 124237 144304 145875 170421 167100 157868 158702 100502 103696 315876 284911 818247 824809 241599 241474 315947 319177 378966 369889 378538 381028 388975 394723 364057 400320 853469 899725 606720 511206 342583 336430 392158 387574 402680 406928 402342 405367 446268 450264 765613 793012 41.15 67.6 2
12:17:58 2023-09-28 432605 428344 101872 99541 161898 167443 171670 171891 102964 105368 125868 126264 152483 154196 459611 495995 1245090 1223349 461365 483578 139134 124323 144645 145904 170574 167604 157978 160766 100536 103801 315876 285817 818011 827910 243106 240219 315983 318951 378605 367597 378610 381878 388047 395557 360481 401811 855460 883447 608063 515901 341369 334486 391735 391232 400409 404055 405571 405367 450687 447343 757877 796687 41.15 67.6 2
12:17:59 2023-09-28 426450 425287 102188 99545 162725 167179 172251 171515 103470 105534 122979 126029 153118 153631 459539 494348 1248266 1238362 466642 485672 140114 124356 144774 146349 171151 167392 158718 159482 100708 103734 316179 284306 828168 824079 243657 240592 315502 318429 378930 369817 377329 381878 390447 394723 360844 398808 854212 902815 613912 516599 341239 335718 393306 390093 399773 403420 403132 407805 448947 450336 760740 793227 41.15 67.6 2
12:18:00 2023-09-28 430220 426632 102396 99578 163267 167682 172286 171875 103297 105334 126254 126264 153361 154445 459719 500747 1258808 1232615 459552 483924 140015 124800 145060 146964 171661 168451 160632 158562 101054 103974 318841 286615 817597 825393 242899 240966 318444 318501 379038 372543 378501 383260 388047 394066 364057 399372 857890 902815 613912 516633 341612 336542 391051 390093 401040 405292 405858 407635 449301 452145 759967 797746 41.15 67.6 2
12:18:01 2023-09-28 443847 428649 102471 99928 163379 167846 173178 172165 103502 105334 122895 126473 153501 154445 462755 496897 1248668 1226593 467419 483548 141522 124699 145855 146772 172277 168333 160926 157843 101158 104079 316001 286699 826196 829118 242351 240966 315983 317725 378930 369889 380824 382178 388620 393615 362994 402103 855423 892461 608063 513238 340519 334486 393511 387826 401259 407390 403813 408381 446936 447343 768373 796687 41.15 67.6 2
12:18:02 2023-09-28 433709 429094 102471 99948 163809 167917 173386 172303 103534 105368 123064 126594 154030 154587 465195 500747 1250647 1232652 469584 484641 141327 125092 145652 146584 172243 168723 161066 158414 101261 104185 317729 287348 826243 829704 242351 241644 315983 318206 381182 373070 378610 382178 388656 393481 364057 401439 857157 903958 601143 514511 343558 337621 393438 389948 402061 408428 403556 407624 448549 450719 769068 796687 41.15 67.6 2
12:18:03 2023-09-28 432912 430311 102645 100262 163538 171400 173231 173162 103470 103195 123064 127134 153569 155372 465195 499036 1253384 1231320 463641 486458 140925 125212 145786 147509 172277 169078 156904 158919 101295 104257 317729 286177 822245 834561 243314 240592 317770 317725 381721 369817 381937 382450 389967 393756 360808 402461 857084 893067 602504 516633 342097 336542 392472 392340 400975 406500 406146 405403 448219 447701 761063 797725 41.15 67.6 2
12:18:04 2023-09-28 436738 431735 104538 100291 163779 171555 173352 173473 103361 105508 123149 127134 154034 155411 467946 502029 1254310 1230443 465978 486837 141055 125245 146194 147472 172826 169434 157288 159249 101610 104290 319776 287297 823651 836930 243274 240645 319083 320534 382115 369781 381828 384891 387975 396952 360663 402278 861553 894849 609538 515901 342340 336542 392435 393137 401259 408666 406146 405403 450110 447630 763334 798893 41.15 67.6 2
12:18:05 2023-09-28 431440 432375 104784 100193 164637 171280 174495 172921 103740 105401 123467 126715 154561 154798 467946 500125 1254310 1239237 471289 486909 141122 125245 146296 149998 173257 171829 158393 159427 101784 104290 323637 285739 823549 829118 242935 241644 315947 318688 381182 372018 378199 380737 389817 392931 360808 396457 857890 906647 609624 518902 342659 337584 392172 392340 403444 406500 403132 408381 450933 450863 769243 800514 41.15 67.6 2
12:18:06 2023-09-28 439212 432876 102970 100507 164499 169335 174356 173853 103747 103239 123434 127310 154561 154798 468942 504756 1256683 1227818 467850 486981 141345 125872 146123 150102 173378 172141 158393 159494 101818 104502 319776 288450 822004 838118 242145 240966 316184 319582 382530 372018 381668 382178 390387 394687 360772 401178 857084 897282 615341 515170 341551 337559 392195 390730 401040 409573 404996 405331 449590 450726 767980 802520 41.15 67.6 2
12:18:07 2023-09-28 437633 433160 104789 100299 164752 171867 174931 173871 103811 105508 123718 127167 155060 155264 467199 508046 1252495 1227156 470584 489772 141122 125693 146296 150345 173412 170365 158393 159970 101959 104680 319776 288523 827409 837938 241599 240966 316149 316802 383071 372018 380788 382178 390242 394963 360518 399973 857084 899414 614823 514912 344537 337417 392435 393451 404014 409395 404202 408363 449447 451007 770194 802446 41.15 67.6 2
12:18:08 2023-09-28 432876 435588 103046 100720 164709 171867 174251 174027 103566 103216 123737 127588 154561 156162 467893 500512 1258019 1249970 470584 489772 141774 125659 146977 150276 174243 172141 158932 159494 102027 102152 320509 286378 834203 833380 243864 240592 315874 319466 381182 372543 378574 383094 389201 394446 360808 398808 857121 907371 615341 521255 344262 334486 393972 392340 401922 405292 404996 411685 448219 450726 765539 798893 41.15 67.6 2
12:18:09 2023-09-28 435434 435584 104895 100639 164897 172214 175053 174617 103566 105649 123718 127942 154991 156668 471190 501252 1261702 1248446 474614 491230 142249 125900 147251 150555 174556 172368 159295 160003 102284 104569 322582 287495 836340 833970 243521 240716 315838 322127 381809 372888 378357 385163 390293 395535 360663 396312 861553 910570 606720 522030 342659 334521 395820 393063 402770 405257 403813 409357 448255 450827 768919 800100 41.15 67.6 2
12:18:10 2023-09-28 441279 435945 104997 100807 165201 172214 175368 174617 103882 105508 124089 127588 155345 156162 468661 507913 1257914 1231740 469917 492345 141774 126108 146772 150659 174001 172560 158932 160515 102168 104748 320711 290806 825352 841343 241975 240966 316884 317761 380656 372815 381974 382719 388047 394687 360772 400894 862133 896304 615341 515901 341551 338068 392472 391637 401004 410185 405858 405367 449590 450084 772132 806964 41.15 67.6 2
12:18:11 2023-09-28 438857 435806 105046 100884 165173 170504 175035 175001 103534 103145 123837 127942 155276 156847 468733 502736 1266816 1252036 473939 486656 142305 126074 147488 148471 175079 172489 159473 160370 102310 104714 318837 287576 835482 834561 243864 240610 315983 320174 381990 373070 378538 383094 389544 394723 360808 396457 858941 909284 615341 522476 342659 334521 393623 392340 401886 405292 403483 409067 448219 450726 767827 801235 41.15 67.6 2
12:18:12 2023-09-28 436190 436092 105031 101009 165218 172270 175683 175175 103811 105649 124056 127942 155595 156812 472457 504617 1263567 1252111 475522 492694 142332 126108 147732 150868 174957 172802 159982 160549 102452 104782 320509 288414 837406 835744 243142 241474 315983 319690 382260 373070 378465 381913 389817 394723 360228 396421 859586 913141 606765 522513 345519 338338 393204 393451 403905 406358 403307 408886 448743 450971 769612 802483 41.15 67.6 2
12:18:13 2023-09-28 444027 436092 103471 100992 165244 168220 175297 175455 103914 105576 124910 128085 155595 156812 472493 509450 1263567 1237117 468530 493391 142305 126142 147283 149164 175079 169155 159507 161062 102310 104888 321294 292640 828395 843729 242351 240966 318335 317761 384120 373070 382550 382989 388047 394066 360228 400959 862133 892461 616585 516633 341551 338104 391873 391350 400687 409609 405858 405403 448291 449157 769104 805946 41.15 67.6 2
12:18:14 2023-09-28 444027 436731 105065 101022 165998 168520 176245 175736 104134 105542 124599 127942 155285 156812 473939 510992 1263295 1237117 468602 491431 142464 126525 147663 150938 175114 173016 159507 161319 102594 104922 321647 291676 830067 843729 242729 240255 319535 320761 383903 373452 382441 384891 387939 395836 360048 403421 863821 898809 612357 518102 341275 337594 391909 394009 401469 408319 403644 405403 448922 447765 769465 804802 41.15 67.6 2
12:18:15 2023-09-28 436738 437733 105351 100980 166063 172285 176739 175175 104121 105649 125044 127942 158623 156812 475728 509483 1263530 1248446 478853 492158 142447 126525 148042 150113 175639 169594 160645 161319 102594 105028 321229 291084 841826 841306 241635 240966 317770 320498 382260 372520 380860 382721 387533 394723 360880 396493 859622 909220 615341 516633 342695 336542 392172 391785 402240 410185 403776 405475 445564 450408 776777 805606 41.15 67.6 2
12:18:16 2023-09-28 444101 438741 105366 101230 165858 169256 176069 176144 103817 103210 124944 130594 156029 157610 474311 512227 1267086 1245530 468602 492887 142699 126559 147944 149303 175639 169560 160382 161420 102594 104883 321647 291399 834797 842535 243178 240966 317770 321400 380656 369889 378610 383058 387498 393516 358315 396529 864654 902851 615341 523621 342623 337332 392172 393146 401040 405328 405571 405475 450629 449386 765613 807093 41.15 67.6 2
12:18:17 2023-09-28 439279 439377 105245 101191 166532 169207 176615 176228 103914 105796 124891 128297 156246 157320 476703 513986 1269864 1249970 474106 493964 142037 126944 147594 151498 175359 170675 160204 162095 102594 102791 322582 293150 827939 841270 242693 240557 317770 317690 382637 373862 378501 382414 390242 394963 359649 396349 866495 908013 613912 522476 345482 339538 393547 394567 404189 407534 405099 408363 450044 453427 771108 808241 41.15 67.6 2
12:18:18 2023-09-28 441566 440341 105700 101305 166631 169173 176739 176228 104088 105762 125044 128551 156757 157320 477114 509483 1261665 1248192 475559 493964 142959 126910 148698 151428 176377 170065 160895 161543 103022 105028 323289 288486 846010 846124 242145 240557 316433 320660 382260 372543 381631 381575 389473 393579 358530 399654 859586 902815 616770 518060 342586 334521 394526 391900 400969 408284 404672 409646 450188 448331 774408 806519 41.15 67.6 2
12:18:19 2023-09-28 441854 441854 105390 101335 166916 169358 177235 176633 104263 105723 125044 130569 158995 157370 478468 509378 1257914 1245492 479657 493964 142896 126910 147935 147614 175639 170641 160494 162026 102879 102593 324453 292027 832596 847325 242351 241305 315730 322127 385246 373183 381108 383260 392176 396394 357883 396312 863733 903958 601114 520408 345473 335494 392136 393074 404395 407676 402167 405403 452324 449703 781505 807093 41.15 67.6 2
12:18:20 2023-09-28 441124 441696 105206 101327 166033 169896 176739 176757 104160 105796 125044 130560 158995 157685 477790 510131 1278221 1255715 471991 495080 143094 126822 148384 149582 176377 170335 161041 161577 103022 102534 324203 291125 846998 841306 243485 239980 315983 320174 382260 373597 378538 383058 388620 393579 359107 396385 864617 911894 633254 524735 344537 335494 394526 391279 401886 405292 403776 408995 446853 450372 771471 806964 41.15 67.6 2
12:18:21 2023-09-28 441960 442111 105463 101360 166998 169862 176739 176633 103914 105762 125044 130719 157012 157865 477194 509414 1269034 1257692 480568 495814 142959 126977 148733 148282 176483 171012 161663 162374 103165 102722 326582 292699 837652 843490 241621 240788 317510 319171 383071 371892 377897 382464 391237 394723 359324 396862 862060 914588 612482 520298 344670 336507 393311 391864 404333 409598 402203 405403 446889 451043 778731 805946 41.15 67.6 2
12:18:22 2023-09-28 445501 442111 105279 101575 166527 169896 176739 179748 103914 105864 125044 130843 158995 158342 479147 514022 1270767 1248192 473400 495850 142993 127153 148733 147512 176377 170641 161264 162354 103022 102555 323167 293468 841444 847325 242899 239812 318219 320534 383071 369889 378538 382754 388047 394723 356378 396385 867110 902815 615341 524069 344537 339601 395223 393832 403536 405187 404812 408944 453500 448152 769354 806856 41.15 67.6 2
12:18:23 2023-09-28 447021 442106 105605 101479 167465 171721 177483 176193 103946 105615 125356 130594 157010 157865 477566 514022 1267160 1249970 479804 495850 143389 127153 148941 147614 179275 170675 161410 162614 103093 102716 327376 293260 857257 847325 241528 240592 317770 320792 381990 371892 381937 382989 390242 392403 359902 398772 864004 909257 612357 516563 342623 336507 393936 392340 400371 409538 403776 405475 446899 447980 778731 806964 41.15 67.6 2
12:18:24 2023-09-28 449139 442151 105605 101360 167033 169862 180270 176757 104088 105649 125424 130809 159320 157865 477602 510920 1268061 1251309 479464 495923 143457 126944 149254 151426 179380 170793 162073 162060 103165 102496 326324 291739 845321 851690 241528 240148 317698 322127 381503 372588 383532 383260 390170 391950 357345 396349 862779 907392 616770 519232 342550 335494 394526 391589 402944 408357 403703 408670 447868 448431 776618 807019 41.15 67.6 2
12:18:25 2023-09-28 455077 444648 105571 101505 167028 169896 177898 179748 103914 105723 125457 130934 159431 157911 479643 518352 1280039 1253893 474142 495923 143653 127242 149254 147715 179310 170675 161590 162354 103165 102625 326582 293260 840915 843729 241394 238699 319083 318653 381990 371892 378538 382450 387975 391772 358566 395719 866495 911967 613912 521956 342043 337559 393347 392340 402204 407070 406146 409835 445144 449350 768919 806870 41.15 67.6 2
12:18:26 2023-09-28 446362 445910 105424 101645 167257 170403 180431 180232 103914 105864 125424 130877 159320 158892 480218 512468 1276406 1264114 482538 498801 143457 127364 149254 147919 177333 171592 162127 162894 103382 102818 324453 293639 841287 844815 241385 240583 315947 321216 383071 373597 377329 382989 391200 393329 357955 396580 862133 915883 612482 524782 344706 336000 393347 391314 404048 407676 401351 405403 446853 451043 778178 807093 41.15 67.6 2
12:18:27 2023-09-28 450413 445354 105424 101645 167033 170708 180234 180267 103914 103160 125424 130877 159320 158745 477710 519307 1271811 1249080 476269 498801 142993 127364 149115 147919 179185 171457 161590 163022 103165 102786 327376 294301 842149 849810 242351 239237 317770 318653 380923 371750 378574 382450 388047 394169 355807 396069 867110 904769 615341 524069 344537 339538 395223 393520 402680 406323 404849 408363 451782 446822 771034 809220 41.15 67.6 2
12:18:28 2023-09-28 454926 444354 105605 101509 167965 170266 180811 176757 104263 105762 125838 130843 159918 158279 481881 518574 1269934 1253893 477580 499663 144255 127153 149952 147715 179772 171184 162627 162768 103452 102678 329887 293260 850317 849810 240815 239476 317546 318723 381182 373070 380824 382719 388047 391232 357452 396457 862097 908013 618200 518133 342623 336507 395117 393451 399809 408606 403417 407805 446936 446965 778178 807093 41.15 67.6 2
12:18:29 2023-09-28 449164 447278 105639 101632 170337 170403 180720 180232 104160 105683 125838 130968 159646 158488 482599 514022 1263530 1252036 484015 499931 143094 127820 148696 149263 179060 171833 161590 163545 103165 102888 326582 295001 837368 852293 240815 240557 315947 320761 385519 372888 378357 382069 390206 395243 356235 398519 863784 905085 609538 519636 344670 336236 393306 391971 403822 409538 400958 407642 451006 448331 783659 810861 41.15 67.6 2
12:18:30 2023-09-28 448467 448069 105395 101645 167028 170735 180270 177964 103740 105893 125457 131161 159390 159444 481881 516382 1281024 1265014 479804 499894 143689 127398 148939 148991 179415 171610 162161 163135 103380 102818 324663 293740 844893 846124 241528 239812 315947 321671 382530 373597 377329 380773 390242 392439 359008 395738 864654 916301 616959 525480 342695 336010 393623 390730 403444 405292 401314 405439 447290 451043 775437 808631 41.15 67.6 2
12:18:31 2023-09-28 445792 445613 105780 101509 170672 169930 178732 180197 104295 105649 125872 130752 159827 158378 483391 519307 1272750 1258399 482881 501810 144799 127697 150072 149163 177617 172379 162701 163451 103596 103029 327526 295346 847798 852150 240636 239634 317516 320988 382260 371963 380824 381908 387758 393734 358530 396312 864617 906647 617128 520317 342429 336507 393311 391785 400406 408928 402525 408016 443514 448316 779362 807093 41.15 67.6 2
12:18:32 2023-09-28 445215 445653 105605 101645 170342 170708 180790 180267 103946 105830 125904 131093 159716 158927 483936 522964 1277313 1259296 477580 501810 143457 127820 149289 149296 177368 171833 162107 163693 103165 103100 327797 296818 833661 846738 240815 239069 318219 318951 381797 371963 378465 383260 386812 394723 357991 396299 866852 913941 621309 523290 344537 338330 393547 392895 402698 407249 403556 405939 447751 450544 774018 808610 41.15 67.6 2
12:18:33 2023-09-28 451052 445684 105639 101645 167952 170537 181009 180267 104088 105683 125872 131093 159988 158353 484527 517039 1263493 1252074 485768 501419 143364 127697 149430 149330 179380 172312 162073 163727 103667 103029 326582 295346 839631 852897 240033 240219 315947 316802 382100 372806 378538 381064 388047 394723 355308 396899 864654 905446 615341 520317 344706 336236 393306 391936 400969 408928 400675 407063 449656 448316 781094 810442 41.15 67.6 2
12:18:34 2023-09-28 453583 446978 105605 101641 170298 170979 180755 180590 103946 105830 125838 131093 159681 158892 483354 521456 1276406 1249970 478784 502606 143789 127731 149743 149263 179451 171833 162480 163998 105016 103100 327526 295346 842128 855318 240815 237961 317770 320271 383848 372588 381377 384346 386668 393124 355700 399123 869539 903958 616770 522733 341551 336578 392136 391314 401542 406323 404349 404688 446853 445640 772206 809257 41.15 67.6 2
12:18:35 2023-09-28 448182 449711 105780 101571 170686 170433 177273 180267 104627 105649 125906 130786 159973 158670 485557 518352 1276134 1257692 483258 503231 143752 127820 149576 149330 179521 172347 162661 163727 105016 103100 327526 295346 844782 852897 240033 239237 315983 317725 382532 371963 378646 381908 387975 391232 357488 395768 865267 907964 616770 518096 342623 336542 393311 392062 400371 408963 402525 405009 445856 448113 782812 808056 41.15 67.6 2
12:18:36 2023-09-28 452186 449420 105673 101645 170686 170979 176960 180373 103946 105796 125906 131127 159938 158927 485901 518574 1267160 1255715 487930 503231 143457 127854 149638 150123 177617 172964 162421 164239 103668 103771 330657 296396 840256 855281 240263 239634 315911 319402 382065 372018 378538 381064 387975 394616 354703 396299 865267 905446 624209 521255 345519 335530 391550 391936 400969 407712 400073 404119 448183 448435 781721 811054 41.15 67.6 2
12:18:37 2023-09-28 450597 449680 105812 101931 167383 171558 180755 176800 103811 105819 125751 131468 159681 159814 485557 516862 1285653 1268621 481853 502875 143956 127820 150925 149330 176219 171833 162921 164038 105083 102959 328470 294514 852992 847973 240850 238664 315947 318723 382260 373070 376233 380773 388047 391232 356092 394544 867110 916532 615520 526789 345519 337584 396382 393451 402097 405116 401205 408982 448385 448152 776431 806856 41.15 67.6 2
12:18:38 2023-09-28 448138 450089 105853 101641 170721 170708 177552 180302 104263 103062 125906 129190 156133 158645 487441 524107 1275914 1261091 484555 504265 144253 127717 150056 149542 176707 171868 162661 163762 105122 103382 328734 297227 850285 854712 239325 238699 315838 320307 381182 371928 378610 381639 387702 390030 356414 395126 865881 909284 618200 518902 342586 336000 393311 391785 401542 407747 401351 404688 445541 447050 779435 806893 41.15 67.6 2
12:18:39 2023-09-28 447504 449676 105673 101641 170443 171014 177239 180443 104088 105864 125872 131161 159973 159665 486971 527291 1280079 1257692 482881 502327 143922 128188 149847 150016 179646 172897 162627 164938 105049 103382 330961 297356 840291 851690 240068 237961 318408 318769 384428 374884 380652 382646 385509 394025 356271 394361 870812 914405 613912 524364 342586 337559 392472 392340 404968 406429 401919 404899 444208 447909 773513 809257 41.15 67.6 2
12:18:40 2023-09-28 454605 450377 105711 101641 170686 171014 176994 180535 104421 105683 125939 131127 160008 159408 487662 517952 1268962 1258399 487602 501814 143822 128154 152399 150120 179807 172931 162695 164516 105122 103170 327259 296607 843166 855318 239696 239272 315502 316837 381797 372018 378501 381100 388047 393579 353639 395738 865881 905446 622759 522806 344706 337309 391550 391971 400371 406500 398908 407426 449338 447050 785970 814017 41.15 67.6 2
12:18:41 2023-09-28 454726 450863 105707 101632 170721 171009 177307 180443 104121 105683 125939 131127 160008 158962 487662 527664 1276406 1248446 479804 501850 143956 127888 150162 150089 178366 173085 163203 164274 103740 103667 330657 297029 843536 857748 240636 237050 317734 319177 382801 369925 378610 380737 385509 392368 353639 396899 866200 903243 612482 523584 343070 336507 391861 390730 400975 405257 403454 406050 445493 445788 771396 811629 41.15 67.6 2
12:18:42 2023-09-28 463384 451052 103534 101649 170826 171014 177833 180373 104295 105576 126497 131093 160223 158962 486201 523000 1278221 1264114 486149 502946 144289 127854 150162 149776 176740 172931 163182 164551 105156 103241 328470 295092 848043 855318 239289 237961 315694 316802 381182 371963 378574 381100 386847 389757 355842 396299 865881 909284 618200 521800 344537 338577 394141 391713 402395 407605 401132 407167 445081 447796 782506 806893 41.15 67.6 2
12:18:43 2023-09-28 455041 450904 105707 101927 170756 171405 177307 176800 104088 103313 125906 129370 156448 159566 488937 522254 1269827 1259258 488877 505374 143786 128318 150127 149815 176185 172966 163148 164780 105156 103382 331819 297029 839499 857089 239325 238902 315911 316766 381797 372018 377933 378921 388047 393579 353144 395140 865881 906728 622759 522436 342731 334521 392472 391936 399809 406500 398872 406197 446889 447168 784016 811666 41.15 67.6 2
12:18:44 2023-09-28 452260 451152 105639 101922 170373 171866 180897 177391 103946 105898 125906 131377 160042 163005 486237 521492 1287459 1269679 481069 503071 144423 127888 150162 149776 177298 172897 163706 164823 105302 103241 329414 295346 848404 852897 240441 237558 315766 320988 381809 373488 379572 384074 387867 389888 356980 393173 867037 918445 621309 525853 342345 334486 393382 393173 402644 404019 400748 405331 443550 446401 777073 808110 41.15 67.6 2
12:18:45 2023-09-28 452681 450904 106162 101889 166571 171386 178292 176698 104231 103145 126571 131149 156514 158927 486616 523000 1280002 1261272 486875 504045 144389 127854 150548 149776 177264 172897 163637 164596 105341 103382 328470 297029 852240 856531 238514 237689 315947 318435 381182 373597 378501 381028 385653 388832 355807 396299 866495 910370 621595 519636 342032 335459 393275 391232 401542 407676 400675 406050 444562 444319 781648 809220 41.15 67.6 2
12:18:46 2023-09-28 450832 454733 105819 101927 170955 171554 177833 177324 104160 105864 126288 131525 160265 159926 486580 528403 1281933 1261346 484628 504828 144121 128243 150442 150538 178617 173794 163430 164871 103740 104146 328751 300005 842714 854601 239148 237714 315947 318276 383342 374126 377027 382069 384427 392332 355201 393004 868691 914441 621309 524327 343558 337251 392472 392062 401004 405292 401278 404539 445856 449070 772491 810442 41.15 67.6 2
12:18:47 2023-09-28 457340 453713 106203 101645 170960 171524 177799 177044 104088 105796 126288 131308 160265 159926 486652 521421 1269034 1258586 490415 504045 143888 128421 150162 150498 176219 173483 163148 165160 105195 103382 328470 296865 844816 858909 238514 238462 314410 318951 382029 372018 377897 378776 387666 392368 354967 394192 865881 906528 605310 522543 345519 337584 393269 394567 402395 406928 396412 404679 449020 444836 783621 811666 41.15 67.6 2
12:18:48 2023-09-28 458151 454733 105823 101649 170840 171524 177833 177324 104127 103127 126537 129640 157079 159902 491098 529870 1281430 1254432 483913 507169 144253 128284 150548 150223 176985 173293 163706 164780 103740 103906 331819 297110 847782 860808 239254 236874 315947 318501 382801 372802 378538 382178 384157 390030 355720 395701 866164 902815 616770 521218 341612 336542 393306 392340 400409 405257 402488 405474 446486 442968 773624 811629 41.15 67.6 2
12:18:49 2023-09-28 451692 453713 106000 101641 171065 171014 178394 176244 104160 105582 126463 131183 156614 159381 486724 526067 1280039 1265014 488294 504598 144389 128209 150162 150086 177298 173293 163671 164775 105195 103241 328470 296203 849495 857748 237776 237156 315730 319293 380928 374017 378357 378668 386403 388726 357486 394324 865083 911883 616770 519672 342032 334521 393584 390353 401542 407320 400073 405762 441701 444836 781684 806893 41.15 67.6 2
12:18:50 2023-09-28 465374 450620 106050 102143 171364 171693 178292 177290 104199 103248 126362 131457 156448 159926 490242 523000 1272317 1259296 490490 504081 143922 128428 150127 150257 176740 173760 163409 165309 105195 103493 330657 297356 844535 859554 237847 237891 315502 318501 383342 371981 377293 378740 386503 391232 354429 393282 865881 906528 621309 520849 342623 334486 392472 391554 401542 406464 396520 404252 445528 444284 783979 813980 41.15 67.6 2
12:18:51 2023-09-28 454985 455389 105592 102068 170646 172096 177239 178228 103598 103269 125872 131627 160008 160815 486652 522770 1288396 1272427 484628 504828 144389 128484 150794 150572 177688 173759 164217 164906 103740 103841 330359 297029 852254 855244 239112 237181 315022 316802 381721 372543 377959 381763 387357 388797 355468 390606 867110 918445 621565 526974 343558 336430 392136 392340 401004 403420 398835 406050 445856 445711 778178 809257 41.15 67.6 2
12:18:52 2023-09-28 459626 454996 105853 101931 170990 171951 177833 177391 103914 105796 126255 131308 156647 159926 486688 528032 1280079 1254890 481822 504864 144389 128243 152694 150290 177298 173781 163706 165309 105302 103590 333040 297392 845178 863016 238884 236223 315947 318501 382260 371981 381463 381908 383312 389995 354967 395104 866200 903958 621773 523661 342583 336401 393547 392303 399735 405116 401169 404642 444755 445158 774173 811593 41.15 67.6 2
12:18:53 2023-09-28 454600 455421 105819 101927 170960 171797 177833 177637 103946 105615 126537 128081 157079 160162 491834 532162 1283686 1265595 485965 504720 144253 128531 150092 150602 176985 173882 163444 165575 103740 104210 331321 299606 856043 856531 238514 236814 315947 317603 380959 371631 375596 378885 383312 391197 355720 390882 868458 914588 619859 524735 342826 336507 391328 391509 400969 404620 399754 402677 441701 445675 774833 811017 41.15 67.6 2
12:18:54 2023-09-28 458943 455640 105987 101927 171106 171850 177833 177358 103946 105796 126463 131849 156863 159979 490971 523036 1271811 1260413 491112 507529 144627 128455 149915 150605 177142 174003 163706 165575 105336 103422 326908 297356 857092 861454 237847 238409 314770 319329 384120 369600 379572 378632 385222 391055 353712 391989 865697 906728 621309 524092 342623 334450 393547 394215 401542 405222 400051 404252 446583 442897 784016 811629 41.15 67.6 2
12:18:55 2023-09-28 470171 456284 106045 102068 169050 171967 178326 177816 104199 103204 126605 131849 157179 159714 490971 530445 1283498 1253855 482844 504936 144389 128428 150583 150257 177298 173483 163740 165309 105375 103382 333040 297392 855618 862065 240225 235659 315947 318051 382260 369817 377365 382178 383277 389413 351866 393913 866237 904129 616234 524364 341612 335494 392472 392340 399844 405777 400994 404539 445565 441658 772491 811666 41.15 67.6 2
12:18:56 2023-09-28 454573 453140 106034 101645 171185 171489 178394 177044 104550 105582 126706 131484 157462 159667 491702 528784 1280042 1265014 489024 504900 144724 128428 151380 150572 178250 173673 164242 165205 103740 103557 329887 298724 854497 861410 237670 236614 315502 318501 379038 373070 380652 378524 384391 386486 355468 393282 867086 914559 625659 519672 342826 336522 392100 390093 400409 405328 398872 404863 440980 441850 781684 808646 41.15 67.6 2
12:18:57 2023-09-28 454911 454526 105853 102003 171021 171831 178394 177884 103914 105757 126497 131849 157179 159926 491702 532013 1285653 1264977 486838 504972 144389 128490 150162 150290 177298 173760 163740 165575 105195 103525 333279 300563 849614 857139 237776 236058 315947 315311 382260 373333 378227 378885 382131 390065 355720 390882 868076 917562 611053 524069 343070 336401 391604 391087 402680 405957 399891 402246 441484 444943 772491 811703 41.15 67.6 2
12:18:58 2023-09-28 456974 454588 105984 104055 167864 172105 177799 178480 103598 103307 126503 128373 157079 161094 491556 525958 1292065 1277699 487345 504756 144722 128072 153157 150223 177735 173760 164266 165296 104174 103802 334608 296865 856777 856531 240054 236318 312825 318951 381182 371981 377424 381064 385617 387674 353893 387479 867110 915711 620094 527349 342032 335718 392136 391785 400687 402821 396520 405762 441701 444943 778837 809220 41.15 67.6 2
12:18:59 2023-09-28 459809 454566 105845 101922 171026 172070 178113 177637 104088 105615 126497 131666 157071 160263 494055 531977 1281970 1255715 483979 507865 144828 128277 150442 150605 177578 173726 163775 165309 103919 103382 329887 297464 851304 862065 238514 236143 315730 318878 382115 369673 379572 382069 383170 388691 351650 392544 870812 906728 621309 525853 341612 334556 393269 394009 400126 402856 400675 403643 445347 441813 772491 814011 41.15 67.6 2
12:19:00 2023-09-28 455380 455773 106011 102072 167208 172001 178360 178377 104166 103172 126463 131666 157462 160421 492470 531833 1287332 1266816 488331 510657 144423 128565 152978 150706 177332 174038 163775 165837 105229 103654 333636 300812 846811 856446 237408 235659 315947 315744 382260 373070 377959 378812 382745 389448 354716 389707 868727 915883 619859 524364 341612 336000 391328 390956 400371 404055 399754 401219 441629 444355 773697 811629 41.15 67.6 2
12:19:01 2023-09-28 460710 455876 105853 101856 168760 171831 178463 177884 103914 105689 126497 131666 157462 160263 493553 527664 1272787 1261346 491606 507865 144289 128641 150688 151090 177688 174384 163637 166119 104029 104003 332683 299652 850774 864438 238866 236423 314065 317603 383000 369853 378496 377014 384427 390030 351794 390948 867000 906728 612482 521218 342068 334450 392203 392340 400975 405257 396132 402429 444936 441850 784053 813434 41.15 67.6 2
12:19:02 2023-09-28 462537 458563 106006 102138 171180 171894 178429 178028 103946 103281 126605 131666 157462 160411 492507 533672 1282007 1255715 484737 508619 144658 128277 152978 150602 177612 173916 164494 165725 105409 103699 333040 297248 868263 862065 237776 234932 315058 315527 381182 369224 376161 381064 382096 387403 350697 390955 866200 905446 619859 525853 341369 337315 392195 392340 399280 402821 399754 403643 446268 440352 772491 813434 41.15 67.6 2
12:19:03 2023-09-28 459520 456585 105853 103878 171255 171797 178958 177760 103946 103177 126956 129592 157613 160050 493792 531785 1283686 1266498 490378 509192 145192 127820 153263 150016 178454 173328 164793 165170 105599 103422 333040 297183 858476 861985 238866 235554 314137 318051 378930 369889 376233 378474 382739 385302 351866 391508 864654 909284 624209 520444 341612 334181 392136 390093 396673 404620 396556 405474 440314 440352 780540 811629 41.15 67.6 2
12:19:04 2023-09-28 456243 456915 105853 101645 171096 172105 178394 178262 103914 105723 126497 131849 157462 160518 493939 535693 1289312 1266816 486948 509374 144828 128697 150407 150605 177892 173882 164529 165876 105409 103906 336254 299926 851661 857089 239205 235449 315766 317530 378785 373033 377922 378632 380848 386921 353712 387335 870812 915883 619859 523621 340255 337621 392954 390020 401542 402856 400073 402429 440207 443004 771360 811054 41.15 67.6 2
12:19:05 2023-09-28 459594 458130 106011 102138 166983 172036 178856 178411 104095 103172 126255 131849 157212 160827 494792 528711 1289312 1276128 491811 509411 144688 128353 152907 150498 177892 174073 164758 165610 104209 103525 330005 297428 851596 857052 236640 235694 313147 318051 381182 369889 376355 377639 384157 386521 351794 387371 866495 919058 616959 525222 341515 335718 392472 391232 400371 403385 395854 403680 441629 443039 779399 809257 41.15 67.6 2
12:19:06 2023-09-28 459872 458403 105677 101927 170995 172139 178394 178446 103598 103083 126288 131849 157179 163232 493975 532013 1284414 1260413 486112 509771 144385 128428 150970 150437 178250 174489 164620 165736 105599 103802 333040 297356 855694 861881 237600 234898 314137 315816 381990 369224 376062 378848 382096 387674 349603 387407 869576 908605 621565 525853 341612 333947 392472 390456 400975 403677 396556 402999 444936 441777 772527 814048 41.15 67.6 2
12:19:07 2023-09-28 458673 459652 106045 101927 171296 172100 178958 177918 103928 103248 126531 131666 157212 160518 494712 535204 1294626 1268621 484358 510167 144892 128277 151380 150257 178296 173483 164828 165344 105443 103382 332921 297248 861556 859590 237006 233976 315058 317603 379002 372018 377424 378885 380990 385337 351830 387443 866200 915883 619859 525480 340402 333947 390966 390056 400409 404246 398908 403643 439005 440423 770231 808074 41.15 67.6 2
12:19:08 2023-09-28 459543 457263 106030 101438 167342 171405 179559 177358 104263 103162 126956 129370 158082 159678 496393 535059 1278147 1257119 493390 510346 144688 128668 150407 150773 177701 174073 164494 166235 105263 103622 332885 299847 846206 865738 237518 235002 314836 314867 381990 369853 377959 376470 380990 387710 351227 387443 867110 906528 615341 519636 341612 334486 390775 391232 400409 405292 396484 400579 444671 445907 779399 815206 41.15 67.6 2
12:19:09 2023-09-28 457645 459773 105819 101935 171096 171951 178463 178621 103946 105649 126497 131627 157212 163232 495449 528902 1287480 1276128 492338 510167 144487 128394 150653 150602 178139 174038 164793 165876 105443 103525 330703 297176 873328 859590 236074 236178 315034 318051 380964 371909 375869 377459 383170 387939 351420 388744 864470 917181 619859 524364 342583 333830 392435 391196 401542 402891 395225 403035 441881 443039 782831 810479 41.15 67.6 2
12:19:10 2023-09-28 464183 458484 106011 101931 167275 171967 179173 178254 104095 103086 126585 131377 157429 160370 496585 530282 1281970 1265014 486629 510167 145090 128318 150653 150257 178296 173882 165057 165575 105782 103311 333251 296059 858808 865738 236239 234734 312233 318501 379002 369260 375332 377639 382703 384192 349675 387515 864654 901474 615341 522543 341612 333830 391825 391785 397034 403702 396484 404899 441701 442030 781094 811629 41.15 67.6 2
12:19:11 2023-09-28 458939 459841 105845 101645 171171 172139 178958 178356 103914 103030 126497 131758 157604 162932 495449 537134 1294709 1268621 485805 510926 144688 128428 150898 150437 178284 174228 165183 165586 105633 103731 331610 297104 858421 862022 238191 233976 315058 315816 378966 372018 377046 378632 379782 384764 351830 387371 870812 915883 615341 524364 340161 334450 392472 387862 400409 402540 398944 402429 441858 441777 770267 809293 41.15 67.6 2
12:19:12 2023-09-28 458673 459769 106011 101645 167334 172100 178993 178198 103896 103260 126531 131666 157462 160411 496504 528439 1285380 1274313 493806 510926 144287 128277 151380 150706 177892 174038 164585 165876 105370 103382 329414 297500 866716 860844 235510 234932 312927 315780 378772 372018 376355 375905 381560 385372 351758 386173 864654 914588 615341 520849 341612 333830 391917 387862 401259 404019 394669 402107 441547 441693 782867 808683 41.15 67.6 2
12:19:13 2023-09-28 459692 460177 105673 101922 171065 172139 178429 178514 103598 103204 126537 128197 157613 160755 496393 531905 1287406 1266498 490068 510743 144088 128668 149915 150982 177332 174629 163775 166537 105297 103557 330703 299315 845401 862065 238528 234431 313623 315780 382260 369853 375218 378510 380687 387674 349076 385594 866200 910407 621565 525853 341127 335718 390224 391785 400975 403677 395890 399376 444598 440387 774210 811663 41.15 67.6 2
12:19:14 2023-09-28 462592 458664 105673 101645 171096 172070 178958 178092 103914 105469 126288 131666 157212 160553 496856 528939 1280116 1265014 492861 510926 144287 128490 150653 150568 178139 174107 164793 165911 105443 103557 333517 297140 853577 866168 238191 234688 311912 318224 380964 369080 377350 377459 383170 387939 350808 387335 864470 906454 621309 522030 341127 333347 394105 391232 396961 402856 396168 403643 444150 439153 780504 811054 41.15 67.6 2
12:19:15 2023-09-28 456437 459922 106226 101582 167873 171421 180168 177569 104166 105597 126706 130945 157746 159419 495156 537024 1278221 1257504 490146 511649 144551 128565 152907 150706 177858 174107 164415 165911 105297 103557 333848 301061 852405 866205 237182 233487 314327 314748 381182 369853 375069 376470 378685 387867 349112 387479 867110 902815 614999 518902 340373 333947 390224 390680 396961 403737 396520 400019 441917 439117 778178 811666 41.15 67.6 2
12:19:16 2023-09-28 458289 460066 105673 101649 171171 171558 178834 177952 103598 105582 126705 131320 157496 160518 494860 531603 1282007 1266666 491643 510926 144688 128339 150687 151022 178955 173968 164654 165736 105599 103622 330180 299243 855075 865738 237518 234174 313147 315744 377864 369600 377203 375869 380954 383086 351263 387407 865778 909284 624209 519305 341127 333830 391917 387085 396997 403455 394947 401219 437951 440535 783696 808074 41.15 67.6 2
12:19:17 2023-09-28 462592 463186 106051 101641 171061 171981 178834 178356 103914 105733 126638 131411 157496 162967 494128 535168 1272787 1260450 493879 512373 144289 128579 152800 150773 177892 174629 164529 166374 105190 103899 336374 301987 863854 866205 236179 234011 313623 314712 381182 369623 376889 374217 378720 386521 349076 386754 867110 904805 618409 518938 340644 333947 390224 390680 397034 404019 395854 398777 440005 442030 779435 811703 41.15 67.6 2
12:19:18 2023-09-28 458183 460174 105707 101649 171185 172139 178958 178514 103817 103107 126537 128136 160014 160827 498267 528775 1288359 1276925 494618 511865 144722 128455 153049 150740 178139 174073 164929 166130 105482 103557 326791 299147 858836 861410 237182 234208 312197 315744 379038 369889 374085 375341 380990 384764 349639 387092 864654 910488 609624 522843 341612 333830 391364 390093 400975 402821 396364 401219 439041 440423 782867 809293 41.15 67.6 2
12:19:19 2023-09-28 465163 460179 105526 101927 170817 172174 178429 178548 103864 105615 125939 131666 157179 163302 494163 535168 1285598 1267718 488840 510023 143723 128737 150463 151049 177578 175065 163775 166723 105083 103932 335773 301914 847134 863287 238022 236007 313117 314903 382224 369673 374733 377423 382796 387192 349143 387257 869576 910570 624507 525853 340644 333361 387993 390883 400692 403677 395261 400798 440899 442030 774796 811666 41.15 67.6 2
12:19:20 2023-09-28 459798 459990 105795 101897 166478 172515 178326 179083 103817 105514 126497 131559 157462 160856 498230 533452 1294899 1274313 488294 510926 144551 128394 153049 150464 178420 174003 164793 165725 105443 103454 331303 297428 855906 860844 235875 233418 311180 317783 378627 369781 374085 378171 380990 385218 349375 386544 865881 917181 627449 526974 341369 333523 392195 387790 399280 401343 396645 401182 439292 442030 778178 809220 41.15 67.6 2
12:19:21 2023-09-28 466678 459818 106090 101641 171061 172096 178463 178480 103740 105548 126497 131377 157713 160411 494824 535960 1287480 1264077 488677 512373 144654 128428 151218 151022 178386 174489 164919 166270 105638 103835 331610 300417 855449 866967 237518 233093 312891 315672 379038 367417 375035 378135 378720 384729 346384 387458 866200 906610 608194 525853 340644 333830 391051 391785 396997 402472 395261 399941 442025 441408 773745 811703 41.15 67.6 2
12:19:22 2023-09-28 462866 463840 105785 101649 171096 171831 178958 178198 103850 105435 126288 131343 157571 160518 497561 535168 1296740 1270619 487602 512011 145604 128120 151321 150290 178454 174038 165322 165841 105477 103311 334470 299509 860292 862065 236074 232700 311942 315780 378324 369587 375218 378171 378720 385218 348550 387679 866495 914588 627449 526974 340161 333794 392195 387790 396997 401343 394947 401219 438947 439117 774173 809257 41.15 67.6 2
12:19:23 2023-09-28 464993 460134 105780 101645 171135 171985 179275 178186 103960 103097 126922 129688 158182 160340 498267 539799 1283686 1257119 491811 513119 144389 128545 153014 150740 177892 174349 164654 166581 105375 103932 333848 302201 864949 869853 236847 233059 313623 314454 379038 369520 377424 375869 379033 384192 347501 387335 867110 902177 609538 519672 339680 335718 390224 387826 396295 402821 396132 398740 440220 439655 778178 811629 41.15 67.6 2
12:19:24 2023-09-28 460241 462782 105660 101641 171100 172105 178429 178322 103566 105435 126288 131377 158002 163196 495630 537809 1291227 1268621 488752 510023 144487 128243 150864 150602 178454 174073 165057 165876 105409 103557 334810 300308 862046 862065 236680 232019 313659 314676 377828 369889 374879 376434 379033 385218 349358 387367 866164 915774 613554 522843 338719 335718 390775 387409 396997 403677 396448 402377 440025 441119 773194 810284 41.15 67.6 2
12:19:25 2023-09-28 464770 462637 105976 101548 167835 171659 179990 178160 103534 105514 126497 131252 157713 160198 499610 537095 1276406 1257655 493843 513826 144347 128786 150407 150740 177892 174629 164758 166374 105229 104178 330703 300769 851510 868732 236179 233059 313147 313756 379038 368705 376355 374181 379033 384192 347465 386173 865881 900230 615341 518133 338427 335718 388029 387826 396889 402821 395225 396461 439946 437920 778731 811629 41.15 67.6 2
12:19:26 2023-09-28 460246 463827 105984 101645 167603 172105 179241 178198 103598 105401 126288 131484 157713 160376 495666 532085 1285653 1270619 493843 512916 144551 128428 151155 150951 179624 174489 164689 166003 103740 103802 333040 300454 875608 866353 236179 233093 311688 315191 377504 369889 376016 374146 378685 384677 349358 388744 863932 906647 621309 518865 340161 333794 390224 386519 396925 404530 396364 398740 435958 439404 783659 806893 41.15 67.6 2
12:19:27 2023-09-28 465177 463386 105785 101649 171131 172105 178993 178343 103785 105401 126585 131666 157713 160815 495666 536192 1276406 1257729 493843 510418 144389 128490 152978 150538 178139 174472 164793 166374 105263 103557 333848 302415 851980 868732 234851 233255 312891 313756 379038 368705 376355 373621 379033 384192 347221 385866 866495 902213 627449 518096 339680 333830 387993 387790 396925 404815 396926 396425 439292 438536 777121 811666 41.15 67.6 2
12:19:28 2023-09-28 460241 463431 105677 101641 171100 171951 178993 178343 103785 103227 126537 128081 157679 160714 499684 531869 1287369 1275877 495096 512736 144389 128490 153049 150740 178296 174489 165333 166142 105409 103557 332564 300387 861022 863899 234851 233418 311215 314712 378930 369889 374048 373883 378720 385218 348550 385960 864004 913941 616415 519709 340644 333559 390224 386555 399844 404246 395241 398777 436615 440535 783423 806893 41.15 67.6 2
12:19:29 2023-09-28 464629 463823 105673 101753 171061 171985 178993 178198 103534 105401 126322 131377 157713 160553 495666 536228 1276406 1259517 494966 510023 144389 128366 152800 150773 177858 174629 164793 166374 105263 103557 333848 302843 851154 869359 234851 232088 312197 313279 379002 368669 375749 373026 379033 386303 346978 387367 865881 902851 618409 518133 339199 333830 387957 387790 396899 404530 396742 400228 441849 438321 780394 813286 41.15 67.6 2
12:19:30 2023-09-28 461282 463686 105942 101573 167208 171967 179297 178198 103534 105401 126288 131343 157713 160601 498542 532085 1285653 1269716 495170 510023 144287 128277 150653 150740 178296 174107 165173 165911 105263 103382 333251 299884 860673 865738 234851 232053 310931 314712 377224 369889 375218 373621 379033 384407 348586 387642 863356 906683 619093 518865 340373 333559 388029 385940 396295 404246 395802 401169 435320 438751 781131 806893 41.15 67.6 2
12:19:31 2023-09-28 459449 463759 105712 101649 171180 171985 178993 178480 103431 105368 126490 131666 157604 163196 495666 538603 1289323 1267718 488877 512916 144620 128216 150970 150639 178352 174333 164689 166270 103740 103525 332802 301341 866393 862065 234851 236555 312927 313469 376407 369492 374012 375306 378694 383562 350063 385376 867463 912004 625978 522806 338479 335718 387957 386511 396997 402508 395261 396317 435227 440750 772219 809257 41.15 67.6 2
12:19:32 2023-09-28 461042 464479 105639 101645 171131 171898 178822 178514 103329 103085 125906 131484 157746 163232 495738 532121 1285440 1270656 495280 512373 144338 128490 152907 150813 178173 174107 164828 165911 105263 103311 333040 300848 857817 865738 234851 232053 310962 314233 378360 369853 374651 373026 379033 384677 348550 386544 862170 909284 628921 518133 339680 333559 388029 385397 396961 403677 395802 398740 435285 439440 781721 806893 41.15 67.6 2
12:19:33 2023-09-28 459881 462819 105639 101649 171131 172105 179104 178377 103611 103195 126537 131605 157679 163622 499684 539762 1289238 1268546 490803 511627 143956 128702 152765 150773 177790 174628 164494 166931 105229 103751 333159 303987 867875 863287 234851 232019 311652 311854 379038 369781 372883 374217 379033 384157 346978 384214 866495 910606 616959 524364 339680 333830 387921 386555 397034 401343 395802 395759 436202 440750 773697 809257 41.15 67.6 2
12:19:34 2023-09-28 459126 462415 105673 101645 171166 171985 178958 178356 103329 105401 125906 131377 157746 160607 495738 535168 1284740 1270656 494542 512373 144423 127888 153014 150532 178454 174073 165057 165911 105263 103382 334810 300812 856501 865738 234851 232019 310308 313756 377526 369853 374916 373026 379033 384407 347536 386544 862133 907793 619859 518902 339680 333559 388029 385397 396889 404315 395545 400798 437893 440894 781574 811008 41.15 67.6 2
12:19:35 2023-09-28 463823 465071 105795 101897 166545 172036 178429 178903 103431 105401 125906 131411 157646 160720 498542 540761 1287480 1268307 490493 510777 143956 128388 152765 150740 177892 174629 164793 166374 105229 103557 332885 303273 850799 863287 234851 231788 311688 312284 378930 369520 372883 374181 378428 385218 347273 384214 864940 911967 624507 522806 338719 333830 387339 386247 396961 401907 396645 396002 436003 439297 770267 809257 41.15 67.6 2
12:19:36 2023-09-28 465837 464086 105677 101645 171127 171985 178993 178356 103463 105368 126288 131252 157713 160553 498578 537396 1276406 1260714 496502 513680 144185 128462 150794 151123 178071 175419 164654 166805 103740 104035 332885 303378 850206 868462 234851 232053 310744 312660 378821 367267 373488 372432 379033 386160 345899 385413 864654 905446 616959 518096 339680 333794 387957 387790 396610 403677 394645 396038 437987 439655 780540 811666 41.15 67.6 2
12:19:37 2023-09-28 467781 462560 105639 101645 171030 172070 178890 178514 103393 105368 125906 131377 157245 163232 495738 538274 1287480 1265014 486593 510418 143956 128154 152765 150740 177892 174629 164678 166374 105229 103311 331610 301061 850000 865738 234851 236447 310308 313720 379038 367885 371759 374217 379033 385760 344341 383019 865609 906647 624507 525108 338719 333324 387066 387862 396997 400111 395802 395723 439292 440584 773661 811666 41.15 67.7 2
12:19:38 2023-09-28 468111 464091 105639 101649 171131 171932 179229 178343 103611 103103 126517 131388 157679 160376 498470 531905 1278021 1266498 496722 510023 143820 128490 150901 151056 178173 174873 164758 166607 105263 103493 331849 303160 856739 868118 234851 232053 309803 313279 379002 367008 373484 371945 379033 385489 344306 385376 863392 902851 616415 519342 340644 332783 387648 387826 395737 403110 392235 395723 438639 436477 782867 810479 41.15 67.7 2
12:19:39 2023-09-28 463715 463676 105458 101649 170822 172139 178429 178514 103156 105401 125906 131411 157462 163302 495738 538603 1285653 1267718 490146 510777 143956 128524 152658 150773 177892 175065 164678 166607 105083 103654 335156 303488 845738 864511 234851 236447 310273 312934 378966 368669 371796 373883 377895 385489 346420 383019 865881 910480 615509 523621 338719 333830 386794 385433 396961 401022 394388 397810 437993 439297 772380 810899 41.15 67.7 2
12:19:40 2023-09-28 466274 464397 105761 101544 167017 171825 178834 177994 103220 105222 125939 129722 157613 160601 499247 537982 1275500 1262890 496407 510741 143922 128243 152943 150844 178139 174594 164758 166374 105341 103557 332885 303273 851273 869963 234154 233361 311144 312445 378627 367231 374012 374144 378392 384677 347692 384177 863968 902851 616959 518060 339680 333167 386758 387682 395665 403358 393383 395687 440452 436798 779399 811017 41.15 67.7 2
12:19:41 2023-09-28 466043 465400 105541 103811 171114 172105 178429 178480 103092 105514 126255 129834 157571 163461 498506 535132 1287480 1277662 497447 513643 144620 128318 151006 150817 178352 174488 165149 166235 103740 103557 335773 300842 861254 865092 234851 231950 310095 313576 377418 369484 372285 374144 378709 383205 346384 382982 860803 911931 616959 518865 339680 331740 387993 384748 396250 403074 393977 396353 436766 439404 781648 808037 41.15 67.7 2
12:19:42 2023-09-28 461307 465076 105876 101649 169388 171932 178958 178446 103124 105334 126288 131308 157713 160743 499283 536718 1272787 1264077 496759 511532 144121 128243 152729 150740 178139 174873 164758 166607 105307 103590 333848 303273 855880 869963 234520 231984 311739 311818 378966 366973 372920 374144 378997 385218 344306 384177 863356 902815 608194 517694 339199 333758 386722 387682 395351 403677 393383 395094 437915 439037 781319 811017 41.15 67.7 2
12:19:43 2023-09-28 467519 463398 105571 101649 169146 172686 179104 178873 103438 105558 126221 131696 157646 160827 500354 531941 1287346 1274276 496759 510777 144326 128154 151112 150746 178420 174559 165173 166374 104064 103382 334810 301847 858789 865738 234520 236780 309298 313207 376658 369224 372847 371910 378997 383455 346420 383019 861450 910606 616959 520242 339439 331776 387957 384784 396889 403110 393105 396317 436680 437777 781684 806248 41.15 67.7 2
12:19:44 2023-09-28 467854 465400 105605 101575 171269 172070 178958 178480 103329 105334 126255 131343 157713 160779 500415 538567 1276406 1259517 496407 510777 144255 128243 152978 150740 178173 174908 164793 166607 105229 103622 336254 303488 850027 871232 233789 233197 312033 311783 378324 366421 373711 373880 377220 384677 344306 384177 863968 898850 607658 517694 338479 333794 386722 387100 395413 402824 394911 397773 439334 436656 779248 811445 41.15 67.7 2
12:19:45 2023-09-28 463910 466719 105908 101548 166944 172036 178958 178480 103709 105334 126571 131666 157746 163425 500768 537513 1287272 1270619 495280 510741 144389 127854 153014 150740 178420 174594 165173 166374 105375 103382 332206 301524 858326 866132 234190 233361 309298 312767 376622 369224 372883 371874 378997 382917 346141 383869 861450 906610 618409 518060 338959 331453 387957 384748 395701 403074 393419 396353 432723 436798 781684 806819 41.15 67.7 2
12:19:46 2023-09-28 462555 463407 105566 101641 171065 171951 178958 178480 103092 105368 125906 131559 157969 163346 500025 541063 1291021 1271936 494343 514809 144253 128318 151006 150985 178386 174890 165114 166467 103740 104003 335156 303703 860053 864511 234851 233361 311546 311274 376658 368669 371759 373847 376367 383491 345379 382405 865881 911736 634202 521993 336700 333794 386758 384784 395980 400673 395802 397823 436149 439346 770012 809206 41.15 67.7 2
12:19:47 2023-09-28 462592 464555 105842 101443 168909 171951 178429 178356 102957 105368 125906 131377 157713 163196 499636 536375 1285653 1274313 496370 510777 144389 128209 153014 150740 178454 174873 165288 166374 105229 103311 335773 301737 855494 866353 233989 233197 309298 312512 376622 368669 372285 373880 378428 382613 345343 382675 859586 907964 616959 518133 338479 331740 387921 384172 396259 402508 392235 396317 435788 436477 782469 808241 41.15 67.7 2
12:19:48 2023-09-28 465054 463439 105458 101447 168913 171932 179135 178873 103329 105524 126396 131571 157679 160827 502422 539762 1287332 1267718 490839 510777 144003 128428 151006 151090 177858 175188 164494 166840 105088 104210 334810 303992 847238 864511 234851 232706 311335 311310 378627 367525 369596 373026 377859 385225 346610 381522 864617 907371 621565 525108 337762 331776 386450 387754 396610 399479 394292 395094 437951 438099 772491 811629 41.15 67.7 2
12:19:49 2023-09-28 465318 463430 105575 101641 171065 172070 178993 178198 103156 105188 125906 131217 157713 163196 499283 535960 1294899 1277037 491112 510777 144419 127854 151112 150397 178860 174594 165322 166374 105409 103311 336735 300994 864266 863899 234851 232706 308327 313720 376587 366973 369560 374181 379033 381203 343308 381253 862097 911967 610616 525853 339199 330469 388029 386232 396601 398600 391943 396281 438002 436477 776888 809355 41.15 67.7 2
12:19:50 2023-09-28 468733 466723 105727 101548 171039 172070 178463 178480 103677 105573 126537 131240 157713 160743 498578 537774 1287309 1261346 486629 510813 144187 128120 150674 150706 178488 174437 165288 166258 105263 103241 333517 300769 860172 866168 234851 232053 309298 311818 377756 364738 369596 374146 377859 383526 344864 383055 864654 901503 605336 525108 337451 331417 387612 387754 392990 398884 394608 395130 436366 434034 770231 811629 41.15 67.7 2
12:19:51 2023-09-28 465175 464810 105575 101505 171096 171831 178958 178903 103124 105334 126288 131343 157713 163232 500061 540761 1297662 1268621 487602 510813 144487 128052 150864 150257 179018 174038 165288 165876 105263 103170 336735 299599 863578 866353 234851 231367 309298 313199 374368 366973 371759 374217 377536 380617 347213 382150 864470 911883 615509 521846 336244 333108 387740 384605 394481 400076 395522 395687 433048 438020 770012 808817 41.15 67.7 2
12:19:52 2023-09-28 466751 464519 106095 101196 167608 171251 179593 177391 103361 105154 126497 131002 157746 159926 500061 541063 1280079 1257504 486629 512288 144088 127854 150407 150740 178420 174594 165023 166258 105302 103311 333251 301658 854187 871232 234520 231728 310237 311528 376358 365358 374012 373026 376124 382344 345876 383869 862133 899197 619859 517694 336700 332783 386178 385940 392990 402190 394645 396830 435285 434034 778282 810405 41.15 67.7 2
12:19:53 2023-09-28 462982 464456 105458 101438 169269 171898 180489 178343 103329 105456 126187 131354 158148 160565 503138 536572 1287346 1273369 496759 510813 144485 128004 150651 150706 178454 174594 165057 166339 105195 103699 334810 300842 859020 866967 233424 232706 311065 311818 376057 367597 369596 373088 377823 380919 344341 381792 858941 907964 608194 518133 338689 331238 387339 383902 395387 401307 391608 396051 433012 435865 780689 807093 41.15 67.7 2
12:19:54 2023-09-28 468102 463470 105454 101369 171065 171951 178993 178446 103124 105154 125906 131575 157746 163041 501586 540193 1276406 1259517 496759 510813 143789 128243 152978 150706 178173 174908 164793 166607 105195 103382 336013 303703 862001 871232 233025 232053 309298 310366 376658 365322 372584 373088 376124 382917 344901 381828 860840 900193 616959 516563 336994 331740 385292 386232 396336 401904 391353 396608 438002 434984 782618 811700 41.15 67.7 2
12:19:55 2023-09-28 464759 467711 105693 101514 170990 172105 178429 178480 103169 105602 126294 131525 157429 163496 501159 536754 1285505 1274313 496370 510813 144155 127854 151132 150602 178296 174629 165322 166374 105156 103311 336134 301773 856483 865738 233260 232543 308363 311818 375493 367561 369560 373088 377557 381167 343308 380643 859586 909284 608194 518133 338719 329452 387339 383058 396016 401272 391608 395130 433169 436798 781684 807093 41.15 67.7 2
12:19:56 2023-09-28 468552 464447 105429 101505 171100 171951 178958 178463 103028 105227 126288 131484 157713 160779 501550 537245 1272787 1264114 498207 511928 143922 128388 152729 150773 178139 175030 164793 166723 105122 103525 337100 302122 854770 870615 233260 232706 308327 311520 377224 365030 369596 373088 377572 382632 344343 381610 860330 901397 615509 521108 339089 329292 386578 387265 393302 399795 390394 395130 435896 437315 783942 809220 41.15 67.7 2
12:19:57 2023-09-28 466751 465508 105424 101544 171061 172139 178429 178514 103124 105227 125906 131575 157571 163196 500841 535960 1291190 1279525 493914 510813 144155 127854 152907 150290 178454 174107 165057 166374 105263 103170 335773 301061 857446 864240 233825 232053 307396 312731 374404 365358 369258 371874 378392 380030 345388 378501 860840 911931 623036 525108 337762 329702 387993 384784 394481 396550 391608 396317 436548 435431 774759 806285 41.15 67.7 2
12:19:58 2023-09-28 471132 464783 105605 101430 168913 171898 179564 178377 103297 105417 126221 131445 157679 160565 503175 540883 1285514 1258399 489024 511928 144485 128216 150970 150706 178454 174629 165207 166374 105229 103525 336254 302415 858270 870615 234520 231367 311800 311310 376093 364191 371796 373621 376089 380919 342888 383905 864004 897582 622578 519269 336944 331776 385635 385361 391506 399479 394608 396300 436766 432820 772491 809257 41.15 67.7 2
12:19:59 2023-09-28 464661 466190 105458 101505 171065 172431 178993 178480 102964 105188 125906 131161 157462 163196 501586 544233 1287459 1268621 490183 513643 144289 128154 152942 150773 178454 174629 165322 166374 105195 103241 332921 303488 855592 864511 233460 231804 310237 312048 374930 367267 369596 374144 374400 380900 343308 378501 864654 910606 623036 523313 335641 332783 385599 383058 396617 399195 394699 396290 432953 436834 771071 810545 41.15 67.8 2
12:20:00 2023-09-28 468166 468042 105727 101340 167200 171797 179241 178198 103021 105154 126187 131484 157713 163196 503081 541099 1278021 1257504 494192 513082 143922 127888 152978 150740 178330 174908 165057 166374 105156 103241 337100 303931 858095 872468 233060 231728 309550 310366 377419 365358 372920 373088 374435 381203 342925 380715 862097 900230 615509 513657 337212 331776 387175 385361 393302 401272 392162 395705 434065 437278 777121 810442 41.15 67.8 2
12:20:01 2023-09-28 471802 466222 105317 101571 170826 172139 178958 178548 102791 105222 125906 131575 157462 163496 501586 539397 1287151 1267718 491606 513082 143653 128455 149995 151016 177892 175503 164529 167073 105088 103493 334810 303194 854300 866168 233825 231728 308363 309896 378397 365358 368932 371910 376403 383241 344611 380158 863209 905336 620094 524216 336481 330558 385420 386376 395351 397626 392198 396267 435896 436313 773314 809220 41.15 67.7 2
12:20:02 2023-09-28 470773 464818 105458 101326 166809 171797 178958 178198 102989 105081 125906 131484 157713 160518 502688 535960 1274573 1265014 496722 512324 143956 127854 152765 150706 178173 174629 164828 166374 105156 103241 335773 301987 853181 871232 233260 232053 308706 312490 376622 363936 369560 373088 377823 381238 342816 381289 857084 898626 623036 519709 338240 328706 387957 386555 392127 398884 387614 395723 435285 432855 781684 809243 41.15 67.8 2
12:20:03 2023-09-28 466751 465508 105458 101360 168913 171932 179070 178800 103367 105344 126221 131354 157679 160714 501367 539111 1296672 1276128 489419 510813 143922 128086 151006 150605 178454 174437 165357 165911 105083 103453 333517 300848 864456 864511 233825 231403 306502 311591 374070 365358 368412 371910 377557 378932 344633 378501 860840 908605 623036 525108 336425 329471 387921 384172 393302 396479 391921 395723 433160 433837 771943 807093 41.15 67.8 2
12:20:04 2023-09-28 463273 465535 105458 101331 171206 171558 179525 177952 103124 105081 125939 131093 157713 160263 503117 537809 1282007 1267718 494929 512324 144255 127854 152978 150324 178488 174107 165173 166258 105195 103732 333040 301987 869543 868769 232697 231403 307861 310838 372951 365358 371759 372825 376124 377767 345388 380643 859586 901474 625978 516599 335825 329738 385635 381878 395774 400388 390728 396608 432782 434034 782618 807056 41.15 67.8 2
12:20:05 2023-09-28 463715 466083 105585 101548 171026 171951 178463 178356 102619 105188 125838 131780 157571 163196 502333 544233 1291021 1268270 492375 513842 143956 127854 152800 150290 178454 174999 164793 166607 105195 103311 336374 303703 855721 865936 233096 231205 309263 309643 374404 366973 372164 373616 373839 380065 345632 378393 864654 907696 616959 522436 336663 331776 383869 383902 395122 398290 391608 394512 435534 436114 773697 806929 41.15 67.8 2
12:20:06 2023-09-28 467928 466271 105211 101509 170681 172139 178394 178548 102523 105368 126073 131445 157212 163532 501586 537513 1286510 1277037 496759 512324 143956 127820 153049 150290 178488 174472 165357 166258 105229 103241 336254 301987 859555 864511 232009 231890 306467 312490 374368 367603 368117 372561 377005 379782 342600 380541 860693 911821 612609 524216 337543 330370 386614 387246 394481 396479 387614 396977 433088 435254 778458 806248 41.15 67.8 2
12:20:07 2023-09-28 468931 467392 105274 101443 166355 171932 178463 178514 102651 105188 125906 131484 157713 163232 501623 540229 1285653 1264077 490146 513680 143956 127854 152835 150532 178454 174629 165207 166374 105122 103170 336254 302629 871722 868769 233460 231047 307861 312048 376658 363136 368412 371910 374471 381203 341708 378465 862133 900230 616959 523661 335677 330773 385599 385976 391816 396479 391317 395986 434541 439748 769104 810442 41.15 67.8 2
12:20:08 2023-09-28 470501 466002 105420 101339 167242 171898 179387 178343 103060 102793 126221 131229 157713 160340 502898 536609 1285293 1265014 493843 513082 144151 128004 150687 150773 178488 174107 165357 166258 105229 103241 337806 299926 878087 871232 232534 230684 306825 311818 373808 363100 369560 373088 376725 378331 342262 381289 857121 902888 616959 518133 336425 329738 387957 384208 390957 398884 390743 395130 433084 432764 778731 806893 41.15 67.8 2
12:20:09 2023-09-28 470172 466266 105458 101290 167608 171286 179559 177794 103516 105081 125906 130979 157713 162932 503117 544269 1279844 1255715 491990 513842 143956 127854 150674 150290 178454 174629 165092 166374 105229 103241 336254 303703 858789 873086 232534 230684 308363 309426 374404 364774 371759 373088 373541 380065 342816 378465 860877 892497 616959 517735 335677 331238 384139 386493 394654 400107 391353 394365 435425 435466 778104 811122 41.15 67.8 2
12:20:10 2023-09-28 464483 467833 105620 101274 171061 171866 178993 178514 102964 105568 126328 131484 157713 163232 503866 537018 1284629 1270656 498244 512324 143990 127854 153014 150290 178488 174786 165322 166374 105229 103241 333159 302629 858231 868732 231612 231403 306931 311795 374106 367008 369524 372036 375560 378932 345388 377185 857121 909227 616959 519709 337249 329471 385635 383094 394517 398884 387578 396267 433084 435162 779399 808093 41.15 67.8 2
12:20:11 2023-09-28 472337 466891 105537 101293 171127 171916 178958 178322 102957 105120 125872 131059 157713 160376 503044 537513 1280987 1265482 496187 512252 144138 127820 152978 150602 178454 174594 165138 166374 105195 103241 336615 302415 870268 872815 232462 230613 306969 311310 375422 363100 369330 373397 377234 379747 341457 382788 860293 902676 620040 521800 336481 328529 387740 385182 393538 398255 390706 395130 436203 433453 780949 806856 41.15 67.7 2
12:20:12 2023-09-28 467412 468787 105742 101510 171061 171792 178958 178480 102964 105300 125906 131308 157713 160892 505062 540157 1298584 1270581 490415 513046 144389 127820 153478 150290 179018 174073 165553 165876 104064 103029 340465 300599 863006 866967 233388 229700 308706 310838 372915 364738 369192 371910 374400 377134 342780 378357 862097 906610 616959 522363 333573 329738 386722 382683 392127 396479 392198 396548 432810 432820 770012 807093 41.15 67.8 2
12:20:13 2023-09-28 464994 467616 105390 101335 171061 171797 178993 178446 102925 105120 125906 131183 157713 160411 504544 537845 1284740 1269642 496759 513046 143922 127820 152943 150770 178454 174629 165322 166374 105234 103382 337216 303089 862067 870669 231109 230830 309324 310660 373630 366278 369380 369691 374364 378861 344901 377487 857669 913221 610419 518060 336663 329168 385527 385127 394168 398884 387542 395705 432903 434141 779399 807093 41.15 67.8 2
12:20:14 2023-09-28 470400 467612 105356 101327 171030 172070 178429 178514 103175 105300 125838 131666 157212 160862 503044 541027 1288122 1267718 492338 513878 143922 128421 150407 150740 177892 175188 164609 166840 103452 103557 338085 304566 862259 866168 232661 230416 309142 308023 376394 365251 367269 373088 374400 380598 342780 376956 861450 905446 621565 523955 335641 329702 383259 387591 395774 399189 390764 394329 437347 436697 773857 811700 41.15 67.8 2
12:20:15 2023-09-28 473456 469219 105620 101198 171180 171558 178958 178198 102957 105383 125906 131149 157679 160411 503793 537513 1280002 1264977 498207 513046 143888 127854 152729 150706 178173 174873 164793 166374 105161 103241 336254 302629 858310 873086 231937 231169 306969 312011 374404 362810 368932 372036 376124 378896 341432 378429 857890 901228 625978 519636 336663 327644 386758 385326 390886 397626 387542 396830 436457 433016 780467 808594 41.15 67.8 2
12:20:16 2023-09-28 469922 467585 105424 100984 167305 171251 179400 177918 103156 104941 126288 130877 157746 159926 504581 545845 1281970 1257044 492375 513878 143888 127820 149986 150706 178420 174964 165173 166607 105161 103241 327655 303482 859879 875294 231937 229897 308077 309356 374333 364191 371166 372271 375814 379747 342215 381268 862779 899451 623036 518839 333537 330558 385532 384136 391829 398884 389807 393250 432867 432899 778731 809220 41.15 67.8 2
12:20:17 2023-09-28 466384 470709 105742 101336 171026 171788 179100 178480 102619 105300 125872 131127 157746 163196 504251 537774 1285653 1273369 498244 513878 144743 127820 150653 150602 178454 174873 165322 166374 105161 103100 337100 302122 858711 868081 231216 230648 309274 309860 373212 365358 368341 369799 374364 378925 342852 378459 857890 909247 618622 520813 337493 328175 384985 382987 393855 397626 387470 395103 432976 433730 778222 807093 41.15 67.8 2
12:20:18 2023-09-28 468931 468746 105390 101335 171026 171590 178993 177952 102957 105086 125906 131093 157746 160518 504581 537513 1280079 1265014 495023 513046 143888 127574 150407 150464 178454 174594 165288 166374 103740 103311 335773 300550 860867 873668 231596 229472 306933 310660 376351 365010 369011 372525 375489 378296 340401 378393 859719 901117 615509 520650 333717 329202 386470 384533 392426 397626 389532 396830 435497 432779 779285 806856 41.15 67.8 2
12:20:19 2023-09-28 468509 468787 105310 101227 170995 171831 178463 178322 102651 105351 125872 131059 157713 160411 503044 539433 1296635 1268777 486593 513046 144187 127608 150407 150290 178488 174038 165322 165911 105195 103029 333806 300272 868063 866132 232661 229183 306825 310584 372096 364191 368341 374144 374400 376572 341744 377221 860840 906574 621565 522769 333338 329204 385599 384781 394654 396943 391630 395522 431470 432620 769901 806982 41.15 67.7 2
12:20:20 2023-09-28 470773 468127 105727 100852 168909 170979 179525 177637 103092 105062 126503 130775 157746 159667 504581 545845 1281970 1255715 489419 513878 143888 127697 149986 150257 178454 174629 165173 166374 103596 103100 337100 302587 858279 873086 231454 228988 307146 308887 374070 363100 369596 373088 372162 378296 341708 378429 860840 894701 614805 518102 333645 330469 383259 383023 392149 398534 390706 393250 432976 432779 774796 806893 41.15 67.7 2
12:20:21 2023-09-28 468787 469012 105177 101337 170756 172105 178429 178514 102587 105227 125872 131308 157212 163496 504544 544196 1288396 1267718 493420 513878 143689 127854 149915 150740 178105 175188 164758 166840 103452 103311 336490 304055 848724 866168 231576 229218 306969 309630 375194 364738 367198 371746 373066 380315 342456 378385 862779 903773 615680 523364 333537 329026 385532 384712 392127 395854 387614 393287 435244 432820 770194 810396 41.15 67.8 2
12:20:22 2023-09-28 472656 469375 105645 101153 171030 171524 178958 178296 102651 105047 125872 131093 157713 160631 504581 536718 1276381 1264114 498134 513806 143689 127854 150266 150602 178420 174908 164828 166374 105195 103596 333806 302085 858815 873086 231216 230416 306933 309825 374368 362775 368377 369943 375261 378596 340162 378357 857890 898558 621565 519269 336194 327150 386142 384172 392149 396479 387506 396267 435534 432783 779362 806248 41.15 67.8 2
12:20:23 2023-09-28 470440 468859 105424 100980 171166 171009 179624 177391 103329 104907 126288 130719 157779 159814 505002 545845 1281933 1255715 490146 513878 144037 127820 150407 150498 178454 174873 165173 166374 103925 103414 336379 303262 858116 874945 231632 228847 309542 311166 375818 365785 369380 373088 371535 378036 341228 378429 862742 894664 613912 518102 333573 329738 385532 382987 391872 398255 390394 392972 432939 432474 774371 806893 41.15 67.8 2
12:20:24 2023-09-28 467505 467987 105317 100868 171030 171014 178958 177918 102561 105086 125872 131093 157713 160299 504617 539397 1282007 1266938 496796 513842 143888 127820 150371 150056 178420 174594 165288 166374 105161 103100 334810 302122 860530 870615 230462 229218 306969 308923 371539 365095 368896 369799 373243 376607 342852 376053 856779 907817 612609 517329 335641 328440 386627 383928 395214 398286 387362 394329 430221 435538 783175 806982 41.15 67.8 2
12:20:25 2023-09-28 470773 468859 105177 101293 170747 171954 178394 178480 102555 105300 125838 131308 157429 160720 504581 546471 1287480 1267718 493806 516749 143689 127854 149915 150504 178139 174750 164758 166432 105016 103241 337100 304345 849170 866205 231216 229388 306969 310067 374404 364227 366940 369907 374222 378932 341744 377886 861450 905446 618622 524092 333681 328440 384442 384208 392127 395266 391587 392139 435534 431609 770231 809257 41.15 67.8 2
12:20:26 2023-09-28 475760 468673 105288 101231 169007 171558 178993 178480 102619 105086 125872 131127 157462 160518 504617 545459 1297662 1268740 486593 513878 144219 127398 151006 150156 179018 174073 165322 165876 105195 102959 335773 302060 864415 868081 231292 228278 308706 309608 373962 363645 370289 373397 374751 377751 341600 379229 861987 909946 612609 519527 334286 329595 386079 383224 390957 396166 391019 393551 430786 433160 768919 805678 41.15 67.8 2
12:20:27 2023-09-28 468634 468940 105538 100980 171065 171048 179241 177918 103131 105047 125906 131183 157713 163046 506050 546616 1277313 1257504 496407 513878 143689 127854 150674 150602 178454 174873 165173 166607 105016 103241 337100 304566 858673 874945 230497 229218 307146 307953 373772 362810 369192 369763 371535 377732 340401 376619 859586 900157 621565 518102 335641 329204 382113 383058 390921 398849 387470 392103 433012 433016 778810 808646 41.15 67.8 2
12:20:28 2023-09-28 473732 468724 105168 101153 170751 171942 178429 178826 102587 105120 125872 131252 157604 163232 504581 543965 1287480 1261346 491606 513878 143723 127785 152765 150290 178420 174594 165207 166130 103740 103874 334810 303120 859087 871122 231795 229042 308669 311166 376084 363943 369276 372561 372162 377433 338624 380578 863356 899952 623036 522769 334761 328955 386079 383058 391319 394127 389843 393287 433048 431762 767943 808683 41.15 67.8 2
12:20:29 2023-09-28 469503 469039 105278 101022 171096 171524 179275 177952 102887 104868 126288 131059 157746 159926 506050 540229 1285653 1268621 495316 513842 144219 127364 151112 149675 179018 174038 165889 165876 105229 102888 338072 301633 868045 872815 230497 229218 306969 309860 373170 362556 369258 369835 372162 374336 340712 378357 857084 902888 625978 518102 333717 327750 386590 383078 392353 398007 387398 393734 428906 432882 781505 806982 41.15 67.8 2
12:20:30 2023-09-28 472759 468724 105211 100988 171030 171558 178993 178480 102555 104975 125906 131093 157713 160779 505691 542866 1277074 1264617 500371 513770 143761 128017 150689 150914 178318 175048 164620 166770 103452 103170 337100 304640 851807 873668 230159 230058 306825 310067 374368 362295 369276 368651 372198 378296 338659 376053 856779 892461 618622 519269 335677 326692 382954 383058 392149 395301 385729 393287 433084 431726 780540 806893 41.15 67.8 2
12:20:31 2023-09-28 470106 469080 105031 101157 170681 172105 177867 178548 102491 104975 125872 131093 157462 160492 504581 537809 1291190 1277037 495982 516662 143888 127608 152729 150223 178522 174507 165322 166255 105016 103029 335773 302201 869207 866205 231180 229218 306717 309391 372096 363065 368568 369618 375011 378586 340533 378422 861553 909264 620094 524180 333465 327308 384985 383766 389791 394057 387542 395241 432059 433016 770231 807093 41.15 67.8 2
12:20:32 2023-09-28 472594 468904 105211 100947 171100 171524 178993 177952 102587 104907 125872 130877 157746 159926 504617 545845 1285380 1257504 490146 513878 143833 127820 150734 150156 178454 174594 165207 166374 105016 103029 338072 303777 863684 873086 231216 228278 306969 307988 372950 363466 367822 372036 371570 376607 338624 378163 859586 893772 616959 518102 332095 328742 382650 381878 390215 396166 387614 392103 431650 431155 772527 806893 41.15 67.8 2
12:20:33 2023-09-28 473018 469116 105070 101022 170566 171831 178394 179027 102390 105047 125751 131217 157212 163382 504617 545293 1285653 1265014 492375 513914 142959 128182 150162 150740 177701 175065 164529 166700 103452 103382 334810 304308 849947 870669 230714 228687 306933 310896 374190 365010 368230 369835 372127 378296 340412 377240 860803 902815 618622 522806 333645 328422 385532 383058 390338 393747 387506 393009 433048 433016 767980 808646 41.15 67.8 2
12:20:34 2023-09-28 470341 469075 105211 100988 171096 171524 178993 178198 102523 104941 125872 130944 157713 160553 505691 536192 1279171 1263678 495133 513878 143822 127608 152658 150257 178454 174964 165357 166374 105016 103029 335773 301987 861346 874053 230301 228472 306070 309391 372096 363466 370542 369835 373314 375487 338077 376920 857890 898619 621565 517731 333609 326692 387725 385090 390905 396943 387362 394961 432114 430333 776888 808167 41.15 67.8 2
12:20:35 2023-09-28 471703 468313 105283 100849 171061 171014 179400 177391 102491 104975 125872 130877 157713 159962 506050 547207 1281669 1258915 500371 513770 143653 127717 150162 150639 178352 174733 164654 166502 103452 103029 332885 304566 856000 876187 228963 228792 306969 308212 373248 364668 369276 368355 369942 377468 339374 378643 858334 892497 612609 513657 333717 327715 383356 382795 391872 396479 385693 391476 433052 432407 779435 806893 41.15 67.8 2
12:20:36 2023-09-28 468823 472237 104929 101265 170721 172139 178394 178582 102288 105188 125631 131666 157179 161469 505691 537809 1287459 1276128 499306 513720 143689 127820 152765 150257 178488 174629 165357 166371 105016 102959 335773 302843 861153 866241 230104 229183 306501 308023 371539 362521 367748 369510 373923 377751 339505 376669 860330 910591 611159 523808 333501 328505 384373 383224 390338 392923 386000 394013 430275 433219 773624 805946 41.15 67.8 2
12:20:37 2023-09-28 483085 468791 105371 100984 171030 171558 178463 178232 102485 104941 125872 130911 157746 160518 505691 545038 1287480 1259517 491606 513986 143689 127731 152729 150290 178296 174629 165057 166258 105016 102959 334810 303033 859598 871232 230856 227764 306969 307953 374752 362953 366131 372036 371015 376012 337295 379424 859622 896304 623036 519672 332329 327715 382996 381842 390215 393782 387578 392103 431422 430248 767980 806285 41.15 67.8 2
12:20:38 2023-09-28 468481 469120 105031 100984 170756 171558 178429 178232 102358 104975 125751 130911 157713 160779 505333 545130 1288409 1266816 492411 513950 143490 127432 150338 150016 178454 174073 164793 166130 103452 103100 334449 304492 864661 866967 229998 228297 308669 309374 373962 366044 368230 369727 369319 375487 340162 376099 861450 906728 609709 519709 333103 330999 383319 382682 390647 394127 387161 390299 431321 433016 769141 807093 41.15 67.8 2
12:20:39 2023-09-28 471656 469156 105104 100957 170906 171524 178463 178198 102421 104941 125838 130877 157604 160050 506050 541063 1272787 1260450 495643 513914 143457 127731 152481 150056 178173 174349 164793 166374 103380 102959 337100 304566 863861 874391 229033 228242 306969 308974 372131 363980 367234 367543 369613 376607 338350 377350 857890 898923 618622 516633 333645 328422 383319 384236 390882 396409 388533 390465 432454 431654 781505 811700 41.15 67.8 2
12:20:40 2023-09-28 474805 469111 105065 100988 170597 171797 178394 178514 102390 104941 125664 130911 157212 162967 504617 543979 1287346 1268307 492229 513806 143587 127262 150127 150156 178318 174333 164620 165911 103308 102888 334810 303273 871722 871907 230033 227694 306177 309848 373141 362663 367004 369763 369907 376537 336551 377350 858941 898846 627798 521956 332023 327414 384170 382683 390766 395548 387434 391753 432944 430103 769421 806856 41.15 67.8 2
12:20:41 2023-09-28 472112 471548 105143 100774 170955 171370 178429 177918 102491 104873 125838 130809 157571 159926 504305 536982 1281896 1264077 495280 513842 143655 127330 152871 149983 178488 174038 165138 165841 103486 102786 337698 301024 868695 873705 229033 228048 306070 308923 372906 363248 369165 369438 375016 376124 337461 378385 857780 902676 614059 518839 334761 327237 384337 382682 390215 395231 389565 393866 427943 429729 778178 806519 41.15 67.8 2
12:20:42 2023-09-28 468985 472096 105143 100951 170924 171524 178429 178198 102459 105287 125838 131024 157462 160376 506050 547390 1294709 1266816 490110 513878 143888 127574 152943 150089 178454 174038 165173 165841 103452 102818 338072 303273 865614 868044 229711 226954 306969 309848 372117 362521 368230 369799 372113 376268 339612 376209 859549 907371 618622 518865 332392 328440 383356 382142 392426 394057 387506 389712 427703 431987 767827 807093 41.15 67.8 2
12:20:43 2023-09-28 469945 471806 104929 100885 167837 171524 179740 178446 102358 104980 125457 131093 157429 163425 506050 538982 1285380 1274313 500371 513914 143554 127330 149995 150120 178454 174073 164895 166095 103596 103029 334810 303199 874785 869433 228892 228261 306393 310067 373957 365785 367188 367471 371015 376797 339362 375040 857890 906574 621826 519672 333609 328041 384170 382682 390612 394057 387157 391476 429653 433016 777689 807093 41.15 67.8 2
12:20:44 2023-09-28 474439 469120 104963 100984 170496 171524 178113 178480 102358 105052 125457 131059 157212 163196 505691 541135 1285653 1265014 494272 513878 142959 127574 149952 150257 177824 174838 163775 166374 103165 102888 334810 304097 851065 869963 229033 227500 306501 309192 372915 363980 366891 369727 369871 376572 337497 375072 857084 902548 617151 521993 331556 329436 384406 385053 391726 394607 388809 391294 432723 430903 769317 810429 41.15 67.8 2
12:20:45 2023-09-28 465689 469120 104963 100807 170686 171014 178429 178198 102459 104941 125457 131324 157212 160263 505755 546362 1296672 1271544 491811 513806 143752 127262 150759 150019 178352 174544 164999 165806 103380 102818 336254 303703 864384 871288 228998 226954 306969 308974 372117 364937 367565 369170 370020 375739 338624 375603 859549 907743 621565 518865 331054 328175 382814 381872 392048 393747 387470 387448 427703 431969 768919 806819 41.15 67.8 2
12:20:46 2023-09-28 471620 469156 104955 100881 167829 171014 178258 178198 102390 104873 125631 130809 157212 159891 506768 546616 1275500 1259296 499306 513950 143384 127574 150162 150223 178105 174437 164644 166258 103308 102959 339773 305215 855138 875566 228253 227729 306789 308538 372060 363834 369128 367220 371932 377536 337935 376062 857817 897134 612609 517698 335919 327114 382778 383224 391042 395819 387633 391969 430948 430410 780394 806819 41.15 67.8 2
12:20:47 2023-09-28 476159 473034 103315 100712 168668 171997 178326 178411 102459 105062 125737 129148 157613 160565 505902 544965 1285653 1263141 494618 516894 143621 127330 150162 149983 178139 174038 164654 165876 103380 102888 333159 303488 880430 871232 229711 227341 306501 309192 371800 360875 367188 369763 369871 375977 335974 376245 858905 897282 621565 522543 331556 328432 383356 382414 390215 394714 386853 390887 432249 429125 768919 806819 41.15 67.8 2
12:20:48 2023-09-28 473819 471584 104997 100639 170756 170979 178958 177760 102421 105035 125838 130809 157462 159926 506768 538982 1283498 1265014 496019 513878 143655 127364 152694 150290 178454 174003 165079 165597 103596 102888 337806 300842 869895 876187 228892 227554 305675 310945 371972 360875 368752 367543 371015 374649 336445 378154 856674 898887 619859 518102 334048 328505 383259 382142 388020 394092 385115 392972 427738 430752 776484 805374 41.15 67.8 2
12:20:49 2023-09-28 469440 471838 104963 100782 167789 171370 178394 177918 102288 104873 125631 130752 157212 160263 506050 547390 1294899 1268621 489382 513878 143789 127153 152908 149776 178454 174003 165288 165575 103452 102748 337337 302843 870502 868732 230841 226252 306717 309410 371855 363980 367708 369799 370020 374649 338077 375337 857084 906728 601983 518096 332392 330370 384406 381312 391726 395827 387362 390429 430101 430298 767154 805761 41.15 67.8 2
12:20:50 2023-09-28 468111 471703 104963 100643 170681 171251 178394 177918 102288 104873 125424 130481 157212 160086 506906 543637 1286393 1272242 499979 513770 143321 127228 150548 150156 178284 173933 164758 165841 103165 102748 339287 303273 859434 870579 228218 227535 305854 306406 373024 365010 367969 366403 369871 376268 339374 373866 856674 908463 621565 516563 333338 325672 383356 382142 392426 394092 386608 390887 427778 431762 778731 806964 41.15 67.8 2
12:20:51 2023-09-28 475847 471838 104925 100778 170496 171524 178394 178621 102256 104873 125424 130877 157212 160411 506050 546348 1285653 1265014 493420 513914 143490 127717 149811 150190 177892 174437 164758 165876 103165 102748 333806 303267 873054 871232 228998 226954 306070 308974 372096 360623 366043 369178 372493 377859 338696 374962 860330 898373 617151 521810 333574 325707 383356 381842 390215 394160 388809 390850 432222 429223 768919 806856 41.15 67.8 2
12:20:52 2023-09-28 469251 471543 103180 100678 168547 171455 179740 178130 102390 104989 125737 129011 157504 160269 506768 546701 1291190 1266816 492511 513806 143634 127330 150689 149675 178420 174349 165149 165876 103165 102818 337100 303777 862949 868081 228643 226322 306717 308502 370024 363980 367708 368651 370020 375739 338315 374770 858941 906087 618622 518096 333538 327679 382237 381028 391319 395270 386853 390892 426432 431123 767827 806519 41.15 67.8 2
12:20:53 2023-09-28 473419 471847 104989 100635 170951 171014 178429 177918 102288 104801 125836 130843 157212 160151 504607 547390 1272750 1257419 499306 513950 143178 127364 150162 149983 178066 174349 164516 166130 103380 103100 336128 305215 859308 876187 228147 227554 306645 306586 373962 362917 368230 366368 370020 376797 336445 375759 857120 898669 612247 516633 334286 325743 381698 382953 390215 394954 386608 387448 429688 429197 777882 805678 41.15 67.8 2
12:20:54 2023-09-28 468931 473921 104857 100885 170611 171519 177867 178198 102224 105013 125424 130911 156548 163232 506496 539361 1285653 1274313 495607 513914 143490 127276 149951 150190 178173 174073 164793 165876 103165 102716 333806 303053 857791 870615 227580 227379 305102 308538 372117 361978 367188 366368 369577 375739 338588 372811 855460 908013 617151 519097 334761 328004 384097 381887 392426 396385 385001 390741 427260 431324 779174 804580 41.15 67.8 2
12:20:55 2023-09-28 475520 471838 104925 100540 170681 170861 178429 177794 102198 104694 125457 130809 157179 159936 506547 541256 1281669 1265595 499439 516517 143689 127438 149774 150123 178160 174454 164460 166069 103165 102748 333806 302550 860147 874945 228253 227341 304245 308974 374226 360875 367188 366991 371274 376532 334494 375676 855460 894664 618622 516563 332527 324816 382650 383224 387948 394714 386334 391476 430329 427974 779285 806519 41.15 67.8 2
12:20:56 2023-09-28 470621 471847 104895 100606 170447 171014 178429 177918 102326 104767 125457 130752 157212 159926 506050 540610 1294899 1270619 491570 513878 143490 126977 149915 149742 178173 173760 164644 165575 103165 102619 336735 300769 868582 866168 229033 226287 304709 309410 371632 362699 365747 369474 373056 374471 336917 375525 857817 906375 612609 521810 332392 324692 384442 381028 390215 393284 388698 391440 426397 429237 768328 804665 41.15 67.8 2
12:20:57 2023-09-28 470695 472954 103185 100617 167970 171302 178326 178024 102358 105062 125530 128832 157146 160340 506768 542866 1282007 1270656 500579 516857 142959 127336 150162 149296 177892 173968 164793 165876 103165 102722 334810 303273 861037 868732 227545 227341 305173 309142 372117 363980 366076 365304 370020 375739 338361 372475 855460 907371 624812 517731 332329 324692 383356 382142 391319 394714 385514 387484 427703 430477 777073 804802 41.15 67.7 2
12:20:58 2023-09-28 474475 472513 104784 100606 170377 171524 177867 178322 102186 104801 125044 131091 157037 163196 506050 544233 1285653 1264580 494929 513950 142497 127398 149498 150257 177298 174963 163989 166397 103131 103241 338164 305649 858736 870852 228537 226814 305460 306622 374226 362953 365514 367543 370020 374370 338696 373156 857890 899925 614209 520444 333100 325409 381159 383224 391050 393606 387157 387448 430293 429800 770012 805678 41.15 67.8 2
12:20:59 2023-09-28 475856 471847 104818 100287 170686 171014 178818 177391 102288 104694 125457 130628 157179 159926 506510 538603 1277313 1263178 499587 513914 143401 126977 149952 149742 177735 174073 164529 165876 103165 102651 337100 303273 861193 873705 228288 226989 303695 308538 373170 360839 366631 366955 369942 376017 334530 375072 855460 894701 609709 516563 334964 326509 384406 383041 387804 394643 385331 393485 430150 427712 780320 806371 41.15 67.7 2
12:21:00 2023-09-28 472286 472918 104925 100295 170721 170498 178463 177391 102358 104588 125631 130470 157462 159531 507303 548831 1285440 1257119 493311 513878 143321 127228 150056 150123 178160 174333 164609 165876 103093 102684 333848 304492 861551 875566 228058 225973 306285 306802 372607 362953 368230 367471 370020 375739 336009 375108 857890 893469 609709 514876 332156 328468 381698 382142 387984 394092 387707 387375 427863 427921 774246 805678 41.15 67.7 2
12:21:01 2023-09-28 469256 472913 104818 100333 170686 170979 178394 177391 102256 105069 125424 130447 157179 160151 504607 541063 1284414 1266938 498244 514022 143027 127187 150162 149875 178139 174038 164758 165876 103165 102722 338072 303703 859500 871232 227545 226356 305209 308320 371936 364937 366931 368142 369984 374507 337971 372629 855239 906619 617151 518839 332059 324919 383356 381064 391319 395683 386334 387448 425892 430477 778178 805226 41.15 67.7 2
12:21:02 2023-09-28 477811 472949 103252 100539 167723 171302 180120 177850 102390 104883 125737 128832 157396 160305 504607 538982 1277051 1264617 501009 516894 142765 127398 149576 149983 178003 174349 164529 165876 103093 102716 334810 303488 859788 873705 227615 226954 303356 308538 373429 360875 367188 366955 369907 375739 334494 375975 855460 896304 618622 513621 331556 324816 381810 382682 387912 394437 385514 390887 429116 426615 778837 805946 41.15 67.7 2
12:21:03 2023-09-28 468859 472504 104789 100333 170443 170979 178394 177637 102186 104728 125251 130719 157212 160151 507672 541063 1294899 1268777 491570 516930 143027 126822 150162 149330 178296 174228 165044 165597 103452 102818 334810 302519 866479 869433 228892 226147 304530 308103 369844 360875 366113 368946 368768 373732 338237 373903 857084 903921 617151 522543 332392 325182 383356 378848 388020 393606 386000 390299 426222 428859 767827 805239 41.15 67.7 2
12:21:04 2023-09-28 473027 472513 104853 100291 170840 170708 178993 177531 102186 104694 125424 130628 157212 159926 504607 550534 1276406 1255715 495316 517696 142993 127329 149952 149776 177735 174073 164494 165876 103022 102722 340137 304566 858048 874248 227580 225902 306070 306536 372117 360875 367969 366110 370020 375739 336254 373903 857890 895670 621565 515535 333337 328468 380942 381618 387840 396385 386809 389967 427614 427707 774611 807019 41.15 67.7 2
12:21:05 2023-09-28 473397 474040 104784 100601 167859 171277 179487 177952 102129 104834 125044 130877 156713 160720 507303 548794 1287346 1266704 495909 518356 142765 127472 149811 150190 177756 174437 163740 166374 102879 102888 336490 306301 850263 869963 227615 226252 304387 306442 373889 362953 364969 367249 370020 374336 336245 371687 857890 900193 615680 521255 333100 325146 381159 382953 390766 393606 386608 389744 429791 429800 769465 804538 41.15 67.7 2
12:21:06 2023-09-28 475564 472509 104755 100299 170443 171014 178429 177918 102224 104656 125457 130662 157212 159926 504643 539433 1278221 1265014 500371 516930 142959 126944 149952 149776 177735 174038 164529 165876 103022 102619 338072 303488 860147 874325 227580 226287 302007 306802 372498 360551 366338 368142 372113 375297 336750 374624 854670 893553 617151 518471 333337 324816 383085 382142 387912 394329 385441 390262 427868 426280 779025 804543 41.15 67.7 2
12:21:07 2023-09-28 475540 474060 103319 100024 171403 170334 178890 177011 102390 104636 125771 128297 157613 159444 504607 546352 1279130 1255327 496539 516894 143094 126977 149322 149196 178003 174349 164494 165876 103022 102613 333806 304455 856239 874011 226876 225587 305567 306730 372117 360645 367188 365268 368871 375739 334530 373374 857618 896645 617151 515901 332392 325672 379015 381603 387984 393472 385477 386178 427103 427316 776521 807093 41.15 67.7 2
12:21:08 2023-09-28 468823 472918 104606 100333 170293 171336 177833 177918 102059 104762 125044 130843 156680 160186 504571 541027 1282007 1272501 498483 518218 142959 126977 149952 149330 177892 174384 164516 165597 103380 102818 339530 304134 871410 872394 229049 226892 304316 306658 370024 363466 366631 364756 369399 374328 338920 371614 854817 905446 621565 517587 333574 326423 382274 378776 390215 394714 384602 387411 424603 429800 779285 802483 41.15 67.7 2
12:21:09 2023-09-28 476159 472838 104712 100299 168380 171198 178326 177884 102186 104656 125337 130628 157179 159979 504679 539397 1278221 1264114 501083 516930 142959 126977 149743 149742 177858 174073 164266 165876 103093 102657 340137 303488 861673 874945 229536 226322 302007 306802 372117 360803 366076 366403 368803 374649 336311 373374 853002 893772 610419 516563 332392 324816 383356 381872 386749 392936 385204 389748 427774 425946 778731 805946 41.15 67.7 2
12:21:10 2023-09-28 471394 473181 104674 100324 170412 170861 178113 177391 102362 104656 125251 130628 157179 159678 507340 540847 1296672 1272242 491844 513842 142925 126842 150056 149230 178318 173898 164758 165344 103022 102561 340946 302660 870757 866205 228253 225203 303320 306802 369844 360875 364969 367579 370020 372375 334530 372774 857282 902851 612609 520849 331450 324816 382814 378776 387984 391808 385115 389712 424775 427890 765613 802483 41.15 67.7 2
12:21:11 2023-09-28 473456 472847 104810 100269 170593 170437 178429 177078 102256 104338 125457 128030 157245 159479 504643 546388 1280116 1254822 491643 513986 142993 126856 149952 149296 177858 173795 164266 165760 102879 102549 339530 304134 859714 873705 227580 224855 304745 305400 369736 359465 366634 367256 368583 373350 335473 374660 857854 893101 611232 516156 331215 325146 379015 378885 385590 393873 387522 387339 426133 424682 767980 804506 41.15 67.7 2
12:21:12 2023-09-28 473178 474003 102923 100334 167934 170876 178045 177850 102186 104960 125356 131225 157112 160162 507487 548350 1288396 1264542 495206 518356 142925 126944 149952 149742 177824 174754 164231 165806 102879 102722 339773 305104 871075 869693 227193 225517 305854 305723 369988 362917 364335 365304 367691 374017 336009 369452 857890 902546 612609 517694 331920 325637 378943 378740 389948 392395 385477 387647 427675 427885 770012 805946 41.15 67.7 2
12:21:13 2023-09-28 475856 473841 104751 100266 170576 170826 178535 177358 102129 104627 125011 130651 156548 159779 507266 545386 1272713 1259296 498447 516894 143168 126910 149707 149296 177701 174349 164217 165562 103096 102748 336128 305432 860110 876187 228402 225728 305625 306046 369844 360731 366891 364649 368280 374065 336713 372139 856674 895633 617151 513308 332392 327115 378979 378812 387566 394714 384822 386142 426530 426508 774796 806519 41.15 67.7 2
12:21:14 2023-09-28 476530 473850 102618 100291 167496 171352 178224 177918 102129 104805 125011 130628 156647 160545 504643 545845 1285653 1265014 495243 518160 142233 126944 149115 149983 177142 174437 163523 166104 102879 102689 337100 305215 855761 870615 227158 225169 303996 306190 372643 360803 363793 365268 369754 375739 336786 369452 857282 898846 621826 519672 331450 324816 379015 382142 387984 391773 385477 386722 427863 427745 767827 806519 41.15 67.7 2
12:21:15 2023-09-28 477513 473177 104751 100262 170377 170674 178360 177358 102224 104482 125217 130569 157179 159678 507340 542866 1283222 1265595 500972 516749 142765 127072 149356 149642 177756 174003 164196 165841 103022 102593 338164 303519 862394 874945 226806 225552 302327 306766 372902 359391 364932 365268 370020 373981 333911 373634 852929 893359 608259 516633 332156 324780 382814 380992 386097 393534 383969 387411 427165 424651 778178 804157 41.15 67.7 2
12:21:16 2023-09-28 472075 473177 104572 100155 170452 170708 177833 177358 102059 104627 125044 130569 157217 159926 507127 541027 1294899 1270581 493463 513950 142993 126788 150057 149296 177892 173449 164494 165309 103093 102529 339044 302415 866466 866168 227580 224820 302823 306766 369071 360515 363539 367220 369839 371606 336951 371469 857135 904329 611703 519490 331215 324816 382508 378704 387566 391046 386608 387411 427072 426544 767790 805606 41.15 67.7 2
12:21:17 2023-09-28 471853 474411 102718 100444 167691 170911 177765 177692 102059 104960 125236 128653 157079 160305 504607 541027 1284740 1273755 500972 516894 143094 126910 149391 149263 178250 174314 164231 165344 102879 102529 333806 303482 859616 869963 228079 225552 302716 305830 369952 360875 363830 363592 369427 372340 335503 369344 852965 907172 614209 516563 332392 324780 381159 378740 388020 393570 383119 387303 427675 427952 776484 804665 41.15 67.7 2
12:21:18 2023-09-28 477279 474338 102605 100258 167726 170818 177833 177884 102059 104661 125011 130560 156614 159926 504607 544675 1284740 1260413 493806 516930 142925 126822 149743 149296 177824 173794 164367 165412 103131 102722 337100 304350 870702 873013 229373 225378 303817 306261 371972 358598 363243 366368 368575 374293 333334 371614 857890 894849 617151 519636 331376 326666 381159 381603 386097 390878 385477 386722 430674 424611 765613 806519 41.15 67.7 2
12:21:19 2023-09-28 470773 473917 102614 100159 170337 170876 178394 177358 102192 104661 125044 130560 160300 159785 504643 546737 1294899 1266816 491606 517696 142959 126734 150162 148991 177858 173172 164644 165309 103022 102581 338072 303488 879714 870615 226841 223503 304245 306694 368508 360875 364344 366403 367468 371227 337262 369452 857890 902851 615680 516526 329285 324692 379015 377567 387876 392359 386608 386142 423998 426544 764454 802483 41.15 67.7 2
12:21:20 2023-09-28 475213 473181 102759 100061 170615 169896 178394 176800 101989 104482 125011 130560 158909 159902 508856 550424 1277984 1257119 501083 517551 142790 126808 149427 149675 177476 173847 163706 165841 102808 102625 338453 305210 857673 876187 227435 224855 304245 304970 369736 360259 364896 363011 367727 374614 336311 369524 855423 893699 617151 515535 332392 324816 378943 378812 386713 394160 382235 387647 426432 425313 779025 805946 41.15 67.7 2
12:21:21 2023-09-28 472656 473850 102505 100262 167496 170979 177273 177391 101920 104767 124805 130809 160112 160779 504449 540574 1284740 1273406 501083 516930 142728 126700 149743 149263 177735 173760 164231 165575 103199 102567 337100 303488 860589 868732 227918 225517 302363 306694 369664 360551 362953 365989 369283 372198 336713 368939 852782 905263 612738 520687 332392 324780 381159 378740 387984 391046 382630 386995 427373 427549 772454 802262 41.15 67.7 2
12:21:22 2023-09-28 477518 474375 102869 100016 167961 170368 178292 177256 102262 104709 125356 128263 157112 159758 504643 539397 1280039 1264811 498244 518160 142959 126491 150162 148719 178813 173482 164793 165005 103165 105028 336377 301987 869873 874945 226806 224855 303320 306802 367731 359680 365485 364138 369421 370083 333947 372774 854212 892425 620094 515170 331450 324816 381968 377531 385247 393570 384278 387339 423998 424251 774796 801235 41.15 67.7 2
12:21:23 2023-09-28 470690 473841 102476 100061 170342 170437 177833 177358 101989 104554 125011 130569 156614 159926 504643 547542 1290881 1266816 491990 518062 142765 126613 149576 148991 178250 173794 164252 165296 103131 102657 333848 304134 866705 870669 228402 224334 304744 305580 369686 360803 363793 365268 366622 371641 336568 369222 857890 902851 615680 519577 330512 324692 378943 377265 387876 392084 385477 387335 424034 426244 764996 802446 41.15 67.7 2
12:21:24 2023-09-28 472990 475083 102471 100249 167379 170902 177307 177884 101926 104801 124599 130628 156796 160571 504607 542829 1282007 1272464 499224 516930 142827 126700 149743 149263 177701 173483 163740 165309 102879 102432 337100 304134 864383 871232 227757 225203 302575 306068 369619 360875 363830 363011 368871 372304 337593 368788 852965 903847 615680 518102 331920 324550 379015 378740 388020 392395 383082 386722 424906 427249 774833 802446 41.15 67.7 2
12:21:25 2023-09-28 476986 472320 102467 100291 167383 170708 177273 177918 101920 104661 124924 130842 156133 160571 507340 546362 1285514 1264285 494432 516749 142824 126774 149567 149196 177756 174092 164196 165309 102879 102464 338164 304455 863020 873705 226841 224629 303284 307248 372117 358598 362405 365304 367762 373457 333803 369524 857890 896034 624812 518902 330512 324816 379015 378848 385003 390021 385441 386106 426584 424233 765576 806246 41.15 67.7 2
[truncated: 180,834 more chars]
