# Supplementary material for: Methods for Estimating the Detection and Quantification Limits of Key Substances in Beer Maturation with Electronic Noses
Source: Sensors (Basel). 2024 May 30;24(11):3520. doi: 10.3390/s24113520 (PMC11175341; doi:10.3390/s24113520)
Supplement: Supplementary file 1 [file sensors-24-03520-s001.zip › Data/2-Phenylethanol/raw data/Day 3/10ppm1.txt]

Time Date R01 R02 R03 R04 R05 R06 R07 R08 R09 R10 R11 R12 R13 R14 R15 R16 R17 R18 R19 R20 R21 R22 R23 R24 R25 R26 R27 R28 R29 R30 R31 R32 R33 R34 R35 R36 R37 R38 R39 R40 R41 R42 R43 R44 R45 R46 R47 R48 R49 R50 R51 R52 R53 R54 R55 R56 R57 R58 R59 R60 R61 R62 T01 H01 Phase
09:26:00 2023-09-28 364668 363063 95729 91871 146852 152819 152884 151258 98883 97695 112562 113281 140281 138744 389948 417647 1109976 1099727 400684 414908 128542 112243 128445 131373 152558 149662 142195 142584 90006 91448 289995 247837 728414 731780 227757 222711 294479 297897 351677 342884 358306 362681 375282 381069 355286 390773 779513 820831 554484 468925 315545 310824 360916 363595 378898 382067 385477 386178 430065 430243 687757 723418 40.55 67.5 1
09:26:01 2023-09-28 368408 363357 94102 91790 146579 152854 152605 152129 98714 97695 112493 113547 140052 139035 387718 419765 1106828 1097634 403749 414944 128453 112308 128356 131430 152174 148930 142195 142782 90035 91448 279699 247837 727683 726910 227757 223469 293511 297789 351997 342884 358306 363998 373839 377732 354465 391231 778662 820843 555819 467873 315395 311983 362774 360821 378329 382908 386608 386142 427072 429800 687307 722613 40.55 67.5 1
09:26:02 2023-09-28 368188 363357 95733 91904 146579 152889 152605 151711 98856 97862 112458 113657 140247 139166 389984 417105 1103619 1091299 401287 414944 128542 115240 128233 131464 152419 149174 142195 142782 89849 91448 280740 249099 726901 731780 227078 224716 293816 297117 351889 345763 359801 360713 375417 378791 353929 387515 774492 820843 548146 470534 315654 309989 363246 362935 377760 381087 386334 389712 425269 428139 685218 719541 40.55 67.5 1
09:26:03 2023-09-28 367256 363384 95833 91589 147503 150185 153130 150985 98883 97595 112596 113281 140281 138945 387754 418928 1100730 1088130 400118 414547 128968 115172 128480 131179 153050 148722 142558 142393 90162 91385 292531 246294 731386 731723 225837 225666 294407 297937 351961 343028 359424 360821 374400 378296 353144 392171 775076 820843 555819 465488 317657 310024 364093 362935 378970 383482 385006 390929 428813 430190 694807 721476 40.55 67.5 1
09:26:04 2023-09-28 369354 365857 95727 91898 146327 150671 152503 151711 98817 97695 112458 113625 140155 139429 387574 420178 1100386 1088335 404064 414655 128453 115309 128021 131464 152454 149734 142091 142683 89849 91448 278716 248188 726830 733716 227115 223469 293511 297428 351997 342848 359931 360893 374435 377732 353965 393913 775113 816073 559822 465049 317584 310060 364093 360821 378631 385209 384314 387448 427072 430138 694881 720563 40.55 67.5 1
09:26:05 2023-09-28 367338 364222 93971 92031 146196 153138 152148 151745 98546 97862 112302 113690 137591 139395 387718 418305 1106828 1085090 401965 414944 128152 112341 128021 131555 152069 149942 142057 142761 89816 91574 279863 249246 723395 732821 227115 224507 293305 297052 353988 342848 358342 360893 376690 378967 351830 391858 774727 813882 557153 466516 315473 310824 365641 360713 375919 383375 385294 390117 427603 427178 693858 720497 40.55 67.5 1
09:26:06 2023-09-28 365968 363393 95829 91958 147123 150818 152393 151780 98579 97898 112286 113657 137954 139528 387718 419765 1109188 1086788 396601 414908 128487 112275 128021 131464 152208 149313 142053 142679 89849 91448 278612 247820 726387 732760 225837 223503 294443 296850 353988 342848 358306 360495 374471 381203 351938 391508 774653 811727 555819 467211 315762 309051 363246 363961 376062 383248 384314 389748 427859 426579 691890 721587 40.55 67.5 1
09:26:07 2023-09-28 366044 363102 95593 91904 146982 150396 152639 151610 98714 97695 112493 113657 138111 139166 387718 421505 1112159 1092887 396637 414872 128453 115275 128233 131430 152208 149209 142195 142679 90006 91448 295112 248893 727212 732760 226104 223434 295343 297897 351816 342330 360330 362862 373172 380456 354357 394324 779243 813917 561947 464319 317584 311474 363030 363961 377473 385209 384278 386758 427894 428563 696749 725702 40.55 67.5 1
09:26:08 2023-09-28 366746 363107 95394 92064 145862 153173 151870 151955 98714 97929 112380 113657 137954 139380 387718 417061 1115220 1094516 399517 414944 127940 115309 127632 131646 151794 149417 142252 142575 89849 91448 280185 247402 733619 731641 227757 223400 294443 296843 351997 342848 360510 363484 373279 380065 353965 393355 779660 811727 557752 464392 315762 311474 360988 363961 377495 385209 385168 387067 427774 428558 694918 724559 40.55 67.5 1
09:26:09 2023-09-28 366489 363353 95398 92128 145862 153208 151870 152233 98546 98029 112146 113723 137591 139695 387204 415205 1116048 1094516 399517 414944 128118 112373 127564 132040 151686 150048 139938 139894 89932 91820 280740 249246 725810 729355 227757 223400 294015 297117 354739 342668 358306 363998 374400 380030 351866 392025 779660 810471 556434 467211 316640 311734 363984 362935 376062 384668 387157 387339 426730 426717 691890 721240 40.55 67.5 1
09:26:10 2023-09-28 367155 363393 95502 91904 146336 151472 152182 151292 98546 97829 112302 113690 137924 139430 387754 413974 1115220 1096041 396673 414908 128453 115183 128021 131464 152208 149462 142091 142683 89849 91448 280740 249357 721691 728632 227115 223469 294443 295865 353988 342884 357193 362971 373839 381238 351830 389780 778520 811759 557153 470200 315395 311510 364535 363743 375775 382659 387707 387303 427631 426552 688516 724104 40.55 67.5 1
09:26:11 2023-09-28 364755 363725 95893 91808 146817 152889 152639 151746 98957 97864 112458 113625 140086 139070 387754 418176 1113024 1097634 395935 414980 128789 115275 128322 131373 152558 149316 142160 142648 90129 91448 279699 247611 727590 728470 227596 223469 296038 295901 351997 345311 357229 363484 374471 381808 354465 389780 778108 811374 557153 467821 315690 311002 364093 362722 376627 382067 386608 387448 429991 427979 685739 722261 40.55 67.5 1
09:26:12 2023-09-28 367890 362813 95663 91908 146817 152854 152393 151258 98714 97695 112493 113469 140281 139070 387754 417354 1109188 1100034 400118 414908 128576 115275 128233 131497 152558 149734 142160 142484 90067 91448 280185 247837 728812 729578 227757 223055 294479 297789 351997 344824 358342 362971 373279 379782 355862 391843 782660 821896 557153 468463 315618 310860 362958 363889 378790 383213 386061 386758 427774 430580 690479 722261 40.45 67.5 1
09:26:13 2023-09-28 369051 362808 95563 91904 146576 153211 152148 151258 98579 97695 112458 113502 140052 139403 387718 416477 1106828 1096074 402497 414619 128576 115275 128233 131464 152242 149281 142160 142449 90006 91448 280185 247837 727919 727369 226173 225348 293511 297789 351997 342884 358342 361995 374137 378366 354967 391858 779108 820843 557153 466477 315726 312019 360988 360893 378970 383248 386608 386758 425167 430540 688843 720184 40.45 67.5 1
09:26:14 2023-09-28 366520 362804 95593 91841 146613 152889 152422 151258 98815 97862 112493 113579 140086 138938 387502 415052 1102837 1088204 401324 414944 128186 115080 128233 131339 152208 149525 142026 142548 89849 91448 280740 248540 727565 730741 227115 224647 293611 297608 351889 345275 359801 360785 376210 378791 353784 389562 775040 820227 557153 468516 317317 310282 365124 362679 377796 381194 386608 390154 425835 428926 683766 719541 40.45 67.5 1
09:26:15 2023-09-28 367005 365128 94299 91585 146843 152596 152639 150982 98782 97428 112493 113281 140149 138744 387718 418305 1098792 1090635 399799 414872 128968 114966 128445 131032 152698 149839 142393 142182 89849 91385 280185 248540 747662 732300 225837 223503 294201 297543 351997 343303 359460 360857 374507 378932 353675 393041 775113 820978 555819 465817 318330 310024 364608 362935 379006 383517 384278 387484 430101 430832 693636 722443 40.45 67.4 1
09:26:16 2023-09-28 368445 362808 95563 92064 146095 153066 152115 151745 98546 97895 112302 113690 137728 139430 387718 418964 1106043 1085243 404101 414944 128152 112308 128027 129657 152256 149977 140374 139083 90031 91634 280740 249246 726302 732604 227684 224022 292378 297789 351997 342848 359424 362717 376246 377767 351830 393355 773945 816226 549356 465122 315365 310060 364093 360821 376663 384668 385514 387448 426469 427921 692845 719541 40.55 67.5 1
09:26:17 2023-09-28 367713 363102 95601 91938 146341 152924 152148 151292 98653 97728 112146 113690 137728 139201 387682 417390 1106828 1084435 399553 414908 128186 112275 127932 131464 152069 149932 141962 142618 89816 91574 279863 250310 719839 731641 225837 224855 293959 296843 353988 342884 358883 362971 376725 380633 351902 392135 773945 811727 549849 466221 315509 310753 366158 363375 376483 384255 385367 390741 428886 428708 693254 719541 40.45 67.5 1
09:26:18 2023-09-28 365192 363393 95535 91958 146567 150746 152115 151258 98546 97862 112302 113559 137870 139193 387718 417682 1106828 1087561 396250 414944 128220 112275 127898 131464 152069 149281 141893 142484 89849 91448 280185 247820 727249 733716 225837 224161 295343 295937 353988 342884 358378 360531 374435 381238 351938 392135 775113 811727 555819 466294 315762 309086 363282 361925 376627 383553 384895 390335 428712 427249 691890 721587 40.45 67.5 1
09:26:19 2023-09-28 366227 362305 95461 91845 146332 152675 152148 151258 98579 97428 112302 113314 137728 138779 387128 420214 1109590 1092111 396637 414872 128186 115240 128021 131373 152208 149316 141893 142449 89849 91448 280185 248540 727776 731641 226139 223400 294229 297088 351997 342559 360330 363523 373590 379924 354357 394398 779513 811581 556434 464174 317660 311439 363030 363704 377796 384938 384875 387339 427738 427957 692882 721240 40.45 67.5 1
09:26:20 2023-09-28 365861 362813 95336 92056 145930 153243 151660 151989 98478 97895 112146 113723 137404 139430 387646 414044 1114429 1092975 398917 414908 127818 115252 127475 132040 151584 150198 141562 142752 89788 91448 278285 249070 721383 731338 225981 223434 294514 296555 351997 342329 360003 363998 373314 380100 353965 393986 779697 810571 556434 464392 315726 311154 363030 363704 377796 385209 385514 387067 427774 428967 692882 721328 40.55 67.5 1
09:26:21 2023-09-28 366526 363357 95436 91938 146336 151472 152148 151989 98546 97962 112146 113723 139970 139695 387682 415052 1116048 1096074 398953 414980 128063 115183 127598 131498 151719 149734 141696 142653 89932 91757 278285 250488 722417 728288 227757 223434 293773 297536 354989 342740 360056 363961 374435 380065 351830 390991 781547 810398 555819 468868 315654 311510 363579 363230 375462 383517 384538 387411 427103 426624 687867 720184 40.55 67.5 1
09:26:22 2023-09-28 364679 363094 95593 91841 146579 152924 152182 151292 98579 97695 112458 113657 137762 139201 387754 413974 1115257 1096074 395341 414980 128186 115115 128021 129403 152174 149316 141893 142449 89849 91448 277775 247820 730967 727623 227115 223538 294158 295937 353988 342884 357229 362971 374435 382380 353965 389816 777382 811338 553150 467821 315726 310784 364093 364219 376076 381819 386973 390929 429581 427107 686560 723641 40.55 67.5 1
09:26:23 2023-09-28 367849 364861 95597 91622 146375 152640 152148 151258 98747 97695 112302 113314 140052 138973 387682 415205 1106828 1097681 403170 414619 128426 112308 128130 129567 152591 149489 142318 138691 90064 91316 290984 248188 727565 725281 225981 223469 293262 297680 351997 342884 358342 361960 374471 378526 354716 391581 779327 820843 557153 467542 315173 312019 363030 360857 378365 383248 384844 387339 424869 429957 688479 721587 40.55 67.5 1
09:26:24 2023-09-28 366520 362296 95527 91618 146375 152640 152148 151258 98579 97628 112302 113502 140052 138779 387524 415052 1102837 1090524 401360 414908 128269 115000 128055 131248 151963 149316 141893 142414 89849 91448 277775 248364 727094 726855 225837 224855 293709 297753 351997 342884 356191 362971 375596 378932 354498 389526 778773 820396 557153 470534 317091 310895 365087 360749 377617 381890 387358 387484 424905 428971 683246 719246 40.55 67.5 1
09:26:25 2023-09-28 367107 362261 95842 91618 146715 150220 152748 151157 98579 97695 112302 113314 137728 139166 387718 416442 1100459 1091414 400154 414908 128789 115080 128233 131248 152208 149228 142061 142449 89882 91448 280185 246330 734084 731641 225837 223538 294201 297297 351997 343339 361043 360857 374507 380065 353144 392135 773945 820843 555819 466513 318106 309590 364093 362935 378682 382407 384042 387448 426468 430513 691890 721314 40.55 67.5 1
09:26:26 2023-09-28 367597 364859 95402 91938 146137 150707 152009 151745 98546 97862 112146 113663 137728 139435 387337 417682 1105259 1083628 403177 414908 128063 115275 127632 131407 151686 149734 141696 142519 89849 91574 280740 249246 723721 731123 227757 224995 293262 296793 354307 342704 359280 362826 376546 378755 351650 392544 777115 813452 557153 466440 315690 311813 365899 360749 376555 384668 385477 389712 427941 427214 693858 720497 40.55 67.5 1
09:26:27 2023-09-28 365192 363100 95468 91913 146302 152889 152115 151752 98546 97829 112302 113657 138015 139132 387682 418399 1106828 1085206 396529 414872 128186 115115 128193 131396 152072 149735 141858 142613 89973 91415 290984 249246 723352 732677 225837 224438 295100 295901 353988 342884 358342 360495 375560 381203 351866 391821 773908 811727 555819 467174 315690 309051 363246 363961 376290 383517 385204 390299 429013 427600 691558 721328 40.55 67.5 1
09:26:28 2023-09-28 365971 362234 95568 91800 146544 152819 152115 151258 98823 97595 112302 113469 137782 139035 387610 417682 1109590 1091299 396601 414872 128186 115206 127987 129554 152249 149839 140133 138819 89936 91316 278285 249173 726498 729355 228079 223365 294265 297471 351997 341812 359931 363484 374150 380598 351866 393876 779660 810544 553800 466889 315654 311190 363030 363704 377760 385209 386608 387031 427429 430788 693365 720184 40.55 67.5 1
09:26:29 2023-09-28 366227 362777 95435 92035 146205 152961 152081 151711 98513 97862 112146 113657 137591 139583 387610 415052 1115220 1094516 398917 414872 128084 115240 127564 131430 151686 149281 141858 142683 89660 91574 279863 248936 724632 726819 227435 223469 294443 296843 354488 342884 357229 363484 374364 381167 351830 390882 779071 811691 557153 470386 317317 311662 363984 363743 375883 382766 387670 387267 430101 427036 689006 722502 40.55 67.5 1
09:26:30 2023-09-28 365192 361181 95663 91585 146808 152712 152499 151191 98850 97395 112458 113314 138145 138675 389426 418471 1110164 1100727 398519 414072 128591 112299 128274 129263 152422 149070 142388 142380 90035 91256 278630 247486 730822 730222 227596 223210 295057 297507 351429 344606 358019 360893 372162 378932 355720 391508 779660 818453 555819 467873 315437 310748 360988 363961 378970 382336 385514 388490 427774 430477 687234 720184 40.55 67.5 1
09:26:31 2023-09-28 367529 362199 95534 91867 146336 151048 152148 151224 98546 97662 112380 113469 137595 138744 387646 415823 1106828 1095222 402534 414872 128152 115046 127987 131396 152072 149465 141893 142414 89973 91289 279155 247837 726290 726457 226139 223503 293546 297536 351961 342884 361080 364367 374186 378925 354857 391675 777199 820212 555819 467689 315473 313586 363030 360785 378898 382944 387432 389781 427457 430103 686784 722040 40.55 67.5 1
09:26:32 2023-09-28 368720 363206 95723 91867 146306 152854 151870 151542 98681 97695 112380 113469 137591 138938 387646 414363 1101983 1088167 401324 414543 128152 115206 128439 131304 152174 149246 142091 142414 89973 91352 290984 248540 726253 726819 227115 224820 293959 297789 351997 342884 357193 363484 376425 378932 354716 389744 775076 817226 555819 470534 314658 310748 365124 360857 377760 382371 387707 389748 425203 429197 683693 719541 40.55 67.5 1
09:26:33 2023-09-28 366885 361181 95593 91585 146579 152712 152148 151191 98850 97395 112562 113281 140149 138482 387646 419847 1100730 1088265 399517 414836 128576 115046 128233 131428 152208 149246 142289 142380 90006 91448 278630 246596 730704 733537 227435 224369 294336 297608 351285 342776 360040 360677 375082 378826 353675 393319 775076 820552 557487 464684 318033 310060 364093 363448 378826 383553 384314 387484 426468 431762 694844 721587 40.55 67.5 1
09:26:34 2023-09-28 367511 362230 95497 91904 146103 152889 151904 151258 98546 97695 112302 113579 138049 139403 387646 418928 1102295 1087561 403390 414583 128152 115275 127632 131430 151828 149839 141893 142414 89849 91448 279863 247837 726916 732677 227596 225666 293269 297789 351997 342848 360220 362971 375525 377767 353965 393949 774529 811446 557153 465338 315798 310966 364093 360821 378062 384994 385221 390966 427493 429657 695833 719356 40.55 67.4 1
09:26:35 2023-09-28 364681 362265 95625 91871 146341 152854 152115 151258 98513 97695 112146 113469 137954 139035 387128 417026 1106828 1086788 398519 414655 128303 112406 128171 129657 152106 149839 140168 138724 89998 91601 280740 249246 730079 733716 225837 224161 295021 296807 354343 344824 359099 360821 375261 381808 353639 392858 775113 811727 555819 467211 317543 309086 363282 362432 376627 383517 384895 390299 429067 427514 693858 721587 40.55 67.5 1
09:26:36 2023-09-28 364676 365128 93967 91812 146306 152601 152148 151258 98546 97695 112302 113469 137591 138938 387682 420841 1109553 1091414 395935 414872 128152 115275 127987 131430 151896 150154 141893 142414 89849 91448 277775 248540 723391 733863 227757 223434 295343 296843 351997 342884 360510 360857 373279 380633 354967 394251 780436 815693 555819 464785 318410 310824 363030 364734 377014 384183 383823 390522 429018 429161 695410 722391 40.45 67.5 1
09:26:38 2023-09-28 366227 364859 95398 91904 145866 150918 151626 151955 98546 97865 112251 113527 137939 139350 387466 418285 1114719 1094554 396493 414727 127825 112438 127530 131612 151199 149734 141626 142683 89932 91468 278285 248364 721275 731123 228402 223365 294122 297297 351997 342329 360510 363998 373279 380065 354716 394544 779660 810508 555117 464392 315726 311948 362774 363704 377760 385209 386061 386758 427738 428859 692355 720184 40.55 67.5 1
09:26:39 2023-09-28 365971 364859 95398 92064 145656 150707 151005 151745 98345 98029 111956 113723 137400 139629 387610 415052 1116048 1094479 398917 414908 127906 115115 127530 131531 151199 149734 141626 142519 89660 91637 279863 249955 719059 726819 227757 223503 293979 297219 354917 342632 360056 363961 374293 380758 351686 391362 778888 810326 549849 469201 315654 311474 363579 363193 377387 383177 387707 387375 427103 426579 686638 721587 40.55 67.5 1
09:26:40 2023-09-28 363647 363100 95563 91745 146332 152605 152148 151191 98546 97662 112302 113314 137591 138710 387646 415052 1109627 1094516 394123 414583 128453 115046 127987 131304 152069 149002 141893 142414 89816 91415 280185 248540 725256 727369 227435 224357 294814 295901 351997 344824 357731 362971 374400 382076 354967 390331 779071 811446 553150 470423 315726 311002 364093 362468 377760 381764 385730 387411 430329 429161 684770 724559 40.55 67.5 1
09:26:41 2023-09-28 368308 361217 95530 91808 146200 152854 152148 151224 98546 97695 112302 113281 137919 138710 387091 417545 1106828 1094516 401324 414252 128453 115080 127843 131213 151929 149244 140329 138786 90089 91342 278675 247837 727683 727635 228240 224525 293155 297644 351853 342884 358306 364512 375560 378896 354712 392135 777309 819684 555819 467873 316603 312647 364093 360857 378934 383517 385115 387339 425167 430042 683729 721075 40.55 67.5 1
09:26:42 2023-09-28 367265 361181 95709 91745 146192 152605 152009 151224 98546 97695 112458 113469 137591 138710 387646 415016 1100422 1091414 401004 414872 128186 115240 127632 131248 151929 149417 141893 142414 89849 91385 277775 248188 729594 728595 227115 224855 293226 297753 351997 344824 356155 360929 376425 378932 354967 389744 775076 819741 555819 470290 315690 310500 366122 362681 377509 381783 387083 390465 428886 429018 686523 721450 40.55 67.5 1
09:26:43 2023-09-28 366636 361146 95563 91585 146336 152640 152115 151224 98546 97395 112302 113203 137591 138579 386756 418928 1100839 1089857 400793 414072 128652 112136 128130 129263 152528 149070 142418 142509 90031 91223 278716 246438 736111 732267 227757 224473 294407 296483 351465 342884 359967 360749 374471 378896 354206 393355 775113 820843 554484 465086 318367 310060 364350 362935 379006 383517 384278 387484 427103 431458 693858 719541 40.55 67.4 1
09:26:44 2023-09-28 369244 361212 95427 91904 145925 150290 151836 151258 98579 97695 112302 113502 137672 138809 387610 418305 1100839 1087561 400502 414216 128152 115080 127898 131213 152035 148722 141992 142571 89849 91352 287501 246961 737787 732760 227435 224126 294479 297897 351713 342618 359967 360929 375274 378925 355825 394251 776929 817694 558488 464822 317403 310353 364572 362522 378790 384632 384895 387448 425265 430226 695833 719541 40.55 67.5 1
09:26:45 2023-09-28 364679 364057 95402 91778 146708 150858 152054 151576 98620 97865 112199 113559 137526 139027 386884 419172 1106644 1086751 396529 414836 128152 115046 127632 129588 152530 148963 141884 142492 89849 91385 278285 249246 726462 731723 225837 224473 295343 296448 353988 342884 358342 360785 375560 382076 353965 392135 774727 811727 555819 467542 317584 309086 363246 364476 376627 383517 384314 390335 429152 427885 691595 721587 40.55 67.5 1
09:26:46 2023-09-28 363870 361177 95427 91618 146103 152854 151626 151224 98546 97662 112146 113281 137591 138744 387452 420178 1109976 1088167 395935 414543 128269 115080 127632 131213 151896 148722 142057 142372 89816 91385 278285 246294 723066 732821 228402 225507 295501 297117 353952 342812 360402 360713 373137 380456 354284 394471 778520 811338 555819 463336 319359 310895 363030 363961 377495 384668 384022 388894 427885 428859 692882 720184 40.55 67.5 1
09:26:47 2023-09-28 365628 364098 95532 91898 145729 153141 151525 151712 98413 97862 111800 113657 137209 139201 386776 414727 1114392 1094516 396637 414872 128016 115160 127598 131339 151199 149281 141626 142449 89660 91637 277274 248203 716868 725281 227757 223503 294443 297333 354488 342884 357229 363998 374471 381203 351866 390955 778108 810544 555819 469201 315395 311474 363836 362935 375163 382944 384844 387375 427438 426615 685776 721587 40.55 67.5 1
09:26:48 2023-09-28 363641 361173 95493 91585 146341 152464 152115 150982 98579 97695 112302 113281 137728 138744 387646 415052 1109627 1096074 396115 413633 128453 112210 128205 129463 152358 149630 142185 142474 89907 91316 278630 248540 728236 728152 228365 224126 295057 295937 351997 345311 360531 360641 374137 382344 355468 390955 779327 818073 548532 469201 315690 310530 363836 362503 378329 381265 386334 387448 429688 429498 683766 721750 40.55 67.5 1
09:26:49 2023-09-28 364928 361146 95597 91618 146375 152464 152115 150982 98788 97395 112146 112939 137728 138482 387064 415205 1106828 1097634 396637 413669 128152 115012 127932 131122 151929 149002 141893 142182 89816 91289 277775 247837 727601 727956 226173 223244 294514 297789 351465 342884 358306 362971 373017 378896 353109 392135 779108 820978 555819 467616 315509 311698 360952 362862 378826 383070 386151 389265 429493 430535 687794 720184 40.55 67.5 1
09:26:50 2023-09-28 366746 361177 95460 91745 146341 152747 152009 151224 98579 97695 111997 113527 137740 138923 387357 414763 1103078 1091164 400611 414072 128016 112299 128062 129477 151896 149106 141893 142182 89755 91289 278285 247837 726858 727410 227115 224820 293816 297608 351997 343303 357767 360821 375560 380065 353639 390991 773945 822587 561947 469201 318106 309590 364866 362935 378970 381265 384932 390335 426932 430513 687794 719541 40.55 67.5 1
09:26:51 2023-09-28 366227 363793 95568 91618 146919 150401 152047 151022 98579 97395 112302 113281 139833 138583 387128 418928 1097609 1086788 398808 414216 128487 115046 128021 131213 151929 148722 142049 142212 89849 91323 277775 246438 728720 731723 227435 223538 294122 297897 351141 342632 360294 360605 375417 378226 355971 394398 777115 818272 557153 464575 317294 310060 364093 362935 379006 384418 384168 387448 425318 430759 692845 721476 40.55 67.5 1
09:26:52 2023-09-28 368794 364864 93841 91958 146096 153176 152013 152061 98415 97864 112008 113592 137392 139221 386340 419063 1105222 1082089 401141 413964 127906 115240 127598 131373 151584 149630 139777 142449 89660 91448 277274 249070 720395 729574 227757 225395 293546 297543 353988 342848 359171 362971 377292 380331 351938 393077 773592 811727 557153 466513 315762 311002 363317 360893 376362 384398 386061 390335 425203 427921 693365 719541 40.55 67.5 1
09:26:53 2023-09-28 364161 362230 95398 91778 146341 152889 152009 151258 98546 97695 112146 113314 137591 138779 387028 415496 1106828 1086788 397953 414872 128063 115160 127632 131248 151692 149281 141812 138786 89932 91438 280740 249246 738905 733679 226970 224751 294051 296419 353988 342776 359244 360785 375560 382076 353965 392471 775113 811727 548039 467211 315401 309555 365899 361925 376627 383553 384895 390923 429688 427921 691890 721587 40.55 67.5 1
09:26:54 2023-09-28 365083 363579 95697 91589 145862 152605 151904 151224 98546 97833 112146 113281 137495 138930 386483 416477 1109791 1091299 396601 414288 127940 115000 127632 131213 151267 149281 141858 142315 89816 91323 277775 247837 728273 729574 226173 223469 295343 296879 351997 342848 360546 362971 373314 380633 354716 395177 778556 811727 557153 463700 317584 311510 363030 363961 377796 385209 385204 387375 428411 428949 692882 720221 40.55 67.5 1
09:26:55 2023-09-28 365192 363507 95233 91938 145629 152924 151174 151292 98378 97862 111800 113690 137400 139201 386483 415052 1112850 1096116 398663 414655 127668 112373 127339 129657 151653 149628 139548 138881 89718 91505 280740 248540 722295 729574 226173 223503 293979 297428 351997 342606 360546 361995 374186 380652 353965 394581 779697 809400 553800 464392 315762 312019 363066 363961 378098 385480 386608 387375 427774 429205 690853 720184 40.55 67.5 1
09:26:56 2023-09-28 365192 361212 95398 91938 145823 152924 151932 151292 98546 97895 112146 113723 137400 139430 387085 415052 1114466 1094516 396673 414908 128063 115115 127598 131373 151233 149316 141626 142449 89660 91608 279863 248552 730352 726342 226173 224507 294122 297789 352284 342884 358342 363998 374471 380350 351614 391879 780991 811581 555819 469201 315545 311805 364057 363889 376183 383375 387707 387448 427738 427249 689497 723090 40.55 67.5 1
09:26:57 2023-09-28 364828 361181 95497 91618 146336 152499 152435 151434 98653 97698 112286 113216 137782 138571 387502 417699 1105859 1097560 399654 413597 128152 115046 128055 131213 151963 149244 141927 142147 89849 91323 277274 247136 727262 728875 226876 223434 295135 297789 351997 342884 358378 363998 373314 378932 353675 392171 779327 820843 557153 467873 315762 311474 360988 362935 379006 383248 386061 386794 427392 430616 687831 719130 40.55 67.5 1
09:26:58 2023-09-28 367045 361151 95436 91618 146336 151048 151904 150914 98546 97395 112146 113314 137732 138613 387064 415052 1103656 1092924 402510 413633 128152 115012 127632 131066 151449 149176 141812 142182 89849 91352 278285 247661 727212 726531 228814 224682 293611 297536 351889 342848 358271 365028 375981 378791 355396 391989 775149 820263 551166 467873 314951 312427 364572 360821 378365 383284 385151 390929 428280 429944 681763 719541 40.55 67.5 1
09:26:59 2023-09-28 366995 363066 95590 91486 146339 150185 152013 150985 98718 97564 112146 113093 137591 138535 386483 420955 1100730 1086788 398881 413633 128152 112299 127952 131213 151618 149212 141696 142083 89882 90913 280185 246438 728932 731128 227115 223538 294479 297789 350935 342884 360256 360929 375297 378366 353179 394581 775113 819684 557153 464429 317657 310095 364093 362935 379006 384668 384932 387484 425835 431798 692882 719541 40.55 67.5 1
09:27:00 2023-09-28 366529 363543 95402 91778 145866 152889 151208 151224 98478 97428 112068 113469 137400 138973 386483 417097 1102837 1083665 403463 414288 127852 115080 127428 129588 151863 149383 139743 142414 89751 91316 278285 248540 721638 731531 227757 224716 293226 297789 351997 342848 360292 362717 375417 377767 354716 394508 775076 817999 549233 466001 317584 310713 364608 360821 378934 385209 385477 387448 427675 430535 692845 719541 40.55 67.5 1
09:27:01 2023-09-28 363863 361177 93967 91871 146269 150255 151626 151191 98546 97395 112146 113281 137488 138710 386412 415135 1106828 1084279 395306 414836 128152 115206 127598 131339 151686 149313 141824 142380 89816 91289 280185 248893 721852 733863 227115 224629 295794 296562 353988 342848 359135 360785 375261 382344 354716 392171 775040 811759 549395 466591 318069 309519 365124 364734 376627 383517 384895 390887 429991 427974 693858 722040 40.55 67.5 1
09:27:02 2023-09-28 363570 361146 95530 91711 146069 152605 151660 151191 98513 97662 112146 113281 137400 138888 387049 419928 1112539 1091439 397953 413780 127982 112290 128205 129477 152004 149035 141725 142345 89816 91352 278285 248188 723673 732677 228079 223434 295794 297261 353539 342776 360510 360929 373279 381203 354967 395466 778483 814027 557153 463627 317621 310966 363030 363961 377760 385209 384278 387339 429049 428904 692845 720148 40.55 67.5 1
09:27:03 2023-09-28 365192 363989 95398 91871 145823 153063 151174 151258 98513 97395 112146 113281 139994 138710 386756 417545 1109590 1091262 396637 414216 127695 115206 127564 131464 151199 149070 141626 142414 89816 91415 277775 248188 720016 731123 228402 223503 294158 297507 351997 342282 360330 363816 374150 380919 354857 395273 779477 810362 550533 464174 317403 311769 363030 363961 377760 385751 386061 387231 427774 429125 691830 720184 40.55 67.5 1
09:27:04 2023-09-28 365192 364025 93971 91929 146234 150460 151979 151610 98415 97764 111974 113559 137526 139642 386848 414836 1112776 1094479 396637 414255 128146 112430 127564 131361 151233 148966 141725 142380 89899 91501 278716 248552 719115 725444 227757 224612 295526 296031 354989 342884 357767 363998 374435 382309 351902 390955 778483 811727 554484 470349 315654 310646 364093 363704 375462 382371 385115 387448 427792 427178 683766 721587 40.55 67.5 1
09:27:05 2023-09-28 360947 363720 95568 91585 146014 149725 152081 150538 98546 97362 112146 113203 137672 138538 387028 415052 1109976 1098141 393810 413597 128542 115012 128199 128938 152426 149002 141858 142147 89849 91405 276433 248540 731477 728669 228079 224560 296556 296340 351853 345763 360824 362826 373959 382309 353675 391195 780802 818616 561867 469201 315726 311002 364093 363047 378754 382908 386608 387484 430329 430477 685254 721714 40.55 67.5 1
09:27:06 2023-09-28 368308 363579 93981 91642 146031 150219 152047 151191 98513 97662 112302 113494 137779 138740 386412 414396 1103619 1094425 401782 413597 128118 115012 127987 131270 151686 149228 141858 142380 89816 91352 276433 247837 728341 726819 228079 224664 293546 297428 351997 342884 358306 364770 376690 378896 355468 392135 776210 820843 555819 469201 315137 312019 364608 360893 378041 383517 386000 387448 425203 430441 685585 721314 40.55 67.5 1
09:27:07 2023-09-28 366227 361146 95530 91745 145617 150114 151975 151191 98546 97662 112146 113314 137659 138779 386483 414750 1100386 1088094 399863 414547 128180 112364 127993 129477 152072 149105 140070 142708 89965 91283 276433 248364 740600 728397 227115 224855 295522 297500 351780 343339 358271 360857 376089 380598 356614 391843 774492 823169 561947 467506 318069 310246 365124 363448 378934 382032 385477 390611 430028 430477 688806 719541 40.55 67.5 1
09:27:08 2023-09-28 369869 361142 95526 91871 145827 153103 151870 151752 98582 97662 112146 113469 137784 139070 386448 417026 1101712 1084435 402534 413633 127906 115149 127598 131339 151686 149281 141631 142414 89816 91352 277775 248269 725565 731123 227757 224473 292334 297789 353807 342848 360220 362971 376690 378896 353965 393935 772779 811374 561947 465086 315798 311002 364793 360857 377459 384668 386061 387484 427675 427636 692845 719504 40.55 67.5 1
09:27:09 2023-09-28 364973 361151 95464 91589 146279 151048 151626 151224 98620 97865 112217 113527 137389 139062 386340 418580 1106718 1085271 396493 416915 127947 115160 127775 131430 151686 149281 141858 141237 89849 91415 278285 249246 719797 730570 227115 225681 294122 296699 354488 342884 359388 360929 376403 382344 353965 393319 773945 811727 557153 466881 315726 310060 364082 363961 376627 384398 385184 391476 429013 427921 691890 720563 40.55 67.4 1
09:27:10 2023-09-28 362735 362004 95493 91585 146205 152640 151836 151224 98546 97925 112146 113314 137400 138710 386483 418928 1106828 1088335 394991 414836 128152 115126 127632 131213 151686 149002 141661 142216 89755 91415 277775 248188 722495 732159 227596 225666 295465 297219 353807 344352 360112 360677 373994 381899 354821 393730 778550 811581 555819 465086 318817 310024 363836 364554 376376 383482 384006 387448 429688 429212 695573 722613 40.55 67.5 1
09:27:11 2023-09-28 366630 364098 93920 91771 145695 153141 151525 151157 98415 97898 111974 113592 137270 139201 386140 415016 1114645 1096889 396565 414836 128084 115160 127564 129588 151937 149402 141626 142449 89722 91448 279863 249246 720395 727373 228079 224473 294122 297297 354739 342884 357767 363998 375560 382344 351938 390955 777345 812876 554484 469201 315654 311038 364093 363704 377387 382944 385151 387448 427774 427249 683766 719879 40.55 67.5 1
09:27:12 2023-09-28 361677 360858 95597 91585 146341 152570 152115 150740 98546 97395 112302 113093 137495 138675 387028 415052 1107946 1097634 393533 413633 128576 112156 128021 131213 152004 148722 140133 140547 90056 91283 278285 247837 731249 728669 228240 224716 295816 297018 351997 345799 358306 362971 373874 382096 355789 391785 779623 811410 561947 470677 315509 311627 364093 363047 378934 382371 386608 387520 430078 429872 685254 721203 40.55 67.5 1
09:27:13 2023-09-28 367483 363066 95530 91552 145866 152464 151945 151191 98587 97362 112146 113281 137495 139290 386776 413449 1103619 1088204 401360 413597 128152 115080 127598 131213 151686 149002 141858 142182 89816 91289 277775 248364 740723 726089 227757 224855 292780 297789 351997 342884 357229 363998 376725 378932 354967 390955 775113 817839 555819 470534 315173 311038 363282 360893 378631 382640 385151 389748 425835 429800 684612 719541 40.55 67.5 1
09:27:14 2023-09-28 365192 363547 95563 91585 146298 152459 152115 150982 98579 97695 112146 113203 137400 138675 386483 417219 1102930 1091414 398808 415329 128405 112080 128096 129263 152072 148966 139973 142410 89784 91289 278285 247837 727474 730741 227757 225018 293674 297789 351997 343339 359823 360893 374975 380633 354774 394265 774492 820843 557153 466184 318592 310060 364608 363704 379006 383553 383406 389712 427438 431530 691890 721075 40.55 67.5 1
09:27:15 2023-09-28 366746 361151 95499 91808 146090 152747 151208 151258 98446 97728 112146 113502 137400 138938 388458 415170 1106828 1082089 396673 413633 128152 115240 127598 131213 151233 149281 141626 142414 89816 91448 279863 249246 722825 729574 227435 225552 294229 297297 354488 342884 359424 362971 377859 381773 353965 393319 773908 811727 557153 467211 315798 310530 364338 363704 376627 384398 386334 391476 427738 427979 691890 719541 40.55 67.5 1
09:27:16 2023-09-28 363098 361146 93971 91638 146066 150290 151945 151090 98415 97630 112008 113404 137297 138571 386304 418750 1106681 1088265 394714 414216 128152 115080 127993 129374 151652 149145 141725 142380 89816 91309 278285 248188 726505 732821 227596 224317 296246 296843 351997 342884 359424 360821 374400 382076 354967 393355 775113 814067 564652 464393 318628 310024 364093 362757 377760 383589 384006 387484 429688 428917 694881 721365 40.55 67.5 1
09:27:17 2023-09-28 364676 361186 95468 91618 146205 152605 151660 150807 98546 97395 112146 113281 137400 138675 385868 420657 1108768 1091299 396565 413633 128152 115046 127632 131304 151233 149002 141858 142182 89693 91289 277274 248540 724532 731780 229049 224369 295236 297608 353738 342390 360438 364770 374293 381025 354967 395177 779252 810544 544961 464721 315726 311948 363030 363961 377796 385536 386608 387375 427774 429255 693858 722613 40.55 67.5 1
09:27:18 2023-09-28 363461 363066 95689 91583 146199 150185 152013 150740 98513 97395 112146 112939 138086 139276 387028 415052 1109627 1097634 396751 414727 128186 115046 128021 129334 151824 148794 141696 142182 89849 91289 277775 247837 731682 725512 225981 224473 296246 296807 351997 343303 358342 362971 373314 380633 354206 392135 779697 818453 560595 467873 315762 311002 363030 364476 379006 382944 386608 387375 429085 431422 685776 720184 40.55 67.5 1
09:27:19 2023-09-28 367082 360602 95559 91618 146341 151048 151904 151086 98546 97395 112146 113281 137495 138717 386448 413974 1104439 1096074 401004 416474 128269 112364 128116 129374 151937 149421 139777 142241 89907 91283 276254 247661 727683 726604 226841 225666 294201 300677 351708 344787 358847 363011 375560 378932 353144 393173 778520 820227 555819 466844 315654 312713 363066 360893 378934 383517 385151 387375 425203 430477 684770 721587 40.55 67.4 1
09:27:20 2023-09-28 366476 363800 95597 91552 146442 152287 152429 150257 98653 97630 112146 113203 137400 138517 387628 415787 1097609 1089110 396637 413633 128755 114818 128356 128938 152102 148589 141966 142112 89816 91415 277775 247837 728603 729542 227435 224820 294479 297789 351997 343303 360510 360929 375560 378967 354277 394544 775076 820843 557153 466001 318592 310060 364608 363448 379006 383553 384895 387520 427827 431798 693858 719541 40.55 67.5 1
09:27:21 2023-09-28 367782 360566 93971 91745 145857 152605 151241 151191 98579 97695 112061 113527 137419 138888 386032 417247 1102295 1088215 402388 413453 127982 112397 127564 131270 151233 149348 141571 142372 89932 91316 280740 247837 727002 732300 226104 224751 293546 297789 351997 342848 360510 362971 376690 378896 354716 394581 774492 816189 559822 465264 317621 311002 364350 360821 378329 385209 385514 387520 425269 429836 692845 719471 40.55 67.5 1
09:27:22 2023-09-28 363089 360889 95431 91618 145866 152640 151660 150948 98546 97395 112068 113281 139966 138710 386448 417647 1106828 1087561 394194 414252 128029 115012 127598 131179 151233 148480 141674 142113 89816 91385 279863 247837 725916 732760 227757 224161 296246 296843 353988 342884 358883 360857 374471 382380 354967 393355 776210 811727 549849 466513 319079 309590 364608 362757 377495 383589 384314 389748 429809 428895 692882 722391 40.55 67.5 1
09:27:23 2023-09-28 365294 363477 93971 91612 146031 150391 151701 151123 98657 97597 112164 113371 137488 138553 385326 418305 1109553 1091327 398519 413597 128118 115080 127598 131213 151764 148617 141674 142415 89849 91385 278612 248540 726741 729656 226841 224126 295586 297897 351997 342848 360582 363998 374435 381238 353144 395738 779697 811727 555819 463700 317621 311983 363030 363961 378667 385751 385514 387411 429112 428875 692845 720221 40.55 67.5 1
09:27:24 2023-09-28 364934 363793 95369 91942 145359 150286 151140 151292 98378 97862 111800 113502 137209 139171 385868 415052 1114392 1092975 396601 414678 127729 115183 127177 131373 151165 149206 139449 141336 89652 91724 278675 248893 721785 728839 228402 226675 295164 297608 351925 342812 360510 364255 374435 381238 354748 394251 779071 810544 557422 464393 315473 312754 363066 363448 377796 384938 386314 387411 427774 427957 691890 720148 40.55 67.5 1
09:27:25 2023-09-28 360803 361872 95534 91598 146336 152322 152282 150918 98653 97330 112146 112939 137591 138289 386776 414763 1109976 1097634 395140 413306 128152 114898 128021 128938 151686 148310 141661 142112 89816 91256 277775 247136 731021 726342 225789 224161 296246 296879 351997 343063 358378 362971 373314 380065 354206 392208 779697 820263 554484 467873 315762 311002 360988 363961 379006 383553 386608 387375 427890 431692 687831 720184 40.55 67.5 1
09:27:26 2023-09-28 367265 360106 95680 91585 146676 150185 151660 150672 98446 97395 112068 112939 137400 138517 385326 415052 1106970 1094501 402510 412835 128016 112136 127530 129297 151794 149193 139860 142669 89936 91289 292531 247486 725383 725942 228402 225099 293959 297897 351997 342884 359135 365028 376725 378932 352156 393041 777382 820978 555819 467873 315173 312933 364093 360893 378934 383553 385729 387448 425318 430477 682727 719209 40.55 67.5 1
09:27:27 2023-09-28 365192 360071 95370 91634 145993 149800 151660 150740 98546 97362 112146 112971 137577 138354 385868 417718 1097609 1085243 400149 412398 128220 114852 127632 129289 151686 148656 140221 142112 89849 91289 276433 246438 733191 731892 228133 224855 295526 297464 351713 342884 360510 360929 375596 378896 353710 395177 775113 817876 550673 464392 315478 310566 364608 360893 379006 385209 385204 387520 425835 431458 692355 719541 40.55 67.5 1
09:27:28 2023-09-28 368224 360610 95398 91782 145385 150078 151566 151542 98484 97865 112043 113559 137391 139140 386304 418580 1106220 1085202 402213 414252 127729 115115 127510 129521 151483 149211 141592 142449 89755 91448 278716 248893 724548 729783 226139 224890 293546 297428 353988 342848 359424 362971 376761 378967 351938 393949 772852 811302 557153 465122 315762 310748 362702 360893 376663 384668 386608 390299 425433 427957 691830 719504 40.55 67.5 1
09:27:29 2023-09-28 362541 360916 95402 91585 145592 149800 151208 150982 98378 97428 112068 113203 137290 138674 385326 418634 1106828 1088130 394159 413015 128186 115046 127632 131213 151754 148794 141430 142182 89788 91323 274188 247837 723313 731641 226173 223503 296246 296519 351997 342884 360582 360929 374435 382380 359002 395457 779108 811338 549849 463736 319079 310530 363836 362503 377796 384668 384932 390966 430078 429550 697282 723641 40.55 67.5 1
09:27:30 2023-09-28 365367 361024 95529 91738 145997 150114 152116 151123 98446 97662 112068 113314 137290 138569 387333 417255 1109976 1090524 396565 413633 127838 114886 127598 131032 151233 148794 141661 142182 89849 91511 278716 247837 726233 731201 226208 223503 295379 297897 351997 342848 360582 363741 374400 380935 354967 395457 779108 811727 555819 463664 317621 311510 363030 363961 378365 385751 386061 387411 429147 429836 692882 720184 40.55 67.5 1
09:27:31 2023-09-28 364928 361146 95167 91904 145393 152710 150898 151258 98210 97862 111689 113502 136829 139201 385290 414760 1112813 1091289 396601 413633 127729 112438 127359 129622 151031 149662 139369 138665 89657 91508 278285 249070 717677 728447 228402 224126 295343 297789 351997 342848 360294 364919 374471 380633 353965 394581 779327 809275 552483 465122 316640 311983 363066 363448 376663 385209 384844 387448 427774 427921 690909 720816 40.55 67.5 1
09:27:32 2023-09-28 360943 360071 93971 91453 146265 152287 151870 150602 98546 97330 112173 112874 139834 137767 385326 415052 1106043 1096853 393846 412398 128453 114932 127809 129075 151719 148310 141661 141915 89849 90880 277775 246438 739999 727405 228079 223469 296038 297789 351997 342788 358883 361995 373874 378932 353675 393077 778556 820843 555986 467873 315798 312055 360988 362935 379006 383517 386608 387103 426258 431155 687831 721587 40.55 67.5 1
09:27:33 2023-09-28 367676 362962 95427 91489 146680 150181 151803 150773 98587 97395 112146 113339 137419 138761 388730 412871 1106220 1091439 401178 413417 127947 112222 127850 129442 151618 148410 141880 142666 89816 91256 278612 248151 741442 726604 226139 225169 293959 297897 351997 342884 358019 364512 377292 378932 355217 391544 775076 817226 555819 469867 315359 311474 365124 362935 378595 382944 386236 390299 425897 429478 684612 718957 40.55 67.5 1
09:27:34 2023-09-28 365192 362658 95530 91552 146821 150185 151735 150948 98546 97362 112146 113093 137495 138220 385290 417647 1097609 1086788 398663 413270 128118 114978 127598 128938 151720 148271 141674 142462 89849 91289 277775 246264 725837 731723 226139 224820 295100 299582 351677 342848 360546 362971 376089 378896 354206 395701 775113 819647 558488 464721 318555 310966 364866 362935 379006 385209 385477 389712 426544 431762 692809 719541 40.55 67.5 1
09:27:35 2023-09-28 368198 362994 93716 91765 145626 153106 151763 151157 98415 97597 111974 113559 137358 138764 387444 417400 1101983 1082052 401068 413928 127872 112299 127564 131396 151165 148687 139661 142410 89784 91478 279863 248540 723791 731123 227757 224820 293959 299473 351997 342848 360510 362971 375525 378861 354967 395140 773945 811374 559822 464721 317584 312071 364608 360821 378595 385480 385514 387484 424834 430006 693858 718957 40.55 67.5 1
09:27:36 2023-09-28 360947 360610 95402 91552 145827 152677 151208 150841 98513 97362 112034 113249 137400 138579 385290 419692 1106828 1087561 393533 413306 128029 114978 127598 129345 151199 148621 141626 142112 89722 91256 277274 247837 727514 731796 226139 224161 296246 297507 353988 342884 360474 360893 374435 382344 354967 394544 776378 812876 555819 464356 319042 310060 364093 364882 378041 384346 384293 387339 429847 429273 696823 722502 40.55 67.5 1
09:27:37 2023-09-28 363980 363066 95664 91552 145827 152570 151174 150948 98446 97666 112146 112906 137400 138675 384677 415787 1110164 1088130 397880 412979 128029 115012 127564 128938 151517 149004 139388 142013 89755 91289 279863 247837 728377 728434 229049 224473 294229 297753 351997 342570 360256 363998 374435 380900 354465 395457 779623 809327 552648 464356 315726 311983 363030 363961 377459 385751 387157 387375 427917 428824 691890 722613 40.55 67.5 1
09:27:38 2023-09-28 364349 360858 95364 91581 145819 152819 151174 150740 98345 97695 111766 113281 137209 138710 385254 413741 1112813 1094479 398803 413964 127879 112299 127462 129196 151550 148862 139743 142509 89718 91283 278285 249246 727139 721129 226139 224647 294957 296562 354739 344824 357767 363741 375417 382953 353965 390919 776246 811727 553150 469867 315654 311220 364093 364476 376026 382336 387432 387484 429991 427890 683729 721587 40.55 67.5 1
09:27:39 2023-09-28 365934 360808 95534 91585 145930 151048 151660 150706 98513 97362 112111 112939 137404 138220 385326 415052 1103619 1094516 400647 412398 128118 114978 127632 129345 151754 148759 141626 142013 89849 91289 278285 247136 725383 725575 227228 224473 294407 297536 351997 344824 359135 362757 375560 378932 353923 393355 779289 820843 555819 467873 315726 312933 363579 360893 378970 383553 386000 387411 426468 431422 687426 721587 40.55 67.5 1
09:27:40 2023-09-28 367119 360602 95460 91585 145832 152535 151701 151056 98620 97666 112251 113216 137392 138571 386619 412398 1103041 1091401 400575 412327 128023 115012 127598 129117 151233 149317 139743 142112 89784 91256 278285 247661 727540 725209 227757 225552 294158 297789 351997 344824 357229 362971 377557 380331 355720 390919 774492 816073 560595 470534 315365 311002 363282 362935 378934 382371 385693 391476 426481 430688 684612 719504 40.55 67.5 1
09:27:41 2023-09-28 365957 360531 95497 91552 145866 152570 151626 150773 98513 97362 112146 113093 137400 138255 385254 419729 1097609 1084435 399299 412363 127906 114978 127632 129117 151584 149212 141626 142380 89849 91256 277274 246438 725094 731645 226139 224820 295343 299262 351961 342884 360510 362971 375596 378896 353675 395457 774653 817262 557153 465086 318555 311002 364608 362935 379006 385209 385514 389712 428777 432118 695684 719209 40.55 67.5 1
09:27:42 2023-09-28 367503 363066 95527 91771 145695 153071 151106 151123 98382 97731 111766 113436 137132 138744 385254 418471 1103826 1082015 401324 412979 127695 112341 127496 131396 151165 149037 139388 142380 89816 91448 279863 248540 718814 731641 226173 224855 293959 299473 351997 342848 360546 362971 376124 378896 354967 395738 775076 816036 556434 465338 318106 311002 364608 360857 378934 385751 386334 389712 425203 431218 692882 719504 40.55 67.5 1
09:27:43 2023-09-28 363057 360606 95530 91618 145832 152605 151208 150740 98446 97395 111956 113281 137400 138910 385254 415052 1106828 1085206 394159 412728 128029 115012 127598 129255 151199 148759 141430 142147 89816 91415 277775 248364 722175 731641 227435 224612 296038 296843 353988 342884 359967 360857 376124 382917 354967 393355 775113 811727 555819 468590 318301 309776 366122 364992 377049 383410 384749 391018 430383 428761 693747 721587 40.55 67.5 1
09:27:44 2023-09-28 363021 362726 95394 91585 146066 150080 151593 150504 98513 97362 112034 113339 137351 138482 385254 417682 1109976 1088130 395027 413597 128029 114978 127564 130998 151680 148724 141626 142112 89849 91289 288523 247837 723916 730606 226173 223503 295830 297753 351997 342848 360546 362971 374137 381238 355468 395738 778736 814027 557153 463664 318106 311474 363030 364476 378329 385751 385204 387411 429688 429890 695684 722613 40.55 67.5 1
09:27:45 2023-09-28 364640 362962 95199 91745 145355 152708 151106 151224 98378 97395 112068 113249 137209 138888 387356 414799 1112987 1091439 396421 414072 127526 112308 127339 129657 151098 149070 139000 142380 89660 91352 278285 247837 723187 729501 226841 224473 295543 297009 353988 342848 360546 364512 374435 381203 354967 395738 778520 809400 555117 464028 315473 312019 363543 363961 378329 385751 386608 387411 428712 430174 693858 722613 40.55 67.5 1
09:27:46 2023-09-28 360659 363539 95464 91745 145866 149725 151626 150740 98413 97395 111990 112939 137209 138486 385290 414750 1109976 1092924 395420 413270 128152 114966 127598 128938 151652 148310 141824 142112 89755 91289 277775 247837 723066 721129 226173 224855 295924 296555 353988 343339 358883 363741 374137 382344 356907 392171 779697 817226 557153 468134 315798 311698 363579 363047 379006 382944 386608 387448 430042 430607 685776 720184 40.55 67.5 1
09:27:47 2023-09-28 365192 362443 93971 91802 146061 150290 151559 150639 98415 97297 112199 113183 137488 138536 385146 414908 1103583 1096074 401041 412398 127913 115012 127598 129117 151686 148310 139743 140547 89932 91256 277775 246961 728814 721129 229428 224473 294479 297789 351997 344824 359424 362793 375261 378932 353958 393355 779660 820843 549356 467873 317584 312933 363030 362935 379006 383553 386882 387375 426468 431535 687794 719541 40.55 67.5 1
09:27:48 2023-09-28 365192 360067 95364 91585 145832 152429 151174 150740 98378 97362 111800 112939 137209 138404 385254 415016 1098792 1087561 396601 412363 128118 115012 127598 129220 151233 148310 141528 142048 89660 91289 277775 247486 724757 727405 227596 224855 294892 297789 351997 343374 359967 360929 376160 381167 355023 394544 773945 820843 555819 466591 318592 310060 364608 363704 380896 383232 385184 390632 427631 432263 691215 719356 40.55 67.5 1
09:27:49 2023-09-28 366859 360659 95593 91579 145686 152500 151140 150602 98378 97362 111956 113339 137862 138220 384677 416406 1097609 1085058 401324 412363 127906 115012 127598 131213 151720 148794 141493 142112 89816 91289 277775 247136 723434 730606 226173 224855 294201 299473 351997 342848 360546 362971 375596 378896 354967 395457 774140 811410 538363 465086 315545 311002 364608 360893 378934 385209 386334 389748 425167 430481 691632 718447 40.55 67.5 1
09:27:50 2023-09-28 360623 360036 95402 91573 145930 150626 151174 150740 98345 97395 112034 113203 137213 138482 385290 416371 1106828 1081927 393533 413306 127940 114978 127598 131088 151233 148515 141493 142112 89755 91131 278285 247837 737357 731780 227757 224855 296246 296699 351997 342884 359171 360821 374471 382684 353109 393656 779289 815385 549849 466367 318933 309666 365087 364992 377617 383375 384440 390299 430293 429161 692845 719209 40.55 67.5 1
09:27:51 2023-09-28 364773 363066 95460 91552 145866 152464 151208 151157 98552 97362 111956 112939 137209 138255 385254 419432 1109976 1088167 395935 413015 128152 115012 127598 129345 151132 149004 141430 142147 89693 91352 270241 247837 723556 729574 226876 224473 296038 297789 351997 342848 360618 363998 374435 381238 353144 395738 778662 811727 563300 463700 317621 311948 363030 363961 378365 383077 386061 387411 429085 429872 692845 722613 40.55 67.5 1
09:27:52 2023-09-28 364374 360071 95237 91904 144922 152889 151002 151224 98284 97833 111871 113527 137255 139027 385110 413669 1113135 1094554 399506 414072 127559 115149 127143 131248 150687 149281 139208 138881 89595 91448 278285 248540 719208 729022 229300 225152 295379 297789 351997 342848 360582 362503 374471 381238 354465 395738 779697 808755 551036 464392 315726 312677 363836 363961 378365 385751 384844 387411 429049 429935 691890 722100 40.55 67.5 1
09:27:53 2023-09-28 360722 360071 95436 91526 146341 152181 151626 150257 98446 97362 112068 112939 137400 138246 385290 414396 1106828 1096853 395140 412398 128186 114863 127632 128938 151686 148275 141626 141915 89816 91323 277775 247486 729341 725254 226173 224507 296246 297543 351997 343303 358378 363484 373314 380935 354206 392208 779660 818453 555819 467248 315798 311002 362774 361925 379006 383517 386608 387375 429295 431762 688479 722428 40.45 67.5 1
09:27:54 2023-09-28 367114 362436 95557 91490 146067 149699 151769 150437 98415 97297 111974 113028 137209 138220 385254 415016 1103751 1093553 401287 413306 128029 114932 127632 129297 151931 149004 141626 141979 89849 90913 288523 247136 729476 724548 226876 224855 294443 297789 351997 344824 359424 363082 376124 378932 353144 393949 778183 820263 557153 467542 315431 312933 364093 360893 378970 383553 386000 387448 425835 430477 684427 719541 40.45 67.5 1
09:27:55 2023-09-28 364676 360776 95675 91426 146710 149971 151241 150397 98513 97362 111990 112796 137400 137836 384983 417061 1097609 1085127 396385 412363 128029 114818 127632 128938 151233 148777 141468 142278 89660 90880 280599 246090 726531 731723 226173 224855 295343 299582 351997 342884 360546 362971 376425 378932 353675 395457 775076 819684 558488 464392 317815 310753 365087 362681 378501 385138 385367 389603 428886 431618 694807 719084 40.55 67.5 1
09:27:56 2023-09-28 367786 362695 95303 91618 145389 150374 151073 151090 98178 97662 111800 113281 136829 138714 385146 413974 1102019 1078984 400437 412398 127729 112254 127177 131179 151061 148687 139276 142212 89538 91385 279863 248364 718239 729574 226139 224855 293546 299715 351997 342848 360546 362971 376725 378932 354175 395177 773398 811374 557422 464757 317621 311190 364608 360857 377796 385480 386061 389748 427155 429197 691830 718484 40.55 67.5 1
09:27:57 2023-09-28 360659 360895 95431 91585 145862 152464 151174 150706 98284 97362 111800 113126 137209 138482 385254 417354 1106828 1087561 394123 412398 127940 114966 127598 131088 151233 148310 141592 142013 89660 91289 277775 248540 729501 731641 226139 224473 296246 297333 353988 342884 360546 360605 374221 382096 355538 394398 776100 812803 555819 464210 318897 310388 364057 364992 377724 383589 384314 387520 430114 429872 694845 722613 40.55 67.5 1
09:27:58 2023-09-28 363026 361024 93841 91638 145862 152357 151174 150602 98378 97362 111956 112939 137209 137871 384100 415205 1109976 1088130 395935 412728 127906 114932 127598 129110 151098 148900 141408 142083 89693 91227 277775 247661 724455 727441 226876 224896 295379 297789 351997 342606 360546 362503 374471 380971 354716 395738 779660 809400 553800 464757 315762 312019 363579 363961 377832 385480 386936 387448 429040 429197 691890 720148 40.55 67.5 1
09:27:59 2023-09-28 364676 360930 95237 91630 145622 150290 151491 151090 98247 97892 111818 113404 137107 138896 385110 412398 1113135 1092887 396565 413306 127763 115012 127393 129374 151165 148275 139291 141984 89538 91183 278285 249070 718542 725575 226173 224855 295379 296879 352320 344606 357803 363998 375596 383257 354465 392135 779327 811727 554484 469201 315726 311729 364093 363414 376062 382944 385151 387484 429688 428135 685924 721587 40.55 67.5 1
09:28:00 2023-09-28 366746 361024 95577 91426 145853 152357 151208 150257 98378 97362 111956 112939 137209 137836 384748 415052 1103656 1094479 400082 412398 127940 114932 127598 128938 151199 148464 141430 141915 89693 90880 277775 246961 723148 724364 226876 224855 294443 297789 351997 344824 359424 363047 376425 379002 353675 393392 777969 820978 555819 467873 315690 312825 364093 362935 379006 383589 389048 391523 428813 431175 686560 722555 40.55 67.5 1
09:28:01 2023-09-28 366190 361024 95593 91579 145720 150080 151525 150807 98378 97395 112068 113281 137385 138502 384100 412219 1098828 1088335 399408 413015 127940 115012 127598 129289 150997 149004 141434 141984 89816 90913 277274 247486 722337 721129 225981 225587 294479 297789 351997 343303 358055 360929 376761 381203 353675 391858 773945 820843 559242 467821 317621 311593 363282 363448 378934 382103 386061 391512 427868 430477 685739 719504 40.55 67.5 1
09:28:02 2023-09-28 367963 360032 95233 91618 146277 150185 151174 150639 98243 97395 111990 112971 137209 138714 384136 414009 1102019 1082089 401360 412398 127695 114966 127177 129334 151061 148480 141490 142216 89693 91385 292531 247837 724621 729651 226173 224890 293546 297897 353988 342848 360510 363484 377895 378967 354716 394618 776489 816226 552483 464867 317476 311368 365124 360713 377617 385680 387083 390154 428886 429197 693858 718994 40.55 67.5 1
09:28:03 2023-09-28 364928 362998 95402 91552 145832 152464 151174 150740 98349 97698 111990 113314 137209 138980 384712 413938 1106043 1082089 395341 412147 127940 115046 127564 131213 151199 148480 141486 142014 89755 91385 277415 248540 723272 729651 227115 225623 295830 297543 352284 342884 359749 360929 377895 382953 354967 393986 774529 811727 557153 466184 317621 310095 364409 362503 377229 384398 386608 391826 429179 427957 690873 719541 40.55 67.5 1
09:28:04 2023-09-28 364048 361028 95430 91552 145832 152535 151626 150706 98446 97395 112034 113171 137209 138255 384989 415787 1109976 1088130 395899 412363 128111 114978 127564 128938 151165 148306 141687 142272 89660 91256 280185 247661 723109 728529 227228 224820 295708 297500 353807 342559 360330 365028 375382 381595 355432 396433 779440 809181 556764 463627 315437 311983 364093 363961 378754 385751 387432 389707 427872 430441 691743 722613 40.55 67.5 1
09:28:05 2023-09-28 364116 361024 93721 91711 145523 150396 151140 150985 98345 97395 111766 113436 136761 138718 384641 412542 1111951 1093624 396529 413561 127661 114978 127177 131213 151132 148777 139276 142203 89660 91415 292531 249070 717620 726887 226841 224855 295343 297897 354989 344824 358342 364770 376089 382881 354465 392135 777382 811727 557153 469201 315654 311948 364093 363961 377922 383482 385151 387448 427845 427885 685218 723145 40.55 67.5 1
09:28:06 2023-09-28 360623 360596 93971 91453 145923 149861 151559 150639 98382 97264 111940 113183 137324 137802 384911 413776 1109976 1097643 395140 412327 128084 112123 127598 128938 151937 148305 141683 142278 89784 91256 277775 247661 729114 721197 226173 224855 297081 297090 351997 343339 359388 363741 373839 381203 357702 393319 779660 818417 555819 468868 317548 311364 363030 364734 379006 383482 387157 387411 430078 431798 685776 722613 40.55 67.5 1
09:28:07 2023-09-28 366812 361024 95430 91552 145626 149590 151174 150706 98545 97362 111921 112939 137273 138525 385254 411276 1100152 1088094 398917 412363 128118 115012 127598 129117 151199 148621 141592 141915 89816 91415 276433 248269 738905 726604 226139 225587 294443 297428 351997 344824 357767 363998 377859 380598 353639 391508 775076 817226 555819 468516 315690 311444 365312 362681 378610 382892 389639 391367 428886 432930 685511 719283 40.55 67.5 1
09:28:08 2023-09-28 365010 360983 95562 91585 145917 149520 151626 152012 98519 97362 112077 112939 137157 138501 385254 414799 1097609 1088335 396565 412363 128152 114784 127987 128938 151686 147893 141626 141845 89784 91415 276433 247661 726489 727369 227757 225203 296150 297356 351997 343339 360474 360929 376425 380633 355023 394544 774456 820843 564652 464794 319079 312034 365124 363961 381150 384632 385477 390574 427774 432711 693365 719504 40.55 67.5 1
09:28:09 2023-09-28 367265 361019 95369 91808 145415 150114 151140 151191 98345 97595 111766 113281 136846 138644 387356 417105 1100349 1078947 400720 412363 127661 115206 127353 129345 150997 148759 139291 142310 89538 91415 276433 248188 720185 729651 226139 224855 294201 300005 351997 342848 360546 363484 376403 378685 355825 395443 777115 816336 552483 464903 317888 311296 365087 360677 378898 385751 386608 389748 425273 431135 695301 718373 40.55 67.5 1
09:28:10 2023-09-28 366227 361024 95369 91765 145587 152677 151140 150948 98313 97662 111766 113630 137209 138710 384677 415052 1105222 1081247 398953 412363 127695 115046 127387 131179 151165 148445 139276 142113 89628 91415 279863 248540 720516 728520 226104 225902 294443 297753 354739 342884 359967 363730 378428 382344 354967 394544 772816 811727 561947 466477 317584 310682 364338 363448 376663 384668 387157 392103 427814 427925 691890 718409 40.55 67.5 1
09:28:11 2023-09-28 362735 361010 95534 91585 145930 150942 151208 150706 98345 97362 112034 113249 137404 138448 384947 417354 1109188 1089885 396714 412398 127906 114898 127530 128938 150963 147961 139471 142066 89816 91256 278285 247661 726830 731780 229662 224682 295472 297536 353952 342740 360474 364440 374257 381863 355935 396580 777932 811727 549849 465927 317779 311948 363543 364476 378595 385751 386498 387448 430107 430477 692845 722613 40.55 67.5 1
09:28:12 2023-09-28 363761 361024 95261 91745 145120 150396 150898 151123 98210 97695 111800 113314 136985 138710 384100 415016 1112813 1088167 395935 412979 127240 115080 127055 129368 151027 148895 139082 142414 89505 91415 292531 247837 717550 728470 226876 224820 295794 297536 351997 342848 360582 362757 374435 381238 354967 395738 778520 809327 553800 464356 315726 312897 363579 363961 378898 385751 385115 390929 431932 429852 693143 723090 40.55 67.5 1
09:28:13 2023-09-28 365294 363066 95457 91738 145660 150290 151073 151123 98313 97662 111800 113469 136795 139089 387628 413123 1111951 1094479 396529 413597 127770 112299 127441 129469 151165 148759 139291 142345 89660 91448 279863 249246 721605 721129 226806 224855 295343 297789 354989 344824 358847 362503 376124 382917 354716 392726 779071 811117 555819 468907 315690 311983 364608 363961 376591 383553 386000 387484 428023 427885 684770 721587 40.55 67.5 1
09:28:14 2023-09-28 366740 361028 95534 91552 145832 152322 151864 150257 98513 97362 112146 112906 137209 137836 387628 415052 1103619 1093701 400118 412001 127729 114943 127564 128938 151199 147961 141499 142066 89722 91256 277775 247136 724616 724548 227228 224855 294443 297789 351997 344824 359460 363047 376690 380065 353675 393949 777382 820978 557153 467579 315437 313265 364057 362790 378826 384219 388809 387303 428886 431472 683693 719541 40.55 67.5 1
09:28:15 2023-09-28 365188 361024 93913 91638 146583 150185 151174 150639 98345 97362 112008 113216 137175 137871 384677 411276 1100730 1090635 398917 412327 127906 114978 127564 129041 151165 148777 141584 142070 89660 91131 292531 247486 723922 726420 226139 225902 294479 297897 351997 345555 357731 363484 377557 380598 353639 391508 774492 818542 555819 468516 315726 311002 363827 362935 378898 382067 385115 391476 427183 430477 685585 721075 40.55 67.5 1
09:28:16 2023-09-28 367005 360740 95360 91581 145486 150110 151140 150948 98345 97362 111800 113093 137273 138547 384677 414009 1100730 1082052 401364 411711 127695 115046 127353 129345 150929 148654 139402 142112 89538 91289 276433 247661 722662 729537 228402 224855 294746 297505 353988 342740 360402 363668 377679 379853 354857 395554 772779 811338 538363 465086 317621 311444 365087 360821 377760 385209 386608 390632 426138 429836 693858 718447 40.55 67.5 1
09:28:17 2023-09-28 363834 360618 95269 91585 145205 149725 150938 150297 98210 97395 111766 113171 136863 138433 384100 415052 1106828 1082404 394749 412363 127818 115012 127475 131212 151165 149002 139388 142112 89660 91352 278716 248467 722703 729537 227115 225360 295794 296031 354488 342884 359424 360893 377557 382917 355468 393949 772816 810544 555819 466513 315762 309590 363827 364734 376663 384398 386061 391476 429688 427921 689820 719541 40.55 67.5 1
09:28:18 2023-09-28 363026 360578 95134 91711 145122 150219 150656 151016 98243 97362 111766 113281 136859 138744 384100 414360 1109553 1088130 396529 412363 127308 115046 126933 131213 150917 149002 139000 138595 89870 91342 276433 248291 722295 728669 227440 224716 295615 297608 353916 342668 360438 364770 374435 381773 354967 395480 779289 809290 553800 464028 315726 312677 363800 363961 378365 385751 385115 387448 427908 429836 694616 722613 40.55 67.5 1
09:28:19 2023-09-28 364161 361024 95369 91808 145227 150291 150935 150773 98345 97695 111766 113281 136795 138710 387356 412542 1111200 1092887 395377 412327 127729 115046 127353 129289 151165 147996 139082 142066 89538 91289 278612 249070 719104 726089 226841 224855 295057 297897 352320 344824 358342 364255 375596 383491 354465 392135 777382 811727 555819 469867 315401 311983 364093 363743 376340 383232 388772 389567 429013 427979 686560 720927 40.65 67.5 1
09:28:20 2023-09-28 360659 360988 93985 91456 146069 152040 151208 150257 98345 97432 112061 112906 137209 137802 384983 414396 1106755 1096041 394581 412363 128186 115012 127632 128938 151199 148205 141683 141877 89816 90880 277775 247136 737130 726531 226647 224890 296663 297507 351997 343303 359388 363741 373874 380633 354739 392726 779660 820396 554484 467873 315762 311002 360988 363961 379006 383517 386608 387411 429013 431803 685776 720184 40.65 67.5 1
09:28:21 2023-09-28 365712 361024 95331 91442 145621 152322 151174 150290 98446 97362 111800 112939 137209 137836 384677 411890 1100386 1088130 401364 411747 128152 114932 127598 128938 151165 147996 139645 142075 89693 90880 277775 247311 725311 725575 228617 225587 294479 297789 351997 342884 357767 364512 377859 380919 356618 391879 778220 817694 548039 470534 315509 311805 366158 362790 378754 383339 386308 390923 426276 430513 684390 719541 40.55 67.5 1
09:28:22 2023-09-28 364632 361024 95394 91589 146505 150484 151504 150190 98345 97362 111800 112906 137118 138255 384947 415016 1100386 1088335 396601 412363 128152 114886 127564 129085 151199 147961 141490 141976 89755 90880 278285 247486 728292 727473 226139 225395 295343 298122 351997 343374 360510 360929 376725 381203 355308 394544 773945 820843 555819 466513 319079 310530 363246 364476 381150 383553 385514 390887 427774 432407 691890 719541 40.55 67.5 1
09:28:23 2023-09-28 365170 360320 95303 91585 145390 150114 151002 150982 98210 97623 111800 113281 136850 138556 384100 415052 1103583 1078947 399836 412363 127695 115046 127353 131213 151027 148759 139000 142112 89693 91385 276433 248540 722697 730741 228725 226078 296145 297221 354989 342487 360112 363961 378248 381899 354857 394361 774727 811727 549849 466477 317294 311586 364373 362572 376663 385209 387157 391957 427103 429161 691595 719467 40.55 67.5 1
09:28:24 2023-09-28 361339 361019 95299 91585 145592 149800 151174 150740 98345 97395 111956 112939 136876 138354 387356 415052 1106828 1084435 394123 412363 127729 114932 127598 129255 151061 148310 141395 142013 89693 90880 276433 248188 725737 731123 227757 224855 295859 296483 353988 342884 359967 360893 376725 383526 353144 394544 775076 811727 557153 467542 318853 309807 363282 363011 377796 384668 385514 391512 430684 429138 693636 719246 40.55 67.5 1
09:28:25 2023-09-28 363021 361024 95229 91745 145188 150219 151106 151293 98378 97362 111835 113281 137178 138534 384100 414727 1109553 1088167 395341 412398 127607 115080 127393 129463 150997 148861 139353 142340 89751 91316 276433 247661 719685 730222 227475 224751 295472 297789 353988 342848 360618 365767 374328 382041 353639 396299 779252 811759 556599 464356 317657 312933 363579 361960 378934 383880 387157 387484 429498 430513 691830 722613 40.55 67.5 1
09:28:26 2023-09-28 363606 360062 95229 91841 145222 150396 150797 151224 98178 97728 111766 113469 136957 138744 384100 412542 1111988 1091336 395935 412363 127484 115000 127177 131248 150889 148480 139082 142174 89538 91448 278612 248540 717708 728470 227263 224890 295830 297789 353988 342848 360582 363011 375596 381238 354967 396299 778520 808792 555776 464794 315509 312682 364278 364476 377918 385751 387707 387303 428906 429054 691706 722613 40.55 67.5 1
09:28:27 2023-09-28 363793 361024 95394 91585 145828 150115 151106 150706 98284 97395 111766 113527 136943 138613 384136 413159 1112025 1092924 395935 412073 127695 115046 127211 130998 151165 148656 139194 141915 89660 91289 277415 249246 720043 721129 226841 224890 295379 297543 352320 344824 358342 364512 376425 383562 354716 392171 778520 811727 554484 469867 315726 311983 364093 364476 376627 383517 385729 389748 429688 427564 683766 719541 40.55 67.5 1
09:28:28 2023-09-28 366227 360654 95398 91522 145765 152287 151140 150257 98378 97296 111800 112906 137114 137836 384136 413485 1102019 1091336 399481 411747 127940 114818 127564 128938 151582 147961 141486 142066 89755 91289 277775 246961 725148 724548 227228 224890 294479 297789 351997 344679 362108 366026 376439 379924 356475 393803 776649 819465 549849 467358 315509 313409 364093 362935 379006 383589 389639 389712 426539 431762 683246 719541 40.55 67.5 1
09:28:29 2023-09-28 365895 361024 95394 91585 146307 149976 151073 150532 98378 97395 111766 112906 137114 137836 387356 411312 1100730 1088335 398917 411783 127906 114852 127564 128938 151165 147996 139373 141971 89816 91227 278612 247136 722743 725575 226139 225587 294158 297897 351997 343339 358342 360929 376761 381238 354277 392135 772816 820843 559242 469867 318040 310060 363282 363704 378934 382067 385514 390632 427738 431458 686784 719504 40.55 67.5 1
09:28:30 2023-09-28 366227 361019 95297 91585 145214 149974 151036 150807 98210 97395 111766 112939 136825 138328 384100 414763 1099607 1078947 400154 411747 127695 114886 127143 131213 150923 148759 139000 142013 89776 91375 276433 248364 722655 729487 228402 225256 294300 300429 351889 342740 360438 363632 376389 378967 353179 395738 777137 811446 559822 464721 317621 311510 362738 360713 378970 383077 386334 390335 425327 431155 692355 717429 40.55 67.5 1
09:28:31 2023-09-28 365192 361024 95233 91622 145595 152499 151002 150706 98210 97695 111800 113281 136795 138613 384136 415052 1104439 1078947 400223 411747 127729 114886 127353 131179 151098 148031 139082 142066 89538 91289 279863 248717 721727 728028 228402 226094 294229 297789 352284 342884 360003 363741 378428 382344 354967 394581 772816 811727 556653 466513 315473 311038 364373 363448 377243 384994 386973 391847 427738 427818 691780 718300 40.55 67.5 1
09:28:32 2023-09-28 360695 361019 95332 91585 145930 152357 151174 150257 98378 97362 111835 112939 137118 138489 384677 416442 1106828 1089857 396751 414593 127913 112234 127462 129083 151132 147926 139471 142276 89718 91283 278285 247661 726714 729651 227228 225666 296038 297536 354488 342848 360618 363998 374471 381524 355971 396299 778520 811727 555819 464603 318106 311983 363066 363961 378365 385480 385514 387448 427934 429836 691830 721587 40.55 67.5 1
09:28:33 2023-09-28 362663 360542 95035 91618 144820 150435 150347 150951 97909 97395 111611 113281 136666 138710 383831 412614 1111200 1089750 395971 411711 127308 115080 127055 131248 150917 148480 138889 142212 89476 91448 278612 248364 715517 727956 227228 224855 295830 297536 353988 342848 360546 363082 375596 382112 354211 396078 781107 810608 561157 464575 315618 312570 364057 364440 378185 386258 388533 387448 429013 429836 690052 722391 40.55 67.5 1
09:28:34 2023-09-28 365033 361024 95331 91589 145393 152464 151002 150672 98210 97395 111766 113281 136761 138482 384755 411890 1109627 1092924 395971 412073 127845 114886 127353 130998 150957 148310 139291 141949 89660 91164 279863 248893 723354 724548 226208 224890 295508 297543 352355 344824 358342 361995 376160 383526 354716 392171 777382 811727 554484 469867 315473 311983 364093 364219 376627 382979 385187 391486 430329 428558 683766 721587 40.55 67.5 1
09:28:35 2023-09-28 365962 361024 95370 91535 145866 152322 151140 150257 98210 97362 111800 112906 137114 137802 383831 413220 1102019 1091336 400118 411747 127940 114852 127510 128938 151199 147961 139082 141877 89693 90913 278285 246961 724913 724548 226876 225693 294193 299497 351780 344787 360148 366062 376582 379924 355643 394361 777199 818453 555819 467873 315654 312682 365087 360749 378970 383553 386344 387520 428171 431315 682763 719541 40.55 67.5 1
09:28:36 2023-09-28 365188 361024 95328 91542 146277 150185 151073 150290 98378 97362 111835 112906 137114 137836 384712 411926 1099948 1086551 399938 411133 128063 114932 127598 129041 151199 147996 139548 142066 89693 90913 278612 247136 723069 725335 228133 225587 295379 297897 351997 343374 358378 360929 376761 381238 354277 392208 773945 820843 553984 469201 318592 310060 363317 363448 378970 380910 385514 391512 427810 432391 689497 718699 40.55 67.5 1
09:28:37 2023-09-28 366222 361024 95360 91552 145321 149976 151174 150156 98345 97362 111766 112906 136985 137806 384065 417400 1097609 1083628 400045 414153 127661 115103 127564 128938 151031 148305 139644 140460 89932 91157 292531 247136 727002 730741 228402 227423 294229 300470 351997 342848 360546 363741 376089 378791 355468 396299 774492 811374 559822 465927 317584 311002 364608 360821 378898 385751 386608 389748 425278 431119 694844 718920 40.55 67.5 1
09:28:38 2023-09-28 365192 360740 95331 91585 145350 152531 151106 150706 98178 97362 111732 113249 136761 138675 384065 415052 1103583 1080171 396637 412327 127695 115012 127353 129207 150929 147996 139082 142273 89660 91319 277415 248540 724744 727451 226139 226287 295307 297789 354739 342884 359967 363998 378428 382041 354967 394508 772779 811727 555819 466807 318003 311698 367160 363743 377315 385066 387083 391957 430101 428982 691706 719283 40.55 67.5 1
09:28:39 2023-09-28 360947 360320 94059 91585 145595 152394 151140 150257 98313 97362 111766 112906 137080 138220 387042 419729 1110164 1092901 396825 412183 127859 112168 127428 129014 151098 148777 139462 142009 89628 91256 278285 247661 720923 731557 229373 224820 296210 297789 353988 342559 360474 363998 374435 382344 353639 396580 778483 813489 557153 464319 318555 311948 363030 364476 378329 385751 386334 387448 430125 430477 692845 721291 40.55 67.5 1
09:28:40 2023-09-28 363538 361024 95195 91711 145120 150396 150656 150841 98178 97395 111732 113249 136727 138544 384065 413453 1109553 1088167 395341 411711 127274 115115 126987 131213 150681 148410 138981 142264 89505 91256 278612 247837 722123 727369 227545 224820 296246 297789 351997 342848 360546 365730 375274 382060 355789 396788 779067 809218 559822 464538 315582 313846 364057 363961 378898 385751 387707 387448 431932 430477 693365 721587 40.55 67.5 1
09:28:41 2023-09-28 363538 361024 93582 91585 145359 152535 151002 150706 98178 97662 111732 113281 136761 138710 384065 412506 1111163 1091299 397880 412037 127695 115012 127265 128938 150687 148275 139208 142013 89505 91289 277415 248893 720230 725575 229049 224855 294229 297789 354989 344824 358306 364512 376124 383222 354967 392726 777382 810508 555318 469534 317091 311948 364350 363961 376290 383213 386000 389712 429013 427921 683766 721075 40.55 67.5 1
09:28:42 2023-09-28 365156 361024 95369 91393 145692 152287 151140 150223 98345 97263 111887 112874 137080 138177 384100 415016 1102801 1093701 399444 411711 127906 114863 127564 128938 151165 147891 139276 141971 89816 90880 278285 247063 727565 725942 229536 225413 294300 299437 351889 344751 359787 365803 376475 379994 354242 394508 777382 820227 557153 467433 315654 313593 364093 362935 379006 383232 386272 387411 426561 432411 683766 721075 40.55 67.5 1
09:28:43 2023-09-28 365968 360573 95360 91552 145626 150015 151039 150431 98345 97330 111766 112906 137080 138220 384677 411276 1100730 1088335 398917 412037 127906 115012 127564 128938 151335 147926 141499 142169 89849 90847 278612 247486 741089 725575 226139 225902 294479 297897 351997 344824 357767 363998 377859 380900 353923 392098 776415 816036 557153 470534 315654 311002 363792 362935 378934 382051 389288 391811 430065 430226 685050 718263 40.55 67.5 1
09:28:44 2023-09-28 366515 361024 93738 91589 145188 149974 150898 150464 98345 97362 111766 112939 136850 137892 382987 415052 1097609 1083544 400684 414153 127757 112210 127359 129159 151064 148566 139256 142206 89718 91283 276433 247486 723272 732226 226806 225552 294692 299219 353738 342740 360510 363484 377256 380030 353144 396189 772779 813771 552483 465264 317584 311002 364608 360821 378631 385480 386608 389748 425799 430477 693858 719984 40.55 67.5 1
09:28:45 2023-09-28 365698 361024 95331 91556 145188 149765 151106 150807 98210 97362 111654 113203 137140 138534 384065 414727 1103583 1078911 396529 411747 127695 114978 127353 128938 150923 148310 139194 142013 89660 91289 276433 248540 721971 727373 226139 226252 295100 296937 354739 342884 360220 363998 378428 382917 354967 394544 775405 811759 557153 466881 317439 310895 366677 364440 377014 384489 387358 391957 428978 429125 691363 719467 40.55 67.5 1
09:28:46 2023-09-28 360618 361024 95331 91456 145390 149625 150904 150223 98446 97499 111836 113151 137000 138283 385983 418580 1110727 1091180 396825 412147 127736 112136 127530 131235 150923 148240 139194 141880 89837 90880 276433 247551 721650 728470 227228 224751 296002 297392 353988 342848 360618 364512 375261 382041 353675 396299 778520 809363 550533 463664 317621 312019 363543 364476 378934 385751 387157 387411 429049 430477 693858 721587 40.55 67.5 1
09:28:47 2023-09-28 362985 361024 95195 91585 145188 150150 150622 150740 98110 97662 111543 113314 136696 139248 384065 411890 1111163 1091299 395935 414153 127484 115012 127109 129255 150681 148310 139000 142112 89505 91352 273935 248540 716027 726406 227228 224926 295508 299582 354593 342596 360402 365028 375981 381899 354894 395554 778300 808574 548908 466591 315690 312019 363836 364294 377207 385751 385693 387448 428797 429161 689562 721587 40.55 67.5 1
09:28:48 2023-09-28 363057 360848 95364 91552 145595 152429 151106 150257 98178 97395 111732 112939 136761 138448 383795 411276 1109553 1092887 393846 411747 127906 114978 127319 128938 151200 147961 139082 141906 89599 90880 279863 248540 719192 724548 226876 225203 295794 296843 354989 345311 358306 364512 376425 383562 355468 392171 777593 813451 557890 469867 315726 311693 364093 363011 376663 383213 385693 389748 430463 428824 684353 722391 40.55 67.5 1
09:28:49 2023-09-28 366227 359816 93895 91460 145583 149625 151140 150223 98345 97330 111766 112906 137273 137897 384100 412216 1100422 1091252 399799 411711 127695 114978 127353 128938 151165 148464 139906 140155 89899 91183 276433 247136 724795 727120 229049 225920 294265 297392 351925 344824 359424 363082 377823 380065 356907 394544 776759 820843 555819 468868 315401 313122 364608 360893 378646 383553 386853 389748 426133 431458 684612 721314 40.55 67.5 1
09:28:50 2023-09-28 364640 360767 95294 91393 145424 149625 151140 150807 98413 97362 111766 112906 136863 137914 384100 411894 1100730 1088335 396565 412037 127729 114818 127475 128938 151165 148275 139000 141915 89628 90880 276433 247136 726478 726089 226139 225902 295526 297464 351997 343374 359388 362971 377292 381808 355308 393319 773908 820843 560595 469201 318592 310718 366122 363780 378718 382766 386498 391643 427667 431582 689497 718263 40.55 67.5 1
09:28:51 2023-09-28 366995 361028 95299 91585 145350 152429 150898 150706 98344 97362 111766 113093 136948 138448 382951 414799 1101836 1082001 401364 411894 127559 115229 127251 129263 150926 148585 138965 142405 89685 91256 278285 248020 717665 729574 229049 225797 295522 299256 351997 342848 360294 363961 376725 378932 353392 395738 773945 811410 559822 464392 318106 311474 364499 360893 378970 385751 386608 390299 425799 430118 692845 718994 40.55 67.5 1
09:28:52 2023-09-28 365192 361019 95199 91585 145180 149729 150864 150290 98178 97362 111654 112971 136825 138632 382951 415052 1102801 1078911 396601 411711 127308 114898 127177 129041 150788 148275 139000 141915 89505 91352 276433 248364 718664 727919 226173 226287 295100 297428 354989 342884 360510 363741 378709 382632 355250 394847 774911 811581 557153 467589 317439 311332 366937 364440 376627 385209 387157 392103 427774 428915 691890 718410 40.55 67.5 1
09:28:53 2023-09-28 360623 361010 95360 91493 145587 149728 150904 152119 98316 97297 111818 113028 137124 138194 386259 419172 1109040 1090587 394123 411747 127628 114978 127564 128911 151132 148205 139291 141880 89538 91194 276433 247837 723191 729537 227580 224664 295959 297428 353988 342848 360654 364512 375261 382380 353675 396899 779071 811727 557153 463664 318264 311983 363836 362468 378934 385751 386334 390299 429957 430513 692845 722613 40.55 67.5 1
09:28:54 2023-09-28 363248 361024 93711 91745 144786 150114 150622 150982 98110 97395 111654 113281 136717 138543 382951 412542 1111200 1091414 395341 411711 127274 115046 126933 131213 150439 148722 138807 142147 89382 91352 276433 247837 717332 729755 229536 225344 295895 298122 353952 342740 360402 365028 375417 381899 355683 396299 778520 809385 559822 464794 315798 311591 363543 363961 377796 383077 388422 387448 429179 429836 691890 719209 40.55 67.5 1
09:28:55 2023-09-28 363212 361024 95360 91618 145359 152464 150898 151056 98278 97362 111766 113281 136795 138448 384100 413713 1111200 1092887 395935 412363 127695 114932 127680 129075 151165 147961 139082 142075 89660 91289 279918 248893 717832 725575 227193 225360 296038 297789 353096 344824 358342 363047 376690 383526 354967 393355 779108 811727 557153 469534 315726 311983 364608 363961 376663 384128 386308 390045 431932 428911 687952 721476 40.55 67.5 1
09:28:56 2023-09-28 364632 361024 95398 91489 145592 149660 150972 150223 98345 97330 111800 112906 137178 137927 384677 415016 1103656 1094516 398881 411133 127879 112245 127782 129209 151483 148136 139548 142172 89751 91253 276433 246494 728578 726604 228147 224855 295343 297536 351997 344642 362108 363592 376089 380598 354242 394544 779513 820843 555819 467873 317621 313444 363066 362935 379006 384398 385151 387411 427067 432407 687831 721587 40.55 67.5 1
09:28:57 2023-09-28 365705 361024 95398 91489 145390 149520 151174 150257 98378 97330 111956 112906 136872 138211 384100 411276 1100349 1087359 399799 412037 127906 114818 127387 128938 151061 148275 141395 141880 89755 91256 276433 247136 739883 724548 226841 225936 295526 297464 351997 345311 358342 363082 378730 381203 354206 393355 775113 820396 549849 471274 315437 311876 366158 363375 378826 384525 389362 391330 429493 430975 684612 718957 40.55 67.5 1
09:28:58 2023-09-28 364567 360812 95364 91489 145857 152318 151140 150257 98446 97196 111800 112963 136936 138336 387356 418176 1097498 1085202 400508 411568 127743 112070 127462 129049 150889 148240 141395 141781 89693 91289 278285 246438 722337 729574 226208 225238 295128 300108 351997 342884 360618 362971 376690 378932 354242 396580 775113 816073 552483 464757 317779 311038 364866 360893 379006 385751 386608 390335 426472 432711 692882 719541 40.55 67.5 1
09:28:59 2023-09-28 366227 360582 93656 91585 145359 150005 150898 150740 97909 97395 111766 113171 136761 138486 382987 415052 1101983 1082009 398917 412363 127308 114932 127143 129345 150681 148464 139000 141915 89505 91289 277415 247837 716521 730222 226841 225238 293994 297500 353843 342632 360366 363816 377715 379888 355971 395591 774911 817546 550208 465152 317439 311439 364608 360857 377796 385536 386571 389712 425185 429197 693365 718446 40.55 67.5 1
09:29:00 2023-09-28 360875 360659 93711 91542 145587 149659 151073 150190 98247 97297 111896 113028 137321 138374 386530 416371 1106828 1087561 395140 413566 127729 114898 127353 128938 150957 148240 139353 142567 89538 90880 276433 247486 721366 729537 228887 224664 296246 296937 353988 342884 360582 363484 374471 382380 353675 397009 777382 813451 555819 463664 319079 311256 363579 362468 378934 385480 385514 387484 430365 430477 692882 721587 40.55 67.5 1
09:29:01 2023-09-28 363736 361024 95294 91552 145122 149939 150656 150257 98284 97362 111766 112906 136730 137879 382951 413812 1109553 1088167 395341 411747 127308 115080 126757 131088 150439 148310 138903 141915 89685 91216 276433 247543 724230 728669 227475 224786 295895 297897 353952 342704 360474 365028 375525 382076 353179 396299 780991 810544 557752 463700 315798 312677 363691 364624 378934 383077 387432 387411 429147 430728 691890 721587 40.65 67.5 1
09:29:02 2023-09-28 360947 361024 95204 91501 144914 152630 150518 150290 97909 97395 111499 113281 136727 138660 382951 411890 1111200 1092887 396250 411747 127484 114852 127177 128938 150681 147961 138986 142075 89722 91289 280693 248540 719462 721165 226876 224890 295830 297789 354739 342884 359424 363047 376160 381273 354465 394544 778520 808184 558488 467211 315690 312019 364093 363230 376412 384994 389325 389494 428569 427814 687684 721439 40.55 67.5 1
09:29:03 2023-09-28 364089 360502 95294 91430 145389 152040 151140 150016 98210 97263 111800 112719 136795 137802 386222 415016 1100422 1096116 399580 413566 127879 115160 127462 128835 151098 147788 139365 139878 89685 90716 278285 246438 729476 724548 227615 224890 294024 299473 351997 344824 359967 363082 376124 380492 356980 394581 778520 819647 557153 467873 315762 313409 363579 362935 379006 383589 386000 387448 426601 431803 683802 719541 40.55 67.5 1
09:29:04 2023-09-28 364676 360770 95364 91426 145418 149871 151140 150019 98210 97196 111689 112874 136795 137802 382987 410051 1097609 1088335 396637 411133 127695 114978 127387 128938 150479 147755 139276 141877 89538 90880 292531 246961 722297 723778 226173 225936 294479 297897 351997 343303 358055 360929 377859 381238 357449 391916 774800 822507 551815 470200 317960 310642 366158 363889 378790 382193 387157 391789 428055 430513 685254 719759 40.55 67.5 1
09:29:05 2023-09-28 366256 360516 95064 91526 145087 149765 150898 150813 98316 97532 111681 113151 136714 138422 386256 414944 1100656 1082113 401290 411568 127484 114886 127143 129075 150479 148480 139465 142822 89566 91289 278716 247486 717929 729487 228725 225395 294479 300217 351997 342884 360618 363998 376725 378967 353675 396299 774529 811446 552483 464392 318106 311038 362738 360893 379006 383077 386608 390647 425318 431155 691305 718484 40.55 67.5 1
09:29:06 2023-09-28 365257 361028 95199 91522 145359 152322 150898 150740 98110 97395 111654 112939 136761 138255 382987 414724 1105259 1078947 396637 411747 127484 114852 127177 129209 150681 147961 139082 142075 89538 91289 278285 248188 722743 727501 228402 226779 295093 297536 355491 342848 360402 364255 378586 382775 355683 395273 773945 811727 557153 466477 317621 311479 367197 363961 377193 384668 386608 392139 427761 428895 691400 718484 40.55 67.5 1
09:29:07 2023-09-28 360686 360120 95466 91419 145492 149870 151039 150501 98214 97297 111732 112796 136761 137836 382916 413974 1109976 1089885 394159 411133 127729 112168 127462 128938 151233 147858 139082 141877 89538 90880 277415 247136 727160 726951 227580 224855 296038 297789 351997 342848 360618 362538 375596 382380 353144 396299 779108 809400 555117 464392 315798 312713 363579 361925 378934 385751 385151 387484 429183 430513 691890 721587 40.55 67.5 1
09:29:08 2023-09-28 360983 361028 95237 91618 145222 150080 150555 150740 98210 97395 111499 112939 136769 138482 386222 411312 1109627 1091373 395341 412037 127607 114932 127177 128946 150997 148305 139347 140465 89657 91349 276196 249070 728213 725575 228887 225448 295329 297897 352355 344824 358342 361995 376439 383562 354967 393392 777969 811154 548532 469201 315437 312019 364093 363961 376663 383589 385729 389748 429116 428126 683729 721075 40.55 67.5 1
09:29:09 2023-09-28 359712 361024 93851 91393 145832 149452 151140 150120 98345 97164 111766 112687 136761 137767 384065 412506 1106828 1096041 394581 410773 128084 114829 127475 128759 151165 148258 139373 141691 89722 90815 277775 246438 726344 725391 226806 225203 297081 297716 351997 343339 359424 363998 374435 381203 355308 394228 779660 820843 556537 468980 317331 311698 363691 364992 378574 383375 387707 387267 429852 432263 688516 722225 40.55 67.5 1
09:29:10 2023-09-28 365192 360763 95369 91568 145385 149276 151140 150223 98178 97230 111766 112796 136829 138270 386493 410990 1100839 1089848 400967 410990 127770 112224 127428 128835 150862 147891 139276 141889 89722 91131 278285 246961 728105 725575 229049 225902 294483 297789 351780 345409 358342 363047 378428 381203 354206 393041 775076 817839 548039 470200 316640 311983 363282 362935 378970 383553 387161 390923 426597 431458 684612 718994 40.55 67.5 1
09:29:11 2023-09-28 363530 360763 95364 91393 145433 149766 151039 150257 98377 97362 111766 112906 136761 137802 384100 412542 1100457 1087561 396529 411097 127906 114863 127353 128759 151132 147858 139082 141683 89538 91131 276196 247493 724216 726392 226139 225587 295794 297897 353738 343374 360294 362681 376439 382060 355985 394067 776563 820661 557153 466257 318897 310824 365014 363961 381150 383517 385514 391498 427774 431367 691853 719504 40.55 67.5 1
09:29:12 2023-09-28 364676 360736 93711 91601 145583 149728 151994 150639 98214 97330 111629 113216 137090 138610 385436 414216 1102764 1078874 395341 411097 127634 112168 127143 128938 150917 148275 139000 141915 89657 91289 278716 248188 718950 726819 226139 226252 295942 296937 352284 342884 359931 362971 378428 383222 354967 394544 773592 809363 555819 466477 317584 310060 364082 364476 376663 384668 387157 392103 429013 428558 690479 718957 40.55 67.5 1
09:29:13 2023-09-28 360295 361024 95265 91393 145415 149276 151002 150223 98210 97330 111577 112906 136855 137888 383837 415170 1105186 1085243 394581 411097 127634 114818 127143 128938 150892 147999 139000 141880 89660 91183 278716 247800 724455 732300 228725 225413 296722 297320 354739 345275 360438 360749 376089 382917 353675 396299 775113 813954 555447 464356 319275 311002 364093 365435 378610 384668 385477 391486 431310 430481 692882 721587 40.55 67.5 1
09:29:14 2023-09-28 362590 360952 93642 91583 145385 149593 150316 150602 97876 97362 111577 113151 136565 138517 382916 411276 1109590 1094554 395341 411711 127573 112156 127143 128938 150681 148240 139000 141915 89505 91289 276433 248540 718180 724548 226876 225395 296038 297198 352320 344824 358847 362503 376389 383562 355520 393041 777382 811727 555819 469867 315726 313180 364608 364476 376627 383517 386272 389748 430998 428859 683766 719541 40.55 67.5 1
09:29:15 2023-09-28 361158 360770 95364 91426 145491 149276 151174 149983 98345 97196 111800 112911 136842 137841 383795 413159 1106828 1096074 394324 413859 127913 112115 127747 128622 151550 147997 139353 139764 89685 91124 278716 246961 730124 725575 226841 224855 297189 297176 351780 345799 359352 364244 374435 382953 355166 393913 779660 816036 555819 469201 315798 310611 363579 363047 379006 383248 387432 387484 431614 432407 683766 719246 40.55 67.5 1
09:29:16 2023-09-28 365774 361024 95335 91519 145188 149276 150864 151586 98247 97164 111766 112719 136876 137875 382951 410051 1097609 1088335 399049 411097 127695 114784 127177 128849 150923 147999 139000 141683 89538 90880 276433 246961 722540 725575 228725 225902 295575 297464 353738 345555 357767 363741 378428 381203 354206 392171 773945 818417 549849 470534 315762 311002 363827 363448 378898 382371 385187 391512 427738 431155 684612 718447 40.55 67.5 1
09:29:17 2023-09-28 362491 360516 95431 90984 145794 148790 150972 149263 98452 97199 112061 112622 137250 137703 386530 414944 1097424 1085068 397953 410630 128371 114715 127598 128822 151233 147312 141493 139764 89816 90782 276433 245734 731808 727369 228402 225395 295794 297428 351997 345311 360510 362971 376725 381808 355878 395738 773945 820843 557153 466477 319079 310748 365124 363704 380881 383553 385514 390923 427774 433016 691890 719504 40.55 67.5 1
09:29:18 2023-09-28 365156 360008 95257 91426 145188 149485 150898 150257 98210 97263 111766 112719 136816 138177 382916 415052 1097609 1082858 399517 410809 127484 114818 127143 128849 150681 148137 139000 141915 89660 90880 276433 246961 729389 729537 226876 225693 295937 299038 351816 342812 360474 363961 377112 379924 355935 396189 774911 811374 557153 465264 318106 311510 364535 360569 378329 385751 386608 389748 426133 430333 693858 717392 40.55 67.5 1
09:29:19 2023-09-28 362186 360488 95457 91424 145521 149620 151073 150501 98182 97297 111862 112841 136816 137914 386185 415170 1103751 1085106 394581 411711 127695 114818 127177 128870 150923 148137 139000 141687 89660 91131 278716 247661 722947 730606 226841 224890 298424 297428 353988 344824 360546 360929 375560 383526 353675 395738 775113 811727 557153 464392 318787 310966 364093 363011 378365 384668 385477 389784 431328 430705 692882 721587 40.55 67.5 1
09:29:20 2023-09-28 360911 360546 93929 91401 145180 149272 151002 149815 98210 97196 111766 112796 136842 137892 382647 415052 1106828 1090635 394159 411711 127695 114898 127177 128849 150997 148358 139353 140155 89652 91220 276433 247486 720923 728484 227475 225448 296067 297284 353988 342848 360618 363082 376160 382364 355971 396862 779108 810608 559822 464903 317621 312897 363836 364219 378934 383077 385729 387484 429049 430174 691890 721328 40.55 67.5 1
09:29:21 2023-09-28 360134 360516 95394 91271 145424 149033 151491 149405 98178 97131 111766 112533 137229 137690 385983 412542 1106043 1094516 394022 411097 127940 114784 127598 128581 151199 147758 139388 141451 89660 90880 276433 246438 728448 725575 228725 224855 297081 297392 351997 343339 359424 363998 374471 381203 355308 394581 779660 819647 555318 467873 317543 311983 363030 363961 379006 383553 387157 387411 428411 432407 686784 721587 40.55 67.5 1
09:29:22 2023-09-28 365443 360520 95299 91489 145587 152287 151140 150120 98377 97330 111766 112719 136795 137802 382987 411026 1103478 1091327 400223 410990 127982 115160 127373 128835 151064 147963 139256 139764 89722 90847 278285 246793 726832 724401 227475 225552 293916 299473 351997 344399 359316 363082 377859 381203 354242 393949 775113 817262 557153 469201 315431 312713 365051 362935 378970 384398 386889 390887 426504 430154 682670 718994 40.55 67.5 1
09:29:23 2023-09-28 363575 361024 95299 91489 145385 152146 151106 150016 98210 97263 111732 112752 136761 138227 382987 411890 1097609 1086788 396565 413566 127729 114818 127177 128849 150788 147792 139000 141683 89538 90847 279863 246961 721446 725245 226173 225693 294193 297789 351997 343374 360510 362681 376475 381792 358754 394993 776563 820697 557153 467923 319384 310606 365124 363961 381150 384398 385514 391476 431321 433102 690836 719504 40.55 67.5 1
09:29:24 2023-09-28 363541 361010 95233 91638 145930 149728 151994 150364 98112 97330 111629 113106 136629 138117 385712 414216 1103863 1080573 394749 411133 127594 114818 127359 128904 150647 147964 138903 141880 89538 91183 278285 247837 723232 727919 227757 226094 295695 296699 352284 342884 360003 360929 377895 382632 353144 395177 772816 810544 556434 467211 317331 309807 364373 361960 377229 384668 386608 391185 430329 429299 689857 719541 40.55 67.5 1
09:29:25 2023-09-28 361929 360516 93711 91393 145393 152287 150898 150223 98178 97196 111766 112796 136632 137802 382951 415205 1106828 1088302 392980 409944 127695 114852 127143 128938 150681 147996 138903 141781 89505 90880 278285 247625 726505 731840 229373 224751 296592 297680 353988 344787 360510 363925 375382 382775 354171 397009 777382 813232 556434 464343 318555 311948 363066 362468 378934 386566 386061 387484 430365 430598 691830 719246 40.55 67.5 1
09:29:26 2023-09-28 363979 360992 93452 91419 145424 149870 150797 150190 97876 97196 111577 112906 136761 138240 382987 411276 1109553 1091336 394398 411026 127573 114784 127143 128759 150681 148033 139000 141683 89505 90880 277415 247837 719996 724548 229049 225203 295057 296879 352284 343303 358378 363998 375297 383562 355023 393355 779697 811446 549356 468868 317621 311510 364608 363047 379006 382944 385115 389748 431310 431865 683246 721587 40.65 67.5 1
09:29:27 2023-09-28 363273 360008 95225 91017 145424 149452 150521 149709 98210 97031 111611 112565 136761 137802 382647 413776 1102019 1092975 396529 409908 127757 112126 127359 128940 150997 147859 139256 141939 89562 91157 278285 246073 726179 724511 227580 225360 294479 299473 351997 345166 360510 363047 376690 380100 354242 393656 779327 819068 557153 467542 315726 312968 364093 362935 379006 384398 386344 387484 426468 431865 682800 719541 40.55 67.5 1
09:29:28 2023-09-28 363016 360252 93716 91430 145561 152040 150898 149983 98210 97492 111663 112565 136761 137767 382647 413974 1096052 1082089 396529 409944 127607 114704 127143 128759 150580 148485 139000 141550 89538 90847 277775 246090 720592 728470 226208 224924 294479 299473 351997 342596 360582 363484 376725 378967 353179 396617 774800 811410 557153 464392 317657 311474 364866 360497 378970 383077 386608 390335 425238 430549 693636 717429 40.55 67.5 1
09:29:29 2023-09-28 364161 360522 95195 91489 144922 152318 150656 150257 97909 97362 111526 113151 136488 138336 385675 413669 1103863 1078773 396385 411568 127526 115034 127217 128849 150647 148137 138903 141683 89505 91216 278675 247837 719225 726869 226139 226129 295623 297789 352284 342884 360003 360929 378766 382632 355468 394581 772816 810581 557153 466513 317331 310060 364373 361960 377229 384668 386608 391461 430374 429197 689857 719541 40.65 67.5 1
09:29:30 2023-09-28 360983 360763 95039 91622 144884 152640 150173 150572 97909 97362 111422 112939 136314 138255 382343 413091 1108768 1088167 394194 410809 127186 115012 126926 129255 150198 148137 138579 141915 89260 91289 280693 247837 713252 725281 227580 224890 295164 297789 353738 342848 360546 363047 376160 382112 354716 395177 778520 808184 556434 465159 315726 312933 364093 363961 376663 385751 386308 387520 429049 428059 688879 719246 40.55 67.5 1
09:29:31 2023-09-28 360695 360623 93711 91479 145492 149765 150935 150190 98080 97297 111629 112874 137269 137698 382916 410987 1107983 1091336 394434 411747 127661 114863 127143 128759 150439 147755 139125 141648 89443 90880 277415 247486 719351 724548 228402 225552 296246 297297 352284 343339 359424 363998 374507 383562 355308 393949 779660 816073 555986 469201 317621 311510 364093 363047 379006 383553 384844 387556 431346 431798 683766 722100 40.55 67.5 1
09:29:32 2023-09-28 363798 360008 95398 91021 145625 152040 150898 149709 98284 97196 111577 112565 136795 137802 382951 413776 1102056 1094516 396565 409944 127729 114818 127177 128581 150714 147758 139353 139764 89652 91024 278285 246182 724288 724548 228182 225762 295200 299896 351889 344787 359424 363118 376725 380633 356943 394288 778483 819647 555819 467211 315726 312539 364093 362935 379006 384398 386344 387484 426504 430832 683729 719541 40.65 67.5 1
09:29:33 2023-09-28 362844 360048 95430 91360 145591 149452 151106 149742 98316 97199 111732 112533 136761 137733 382916 417219 1097609 1083665 399086 411097 127695 114909 127441 128938 150917 147480 139276 141683 89722 90847 288523 245569 726623 729615 226876 225552 296038 299896 351961 342884 360618 363741 376725 380030 354242 396580 774727 816036 557153 464356 317294 311256 364866 362935 379006 385751 386608 390887 426240 432407 693599 718957 40.55 67.5 1
09:29:34 2023-09-28 364900 360756 95199 91589 146098 149976 150350 150602 98078 97330 111388 112906 136731 138255 382724 415016 1103714 1081157 399263 414153 127498 112168 127217 129173 150479 147891 139074 142496 89685 91283 278285 248188 718561 728985 226876 226043 293979 299473 353988 342884 360546 363741 378248 380633 353109 395738 772779 811338 558488 465086 317294 311693 365124 360893 378329 385751 387157 390611 426486 430670 691890 717392 40.55 67.5 1
09:29:35 2023-09-28 362186 360516 95327 91393 145455 149694 150864 150324 97876 97031 111577 112719 136598 137733 382916 417808 1106828 1087561 395140 409908 127573 114750 127143 128581 150580 148382 139000 141613 89505 90847 277274 246961 722500 727405 227580 224820 296038 297789 351997 342848 360618 364512 374471 382344 353675 396299 776967 808792 557752 462973 315798 311983 363030 363961 378631 385751 387157 387448 429049 430477 691890 721587 40.55 67.5 1
09:29:36 2023-09-28 362468 360520 95170 91489 144888 150045 150521 150572 97981 97499 111406 112874 136367 138151 385436 409908 1111517 1092995 396567 411386 127484 114863 127143 128849 150828 147755 139107 141880 89472 91194 278285 246330 720230 724548 229373 225552 294850 297507 352320 343303 358342 363998 376725 384407 354242 392171 778520 811338 552649 469201 315762 311983 364608 363592 378934 382944 385115 389748 431771 430477 684612 721587 40.55 67.5 1
09:29:37 2023-09-28 365188 360008 95261 91389 145359 152217 150898 149983 98178 97263 111577 112719 136632 138000 382343 409440 1100730 1088335 396601 412981 127695 114784 127143 128759 150923 147480 139082 141683 89538 90847 275407 246786 725590 724548 226173 226008 294443 297789 351997 344824 358055 364255 378464 381203 354206 392171 773945 816036 557153 470349 315726 311729 364082 362935 378970 382908 386308 391811 430101 431171 684390 718300 40.65 67.5 1
09:29:38 2023-09-28 362912 360366 95527 91260 145930 149596 150972 151290 98282 97031 111732 112533 136761 137411 385909 415052 1096793 1085243 395899 409908 128016 114556 127632 128156 151436 147069 141683 141319 89849 90815 276196 245916 733052 727505 226208 225587 296038 297897 351997 343268 360618 363484 376725 378967 355023 396862 776452 818453 557153 464721 318628 311038 364866 360605 379006 385751 386334 390611 426468 432711 693636 718447 40.65 67.5 1
09:29:39 2023-09-28 365709 360450 95162 91393 144820 149516 150622 150257 97876 97362 111577 112906 136593 137918 382653 414396 1100730 1078911 399517 409944 127383 112136 127115 128911 150513 148654 138965 142211 89529 91124 276433 247837 716396 729704 228887 225552 293638 299473 353988 342848 360330 363961 378392 379994 353144 395738 774177 816336 552483 465086 317367 311948 364866 360893 378365 385751 387157 390574 426566 430367 691890 717392 40.55 67.5 1
09:29:40 2023-09-28 360295 360510 95237 91479 145450 149481 150656 149776 98145 97230 111577 112841 136761 137772 382951 415235 1106828 1088335 394581 411097 127661 114818 127143 128759 150681 147480 139082 141700 89505 90847 277415 247136 720764 729090 227386 224855 296246 297500 353988 342884 360618 363998 374471 382380 355753 396899 777382 811727 557153 463336 318592 311698 363579 362722 378934 385751 386334 387484 431932 430513 692845 722613 40.55 67.5 1
09:29:41 2023-09-28 360983 359816 95170 91605 144645 150185 150106 150740 97909 97330 111388 112906 136488 138432 385289 411965 1111554 1091439 397486 411568 127139 112234 127007 129173 150098 147961 138537 142070 89227 91352 276196 248430 716792 725245 229698 225203 295312 297716 353988 342848 360582 363082 376160 382380 355468 396299 779071 809327 552648 464721 315726 312897 363836 363961 377796 385751 385729 389712 429049 429197 690383 721075 40.55 67.5 1
09:29:42 2023-09-28 360151 360008 95328 91393 145595 152064 150898 149742 98210 97031 111732 112533 136761 137560 382951 412542 1100459 1094516 395701 409908 127729 114750 127387 128581 150822 148382 139000 141417 90093 90847 288523 245742 725086 725245 227580 224664 296246 297789 351997 343028 359967 363118 376160 380598 354739 394544 777382 820263 557153 467542 315762 313409 363579 362935 379006 384398 386272 387448 426548 432645 683766 719541 40.55 67.5 1
09:29:43 2023-09-28 363834 360483 93647 91320 145456 149765 151039 150156 98112 97264 111483 112841 136590 137664 385436 409692 1097609 1087561 396565 413566 127634 114750 127143 128759 150782 147685 139220 139780 89538 90847 277775 246961 721567 724548 226208 226287 295135 297789 351997 343339 358306 360929 377895 382041 355272 392135 774140 820843 551815 469201 318592 310060 363317 363704 378970 382371 386334 391512 428375 431159 686412 718994 40.55 67.5 1
09:29:44 2023-09-28 364900 360008 95134 91556 144782 149276 150005 150223 97876 97362 111388 112906 136382 137905 382379 414396 1098755 1078923 396637 411133 127274 114852 126757 128849 150232 147720 138772 141683 89260 90880 276433 247837 715952 727487 226841 225395 293994 297613 353988 342884 360582 363998 378730 380065 355468 395738 772234 815298 559822 465086 318106 310718 365124 360605 378077 385572 387247 391330 428886 429693 693784 718222 40.65 67.5 1
09:29:45 2023-09-28 363218 360336 93586 91457 146098 149854 150384 150123 98110 97532 111526 112719 136602 137802 382951 412219 1105433 1078911 392944 411097 127484 114784 127381 128759 150681 147720 139082 141691 89660 90847 278285 247837 730165 728557 227757 225622 296246 297702 354488 342884 359967 360929 377859 383562 353144 394544 773945 810544 557153 466513 318592 309590 363282 363011 377796 384668 385514 392139 430450 429197 691890 719541 40.65 67.5 1
09:29:46 2023-09-28 361672 360008 95199 91021 145224 152181 150656 149742 98178 97196 111577 112533 136537 137672 382379 415052 1106043 1089857 396540 412981 127457 115046 127251 128657 150654 147480 139074 139873 89562 91091 278285 247136 728803 727482 229698 224855 295474 297608 353988 342848 360654 364512 374186 382810 354206 397009 777419 810581 553800 463336 318106 312019 363836 363961 378934 383077 386608 387484 429814 430513 693858 721587 40.65 67.5 1
09:29:47 2023-09-28 360034 360013 95237 91012 145595 149243 151073 149263 98178 97196 111766 112533 136761 137616 382951 412506 1106043 1094516 393465 412981 128063 114784 127387 128581 150957 147377 139276 141503 89538 90847 277775 246438 734808 724548 227228 224995 297081 297789 351997 343339 359460 363998 374435 381203 355308 394228 778520 818453 555819 467579 317621 311083 363030 363961 379006 383553 384574 387411 427810 432407 685776 719541 40.55 67.5 1
09:29:48 2023-09-28 364672 360767 95204 91017 145087 149033 150518 151586 98251 97459 111492 112776 136701 137754 385163 409944 1100656 1088261 399938 409766 127451 114784 127143 128581 150681 147649 139590 141515 89505 90847 276433 246438 725990 724511 226876 225936 294697 297500 351997 342632 358342 363047 377895 380669 353958 392763 774764 816073 557153 469867 315654 311510 363282 362935 378934 383517 386344 391512 426504 430513 682375 717355 40.55 67.5 1
09:29:49 2023-09-28 364084 360008 93591 91021 145188 149276 150656 149742 97909 97031 111577 112533 136601 137732 382379 415052 1096830 1081964 396637 409944 127518 114784 127021 128759 150439 147739 138807 141648 89505 90847 276433 246438 721510 728669 226841 225552 295830 299364 351961 342884 360582 362971 376725 378967 354277 396580 773945 816189 552483 464392 318106 311002 364608 360893 379006 385480 386061 390335 425335 432154 693143 719209 40.65 67.5 1
09:29:50 2023-09-28 365005 359829 93388 91419 145087 149870 150106 150156 98047 97264 111406 112874 136314 137836 382343 414130 1103078 1079036 396529 409908 127308 114784 127041 128870 150647 147720 138691 141708 89227 90847 277415 247837 717304 725385 226139 226287 295343 297500 354739 342884 359967 363741 378766 382988 354712 395457 772779 810581 555819 466147 317621 310718 364373 363961 377229 384668 384574 392139 431321 428895 690836 718484 40.65 67.5 1
09:29:51 2023-09-28 360623 359967 95237 91267 144922 149272 150173 149983 98183 97031 111388 112533 136537 137772 381807 412578 1109188 1088335 394159 409944 126976 114818 126757 128938 149924 147858 138302 141708 89476 90880 277415 247063 714573 725317 227580 224890 296246 297789 351997 342848 360618 362503 375596 381808 353144 396617 777419 807044 557422 463700 315509 312682 363691 364073 378487 385751 387707 387339 428911 429657 691215 721476 40.65 67.5 1
09:29:52 2023-09-28 360911 360474 95199 91267 144918 149307 150521 151870 97843 97362 111577 112906 136314 138216 385436 410086 1107946 1088167 394194 413566 127518 114818 127021 128581 150580 148382 138609 141648 89260 90880 277415 248364 717756 723522 226876 225850 295830 296347 352320 343063 358342 363998 376160 384407 354774 393319 777382 811374 553150 469719 317584 311983 364608 363047 378970 383248 387247 389784 431758 430513 684612 721587 40.65 67.5 1
09:29:53 2023-09-28 360839 359429 95299 91426 145385 149243 150898 149263 98210 97031 111689 112533 136795 137541 385326 413198 1103788 1097681 396788 409801 127893 115000 127462 128622 151166 147685 139268 141704 89538 90847 276254 245742 725265 726604 228288 224629 295830 299473 351997 345446 359859 363047 374471 380100 355059 394544 778736 819684 557153 467542 317621 312968 363030 362935 379006 383589 384844 387411 427872 432407 687952 719541 40.55 67.5 1
09:29:54 2023-09-28 361019 360013 93753 91453 145595 149243 150689 149263 98043 97031 111577 112533 136537 137767 382951 413776 1097609 1085164 395063 409908 128029 114625 127564 128581 151165 147792 139082 141507 89538 90847 277415 246438 726457 727562 226208 225587 295414 297789 351997 343374 360582 362971 376761 380935 355842 395738 773981 820978 557153 465086 318853 310784 364608 363704 379006 384668 385514 390647 427845 432411 691890 721075 40.55 67.5 1
09:29:55 2023-09-28 365156 359941 95244 91509 145377 149483 151994 151799 98047 97264 111483 112841 136526 137729 385090 414534 1097387 1082113 399517 411062 127274 112234 127041 128835 150165 147929 138772 141845 89505 91150 276433 247486 724469 728128 226876 226059 294692 299926 353988 342848 360546 363741 378694 380865 354676 395738 774911 815904 552483 465086 318069 311591 365124 360857 377724 385480 387157 390887 428401 429161 691890 717355 40.55 67.5 1
09:29:56 2023-09-28 361913 359977 95360 91456 145188 149241 150656 149949 98178 97230 111732 112687 136774 137841 382880 413938 1109188 1088335 394581 411062 127661 114909 127319 128837 150647 147758 138869 141613 89628 90847 276433 247136 720480 728949 227545 225169 296771 297428 353988 342884 362695 363998 375560 382881 354206 396899 777896 812876 557153 463627 319042 311948 363836 362722 378898 385536 386351 391486 430078 431135 695301 722539 40.65 67.5 1
09:29:57 2023-09-28 363720 360340 93452 91701 145087 150078 150139 150672 97843 97330 111354 112906 136556 138705 384891 411855 1111554 1088094 396825 414153 127030 114978 126723 128938 150165 148482 138194 141880 89472 91289 276433 247661 719603 725340 227580 225203 296246 297789 353988 342848 360582 363047 375824 382344 355468 396580 778483 808148 553800 465927 315726 312933 363579 364476 378365 385751 385965 387448 429147 429836 691363 721587 40.65 67.5 1
09:29:58 2023-09-28 361142 359977 95369 90984 145595 149243 151208 149163 98145 96998 111620 112193 136727 137507 382647 412216 1103619 1094516 393986 409873 127906 114715 127530 128759 151165 147274 139082 141516 89660 91064 277775 246090 724582 726089 227193 224855 297081 297789 351997 343303 360510 363047 375560 381203 355308 394508 781547 820978 557153 467616 317924 312754 363543 363925 381005 384454 387707 387303 428978 433219 687794 721587 40.55 67.5 1
09:29:59 2023-09-28 365183 360916 93883 91456 145390 149137 150656 149742 98251 97264 111654 112533 136778 137819 382951 409404 1102295 1090635 396637 409873 127695 114863 127143 128759 150681 147739 139000 141613 89628 90847 276433 246786 724333 725093 227228 226252 295937 297464 351997 344824 358342 363082 378694 381203 354242 393319 775076 819778 555819 470200 315690 312019 363282 362935 378970 384398 386889 390887 427067 431762 682670 719541 40.55 67.5 1
09:30:00 2023-09-28 360911 360262 95323 91397 145188 149137 150622 149983 98178 97232 111647 112776 136535 137638 385983 412098 1097461 1085095 397953 412981 127825 115011 127285 128725 150681 147312 138965 141515 89652 90847 276433 247136 738092 725209 226173 226043 295021 297500 353738 343374 360510 362971 377256 382076 358754 395738 773908 820843 549849 466259 319530 311154 365124 363961 381150 384668 386061 390923 431321 432711 691890 719504 40.55 67.5 1
09:30:01 2023-09-28 362735 360220 95265 91489 145325 149272 150622 150120 98251 97330 111543 112906 136314 137806 382343 413741 1104402 1078911 394123 410773 127274 114784 126987 128849 150198 147999 138772 141613 89505 90847 277415 248540 719831 728470 226104 226094 295021 297753 354989 342884 360474 362971 378392 384335 353144 395420 772816 810544 557153 467174 318069 310060 364373 362976 377760 384668 386608 392139 430329 429197 689820 721525 40.55 67.5 1
09:30:02 2023-09-28 361929 360546 93716 91453 145450 149452 150588 149916 98182 97264 111595 112841 136556 137733 382647 415135 1106828 1089857 395591 413859 127695 114750 127143 128759 150614 147758 139000 141613 89505 90847 277415 246961 724091 728434 227228 225087 295472 297789 353988 342884 360654 363998 375261 382953 354206 397009 778483 812876 557153 465927 318592 311983 363579 362468 378898 385751 385111 387448 430293 430477 693858 721587 40.55 67.5 1
09:30:03 2023-09-28 358669 360516 95331 91330 145359 149243 150656 149469 98178 97031 111543 112533 136469 137637 385602 410951 1106828 1092850 392280 409908 127695 114715 127353 128581 150923 147312 139000 141417 89505 90815 277775 246438 726990 724548 227228 225517 296621 297753 351997 343339 359967 363998 374471 381773 355842 394544 778520 818453 557153 467873 317258 311734 363691 364588 378754 383339 387707 387303 429545 432621 688516 721476 40.55 67.5 1
09:30:04 2023-09-28 365010 359430 93721 91393 145325 149347 150622 150089 98110 97164 111543 112533 136503 137733 385289 411133 1100422 1091414 396637 409908 127573 114750 127109 128759 150580 147704 138965 141613 89505 90815 277775 246438 723191 724578 227228 226252 294479 299473 351997 344824 359424 363082 378428 381203 354206 393949 775076 818542 549849 469201 315654 311983 365124 362935 378934 384128 386853 390887 427103 431204 682670 719541 40.55 67.5 1
09:30:05 2023-09-28 360587 360008 95269 91360 145526 149452 150689 149263 98178 97031 111766 112533 136731 137507 382916 415052 1094425 1083628 399157 409873 127695 114715 127143 128759 150681 147620 139062 141515 89599 90847 275872 245742 722297 729537 229265 225552 295379 299256 351997 342884 360618 363484 376439 379817 357449 396678 777115 818653 541989 464210 318410 311551 365087 360677 378970 385464 386608 390887 426704 432199 693858 717319 40.55 67.5 1
09:30:06 2023-09-28 365148 360516 95166 91479 144786 152287 150173 150086 97876 97263 111388 112906 136503 137802 382611 413741 1102801 1078848 396601 409908 127274 114818 126933 128871 150232 148033 138772 141845 89411 91256 277415 247690 727366 726306 226208 226322 295343 297789 352320 342884 360510 363998 378997 382917 355468 395738 771652 811691 556434 466477 317621 311038 364373 363961 377193 384668 386882 392139 429049 428041 689820 718994 40.55 67.5 1
09:30:07 2023-09-28 361399 360008 95170 90979 145321 149800 150867 149882 98116 97264 111517 112809 136462 138315 385436 417327 1105433 1085206 394581 412360 127484 114829 127021 128698 150892 147688 138772 141613 89505 90815 278285 247486 723028 729236 226876 225309 297081 297392 353988 344824 360582 362971 374471 383222 354206 396299 775113 811727 556434 464933 319304 311002 363836 362722 378631 385209 385477 387484 430589 430535 692319 721587 40.55 67.5 1
09:30:08 2023-09-28 360681 360013 95100 91393 144888 152252 150408 149983 98078 97362 111543 112796 136503 137802 384980 410051 1109976 1088167 394159 411097 127274 114784 126933 128759 150198 147758 138579 141451 89227 91338 277415 248188 721605 724035 226841 225238 294158 297261 354989 345311 358306 364512 376425 383562 353144 392726 775076 811727 547215 469201 315762 311729 364608 363011 377193 382908 385151 390320 431362 429514 684390 721476 40.55 67.5 1
09:30:09 2023-09-28 360130 359575 93859 91227 145660 149417 151039 149230 98145 96998 111577 112161 136727 137526 385289 412144 1102801 1094479 394581 409766 127695 114556 127319 128457 150681 147566 138903 141382 89505 90815 277775 245742 727894 725428 227580 224664 295472 297789 351997 344824 359388 363998 374435 380633 355308 394508 778483 819741 557153 465708 315798 311983 363030 363704 379006 383553 387157 387375 427774 432407 685776 719209 40.55 67.5 1
09:30:10 2023-09-28 360911 359617 95265 90951 145587 149030 151002 148520 98178 97031 111654 112193 136727 137221 382647 414980 1094425 1084435 396678 409262 127995 114556 127564 128122 150923 147416 139000 138987 89660 90782 277415 245742 727052 726819 229049 225587 294193 297789 351713 344824 360510 360929 376690 381238 355343 395420 772234 820978 549356 464794 319359 310642 365087 363925 381078 384454 385331 390705 428533 433189 691853 718994 40.55 67.5 1
09:30:11 2023-09-28 364864 359388 93711 91386 144888 149272 150139 149742 98183 97164 111406 112533 136314 137772 384074 414688 1097609 1078911 398917 409873 127152 114784 126723 128759 150165 147655 138194 141648 89227 90847 279863 247303 716783 727405 226876 225552 294443 297536 351997 342848 360582 363484 376690 378932 353144 396299 772234 811338 557422 464028 317621 311474 364608 360857 378365 385751 386608 390611 425207 430477 691890 716302 40.55 67.5 1
09:30:12 2023-09-28 358705 359424 95170 91012 145321 148994 150207 149776 98110 97031 111354 112533 136280 137641 382647 415052 1102801 1084162 393429 409873 127573 114750 127143 128581 150721 147069 138889 141503 89505 90847 277415 247136 720038 729606 226876 224924 297081 297219 354379 344679 360366 360641 375154 383348 356727 396189 778220 811545 557153 463846 319530 311038 364093 363011 378934 384652 385514 389712 430481 430513 692845 721476 40.65 67.5 1
09:30:13 2023-09-28 360911 360767 95232 91017 145218 149766 150451 149983 98078 97196 111577 112533 136314 137541 385019 413776 1106828 1088335 393533 409549 127274 114750 126757 128581 150061 147480 138306 141691 89628 90847 276196 246438 719947 726855 227580 224855 295727 297789 353988 342848 360690 362503 375596 382380 353958 397009 777382 809363 556434 463664 315545 312677 363579 364476 378934 383880 384808 387484 429729 430513 691890 721075 40.65 67.5 1
09:30:14 2023-09-28 360659 360551 93504 91475 145081 149765 150347 150156 97778 97297 111371 113183 136144 137698 384346 410015 1108731 1091414 396751 410954 127240 114909 126757 128759 150198 147961 138772 141648 89227 90847 277415 248540 715662 724578 227228 225552 296038 297789 352320 344824 358342 364512 376725 383562 355720 393319 775149 810608 554484 468206 315726 311983 364350 362468 376627 383553 386308 390611 430365 427921 684612 720497 40.65 67.5 1
09:30:15 2023-09-28 364125 359760 95204 90971 145359 149347 150622 149230 97909 97031 111543 112719 136503 137541 382379 411348 1099607 1090524 399580 409873 127695 114704 127143 128581 150479 147758 139111 141417 89538 90847 277775 246264 726152 723522 229698 225902 294229 299473 351997 344824 359967 363882 377859 380633 354242 395140 775113 818453 546722 467873 316640 313409 364866 362717 378718 384382 389916 390465 426960 431654 684575 718809 40.55 67.5 1
09:30:16 2023-09-28 365018 359833 93582 91407 145186 149452 150622 149742 98074 97199 111406 112500 136469 137541 381771 408830 1097263 1085243 395935 409837 127484 114784 127143 128581 150681 148175 138772 141425 89505 90847 277415 246968 720238 725575 226173 226252 295379 297789 351997 344337 359967 362971 377859 382344 356378 394141 772816 820843 554484 467211 319079 310966 365051 363961 381150 383517 386334 391512 428833 432114 688806 719504 40.55 67.5 1
09:30:17 2023-09-28 363321 360758 95204 91493 145997 150063 150039 150019 97876 97424 111388 112906 136284 137836 382343 413741 1100422 1078145 395935 409908 127274 114784 127021 128759 150198 147480 138691 141691 89443 90847 278285 247837 718573 725344 226173 226356 295794 298122 354989 344642 360510 363741 379033 383526 355825 395724 776623 811759 557153 466367 317476 310860 366677 363561 377617 385066 385079 392103 429809 429197 690479 720497 40.55 67.5 1
09:30:18 2023-09-28 361158 359972 95158 91393 145224 149452 150518 149916 97909 97031 111543 112565 136537 137541 382653 415052 1103619 1085243 393429 409908 127560 114750 126933 128581 150439 147377 138691 141494 89505 90847 277415 247136 720923 729094 226876 224855 296865 297789 353988 342884 360618 362971 375297 382953 353958 396899 775113 811727 549849 463664 319275 311510 363579 362468 378631 385209 385514 390614 430459 430477 691830 721587 40.55 67.5 1
09:30:19 2023-09-28 360393 360013 95100 91017 144854 149452 150139 149842 97843 97196 111276 112719 136280 137767 384074 411813 1109188 1088167 392980 409908 127308 114590 127021 128759 150198 147758 138194 141417 89227 90847 277274 247837 720351 724035 229373 226043 295751 297464 355455 345799 358271 365028 376582 384498 355971 393173 778581 811727 553150 469867 315726 312698 364572 362976 377459 382944 385151 390299 431506 429836 684126 719541 40.55 67.5 1
09:30:20 2023-09-28 359487 358920 95199 90951 145258 149243 150656 148589 98145 96700 111577 112161 136314 137186 382343 412216 1100386 1093701 394288 409262 127607 114636 127143 128190 150131 148072 138903 141207 89505 90719 277775 245742 724570 725575 229698 224664 295057 297789 351997 344824 359424 363998 374435 380935 355023 394544 777419 818490 555819 467211 315798 312019 360988 363448 379006 383553 387157 387448 427438 432459 687952 719283 40.55 67.5 1
09:30:21 2023-09-28 365810 359580 95396 91294 145256 149661 150555 149675 98320 97264 111483 112533 136503 137541 381771 408508 1100545 1088335 396601 409549 127342 114784 127217 128581 150232 147655 138807 141417 89505 90815 277415 246292 719797 723522 226876 226094 294479 297789 351997 344824 358306 362503 378428 381238 354206 393041 773945 811446 557153 469867 315654 311729 363317 362935 378667 382979 386308 392103 427103 431357 682670 717429 40.55 67.5 1
09:30:22 2023-09-28 364934 359581 95035 91393 144683 152244 150173 150016 97843 97164 111354 112796 136314 137802 384346 413812 1097609 1078762 396637 409873 127186 114784 126723 128759 149761 147480 138306 141593 89227 90880 277415 247486 716153 727414 226876 225587 293404 299473 351997 342884 360352 363998 378464 380065 352156 396299 770600 811338 558488 464794 317815 311698 365087 360605 377617 385715 387120 390778 428886 428946 691743 716663 40.55 67.5 1
09:30:23 2023-09-28 360839 360232 95031 91017 144918 149691 150925 149983 98178 97164 111499 112533 137116 138259 384435 412578 1102837 1078911 394581 409908 127274 114625 126757 128581 150232 148396 138772 141451 89227 90847 277415 247486 720716 729022 226139 225587 295859 297753 353988 342884 360256 360929 377593 383598 353675 395738 772816 809436 557422 466513 317852 310024 363317 363011 377796 384668 385514 392139 430405 429836 691890 719541 40.55 67.5 1
09:30:24 2023-09-28 360911 360767 95039 91481 144850 152075 150139 150089 97843 97263 111276 112906 136314 137836 381771 410649 1106379 1088167 394159 409908 127308 114784 127347 128581 150131 148485 138802 141451 89260 90847 278217 248188 717063 723522 227228 225587 295830 297789 352320 345311 361336 364919 376475 384085 355971 393173 774967 811581 554484 470534 315582 311841 364608 362722 376663 383248 386036 390669 430114 429161 681763 719541 40.65 67.5 1
09:30:25 2023-09-28 358130 359174 95396 90984 145591 149035 150898 149230 98178 96733 111577 112193 136537 137316 382647 411890 1103619 1094479 393136 409873 127940 114590 127387 128581 150681 147312 139000 141220 89538 90815 277775 245742 726649 721129 229373 224855 296067 297789 351997 343303 359496 363047 375560 380669 355308 395177 778556 819647 555318 467542 317657 313188 363066 362935 379006 384398 384808 387448 427863 432407 686784 719541 40.65 67.5 1
09:30:26 2023-09-28 360947 359995 95303 91021 145625 149035 150898 149196 98178 97196 111577 112533 136537 137375 382647 413776 1096830 1085243 394749 409585 128029 114590 127387 128190 151132 146967 139082 141319 89538 90880 278285 247063 732435 728669 228725 226182 295895 297753 351889 346778 360366 362862 377715 382380 356128 394581 772816 820978 555819 466844 319304 310566 363282 363961 381114 383553 386061 391512 428536 433021 688806 719031 40.55 67.5 1
09:30:27 2023-09-28 362917 358338 95199 91017 144820 149596 150106 149063 97909 97164 111422 112565 136542 137767 388460 415052 1094425 1082089 398881 409298 127342 114750 127143 128581 150708 147377 138696 141601 89538 90880 276196 246264 722703 728588 227193 225587 294479 300005 351997 342884 360618 363741 376761 380100 353710 397046 774727 811374 559822 464429 315591 311510 364608 360857 378934 386151 387284 390669 428777 431011 694429 716737 40.55 67.5 1
09:30:28 2023-09-28 363995 359829 93452 91323 145526 150837 150173 149742 97909 97196 111388 113073 136182 137802 381509 412578 1100459 1081343 394785 409873 127417 114625 126757 128581 150198 147274 138306 141691 89505 90880 278285 247661 720473 726415 226139 226322 295959 297117 352284 342884 360003 362971 378500 383562 353179 395457 772816 809400 557153 467211 317367 310095 364409 362468 377796 384668 383998 391847 430486 429836 688843 718484 40.55 67.5 1
09:30:29 2023-09-28 362686 359399 95033 91393 144720 152359 149625 150324 97811 97164 111354 112874 136246 137767 384346 414006 1109976 1089110 396262 409873 126821 115103 126655 128938 150165 147720 138302 141906 89194 90847 277274 247311 717941 725245 227580 225360 296246 297789 351997 342848 360582 363011 376389 382344 355720 396678 780436 810571 553800 464210 315582 312790 364057 364440 378149 386223 388809 389531 429617 430138 689820 721075 40.55 67.5 1
09:30:30 2023-09-28 363386 360520 95165 91327 144854 149452 150139 149952 98047 97297 111354 112764 136246 137733 384346 408830 1109976 1088094 395200 409837 127240 114715 127055 128581 150546 148175 138579 141404 89411 90815 277415 247837 722829 724035 229536 225517 295057 297261 354989 345555 358342 364512 376690 384371 354171 393319 775076 813451 552649 469867 317543 311474 364608 363011 377724 382640 385151 390299 431614 429800 684612 721587 40.55 67.5 1
09:30:31 2023-09-28 364608 359719 95166 90984 145123 149243 150414 149130 98045 96998 111354 112193 136152 137548 384346 408472 1097609 1088335 396601 412323 127274 114715 127021 128581 150580 148175 138802 141382 89505 90815 277415 246438 721932 723522 226841 226043 294814 299256 351780 345166 358199 365028 378284 381595 356980 393136 777115 818653 557153 469646 315654 311912 363827 363193 379006 383177 386853 391789 427402 430190 683529 717392 40.55 67.5 1
09:30:32 2023-09-28 360943 359388 95297 90984 145359 148864 150622 148558 97876 97164 111543 112533 136280 137541 382307 412542 1096052 1085206 395341 408652 127872 114522 127564 128423 150950 147140 139000 141348 89660 90815 288523 246438 732888 727332 226841 226094 295794 297789 351997 343374 360582 363484 376725 380900 356092 396580 774727 819032 555819 465086 318592 310966 364866 362645 381150 385209 386334 390923 427903 433016 694316 720497 40.55 67.5 1
09:30:33 2023-09-28 363026 359943 93461 90984 144854 149447 150173 149709 97843 97330 111242 112796 136280 137767 383260 412506 1100386 1078923 394159 409873 127274 114750 126723 128759 150165 149058 138827 139782 89587 91087 278285 247837 724674 728484 228402 226849 295823 297572 354989 342884 360510 363484 379033 383277 356980 395701 774911 811722 550014 466221 318410 310495 364409 362686 377760 385209 387432 392139 429693 429161 689820 719984 40.55 67.5 1
09:30:34 2023-09-28 359210 360474 95170 91393 144922 149229 150173 149305 97876 97131 111543 112533 136280 137737 384346 415052 1104402 1085243 394022 409873 127274 114750 127108 128581 150232 148175 138756 141502 89505 90847 277415 246786 721247 728985 227228 224890 296663 297789 353988 342884 360582 362971 375560 383222 354206 397009 775113 812876 557153 463664 319304 311662 363948 364882 378646 385680 385367 387339 430186 430262 694770 719356 40.55 67.5 1
09:30:35 2023-09-28 360659 360223 95071 90984 144619 152252 150280 150123 97843 97164 111388 112533 136152 137507 383965 411276 1106828 1088335 395163 409549 126821 114784 126514 128759 149684 147861 138194 141648 89227 90847 277415 246961 718194 725245 229536 225395 295579 297789 351997 342812 360618 363047 376124 382344 353109 396899 777345 806972 551036 463700 315726 312641 363836 363961 378365 385751 385729 387484 429049 429299 689857 721587 40.55 67.5 1
09:30:36 2023-09-28 358634 358925 95327 90951 145321 149035 150622 149030 98078 96833 111543 112161 136598 137282 384346 411276 1100386 1093756 394265 410509 127695 114750 127109 128547 150647 147277 138772 139500 89505 90782 279863 245569 731389 724548 227580 224826 296246 297789 351997 344824 359424 364330 376236 380919 357992 394398 777199 817658 549849 467433 315618 312463 362958 363852 379006 383553 386314 387411 428402 432989 685739 719504 40.55 67.5 1
09:30:37 2023-09-28 364089 359748 95199 91419 144888 149243 150173 149230 97876 97290 111543 112500 136280 137507 384346 408186 1097609 1087561 396565 409262 127308 114556 126899 128547 150510 147482 138579 141382 89505 90815 277415 246438 723023 723522 227193 226287 295135 297789 351997 344606 358306 362793 378694 381238 354206 393319 774764 816000 557153 470200 315654 311948 363282 360533 378934 383517 386580 391476 427103 430575 682338 717392 40.55 67.5 1
09:30:38 2023-09-28 363723 358853 93466 90951 144888 149243 150139 148994 97843 96998 111354 112193 136152 137282 383803 414688 1094425 1083556 396565 409585 127152 114750 126757 128423 149924 147704 138194 141417 89411 90815 278285 246292 724867 730797 229211 226043 294265 300108 353988 342740 360438 363925 377643 380421 355971 396299 771652 813771 551995 464940 318069 311439 364608 360857 377796 385536 387120 390299 425799 429912 691890 718410 40.65 67.5 1
09:30:39 2023-09-28 360875 358929 95170 91393 144850 149452 150139 149709 97843 97031 111354 112533 136152 137767 384074 412277 1100422 1079804 395140 409873 127240 114715 126899 128547 150198 147277 138579 141417 89194 90847 277415 247136 720351 727369 226104 226059 296246 297392 353988 342884 359967 360893 377521 383526 355214 395420 772816 809327 556434 467174 318592 309741 363282 362976 377760 384668 386077 391847 432361 429621 691780 719320 40.55 67.5 1
09:30:40 2023-09-28 361913 359466 95001 91393 144720 152252 149899 149742 97744 97330 111276 112906 136058 137836 383260 408830 1109517 1089885 394087 409226 127213 112038 126939 128810 150030 147653 138544 139764 89407 91124 278285 248540 718740 724474 227193 225552 296002 297789 352284 345129 359280 364770 376690 383562 354967 393355 774967 810508 557153 469201 315726 311912 364093 363961 376627 383248 386308 389712 430365 428023 684612 719541 40.55 67.5 1
09:30:41 2023-09-28 359862 358925 95299 90951 145325 149035 150656 148894 98145 96865 111577 112128 136503 137417 384346 411276 1102019 1093701 392244 411703 127695 114556 127143 128156 150681 147140 138869 141151 89505 90815 275407 245916 724116 724548 227228 225309 297081 297613 351997 345555 359424 363998 374435 382380 355308 394544 779289 819815 549849 469259 317294 311805 363030 364992 378898 383339 387670 387339 429782 432474 683766 721587 40.55 67.5 1
09:30:42 2023-09-28 364629 359095 93586 91265 144854 149072 150173 148830 97876 97199 111440 112193 136280 137316 384074 409440 1099948 1088335 396565 408652 127274 114715 126933 128190 150433 147277 138579 141382 89505 90815 288523 246264 724249 722499 227386 225902 294479 297789 351997 344824 358883 363082 378125 380900 354242 394228 774764 816073 557153 469201 315618 311983 363246 360893 378934 384668 386889 390923 426468 431865 681855 717392 40.55 67.5 1
09:30:43 2023-09-28 364852 358961 93544 91017 144888 149347 150173 149709 97843 97031 111543 112533 136152 137541 384074 414688 1097609 1082009 396601 409262 127064 114750 126723 128581 149924 147685 138194 141417 89227 90815 277415 246438 718056 728041 226876 225587 295343 300247 351744 342596 360366 363668 376582 379924 356980 396751 776012 816384 556599 464319 318069 311474 364608 360857 378682 385680 386608 390574 425238 430634 691632 718260 40.55 67.5 1
09:30:44 2023-09-28 363021 359719 95031 90984 144854 149347 150036 149606 97843 97164 111011 112533 136058 137541 383260 412542 1100422 1079036 394159 409585 127274 114590 127074 128581 150061 147277 138194 141417 89411 90815 277415 247486 720230 725245 226139 226287 295830 297753 352024 342884 360256 362971 378428 383562 353144 395466 773812 809363 556434 466477 317621 310060 364373 362976 377193 384668 384538 392176 430329 429273 689331 719984 40.55 67.5 1
09:30:45 2023-09-28 360587 359931 95001 91552 144619 149272 149592 150153 97949 97330 111276 112796 135869 137806 383803 409727 1109976 1088335 395982 409873 127030 114818 126568 128759 149957 147792 138022 139960 89309 91183 278811 247580 714692 726604 227510 225797 295329 297680 353952 342668 360510 363082 376425 382344 354967 396189 777309 806935 559822 465780 315690 312825 364093 363961 376663 385751 386308 387484 429054 428859 687307 719541 40.65 67.5 1
09:30:46 2023-09-28 359788 359424 95162 91017 144888 148994 150173 149296 97876 97031 111354 112533 136186 137737 384346 409404 1106828 1088130 392317 412981 127274 114750 126933 128190 150198 147517 138194 141417 89443 90815 277415 247136 723768 724548 227228 225820 295959 296843 353988 343303 359424 363998 374150 383257 355842 393949 778520 811446 557153 468611 317360 311948 363984 365989 378718 383232 387100 387375 431470 432366 686560 721476 40.55 67.5 1
09:30:47 2023-09-28 360911 358961 95096 90984 144918 149243 150173 149163 97876 96998 111388 112193 136280 137316 383857 408795 1100839 1088302 399086 412068 127349 114966 127251 128622 150131 147378 138544 139375 89529 90716 278285 246438 724560 724035 226682 226744 294051 297789 351997 344824 358306 363998 378586 382344 354242 392171 772816 816073 555819 469534 317543 310784 364082 362935 378934 382371 385151 392139 427738 430732 684126 717392 40.55 67.5 1
09:30:48 2023-09-28 360875 358885 93721 90918 145385 148619 151002 152485 98210 96700 111654 112096 136666 136866 384346 414980 1091291 1081964 395701 408652 127729 114522 127143 128156 150681 147223 138772 138987 89660 90719 277775 245049 728390 728669 226876 225902 294814 297789 351997 344580 360582 362971 376761 380954 359008 396641 776563 820868 558488 464940 318933 310860 365087 363889 381042 385209 386334 390923 427810 433016 691669 720497 40.55 67.5 1
09:30:49 2023-09-28 364052 358925 95035 91393 145043 149276 150036 150049 97843 97031 111276 112533 136280 137541 383260 413489 1097609 1077344 396601 409585 127064 114750 126689 128581 149924 147517 138194 141515 89227 90847 277274 246961 718182 727405 226876 225587 294697 299292 351997 342848 360582 363998 377557 380065 353675 396617 771838 811338 559822 464356 317621 311038 364608 360857 378365 385751 386608 390611 425799 429872 691890 716847 40.55 67.5 1
09:30:50 2023-09-28 359523 358925 95170 90988 144782 149102 150173 149263 98042 97031 111577 112193 136588 137593 384074 415052 1105222 1086788 394581 409262 127308 114590 126723 128547 150165 147552 138579 141417 89260 90815 276433 246692 726291 728669 229698 225344 297243 297320 353698 342740 360510 365028 375417 382739 356980 396493 776759 809400 556434 463300 317815 312315 363911 364476 379006 383915 387157 387339 429688 430190 691890 721075 40.65 67.5 1
09:30:51 2023-09-28 360875 359710 95001 91426 144611 149276 149932 149983 97776 97362 111011 112906 135937 138177 383260 409440 1109188 1087359 393533 409873 127152 114784 126723 128581 149924 147655 138194 141451 89194 90847 276433 247837 715735 723522 227228 225587 295830 297428 352320 342884 358342 362503 376725 383562 354967 393355 775149 810544 557153 468721 315762 311983 364093 364476 376627 383517 386308 390335 430078 428915 684427 719393 40.55 67.5 1
09:30:52 2023-09-28 363834 358925 95163 91017 144888 149243 150207 149060 97876 96998 111388 112193 136314 137316 382080 407614 1097609 1085243 396250 409262 127417 112061 127149 128307 150513 147377 138579 139375 89407 90716 275872 246438 722538 723962 229049 226498 295487 297789 351997 344824 360019 364770 378730 380884 354242 393041 772816 817493 542733 467821 315437 311256 363827 362935 378970 382944 386000 391148 427738 431155 682670 717392 40.55 67.5 1
09:30:53 2023-09-28 360429 358925 94025 90984 145393 148619 150898 148486 98110 96932 111388 112161 136537 136901 381771 413776 1093650 1084316 394714 409262 127729 114522 127387 128122 150819 147223 139000 138987 89660 90657 277415 245742 726726 728078 226717 225936 295021 297789 351997 343303 360618 362971 377292 380633 355343 397009 773945 818616 556434 464465 318337 311444 365087 363632 381114 385715 386498 391330 427296 432680 693365 719541 40.55 67.5 1
09:30:54 2023-09-28 360907 358929 95039 91287 144888 149243 150002 149263 97876 97031 111045 112533 136042 137560 383892 411965 1103863 1080536 394288 411813 127349 114931 127007 128410 150131 147482 138599 141220 89227 90847 278285 247763 722595 727369 228133 225622 295472 297464 354739 342884 360003 360929 377292 383562 353675 395738 772779 809400 548039 466550 317743 309807 363282 362503 377760 384668 385514 392139 431310 429836 691890 718994 40.55 67.5 1
09:30:55 2023-09-28 361154 358925 95170 90988 144888 149243 150173 149230 98116 97031 111388 112193 136314 137541 383803 415052 1106043 1085243 394022 408652 127274 114556 126757 128492 150165 147277 138194 141382 89443 90847 277415 247026 735308 726342 227615 224890 295057 297789 353879 342596 362477 364955 376439 382810 356980 397990 777199 809181 550533 463518 317439 312677 363066 363961 378667 385572 387596 387448 429653 430549 691890 719246 40.55 67.5 1
09:30:56 2023-09-28 360726 359719 94969 91393 144619 152040 149899 149742 97744 97196 111011 112565 135869 138454 383260 408830 1109976 1088167 393533 411776 127064 114750 126723 128581 150061 147655 138194 141417 89227 90847 277415 248188 721563 722499 227228 226043 295057 296973 352320 344824 358342 362503 376761 384407 353144 393949 775113 811154 554484 469719 315762 311154 364093 362468 376663 383517 386308 390335 430589 429232 684612 719541 40.55 67.5 1
09:30:57 2023-09-28 364125 359752 95138 91017 144918 149243 150173 149130 97909 97031 111388 112193 136314 137316 383857 407614 1097609 1086788 396565 409262 127308 114636 126757 128190 150198 147312 138465 141417 89620 91024 278285 246328 731566 723998 227123 226217 294051 299189 351925 344787 358235 364512 378961 381808 354277 392208 777041 811410 556434 469867 317091 311474 366122 363704 378970 382979 386344 392139 427738 431249 682670 717429 40.55 67.5 1
09:30:58 2023-09-28 360947 358929 93660 90951 145359 149035 150656 148555 98178 97031 111577 112193 136314 136901 388424 413159 1094462 1084316 394123 409262 127729 114397 127475 128156 150714 147155 139000 138987 89538 90690 277415 245742 725906 728669 226876 226094 295830 297789 351997 343303 360618 363484 377593 380935 356414 396899 773981 819684 558488 464392 319079 311474 362992 363816 378538 385572 386973 391367 427645 432980 693291 719393 40.55 67.5 1
09:30:59 2023-09-28 360947 359471 95035 91254 144880 149452 150139 149296 97843 97031 111311 112533 136186 137802 383260 412216 1100422 1080387 394736 412688 127247 114931 126953 128444 149963 147516 138773 139667 89562 90716 278285 247486 720351 728470 228402 226129 295888 296591 354739 342884 360003 360929 377859 383419 353179 395457 772816 809363 556653 467211 317258 310060 364118 363047 377796 384668 386061 392139 430401 429930 690909 718994 40.55 67.5 1
09:31:00 2023-09-28 360902 358925 95163 91017 144922 149243 150173 149130 97909 97031 111388 112225 136280 137350 388387 415052 1106828 1085243 394022 409262 127274 114750 126757 128480 150165 147517 138579 141417 89443 90847 277415 246438 737600 727114 227580 224855 296663 297789 353988 342704 360690 363998 375560 383526 356943 397597 779327 812767 549233 463518 318410 311805 364057 364955 378718 386223 386608 387411 430329 430553 693858 722539 40.55 67.5 1
09:31:01 2023-09-28 361415 359355 95128 90951 144850 149347 150139 149642 98083 97199 111380 112776 136144 137629 384273 409262 1106644 1091401 393282 412396 127240 114681 126899 128547 150433 147514 138776 139375 89472 90782 275675 247136 720247 724511 227386 225552 295888 296843 353988 343303 359424 364770 375525 383526 355807 394228 779289 811374 557153 468868 317548 311693 363836 364809 379006 383482 385115 389712 431892 432474 685363 721587 40.55 67.5 1
09:31:02 2023-09-28 363995 358853 95199 90951 144888 149243 150622 148994 97876 96998 111543 112193 136280 137282 384076 411240 1100730 1088130 397389 409191 127560 114681 126933 128122 150165 147277 138772 139278 89472 90782 278285 246090 723768 723522 230187 226043 295408 300211 351889 344787 360402 366062 377076 382687 357992 395517 776723 818381 557153 467174 315401 313378 364572 362899 378934 384668 386853 391207 428886 432474 682670 718957 40.55 67.5 1
09:31:03 2023-09-28 362944 359435 93548 90951 144854 149243 150139 148960 97978 97031 111354 112193 136280 137282 384074 408186 1097609 1085090 395306 409226 127274 114750 126899 128512 150165 147480 138579 141382 89411 90815 277415 246438 728440 724291 226647 226287 295343 297789 351997 343339 359424 362971 377823 382344 356342 394471 772234 820978 555819 468868 319042 310713 363282 363961 379006 383213 386608 392103 429013 432764 689460 719722 40.65 67.5 1
09:31:04 2023-09-28 364567 358893 95006 90984 144720 149452 149659 149709 97843 97164 111319 112533 136058 137733 383260 413123 1097609 1079036 399938 409549 127152 114750 126689 128664 150064 147720 138584 139764 89374 90965 278285 247486 722802 728669 229753 226814 294265 297789 354739 342848 360546 363998 378709 382167 355720 396299 774362 811727 549356 465598 318069 311693 364338 362935 377760 385751 385115 392103 426767 429561 691853 717355 40.55 67.5 1
09:31:05 2023-09-28 361394 359430 95133 91234 144888 149452 150139 149263 98042 97164 111354 112533 136246 137733 384346 411890 1103311 1078911 393392 409226 127240 114636 126723 128547 150165 147482 138194 141382 89194 90815 277415 247456 720959 728949 226647 225902 296872 297753 354739 344824 360510 360929 376690 384371 354171 395738 773945 810508 549395 466881 319275 310464 364759 365767 378451 385102 385877 391607 431434 431863 693710 719504 40.55 67.5 1
09:31:06 2023-09-28 360839 359099 95033 91393 144611 152248 149625 149983 97744 97330 110977 112874 135802 138301 383818 411813 1110164 1089811 395664 409730 127105 114966 126588 128588 150405 148033 138194 141815 89194 90847 275872 247837 715133 724364 227580 225517 295472 297789 354488 342704 359931 363047 376690 382344 354967 395420 776796 806972 552483 467174 315690 312677 364093 363704 376591 385209 386272 389712 429013 427930 685739 719541 40.55 67.5 1
09:31:07 2023-09-28 358381 359040 95166 90984 144880 149343 150139 149096 97843 96998 111354 112533 136280 137541 384437 408795 1106828 1088130 392208 408617 127661 114556 127021 128122 150131 147416 138579 141365 89472 90782 277415 246438 722219 723522 227193 225587 296830 297261 353738 343303 362108 364330 375274 383205 356235 394361 778337 818073 549849 468758 318904 311769 363543 362976 379006 383553 385115 391262 431330 432461 683766 721587 40.55 67.5 1
09:31:08 2023-09-28 360911 358634 93582 91287 145321 149311 150521 149808 98014 97099 111406 112468 136299 137595 384236 410431 1097535 1085206 394714 409873 127423 112215 127325 128512 150165 147277 138579 141382 89620 90716 277274 246438 720880 724548 226841 226287 295830 297789 351997 343374 359967 362971 377859 382344 356378 394581 772779 820807 554484 467873 319042 310748 363246 363961 379006 383482 386608 392103 429013 433016 687757 718447 40.55 67.5 1
09:31:09 2023-09-28 360731 358349 95166 90988 144918 149243 150173 149163 97876 97164 111354 112193 136058 137282 383260 415016 1094389 1081247 398260 409226 127240 114715 126899 128423 150198 148175 138579 141378 89472 90617 278285 245871 721932 730222 229373 226147 294957 300320 351853 342740 360474 363925 377521 380030 354206 396899 773908 816226 553800 464356 318330 311693 364608 360893 378826 385751 386608 390887 426468 431762 691890 716302 40.55 67.5 1
09:31:10 2023-09-28 362699 358889 95001 91360 144745 149452 150002 149572 97843 97164 111011 112533 136024 137733 383260 412506 1102019 1079036 394159 409873 127064 114715 126723 128480 150061 147277 138194 141417 89472 90815 277415 247837 720351 725245 226173 226989 295794 297789 352284 342884 360510 363484 378997 383526 353144 395738 773812 809935 557153 466513 317584 310530 364373 364476 376376 384688 387522 393031 430042 429058 687684 717245 40.55 67.5 1
09:31:11 2023-09-28 361929 358811 95170 90988 145123 149281 150173 149271 97876 97164 111388 112533 136284 137316 383260 412216 1106828 1088335 396115 412981 127003 112147 126905 128712 150332 147859 138159 139667 89685 90683 275872 247136 717513 725209 227934 225552 296246 297608 353988 342848 360618 363047 376089 382344 356980 394570 778145 808755 556434 463664 317584 312933 363836 364476 378934 384183 385151 387484 429653 430589 692450 721075 40.55 67.5 1
09:31:12 2023-09-28 362186 359417 95071 91360 145123 150415 150139 149742 97744 97263 111276 112796 135840 137767 382653 408830 1109976 1088130 394123 409549 127213 114715 126723 128581 149890 147277 138194 141417 89227 90847 278285 247837 716385 723010 227386 225587 295508 296908 352320 345311 358883 362468 376690 384677 353639 393935 779327 811759 557153 470200 318449 311841 364829 364992 376448 383304 388809 390887 431542 429259 684612 721075 40.55 67.5 1
09:31:13 2023-09-28 363786 358925 95232 90955 144888 149035 150139 149568 98116 97100 111458 112776 136359 137595 384001 412981 1100656 1091401 399086 412396 127315 114681 126723 128156 150198 147277 138772 139667 89443 90749 277274 246264 721165 722499 228147 226094 294479 299896 351997 344824 360474 364173 377859 381203 355023 395738 774690 817839 556434 467873 315690 312968 364608 362935 378970 384668 386889 390299 426468 431856 682670 718447 40.55 67.5 1
09:31:14 2023-09-28 362763 358889 95100 90951 144888 149347 150173 149196 97843 97031 111388 112193 136280 137507 383803 408795 1097609 1085243 397880 409549 127274 114556 127021 128547 150198 147277 138730 141417 89472 90815 277415 246438 737235 724548 228779 226744 295716 297572 353843 346778 358739 362862 378284 382202 357486 393136 774874 822005 549356 469867 318555 310748 366122 363780 378934 382640 386608 392103 428712 431061 683729 717392 40.55 67.5 1
09:31:15 2023-09-28 364376 359139 93198 91424 144752 149661 150106 150019 98014 97232 111406 112809 136246 138000 383260 413449 1100055 1081927 396601 411048 127274 114750 126723 128410 150232 147277 138194 141382 89505 90815 277775 246264 723476 728434 227386 225902 293674 299896 351997 342884 360582 363998 377823 380331 354206 397009 772234 811338 559822 465264 318592 311474 365124 360893 378898 384183 384538 390887 426704 431119 693365 717392 40.55 67.5 1
09:31:16 2023-09-28 360979 359388 95166 91393 144854 149281 150139 149338 97876 97263 111354 112719 136280 137767 383260 412506 1100386 1079036 393533 409837 127274 114670 126723 128547 150506 147514 138668 139764 89652 90716 278107 247837 719115 728669 228402 226691 295329 297644 354989 344824 360546 362971 379033 384085 353675 396299 774140 810544 549849 466881 317924 310748 364921 362468 377760 385209 385115 392139 430365 429836 690479 718447 40.55 67.5 1
09:31:17 2023-09-28 358665 358893 95166 90984 144854 149243 150139 149230 97876 97031 111388 112193 136152 137350 382653 415052 1103619 1085243 393707 409262 127335 114750 126933 128547 150198 147277 138579 141382 89443 90815 277415 246438 726170 728470 227545 225395 296865 297789 353988 344824 360654 363484 375596 383526 354277 395162 776759 811727 557153 463664 320272 311698 363984 364919 378646 385715 386224 390154 430221 430544 694770 721476 40.55 67.5 1
09:31:18 2023-09-28 360839 359364 95096 91267 144820 149272 149899 149709 97843 97196 111045 112719 135916 137858 383260 411813 1110164 1091289 396226 409694 127349 114931 127040 128588 150098 147827 138510 139667 89439 90815 276433 248188 717016 724364 227580 225587 296354 296937 352320 344824 359280 362793 376761 384677 353144 393355 775113 811727 556987 469534 315762 311983 364608 364734 376663 383248 386308 390611 430980 429161 684126 719541 40.55 67.5 1
09:31:19 2023-09-28 357591 358306 95170 90951 144816 148301 150518 148456 97909 96700 111388 112161 136620 137147 384074 410086 1100422 1093701 392244 408617 127573 114522 127143 128156 150198 146764 138772 138987 89505 90782 276433 245742 723738 724548 229049 224890 296872 297428 351997 343303 359967 364955 375274 380954 357992 394398 777199 818308 548039 467027 318449 312790 363543 363704 379006 384398 385115 387411 430710 431510 685776 719541 40.55 67.5 1
09:31:20 2023-09-28 360875 358601 95299 91128 145478 148825 150972 148860 98214 96966 111595 112128 136401 137144 384817 413597 1096928 1085206 394749 411740 127274 114590 127149 128410 150165 147242 138194 141348 89505 90815 276433 246438 720916 724548 226841 226078 295830 297464 351997 343374 360256 362971 377292 382344 356414 395738 772234 820227 554484 464794 319079 310469 363246 363961 381150 384668 386334 391512 429049 432711 691400 719504 40.55 67.5 1
09:31:21 2023-09-28 364052 359752 95170 91017 144854 149243 150139 149196 97876 97258 111354 112193 136186 137316 383260 414396 1096015 1078947 396637 409549 127186 114750 126723 128581 149924 147620 138194 141382 89227 90815 275872 246292 723880 729704 229536 226147 293979 300745 353988 342451 360474 365028 378248 380723 353675 396899 774690 811338 551166 464575 318294 311693 364866 360461 378898 385715 387157 390887 426133 430477 691595 717392 40.55 67.5 1
09:31:22 2023-09-28 358562 358781 93653 91323 144743 149417 150106 149130 97876 97031 111311 112193 136042 137404 383260 415016 1103619 1085127 393730 411522 127308 114715 126723 128156 149924 147326 138194 141186 89227 90815 277415 246438 722947 728669 227615 225360 295472 297789 351997 342884 360654 363998 375560 382648 354242 394848 776796 811759 557153 463664 318330 311983 363030 364219 378898 384148 387157 387520 430329 430517 691890 721587 40.55 67.5 1
09:31:23 2023-09-28 360585 358889 94902 91267 144381 152040 149252 149742 97677 97330 110977 112906 135835 137802 383260 409177 1109188 1087322 395701 412688 127037 112070 126905 128732 149960 147619 138091 139667 89374 91028 276352 248151 714196 726089 227580 225622 296038 297500 354488 342632 360402 363047 376725 382953 354967 395443 777969 808184 558488 467211 315762 312611 364093 363961 377193 385480 386889 389748 431321 429836 687831 719541 40.55 67.5 1
09:31:24 2023-09-28 360321 358638 93582 90951 145089 149243 150173 148994 97909 97167 111595 112225 136280 137316 383803 411276 1098828 1088204 397953 409298 127308 114590 127055 128480 150198 147242 138579 141186 89505 90815 277775 245742 723556 723522 228323 225622 294158 300108 351997 344824 360256 363627 376761 380935 355308 395738 776246 818453 549849 467873 315762 313444 364093 362935 379006 384668 387470 389712 427438 432102 681799 719541 40.55 67.5 1
09:31:25 2023-09-28 363053 358889 95170 90988 144854 149243 150173 149027 97876 96998 111492 112590 136231 137873 383584 408080 1097461 1085095 397953 411813 127525 114931 127007 128423 150027 147277 138194 141382 89411 90617 277597 246438 720038 724035 226682 226322 294914 297789 351997 343374 359424 362971 378464 382988 356128 393949 772816 820843 557153 468980 318628 310060 363282 363961 379006 383248 387157 392103 428068 432174 685776 717429 40.55 67.5 1
09:31:26 2023-09-28 360717 358311 95166 90984 144922 149072 150207 148760 98078 96932 111388 112193 136314 137316 381807 415052 1093650 1081284 396788 408652 127573 114636 126933 128190 150433 147312 138579 141151 89538 90815 288523 245049 726950 727405 227386 225936 296246 300672 351744 342668 362477 363961 377414 380492 355985 397671 776660 818073 556434 464721 318592 311729 364866 362935 380933 386839 386608 390887 427103 433102 691595 717282 40.55 67.5 1
09:31:27 2023-09-28 360130 359139 93585 91320 144786 149452 150106 149230 97980 97232 111217 112468 136144 137629 383260 414360 1100459 1081157 393730 409873 127240 114715 126723 128492 150165 147463 138772 141382 89227 90815 277415 246786 726204 728669 227193 225779 297081 297789 353988 344824 360546 360929 376425 383598 354242 395738 774529 811759 541758 464757 319530 310095 364093 363011 378898 384668 385514 390611 431650 430589 691830 722613 40.55 67.5 1
09:31:28 2023-09-28 360291 358961 95130 90951 144888 149243 150036 149096 97876 97031 111311 112500 136280 137541 383260 414458 1105259 1088335 395420 409262 127274 114590 126723 128457 150061 147277 138194 139570 89558 91024 278285 246328 724439 726604 228182 225797 296139 297392 353988 342704 360474 363082 376425 383257 355501 396714 779327 808112 549233 463700 315798 312647 364057 364476 378401 383112 386272 389712 431321 430264 690909 721075 40.55 67.5 1
09:31:29 2023-09-28 359440 358992 93582 90951 145047 148786 150246 148486 97909 97033 111440 112128 136314 137095 383260 410987 1105433 1093756 393429 408652 127342 114477 126933 128596 150198 147038 138614 138987 89443 90815 275407 244795 728341 724548 227580 224855 296246 297789 351997 344824 359967 363998 375596 381808 355842 395177 778520 818453 557153 467873 317657 311983 363066 363961 379006 384398 385151 387448 429085 432797 685813 721075 40.55 67.5 1
09:31:30 2023-09-28 363575 359752 95105 90984 144918 149243 150173 149060 97909 97031 111388 112193 136323 137316 383260 408830 1100839 1093699 397806 411484 127491 114931 127041 128321 150442 146930 138544 139375 89624 90716 275872 245742 722054 723522 228358 226043 294599 299931 351997 342788 360003 363663 378709 381934 355343 395457 775113 818453 557153 469682 315690 312968 363282 362935 379006 384668 389879 391512 427138 431865 682670 717392 40.55 67.5 1
09:31:31 2023-09-28 360911 358342 95039 90984 144854 149243 149899 149130 97843 97031 111388 112193 136092 137186 383260 410015 1097609 1084472 394159 408652 127308 114556 126757 128492 150675 147038 138579 141186 89443 90815 288523 246438 723784 721093 226876 226322 296038 297789 351997 343409 360582 363484 377895 382668 359518 396041 777177 820117 557153 465671 319158 310824 365087 363048 381078 385209 386608 391512 429049 433016 692301 719504 40.55 67.5 1
09:31:33 2023-09-28 360875 358961 93461 90988 144649 149347 150280 149642 97949 97199 111303 112500 136178 137629 383151 411783 1103863 1080352 395384 409837 127030 114750 126757 128581 150580 147530 138814 141417 89194 90847 278285 247136 719148 728521 226208 226322 296246 297789 352284 344824 360546 362971 378464 384677 353993 395738 772816 810608 557153 466880 318592 310060 364409 363011 377796 384668 386334 392176 431310 430179 691890 720497 40.55 67.5 1
09:31:34 2023-09-28 358705 358911 95105 90984 144880 149139 150036 149429 97876 97031 111388 112193 136058 137316 383260 414763 1106043 1086788 394581 409585 127308 114750 126723 128190 149997 148072 138579 141220 89260 90815 277274 246438 730137 728669 229698 225693 296901 297716 353988 342812 360546 365028 375981 383348 357486 397990 777382 811727 557153 463336 319434 311841 364093 364734 378970 384183 386608 389603 430365 431458 690817 721075 40.55 67.5 1
09:31:35 2023-09-28 362702 359287 93461 91256 145526 149101 151568 149642 98014 97232 111319 112533 136028 137603 383803 411813 1111554 1088130 393429 409262 127274 115057 126723 128445 150131 147242 138194 141348 89472 90815 275872 247486 718194 723522 227545 225902 296872 297117 354739 345799 359099 364512 376690 384677 354952 393949 775113 814603 549849 469534 315726 311948 364608 363011 378595 383482 386000 390887 431614 430544 684612 721587 40.55 67.5 1
09:31:36 2023-09-28 360061 358889 95265 90918 145325 149035 150622 148691 98045 96899 111698 112128 136280 137272 384346 411205 1102295 1092887 395420 408617 127573 114681 127325 128273 150479 147000 138861 139278 89529 90683 278285 245460 725735 726604 228182 225378 296663 299473 351997 345311 360220 364882 374975 381167 355842 395140 777932 820978 549849 467138 318069 313373 363030 363961 379006 384668 385115 387448 428001 433088 686747 721075 40.55 67.5 1
09:31:37 2023-09-28 363202 358885 95166 91234 145455 148893 150689 149230 98078 97031 111354 112776 136144 137282 384074 411819 1097609 1085206 394714 408939 127539 114681 127143 128156 150510 147003 138772 141382 89472 90905 277415 246438 725250 721102 227034 226287 296246 297789 351997 344372 360582 363484 377859 382076 357165 396580 773908 820227 557153 466665 319530 310966 365124 363961 381150 384668 386334 391512 428978 433016 691853 718447 40.55 67.5 1
09:31:38 2023-09-28 364048 358853 93510 90984 144854 149452 150139 149742 98078 97031 111354 112533 136231 137526 384090 414108 1097424 1082707 399938 411813 127105 115057 126885 128588 150098 147825 138220 141382 89194 90847 278285 246778 722908 728558 227545 225936 295550 300320 351889 342884 360654 363998 377823 380030 355023 397009 773908 816152 556434 465338 318555 311948 364866 362679 379006 384148 387157 390887 426468 432474 693365 718409 40.55 67.5 1
09:31:39 2023-09-28 361154 358746 95170 90988 144854 149347 149899 149063 97843 97031 111354 112193 136168 137541 384074 412180 1100422 1080573 394302 409226 127240 114750 126723 128547 150131 147277 138194 141348 89194 90782 277415 247136 722295 727369 226806 226252 295959 297753 354989 344824 360510 360929 377859 384677 354206 395738 773908 810508 557153 467174 319530 310060 363246 363011 378595 385209 386334 392103 431614 430481 693365 719504 40.55 67.5 1
09:31:40 2023-09-28 361149 358566 93647 91287 145082 149311 151568 149196 98182 97099 111406 112622 136110 137499 383114 414872 1106828 1087561 394581 408939 127389 114931 127021 128478 149924 147277 138194 139535 89529 90782 277415 246778 725616 725245 227934 225552 295680 297789 353988 342848 360654 363011 376425 383222 354774 395162 777345 809400 557752 463664 318069 312897 363836 364476 378934 384148 385151 389712 430329 431325 691890 721587 40.55 67.5 1
09:31:41 2023-09-28 360875 359653 95063 91456 144715 149447 149388 149742 97811 97362 110977 112796 135802 137802 383260 408759 1109976 1088094 395701 412360 127030 114829 126723 128581 149890 147827 138194 141618 89194 91150 275872 248430 725189 724511 228147 226605 295364 297392 355994 345763 359787 365545 377521 384641 353144 394508 779327 811654 560595 469313 315726 311591 364608 364734 377193 384092 386889 390887 430302 429161 682727 721075 40.55 67.5 1
09:31:42 2023-09-28 363614 358995 93452 91227 145043 149243 150106 148858 97843 96998 111269 112557 136118 137247 382080 407543 1099168 1088335 396565 409226 127301 114715 126723 128156 150198 147242 138194 141348 89472 90815 277415 246264 720038 723010 227193 226322 295057 299473 351997 345311 358342 363047 378997 381238 355272 393355 775076 816000 556434 469867 317317 311948 363282 363448 378970 383517 386889 392103 427738 431838 682670 717355 40.55 67.5 1
09:31:43 2023-09-28 360587 358889 93656 90984 145286 149035 150484 148655 97843 96998 111319 112193 136246 137507 384074 412470 1097609 1085127 396751 412360 127845 114908 127339 128054 150926 147154 138965 139278 89591 90683 275872 246401 729228 727369 227158 226287 296246 299256 351744 344337 360294 363741 377823 381757 356271 396862 773908 820843 557153 464684 319530 311439 363246 363961 380933 385480 386608 391789 429013 433016 691890 720802 40.55 67.5 1
09:31:44 2023-09-28 363026 358858 93363 91379 144720 149347 149765 151338 97843 97031 111319 112719 136280 137672 384074 412506 1100422 1079036 396751 409549 127274 114715 126723 128581 150165 147277 138599 141382 89194 90815 277415 247486 719423 725245 228941 226989 296246 297789 352320 344580 360546 363998 379033 384677 354171 396299 772816 810544 541989 467211 318555 311002 364373 362686 377796 385209 385115 393287 430329 429908 689820 718447 40.55 67.5 1
09:31:45 2023-09-28 360886 358925 95166 90984 144888 149243 150139 150844 98315 97199 111380 112667 136805 137499 383151 414908 1105946 1086751 393524 412396 127240 114681 126757 128457 150027 147277 138634 139957 89439 90782 278285 246757 731228 730741 227475 225552 297081 297789 353988 344824 360654 363484 376124 383562 354242 395162 777345 813451 557153 463991 319530 311948 364093 363011 378934 385751 386334 389712 431614 430083 692845 721075 40.55 67.5 1
09:31:46 2023-09-28 361672 359095 95100 91393 144811 149176 149865 149338 97843 97263 111011 112906 135835 137802 383260 408795 1109976 1088167 394087 409549 127152 114750 126689 128547 150192 147482 138194 141613 89411 91131 278217 247837 719104 724035 227580 226094 295472 297789 353343 345311 359388 363047 377557 384677 353639 394228 778736 811081 557153 469867 315762 312019 364608 364476 377193 383553 386889 390574 430634 428879 686481 719209 40.55 67.5 1
09:31:47 2023-09-28 359913 358750 93647 91260 145728 148685 150797 149030 98182 97066 111560 112161 136250 137152 381509 410015 1106970 1093664 392135 409226 127628 114522 127359 127986 150198 146356 138579 138987 89628 90782 278285 245742 725320 724548 227580 225203 297545 297536 351997 343339 360510 362503 375560 380954 355842 395457 777932 819647 558488 467873 317996 312933 363030 363704 379006 384668 385151 391207 429049 433102 686784 721075 40.55 67.5 1
09:31:48 2023-09-28 363530 358889 93599 90988 144888 149035 150139 149163 97843 96998 111543 112161 135835 137282 383260 407258 1099948 1088302 396565 409226 127308 114556 126723 128307 150513 147530 138634 139667 89439 90716 278285 246365 725916 725093 227475 226849 295164 299111 351997 344824 359135 363047 378709 382202 355272 393319 773945 817962 549233 470534 315726 311983 364338 362935 378934 383517 386889 392103 427738 431838 682670 719504 40.55 67.5 1
09:31:49 2023-09-28 364603 358889 95096 91320 144619 149660 151710 149709 97843 97164 111354 112533 136058 137629 383260 412578 1097609 1079036 399938 409226 127064 114750 126689 128581 149617 148175 138372 141425 89227 90847 277415 246961 714757 727369 229698 225936 294229 300320 353738 342848 360582 363998 377859 380633 353675 397893 772234 811338 541989 465338 317258 311693 364866 360893 378934 385751 387432 390923 426432 430589 691890 716847 40.55 67.5 1
09:31:50 2023-09-28 360425 358925 95096 90988 144754 149452 149865 149296 98042 97196 111276 112533 136058 137507 383005 411640 1103478 1080536 395384 409694 127139 114897 126885 128410 150064 147138 138510 139375 89194 90815 275872 247456 720716 728669 226139 226287 296246 297753 354739 344787 360510 362971 378428 384677 354171 395738 772816 809363 556434 466843 318592 310060 364338 363011 377760 384668 386608 393009 431614 428875 690836 718994 40.55 67.5 1
09:31:51 2023-09-28 360839 358806 93194 91393 144585 149072 149285 149169 97744 97263 111011 112796 135835 137767 383260 408795 1109976 1088130 392980 409549 127152 114636 126689 128581 149984 147277 138194 141417 89227 90847 278217 247837 717937 723522 227580 225936 296246 297789 353343 345311 359388 363047 376725 384677 353639 393949 778145 811117 557153 469867 315762 311983 364608 364476 377193 383517 386308 390887 431274 429273 683867 719541 40.55 67.5 1
09:31:52 2023-09-28 356516 357995 95195 91124 145347 148821 150521 148724 98047 96933 111406 112128 136144 137049 384003 409873 1103863 1092850 392208 408652 127662 114954 127041 128122 150198 147313 138579 138987 89472 90584 275872 245569 723153 724548 227545 224855 297054 297789 351997 343268 360510 363082 376160 380919 355842 395738 777382 819647 549849 467873 317996 313409 363030 362935 379006 384668 385693 390929 427769 433016 685776 719541 40.55 67.5 1
09:31:53 2023-09-28 360803 358665 95364 90918 145355 148619 150864 148650 98178 96700 111654 112096 136314 136832 383260 413453 1092838 1083628 394159 408330 127573 114443 127109 128122 150442 146149 138903 138794 89538 90624 277274 245395 738295 727369 227386 226287 295830 297789 351997 343063 360618 363998 377593 380598 355343 394884 774492 816109 559822 464392 319079 311474 364866 362935 379006 385572 386936 391221 429724 432944 693784 717245 40.65 67.5 1
09:31:54 2023-09-28 363980 358746 93452 91323 144718 149452 149319 149372 97744 97031 111045 112719 136255 138240 383260 412216 1100730 1078269 398408 409226 127064 114750 126689 128547 149717 147069 137987 141507 89194 90815 277524 247661 718938 721224 229428 226989 295794 297789 352284 342884 360546 363998 379033 383526 353675 396299 772234 811117 549356 466477 318555 311983 364409 363961 377760 385209 385115 393323 429165 429836 689857 717392 40.65 67.5 1
09:31:55 2023-09-28 359862 358889 95199 91017 144820 149557 150072 149230 98074 96998 111276 112193 136058 137516 383260 415016 1102530 1082052 393114 412396 127335 112116 126939 128307 150098 147069 138246 139387 89407 90683 276196 247346 722659 728488 227386 225587 297081 297897 354880 344824 360618 362971 376160 383562 357412 396862 775113 811727 557153 464392 319530 311474 363948 363011 378970 384938 386334 390335 431749 430248 691830 721587 40.55 67.5 1
09:31:56 2023-09-28 361415 359132 93190 91393 144581 148864 149388 149305 97776 97264 111217 112719 135835 137767 383260 407579 1109188 1088094 393810 409262 126855 114590 126689 128457 149783 148072 138194 141382 89472 90815 278217 247837 729802 723010 227615 226094 296246 297789 353343 345555 358883 363047 377292 384677 354171 393949 778183 811727 560595 469867 315762 312019 364608 363011 377724 383553 386308 390887 431650 430138 684390 719541 40.55 67.5 1
09:31:57 2023-09-28 359077 358349 95237 90955 145526 149035 150207 148522 97876 97033 111458 112403 136458 137300 384584 409944 1103863 1094554 392653 411813 127491 114783 127109 128122 150198 146798 138194 138987 89652 90584 275872 245569 728154 724548 227580 225850 297156 297536 351997 343303 359967 363082 375596 380954 356128 395738 777969 819647 549849 467542 318033 313444 363579 363448 379006 384668 385693 390929 427872 433016 685776 719541 40.55 67.5 1
09:31:58 2023-09-28 360722 358641 95335 90918 145224 148619 150622 148817 97876 96700 111577 112096 136280 136832 383260 413453 1093650 1083628 394123 408652 127729 114488 127353 127911 150439 146253 138889 138709 89505 90624 274890 245049 727027 726401 227193 226287 296038 297789 351997 343063 360618 363998 377859 380598 355878 395162 774492 816109 552483 464721 318628 310789 364866 362935 379006 385751 386608 391512 426730 433016 691669 719471 40.55 67.5 1
09:31:59 2023-09-28 364123 358602 93419 91294 144786 149171 151143 149575 97746 97264 111217 112809 136066 137797 383260 412216 1099948 1080465 396565 409226 127064 114590 126602 128581 149754 147312 138194 141417 89194 90847 276433 247486 720630 725245 227263 226866 295937 297428 352320 342884 360582 364512 379033 383526 353675 396580 771689 811727 551166 466513 318106 311729 364956 363961 377495 385209 385151 392176 428712 429232 689820 717355 40.55 67.5 1
09:32:00 2023-09-28 359784 358385 95195 90984 144686 148790 149932 148960 97876 97031 111354 112193 135937 137608 382989 411276 1105222 1086788 395140 411776 126855 114715 126514 128547 149205 147277 138194 141382 89227 90815 276433 246438 717913 725340 228128 225344 296246 297897 353988 342848 360690 363047 376461 382953 354242 394884 777382 807008 556764 465264 317621 313122 364278 364882 378682 386566 387707 389603 429977 430975 690688 720927 40.55 67.5 1
09:32:01 2023-09-28 360686 358562 94968 90988 144854 152040 149489 149849 97949 97031 111011 112719 135835 137541 383005 407614 1106828 1088130 395420 409873 127064 114590 126723 128457 150265 147069 138302 141486 89260 90847 277415 247837 717545 723010 227615 225936 296246 297789 352320 345311 358378 362503 377328 384677 353958 393670 777004 811727 553150 469867 315798 311983 364608 363011 377760 383553 386308 390574 432389 429836 682375 721075 40.55 67.5 1
09:32:02 2023-09-28 357555 357995 95166 90918 145117 149135 150106 148420 98110 96700 111388 112019 136186 136866 383857 409837 1103751 1096078 393136 411522 127593 114738 127251 128020 150546 146967 138880 139091 89591 90782 276196 245049 725058 724548 228182 225360 296412 299582 351997 343303 360294 366062 376725 381238 355343 395738 777382 818490 557153 467542 317331 313188 363030 362935 379006 384668 386308 390929 427738 432711 683802 719504 40.55 67.5 1
09:32:03 2023-09-28 360875 358349 95134 91260 144914 149035 150173 149529 97909 96733 111388 112161 136280 136866 383260 414786 1093650 1078947 396470 408688 127308 114556 126933 128156 150061 147175 138579 138987 89227 90719 275407 245049 737844 727405 227580 225971 295508 300423 351997 342884 360618 363998 377859 381203 356907 394570 775113 816073 558488 464392 318628 311444 362702 362935 379006 385751 386608 390923 428777 433016 691890 716376 40.55 67.5 1
09:32:04 2023-09-28 363611 357810 95001 91320 144684 149346 149902 152332 97882 97264 110909 112654 135958 137664 383114 411133 1100656 1079036 398803 409262 127186 114590 126939 128307 149924 147277 137953 141417 89227 90847 277524 247661 715960 725245 229698 226322 294229 297536 354488 342884 360582 363998 379033 381238 353144 396617 771689 810694 550673 465086 315473 311510 363317 362935 377530 385480 385115 392103 427103 429836 691400 716339 40.55 67.5 1
09:32:05 2023-09-28 359210 358349 95072 90984 144777 148790 150173 148994 97876 96932 111388 112193 136267 137272 383260 414688 1105222 1086788 394581 408939 127274 114590 126635 128156 149957 147038 138194 141186 89227 90847 274188 246264 722947 721165 228128 225587 296246 297464 353988 342884 360654 363082 376425 382953 354242 395162 777382 808792 552483 463942 317657 312968 363579 364219 378970 384183 387633 389494 430078 431171 691743 720964 40.55 67.5 1
09:32:06 2023-09-28 360187 358459 93194 91386 144773 149136 151355 151174 97744 97031 111011 112565 135903 137655 383260 407579 1109188 1088167 393846 409766 126942 114590 126689 128368 149951 147072 138194 141186 89227 90880 274188 247837 718719 722499 227615 225936 296358 297219 352355 343303 359135 364512 377292 384677 355308 394265 779327 811302 561947 469201 317621 311983 364866 365694 379006 383517 385729 390923 432635 431494 682412 721075 40.55 67.5 1
09:32:07 2023-09-28 362663 358893 95138 90984 145123 150100 150173 148824 97876 96964 111388 112161 135874 137316 383260 407293 1097609 1087526 396601 409585 127274 114590 126757 128190 149924 147274 138194 141151 89443 90847 278285 246090 731930 723034 227580 226322 294158 297536 351997 344824 358919 363082 379033 381808 355308 394265 774764 818710 549849 470460 315473 312790 366158 363668 378862 384219 387362 391957 427596 431798 682670 718446 40.55 67.5 1
09:32:08 2023-09-28 360587 358641 93582 90885 144854 149035 150173 149362 97876 97199 111440 112193 136092 137316 384074 412798 1097609 1085243 394159 408652 127484 114397 127021 128190 150198 146833 138194 141284 89227 90847 274890 246438 728176 721165 226911 226322 295057 297789 351997 344372 360618 363484 377895 382416 356449 396617 772816 820263 556434 465159 319304 311038 363246 363961 381150 384668 386608 391826 429313 433102 691890 718484 40.55 67.5 1
09:32:09 2023-09-28 364335 358380 95039 90984 144653 149347 149899 149196 97876 96998 111303 112436 136042 137526 383005 413306 1095091 1082113 400074 411813 126929 114897 126797 128156 149924 147312 138406 141382 89227 90617 276279 246264 722277 727405 229698 226287 294985 298304 351997 342884 360654 363741 377859 380633 355308 394884 774529 811446 551990 463736 317258 311729 362992 362935 379006 383112 387157 390960 426468 432711 691890 717429 40.55 67.5 1
09:32:10 2023-09-28 359748 358889 95133 90951 144786 148998 150002 149163 97843 97031 111011 112533 136216 137723 383260 411276 1100422 1080573 394581 409191 127240 114715 126689 128334 149924 147242 138194 141348 89227 90815 274188 247311 723476 728434 226806 226287 297194 297392 354989 344824 360510 362971 378392 384677 354206 396299 773872 810544 557153 466074 319042 310024 364338 363011 378329 384632 386608 392139 431578 430138 691853 718446 40.55 67.5 1
09:32:11 2023-09-28 360130 360074 93578 91291 144987 148893 151568 150949 98014 97066 111183 112436 136165 137430 383260 415016 1103619 1085206 394288 411813 127118 114647 126723 128122 150231 147069 138125 138987 89227 90815 276433 246438 718676 725245 228093 225360 296246 297428 353988 342848 360654 364770 376124 383491 354242 395126 777593 809972 557153 463300 318330 312677 363836 364734 378934 384183 387707 389676 430329 431762 694579 721075 40.55 67.5 1
09:32:12 2023-09-28 360286 358889 93414 90984 144854 149243 149865 149196 97843 96998 111242 112193 135835 137282 383260 408472 1106828 1091414 394022 409837 127206 114750 126723 128423 150027 147587 138302 141455 89378 90815 277415 247486 735916 724578 227580 226094 296872 297753 354989 343303 359424 362757 376725 385218 356378 394544 778520 815538 557890 469534 317621 311983 365087 366804 378718 383232 388809 391367 432114 432263 684501 723567 40.65 67.5 1
09:32:13 2023-09-28 361929 358199 93452 90951 144820 148612 150139 148560 98251 97099 111319 112161 136130 137121 383260 410762 1099570 1091299 396825 408617 127274 114681 126933 128156 150061 147003 138194 138987 89472 90782 276433 245742 724237 723522 228643 225552 296354 300211 351997 345311 359967 363047 376389 381167 357376 395738 777345 818453 557153 467542 317584 313051 363030 363448 379006 384668 386272 387484 429724 432711 685254 719504 40.65 67.5 1
09:32:14 2023-09-28 362944 358593 95137 90951 144654 149348 149592 148791 98042 96998 111354 112161 135869 137252 383260 409369 1097337 1085206 394714 409226 127240 114602 126689 128156 150131 146660 138302 139294 89472 90782 276196 245986 728218 725575 226876 226287 295794 297897 353988 344337 360582 362971 377823 382632 357238 395747 774764 818308 557153 464976 319421 311296 364905 364403 381580 385480 386608 391512 429013 432387 691068 718773 40.55 67.5 1
09:32:15 2023-09-28 363980 357810 95001 90984 144711 148997 149625 148758 97843 96998 111011 112128 135916 137306 383260 413123 1096015 1078911 396601 408617 127118 114715 126689 128423 149684 147104 138194 139278 89227 90815 276433 246438 723965 726819 227580 226094 294443 299256 353988 342884 360618 364255 378997 381167 353923 396899 772234 811302 555819 465338 318592 311948 364866 360893 378898 385751 387432 390923 426468 430477 691890 716302 40.55 67.5 1
09:32:16 2023-09-28 360259 358602 95105 91330 144777 148998 151568 151126 97949 97199 111269 112468 135973 137473 383114 411133 1103041 1078925 394471 409837 127030 114636 126689 128423 150265 147274 139111 141348 89472 90815 274188 247486 723265 728985 226841 226322 297194 297146 352320 344824 360546 360929 378694 384677 354206 395738 773555 809363 557153 467174 318555 310095 364373 363011 378329 384668 387157 393009 431614 430477 690479 718957 40.55 67.5 1
09:32:17 2023-09-28 360295 358318 93401 91393 144381 149241 149252 149742 97811 97031 111011 112500 135899 137710 383260 410015 1106828 1088302 395420 409549 126471 114863 126305 128670 149205 147739 138194 141613 89194 90847 276433 247099 716034 726457 228288 225902 296246 297897 353988 342848 360618 363047 376690 382917 353179 397009 777345 808165 559822 464356 315762 312933 363836 363961 378329 383077 386272 389712 430168 430190 691464 722405 40.55 67.5 1
09:32:18 2023-09-28 362186 358746 93452 91135 144641 149381 149935 149808 97713 97165 110977 112533 135802 137316 383260 410394 1109976 1090662 394022 409549 127152 114897 126689 128156 149517 146864 138302 141447 89194 90815 274890 247486 718708 723522 227580 226094 296246 297753 354989 343339 359424 364512 376425 384677 355842 394508 777382 811338 553150 469201 317584 311729 364866 363082 379006 383482 385151 390887 431906 431798 684612 721075 40.55 67.5 1
09:32:19 2023-09-28 362432 358353 95105 90938 144786 148720 150002 148927 97843 96865 111011 112161 135912 137130 383260 406937 1097609 1084435 395341 408939 127274 114556 126723 128411 150165 147140 138194 141348 89227 90815 276433 246438 719555 724035 227228 226989 295379 297500 353988 343374 359388 362971 378961 382917 356128 394228 772234 820843 554484 470053 318751 310753 366158 363925 378826 383070 387120 391957 429509 432227 687537 717319 40.55 67.5 1
09:32:20 2023-09-28 360614 357810 95162 91128 145120 148997 150139 148655 97876 96833 111354 112371 136110 137288 383260 414360 1092838 1078911 396751 410540 127274 114602 126723 128122 149924 146798 138194 138987 89472 90782 277775 245049 721408 727369 227386 226043 295057 300108 351997 342884 360618 363741 377557 380065 355308 395126 773945 811410 559822 466039 318592 311474 365124 360893 379006 385751 387157 390923 426726 432711 693365 716339 40.55 67.5 1
09:32:21 2023-09-28 358125 358601 95035 90984 144854 149035 149865 148824 97876 96998 111011 112193 135835 137282 382991 413705 1100386 1082052 392244 408652 127172 114681 126723 128156 149924 147140 138194 141382 89227 90815 277415 246961 723738 728470 227580 225936 297545 297789 354488 345446 360330 363230 376439 383942 357486 396825 777115 811545 557153 464940 319843 310966 364608 363047 378934 384668 386040 392882 432222 431083 693858 719541 40.55 67.5 1
09:32:22 2023-09-28 361415 358392 93461 90951 144846 149030 149865 148994 97843 96998 111354 112161 135869 137186 383260 413741 1105222 1087488 394581 408652 127152 114636 126689 128156 149717 148228 138194 138987 89472 90815 277415 246438 719710 726531 228288 225902 295508 297789 353988 342848 360582 363118 376690 383491 354206 395162 777382 809385 556434 465264 317584 313409 364093 362432 378934 384183 386308 389712 430040 430477 689893 721525 40.55 67.5 1
09:32:23 2023-09-28 360042 359798 93452 91287 145086 149333 149832 151205 97746 97264 111217 112732 135982 137634 383078 408759 1109976 1088130 392944 412981 127172 114715 127040 128457 149717 147277 138194 139375 89194 90815 277415 248188 717063 723522 227615 226287 295508 297789 352320 343303 359424 362503 377859 385218 355842 394581 777345 811338 557153 469867 317621 311983 364866 363592 378970 383553 386308 391512 432976 431240 684612 721587 40.55 67.5 1
09:32:24 2023-09-28 363530 357810 95001 90951 144846 148931 150002 148589 98042 96998 111011 112128 135835 137186 383260 407543 1100457 1086788 396529 408652 127152 114556 126723 128156 149924 146899 138194 138987 89411 90782 277415 246292 718829 722499 227580 226287 295379 299473 351997 344824 359135 363082 379033 381773 355023 394265 775076 816073 556434 469867 315690 312019 363317 362935 378682 384076 389916 391811 427631 432021 682560 716700 40.55 67.5 1
09:32:25 2023-09-28 360659 358170 93194 90852 144888 149035 150139 148553 97843 96998 111269 112193 136118 137272 383260 410086 1097671 1085243 394159 408652 127240 114715 126723 128156 149924 147003 138194 138987 89657 90815 277415 246438 726412 724548 226841 226322 294193 297789 351997 344372 360220 362971 377859 382953 356414 395420 772816 820843 557153 468536 319304 311038 363282 364476 381150 383517 386608 392103 429688 433102 686784 717392 40.55 67.5 1
09:32:26 2023-09-28 360983 358889 94997 90951 144720 149347 149625 149296 97843 97196 111011 112533 135835 137541 382991 411276 1099607 1079036 396214 408652 127037 114750 126480 128190 149684 147277 138194 141417 89227 90847 277415 247486 719622 725494 227228 227024 295508 297789 352320 342884 360546 364255 379033 383526 356366 396359 774727 811759 556434 466330 319206 311805 366937 364697 377617 385373 387707 393250 429049 429917 689331 719984 40.55 67.5 1
09:32:27 2023-09-28 359805 358313 95162 90979 144884 149347 150072 149196 97843 96998 111354 112193 135869 137316 383260 414360 1100422 1082052 392244 408652 127064 114556 126723 128457 149957 147001 138194 141249 89227 90815 277415 246438 722337 728632 227421 225936 297081 297789 354238 344824 360582 362971 376690 384677 355023 396899 775113 811759 549233 465122 319530 311038 365124 363047 378934 384668 385514 390923 431933 431218 691830 720497 40.55 67.5 1
09:32:28 2023-09-28 360515 358349 95035 90984 144619 149243 149659 148858 97811 97031 111011 112533 135835 137541 383260 407579 1106828 1088094 395273 408652 127186 114556 126689 128190 149924 147140 138372 141186 89194 90847 278285 247837 722571 722499 230079 226078 296657 297500 355994 346043 359280 365028 377414 384804 356980 394045 778220 811654 549356 469867 315401 311444 365087 363011 377459 383553 386308 390887 432114 430228 684126 719541 40.55 67.5 1
09:32:29 2023-09-28 359352 358349 95237 90946 144888 149035 150173 148453 97876 96700 111388 112096 136058 136832 383260 410051 1102837 1092887 392208 408652 127484 114522 127021 128144 150165 146356 138579 138987 89505 90657 275407 245569 727330 724548 227580 225238 297081 297789 351997 343339 360292 363047 376425 381238 356378 395738 777382 819068 557153 467542 318106 313444 363579 363448 381150 384668 385151 387484 427827 432800 688479 719209 40.55 67.5 1
09:32:30 2023-09-28 363314 358241 93452 90889 144752 149347 150072 148927 98047 96933 111371 112161 135835 137306 383260 407579 1100839 1089885 398803 408330 127308 114522 126919 128122 149957 146798 138194 139181 89443 90815 275407 245916 725916 722499 228128 226287 295794 299896 351997 343303 359135 363118 379033 382344 355308 394544 775076 816073 557153 469719 315726 312677 363827 363448 379006 384668 387506 392103 427970 431798 682670 717392 40.55 67.5 1
09:32:31 2023-09-28 363498 357810 95100 90984 144720 149243 149865 148622 97843 96998 111045 112193 135835 137282 382991 413123 1094462 1078947 396601 408652 127084 114522 126689 128190 149171 146864 138302 139100 89227 90815 277415 246090 721383 727405 227580 226287 295959 300108 351997 342884 360654 363998 377859 380633 355308 395162 772816 811410 557153 464794 319359 311698 365863 362681 381078 386294 387395 391367 430101 432908 691743 716700 40.55 67.5 1
09:32:32 2023-09-28 363534 357810 93414 91017 144754 149555 149902 149263 97811 97164 111011 112565 135835 137664 382719 411890 1099948 1078923 396565 409549 126855 114670 126480 128581 149684 147619 138220 141382 89227 90847 277415 247486 720615 727562 227615 226287 294514 300108 353988 342884 360618 363998 379033 381203 354206 397046 771689 815952 549395 465122 318592 311983 362956 360893 378898 383077 385115 391512 427138 430602 691890 717387 40.55 67.5 1
09:32:33 2023-09-28 357591 358283 95039 90984 144846 149030 149659 148758 97843 96865 111276 112161 135886 137152 383260 414396 1100459 1083628 392244 408330 127152 114556 126689 128122 149684 147211 138194 138987 89227 90815 277415 246438 723991 727405 227615 225587 296872 297789 353988 344824 362477 363523 376174 383312 357486 397990 774967 811545 556434 463518 319421 311551 364093 362976 378934 385751 386061 390632 430118 430562 693858 719541 40.55 67.5 1
09:32:34 2023-09-28 359752 358306 93194 90951 144653 148994 148946 149163 97843 96700 111045 112193 135835 137286 382142 410122 1106828 1086788 394581 408652 126471 114750 126305 128480 149171 147277 138194 141348 89227 90815 277415 246438 714907 725245 228323 225902 295508 297789 353988 342848 360654 363082 376425 383257 354277 395198 777382 808792 557422 464392 318106 312968 363579 362178 378970 383915 385729 389712 430035 431798 691890 721587 40.45 67.5 1
09:32:35 2023-09-28 356516 358055 95204 90984 144880 148619 150173 152450 97876 96733 111388 111878 136058 136866 383260 408866 1102837 1092887 391653 408652 127308 114477 127021 128156 150610 146356 138194 138890 89227 90752 275872 246292 734222 724401 228182 226147 297212 297716 353988 346533 360366 365028 375981 384677 356414 395140 778520 817420 555986 469201 317584 311983 364093 363082 381078 383553 385151 390611 432294 432711 684390 722100 40.55 67.5 1
09:32:36 2023-09-28 360839 357810 95064 90984 144754 148931 150036 148453 97876 96932 111276 112161 135869 136866 382700 410051 1099948 1088204 396825 408617 127274 114477 126723 128156 149957 146798 138194 138987 89505 90815 277775 245742 722175 722499 228678 225622 294850 299896 351997 344824 360546 363882 376761 381238 355878 395738 776796 818417 557153 467542 317543 313701 363579 362935 379006 384418 389916 390045 430710 432944 686560 718846 40.55 67.5 1
09:32:37 2023-09-28 360803 358170 93691 91260 144752 149208 149865 148622 97843 96998 111045 112161 136042 138108 383260 406972 1097609 1086713 397953 408330 127064 114556 126757 128190 149924 147018 138194 141151 89227 90719 277415 246090 721446 723303 227421 227024 294193 299473 351997 343339 358883 362971 378997 382416 355308 393949 772234 820978 557153 468187 318592 311002 364373 363961 379006 383248 385151 393009 429085 431856 682727 718446 40.55 67.5 1
09:32:38 2023-09-28 362772 358637 94932 90984 144415 149243 149252 149196 97709 97031 111011 112533 135614 137316 382682 411312 1099948 1077502 397634 408652 126855 114590 126514 128190 149271 147038 138047 141220 89194 90847 277415 247486 714823 725245 229698 226356 294229 299473 352284 342884 360618 361960 379033 381808 353675 396359 774764 813844 551036 465671 318185 311805 366418 362826 377617 385680 387707 391957 427103 430571 691890 717392 40.55 67.5 1
09:32:39 2023-09-28 361635 358746 95096 90955 144749 149243 149659 149027 97778 97099 111011 112225 135869 137316 382989 410663 1103619 1077344 393465 409262 127064 114590 126723 128356 149684 147038 138194 141186 89227 90815 277415 246961 717350 727628 226682 226356 296872 297789 352284 344824 360582 362971 378464 384677 354242 396299 773945 810544 556434 467211 319079 310095 364373 363082 378631 385209 386608 392731 431915 430575 691363 718994 40.55 67.5 1
09:32:40 2023-09-28 361158 358338 94837 91017 144419 149452 148880 149235 97677 97196 111045 112533 135741 137767 382719 408830 1106828 1088335 395420 408652 126471 114784 125923 128581 149471 147312 138002 141451 89227 90880 288523 247136 715317 721165 228358 225936 295744 297536 354416 342632 360546 366062 376618 383384 356727 397990 778034 809459 549233 464721 317621 313444 363836 364919 379006 384183 386308 389748 430026 429586 690368 719541 40.55 67.5 1
09:32:41 2023-09-28 362186 358349 95096 90984 144619 149243 149765 148791 97776 97031 111011 112225 135835 137541 382989 407614 1106828 1088130 395140 408330 127064 114590 126514 128156 149684 147038 138098 141186 89227 90972 277415 247837 717500 722499 227615 226287 295508 297789 353378 343303 359460 362503 377859 384677 355343 394265 776832 811302 557153 469201 317657 311983 364866 363627 378970 383553 386036 390923 432939 431557 684427 721365 40.55 67.5 1
09:32:42 2023-09-28 362948 358318 95198 90951 144820 149035 149625 149058 97811 96899 111011 112096 135835 137282 383260 409670 1097609 1087561 398236 407973 127118 114681 126689 128088 149684 147000 138372 139306 89587 90584 277274 246017 722581 722353 227953 226814 295128 299824 353916 344824 359388 364138 378997 381489 355700 395701 777058 816036 557153 469201 315545 312897 365124 362935 378934 384668 387470 391440 427703 431852 682634 716810 40.55 67.5 1
09:32:43 2023-09-28 360794 357769 95133 90951 144854 149035 149865 148522 97843 96700 111242 112161 136252 137152 383260 409369 1096793 1083628 396262 408617 127240 114681 126655 128122 149684 146968 138194 138987 89227 90782 277415 246438 723763 725575 229049 226954 296246 299473 353988 344337 360546 362971 378428 382917 356414 396299 772743 820227 549849 466110 319530 311190 366122 364294 380933 384489 386498 391957 429545 432944 689636 718226 40.55 67.5 1
09:32:44 2023-09-28 364254 357995 95293 90946 144816 149030 150005 149096 98120 96966 111319 112128 135802 137152 382968 413597 1095979 1081236 398519 408295 127152 114681 126689 128423 149684 147416 138194 138987 89378 90782 277415 246045 722215 726855 227545 226287 295100 300320 351997 342848 360654 363998 377823 381167 354242 395126 772779 815180 561157 464356 318294 311948 364866 360893 378934 385751 387707 391476 426481 431955 693365 716302 40.55 67.5 1
09:32:45 2023-09-28 360295 357924 95033 90984 144611 149030 149355 148791 97811 96998 111011 112193 135835 137507 382953 410951 1100730 1078762 394581 409226 127030 114567 126568 128122 149038 147313 138194 138987 89194 90782 277415 247486 717379 726269 226682 226356 295924 297789 354989 344824 360510 363230 378709 384391 356907 396041 774911 809218 557153 466991 318374 310571 366677 364992 377760 385209 385115 393287 430975 430782 688769 717355 40.55 67.5 1
09:32:46 2023-09-28 358058 358271 95128 91227 144615 148786 150240 148655 97843 96998 111165 112161 135802 137286 382318 414980 1102801 1084398 393392 408617 127064 114715 126689 128122 149684 147003 138194 138987 89194 90938 277415 246438 721647 727369 227580 225552 295959 297789 353988 344824 360654 363998 376124 383562 354774 395162 775076 811727 549849 463664 319530 311474 363836 362976 378934 385751 386334 389712 431274 430513 693858 721075 40.55 67.5 1
09:32:47 2023-09-28 359752 358634 94968 91021 144411 149241 148946 149808 97644 97164 110943 112906 135750 137836 382682 410286 1106828 1088335 395420 409226 126821 114636 126446 128368 149171 147242 138032 141382 89101 90815 276023 247661 715145 726494 230350 226078 296139 299401 354989 342740 360402 366062 376546 383043 355971 396580 778483 808148 552483 466184 318222 313373 364093 364476 377760 386423 389639 389748 429778 430138 687794 719541 40.55 67.5 1
09:32:48 2023-09-28 359788 358313 94997 90984 144662 149348 149324 148824 97843 96998 110977 112161 135802 137282 383260 407579 1106828 1088130 393136 408617 127152 114636 126689 128122 149650 146660 138302 139100 89194 90782 276196 247486 722829 722499 229698 226252 296067 297897 353308 343339 359424 364512 376425 384677 356342 394544 777345 811338 552649 469201 315406 311948 365124 363847 378934 383517 387596 391221 432346 432118 685511 721439 40.55 67.5 1
09:32:49 2023-09-28 360911 357774 95100 90951 144811 148616 149659 148491 97843 96899 111011 112161 136117 137578 383260 406296 1097609 1086788 396214 411740 127213 112084 127115 128273 150030 146899 138125 139181 89374 90683 274188 246365 724317 722353 227580 227185 295937 297536 351997 345653 361850 363047 378961 381773 355023 393355 776563 811446 557153 470016 315690 311983 364373 363448 378970 383553 387470 392103 427738 431803 682670 717355 40.55 67.5 1
09:32:50 2023-09-28 360549 357452 95170 90951 144782 148305 150106 148318 97811 96700 111011 112161 136207 137238 383260 410051 1096015 1085206 393533 408295 127274 114443 127109 127999 150433 146321 138194 138794 89227 90815 276433 246090 738193 725575 227228 226287 296246 297464 351997 343374 360582 363484 377859 382344 356414 396862 774140 820978 554484 464830 319275 311332 365124 363561 381922 385030 386461 391607 428906 433016 692450 718447 40.55 67.5 1
09:32:51 2023-09-28 363995 357774 93414 91135 144585 149035 148980 148724 97811 97167 111183 112128 135802 137186 382721 412506 1095979 1079036 396529 408652 126787 114681 126480 128156 149205 147038 138098 138987 89227 90782 277415 246438 727534 725245 227545 226094 294865 299896 354488 342884 360582 363998 378997 380617 353179 396899 773812 814027 558488 465086 318228 311729 365124 360893 377760 385751 385115 393312 426468 430441 691890 715252 40.55 67.5 1
09:32:52 2023-09-28 358950 357778 95006 90951 144720 149035 149625 149328 97811 96700 111011 112128 135802 136866 382106 414399 1103619 1085243 393986 408295 127030 114488 126602 128122 149684 146764 138194 138987 89194 90782 274890 246438 723966 725249 228093 225552 295680 297536 353843 342596 362477 365028 375981 383079 357486 397990 779327 808610 553800 464319 318033 312897 363579 364476 378646 386695 387707 387484 430607 431119 691068 719393 40.55 67.5 1
09:32:53 2023-09-28 359734 357774 94902 91017 144351 149347 148880 149296 97644 97263 110866 112796 135452 137767 382106 407543 1106828 1088335 395200 408617 126471 114522 126480 128457 149171 146968 137953 141348 89162 90815 277415 247837 717406 723522 229916 225902 295472 297789 352320 344580 359135 363047 376725 383562 353109 394544 776210 809327 555318 469201 315726 312019 364608 363961 376627 383553 386889 390887 429653 429165 684612 719984 40.65 67.6 1
09:32:54 2023-09-28 360947 357995 95096 90984 144649 148926 149625 152309 97843 96700 111165 112128 135869 137186 382989 407579 1097609 1088335 396493 411412 127152 114522 126689 128122 149684 147211 138022 139213 89587 90617 278285 246053 720159 721842 228182 227050 295164 300320 351925 345275 359967 363882 378730 381238 355272 395627 775040 817189 557153 468943 315690 313265 364866 362679 378970 384668 389288 391163 427107 431865 682670 717355 40.55 67.5 1
09:32:55 2023-09-28 360839 357731 95001 90951 144754 148682 149592 150316 97843 96833 111276 112161 135835 137286 382989 407543 1096015 1083628 394123 408617 127240 114522 126723 128156 149783 146764 138194 138987 89194 90815 277415 246438 730380 724548 227193 226796 296246 297789 351997 344372 360510 362971 378428 383222 357201 395738 773592 820807 561947 467211 319304 311002 366122 364330 380896 383232 386498 391957 429243 432908 688293 717208 40.55 67.6 1
09:32:56 2023-09-28 360947 357810 93401 90984 144419 149347 149252 148758 97744 97031 110977 112193 135802 137316 382412 410663 1101327 1081849 397352 411776 126929 114897 126621 128410 149171 147565 138022 139375 89374 90683 278285 247486 718013 725391 227228 227484 295472 297789 352284 342884 360546 364330 378889 383526 353923 396299 770564 811146 557153 466477 317621 311038 364409 363961 377760 385209 385115 393323 429688 429800 688806 718446 40.55 67.5 1
09:32:57 2023-09-28 357555 357814 95006 90946 144754 149035 149388 148715 97744 96865 111011 112128 135835 137282 382682 413417 1100386 1082015 392244 408044 127030 114443 126655 128122 149583 146556 138124 138987 89227 90815 277274 246438 721971 727369 227545 225587 297081 297789 353988 342884 360618 362971 375874 384085 357449 396678 777769 811581 557153 464210 319909 311296 364572 365508 378718 385209 386061 389748 431614 431091 693784 719504 40.55 67.5 1
09:32:58 2023-09-28 358634 357523 95001 90951 144752 148825 149252 148420 97644 96700 111011 112128 135802 136901 382106 411276 1103619 1085243 394361 408330 126471 114522 126514 128156 149380 147003 138234 138987 89194 90782 277415 246438 719485 721165 230187 225587 296663 297789 353988 342848 360690 363082 376425 383526 355023 395755 777382 808184 558170 463664 317621 312897 363836 364476 378970 384148 385115 389712 430329 431856 691890 719541 40.55 67.5 1
09:32:59 2023-09-28 356480 357523 95100 90951 144854 148619 150002 152203 97811 96700 111011 111955 135835 137062 382989 408795 1102019 1091299 391028 410503 127274 114363 126723 127911 149924 146321 138194 138601 89194 90624 278285 245742 725175 724364 229698 227906 297811 297392 351925 346288 360366 365028 375382 383348 356271 394957 777896 811410 557153 468648 317815 311484 363543 363011 379006 383553 385151 389567 431883 433102 683246 721075 40.55 67.6 1
09:33:00 2023-09-28 360839 357229 95039 90951 144880 148449 149865 148353 97843 96700 111011 112019 135835 136832 382682 410051 1097609 1088094 397953 407437 127152 114522 126723 128033 150225 146764 138194 138987 89443 90782 288523 245742 723313 722499 228288 226094 295343 300108 351997 344824 360510 364138 377859 381203 355308 395738 777004 817226 549233 467542 315726 313701 364093 362935 379006 384668 387197 390335 430065 432199 685953 720497 40.55 67.6 1
09:33:01 2023-09-28 361913 357778 93466 90951 144888 148931 149659 148420 97843 96700 111276 112064 135869 136832 382682 413776 1091255 1082009 396751 408330 127152 114522 126939 128184 151559 147359 138432 138987 89407 90683 278285 244868 722540 728447 227475 226814 296246 300320 351997 342884 360654 364330 377895 380598 355842 394848 772816 818672 552483 464392 318592 311474 364608 362935 379006 383077 386608 391199 426821 433016 691890 718994 40.55 67.6 1
09:33:02 2023-09-28 364408 357810 94964 90984 144351 149035 148880 148894 97644 96998 111011 112193 135708 137316 382142 411626 1097609 1077502 396250 408617 126471 114556 126305 128190 149171 147003 138002 138987 89194 90782 277415 247136 713941 725281 227580 226287 294479 299296 353988 342884 360582 363998 379033 381203 353958 396899 773812 813451 556434 464794 318301 313142 365087 360749 377652 385751 387707 391367 429493 430383 691743 715252 40.55 67.5 1
09:33:03 2023-09-28 359821 357774 95031 90955 144619 148931 149422 148522 98042 96733 111011 112161 136382 137396 382427 414399 1104803 1085058 393282 411522 127105 114829 126621 128020 149617 146764 138194 138890 89227 90782 276279 246537 721567 726306 227934 225552 296663 297789 354488 342884 360654 363998 375596 383222 354242 395198 775113 811727 556434 463336 318853 311983 363836 362468 378934 384183 386608 389748 430365 430154 692873 719541 40.55 67.5 1
09:33:04 2023-09-28 358701 358349 94902 91017 144151 149452 148677 149230 97543 97031 110977 112193 135614 137507 381836 408795 1106828 1085243 394581 411412 126437 114750 125923 128581 148833 147277 137680 141382 89101 90847 277415 246961 729861 724548 228643 225815 295508 297789 353988 342632 362477 366581 376475 383384 356727 397990 776649 809459 556434 465890 317403 312933 364093 363961 378667 383880 389325 389748 430228 430513 689857 719541 40.55 67.6 1
09:33:05 2023-09-28 361667 358199 94972 90955 144419 148864 148980 148694 97677 97031 110977 112193 135708 137316 382106 406367 1106828 1088335 394581 408652 126855 114556 126514 128122 149814 146798 138194 138987 89227 90782 280693 247837 717591 722499 227615 226287 295472 297789 352320 343303 359424 364512 377859 384677 355308 394265 778736 814027 557153 469201 317584 311948 364866 364846 378934 383517 385151 390923 431686 431240 682412 719541 40.55 67.5 1
09:33:06 2023-09-28 360947 358665 93466 90955 144637 148931 149188 148318 97843 96700 111011 111987 135708 136866 382142 405160 1096015 1085127 394749 408330 127152 114556 126689 128156 149684 146779 138461 138890 89587 90617 275872 246292 719996 724548 227510 227236 295651 299437 353952 345799 358739 365028 379033 382380 355308 393355 775901 818453 557153 470534 317621 311729 364338 363925 378682 383248 386308 392176 427774 431798 682670 718175 40.55 67.5 1
09:33:07 2023-09-28 360295 357838 95170 90946 144918 148516 150173 148312 97843 96668 111045 111878 135869 136642 383260 412183 1092875 1083628 395701 408009 127695 114363 127143 127733 150131 146011 138609 138392 89227 90657 277274 246090 728009 721165 227421 226322 296246 297789 351997 343374 360654 363998 377895 381808 356449 394015 773945 818490 557153 464721 319304 311510 362702 363961 380969 385265 386351 391847 429036 432980 691743 717245 40.55 67.5 1
09:33:08 2023-09-28 362772 358349 95035 90988 144415 149243 148980 149130 97916 97164 111011 112193 135835 137541 382412 411276 1099607 1078923 397953 411776 126915 114977 126588 128054 151029 146988 137960 139300 89374 90716 278285 247580 718573 721129 227421 227024 294229 299437 354989 342884 360546 363998 379033 383384 353675 396336 771689 810544 558488 466147 318106 311983 364409 363448 377495 385209 385151 393323 428447 429836 689857 717392 40.55 67.5 1
09:33:09 2023-09-28 357591 357801 95067 90951 144611 149035 148913 152485 97677 96733 111011 112064 135741 137417 382682 411855 1100422 1078911 392244 411740 127064 114522 126480 128156 149751 146321 138098 138794 89194 90815 277415 246438 719666 726891 227386 226043 296872 297183 353988 342884 360510 360929 376761 384407 357486 395761 777630 811759 549849 466591 319421 310388 365124 365508 378451 385102 385331 391476 431897 430517 693858 719209 40.55 67.6 1
09:33:10 2023-09-28 360134 357850 94841 90984 144721 149139 148846 149402 97615 97199 110738 112776 135576 137664 382268 407472 1106718 1088224 394471 411813 127036 114522 126271 128190 149105 147038 137953 139340 89162 90815 276352 247486 715565 723034 229698 225936 296183 297536 352320 344824 358883 363047 377593 383205 353144 394581 776796 809400 557153 468868 315473 312019 364608 363961 376699 383589 386889 392118 429957 429197 681726 718994 40.55 67.6 1
09:33:11 2023-09-28 358532 356770 93414 90918 144754 148619 149865 152203 97744 96700 111011 111878 135835 136832 382719 408795 1103619 1090635 391028 408044 127274 114397 126723 127945 149924 146795 138220 138794 89227 90657 278285 245742 721960 723548 229698 226078 297811 297572 351816 346043 360112 364770 375453 383419 356271 394398 777236 814961 554484 467543 317621 311729 364572 363811 379006 383553 385151 390335 432177 432711 681763 719246 40.55 67.6 1
09:33:12 2023-09-28 361913 357558 95035 90951 144419 148619 149659 148684 97843 96668 111045 111814 135835 136832 382719 412798 1097609 1088167 396788 407437 127186 114522 126723 128033 149684 146356 138194 138794 89227 90657 277274 245395 723768 722499 228678 225587 295830 299896 351997 342823 360546 364173 378464 381238 355343 396018 775113 818453 557153 467873 315690 313701 364608 362935 379006 384668 387506 390611 427236 431510 682375 719471 40.55 67.6 1
09:33:13 2023-09-28 361908 356770 95195 90951 144922 148516 150139 152168 98074 96503 111388 111392 136186 136384 383260 412542 1091021 1078984 395701 407437 127308 114329 126757 127884 150513 146253 138654 138864 89657 90650 276254 244801 731350 728669 227475 226217 296556 299473 351997 343063 360654 363998 377608 380385 355842 396641 772852 811446 551331 464757 319079 311510 364793 362935 381150 383077 386608 391549 427138 432459 691890 716376 40.55 67.6 1
09:33:14 2023-09-28 363057 357850 95001 91017 144385 148790 148880 148994 97677 97031 111011 112193 135912 137398 382142 411312 1097609 1077502 396529 411740 126471 114590 126271 128190 148969 146798 137810 141151 89227 90815 276433 246961 718828 725394 227615 226043 294479 300429 351997 342884 360618 363998 377895 380935 354277 394606 770564 811338 555611 466516 318301 311734 365604 362681 378790 386839 387670 391367 429493 431510 691706 717935 40.55 67.5 1
09:33:15 2023-09-28 358094 357457 95099 90918 144654 149344 149121 150387 97811 96833 110977 112161 135802 137152 382408 414072 1103981 1081268 392135 410649 127017 114863 126588 127986 151347 146819 138056 139013 89194 90782 275872 246438 718270 729053 227193 226252 296693 297789 354488 344787 360510 360929 377823 384677 354739 396299 774492 810508 549849 467174 318787 310713 365124 363011 378595 385209 386334 392066 431636 430477 693365 718957 40.55 67.5 1
09:33:16 2023-09-28 358094 358031 93381 90918 144715 149030 149322 148251 97711 96700 110977 112161 135802 137152 382106 414068 1103619 1085090 393392 408617 127118 114647 126655 128122 149238 147968 138194 138987 89194 90749 277415 246438 725323 726420 228288 225552 296872 297789 353988 342848 362477 364882 376439 383241 357739 397990 777163 810460 577505 464417 318112 312754 364057 364734 378934 384183 385115 392193 430369 431726 691890 721525 40.55 67.6 1
09:33:17 2023-09-28 359499 358271 95133 91161 144649 149098 150039 151020 97746 96933 110841 112096 136781 137339 382464 409490 1106828 1088335 392244 408295 126855 114954 126588 127999 149205 146764 138098 138890 89194 90683 277415 247136 718191 722499 229698 226252 296067 297753 354989 343339 359424 364512 376425 384677 356378 394544 777345 811338 546722 468868 317584 311948 364608 363047 379006 383213 385115 390887 431650 432407 684612 719541 40.55 67.5 1
09:33:18 2023-09-28 361656 358058 95063 90922 144715 148619 149865 148251 98009 96700 111242 111955 135802 136832 382376 409404 1100457 1088130 396788 408009 127152 114488 126689 128088 149684 146274 138194 138921 89194 90591 275872 245384 722095 723548 228892 226147 295651 300320 351889 345518 360366 366062 376510 381167 355842 395738 776210 819778 557153 467468 315726 313409 362557 362935 380773 384668 386308 387484 427438 431439 683246 718447 40.55 67.6 1
09:33:19 2023-09-28 360875 356699 95001 90951 144619 148931 149625 148387 97744 96700 110977 112064 135802 136832 382682 405160 1096015 1085206 395306 410503 127030 114488 126480 127911 149650 146321 138098 138890 89194 90624 277415 245916 718873 722499 227545 227190 295343 299473 353738 343303 358342 363484 377536 382648 355807 393913 773812 819611 551815 470386 318519 310495 363282 363704 378934 382928 386989 392994 431321 431582 686072 716663 40.65 67.5 1
09:33:20 2023-09-28 362953 357523 95006 90951 144385 148619 149455 148420 97744 96700 110977 112128 135580 136832 382991 411312 1094389 1080573 396457 410503 127185 114954 126817 127986 149138 146864 138091 139181 89341 90650 278285 245944 716328 726233 227580 226287 294643 299715 351672 342559 360618 363998 377823 380633 357992 397990 773945 811338 556434 463700 317815 311474 365124 360893 379006 385751 387157 390923 426468 432479 691890 716302 40.55 67.6 1
09:33:21 2023-09-28 362989 357810 93336 90984 144351 149243 148946 148622 97644 96998 110943 112193 135708 137316 381799 410051 1097609 1077310 395341 408617 126437 114556 126271 128547 149171 147000 137776 138987 89162 90782 277415 247136 715265 726420 227580 226287 293674 299473 353988 342848 360582 364512 379033 381773 353923 396862 774727 813845 552483 464794 318410 311841 366158 362790 378149 386223 387707 391920 427067 430477 691853 716292 40.55 67.6 1
09:33:22 2023-09-28 357555 357236 95001 90918 144377 148619 149322 148353 97811 97033 111080 112403 136203 137396 382537 414543 1103863 1085202 393246 410649 127105 114829 126655 128088 149205 146287 138194 139421 89525 90683 275872 246438 723870 726855 229698 225762 295888 297789 353988 342884 360654 364512 376124 383526 354277 395755 776210 811727 549849 463336 319079 311983 363579 364734 378934 384183 386608 389712 430329 429876 691890 719541 40.65 67.5 1
09:33:23 2023-09-28 360902 357523 93065 90984 143909 149243 152681 149263 97644 96998 110866 112193 135580 137507 381799 407579 1109188 1086788 395140 408617 126403 114715 125889 128445 148359 147242 137516 141348 89007 90815 277415 247136 714137 724548 228288 226094 297189 297248 353843 342596 360438 365803 376546 383043 355971 396788 778773 809459 559822 465013 315762 312933 363836 364588 378185 385751 386853 389748 429049 430413 687161 719504 40.55 67.5 1
09:33:24 2023-09-28 362038 359793 93517 90852 144752 148546 149969 150316 97914 96900 111183 112064 135982 136798 382682 409404 1097609 1091439 395591 410359 127030 114488 126689 128033 149617 146287 138194 138794 89227 90624 277415 245395 724281 722499 228678 225587 295021 300108 351997 344606 360510 363627 376690 381203 355842 395738 778183 818417 549849 467542 317621 313665 363030 362935 379006 384668 386308 387484 427774 433016 687952 719504 40.55 67.5 1
09:33:25 2023-09-28 363461 356734 95001 90951 144619 148931 149625 148387 97811 96700 111011 112096 135802 136866 382991 406332 1097609 1085243 395341 408330 127172 114522 126689 128122 149684 146863 137987 139077 89525 90584 278285 246401 719797 722389 227988 227360 296320 300320 354488 345311 359424 363082 379033 381721 357992 394361 774456 816036 549849 470534 318449 312754 364373 363704 379006 384668 387506 391775 427774 431798 682670 716847 40.55 67.5 1
09:33:26 2023-09-28 360650 357814 93466 90938 144820 148619 149865 148351 97843 96932 111011 112128 135835 136866 383260 409404 1096830 1085090 394087 408009 127240 114522 126689 127911 149924 146779 138194 138890 89227 90782 277415 246264 727208 725249 227228 226322 295021 297789 351997 343409 363139 363484 378125 382684 356414 396899 772816 820843 549233 466665 319530 311662 366122 364330 381253 385102 386498 391957 429545 432998 690652 718501 40.55 67.5 1
09:33:27 2023-09-28 360322 357810 95001 91264 144419 149035 149252 148486 97744 96998 110977 112161 135802 137282 382142 410701 1103194 1078923 398260 411522 126895 114897 126588 128020 151028 147001 138254 139375 89341 90782 278285 247136 718573 721751 230350 227290 294122 297789 352284 342884 360582 365028 379033 383562 353923 396299 773812 811154 550673 466477 315473 311948 364373 363448 377760 385751 385151 393009 427810 430138 689820 715288 40.55 67.5 1
09:33:28 2023-09-28 359619 357774 95001 90955 144619 148931 149659 148420 97916 96700 110977 111987 135802 137282 382682 411855 1100422 1081343 392244 408295 127030 114522 126602 128122 149238 146901 138194 138987 89227 90815 277415 246990 728017 727369 227386 226287 296412 297789 353988 344824 360546 360605 377306 384427 357449 396041 777115 809218 549849 466000 319421 310353 365087 366026 378898 385209 385514 391512 431952 430190 693858 719467 40.55 67.5 1
09:33:29 2023-09-28 359210 357947 95001 90984 144607 149307 149492 149642 97916 97099 110875 112654 135572 137664 381654 409780 1106681 1089611 394581 408044 126733 114556 126480 128307 151240 147416 137967 141168 89194 90815 276352 247837 714702 724035 228323 226094 296663 297500 352284 342848 360510 363082 376761 382917 355720 395738 776796 806972 563300 467542 315762 312968 364608 363961 377193 385751 387470 390335 429688 429197 685254 719504 40.55 67.5 1
09:33:30 2023-09-28 358130 357995 94997 90951 144419 148301 149926 148284 97843 96700 111011 112032 135874 136935 382355 406937 1105259 1089885 391100 408044 127152 114443 126602 127822 149650 147006 138194 138890 89227 90686 276433 246438 723821 722279 229698 226744 298082 296865 354989 346288 359823 365028 377679 385075 356092 394192 775076 814027 550014 469719 318449 311948 364608 363082 378934 383482 388809 390923 432303 430737 682670 719541 40.55 67.5 1
09:33:31 2023-09-28 360767 358490 93194 90819 144777 148650 151355 151055 97811 96700 111011 112096 135920 137217 381960 408118 1097609 1086788 395341 410649 127030 114488 126892 128122 149238 146356 138194 138794 89227 90719 276433 245742 720438 721477 227580 226322 295526 297536 351997 344824 359424 363627 379033 381238 355308 394544 773945 816036 555819 469201 315690 312713 363246 362935 378970 384668 387506 391826 427067 431798 682670 716847 40.55 67.5 1
09:33:32 2023-09-28 360295 356770 95001 90918 144419 148305 149625 150457 97843 96700 110977 111782 135886 136948 382682 407579 1094425 1082089 394324 407437 127037 114919 126905 127849 149893 146660 138091 138987 89407 90650 274188 246365 739897 724511 229373 226322 296038 297464 351997 343374 360474 363484 377859 382380 356449 396580 774874 818453 549356 465817 317967 311002 362702 363961 381150 384668 386334 391512 429049 433016 689857 717392 40.55 67.5 1
09:33:33 2023-09-28 363477 356730 95001 90918 144377 149035 149558 148353 97949 96998 110977 112128 135802 136866 382142 411890 1096015 1080573 397953 407437 126855 114602 126271 128122 149138 146356 138002 138890 89162 90499 277415 246081 722908 726306 227386 225971 296145 299256 351997 342884 360654 363998 377895 380331 355343 395198 773945 816262 552483 465484 318787 311805 365124 360749 378898 386258 387358 391330 430101 433255 691890 716339 40.55 67.6 1
09:33:34 2023-09-28 359499 357488 95006 90984 144253 149244 148882 148791 97744 96932 110900 112403 135598 137526 382355 409944 1102295 1077391 394192 410649 126895 114829 126554 127986 149644 146253 138302 139100 89227 90617 276196 247136 719391 725575 227580 227376 295508 297428 352284 342884 360582 361960 379033 383526 353675 396580 772458 810544 557153 466477 318330 311948 364373 363704 377760 385209 385115 393323 427810 429800 690479 715288 40.65 67.5 1
09:33:35 2023-09-28 357591 357810 95039 90979 144615 149035 149422 152450 97811 96733 111011 112161 135741 137091 382122 411240 1098792 1078911 392244 408617 126855 114488 126514 128156 149205 146798 138194 138890 89227 90782 277415 246786 720164 727405 227228 226287 296693 297500 355418 345446 360330 362717 377450 384570 358176 396226 777115 810362 555819 467027 318192 310060 363246 363082 378898 385102 386334 392103 431686 430705 691890 718263 40.55 67.6 1
09:33:36 2023-09-28 361158 358067 93127 91287 144236 149000 148813 149535 97613 97099 110806 112732 135444 137629 381494 409381 1106828 1088335 395237 408617 126403 114567 126305 128190 149171 147034 137822 138987 89068 90815 277274 247837 717285 722499 227934 226094 296246 297789 352320 342884 358378 362793 376761 383598 353144 394581 776246 809363 555819 469201 315762 312713 364608 363961 376627 383553 386889 390611 429957 429161 684126 718447 40.55 67.5 1
09:33:37 2023-09-28 357951 356734 95137 90913 145123 148305 149932 152415 97843 96700 111045 111878 135806 136737 382682 408508 1102837 1088130 390497 407437 127274 114374 126723 127822 149550 146274 138194 138651 89558 90584 275872 245944 727008 723486 230024 226182 296722 297536 351925 346288 360076 364512 376124 384677 356414 395163 778337 811374 548532 468536 317584 311698 364572 363047 379006 383553 385187 390335 431650 432711 684612 719541 40.55 67.5 1
09:33:38 2023-09-28 363461 356596 93194 90918 144385 148619 149322 152415 97648 96867 110875 111923 135674 137203 382106 405196 1096928 1085243 395935 407401 126942 114363 126305 127911 149205 146321 137967 138794 89162 90686 277415 245742 718632 721477 227615 226322 295379 299473 351997 344824 358883 363627 379033 381773 355308 394544 774529 816036 549233 469867 315726 312019 363282 362935 379006 384398 387506 392103 427438 431865 682186 716339 40.65 67.6 1
09:33:39 2023-09-28 361913 356414 94997 90955 144419 148931 148946 152344 97744 96700 111011 111878 135652 136866 382989 408472 1094479 1086713 397315 411740 127037 114624 126588 127986 149750 146115 138056 138987 89374 90650 278285 246090 720395 723522 227228 227325 294914 299473 353988 343339 359424 362971 378586 382953 356414 394228 770199 819647 551166 469201 318592 310748 363282 363961 379006 382979 386608 392139 429049 432492 685363 717392 40.55 67.6 1
09:33:40 2023-09-28 360609 356734 95039 90922 144619 148619 150032 152203 97843 96700 111045 111846 135835 136608 381472 413449 1091255 1078911 395554 408044 126976 114363 126602 127911 149271 146321 138194 138794 89227 90718 277775 243598 721933 726860 227580 226322 296246 300108 351997 342884 360690 363998 377859 380954 359008 397560 777078 815891 549233 464247 318446 311332 365087 362826 381042 386258 387157 391512 427138 433102 691632 716700 40.65 67.5 1
09:33:41 2023-09-28 360327 357810 94870 90951 144385 149035 149558 151111 97949 97100 111114 112468 135734 137404 381997 412323 1102295 1078925 395067 408652 126821 114443 126480 128033 149071 146930 138283 138987 89162 90719 274890 247136 721361 725245 226682 227024 295057 297789 352320 342884 360582 363484 379033 384677 353958 396018 772422 809363 551166 466513 318367 310530 364409 362468 377796 385209 385151 393323 430365 429872 687831 717392 40.55 67.5 1
09:33:42 2023-09-28 357299 356770 95035 90951 144385 148931 149219 152379 97843 96700 111011 112096 136063 136866 382142 413776 1100459 1082089 391653 407437 126821 114443 126514 128033 149238 146356 138002 138890 89227 90719 278285 246090 720595 728669 230350 226078 296441 297572 353988 345275 362586 363961 376246 383384 355201 397990 775076 811727 548039 463700 318928 311479 364314 363011 378934 385480 386334 390356 431650 431155 693365 719541 40.55 67.5 1
09:33:43 2023-09-28 359355 358392 93194 90889 144381 149028 151037 150949 97680 97232 110943 112533 135681 137853 382142 410033 1106718 1088335 394581 411740 126855 112028 126412 128190 149035 147211 137810 141203 89194 90847 278368 247486 723803 723010 228128 226522 296776 297536 353378 344824 359460 363082 377328 383562 353144 394618 775113 808755 549520 469017 315726 312968 364093 361960 376663 384668 389325 390611 429697 429197 681726 718994 40.55 67.5 1
09:33:44 2023-09-28 356195 357264 95006 90951 144681 148301 149592 150211 97776 96700 111011 111987 135891 136905 382142 408508 1103619 1088302 391064 407437 127274 114363 126939 127884 150372 146761 137987 138987 89562 90683 276433 246438 729324 723962 228147 226217 297500 296937 351997 343339 360256 364919 375596 382953 356414 395738 777419 818616 548532 467873 317657 311764 363030 362468 381150 383553 385151 387484 431007 432711 683766 719541 40.55 67.6 1
09:33:45 2023-09-28 360331 356734 93392 90951 144607 148685 148913 152415 97776 96733 111011 111878 135734 136832 382448 406332 1095275 1081964 393846 408044 126855 114443 126602 127945 149271 146744 138002 138794 89194 90657 277415 246090 734965 723303 227193 227024 295021 297789 351997 343374 360510 362971 378464 382953 357237 395457 771689 820843 557153 467211 319530 311002 363282 363961 378682 383553 386608 391826 429049 433102 686784 717938 40.55 67.5 1
09:33:46 2023-09-28 360441 356453 94870 90951 144415 148619 148946 148254 97776 96668 110977 111846 136210 137041 381815 412871 1094732 1081343 395347 410359 127172 114669 126621 127863 149617 146115 138194 138601 89194 90624 278285 243346 721892 726819 227580 226322 295508 300175 351889 342884 360690 363741 377895 381203 358500 395162 773362 817298 558488 464757 319079 311408 363282 363961 381150 385751 387157 391236 430710 439293 691890 717429 40.55 67.6 1
09:33:47 2023-09-28 362989 356770 95035 91283 144281 149035 148677 148453 97744 96932 111011 112193 135614 137282 382106 411312 1097609 1078269 399049 408366 126889 114556 126271 128156 149138 147038 137726 138987 89194 90782 277415 246438 714131 725245 229698 226287 294229 299890 351997 342632 360402 364624 378140 381061 357486 397990 774911 816336 551990 466333 318904 311805 365124 360857 378970 385751 387559 391330 426397 431762 691890 715252 40.55 67.6 1
09:33:48 2023-09-28 356480 356734 93419 90999 144807 148510 151284 150738 97746 96933 111140 112128 135729 137203 382500 412943 1101512 1082052 391653 408581 127003 114829 126554 128054 149205 146321 138002 139514 89464 90584 276433 246264 736889 726855 227615 225587 297081 297428 353988 344824 360582 362971 376124 384371 354774 396862 774492 811117 557153 464565 319530 310966 364093 363011 378898 384668 386061 390299 431614 431123 693858 719504 40.55 67.6 1
09:33:49 2023-09-28 358669 357412 94997 90951 144581 148271 149625 148387 97677 96700 110977 112096 135771 136931 382106 411276 1103583 1086788 394581 407437 126855 114488 126568 127999 149847 146356 138194 138890 89194 90584 274188 246255 732644 726531 228732 226182 296771 297392 354488 342704 360474 366062 376690 383186 354206 395162 778145 809996 553800 464319 317360 312933 364093 364846 378646 384183 386308 389712 429991 430513 690479 719504 40.55 67.5 1
09:33:50 2023-09-28 358676 357595 93538 90852 145188 148271 150139 150106 97876 96733 111354 112064 135768 136849 382106 408830 1100422 1094469 390955 408009 127308 114488 126723 127911 149924 146726 138194 138601 89227 90624 276433 245742 735172 723548 227934 225936 298027 297428 351997 343339 360510 362468 375560 382380 356414 395738 777382 818616 555819 466111 317621 311948 362774 363961 379006 384398 385151 387484 430026 433016 683766 721525 40.55 67.6 1
09:33:51 2023-09-28 362726 356739 95071 90938 144619 148619 149319 148650 97811 96700 111011 111911 135835 136832 382142 409417 1097609 1087561 397769 410540 127003 114726 126588 127774 149583 146218 138091 138987 89341 90617 274890 245980 723181 720421 227615 226287 294122 299111 351961 344824 359424 363627 378997 381238 355166 394581 773945 816036 557153 469201 315690 312933 365124 362935 378970 384668 387506 391512 427330 431798 682670 716339 40.55 67.6 1
09:33:52 2023-09-28 363720 356734 95029 90922 144385 148619 148980 148522 98147 96700 111199 112128 135835 137057 381799 412506 1091255 1078145 397953 407401 126471 114488 126514 128122 149171 146321 138002 138987 89194 90624 275010 245821 722295 725245 227580 226287 294229 298268 353557 342884 360618 363998 377859 381167 354774 397523 771689 811338 556434 464721 318367 311729 365087 360893 378970 384183 384538 390923 426468 430796 691890 715252 40.55 67.5 1
09:33:53 2023-09-28 360839 357457 94894 90951 144245 149030 148744 148351 97615 97033 111003 112436 135598 137178 381385 409908 1100693 1075805 395664 409467 126895 114727 126271 128156 149138 147006 137776 139369 89162 90749 275872 247136 717695 725575 227123 227721 296246 297789 352320 344824 360546 363741 378673 384407 354206 396018 773812 809363 556434 466184 317621 311002 364921 364476 377760 385209 387210 393323 430369 429299 687831 716847 40.65 67.5 1
09:33:54 2023-09-28 356516 357229 94968 90918 144419 148371 149285 148318 97811 96833 111011 112128 135802 137027 382142 413413 1100386 1082089 392244 408295 127064 114443 126689 128156 149750 146798 138098 138890 89194 90782 278285 246438 720838 728470 227580 226078 297601 297536 354630 345275 360510 363375 376582 384498 357486 396788 774542 811691 551036 464757 319530 311002 365087 363847 378862 384938 386061 390887 431614 431047 691595 719541 40.55 67.6 1
09:33:55 2023-09-28 361158 358210 93398 90885 144270 148965 149152 148994 97680 97066 110841 112161 135358 137282 382106 406367 1110164 1089706 395140 408330 126471 114522 126480 128020 149171 146983 138002 138987 89040 90782 277415 247837 716774 723548 228093 226287 296246 297789 352320 343268 359424 362503 377859 384677 355272 394544 777382 811410 553150 469534 317584 311983 364608 363047 378041 383517 386272 390923 432792 430513 682670 721587 40.55 67.6 1
09:33:56 2023-09-28 357555 356734 95100 90951 144850 148619 149625 152274 97843 96668 111045 111846 135802 136608 382719 409752 1100730 1091336 393392 407437 127274 114329 126689 127911 150064 146522 137987 138621 89525 90492 275872 244940 725500 725575 228822 225762 296764 299570 351997 345555 360256 364512 375274 382060 356378 395738 777345 818453 555819 467763 317621 311662 363030 363961 381150 384668 385151 387484 431321 433016 683802 719541 40.55 67.5 1
09:33:57 2023-09-28 360573 356699 94936 90918 144377 148619 149868 150316 98009 96700 111011 112096 136035 137075 383114 408508 1095781 1082089 395420 407401 127030 114329 126480 127699 149684 146321 138098 138794 89194 90657 277415 246169 725373 724548 227228 226322 295057 297789 353843 343374 360582 363484 377895 382380 357488 396604 772816 819647 555819 465122 318301 311002 366122 363961 381150 384668 386608 391512 429170 432800 690873 717392 40.55 67.5 1
09:33:58 2023-09-28 363218 356734 95162 90918 144752 149227 148913 148422 97677 96700 111011 112032 135708 136866 381815 411965 1094516 1081811 396323 409467 127017 114703 126588 127952 151134 146717 138056 138814 89194 90624 275872 243670 722134 728669 227580 226768 296246 299926 351997 342668 360546 363998 376403 380633 355308 395162 772816 811410 558488 464065 318628 311474 364866 360893 379006 385751 385730 390923 426499 433016 691890 715252 40.55 67.5 1
09:33:59 2023-09-28 360134 356734 93194 90951 144385 148931 149113 148353 97744 96733 111011 112161 135614 137091 381910 410015 1100730 1078269 393429 407437 126787 114488 126271 128156 149171 146356 138002 138987 89162 90719 277415 246961 718498 726342 226876 226356 297054 297789 352284 344824 360510 360929 378464 383205 354242 396299 771689 809363 556434 466550 318264 310060 364373 362757 378329 384668 386608 391811 431650 430549 689820 717392 40.55 67.5 1
09:34:00 2023-09-28 359315 356775 93385 91128 144615 148825 149525 148658 97713 96800 110875 112096 135666 137144 381924 413270 1103863 1081927 392280 407437 126855 114919 126729 128088 149205 146863 138002 138697 89194 90650 276279 245742 717711 726494 228288 225587 297081 297789 353988 342884 362731 363998 376124 383526 355023 395198 775149 811759 549233 463905 318628 312019 363066 364476 378934 383880 386608 389712 430365 431227 691890 720497 40.55 67.5 1
09:34:01 2023-09-28 359559 356770 92941 91017 143918 149243 152646 149602 97510 96998 110789 112193 135392 137091 381530 409996 1106828 1086788 394581 408295 126316 114602 125889 128156 148359 147038 137325 141186 89007 90782 274890 246705 716160 726016 228467 226147 295608 299437 353988 342704 360474 366062 376546 383312 353923 394884 777041 806972 549233 464721 315726 312933 364093 361960 378365 386115 386344 389748 429688 429836 687831 719541 40.55 67.6 1
09:34:02 2023-09-28 359710 357093 93452 90852 144718 148515 149625 152274 98009 96602 111011 111629 135914 137299 382682 409369 1098558 1091336 394398 407401 127152 114329 126602 127911 149684 146287 138194 138794 89227 90624 275407 244873 723914 724548 228678 225552 296246 299473 351997 343303 360546 364173 376761 381238 355308 394810 775113 818453 555819 467873 315798 313921 362849 362935 379006 384668 386925 387520 427116 431474 681763 718484 40.55 67.6 1
09:34:03 2023-09-28 360875 356489 94866 90922 144385 148615 148880 152168 97644 96700 110977 111629 135392 136642 382142 405160 1094462 1085219 394749 412126 126915 114954 126817 127884 149171 147006 137864 139042 89374 90554 278285 246017 727986 722499 227193 227260 295830 297789 353807 346288 358271 363998 378406 382380 355308 393063 771689 816073 555819 470386 317584 311038 364373 363704 378934 382944 387559 393009 427774 431458 682670 715288 40.55 67.6 1
09:34:04 2023-09-28 360695 357946 93065 90918 144181 149035 152751 148555 97713 96700 110823 112161 135392 136866 382450 410086 1097609 1077502 396529 407437 126618 114556 125923 128122 148561 146253 137757 139003 89162 90782 277415 246438 729925 726089 227615 227024 294158 297789 354488 342884 360582 363998 379033 382380 353179 396299 772716 811727 557153 465086 317331 311983 364082 362935 377760 383077 385151 392176 427209 430174 689857 715288 40.55 67.6 1
09:34:05 2023-09-28 358130 357558 93332 90955 144372 149140 149219 148353 97610 96900 110772 112326 135598 137326 381960 409908 1102295 1078773 392135 410649 126895 114669 126271 128088 149171 147164 138109 138713 89341 90657 289995 246438 721483 728561 226876 226217 296872 297897 353988 342884 360510 360929 377593 384677 354277 395738 772816 810581 557153 466843 319304 310060 363282 363047 378041 384668 386334 392139 431726 430477 691363 719232 40.55 67.6 1
09:34:06 2023-09-28 358705 357545 94869 91220 143854 149140 150369 148655 97510 97031 110636 112193 134985 137541 380955 406332 1106828 1087561 394920 408617 126471 114522 126271 128122 148661 146253 137501 141063 89101 90815 276352 247486 715807 722499 228527 226287 296246 297897 353343 344824 359460 363082 377292 383562 353144 394544 775113 808755 553984 469201 317543 312055 364350 363961 376663 383589 386889 390647 429170 429201 684612 720497 40.55 67.6 1
09:34:07 2023-09-28 358041 357273 93194 90852 144747 148480 149558 148185 97713 96635 111183 111726 135666 136608 382142 407579 1103656 1091439 390715 407401 127064 114329 126514 127632 151028 146253 138109 138323 89194 90499 275010 245569 721348 722499 227615 226129 297081 297789 351997 343339 360003 361960 375596 382380 356414 395457 777419 817262 555819 467873 317657 311764 360988 363961 379006 383553 385151 387520 430365 432711 683729 719504 40.55 67.6 1
09:34:08 2023-09-28 360659 356770 95001 90951 144385 148436 149386 150316 97776 96700 111011 111846 135690 137140 381836 406403 1097609 1086788 396825 409598 127064 114329 126480 127822 149205 146556 137987 138883 89341 90551 274188 245669 718753 720312 228182 227309 295937 299274 351925 344824 359967 363663 378997 381273 355736 395457 773908 816073 557153 468648 315545 311662 364866 362935 379006 384398 387506 391512 427330 431798 682186 716339 40.65 67.5 1
09:34:09 2023-09-28 360470 356663 95067 90918 144385 148064 149825 150211 97882 96668 110977 111424 135822 136664 382737 413162 1093035 1081343 395140 410069 127118 114261 126723 127665 149684 146151 138302 138319 89194 90307 287501 243634 724906 725317 227545 226287 296246 297897 351961 344824 360582 363484 377823 382041 356414 396862 774362 818417 549849 465049 319042 311002 365124 363961 381150 385209 386608 391753 429134 433016 691326 717355 40.55 67.6 1
09:34:10 2023-09-28 362690 356663 93130 90918 144217 148931 148780 148318 97711 96668 110866 112128 135580 136832 380955 410990 1096036 1081773 397412 410649 126895 114635 126554 127952 149138 146522 138022 138821 89341 90653 278285 244976 722703 726420 229698 226744 295307 300320 351997 342848 360618 364476 377823 380598 355272 395162 772779 816532 558488 463664 318555 311693 365124 360893 378934 385751 387157 390887 426432 431762 691853 716255 40.55 67.6 1
09:34:11 2023-09-28 356476 356703 94935 91128 144483 148619 148880 152415 97644 96668 110977 111846 135901 136832 381494 412506 1100349 1078911 391617 407401 126821 114454 126480 127999 149171 146287 137776 138697 89162 90624 277415 246264 718149 726269 229698 225902 296484 297789 353988 344824 360618 363741 375560 383491 354739 395162 775040 811727 555318 463664 318192 311439 363800 362432 378898 385751 386608 389712 430971 430477 691890 719467 40.55 67.6 1
09:34:12 2023-09-28 360051 356699 94964 90918 144251 149172 149255 149063 98054 96868 110875 112064 135666 137049 381618 409585 1108584 1087526 394581 407401 126403 114522 125889 128061 150290 146886 137577 138916 89101 90624 276279 246000 719416 724548 228288 225587 296246 297789 353738 342848 360618 363047 376654 382917 354206 395162 776210 802396 556599 463664 315762 312677 363543 363961 378595 384148 386272 387484 429653 430540 687831 718957 40.55 67.5 1
09:34:13 2023-09-28 358098 356119 95133 90822 144711 148611 149592 152098 97811 96503 110943 111424 135708 136350 381799 407579 1099948 1088130 391028 409490 127030 114261 126655 127665 149817 146597 138098 138233 89162 90467 277775 245049 728643 723522 228093 225203 296872 297789 351997 345555 360220 363998 375560 382344 356378 395738 776967 817226 551036 467873 317621 311948 363030 363961 381150 384668 385115 391765 430083 432849 686443 719356 40.55 67.6 1
09:34:14 2023-09-28 360731 358779 93194 90819 144483 148371 149525 150281 97811 96668 110943 111782 135580 136802 381831 406652 1097572 1087561 395341 410069 126895 114669 126480 127911 149138 146287 137967 138794 89194 90467 277415 245569 719468 720458 227615 226322 295021 299896 351997 344824 359424 363082 378694 381203 355272 394581 773945 811410 556434 469201 317091 312897 365124 362935 378934 384668 387506 391476 427402 431852 681629 716302 40.55 67.6 1
09:34:15 2023-09-28 360295 357555 93336 90885 144343 148619 148813 152309 97644 96668 110943 111738 135580 136764 382069 407543 1094425 1083556 395140 407366 126855 114851 126520 127849 149517 146571 137830 138890 89096 90492 275872 245980 727309 726643 229049 226954 296002 297789 351997 343339 360366 363741 378392 382881 356414 396299 774727 822005 557153 465122 319304 310966 365124 363448 378718 384668 386608 391476 429018 433016 689294 718957 40.55 67.5 1
09:34:16 2023-09-28 360947 357774 93065 91302 144143 149035 148813 148555 97510 96865 110738 112403 135392 137282 380955 408795 1097609 1075971 396678 407437 126821 114454 126271 127999 149002 146287 137788 138890 89101 90686 277415 246961 716653 724548 229428 227376 296246 297789 354989 342884 360546 363998 379033 383562 353923 396299 773812 809327 549356 465780 317621 311002 364338 363961 377724 384938 387707 393287 429688 429543 687271 715288 40.55 67.6 1
09:34:17 2023-09-28 358769 356703 93001 90822 144351 148619 148710 152380 97842 96700 110789 112064 135564 137041 381778 412871 1102805 1084429 391471 410613 126861 114669 126588 127952 149171 146287 138098 138794 89227 90624 275872 246770 723628 726782 227580 225517 296937 297680 353988 344824 360618 363484 376425 384371 355023 395126 773945 811727 557153 463664 319530 311439 364093 362976 378631 385751 386061 389712 431310 430584 691890 719504 40.65 67.6 1
09:34:18 2023-09-28 359284 357201 94869 90951 144343 149035 152681 148420 97478 96998 110755 112193 135580 137282 381530 406367 1106828 1088335 394581 408330 126787 114522 126271 127911 149437 146356 137741 138794 89162 90782 278217 247486 719059 722499 227969 226252 295264 297789 353343 343028 359388 362503 377823 385218 355308 394544 777556 813451 557153 469201 317584 311983 365124 364809 378898 383517 386272 390887 432599 430562 682338 719541 40.55 67.6 1
09:34:19 2023-09-28 359041 356449 93419 90724 144645 148445 149798 148152 97746 96603 111183 111814 135700 136695 382232 408759 1097609 1091299 393392 410177 127315 114420 126689 127665 149684 146287 137991 138621 89227 90499 275407 245049 725148 724548 228643 225517 296600 299473 351997 345555 360510 364512 375560 380919 356414 395738 776796 817226 557153 467873 318003 311983 363030 363961 379006 384362 385115 390929 429299 433102 683766 719504 40.55 67.6 1
09:34:20 2023-09-28 360902 356734 94968 90918 144351 148619 148880 148650 97644 96668 110977 111782 135580 136832 382106 410613 1094425 1082052 395420 407437 127030 114409 126602 127911 149650 146287 138002 138601 89194 90624 274890 246090 722701 724548 227228 226322 296246 299473 351997 343374 360582 363741 377859 382953 357201 396899 771652 818490 557153 465086 319079 311002 365124 364037 380933 384959 386388 391957 428906 432944 690688 717171 40.55 67.6 1
09:34:21 2023-09-28 363602 356556 93198 90922 144317 148931 152752 152415 97510 96868 110943 111955 135358 136832 380955 411240 1096148 1079804 395894 407401 127064 114409 126480 127999 149005 146287 137999 138601 89194 90624 277415 244840 719676 726306 229698 226287 295057 298268 351997 342884 360654 363998 377823 380900 355842 395198 773945 811374 549356 464392 317258 311474 365124 362935 379006 383077 387157 391789 427103 432797 691890 716339 40.55 67.6 1
09:34:22 2023-09-28 358094 356703 94837 90951 144251 148619 148677 152203 97644 96700 110943 112128 135358 137288 380992 408830 1100730 1078269 392280 409887 126471 114488 126271 127911 148628 146321 137776 138794 89162 90624 277415 246438 719987 725245 226647 226709 295924 297753 354488 342884 360510 360929 377859 384085 357449 396041 774727 808610 557153 467923 318897 309918 366158 364992 377617 384489 386608 392103 431650 430477 692450 717208 40.55 67.5 1
09:34:23 2023-09-28 358855 356378 94972 90922 144351 148445 151037 152239 97510 96700 110866 111987 135580 136703 381530 413449 1100422 1083628 392244 407401 126855 114374 126305 127699 149303 146287 137776 138601 89162 90624 277415 246090 719080 725209 228323 225587 295924 297789 351997 342848 362731 362503 376690 383526 354774 396069 777004 810544 557153 463700 318367 312677 363066 364476 378970 384183 387432 389748 430365 431467 692450 719504 40.55 67.5 1
09:34:24 2023-09-28 358701 356734 92933 90988 143918 149243 150299 149369 97615 97199 110738 112667 135257 137404 381401 409201 1106644 1087413 394434 408581 126369 114522 125889 128122 148495 147000 137941 138987 89068 90782 278811 247136 716192 725428 228288 225936 296408 297464 353988 342848 360582 363627 377292 383222 353675 397046 776796 806972 557153 465122 317543 313153 364093 363961 377760 385751 386308 389748 429653 429836 686784 719504 40.55 67.6 1
09:34:25 2023-09-28 358098 356347 95063 90822 144816 148163 149355 149896 97744 96535 111011 111641 135681 136647 381836 408508 1097609 1090487 393077 407401 127030 114295 126864 127699 149205 146597 138002 138233 89194 90467 276433 243634 726623 723522 228288 225395 296776 297500 351997 344824 359967 364512 375560 381773 356128 395457 776796 817262 557153 467542 318069 312897 363030 363961 379006 384668 385115 387448 428721 432800 686449 720497 40.55 67.6 1
09:34:26 2023-09-28 360767 358779 93194 90819 144615 148162 151143 150281 97680 96603 110943 111750 135687 136888 381836 408190 1096646 1085169 395341 407366 126855 114805 126588 127911 149205 146287 137776 138794 89162 90499 274188 245742 718390 720421 227580 226831 295100 297464 351997 342884 358883 363118 379033 381773 355272 394508 772816 811410 549849 469867 315690 312019 363282 362935 378970 383589 387470 392103 427402 431762 681666 715288 40.55 67.6 1
09:34:27 2023-09-28 360875 356163 94968 90951 144147 148619 152681 152238 97644 96700 110823 111782 135358 136832 380992 410951 1091255 1079036 396214 410467 126471 114443 126271 127999 148561 146287 137646 138890 89162 90499 277415 246090 724561 721359 227615 226779 293880 299296 353988 342884 360582 363998 379033 381167 353958 396899 772716 814027 552483 466516 318040 312883 365087 360713 378221 385715 387707 391330 428886 430298 690688 715215 40.65 67.5 1
09:34:28 2023-09-28 358705 358341 94968 90951 144637 148685 148777 148387 97677 96991 110900 112128 135444 136866 382106 409440 1099948 1075971 394022 407437 126733 114488 126271 127911 148899 146321 137776 138794 89101 90782 277415 246786 718134 725281 226876 227024 295508 297789 354739 342668 360546 362971 379033 384677 354242 396018 773592 808755 557153 466477 317621 310060 364118 364258 377796 384668 384538 393009 431007 429836 689460 717392 40.65 67.5 1
09:34:29 2023-09-28 358669 356730 93169 90918 143875 149035 152541 148420 97677 96700 110789 111814 135358 136832 380955 407614 1104439 1084316 393429 407437 126195 114522 125855 128122 151683 147121 137325 138987 89040 90686 277415 246017 714426 723303 228323 225936 296771 297464 353738 342596 360402 366026 376475 382937 356980 397990 778220 809560 553800 464785 315618 312754 363543 364219 378970 383077 386308 390045 430461 430441 687831 719471 40.55 67.6 1
09:34:30 2023-09-28 358669 357662 94837 90918 144381 148340 150299 148989 97478 96700 110866 112128 135439 136935 380955 408154 1106043 1088335 394022 407401 126471 114522 126271 127911 148594 146321 137776 138601 89007 90657 274188 247486 720164 720458 227615 226287 296246 296519 352320 345311 358378 362757 377859 384677 354206 394228 775076 810544 559242 469201 315798 311983 364608 362722 376663 383517 386308 390923 431274 429201 682670 718447 40.55 67.6 1
09:34:31 2023-09-28 357591 356413 93419 90691 144782 148061 151320 150001 97746 96471 111106 111717 135725 136661 381312 410359 1100730 1088167 391481 409490 127037 114476 126655 127665 149238 146151 138002 138215 89407 90404 276433 245049 729344 723522 229698 225238 297243 297464 351997 343063 359967 363047 376124 381238 356414 395738 776796 817262 548039 467211 316019 313409 363030 362935 379006 384398 385151 387448 427774 433016 683802 718484 40.55 67.6 1
09:34:32 2023-09-28 361399 356699 95006 90922 144619 148619 148813 152203 97677 96668 110866 111814 135392 137012 382142 408795 1094425 1082052 394581 409780 127030 114295 126480 127733 149238 146287 137967 138215 89194 90624 277415 245742 720768 724548 227228 226322 295057 297789 351997 343374 360582 362971 377895 382953 357237 396862 772234 818453 557153 464429 319530 311002 365124 363961 380969 384418 386388 391847 429147 433043 689710 716700 40.65 67.6 1
09:34:33 2023-09-28 360465 357081 93194 90819 144215 148271 148677 150493 97677 96700 110900 112064 136158 136832 381799 411276 1091255 1080499 396529 407080 126471 114488 125889 128033 148992 146287 137776 138601 89227 90624 280693 245742 726989 725245 227615 226322 294479 298060 351997 342848 360618 363998 378997 381203 354206 394570 771874 813451 556434 464721 318106 311729 364608 360893 378631 385751 384844 390923 426504 430611 692450 715288 40.65 67.6 1
09:34:34 2023-09-28 356472 356734 93397 90951 144385 148619 148846 152203 97543 96668 110977 111661 135392 136737 380992 412542 1097201 1082009 391028 407437 126504 114488 126305 127856 148866 146505 137810 138601 89101 90657 277415 246264 717983 728078 227615 225936 297081 297789 353988 344824 360654 362971 375860 383562 355023 397843 777041 811574 535527 463555 319457 311586 364057 364992 378754 385680 385914 390299 431614 431218 691890 721587 40.55 67.6 1
09:34:35 2023-09-28 360130 356734 93070 90918 144385 148619 148813 148320 97744 96668 110900 111794 135392 136737 380955 410724 1102837 1085243 393986 407437 126504 114329 126305 127945 149205 146321 137810 138601 89194 90624 277415 246090 721510 721165 228323 225622 295959 297536 353988 342884 362731 362538 376160 383562 355023 395198 775149 809363 549849 462973 318106 311734 363066 361960 378934 383880 384844 387520 431932 430477 691890 719541 40.55 67.6 1
09:34:36 2023-09-28 360893 356734 94997 90951 144385 148305 148780 150457 97615 96733 110789 112019 135337 136939 382106 406332 1106828 1087561 393187 407401 126437 114409 126271 127911 148495 146287 137776 138601 89040 90499 274188 247727 720751 721988 227580 226744 297189 297176 355743 346288 359316 365028 377148 385111 356980 393766 777115 811727 554484 469201 315762 311983 364278 365694 377459 383517 386344 390923 431650 431252 682670 719504 40.55 67.5 1
09:34:37 2023-09-28 355945 356382 94965 90760 144615 147819 149558 149896 97843 96371 110977 111424 135792 136448 381836 407614 1100730 1090635 390752 408390 127064 114329 126602 127699 149205 146597 138194 138501 89194 90309 276433 245049 723592 723522 227615 225786 297081 297428 351997 342823 360003 363082 375310 381238 356128 395738 775113 816073 557153 468265 317621 312968 363030 362935 379006 384398 387596 387448 427774 432407 686486 720497 40.55 67.5 1
09:34:38 2023-09-28 362186 358779 93194 90819 144475 148480 148880 148185 97713 96635 110841 111782 135358 136642 380992 406038 1097708 1088261 396825 407401 126821 114329 126480 127774 149716 146287 137810 138215 89194 90499 276433 245569 736281 720458 228323 226287 294929 299219 351997 344824 360510 363627 378464 381238 355343 395738 774727 816073 557153 467174 315690 313004 364093 362935 379006 384668 387506 390335 427138 431798 681154 715325 40.55 67.5 1
09:34:39 2023-09-28 359644 356413 93207 90760 143986 148619 152859 152133 97478 96371 110789 111532 135358 136479 378812 410951 1089673 1078923 396788 406795 126437 114295 125923 127733 148866 146336 137680 138215 89007 90467 277415 245395 721605 727405 227580 226287 294158 298060 351997 342848 360618 363741 377557 380633 354242 394570 772716 811338 552483 463700 317815 311698 365087 360605 380615 386294 387707 391367 428886 431618 690725 715885 40.55 67.6 1
09:34:40 2023-09-28 360695 356734 94837 90955 143947 148619 148982 148691 97510 96700 110755 111878 135358 136866 380665 409538 1097609 1075971 394581 407401 126437 114329 125889 127911 148326 146287 137680 138601 89040 90532 277415 246961 716412 724548 226876 227059 295021 297500 352284 342884 360546 363484 379033 383562 355250 395738 772716 808148 572568 466550 317657 310500 364409 361925 377796 384668 384844 393323 431321 429534 687831 715325 40.55 67.6 1
09:34:41 2023-09-28 358981 356127 94968 90885 144247 148619 148677 152346 97904 96668 110943 111846 135580 136798 381494 408795 1100386 1084398 393986 409490 126369 114488 125889 127965 150184 146287 137520 138794 89129 90591 275010 246169 719613 724548 228288 225902 296663 297428 353771 342848 362695 365989 376102 383205 357992 396493 777667 808885 555117 463482 317439 312718 363180 364476 378898 384148 385965 387484 432545 432439 690799 719467 40.55 67.6 1
09:34:42 2023-09-28 360097 356734 93093 91102 144281 148581 150299 150316 97478 96700 110568 112128 135001 137350 380919 406038 1106007 1086601 394302 412821 126403 114488 126238 127999 148528 146729 137520 138848 89007 90686 278811 247661 715180 722499 227934 226768 296354 297428 353308 345311 359135 363082 376367 385218 353923 394508 775076 809327 557153 469646 315726 312897 364093 363961 376627 383553 388661 390574 430293 429125 684126 717355 40.65 67.6 1
09:34:43 2023-09-28 361929 356663 94968 90885 144385 148098 150932 150106 97778 96503 110943 111673 135430 136771 381531 408759 1097609 1088335 396262 410069 126787 114295 126271 127665 149002 146253 137741 138215 89101 90591 276433 244759 723651 723034 228787 226182 295100 299570 351889 344715 360330 366062 377378 382687 355522 395738 774492 817226 549849 468072 317543 312897 364093 362935 379006 384489 387434 391486 427067 432407 682670 717355 40.55 67.5 1
09:34:44 2023-09-28 361913 356699 93286 90830 144385 148167 150720 150211 97510 96569 110789 111814 135430 136759 380919 406038 1092802 1083556 395701 410069 126821 114454 126271 127788 148866 146046 137707 138601 89129 90467 274188 246090 718225 723548 227193 226989 295343 297500 351997 343303 359388 362971 378428 382344 356378 394508 773812 820978 554484 469201 319042 311813 365124 363961 379006 382908 386662 392680 431321 432423 686560 717208 40.65 67.6 1
09:34:45 2023-09-28 359343 356270 93194 90753 144483 148410 149016 152311 97644 96503 110977 111500 135564 136626 380883 412206 1091484 1079036 394008 410069 127030 114261 126568 127455 149171 145980 138002 138215 89194 90153 276433 243562 724617 726604 227545 226287 296354 299219 351961 344824 360546 363484 377557 381203 359008 397046 774362 816036 557153 463664 319042 310646 364608 363961 381150 385209 386334 390887 430065 433016 690836 717355 40.65 67.6 1
09:34:46 2023-09-28 361154 356663 94964 90922 144253 148931 151002 150387 97582 96700 110721 112096 135358 137031 378740 408759 1099948 1075934 394022 408009 126471 114454 126271 127877 148495 146253 137736 138709 89162 90624 276196 247128 718619 726089 226841 226989 296246 297897 354989 342884 360220 362971 378997 384677 353923 395738 773592 811759 557153 466184 317439 310388 366677 364992 377315 385030 387670 393104 430266 429984 685776 716302 40.65 67.5 1
09:34:47 2023-09-28 356440 356454 93194 90885 144217 148619 152824 152168 97644 96635 110789 111726 135358 136899 380919 412506 1102295 1081247 391617 410140 126821 114374 126238 127699 148495 146253 137840 138319 89101 90591 277415 245742 720404 721224 228093 225658 296663 297789 351997 342884 360618 363741 376124 383526 355023 395162 775076 811117 557153 463942 319042 311474 363030 362468 378898 385751 386061 387484 430495 431119 691890 718957 40.65 67.5 1
09:34:48 2023-09-28 358625 356699 92937 90918 143918 148619 152754 152203 97478 96899 110568 112161 135231 136832 381204 408517 1105222 1086788 394581 407401 126471 114488 126238 127877 148293 146287 137646 138601 89007 90624 275010 247661 716412 721988 227580 226252 295680 297500 355706 345409 361593 365028 377414 384534 355971 394324 778220 809145 555819 469201 315401 312019 364093 364219 376906 383553 386272 390574 430329 429366 682375 718447 40.65 67.5 1
09:34:49 2023-09-28 357085 356382 93332 90731 144615 148235 149322 152063 97644 96503 110866 111219 135358 136350 380955 407579 1098792 1091414 389852 409490 126997 114295 126568 127577 149684 145895 138006 138233 89162 90372 275407 245049 722803 723548 227615 225587 297500 297789 351997 343303 360256 364770 375596 381203 356378 395738 775113 818542 555819 467542 317584 311983 360988 363448 379006 384398 385115 387484 428491 432711 683766 719246 40.55 67.6 1
09:34:50 2023-09-28 359210 356127 93065 90822 144262 148724 150791 150177 97644 96668 110977 111392 135392 136703 380955 407222 1093613 1078947 395200 410069 126787 114295 126271 127699 148295 146253 137795 138720 89431 90551 276196 246017 723340 724511 229536 226849 295472 300005 353952 346533 359388 362971 378730 382917 359008 394361 773812 819611 548532 468868 318264 310718 363282 363961 379006 382908 386882 392139 429112 432407 683693 715252 40.65 67.5 1
09:34:51 2023-09-28 360134 355632 94972 90590 144385 148377 148982 152098 97883 96503 110943 111532 135392 136350 381494 411890 1091218 1079036 394361 409490 126437 114261 126480 127665 149171 146296 137866 138319 89162 90372 275407 243274 720923 721201 227580 226287 296246 299896 351961 342884 360618 363741 377859 381167 355878 395162 772779 811410 552483 464603 318592 311002 365087 362681 380896 386115 387083 391367 427094 433160 691178 718446 40.55 67.6 1
09:34:52 2023-09-28 358669 356378 92971 90885 144117 148619 152717 152273 97510 96700 110755 111846 135358 136832 380955 409404 1100839 1078116 397916 410503 126336 114669 126170 127986 149237 146184 137570 138952 89064 90650 275872 246961 725571 724548 227580 227484 295758 297789 354739 342884 360546 364624 378925 383526 353923 396862 770162 809327 551036 465122 317621 311474 364338 362935 377193 385209 385115 392972 427738 429281 689460 715252 40.55 67.6 1
09:34:53 2023-09-28 356480 356417 92937 90822 144104 148619 148780 152380 97478 96700 110602 111661 135358 136703 380935 409369 1097609 1079036 391028 407080 126437 114374 126271 127877 148866 146287 137741 138601 89162 90467 275010 246438 721727 726819 227193 226322 296484 297789 353988 344824 360546 360929 377270 384391 357702 396041 774911 808610 556434 466330 319359 309883 365087 365508 378451 385209 386334 391789 431650 430567 691743 717355 40.55 67.6 1
09:34:54 2023-09-28 357483 356699 94898 90885 144515 148722 152681 152133 97478 96668 110789 112326 135358 136832 381530 412506 1100422 1083628 392244 410069 126821 114295 126271 127699 148528 146287 137776 138215 89162 90467 277415 246090 722712 724364 228323 225587 296663 297789 353988 342848 362731 363011 376124 383526 355308 395476 775076 809422 549233 462973 318069 312019 363066 364476 378934 383112 387157 387484 430329 430593 691400 720497 40.55 67.5 1
09:34:55 2023-09-28 357988 356694 93061 90885 144721 148064 150862 152133 97644 96503 110866 111532 135363 136608 380955 405160 1103619 1086788 389635 407080 126942 114295 126271 127577 148600 146049 137986 138271 89162 90467 275872 245916 722219 723548 230350 226744 296722 297536 353988 346288 359316 364734 376582 385075 356200 394508 776796 814027 551166 468868 317439 313771 364608 363011 378970 383213 387596 391221 432294 431861 682670 719541 40.55 67.6 1
09:34:56 2023-09-28 359550 356163 94997 90760 144385 148377 148949 152204 97644 96339 111011 111284 135614 136574 380955 407579 1100730 1088130 393913 409490 126855 114329 126305 127632 149002 146015 138002 138215 89162 90372 277415 245049 723211 723522 228643 225395 296246 299473 351997 344824 359967 363047 375560 381203 356128 395457 775149 817226 557153 467542 317584 312677 363030 363448 381150 383589 385115 390929 431321 432236 686412 718300 40.55 67.6 1
09:34:57 2023-09-28 360319 356436 94907 90918 144351 148619 152824 152133 97510 96602 110789 111717 135358 136703 380955 407543 1091255 1078947 395140 409490 126821 114691 126486 127638 150767 146080 137638 138566 89096 90492 275872 246017 727958 724511 229049 226691 295758 297789 351997 343374 360330 363230 377823 382344 357237 396899 772458 820396 557153 466333 319304 311002 365124 363704 381150 384668 386334 391199 428712 433016 690479 716302 40.55 67.6 1
09:34:58 2023-09-28 360799 356163 94833 90859 144251 148619 152646 152239 97478 96503 110755 111532 135358 136832 380972 411276 1091255 1079036 397953 409490 126437 114295 125889 127699 148293 146287 137325 138601 89040 90467 277415 245742 721563 721134 227580 226094 294122 300108 351997 342848 360618 363998 378694 380935 354242 394848 773812 812876 552483 464101 318904 311662 364572 360713 378487 385715 387670 390741 428886 430504 691853 713119 40.55 67.6 1
09:34:59 2023-09-28 357591 356163 94833 90760 143918 148619 152789 148312 97510 96602 110602 111424 134951 136626 381239 412834 1100839 1075786 392098 410033 126336 114635 126345 127863 148495 146184 137707 138215 89007 90467 274890 247026 733555 725209 226647 226322 295680 297753 354989 342884 360510 360929 377859 384407 354206 395738 772458 807008 557153 466477 318592 310024 363282 362757 377760 384668 386061 392139 431310 429836 689820 716339 40.65 67.6 1
09:35:00 2023-09-28 356195 356163 92937 90760 144251 148377 152789 152133 97510 96503 110789 111641 135364 136419 378776 412216 1100422 1082858 391930 409490 126437 114261 126271 127577 148899 146287 137646 138215 89101 90467 277415 245916 721282 725575 229698 225587 295508 297789 351997 342596 362441 364919 376138 383079 355166 398556 778220 808003 551331 462828 317924 311841 363543 361925 378934 384148 386973 389458 430329 430477 691890 718994 40.55 67.6 1
09:35:01 2023-09-28 360130 356172 92937 90951 143884 149035 152506 148284 97582 96998 110491 112128 134917 137057 378740 405160 1106828 1085243 393744 407401 126403 114329 125855 127945 147894 146321 137100 138794 88852 90624 277415 247091 713130 724035 228288 225902 295021 297428 353988 342848 360510 363082 376725 382953 352156 396580 775076 802432 558488 465122 315726 312933 364093 363961 377193 383077 386889 389712 429049 429398 685776 718447 40.65 67.6 1
09:35:02 2023-09-28 358094 356155 94902 90760 144385 148164 148780 149896 97677 96503 110789 111328 135358 136389 380955 407579 1097609 1088130 394434 409490 126855 114261 126305 127577 149303 146015 137776 138215 89194 90455 275872 244759 723446 723548 228892 225955 294914 300108 351889 345275 360330 366062 376089 381167 355842 395738 774727 817080 549849 467873 317584 312968 360988 360605 378718 384398 385151 387484 427138 432407 684390 717392 40.55 67.6 1
09:35:03 2023-09-28 360875 356476 94804 90760 144143 148619 152717 152098 97510 96602 110789 111392 134985 136384 380362 406038 1093650 1082089 394123 408912 126403 114295 126271 127577 148293 146049 137995 138215 89068 90467 277415 245742 721971 720458 227228 226989 294158 297789 351997 344824 358342 364255 378730 381238 354774 393319 773812 811338 549849 469867 317317 311038 363282 362935 378646 382623 389325 391847 430710 430975 681555 715105 40.55 67.6 1
09:35:04 2023-09-28 360875 356453 92937 90918 143884 148619 152541 148381 97411 96700 110602 111661 135191 136866 378776 412506 1095239 1075971 397597 409887 126235 114760 126170 127774 147989 146218 137188 138759 89064 90650 275549 246786 718194 721129 227580 226287 293674 300672 353807 342848 360546 363998 377859 380633 356980 394570 772716 812876 549233 463700 318106 311474 364608 360893 378934 385751 387157 390887 426468 430549 690909 714203 40.55 67.6 1
09:35:05 2023-09-28 358705 356158 94804 90951 144143 148619 152717 152168 97510 96700 110636 111878 135358 136832 378812 408795 1097609 1075971 393136 407401 126437 114329 125889 127733 151753 146253 137359 138601 89007 90499 277415 246786 718013 724548 228887 227024 295057 297789 354989 342884 360510 362971 379033 384677 354206 396641 774177 810608 551166 466330 317960 310824 366937 364734 377581 385102 387707 393287 430329 429836 687794 715288 40.65 67.6 1
09:35:06 2023-09-28 357591 356167 94845 90918 144147 148619 152752 152133 97648 96868 110738 111782 135470 137038 378632 409944 1103863 1085202 393246 409996 126302 114261 125889 127611 148224 146049 137741 139050 89007 90372 275872 245742 719352 724548 228537 225587 296776 297464 351997 342848 360654 362503 376160 383257 355023 395198 775113 808184 557752 462937 317621 312019 363030 363961 378631 383077 387432 387520 430026 431458 690909 718994 40.55 67.6 1
09:35:07 2023-09-28 359550 356414 92937 90951 143981 148305 150299 148251 97179 96964 110415 112161 135010 137168 378776 405196 1106043 1085243 394022 407401 126316 114409 125855 128122 148454 146287 137291 138794 88852 90624 275913 247136 722942 721988 227615 226078 295959 297248 355994 344787 359280 365028 376582 383384 355935 394398 777769 806972 555819 468536 315726 311983 364535 363780 376591 383517 386889 390335 429049 429054 681855 716847 40.55 67.6 1
09:35:08 2023-09-28 357518 356158 94902 90760 144381 148018 148849 149896 97510 96535 110866 111392 135468 136659 381277 406972 1100422 1088335 389577 407080 126855 114295 126480 127611 149138 146049 137906 138215 89194 90467 274188 246090 722102 721988 228128 226322 298424 296973 351997 343339 359967 362503 375596 383257 356449 395738 777345 811446 555819 467873 317331 311729 363066 362503 379006 383589 385151 390929 431007 433016 684427 719246 40.55 67.6 1
09:35:09 2023-09-28 362686 356663 94907 90797 144285 148064 150720 148144 97644 96503 110823 111673 135048 136672 380955 405822 1096052 1085243 394749 409201 126471 114295 126271 127699 149105 146115 137726 138621 89064 90525 274188 245633 736889 720312 227988 226849 295937 299111 351997 344824 359171 363627 379033 381489 355700 394544 772816 811446 564827 469867 315654 312019 362992 362935 379006 384398 387506 390923 427103 431155 680700 714745 40.65 67.6 1
09:35:10 2023-09-28 359492 356163 92937 90793 143986 148064 150299 149896 97411 96535 110789 111456 135468 136461 380992 407258 1091291 1078947 394361 407080 126437 114295 126238 127699 148058 146049 137782 138215 89040 90467 276433 245742 719739 723522 229049 226356 294850 297464 351997 343374 360546 362971 377859 382380 356449 396299 772716 817262 555318 465122 319049 310753 365087 363780 381114 383410 386224 391680 429532 432908 687611 715105 40.55 67.6 1
09:35:11 2023-09-28 360327 356734 94734 90951 143918 148619 152576 152168 97411 96668 110636 111987 134985 136832 378452 411522 1100839 1078923 397953 409741 126336 114590 126170 127986 148428 146218 137379 138856 89007 90624 274188 246264 714447 728669 229698 226252 295100 298268 351997 342848 360474 363998 377859 380100 354242 394848 770564 810730 557153 465264 318142 311474 364608 360893 378934 383042 387157 390923 426236 431798 690909 714239 40.55 67.6 1
09:35:12 2023-09-28 360322 356691 92937 90951 143854 148763 150369 150498 97444 96668 110568 111846 134955 136866 378776 408222 1097609 1075971 394581 407080 126437 114329 125889 127699 148925 146253 137454 138709 89040 90499 273821 247136 716774 724548 227228 227059 295830 297897 354488 342884 360256 363852 378781 383277 356366 396226 773311 806863 549849 465634 317439 310860 366158 363961 376663 384668 387157 392139 431321 429648 687915 714203 40.55 67.6 1
09:35:13 2023-09-28 357555 356382 93203 90720 144253 148927 151214 150387 97579 96635 110653 111814 135257 136755 378596 409908 1103078 1081927 392280 409490 126437 114137 126486 127699 150184 146716 137653 138319 89007 90518 289995 245916 716647 725942 228288 225902 296246 297789 351997 342848 360618 364512 376124 383186 355237 395126 773908 808202 557153 463172 317584 311948 363030 363961 378595 385751 387157 387448 429693 430441 689820 719471 40.55 67.6 1
09:35:14 2023-09-28 358094 356347 92809 90922 143725 148615 152401 152344 97146 96668 110381 112128 134850 136832 378704 406038 1103583 1085206 393392 409490 126248 114374 126115 127699 147690 146597 137032 138794 88852 90624 276352 247266 715019 723815 230350 226112 296103 297716 354721 342668 360330 365803 376510 382739 355720 396590 775040 802324 557153 466147 315690 312861 364093 363961 376627 385680 386308 389712 429013 429223 685739 718410 40.55 67.6 1
09:35:15 2023-09-28 357555 356347 93065 90885 143909 148580 152789 152204 97510 96635 110755 111750 135551 136703 380919 406038 1103583 1087561 391064 409490 126403 114420 126238 127665 148359 146597 137611 138233 89007 90434 277415 246438 718740 721477 229698 226252 295680 297471 354989 343303 359388 364512 376124 384677 356092 394508 775076 814027 553984 468536 317543 311693 364608 363011 378970 382908 388422 391185 432006 432082 682486 719320 40.65 67.6 1
09:35:16 2023-09-28 360767 356127 93070 90885 144109 148342 152752 152063 97478 96503 110755 111424 134951 136574 380919 406038 1094425 1081964 396825 409004 126584 114737 126486 127638 150711 146106 137604 138294 89096 90459 275872 245597 723265 720239 227580 227155 295100 297789 351997 344642 359244 365028 378068 381773 355272 394214 772816 811338 557153 470386 315654 311983 363282 362935 378934 383517 389251 392066 427402 431119 680107 714709 40.65 67.6 1
09:35:17 2023-09-28 358669 356480 93065 90727 144347 148342 152859 152098 97478 96926 110755 111360 134951 136384 380955 408151 1091255 1078911 394022 409490 127030 114261 126238 127577 149138 146015 137741 138215 89007 90434 277415 245742 723931 723522 227193 226287 295794 297789 351997 346179 359424 362971 377859 382380 356378 394508 774338 820978 555819 468279 318410 310388 365641 362464 378862 382730 386151 391920 428533 432614 685363 715252 40.55 67.6 1
09:35:18 2023-09-28 362186 356382 93173 90918 143880 148584 152576 152239 97478 96668 110704 111935 135343 137041 380629 409908 1094590 1078755 395968 409056 126686 114601 126345 127631 148495 146115 137741 138215 89068 90518 278675 243562 723599 725391 227580 226043 294807 300108 351997 342848 360582 363998 377823 380598 355023 397856 774362 814067 552483 463627 318330 311002 364608 360857 378970 385751 386608 390850 425835 431762 690873 715745 40.65 67.6 1
09:35:19 2023-09-28 360839 356699 92937 90885 143875 148619 152506 148415 97312 96700 110568 111629 134917 136798 378740 410033 1097572 1074369 395701 409490 126403 114261 125855 127699 148157 146151 137291 138601 88885 90467 274890 246438 713505 724548 227580 226287 294407 297320 353843 342596 360294 364476 378853 381595 355971 396751 772569 810935 551166 466001 317584 311002 365124 360857 377473 385751 387707 391440 426432 429800 690479 714709 40.65 67.6 1
09:35:20 2023-09-28 358529 356400 93093 90687 144277 148028 150720 150036 97413 96570 110619 111782 135291 136836 380883 412180 1100839 1081343 390773 409780 126403 114261 125889 127665 148495 146253 137415 138319 89007 90467 277415 246090 729197 725295 227580 225587 296872 297789 351997 345043 360582 362971 375560 383526 354739 396899 773640 809327 557153 463942 319304 311002 363543 362496 378595 384668 385477 387520 430450 430477 691890 718410 40.55 67.6 1
09:35:21 2023-09-28 357591 356413 93194 90760 144064 148882 150791 150177 97478 96668 110602 111641 134951 136592 378704 409404 1099570 1083665 393392 409490 126437 114340 126271 127699 148392 146253 137578 138506 89309 90518 289995 245633 718758 726604 228182 225955 296520 297644 353952 342704 360618 364512 376160 383526 354988 398556 775040 806972 556434 462973 317621 311841 363030 364476 378898 385751 387157 387448 429653 430477 690873 718447 40.55 67.6 1
09:35:22 2023-09-28 358094 356342 92873 90951 143410 149035 152506 152309 97146 96700 110228 112096 134883 136832 378740 408047 1105186 1085243 393986 409490 126282 114454 125735 127822 148116 146287 137256 138794 88852 90624 277926 247136 709265 723522 228288 225902 296246 297789 353988 342848 360220 363047 376690 382917 353144 396580 774690 802360 551036 465086 315690 312019 363948 363743 376376 385572 389362 389567 428870 428797 687500 717171 40.55 67.6 1
09:35:23 2023-09-28 359513 355592 93065 90727 143914 148101 152824 152063 97478 96075 110602 111252 135358 136350 378776 407579 1099272 1091414 392878 409272 126686 114442 126588 127319 148969 145908 137604 138043 89096 90302 278285 243562 723885 723034 228253 225658 295708 299473 351961 344824 359460 363998 375118 381203 356378 395420 775113 816189 557153 467211 315762 311948 360988 363961 379006 383553 385115 387411 428712 432783 682727 718446 40.55 67.6 1
09:35:24 2023-09-28 361415 356123 93065 90727 144213 148377 152611 148177 97510 96503 110789 111392 134917 136350 378776 407866 1097609 1085243 396544 408912 126403 114295 126238 127665 148359 145778 137650 138215 89101 90372 274890 245049 729923 720385 227615 226322 294479 299473 351997 342884 359460 363627 378428 380954 357992 394847 774263 816336 549233 468426 315509 312498 365087 360713 378754 384362 386853 390887 426721 431209 680516 714709 40.65 67.6 1
09:35:25 2023-09-28 361619 355597 92937 90727 143918 148481 148849 150211 97582 96570 110738 111532 135223 136566 378596 411133 1093775 1077354 393803 408299 126471 114227 126238 127441 149071 145912 137611 138181 89040 90186 275872 243562 723069 721372 227386 226129 296246 299473 351429 342884 360618 363484 377557 380065 355807 394570 773812 811338 556434 463664 318555 311002 364093 360893 381150 385480 386608 390887 426432 432479 690873 715252 40.55 67.6 1
09:35:26 2023-09-28 362686 356167 92937 90885 143651 148619 152506 152133 97179 96569 110568 111717 134883 137012 378740 408759 1094425 1074369 394123 409201 126195 114295 125855 127699 151718 146287 137161 138601 88885 90624 275872 246438 717755 727599 229698 226744 293979 299957 351961 342740 360438 363998 378212 381025 356727 396788 772716 811727 552483 464028 317331 311332 364608 360821 378365 385751 387157 391643 426133 430477 689857 714203 40.65 67.6 1
09:35:27 2023-09-28 358843 355490 93065 90753 144249 148375 150882 148016 97613 96570 110568 111424 134917 136384 378416 411929 1097461 1078874 390752 408912 126403 114657 126170 127577 147887 146151 137550 138215 89007 90340 277415 246090 723386 725249 227615 225587 295959 297789 353738 344824 360618 362971 375560 383562 354277 395162 772816 809363 557153 462973 319304 310966 363066 364476 378365 384668 385514 389748 431007 430477 691890 718447 40.65 67.6 1
09:35:28 2023-09-28 357564 355632 93093 90760 143918 148377 152754 152098 97478 96503 110602 111424 134951 136350 378776 408830 1099607 1081927 392244 409490 126403 114374 126277 127638 148428 146518 137371 138147 89096 90368 275872 245633 717971 725609 228502 225920 296103 297428 351997 342848 360654 362468 376282 383186 354988 395198 775076 807021 556434 463009 318106 312677 363030 363961 378934 385751 387157 387484 429688 430477 690873 718446 40.55 67.6 1
09:35:29 2023-09-28 358125 356663 92842 90918 143588 148305 150089 148617 97146 96700 110415 112096 134985 136944 378740 408118 1105222 1085243 393114 409490 125987 114454 125735 127699 151614 146287 136876 138601 88852 90686 276023 246786 711877 723522 228323 225936 296246 297897 353988 342848 360546 363047 376690 382380 353144 396580 775076 802324 552483 465815 315473 312682 363984 363780 377049 385715 388809 387375 429608 429018 688516 717171 40.65 67.6 2
09:35:30 2023-09-28 356893 355632 94968 90569 144326 148310 150853 149548 97478 96339 110602 111187 135358 135998 378488 409707 1100839 1088261 387515 409417 126929 114283 126466 127462 150923 146011 137834 138215 89162 90404 275872 245742 723446 721331 227580 226287 297081 297753 351997 346496 360112 363998 375596 384407 356092 394544 775076 811302 554484 468536 317584 311948 364093 363047 379006 382944 385187 390335 431672 432407 682670 719504 40.65 67.6 2
09:35:31 2023-09-28 358634 355632 93065 90855 144151 148342 152752 151851 97510 96371 110568 111295 135358 136692 378776 407579 1097609 1088335 394471 408912 126733 114295 126238 127577 148594 145778 137359 138215 89162 90467 277415 245049 722743 720458 228678 225902 295830 299473 351997 344824 360294 366581 376439 380919 356271 396189 777115 815928 557153 467923 315618 313230 362994 360857 379006 384398 386272 390929 430065 432371 686258 716847 40.55 67.6 2
09:35:32 2023-09-28 358669 356418 94997 90691 145094 148060 149902 149896 97713 96438 111217 111328 135666 136437 381656 409908 1092998 1078911 394581 407437 126969 114805 126695 127877 149171 146321 138098 138794 89227 90584 275872 246264 726771 725575 227615 227024 296830 299896 354739 345410 362731 364255 379033 383205 358566 395755 775076 822587 558488 467211 321234 312933 365469 363882 380928 384790 386889 393588 432335 433837 693858 721587 40.55 67.6 2
09:35:33 2023-09-28 365119 360256 93827 91573 145731 149970 151140 150740 98345 97362 112068 113469 136795 137841 382343 415052 1102019 1091414 401324 413633 128186 115183 128445 132040 152069 150773 142160 139636 90509 91987 278630 249246 728602 737889 231003 229755 297955 302799 358337 348438 367565 369062 384014 387498 359685 401251 784229 820460 563826 471203 322593 316894 373183 369727 386307 392288 394645 399658 434675 436869 703104 731599 40.65 67.6 2
09:35:34 2023-09-28 376433 372888 94957 95950 151597 156009 157902 157768 99731 98768 114080 117935 140684 141862 396659 426465 1152928 1131606 409099 427872 131099 116640 133645 134947 160037 156537 147632 150460 95370 93622 286884 257005 746828 755063 235910 234570 307896 308059 372117 362953 377424 378885 389580 398263 369929 408774 811577 856060 571833 486208 332095 325743 381968 383224 399280 403110 404996 405403 448291 451043 717438 755274 40.65 67.6 2
09:35:35 2023-09-28 383060 379047 95542 96358 154266 158659 161966 161379 100141 98801 116086 121202 142586 144300 401940 431488 1155386 1144128 419519 432683 132718 118196 136192 138223 163624 160309 148374 149824 96334 94614 289517 258466 759214 756849 237776 237191 308398 313240 375286 363936 377293 382178 396115 399804 371732 410039 815139 863869 580882 486616 336736 328480 386794 383902 399773 402505 406146 412811 450737 451902 723367 756421 40.55 67.6 2
09:35:36 2023-09-28 385051 379871 96290 94239 156121 162374 163839 163298 100210 98768 117253 122166 143710 144761 405637 439359 1156207 1142502 423883 437483 133407 118704 137428 141153 165645 160847 150418 151896 96505 95616 289995 258235 760739 767665 239325 237961 309803 314831 375529 364227 381974 383058 397061 401352 372022 413794 817811 858346 574502 490364 337580 329595 390152 387301 401542 406358 405425 415122 454946 449201 728770 760508 40.65 67.6 2
09:35:37 2023-09-28 385487 386973 96982 94398 157827 159936 166989 166006 100011 98636 118626 119599 144909 146145 412903 439252 1178042 1164271 421815 439037 134529 119068 140000 142113 170500 162727 153423 153692 94675 96039 293229 259469 769843 769841 241585 238963 314836 315744 376694 369817 383128 385126 395207 401352 371932 412880 825462 868878 576190 491665 338479 333830 388029 387136 402276 407463 409778 412154 451003 453915 726595 764444 40.65 67.6 2
09:35:38 2023-09-28 391622 388065 96680 94431 160632 160815 167339 166773 99935 98531 118501 119436 145148 146283 410878 439395 1171368 1157702 423498 439252 133788 119301 140091 142450 166663 163318 153203 154570 94675 96499 289124 260491 767657 770568 240850 240308 312897 315491 378411 369745 383019 385163 396844 401174 374998 412660 822761 868264 578505 486616 339680 331812 390043 387826 403444 408606 405461 412848 450751 454445 736010 763324 40.65 67.5 2
09:35:39 2023-09-28 391426 390260 96619 94335 158123 160379 167656 166901 100072 98603 118926 119696 145182 146283 411782 445666 1181361 1158525 423883 438656 133453 119102 139555 139986 167811 164070 153063 154794 94611 96335 291335 260674 764066 770568 241599 239105 312707 315449 377807 365322 378610 383130 394025 401281 368083 409772 822436 856478 580882 494638 337762 332315 387763 387898 400975 404055 405533 411534 454304 451043 726595 765641 40.65 67.5 2
09:35:40 2023-09-28 387916 387296 96647 94171 160632 159902 170536 166505 99935 98398 119097 119436 145938 146147 413995 444340 1173728 1166962 423534 440216 133821 119102 140364 139952 167538 163977 153953 154721 94836 96434 291335 259726 771539 772573 242172 238558 312019 315780 375493 367561 380788 384243 394365 397670 369821 409678 820656 865127 576671 495229 336736 332549 390224 385976 399845 404408 405606 412811 450933 450531 726595 763903 40.65 67.5 2
09:35:41 2023-09-28 395853 391693 97143 94655 158582 161889 171120 170505 100141 98834 119364 120430 146225 147855 414759 448322 1180588 1155164 422234 445269 134698 119935 143075 140832 167890 164897 154725 156223 95095 97192 293905 263514 767628 781767 241394 240703 314836 315744 379002 368705 384051 381949 393475 401352 369857 412843 826706 856478 588804 490169 340161 333830 388029 390129 401076 409897 405268 411279 454625 451867 738462 770258 40.55 67.5 2
09:35:42 2023-09-28 394432 393481 97338 95066 161191 162806 171120 170975 100515 99512 119696 121683 146293 148786 419360 448759 1196439 1168547 423534 446409 135224 120569 141349 141786 168856 165322 155294 156976 95486 97423 295635 265911 771357 778777 242729 240966 314836 315816 381845 369781 381974 384279 394652 403686 372884 410040 829150 870424 590175 496782 340644 333830 390224 392340 404653 407747 407936 412190 454122 456166 734806 773222 40.65 67.5 2
09:35:43 2023-09-28 399212 395270 98042 95166 158208 162580 168363 170975 102546 99512 120569 121567 149835 148720 421808 451107 1186511 1174477 433090 447611 136024 122961 144075 142276 169528 166529 156299 157495 96201 97891 290153 264670 777325 779554 243693 241917 314836 316802 379038 371800 382295 385182 398835 402056 373038 410184 829605 879282 608607 500403 342826 333830 392172 392062 405296 408355 408677 415085 453060 455974 740088 772518 40.55 67.5 2
09:35:44 2023-09-28 396966 400099 99155 96672 160430 165270 169939 169721 103217 100438 121649 122821 149865 150393 423484 460048 1196439 1177968 431252 452209 137162 123646 144804 143031 171185 168251 157648 160998 97356 98730 298074 266928 781844 788697 245244 245564 315928 318500 380994 372018 386617 390165 397061 402549 372095 415339 838260 873195 587644 503175 341311 336578 393347 392007 404369 412061 412981 414016 457777 455618 738170 778828 40.65 67.6 2
09:35:45 2023-09-28 400784 402456 99420 96802 161147 164927 170972 169316 103274 100572 122147 122919 150911 150818 427484 457449 1202437 1189586 432783 450962 138388 123955 142276 143659 173191 168723 160737 159408 98160 99242 298730 266928 789133 790961 245937 242666 319571 320068 383342 373758 387716 391269 397061 403686 373607 415117 842124 881099 587055 501513 341587 337594 396196 395127 408344 412640 414190 414489 454477 459409 741713 778250 40.65 67.7 2
09:35:46 2023-09-28 405046 406160 100181 97765 162214 167143 172217 171449 101529 101235 122881 124104 148998 154252 431275 466177 1212895 1190702 435754 456229 140977 124473 143235 144863 173829 172418 158141 159427 98392 100124 298294 268536 790848 796761 246634 242626 318582 321669 386128 373043 386281 392376 399275 406438 371897 416631 846266 879126 586512 507413 346279 340153 397007 398564 410658 412773 415366 418121 459692 459943 749062 788548 40.65 67.6 2
09:35:47 2023-09-28 408549 405408 100796 98161 163255 167635 173231 172029 103836 101578 125187 124341 149989 154540 431585 463421 1212743 1204361 442667 458495 139466 121753 144236 145602 174782 168508 160727 160123 99270 100468 301833 268761 797255 794998 247332 244224 319029 323400 385585 376488 385702 391880 402904 405266 375292 415302 842530 893322 602514 507413 348847 339639 400135 396804 411467 414106 414153 419414 462602 462779 760877 788206 40.65 67.6 2
09:35:48 2023-09-28 413104 407837 100825 98496 163665 168376 173784 172851 104013 101578 125378 124990 150367 151043 432570 469316 1210823 1190702 444168 457786 141633 122172 144304 146553 175359 170370 159219 160917 99134 101125 300948 270531 793680 802392 246634 245153 320553 322719 390247 377297 387623 391269 402052 409262 377932 419455 848597 881540 586679 504361 350334 342591 396862 401077 409881 418438 415072 418713 463091 463932 760793 790832 40.65 67.7 2
09:35:49 2023-09-28 415343 410440 101876 98937 165414 169525 175367 174094 101740 102141 122696 125715 151406 152645 437665 466371 1220330 1202189 445533 459940 142272 123422 146020 146958 176624 171457 161041 161948 100158 101719 302719 272940 800914 805916 246554 245531 322538 324830 390247 381942 393114 391936 403507 407720 378799 419373 848004 894664 599816 507413 350831 342843 402441 400054 411756 420348 414547 422577 460017 463104 765341 792028 40.65 67.8 2
09:35:50 2023-09-28 413574 411298 101901 99541 165732 169206 175683 175736 101709 104165 125973 126298 151507 153666 440131 473122 1226651 1196105 442297 463632 142540 123743 146023 150242 179415 171833 161410 162648 100570 103591 302682 274767 799714 813956 249445 245390 324888 324649 391904 381475 394155 394181 402124 410122 377252 421340 854212 888124 595854 508560 349838 343299 400732 400813 413575 418189 420118 422877 464693 462095 757914 797820 40.65 67.8 2
09:35:51 2023-09-28 418341 414854 102756 99997 167461 169945 180487 176263 102059 104270 123500 126479 153259 153559 440818 480164 1222665 1210831 450606 466004 140744 124423 147078 148782 177019 172966 162661 163693 101404 104046 304385 274562 809718 816226 248117 246704 323028 328518 390952 381890 394022 394396 406074 411419 377288 420374 852929 894103 605255 513218 351672 344297 401085 402048 414917 421043 420118 422614 465782 466257 767980 801840 40.65 67.9 2
09:35:52 2023-09-28 417967 417241 104751 100635 167492 170462 180270 179944 101989 104870 123600 127588 153255 154764 441692 472333 1242488 1221346 446082 467914 140955 125044 147971 151185 178194 173898 163568 164457 101441 104589 307223 276906 808643 811545 248885 246532 326835 328409 392385 382813 394618 396768 403543 409944 380942 420374 859622 905446 606626 514440 351579 346447 405948 402048 414989 420384 421441 423358 463354 465899 762365 797762 40.65 67.9 2
09:35:53 2023-09-28 421409 418879 104997 101364 170377 172001 176681 177078 102123 105013 124156 130569 154064 156236 446259 477258 1249760 1226945 446867 468845 141579 125659 148768 147715 179018 175065 164678 165760 101993 104748 308116 279003 814011 816226 250254 247849 325954 327286 394686 385144 396373 396840 405359 412649 382237 420379 864654 909284 607997 516633 351564 347492 408951 404460 418294 421603 421441 425898 466145 468805 767827 802446 40.65 68.0 2
09:35:54 2023-09-28 423171 418946 105458 101331 167151 171932 178292 177222 103028 105286 125390 128208 154927 155732 448828 483583 1236312 1221012 455910 468954 141774 125987 149254 148991 179413 175783 165023 166374 102452 104782 309802 278484 814657 824225 250144 249457 324960 329306 395768 382807 394087 396876 407187 411629 378799 422646 859586 900193 592685 516633 356498 347492 405305 405745 418294 426985 420845 425431 468556 469071 774833 806285 40.65 68.0 2
09:35:55 2023-09-28 423731 421487 105497 101575 167309 172174 178394 177637 102996 105120 125424 130809 155095 156414 449739 478111 1252224 1237117 450864 471643 142699 126108 149671 148786 180222 175784 165889 166374 102594 104815 307487 276998 826665 823202 251984 248019 328687 329466 396378 385001 396899 401419 408263 412470 382778 424250 864654 910606 616215 522171 354771 346933 408353 405745 418794 423984 420772 425934 468556 469557 774296 805678 40.65 67.9 2
09:35:56 2023-09-28 424373 423858 106226 101893 169409 173135 179593 178621 103329 105154 126288 130877 156325 156493 450597 487012 1249555 1238287 459604 473791 142959 126734 152765 150016 180861 177231 166585 169507 103022 102549 311690 278579 822598 823023 251845 250582 325919 331323 396326 386609 396373 400076 408151 411594 381910 420708 865881 917039 612233 521660 358015 349402 409508 405745 418794 426704 422710 426874 466873 470287 780577 806856 40.65 68.0 2
09:35:57 2023-09-28 426406 426523 106103 104227 168995 174417 180127 179645 103393 105582 126497 128527 156464 157585 450741 487053 1254310 1229954 453705 476333 143452 127336 150970 150639 181837 177942 167168 167776 103380 102959 310796 280981 822463 832374 252842 249808 327963 331054 396885 385415 396565 399653 406261 413141 381371 423353 870031 901474 613481 519709 355958 350723 409508 410572 422158 422884 424285 427175 473796 470581 772527 815512 40.65 68.0 2
09:35:58 2023-09-28 427310 426178 106273 104443 170041 175009 180698 179713 103598 105435 127125 131661 159355 158267 455289 492648 1259877 1240999 458734 476443 143828 128120 150794 151846 181653 181773 167320 167789 105122 103344 314963 282683 814643 829777 252878 250934 328689 331108 401007 387880 395899 401492 407543 416548 382237 422946 871977 914588 607997 524364 358015 351821 410087 407896 421038 426373 423489 425934 468922 471644 774796 814048 40.65 68.0 2
09:35:59 2023-09-28 431440 427192 106455 104621 170118 175254 181672 180612 104134 103177 127376 128373 159695 158640 457065 489700 1252185 1239650 459970 476335 144436 127820 152083 151191 183504 181483 166675 168955 104247 103311 312459 279220 834191 836337 252878 251288 327928 333699 397065 387535 399517 401492 410015 412558 382237 423353 868076 911931 614852 521291 358523 350158 410704 409726 419749 427427 422747 427852 471533 470581 787997 815410 40.55 68.0 2
09:36:00 2023-09-28 431440 430195 103704 104897 170114 176448 180801 181748 103946 103301 127370 128503 159681 159479 458129 490956 1271811 1246416 455983 477931 145402 128154 152163 152023 183749 181844 166973 167823 105443 104068 313610 284508 834659 833632 252662 251711 331345 332263 400404 391797 396457 402630 409490 413974 385223 424485 875129 921047 610739 524106 357942 353848 412416 410572 421335 425194 423561 430768 471720 471644 777073 815206 40.65 68.0 2
09:36:01 2023-09-28 431170 431337 104233 105087 171909 176237 182944 180887 104564 105751 127649 128656 156763 159196 458856 490123 1263295 1253426 465944 480707 145833 128613 150239 152410 184626 182335 167801 168588 105691 104515 313477 283503 839011 834561 252878 250299 328955 333771 401305 391250 396529 400848 411240 414079 383319 423648 873848 919538 612233 526443 361075 351857 411801 410572 423894 429961 424586 429818 468634 473850 788566 816365 40.65 68.0 2
09:36:02 2023-09-28 432912 432777 104161 105080 171739 176721 182851 182614 104295 103224 127683 129282 160154 160411 458892 494527 1268061 1249080 460908 481885 145360 128854 151123 153148 184814 178758 168550 169324 103543 104835 313477 285315 829858 841306 255028 251288 330987 333447 401574 387916 400118 403059 409369 418212 381910 423353 875480 915774 597188 526406 359031 353848 411868 412179 423930 427974 423489 428494 473667 474517 781131 823295 40.65 68.0 2
09:36:03 2023-09-28 435398 436031 104728 105217 172398 177723 184342 183228 104678 103354 128648 129288 157245 163082 459755 497566 1281024 1257504 461037 483578 145630 129164 152201 153284 185438 179177 168902 169729 106156 105253 314370 285923 848304 838857 254309 251288 333504 333771 401574 391403 400154 402968 408151 414115 382776 425464 879397 919538 616215 522671 359031 354598 414926 412829 423596 427423 423525 432444 473796 473446 785970 819686 40.65 68.0 2
09:36:04 2023-09-28 439572 435584 104497 105289 172432 177866 184716 183531 105156 103548 128820 130031 158148 160601 465670 503231 1268851 1244186 463677 482493 146106 129592 152095 154034 185852 180154 168834 170539 106082 105286 318436 288166 837606 846124 252878 250717 332986 333699 402235 389653 401965 399653 408759 416919 383319 423390 876610 915883 623352 524364 360802 354233 413069 411889 421038 429398 427307 429818 472231 471680 784090 824465 40.65 68.0 2
09:36:05 2023-09-28 432939 436289 104868 105357 173499 177723 185258 183228 104965 103321 128957 129740 157779 163117 464830 498946 1272750 1254089 469251 482529 146345 129592 152480 154167 188523 180314 169439 170067 103694 105318 317216 287348 845263 844090 254163 251768 331812 335587 403283 395324 401141 403772 411062 416406 383045 424522 877600 924776 616223 525853 360542 355099 415034 409761 421964 431564 423561 432444 473127 472378 792074 822710 40.55 68.1 2
09:36:06 2023-09-28 442307 437550 105417 103232 174117 178598 185517 184430 104998 103477 129385 131059 158653 163832 467946 500512 1267160 1255603 468602 485773 146379 130433 152726 154841 188725 181207 169708 171661 103747 105996 318118 287909 833876 848009 254668 252294 332027 335732 404113 390819 402570 400848 412542 419071 383319 426489 879809 919746 622049 525664 360722 354268 413396 413484 423894 430214 426969 429818 473631 472485 790318 825228 40.65 68.0 2
09:36:07 2023-09-28 438120 440755 105175 105639 174326 181579 185552 185016 105030 103619 129385 130978 158935 163904 468610 501637 1277322 1270120 473928 488742 146649 130316 153644 154919 185639 181390 171077 171489 104007 106076 318118 287756 839708 845524 255388 252083 331740 337396 401953 391989 400118 406017 412506 416114 381900 423920 879965 932871 617792 532011 360722 353666 414998 411021 426474 431023 423525 432444 473796 476668 797263 824544 40.65 68.0 2
09:36:09 2023-09-28 452362 440755 105798 103251 174539 181721 186464 185570 105207 103651 129850 131227 159293 160015 467893 501101 1272787 1260714 470254 486909 147263 132465 154244 155341 186358 181827 171401 171661 104292 106029 317772 285605 857533 853362 255028 251872 333034 335872 401107 390855 403822 403323 412506 414150 380759 423498 879809 919538 627521 528788 360650 352112 414962 414831 426808 431856 423453 432137 476148 474886 797734 828856 40.55 68.1 2
09:36:10 2023-09-28 455077 441895 105241 103334 174360 178775 186501 186839 105188 104124 129317 132196 159226 161616 469535 503231 1289312 1276128 470584 486981 147642 132500 154535 155705 186712 182070 171674 172243 104364 106387 317944 286651 848373 848009 254514 251452 332711 335872 402307 393199 401360 405817 413123 415347 381936 422721 884295 934854 624741 535073 363895 354233 415070 414723 428285 430214 423525 432074 473703 478084 795405 824607 40.55 68.1 2
09:36:11 2023-09-28 445633 442142 105798 103309 174678 178352 189529 189352 105384 103916 130065 131536 159581 161168 468661 505080 1285653 1265014 469917 490500 147814 132753 154175 155818 186692 182718 171828 172792 104436 106566 317944 290225 845321 855185 256293 251803 333938 337634 405790 393214 402103 405637 411062 418447 382237 422721 884140 928868 622808 535073 360614 355833 414342 414529 428890 437800 427005 430463 474369 478084 792673 830106 40.55 68.1 2
09:36:12 2023-09-28 446908 446913 106243 103574 175158 178911 189998 189652 105416 104221 130436 133259 159835 161909 471457 503516 1292985 1278073 474142 491998 150272 132880 154777 156382 187792 182718 172256 173343 104723 106778 321934 289960 864462 851690 255750 252259 333504 336414 404149 394378 401397 405817 414360 416619 381936 424300 884396 937915 626450 535073 365037 355334 417418 413484 427680 432979 426066 433709 470872 477748 801281 827644 40.65 68.1 2
09:36:13 2023-09-28 441922 444358 106374 103507 175762 179198 189972 189688 105561 104020 130623 132217 159869 161684 472863 510166 1291035 1272130 473965 493521 147124 133893 154389 157256 186841 184326 171964 174347 104723 107368 318837 292013 837871 855318 255750 254136 333974 337396 406079 394414 402249 405263 412363 420393 381936 424522 889637 933604 621962 535073 362835 358593 417418 414723 428285 430988 429950 432407 472267 478084 788603 832721 40.55 68.1 2
09:36:14 2023-09-28 444499 445466 106974 103645 179614 179482 186884 189759 105803 104253 130966 132329 160892 161943 475692 509124 1289359 1279928 478069 491812 150376 133296 155312 159356 188156 183917 173235 174243 105522 106844 323753 291775 854153 855841 255388 253069 333974 336414 405971 396858 403859 403359 413449 417860 384230 423055 881572 933877 623077 531221 364485 356440 419820 416960 426474 431592 427343 432408 475144 474886 801281 833724 40.55 68.1 2
09:36:15 2023-09-28 446867 445684 106733 103878 176677 179878 186782 186574 105673 104325 131079 132843 161047 162134 475239 512721 1304145 1276128 470251 492540 150620 133611 156110 156818 189010 183753 173788 173931 106098 107368 319875 291569 858642 857089 254905 251486 335900 336921 404721 396191 404431 408258 411819 416583 383116 423426 889637 936555 618450 539271 363934 355833 418599 417250 427983 431662 427075 433746 475108 478084 800146 832541 40.55 68.1 2
09:36:16 2023-09-28 450602 447005 106696 103942 176659 180119 186884 186969 105771 104728 131149 132760 160892 162723 476776 510956 1294899 1272501 472731 492540 150376 133365 155563 159682 188156 184796 173115 174922 105951 107556 320822 293259 853212 859517 256474 252224 335863 338831 408879 394235 403031 405817 412470 420393 383319 424300 892503 935517 633923 536277 363934 358018 417164 414687 428890 430816 429269 432101 472966 478084 793309 834317 40.55 68.1 2
09:36:17 2023-09-28 447018 451628 106766 103875 179836 180076 187800 186752 106182 104839 131424 133035 161440 162723 476187 512829 1292909 1283612 479804 494384 150899 133655 156101 159717 189045 185090 173979 175359 106049 107920 323527 292638 874287 859627 255569 253104 333974 336414 406007 396930 404431 403927 413413 417860 383655 424559 887676 937952 628911 532802 364709 357479 421010 418503 426474 431768 427984 436069 476112 475256 801281 834910 40.55 68.1 2
09:36:18 2023-09-28 451425 451089 107239 103975 180006 180529 187766 186969 106127 104663 131743 133077 161698 163097 476187 513878 1309725 1283348 471217 495742 149303 134080 156481 160436 190192 184984 174883 175184 106301 107863 322626 292909 860318 862635 257566 251486 335900 337430 405363 396822 404748 409160 412180 416583 382508 423390 890559 937952 634906 537977 365037 356405 419820 418212 428721 432979 426066 435128 475108 478084 804811 833724 40.55 68.1 2
09:36:19 2023-09-28 453527 451928 107252 104115 180254 180689 188488 187818 106094 104984 134156 133285 161957 163245 477638 511676 1284488 1274313 481069 495886 148952 133893 156210 158434 189342 186272 174308 176096 106228 108228 324901 295346 855880 865556 255750 253847 335900 336343 408953 395598 405005 403323 412506 420393 383319 423353 890898 932871 633497 533557 366145 359387 418599 419095 426474 434371 430255 433094 475108 475742 799468 836801 40.55 68.1 2
09:36:20 2023-09-28 451052 450800 107762 104253 178027 180448 189144 187454 106353 104871 132161 133060 162598 163141 477566 513986 1297662 1279928 477544 495670 149517 134080 156825 160379 190371 186307 174778 176342 106440 108228 324663 294509 860151 866353 255750 253069 335900 337394 405613 396894 403937 405138 412506 416548 383081 423498 886719 933804 643891 534694 365849 356405 420712 420579 428587 435448 423597 432336 477936 476260 806902 838062 40.55 68.1 2
09:36:21 2023-09-28 455284 453708 106766 104686 179971 181871 188061 188774 106370 105290 134241 133846 161991 164180 479643 513624 1307465 1289163 475486 495886 151353 133893 157088 160456 190608 186272 175337 176325 106961 108360 325330 293644 864600 863250 257566 252929 333974 338343 405633 396641 403463 408222 414360 417532 384840 424264 892942 944685 635352 537941 366963 359835 419820 414831 429801 436559 427307 433709 474284 478084 806294 833732 40.65 68.1 2
09:36:22 2023-09-28 456170 453713 107784 104383 176825 181262 190096 188147 106484 104904 134568 133202 162995 163596 481431 519919 1296740 1270656 478106 500320 149403 134071 156546 160785 190873 186735 175582 179024 106473 108627 325573 296049 863567 871232 256656 252259 337767 336414 408953 396822 404864 405853 411240 418127 381329 425930 894770 928812 635860 535073 364768 359387 419820 418603 428890 431290 428663 434855 478008 476668 795405 839326 40.65 68.1 2
09:36:23 2023-09-28 459468 454679 107599 104617 176235 181710 189317 188608 106484 105113 134603 133628 162882 164121 482685 513770 1302229 1283147 481169 499433 147643 130789 157738 156443 191416 186724 175951 178989 107054 108295 323970 293982 871164 871232 256474 252857 333974 338521 405898 394960 405868 405817 414980 416583 382237 423426 893502 932871 636316 535484 366923 357192 419191 418340 428890 434910 426029 433094 477936 476668 808119 839326 40.65 68.1 2
09:36:24 2023-09-28 463098 453852 107776 104645 176821 181871 189351 189071 106484 105290 134568 134098 163064 164329 484454 523036 1313391 1287272 477767 501810 147846 130879 158280 156659 191813 187367 176355 179060 107127 108886 327584 295020 870062 866241 254549 252259 335742 337394 406043 399175 405580 408222 410015 416583 382472 424522 893548 943348 632038 541105 364412 358869 419794 419688 429018 431697 427307 432453 475883 478084 804811 839676 40.65 68.1 2
09:36:25 2023-09-28 462500 457901 107907 105326 177032 182888 189248 189334 106711 105579 134769 134402 163119 164823 484833 519919 1305999 1286590 479804 501810 148038 130847 157633 157433 191673 190685 176355 179380 107054 108994 328574 295038 861385 870962 255297 252294 336612 337430 409531 395598 405021 408258 411855 419106 381662 424221 893841 937915 632088 540722 366145 360508 419191 418171 427778 432802 431206 433058 473631 478084 797644 839326 40.65 68.1 2
09:36:26 2023-09-28 459589 454601 107851 105034 177417 182287 189913 189368 106484 105290 134826 134132 163404 164329 487045 519674 1293979 1283612 487257 502875 151352 131059 157623 158372 191534 188448 176215 178080 107340 109229 328574 298299 855851 874945 255750 254344 336813 339551 410690 396858 405868 404532 413453 420071 383319 425427 894770 935517 628911 537976 367183 360799 419820 419688 428285 435591 429585 433402 476148 475256 804811 841750 40.65 68.1 2
09:36:27 2023-09-28 457211 457267 108033 105326 177658 182993 190178 189472 106517 105322 134861 134655 164646 164858 486971 520687 1316943 1292910 477314 500369 148815 130879 158718 157500 192723 187894 179205 179451 107556 108994 323970 295346 874226 869999 256119 252294 336374 338521 408376 399175 405580 409760 413123 416256 383319 424522 893207 944854 627521 543136 366145 358305 421606 419688 429959 433621 426029 432300 475108 478084 806294 839363 40.65 68.1 2
09:36:28 2023-09-28 459881 458439 107813 105387 177379 183063 190212 190299 106517 105677 135371 134808 163573 165710 486025 522487 1310650 1290026 482195 504265 147744 131421 158250 158363 191778 191082 176479 176117 107538 109568 326232 296448 866050 873705 254940 253601 336668 337939 410690 396858 404431 408222 412506 420393 382237 423282 893585 942013 629621 541178 366913 360835 418875 418503 427743 434371 431243 433437 473263 478084 797734 839326 40.55 68.1 2
09:36:29 2023-09-28 464365 458669 108203 105319 177943 182738 191183 189472 106843 105677 135120 134756 164111 165302 485859 522667 1305809 1287332 484737 503071 149702 131027 158976 157969 193673 188026 179569 177818 107812 108994 329492 294382 879868 877970 254514 253104 336850 339509 406043 396894 404864 405853 413475 415347 382778 423426 889307 939315 637725 537941 367183 358053 419820 418674 428890 434017 426029 433402 477647 477087 815188 843997 40.65 68.1 2
09:36:30 2023-09-28 464942 459922 108082 105681 178122 183761 190841 191061 106891 105935 135050 135010 163962 165804 486201 522217 1315258 1302209 486075 501886 149053 131421 158940 158539 193062 190948 179393 176707 107556 109288 330065 296239 867469 872468 254514 253669 335900 338521 409242 396930 403499 405817 414396 417825 383049 422011 894844 948431 631517 539120 367183 360533 420716 418503 428587 437172 428287 435091 473368 476668 811676 841787 40.65 68.1 2
09:36:31 2023-09-28 465359 460071 108215 105420 178382 183063 191450 190668 106876 105644 135382 134790 164180 165388 486422 526919 1308701 1281750 481445 503408 149292 131330 160105 159012 193503 191288 179464 176985 107963 109582 328643 297140 874340 880400 255119 252259 334803 337430 409531 396858 404864 408871 410051 417825 381698 423353 899868 935612 631691 541045 364928 360111 421606 422669 431325 433075 431283 433599 477972 478084 802456 844183 40.55 68.1 2
09:36:32 2023-09-28 468228 459994 108431 105738 178505 183097 191618 190634 106924 106063 135190 135044 164180 165423 486724 519955 1307736 1289238 486112 503372 149292 131602 158976 159228 193708 191359 179624 176985 107589 109767 329212 297875 872104 880400 254549 253069 334010 339545 410110 396858 403050 405853 415016 417532 381123 424522 891941 935196 642834 540303 368748 360508 418576 418603 427707 436923 428626 433094 476555 477819 809303 844183 40.55 68.1 2
09:36:33 2023-09-28 457856 460174 108556 105457 178569 183097 191822 190992 107038 105869 131917 135215 165301 165353 489405 522891 1313451 1302154 491537 503937 149259 131421 159421 159045 193980 189620 175881 177264 107886 109733 331672 297428 872531 876114 255750 253634 336612 338248 409531 401190 405005 405194 412506 417239 381597 423282 893548 945877 640015 536313 367183 360219 422044 420877 428890 434945 427984 432444 475813 475220 809303 842930 40.55 68.1 2
09:36:34 2023-09-28 465432 463509 108555 105775 178539 183931 191787 191874 107056 106033 131874 135673 164672 166257 489514 528410 1313391 1295674 484737 504900 148649 132560 158623 159553 192747 191835 179499 177667 107919 109801 324429 297176 867479 877910 254549 252328 334732 337975 409338 396894 403785 405926 411855 419142 381087 421675 898442 943348 633497 542751 366923 360871 419794 419469 427743 434300 430949 433488 475737 477760 801739 841639 40.55 68.1 2
09:36:35 2023-09-28 464981 463354 108810 105673 179567 183549 192896 190599 107269 105322 135519 134790 165303 165018 491738 530036 1305999 1283612 488220 504936 149226 132128 159421 159333 193980 191771 176130 177701 107812 109801 329492 301207 867995 878981 255750 254136 336012 336921 410400 399175 404864 405817 409980 417860 381968 423055 897167 928552 633081 540871 365590 360799 418910 420514 427707 431592 429681 433709 478008 476296 802493 843564 40.55 68.1 2
09:36:36 2023-09-28 468591 463431 108244 105747 178569 183679 192393 191572 107089 105928 135572 135451 165016 165839 491007 523036 1309667 1292910 488073 507529 149911 132460 159869 159486 194796 187577 176930 177722 108184 109632 330121 298449 873917 882899 256112 252892 334010 340286 410212 396822 406156 405853 413741 415347 378763 423926 894844 937915 636316 541142 368225 359712 420740 418638 427707 437172 427645 432751 476483 476668 811712 843601 40.55 68.1 2
09:36:37 2023-09-28 459917 465259 108581 105925 178929 184009 192428 191874 107162 106000 135382 135707 165131 166257 491044 532049 1318887 1296555 486222 507901 149359 132348 160780 159587 194251 191807 176719 177858 107953 110024 330410 300557 872041 879154 256474 252294 336519 336921 409242 400907 405005 405853 409369 416619 380759 422011 901429 948431 634906 543521 364746 359712 421415 420282 428982 431697 426704 435450 473703 477339 806902 844183 40.55 68.1 2
09:36:38 2023-09-28 468232 462744 108768 106026 179465 184603 192452 192539 107071 106292 132281 135793 165062 166419 492324 529892 1317092 1292910 484321 507901 149604 132560 159667 159927 194004 191870 176998 177858 107953 109834 330410 300175 873968 881736 255297 251907 334768 337465 409820 396822 405005 408871 410051 416619 378799 422982 899831 939315 642499 544293 366663 360835 419820 419506 429657 432815 428287 431147 472302 478084 803978 842297 40.55 68.1 2
09:36:39 2023-09-28 463609 463447 108873 105775 179700 183971 193682 191606 107269 106181 135562 135553 167900 165990 493626 527290 1315040 1297513 486629 508692 149838 132435 162227 160136 194796 188271 176998 178173 107986 109834 331259 300308 877445 882899 255388 252294 336374 337939 408376 400341 403973 405138 411240 414115 382778 423920 896190 937565 630301 539502 367183 358053 420819 423269 428781 436679 427917 434943 477083 474848 817536 847794 40.55 68.1 2
09:36:40 2023-09-28 467339 467165 108447 106395 178539 185174 191856 193159 107056 106552 131917 136340 167879 167061 493939 527664 1327482 1306779 488023 507901 150045 132560 162560 159620 194796 188236 177586 178139 108318 110139 330121 297212 878836 878532 254549 252294 334010 338521 408953 399776 403499 408603 412506 414150 378943 419483 897496 950057 636782 544293 368225 358629 418875 418503 427743 435591 426704 433709 470836 476668 815215 842333 40.55 68.1 2
09:36:41 2023-09-28 472038 467045 108573 105953 179099 184849 193036 192550 107236 106033 135572 135929 167900 166559 494712 532121 1315077 1289201 485424 509411 149805 132560 162297 159620 194796 188533 176998 178139 107986 109834 331328 301134 875024 883151 254905 251486 334768 337465 409531 396664 405580 407968 412433 416335 378244 422835 902232 939504 636316 544256 365703 360039 419784 419888 429246 431733 427343 431147 476412 477238 805956 843564 40.65 68.1 2
09:36:42 2023-09-28 468859 464854 108656 105775 179422 184849 193341 192819 107269 106033 135667 136026 167982 166524 495099 527291 1305883 1295674 492338 508655 149392 132626 162262 160130 194796 188830 177120 178454 107986 110291 328260 301134 870067 886388 255750 252892 333974 337465 408728 396894 405005 404247 412180 416654 378230 421712 893585 936591 637196 537941 367183 360835 420712 417980 427680 435271 428699 431795 473703 474931 808119 846032 40.65 68.1 2
09:36:43 2023-09-28 465323 467754 109048 105968 180313 183974 194084 192171 107170 105968 132391 135725 165904 166314 495229 531785 1317129 1298399 490876 507575 151652 132897 161006 160096 195206 188830 177277 179130 108333 110291 330984 300308 878701 885407 255388 252259 335900 338961 406043 400341 406156 404532 410051 413430 381931 423209 895483 943348 639134 539884 366923 358329 419758 419852 428890 433586 423489 433709 476218 473779 814842 845995 40.65 68.1 2
09:36:44 2023-09-28 466833 467612 108940 106127 179632 184814 193441 192919 107236 106179 132132 136245 168216 166909 496585 537513 1318813 1298473 490067 510926 150012 132993 162454 160352 194796 188864 177277 178420 108437 110291 331672 303703 875597 882273 255569 251486 335471 337634 410110 400341 403785 405423 407472 415964 378871 419077 901429 946982 635963 542420 363898 359388 423365 419469 430033 432998 427872 433599 474430 474671 807028 844071 40.65 68.1 2
09:36:45 2023-09-28 474130 467301 108756 106127 179412 184849 193476 193418 107236 106350 132357 136245 168134 166792 496246 535960 1318813 1291035 486838 510926 149805 132593 162752 160614 195206 188830 177277 178454 108284 110291 331328 301695 874465 886352 256293 251277 336850 337158 409531 396786 405005 405853 408724 414115 376457 420671 900754 939279 636782 545841 366145 359387 419551 419688 428645 431697 426029 429781 471533 476738 807102 845384 40.65 68.1 2
09:36:46 2023-09-28 468770 466923 108831 105916 179954 184263 194089 192480 107269 106000 132424 135895 168403 166373 496856 531192 1317129 1296517 490529 510926 150286 132702 162937 159587 198329 188236 178083 178420 108284 110330 331328 301207 882624 882787 255028 251486 335445 337394 405718 396605 405934 404850 409226 414688 378583 421828 894328 941830 618751 540922 366913 356405 419820 418638 428587 436135 425307 430839 474703 472378 816375 848397 40.65 68.1 2
09:36:47 2023-09-28 470626 470037 108548 106132 179636 185143 193476 193124 107129 106285 135709 136374 168099 167330 496856 528067 1318887 1309606 493212 510926 150012 132560 162525 160096 195343 188864 177837 178454 108284 110139 332246 301097 880808 882273 255028 252259 333974 337430 409242 398509 401928 403323 410015 414044 377625 414520 897753 948431 633497 540303 366923 358557 420751 418503 427378 433303 423525 433094 473127 472011 814058 845161 40.65 68.1 2
09:36:48 2023-09-28 468591 468796 108714 106037 179972 184709 193777 193289 107137 106259 132449 136170 165939 166905 496856 538274 1328033 1302079 486149 510512 150253 132593 162823 160294 196167 188830 177871 178967 108318 110139 332246 301987 883150 884779 255028 250299 334697 337158 406043 399739 403822 405817 407282 412205 378763 418449 898768 947019 634906 545841 365037 357479 418875 419688 428946 431420 423417 433058 471497 475925 811676 844183 40.65 68.1 2
09:36:49 2023-09-28 468886 467648 108973 105771 180524 184228 194911 192480 107598 105822 132583 135783 168673 165955 495594 538274 1317129 1288210 489024 512373 150219 132993 162560 160497 198016 189884 177837 178984 108284 110291 331328 302843 875375 890452 255388 250299 336612 336378 409531 396786 405580 405781 407187 414079 376492 420708 900116 936555 634906 545693 364746 359099 419784 421473 431055 432998 425884 429598 476822 475005 807102 844797 40.65 68.2 2
09:36:50 2023-09-28 474243 469111 108752 106321 180136 184814 194261 193564 107302 106033 132958 136325 168203 167061 498083 529627 1309630 1298436 495982 512011 150118 133210 162525 160758 195343 189890 177714 179585 108467 110444 332246 302085 882200 889568 255028 252259 333528 336378 410690 396822 403822 402685 409980 417327 375892 419077 895483 937915 642499 537941 366663 360763 419820 419688 426474 432979 427307 429781 471533 470216 808083 845995 40.65 68.2 2
09:36:51 2023-09-28 468895 471847 108548 106461 179173 185508 193647 194348 107203 106537 132142 136692 168403 167635 495630 530445 1322637 1311508 493806 512011 150012 132626 162823 160497 198122 188899 178399 179267 108467 110291 331941 301987 878260 882982 254127 252707 333794 339551 408988 396750 400894 403180 409873 414980 377144 417668 894577 951118 635787 540759 366663 358305 422765 417953 427378 433755 423525 431758 471611 470983 815215 845384 40.55 68.1 2
09:36:52 2023-09-28 468518 472918 108731 106103 180101 184845 194260 193735 107269 106033 132300 136374 168403 167096 495630 538018 1331883 1303136 487602 510777 150631 132560 163122 160096 198228 188899 178433 178860 108651 110139 332246 302415 892016 882787 255388 251288 335900 339551 406007 399175 403141 405817 407222 413521 377302 416901 897130 947019 642499 544561 365037 357192 421010 419688 427925 431592 422190 431110 473577 474934 813799 843997 40.65 68.1 2
09:36:53 2023-09-28 473623 471738 109018 106066 180011 185332 194084 194036 107137 106618 132357 136786 168438 167635 495666 538055 1322637 1304064 490146 510813 149981 133360 162525 160898 195343 190092 177277 179619 107953 110597 335677 304566 869340 882787 254668 250473 334010 337157 410400 399175 401360 404532 406296 415311 376457 414412 899794 944941 641070 543521 364191 360508 420089 417844 428587 430399 426668 431758 471720 472378 805956 844183 40.65 68.1 2
09:36:54 2023-09-28 474805 471838 108756 105920 179700 184849 194260 193564 107269 106033 132333 136374 168520 167061 495738 537018 1309667 1291991 495316 511568 149772 132593 162752 160608 195343 189460 177871 179426 108284 110444 333483 304943 882683 889274 252878 250299 335900 337157 409313 396822 403822 400920 408371 412852 375029 419829 896871 935333 626826 539655 363752 359243 419784 419578 423822 432573 427917 429441 474466 468864 804811 846439 40.55 68.1 2
09:36:55 2023-09-28 475820 471842 108831 106022 179984 185143 194331 193289 107646 106033 132549 136374 168438 166559 495738 531228 1315003 1298436 492106 510418 150045 132868 162894 160463 198296 188899 178152 178984 108467 110139 333164 301061 883241 892203 254309 249916 333504 337158 406043 395598 402607 403252 408724 413521 373607 416901 893512 936660 633497 541178 366145 356083 418599 419688 427680 432979 424285 427852 471497 470947 815795 847233 40.55 68.1 2
09:36:56 2023-09-28 471611 472504 108573 105920 180114 184979 194295 193735 107269 106212 132711 136437 168438 166780 495738 532085 1328070 1311234 491016 510813 150149 132560 162894 160386 196179 188933 178433 179018 108467 110139 335336 301987 885234 885334 254955 251924 333396 339071 405862 396678 399936 404352 410686 412542 375292 416224 894549 950446 632493 545306 366145 357156 419820 418199 427680 432837 424586 429477 468958 470947 816101 843583 40.65 68.1 2
09:36:57 2023-09-28 468665 472843 108769 106030 179705 185248 194260 194041 107269 106358 132424 136785 168438 167236 495774 540193 1326122 1302209 486629 514809 150045 133085 162859 160405 198122 189460 178399 179186 108318 110368 334409 304134 881693 884473 252878 251446 335900 337157 406007 399175 401397 402968 405750 412649 376457 414376 898841 947019 641070 544293 360722 356369 421010 418171 428890 431564 424027 430170 471466 472235 809693 845347 40.65 68.1 2
09:36:58 2023-09-28 478605 473099 108701 106362 179597 185297 194089 194348 107236 106358 132333 136654 166020 167564 495738 537893 1322637 1303025 490876 511568 149326 132993 162560 161010 195069 190092 177837 179619 108501 110368 332246 303862 875265 888309 252878 251288 333974 337634 410421 396470 399799 403323 408371 413430 373012 414110 898804 943348 635352 543907 364449 359676 419820 414867 427680 430386 423597 428530 470320 470617 802456 843583 40.65 68.1 2
09:36:59 2023-09-28 476159 471690 108615 105916 180235 185473 194640 194041 107302 106033 132796 136480 168438 167061 501069 532121 1309667 1298473 497817 511568 149571 132993 162823 161010 198086 190057 178152 179619 108318 110368 337074 303703 890800 892093 252878 250683 332711 337634 409531 395598 401397 400884 410613 414583 375722 418225 897315 938172 624741 542604 367359 358378 418858 419542 427680 432943 423453 427584 472793 472986 811712 845995 40.65 68.1 2
09:37:00 2023-09-28 468891 471617 108865 106029 180524 185143 194911 193735 107302 106179 133448 136408 168472 167096 500805 536754 1318887 1304064 496833 513082 150149 132993 162859 160642 198157 190057 178467 179585 108501 110291 332246 303304 881690 890829 252878 255052 333974 337634 406007 396641 402570 400884 408371 412649 375928 414412 896153 942680 639134 537941 364743 356405 421010 419688 424002 430386 423984 429818 473127 469251 816375 844797 40.55 68.1 2
09:37:01 2023-09-28 473456 472320 108577 106099 179989 185143 194331 194212 107302 106285 132650 136597 168472 167365 499355 540229 1331883 1304064 486557 513082 150561 132593 163079 160386 194722 188933 178997 179052 108633 110241 334989 302660 886593 888162 254668 250863 333631 337306 405754 396641 401141 404460 408371 411455 373870 413756 896382 945609 639640 545841 365001 356142 419784 414903 428890 431360 423383 428494 468958 471018 815215 843583 40.55 68.1 2
09:37:02 2023-09-28 473456 472351 108581 106103 179705 185473 194295 194348 107236 106358 132704 137300 165834 167670 500061 540991 1323577 1303975 492375 513480 149772 132993 162745 161190 198051 190303 178117 180187 107986 110444 333806 306301 872504 889297 252878 251111 333974 335732 408376 396894 399559 402048 406038 411629 374132 414713 898804 942942 639640 542751 360686 357515 421569 414579 426184 430280 425794 429635 468814 471724 805710 843435 40.55 68.1 2
09:37:03 2023-09-28 476384 474516 108760 105738 180303 184720 195184 193489 107679 106000 132967 136245 168542 166559 501317 540466 1318887 1291991 489419 513082 150045 132626 162859 160676 198435 189925 178433 179619 109140 110291 335799 304566 879594 892885 252878 249879 333974 336681 406043 394414 402570 403323 406038 412649 371932 414448 898131 934854 633497 542036 360686 356476 418303 419688 427076 430567 424365 427212 473127 469522 804811 844797 40.55 68.1 2
09:37:04 2023-09-28 471394 472387 108615 105775 180659 184885 195184 193770 107302 106285 132875 136597 166519 167096 501232 535815 1318887 1304064 496502 513480 150152 132885 160656 160642 194722 188899 179357 179052 108284 110291 335336 303630 889377 892093 252477 250758 333504 336681 404400 396218 401993 402871 405786 409440 375795 417668 894733 939169 634906 540156 363423 354233 418008 419095 424002 429149 421148 427175 473127 469071 814878 846439 40.55 68.1 2
09:37:05 2023-09-28 477013 474490 108249 106091 179546 185544 194124 194865 107023 106537 132300 137201 168203 168211 500061 536486 1322637 1311508 498244 513480 150045 133046 162894 160676 198470 189793 178433 179619 108318 110291 336263 303089 884899 888938 252486 251288 332027 336681 405971 396506 396565 399653 408371 411455 371861 412843 892880 948431 641070 539538 364689 356119 419820 414723 423596 430386 423383 429345 466145 469071 814058 843876 40.55 68.1 2
09:37:06 2023-09-28 476603 474121 108464 105965 179735 185473 194331 194383 107302 106391 132424 136821 168203 167902 501550 541027 1321698 1302209 493493 513684 149359 132626 162560 161156 195719 190784 178262 180696 108266 110674 333806 306153 879221 889495 252484 250439 332855 333591 408376 396786 396601 400531 405736 413015 375264 412806 898804 937565 638211 542604 360614 356476 419820 414795 424038 429322 422225 427852 467202 469071 802493 841787 40.55 68.1 2
09:37:07 2023-09-28 479721 473569 108573 105453 179735 185179 194366 194076 107236 106033 132525 136374 168438 167096 500805 539018 1318887 1294752 489455 513480 149359 132560 162859 160642 198435 189758 178433 179585 108284 110139 334062 304239 885652 892093 252878 249879 333034 335732 405971 392060 396673 402119 405395 410265 372058 414125 897496 937915 635352 545730 363652 355928 414745 414651 426329 430463 423236 426302 467022 471724 804627 844183 40.65 68.1 2
09:37:08 2023-09-28 477279 473756 108249 105453 180352 184967 194876 194212 107269 106212 132424 136548 166519 167096 501623 541063 1309667 1292910 496833 513878 149668 132593 162859 160932 197983 190057 178399 179653 107986 110291 336613 305866 875187 894854 250890 249879 332783 333771 406043 394450 400720 401209 404183 412069 373147 415302 893585 932871 642129 537108 360650 356440 417418 416888 422630 429398 424586 423502 469030 467679 804674 843564 40.65 68.1 2
09:37:09 2023-09-28 473456 474824 108240 105453 180269 184885 195184 194076 107302 106033 132375 136726 168590 167365 503117 536228 1321698 1303960 498244 513950 149805 132885 162894 160642 198228 190092 178467 179585 108318 110139 335807 305233 886965 889238 251066 249879 333105 335478 407269 396533 399973 400889 405251 410086 375264 414271 891794 941830 636316 537905 360722 354268 419227 417881 422630 430638 420882 427212 469066 469251 815215 842930 40.65 68.1 2
09:37:10 2023-09-28 476603 475751 108240 105738 179412 185473 194295 194383 107236 106066 132491 136631 168472 167213 501550 536754 1326150 1311508 494893 513878 149945 132344 162859 160497 198470 189460 178467 179585 108467 110139 336263 303777 886919 883447 251881 249879 329987 335442 404400 394414 395341 401492 406038 409008 373147 410403 891904 948637 636782 541215 363348 354801 417418 413448 423009 437681 422112 423466 463389 467428 815188 842451 40.55 68.1 2
09:37:11 2023-09-28 477873 477891 108215 105779 179541 185500 194295 194929 107056 106285 132266 136821 168203 167670 501586 538982 1321698 1301283 493843 513878 148987 133109 160140 161209 195719 191050 178173 180655 107886 110597 335336 307030 883808 887833 251135 249421 332027 332365 406079 395009 399197 399689 404432 412649 372884 410367 896635 942013 633923 542751 360614 356476 418599 414395 423966 428113 423984 423466 464729 466991 801850 841787 40.55 68.1 2
09:37:12 2023-09-28 479989 473823 108240 105416 180033 184720 195184 194076 107269 105855 132808 136151 168472 166559 502725 541099 1318887 1292910 490912 513950 149805 132885 162859 160642 198192 190092 178433 179619 107986 110291 331328 304640 889351 891872 251594 248339 332063 333771 404721 391714 396637 400567 402940 409582 369821 413832 894328 935333 632968 544072 362103 355192 414818 417142 423822 430623 421892 425697 468958 469071 804811 842333 40.65 68.1 2
09:37:13 2023-09-28 481331 475095 108443 105424 179989 184885 194911 194076 107071 106226 132583 136597 168590 167131 503117 534687 1305846 1294714 495643 513914 149259 132560 162631 160676 198086 190092 178433 180028 107953 110291 332767 306375 876825 894480 249656 249493 332530 333375 405935 393235 398917 399794 402338 410265 369605 412843 891941 932871 629269 536313 360578 356177 415070 414759 420707 428984 423383 423358 466838 465239 802529 842333 40.65 68.1 2
09:37:14 2023-09-28 474140 476274 108211 105449 179735 184885 194911 194212 107162 106033 132391 136631 168320 167400 503596 536263 1318887 1303960 498244 513950 149668 132435 162666 160642 198228 189793 178467 179585 107986 110139 331941 306190 887975 893248 250004 249558 330737 333663 403972 396047 396493 399649 404288 408508 373566 411711 893575 941347 634906 539660 363135 354268 418599 414831 421406 429961 420246 428734 467567 465602 814058 842984 40.65 68.1 2
09:37:15 2023-09-28 477279 477460 108249 105457 179692 185139 194366 194383 107236 106033 132391 136631 168273 167096 501659 534687 1328194 1311508 493770 513914 149359 132128 162859 160386 198192 189460 178501 179426 108210 109834 334409 304078 887003 888309 250925 248861 330553 335732 405575 393788 394991 402345 405359 407399 369857 412012 894844 945609 632493 542751 362763 353666 415034 412179 423262 430567 419255 426494 465204 467356 813295 839179 40.55 68.1 2
09:37:16 2023-09-28 482571 475867 108103 105383 179636 185403 194331 194348 107203 106000 132208 136437 168403 167295 503437 540574 1321698 1297476 494618 516749 149638 132460 160769 160540 196167 189988 178894 179482 108300 110500 334409 304345 887957 892093 250466 247884 329666 333411 405646 390783 395270 401492 402338 408972 368493 408774 894770 937879 633923 543521 360384 355299 414306 412215 423262 428282 422075 424217 462633 467643 799468 841152 40.55 68.1 2
09:37:17 2023-09-28 478450 477210 108244 105178 180550 183936 195458 193429 107236 106000 132796 136018 168673 166524 504223 545038 1315258 1288210 493493 513914 149326 132310 162823 160608 198399 189890 178399 179619 107919 110139 334409 305432 879595 896158 249692 247502 331524 333428 403476 393560 398917 400642 400821 407756 369533 412550 896894 930053 641070 539271 360819 356356 414818 414651 421191 426526 420772 425734 467531 466746 802384 843923 40.55 68.1 2
09:37:18 2023-09-28 479993 475189 108215 105392 179705 185002 195043 193735 107236 105822 132516 136340 168438 166909 503830 536754 1315003 1298436 495353 513878 149359 131421 162973 160352 198331 189758 178467 179550 107953 109801 335000 301695 884305 893589 249481 248058 328423 333807 403476 390819 396493 399794 404147 406509 368342 411238 889637 932871 630150 539120 360614 354347 413651 414723 421335 429906 417001 423888 466145 465566 811712 844183 40.65 68.1 2
09:37:19 2023-09-28 478239 476605 108174 105383 179546 184685 194331 194348 107056 106000 132491 136374 168438 167061 503081 536228 1326113 1311508 493384 513914 149326 131602 162859 160130 198435 189758 178467 179550 107986 109834 333164 304024 905277 890540 250215 248126 330516 333591 402128 391882 396862 401419 403364 405301 369453 405506 889307 945840 629635 542751 360614 352112 414962 413451 421856 430006 418253 424489 464036 465566 814058 839326 40.65 68.1 2
09:37:20 2023-09-28 477008 477317 108099 105383 179670 184826 194366 194348 107236 106033 132391 136563 168438 167096 504223 546616 1328033 1300358 491643 516749 149292 131421 162823 160352 194722 188933 178997 179550 107986 109801 336263 303556 895723 889384 250254 246457 329987 333663 401071 392060 395306 401492 400504 404699 369749 409063 894770 942680 635352 544021 361075 354347 414998 413158 423642 427689 417436 425512 466669 467500 809155 839105 40.65 68.1 2
09:37:21 2023-09-28 479735 477505 108074 105351 179632 185238 194295 194348 107023 106033 132741 137046 168403 167600 503866 543849 1324648 1302209 494929 514022 148815 132560 162525 160676 195343 190057 177871 180187 107737 110368 336968 307337 874822 890829 249481 247675 331095 331610 404433 393199 396936 399230 400540 408972 369489 409522 893512 939352 633923 540339 360051 354233 415070 411889 421335 425437 420808 422988 464693 464841 800072 839326 40.65 68.1 2
09:37:22 2023-09-28 480685 477837 108174 105206 179662 184814 194331 194041 107236 106000 132424 136374 168555 167096 504617 537809 1305846 1294677 499224 513986 148887 131511 160211 160642 198225 190092 178433 180028 107886 110139 334742 306737 877838 897464 247734 247884 330665 331377 403512 391403 396177 396479 402708 409851 368350 409532 893391 930053 642129 537358 361829 356609 414126 413122 418794 426792 420474 423616 466669 462059 801813 843583 40.55 68.1 2
09:37:23 2023-09-28 479993 478230 108111 105030 179739 184263 194911 194041 107236 105895 133355 136151 168590 166559 504617 537018 1316906 1297513 496796 513914 149772 131240 163008 159654 198470 188899 178873 179267 107986 109767 332851 302843 894615 894443 248885 246810 327963 333735 400754 392212 395899 396912 402020 404028 366977 409714 887383 934193 630678 537941 361075 351857 413396 414723 420080 427338 414511 423888 465419 463465 814058 843583 40.55 68.1 2
09:37:24 2023-09-28 477059 478093 107991 105210 179417 184556 194739 194348 107162 106033 132333 136374 168403 167061 504581 541171 1328194 1303136 490493 513950 149359 131240 162894 160096 194722 189494 178467 179663 108266 109868 336263 304529 888010 886540 249549 246598 327786 333266 403283 394027 395664 400359 401174 403746 367243 408359 887902 944685 629635 541946 359492 353666 414162 409761 421370 428144 414619 423888 460089 464877 810488 838099 40.55 68.1 2
09:37:25 2023-09-28 476941 478093 107813 105206 179417 184849 194331 194212 107056 106000 132233 136569 168169 167096 505333 547003 1324518 1300186 493879 513986 149292 131330 162709 160352 198296 189836 178433 179585 107919 109834 335677 304506 888282 889004 248152 246739 330023 330643 401036 392887 396479 396876 398086 404664 368673 405434 890604 941347 629932 541142 359031 354202 414709 414662 423356 424704 414475 424416 464656 464010 806898 839676 40.55 68.1 2
09:37:26 2023-09-28 477931 478098 107818 105030 179387 184298 194366 194348 107056 106195 132300 136442 168438 167365 505434 540847 1311508 1296560 501083 516785 148987 131602 160543 160540 195754 189988 178331 179869 107556 109834 335677 307174 883690 897171 246554 246739 328955 329644 402909 393191 394956 395544 398716 406544 366390 405470 891566 930236 626450 535073 360051 353135 414660 412215 419774 426105 418917 421942 461948 461833 802493 841787 40.55 68.1 2
09:37:27 2023-09-28 479721 478093 107991 104997 180064 184263 195321 194076 107162 105644 132391 135929 168438 166524 505691 538638 1315040 1296555 496738 513950 149326 131059 162894 159654 194722 189460 178228 179460 107919 109582 333164 302843 888051 896194 248374 246324 326025 333193 401071 391935 396825 396551 401770 405966 365148 405362 890596 930017 630150 537759 361589 351821 411801 413158 418866 427462 417140 421272 463318 462779 811676 843876 40.55 68.1 2
09:37:28 2023-09-28 476949 478161 107818 105215 179382 184720 194295 194348 106876 106033 132266 136502 168403 167365 506050 540454 1318887 1305814 499224 516930 149292 131476 162560 160352 198157 189758 178467 179619 107919 109801 337548 304566 899613 897943 247316 246739 327963 331830 399876 392060 394991 396173 399907 402900 368386 405506 888970 935893 642499 535484 360051 351857 414962 413158 418171 425437 414475 424489 463354 460730 811676 843876 40.55 68.1 2
09:37:29 2023-09-28 477279 478166 107739 105030 179138 184533 194331 194348 106909 105822 132142 136266 168169 167061 504617 545845 1328070 1298510 490876 516749 149292 131059 162859 159654 196442 189884 179074 179379 108084 109666 337548 304566 900797 889164 247940 245523 328813 332971 401574 391403 395811 396912 399126 404824 366941 405362 892235 939352 635352 542992 359031 351821 413687 410950 421335 424176 414209 422950 463381 463501 807102 836838 40.55 68.1 2
09:37:30 2023-09-28 482728 480649 107446 105174 178599 184880 194295 194348 106876 106033 135572 136471 168134 167365 504617 541135 1318578 1297513 495316 516966 147541 131421 159362 160642 195069 190092 177837 180187 107448 109834 334409 306737 871328 890829 247352 245566 327468 329110 403247 390819 394654 396804 398122 405337 365326 403849 893502 935893 631064 540809 358958 355277 414198 412318 420964 422813 418108 423066 462746 461917 797734 836801 40.55 68.1 2
09:37:31 2023-09-28 483448 478134 107731 104653 179138 184263 194984 194212 106909 105677 132233 136136 165985 166815 506488 539799 1307820 1296597 501796 513806 150136 132348 160206 160463 195343 190057 177871 179585 107556 109565 334409 305395 878284 893589 246590 246704 329349 330339 402271 391250 395811 394083 399311 405894 364160 404756 886901 929505 642129 535520 359769 353848 409962 410950 419478 426784 417001 420109 463381 458049 804811 839326 40.55 68.1 2
09:37:32 2023-09-28 477279 477769 107813 104480 179541 183516 194911 193159 106876 105355 132391 135835 168203 166408 505691 541027 1315258 1295634 498244 513986 149226 130847 162823 159587 194722 188864 178467 178488 107919 109321 335000 302409 893214 896158 246590 245698 328651 332365 401181 390764 396299 395436 399169 403579 366640 408396 888068 932871 621456 535898 359031 350759 412999 412071 419774 424842 415366 419414 461948 459805 811676 839363 40.65 68.1 2
09:37:33 2023-09-28 477873 478202 107484 104893 178365 184556 193988 194383 106696 105928 135649 136631 168134 167365 504617 538638 1316943 1305851 498483 513986 148782 131059 162560 160130 198122 189758 178275 179426 107589 109615 334409 304529 882502 893359 248034 245566 325989 330339 399840 391439 395811 394360 398086 402865 366683 404756 887048 935196 632968 536214 359031 351821 413723 411925 419181 427321 413273 422651 463818 459877 811635 842073 40.65 68.1 2
09:37:34 2023-09-28 477956 478206 107488 104649 179104 183971 194331 194076 106876 105677 132233 136185 168169 166827 505333 546616 1328107 1301283 490912 516930 150874 131240 160769 160149 196442 188830 178894 179289 107819 109447 336613 304381 892081 892093 246449 243648 329422 329644 400441 392285 394508 396804 397061 403119 365291 406119 891863 937952 633923 541215 358015 351290 411801 412208 420080 422919 415366 420749 460053 462095 805723 834396 40.65 68.1 2
09:37:35 2023-09-28 483363 480911 107348 104929 178539 184498 193988 194348 106770 105855 135554 136408 168099 167365 505333 541135 1318850 1298436 495353 516966 147541 131240 162191 160352 194796 190057 177714 179653 107194 109801 334409 307137 871977 889384 246554 244942 326904 330383 401142 389653 393465 395580 396312 404098 364707 403419 893769 937397 632493 541045 359031 354561 413036 410572 420964 422849 419539 419268 458543 460371 796696 836875 40.65 68.1 2
09:37:36 2023-09-28 483591 478206 107484 104448 179104 183679 194331 193930 107038 105724 132796 135981 165819 166419 506768 539799 1313451 1296560 498158 516930 148748 131059 162560 159654 198122 189585 178972 179426 107556 109288 335000 303703 889040 898447 248816 244434 326835 331144 399280 390147 394691 396285 398716 403686 369068 403830 881608 927501 633923 536313 359541 350759 410704 410986 419774 425808 414777 418121 463381 458049 808119 838967 40.65 68.1 2
09:37:37 2023-09-28 477279 480621 107488 104653 178565 183966 194331 194076 106909 105855 135684 136185 168134 166827 506050 541293 1315040 1302209 498520 516966 147744 131059 162297 159654 198018 189494 177905 179335 107522 109397 334409 304566 889627 894590 248034 244942 328455 332263 400441 392913 395738 393904 399271 402374 368092 404150 885757 932871 627860 534963 358777 351555 413033 409761 417999 423984 416437 421643 462365 460057 807102 838099 40.65 68.1 2
09:37:38 2023-09-28 477868 480902 107451 104307 178573 183971 194295 194212 106802 105677 135572 135929 168169 166559 505691 539054 1324238 1307745 493457 513986 147948 130789 162560 159620 198122 188864 178399 179018 107522 109330 334570 303703 888217 889568 246590 244364 324780 330339 400441 391250 392208 396732 398051 402517 363069 403675 888268 941310 622488 540303 359541 351218 410862 409049 419774 427589 415145 419123 460126 463968 811597 836656 40.55 68.1 2
09:37:39 2023-09-28 485035 478166 107422 104556 178535 183901 194260 194041 107023 106115 132233 135929 168099 166524 505691 545038 1318813 1294522 494618 516604 150171 131240 160206 160149 195891 188830 178296 179447 107571 109380 337548 306190 890510 891872 246519 243613 328651 329163 401574 387808 392244 395580 397061 404147 363543 403675 888304 932871 629635 540303 357762 351749 411598 411153 420666 422284 415366 416833 459908 460433 800072 836208 40.55 68.1 2
09:37:40 2023-09-28 482835 481328 107446 104379 178565 183901 194295 194041 106843 105644 132224 135929 166075 166524 506768 545845 1305999 1289201 500972 513986 147541 131059 162419 159620 195069 189460 178011 179550 107448 109397 337912 305436 881289 894517 246365 244364 325919 327551 401574 390111 394302 394567 396988 404360 364611 405175 890619 926349 625041 534620 357652 351677 411831 411699 414809 421896 414475 417790 460779 458045 797734 839527 40.55 68.1 2
09:37:41 2023-09-28 477683 481582 106799 104251 178899 184404 193978 194101 106899 105935 132099 136503 165557 167529 507054 541330 1317055 1305923 498483 516894 147744 131149 160093 159587 198154 188864 177837 179018 107341 109262 334641 305215 884697 894738 246634 244364 326654 328542 400158 392081 393429 391936 397061 402517 363614 404321 885550 932871 626450 535073 358015 351254 412416 410280 415025 422849 415366 420342 459261 458691 806973 834359 40.55 68.1 2
09:37:42 2023-09-28 479506 480911 107422 104251 178497 183901 194295 194041 106770 105612 135484 135895 165477 166524 506050 546616 1326113 1300321 490876 513986 147948 130519 162525 159587 198261 188567 178399 178860 107522 109094 337537 304566 892735 893993 248034 242726 327723 329430 396885 390829 392062 395400 396988 401281 365087 403639 887920 936555 632493 542352 358015 349630 411868 410535 419774 422849 414506 418121 458579 459334 807102 833732 40.65 68.1 2
09:37:43 2023-09-28 477945 482121 107380 104415 178569 183936 193953 194041 106737 106042 135674 136340 167900 167061 506050 545897 1318850 1296517 495316 516930 151388 131059 159645 159654 195343 189723 177803 179585 107194 109548 332556 308050 876019 891461 245039 243408 327759 326528 401574 391250 391653 393734 395836 403686 365087 401251 889637 933804 631064 536277 355921 351821 413900 410027 418371 422576 416400 419232 457075 459683 797756 836619 40.55 68.1 2
09:37:44 2023-09-28 484998 481591 107266 104074 179070 183481 194295 193635 106737 105322 132099 135895 168134 166257 504607 540836 1313414 1298336 499291 516785 147643 131421 159869 160183 195754 189620 178262 179447 107415 109179 335336 304566 882153 894222 247332 243578 324960 329345 400441 387808 392968 392834 399307 402517 363532 403675 885555 924776 631064 534692 358523 349666 409508 410572 417999 422884 414190 414380 459585 460057 806529 836801 40.65 68.1 2
09:37:45 2023-09-28 478413 481586 107247 104156 178539 183097 194295 193906 106843 105322 135572 135975 168099 166489 504571 541063 1313391 1300321 498483 516930 147948 130609 162560 159443 198399 188864 178399 178488 107341 109028 337548 305432 891447 893516 246285 243408 326835 327551 396993 390111 393730 394604 396700 399204 364756 404748 885532 930017 629621 534963 356857 349451 412451 410897 417373 421562 412907 419268 459908 457294 809178 836801 40.55 68.1 2
09:37:46 2023-09-28 479506 482835 107256 104290 178894 183761 194119 193730 106711 105918 131778 135823 165522 166384 505939 547390 1324648 1296555 493212 518465 147846 130699 162489 159894 198261 188726 178331 178860 107194 108994 337548 304566 895020 889384 246634 242085 327297 327551 397029 390111 391064 394360 395764 399488 364057 401251 884469 933841 631064 539502 355958 348577 412414 409702 419774 422792 412286 417459 457182 459805 804775 834910 40.55 68.1 2
09:37:47 2023-09-28 483591 483372 106725 104171 178642 183931 193647 194041 106484 105789 135572 136215 165131 166792 506050 545808 1316193 1296597 496030 517696 151178 131059 159310 159620 194251 189919 177633 179947 106995 109422 336024 307611 871860 892056 247259 242726 324600 328250 401574 390111 387587 391971 395207 403119 363766 400575 888231 934193 630528 536277 356315 351821 411285 405853 417409 421373 415366 414489 454477 459373 794399 834910 40.55 68.1 2
09:37:48 2023-09-28 482985 481586 107232 103835 179070 182738 194911 192819 107306 105322 135761 135485 165906 165990 504571 545166 1308664 1283612 495353 516930 149836 130609 159689 159587 195343 188899 177837 179143 107127 108994 336613 305829 880669 897464 246285 242085 326835 328518 399311 387844 393429 391971 394580 401316 360916 404608 882855 923076 630678 534694 354553 351686 410558 410027 414444 421496 415293 417673 459580 455796 797718 839079 40.65 68.1 2
09:37:49 2023-09-28 480685 482267 106692 103942 177939 183936 193071 194088 106378 105644 135379 136185 165131 167083 506584 542210 1317092 1303952 501083 513806 147643 130609 159833 159452 195343 188830 177837 178826 107160 109064 332935 305432 883514 890829 245244 243204 324960 329449 397065 390111 387623 392376 395836 400085 363030 398808 883042 928515 631064 533557 355629 349103 411868 409413 414881 420350 412323 420731 455791 455939 802493 834910 40.65 68.1 2
09:37:50 2023-09-28 477909 482690 106762 103914 178501 183058 193818 193429 106484 105290 131986 135485 165131 166222 506408 541063 1324518 1302209 492375 513986 151283 133876 162191 159333 197739 188830 178117 178454 107194 108811 337537 303703 902408 889568 246634 242050 324731 330383 396705 389818 387371 393627 396529 398716 360772 399827 887401 938172 629635 537941 355921 347528 410124 408222 418371 423316 410431 414452 454441 459373 807028 832541 40.65 68.1 2
09:37:51 2023-09-28 483606 482049 107207 103774 178963 182888 194734 192779 106891 105120 132357 134909 165997 165272 504643 545549 1314349 1285440 492375 516930 151389 130699 159727 159519 195069 188830 177837 178984 106980 108919 335326 305432 881552 896158 245937 240637 324996 328054 397065 386030 391967 391971 393990 400085 360772 402461 888524 923729 632493 536595 353771 349043 409508 410572 417409 420384 412944 414380 459715 458010 796696 836838 40.65 68.1 2
09:37:52 2023-09-28 486447 482262 106758 104057 178467 183028 194260 193159 106663 105290 135572 135657 165131 165955 504643 537809 1307736 1292910 499587 516930 151319 133980 159321 159894 195272 191502 178071 179323 107094 108894 335799 304566 880744 898732 246285 242522 323866 327515 399311 386030 390752 393415 396844 400049 359649 400611 883042 924818 631064 535073 357509 348577 408353 409413 417142 421597 411667 413071 456825 456616 804811 834396 40.65 68.1 2
09:37:53 2023-09-28 478381 483418 106733 103878 178501 183019 193753 193464 106517 105322 135638 135673 165131 165990 506906 541099 1313391 1296555 498520 517696 148370 133876 162227 159333 198086 188533 178275 178488 107160 108994 337537 304566 894219 893516 245590 242085 324514 326528 396326 387880 392244 392376 395171 399198 362994 402139 884295 929564 626450 533263 355397 348082 411831 410209 414444 422125 411193 416725 457039 454445 807102 834396 40.65 68.1 2
09:37:54 2023-09-28 480417 482954 106696 103778 178054 183063 193953 193599 106517 105355 132233 135657 165268 166511 507340 549718 1322526 1295600 493696 517551 149787 130340 159869 159384 198016 188830 177871 178454 107323 108811 336613 304529 887648 891461 245590 243008 324996 327823 396641 387916 387623 391350 392225 397741 360916 399408 884432 928552 629099 537488 353734 347528 410704 405853 417409 418812 410140 414416 454441 457330 800072 834317 40.55 68.1 2
09:37:55 2023-09-28 486153 480851 106623 103811 177935 183644 193341 193770 106378 105322 135379 135801 165016 166524 504216 545423 1315258 1292910 495353 516930 148987 130699 158976 159553 194251 188933 177243 179267 106539 108811 333135 305635 880236 893359 245244 243350 324780 328177 399940 386465 387371 393488 393846 401102 359505 396312 887401 930163 635809 537108 354557 350458 408063 405601 414989 421011 413859 414975 455856 457151 793273 834910 40.55 68.1 2
09:37:56 2023-09-28 484104 482626 106667 103746 178471 182914 194119 192984 106711 105224 135761 135523 165615 165457 504377 542866 1309630 1292910 498244 516930 147744 130340 162227 159045 198051 188202 178275 178386 107194 108295 335000 303273 893991 895524 245244 240637 324503 326599 395454 385487 389889 392376 394616 396211 358602 400611 880469 926447 631064 533300 354557 346411 408353 409413 414297 421307 408583 413725 457218 454588 805723 833769 40.55 68.1 2
09:37:57 2023-09-28 482949 482940 106618 103839 177417 183644 193341 194076 106160 105824 135379 136151 164901 167061 504571 540193 1315258 1302209 500002 517733 147440 130609 159727 159418 195272 188795 177735 178916 107061 108710 336613 305916 883736 893359 243864 241679 324046 327591 396038 387628 389707 391269 393954 398299 360880 399938 880322 930236 628205 533557 355670 347528 411598 405745 412443 421603 410467 414416 454946 454290 802493 833724 40.55 68.1 2
09:37:58 2023-09-28 482728 482954 106725 103778 178224 183063 193988 193599 106484 105113 135414 135673 167879 165990 504216 546616 1324197 1296555 492839 516930 151317 133876 162227 159045 197912 188533 178275 178420 107054 108627 334570 304134 892513 892093 245937 241984 324731 328518 395454 387226 387551 392606 393088 396175 360518 399976 884037 932949 628205 538888 351564 346826 410087 405637 417228 418919 409017 417339 453732 457330 800109 834317 40.55 68.1 2
09:37:59 2023-09-28 485758 482771 107294 103578 178249 183054 193647 192843 106678 105408 134119 135589 165257 165885 507487 540991 1302284 1291867 502511 517515 151074 133980 158976 159587 194927 189321 177209 179233 106473 108811 337912 305902 882141 897171 243864 242050 324046 324830 397065 385451 387551 387934 392261 399488 358530 396493 883206 923729 629635 532011 355382 348613 406056 405529 411792 421603 412615 414681 453803 456640 798902 833142 40.55 68.1 2
09:38:00 2023-09-28 477683 482267 106725 103645 178505 182784 194331 192954 106517 104936 135761 135010 165131 165423 504679 544269 1309667 1292910 498244 516749 151528 133620 162376 158935 198122 188236 178275 178139 107054 108328 337537 304350 894039 894443 243720 243441 323794 327191 394441 386194 390331 391123 392910 396952 359541 399863 880469 924776 625041 532434 354845 347528 410704 408149 412443 420679 410139 417673 454441 452536 801244 834317 40.55 68.1 2
09:38:01 2023-09-28 487100 483637 106524 103916 177714 183469 193471 194172 106305 105290 135099 135766 164667 166511 508569 545423 1313391 1292910 495798 516821 150620 133945 158718 159443 194251 188933 177416 179052 106473 108627 336613 306301 873508 892093 244976 242325 323818 324830 397065 385451 386045 392194 391604 398928 358027 395198 883110 927464 632909 534728 351708 348577 406020 404532 414917 419133 412286 413763 450642 455618 790915 832721 40.55 68.1 2
09:38:02 2023-09-28 484696 482954 106586 103578 177943 182773 193682 193159 106411 105113 135414 135451 164901 165839 504607 545166 1300447 1283612 500260 518174 149089 130519 159209 159452 194761 188795 177735 178916 106407 108677 329721 307137 878795 897427 243521 245701 324503 324361 396705 385343 387587 387934 390745 398299 358315 396385 884295 919096 628205 530396 351636 348875 406056 405781 411178 418803 411703 414975 454178 451867 795001 834910 40.55 68.1 2
09:38:03 2023-09-28 480458 482272 106700 103471 178382 182160 194295 192515 106411 104728 135414 135010 165131 165307 504643 544269 1309667 1290834 498244 516930 151423 133707 162227 158539 197809 191700 177871 177858 106506 108261 336613 303593 890048 893320 243864 242325 323135 327360 393958 384874 389621 390716 391639 394066 358351 400868 881249 926166 622222 531827 351600 345228 408245 405709 412228 418955 405533 415270 454477 452536 808314 833465 40.55 68.1 2
09:38:04 2023-09-28 480721 482806 106374 103574 177417 182853 193401 193489 106613 105665 135558 135537 165062 166268 507487 550497 1315305 1292762 497501 516930 148848 133707 158645 160705 194761 188830 177243 178984 106440 108552 336024 307425 880535 889568 243864 241984 324046 324685 396677 386681 386317 390992 389853 396594 358638 395162 885550 930236 628205 535073 351636 347563 408063 404496 413351 417851 411084 415270 451111 455485 790915 830143 40.55 68.1 2
09:38:05 2023-09-28 483587 482262 106696 103253 178301 181906 194331 191874 106550 104519 135449 134790 165131 164892 504643 545968 1305846 1279928 493879 516966 150933 133655 158976 159045 194796 188533 177277 178420 106473 108552 336968 306301 883603 899197 243360 241608 323938 324613 395625 384730 387443 391713 392454 396347 357488 396529 883042 918374 618661 532618 351317 346411 406056 408186 412407 419683 409199 414387 454441 451902 792673 834910 40.65 68.1 2
09:38:06 2023-09-28 483409 484659 106271 103705 177315 183063 192697 193770 106127 105322 135382 136092 163869 166524 506768 539433 1313391 1300209 498483 516930 149195 133893 158976 158792 194796 188472 177277 178454 106473 108295 336613 304529 881814 893359 242764 242325 322574 324830 394584 386681 387568 387862 391055 395345 358638 394884 879150 929967 623632 531221 351708 345441 408930 403287 410914 419169 407973 415270 451003 451198 801318 832541 40.55 68.1 2
09:38:07 2023-09-28 477981 482399 106333 103338 177413 182483 193583 192989 106305 105113 135225 135044 164786 165457 507340 543600 1318887 1296483 493212 516640 150440 133987 159757 158506 195343 187611 177981 178160 106407 108128 335336 304208 889696 887979 243864 240512 323673 327129 393333 385487 386317 392376 390877 396191 357488 395162 880597 928849 626776 534728 350539 344332 406056 404532 414917 416610 405569 414975 453663 454269 797734 830143 40.55 68.1 2
09:38:08 2023-09-28 486442 483145 106009 103574 177104 182773 192732 193599 105836 105192 135155 135485 164672 166257 504607 545459 1311594 1291072 496833 516966 150376 133893 158461 159164 193980 188864 176719 179018 106440 108261 335677 305866 881470 890829 243521 240966 322121 324721 396921 384297 384583 390716 393287 397458 359008 396041 882940 927662 628559 536595 353333 345748 403950 403712 413642 417558 407973 410371 450714 454660 793273 832504 40.55 68.1 2
09:38:09 2023-09-28 477945 482949 106333 103499 178083 182205 194013 192679 106386 104871 135533 134689 165027 165018 507487 540991 1308627 1289201 498244 516930 147541 133564 159580 158287 197739 191700 177871 177332 106995 108128 335326 303703 891976 893212 243142 240966 322085 324469 392194 383183 387242 387898 389924 394723 356449 396421 875476 923729 620813 531597 351636 344625 406056 405781 411178 417887 405497 414093 453505 450531 804240 832541 40.65 68.1 2
09:38:10 2023-09-28 482872 483185 105806 103507 176294 183058 192732 193770 106054 105290 135025 135485 164145 166257 504607 539469 1313391 1300359 500371 514022 150723 133551 158976 158573 194796 191736 177120 178173 106341 108210 336613 304566 884383 891932 242927 241948 320896 324577 394333 384083 386784 387790 390983 394101 356342 394544 879961 932835 630009 535073 351672 344332 405804 402012 411756 419097 405533 412811 451683 451831 802310 828819 40.65 68.1 2
09:38:11 2023-09-28 485447 483368 106479 103247 177905 181802 194225 191828 106613 104710 135761 134469 164867 164593 504607 549718 1305997 1278944 492411 517696 149057 133893 158940 158882 194796 188236 177243 178262 106407 108228 334742 305506 879173 894835 243449 240219 322538 324649 394513 382539 387170 390129 387569 394652 355842 396385 883124 915675 629635 531937 350831 345890 406165 405387 409271 415338 408801 412774 455589 450719 790878 833724 40.65 68.1 2
09:38:12 2023-09-28 482762 482954 106337 103273 179450 181837 193647 192515 106378 104487 135572 134976 165016 165007 504607 540775 1309725 1292676 498134 516785 151461 133715 159351 158405 195343 187577 177735 178003 106440 107863 338878 303488 908537 894258 242639 240966 321978 326667 392123 382503 389371 387790 389817 394723 355023 395755 875280 921047 620284 531184 351033 345514 406020 405387 409594 417203 405461 414681 454946 451043 802419 832504 40.65 68.1 2
09:38:13 2023-09-28 483290 481228 105980 103380 176303 182738 192393 193564 106337 104799 135382 134976 163800 165423 504607 540991 1315258 1300321 497464 516894 150829 133482 159161 158539 194796 187680 177243 178105 106440 108045 334757 303703 901997 884109 243106 240966 320068 324757 393298 385418 386049 387610 393844 395692 355950 394361 880072 930017 616770 536595 353836 345394 405948 403287 412372 415303 407190 413249 450217 452501 797830 827644 40.65 68.1 2
09:38:14 2023-09-28 486843 484285 106206 103471 177646 182275 192896 192983 106280 105192 135761 134959 164693 165664 507487 540689 1299451 1285431 500824 516640 150655 130186 158683 158539 194251 188236 176618 178262 106228 108120 334742 304566 877707 893553 242316 240966 319808 324419 394549 381931 384817 387136 390709 395239 353945 396299 875280 917689 626776 531974 351636 344332 403453 403287 409917 419097 405497 410298 451039 450719 796532 830106 40.55 68.1 2
09:38:15 2023-09-28 477873 484554 106453 103283 177663 181828 193647 192445 106305 104630 132721 134858 164603 165122 504679 541135 1305846 1292910 495643 516930 149465 133261 159421 158002 195421 189317 177947 177934 106341 108285 335677 304566 893471 894627 242172 240788 320932 324505 393570 383041 386281 387445 388691 393615 358500 397953 876072 921083 631064 528788 352580 343334 406020 406031 410658 416539 405497 414056 451003 451043 797734 830069 40.65 68.1 2
09:38:16 2023-09-28 487827 480377 105870 103289 177100 182459 192861 192445 106094 104951 135085 134976 164145 165283 504607 546616 1309725 1284525 492375 513986 150550 133389 158648 158629 194251 191870 176964 178105 106017 107863 335911 304566 883380 889426 242387 240015 321039 323664 393333 382701 386070 387898 387498 392896 354967 394544 879809 921047 623917 535073 350831 343299 402850 404460 411142 414071 405461 409682 453663 450719 792074 831913 40.55 68.1 2
09:38:17 2023-09-28 487136 482395 105773 103210 177222 181832 193001 192480 106094 104630 135085 134883 164111 165213 507377 542481 1301246 1287235 501009 513842 148364 133867 158250 158472 193939 188133 176164 178262 106049 107863 335677 305649 881278 894627 241564 240966 319065 323700 394405 380826 386617 385976 389853 394066 353144 395738 875280 915711 621952 531974 351636 343299 402850 402649 409235 417531 405497 409646 451003 451043 797830 830106 40.55 68.1 2
09:38:18 2023-09-28 481386 481264 105976 103212 177104 181871 193001 192311 106189 104799 135288 134756 164145 165423 504679 541099 1305575 1294752 499224 516930 150550 133354 158878 158506 194251 191700 176686 177858 106228 107863 335677 304566 888501 892726 240850 240219 320553 322432 393534 386238 387568 386304 391346 393160 355985 396470 876257 922241 631064 529979 351829 343299 405984 402048 410513 416326 405104 412774 451573 450408 797607 830351 40.65 68.1 2
09:38:19 2023-09-28 487912 482573 105849 103148 177311 181767 192896 192480 106214 104734 135322 134808 163973 164823 504571 546472 1306927 1283311 492338 516894 150550 133669 158426 158405 194145 191771 176686 177824 106049 107863 339536 304566 880280 892093 242145 239272 320068 323171 392123 382160 385523 387826 390387 394723 354698 394544 879150 918338 630009 535073 350831 343299 402285 403855 409917 413456 405176 409682 453663 449166 788603 830106 40.65 68.1 2
09:38:20 2023-09-28 486860 483286 105901 105707 176303 181675 192831 191874 106021 104422 135085 134756 164180 165157 504607 539397 1300410 1287295 499550 513986 150550 133261 158426 158405 194004 189620 178469 178250 105984 107912 333483 304566 879136 894627 241385 240379 320553 324120 393333 380755 386617 386627 392103 393481 354967 394508 875088 915675 617994 531974 351317 343264 401966 404844 409271 417816 404249 408706 450931 451043 798779 830106 40.65 68.1 2
09:38:21 2023-09-28 477981 483861 105773 103342 176964 181837 192662 192515 106094 104982 135050 134875 164145 165272 504607 549230 1309725 1289163 495002 516930 150550 133521 158426 157902 194251 191664 176686 177858 105944 107789 336968 304256 884096 889678 240850 239440 321110 321443 390988 383076 385486 386283 387702 394169 354242 393041 877869 919502 623917 531937 349590 344851 404378 400179 409271 413456 405569 410298 447554 449343 788557 825228 40.65 68.1 2
09:38:22 2023-09-28 484308 483290 105976 105571 177383 180724 193647 191537 106127 104020 135309 134335 164624 164649 508819 550108 1304139 1277909 493660 516785 148224 133587 158507 158254 194251 191700 176719 177858 105871 107994 336379 305104 879788 893589 240850 238699 320789 322193 391848 380790 384853 387754 388047 394169 352121 396299 877869 914588 627669 529985 349838 343299 402850 403252 409499 414827 405497 409357 450967 448403 787971 830069 40.65 68.1 2
09:38:23 2023-09-28 484518 483286 105628 105673 177100 181514 193036 191839 106094 104292 135382 134502 164145 164329 504643 540646 1304145 1286355 497538 513986 150585 133007 158976 157500 194251 191494 177243 177264 106228 107467 333738 302629 892200 893516 240646 239272 321158 324397 392385 382248 386544 385868 390794 391675 354821 395237 874941 919785 626776 529985 350831 342591 405305 404881 410332 415267 404249 412190 449619 448783 797830 827644 40.55 68.1 2
09:38:24 2023-09-28 487217 483637 105732 103118 177036 181410 192861 191734 106247 104357 135382 134376 164111 164364 504643 545166 1305997 1277946 491990 514022 148537 133521 159041 158036 193980 191628 176686 177824 106017 107682 334742 305072 881093 891909 241564 238032 321385 322158 391537 381621 385523 387790 388011 393892 351938 394544 876710 917181 623917 533557 350559 345514 402249 402932 409210 412520 404855 409412 451003 448367 788557 829481 40.55 68.0 2
09:38:25 2023-09-28 484104 481269 105628 105639 176821 181262 193001 191839 105771 104253 135085 134536 164145 164593 504643 540646 1304145 1286355 497891 513950 148363 133335 158658 157902 194619 189317 177387 177722 106235 107401 336263 302168 910327 894627 240636 238892 318582 323700 391904 381672 386343 386140 387463 391232 353965 394544 875709 919133 605164 528861 350831 342843 405341 403023 409499 414141 403644 411571 451720 448367 797556 827021 40.55 68.1 2
09:38:26 2023-09-28 487487 483664 105849 105678 180687 181262 193001 191839 105803 104565 131731 134498 164111 164593 504607 545932 1305846 1278036 492375 513986 150411 133099 158426 158036 194115 191700 176197 177824 105693 107500 334742 305593 880449 892254 240850 237961 320667 321705 393570 381082 385523 387481 388047 393615 351902 393935 875353 915883 623917 533557 349838 344783 402905 402649 408344 411621 404249 408417 450967 448103 786263 829481 40.65 68.1 2
09:38:27 2023-09-28 484655 481197 105273 105605 176787 180724 193001 191909 105803 104117 131698 134520 164355 164649 508930 540883 1304034 1285291 498870 513770 148571 133297 158391 156875 194251 191323 177416 177654 105984 107368 335336 302629 885294 894738 240098 238558 317176 323209 391350 381082 385523 387353 388047 391232 351902 393355 873192 915883 623917 528825 350334 342566 403525 402012 408921 413846 404996 410298 450260 448444 797697 827021 40.65 68.1 2
09:38:28 2023-09-28 483555 484897 105237 105605 180360 181536 191822 191909 105771 104292 134861 134536 164111 164892 504607 542481 1312459 1296555 495280 513914 147881 133335 158169 158002 193980 191323 176164 177264 105660 107393 334409 303089 881226 887016 240441 238822 319535 324883 392977 383242 382405 385868 387975 392225 354280 389599 875598 927653 627109 534315 350831 342577 405014 403164 409846 411621 404422 409682 447740 450935 795565 825192 40.65 68.0 2
09:38:29 2023-09-28 488137 484650 105526 103172 176753 181537 192966 191734 105963 104357 135193 134625 164076 164858 507340 542866 1296616 1285440 500653 513986 148106 133367 157913 158002 193980 191664 176130 177824 105660 107500 333806 304566 896391 893553 240068 239069 316951 321741 391573 381621 384904 384279 390242 393029 351902 392171 873848 915235 615176 528861 350831 342807 401085 402012 409499 413421 403776 407841 450613 448367 800109 827644 40.65 68.1 2
09:38:30 2023-09-28 484308 486341 104921 105780 180294 181837 191752 192480 105633 104799 134603 134883 163552 165457 504643 540610 1305809 1294677 499224 513986 147881 131411 158145 158372 193698 189487 176096 177722 105878 107401 334742 304345 881115 891387 239183 238699 318101 321669 389822 381663 384031 383094 388011 392439 353144 390955 873701 921120 625347 526443 350334 342843 401085 400323 410368 414141 404709 408417 444208 449386 797169 825638 40.65 68.1 2
09:38:31 2023-09-28 486176 484920 105273 105615 176821 180689 193036 191235 106013 104454 134861 134351 164111 164364 504679 546808 1298529 1274313 495353 514022 150133 133007 157885 157500 193673 191628 176164 177578 105660 107500 336968 304999 881177 894738 239325 237226 319136 320210 389822 381890 386070 384820 385689 392439 353965 393355 874661 911967 617994 526443 348600 342627 402441 399653 406011 413746 403644 405439 449020 447159 792074 827644 40.65 68.0 2
09:38:32 2023-09-28 477909 481976 105269 103321 180505 180689 192866 191305 105771 104292 133137 134301 163869 164649 508930 544088 1305068 1287197 498878 513806 148434 132753 158285 157534 194251 191323 176164 177688 105918 107434 334742 304640 891027 891720 239183 237961 317176 320731 390247 382160 385214 383130 387429 389448 354465 392171 873229 918374 628205 525664 349342 342843 402850 400323 405651 413781 404422 409031 444208 447241 796696 824607 40.55 68.1 2
09:38:33 2023-09-28 481358 481300 105143 105571 180324 181262 191822 191874 105738 104085 134732 134443 163814 164593 504607 546772 1313391 1286355 490529 516930 147778 133150 158426 156717 194251 191288 176197 177264 105417 107651 337912 304024 891242 889568 239616 236945 320440 322703 391074 382971 383869 385868 385509 389888 354607 390773 875280 923729 623917 530396 348134 342627 404440 400889 409499 411585 404249 409527 447191 448403 786319 825638 40.55 68.1 2
09:38:34 2023-09-28 481708 484312 105204 105683 176202 180586 192966 191531 105963 104020 134980 134064 164111 164066 507377 545314 1300447 1283612 497891 513950 148762 130819 158718 160630 194251 191118 176964 176185 105660 106844 334742 302843 891336 892093 238919 237226 319754 320767 388051 381082 384632 383094 386847 388585 351902 392171 871338 915711 626776 526443 349566 342807 402850 401172 405975 412843 403813 409740 445528 445675 795001 825638 40.55 68.0 2
09:38:35 2023-09-28 480685 482690 104764 105580 180360 180724 191822 191740 105666 104085 134791 134165 163586 164399 504679 546004 1315258 1286381 490912 514022 148398 130953 158180 156875 194004 188821 176774 177163 105660 107220 336613 303703 888700 891571 240033 236423 317211 320731 390247 381724 382873 386283 385653 389448 351938 389780 876330 921120 622488 532765 347861 342807 402285 401187 408921 412640 403041 407877 444868 449134 787164 825051 40.55 68.1 2
09:38:36 2023-09-28 484448 484586 105200 105503 180430 180689 192428 191270 105771 104020 135099 133972 163848 164066 504679 541135 1300447 1283612 496833 513914 147778 132718 158315 160595 193980 191118 176197 176707 105594 106778 336263 302390 891102 893553 238919 237226 319269 321705 389957 378903 384051 383094 387429 388903 351794 391530 869995 914588 625347 527223 348847 341254 403261 401456 405975 411621 403813 408779 449093 445448 795565 825638 40.65 68.1 2
09:38:37 2023-09-28 482153 482466 104868 105383 180103 180724 191822 191572 105898 104325 132659 134301 163408 164604 507487 545772 1316193 1290946 493026 513734 147743 132718 158205 160553 193944 190983 178546 177129 105627 106778 337189 302843 905713 887925 240240 236459 316919 320731 390247 381621 382894 385724 386812 388868 351902 389780 873848 922423 622488 533557 348847 341807 401966 400889 408344 412376 404709 408454 446304 447037 788557 824465 40.65 68.1 2
09:38:38 2023-09-28 487473 483486 105006 105391 180364 180724 192393 191427 105771 103916 135005 134022 163586 164180 504643 547171 1300447 1276128 490948 513950 147539 132753 157768 160700 193062 191288 179660 177264 105109 106844 334742 304566 884787 893248 239855 236945 319535 322740 391904 378722 382711 385290 385473 391055 350301 390773 876330 913855 622488 532011 348417 344370 401588 400777 405975 412061 404996 405331 449994 445675 787437 827058 40.65 68.1 2
09:38:39 2023-09-28 482690 484475 104868 105724 175786 181406 192298 191700 105738 104020 134638 134132 163586 164364 507118 545845 1315258 1287332 490912 513842 148593 132753 157878 160820 193980 191118 176197 176707 105918 106811 333483 302917 885701 884327 239696 236093 316220 320731 388051 381082 382010 385162 386539 389495 351830 387515 873848 921083 621059 532802 348354 341771 401085 400323 408344 412061 404422 407805 444208 447050 787997 824465 40.65 68.1 2
09:38:40 2023-09-28 488179 484929 104901 105391 180364 180655 192258 191235 105771 103884 134673 133972 163586 164066 504643 545166 1300447 1276128 492411 513697 147260 131045 157423 157400 193362 189087 176063 177599 105351 107294 334742 304345 885598 891725 239289 236058 316662 319690 390029 378492 383128 384820 385075 390101 350203 390810 875437 912004 625347 531184 347861 342807 401588 400215 405903 411482 404996 405367 449411 444355 786319 825265 40.55 68.1 2
09:38:41 2023-09-28 484677 485350 104662 105357 177492 180689 191787 191595 105898 104085 134509 134182 163325 164364 504643 544305 1314051 1287332 491643 513950 147537 132534 157418 160630 193673 190983 176130 176707 105004 106778 336613 302843 888500 887052 239325 236258 317770 320731 389979 381082 381740 384279 385689 387745 351794 387249 873229 922423 621059 532011 348354 340739 400486 400040 406047 411157 402598 405475 443585 445711 788216 823295 40.55 68.1 2
09:38:42 2023-09-28 487496 481304 104619 105251 180324 180655 191787 191461 105898 104260 132659 134175 163711 164225 507487 548164 1302284 1277872 491960 513950 147539 132753 157438 160406 193097 189087 179499 177108 104932 106844 337912 304566 880142 893469 239086 236023 316627 321169 390247 378492 381668 384208 384427 389448 349076 387443 874467 913067 627109 531148 347861 342253 401304 402024 405903 411410 403454 404688 446853 446527 785724 826590 40.55 68.1 2
09:38:43 2023-09-28 482903 481228 104769 105362 180223 180620 191752 191200 105706 104020 134568 134065 163256 164295 507487 541027 1309630 1292910 492338 513878 147228 132557 157588 160595 193027 191180 175786 176673 105043 106778 335677 302336 888065 886352 238514 236423 315730 319690 388051 378867 378538 383058 385653 387674 350661 386173 871264 923729 624209 531148 348847 340153 401588 400323 408344 410220 400739 408907 447191 446715 792732 823110 40.65 68.1 2
09:38:44 2023-09-28 488958 484998 104593 105596 177527 180551 191578 191467 105673 104020 134568 134065 162755 164684 507936 546230 1302294 1279854 493311 513914 147539 132649 157368 160820 192723 190912 179715 177108 105287 106778 332672 304350 879735 889568 237811 235694 318219 318723 391350 378189 378538 383058 384462 390030 348550 386209 873811 916532 630734 531869 347615 341735 400418 401456 408308 411410 401627 404119 448239 445675 786319 825638 40.65 68.1 2
09:38:45 2023-09-28 488520 484628 104489 105289 180254 180616 191752 191200 105528 103852 134568 134014 163256 164031 504607 539397 1291227 1279891 499291 516749 147297 130827 157343 156659 192717 189087 177595 177163 105043 106679 334742 304566 886686 893359 237408 236789 315947 321671 391350 378528 381362 383260 386503 390030 349460 387407 868727 910606 630009 527223 349342 340153 400418 401456 405939 412350 399508 404119 445528 443661 797830 825638 40.65 68.1 2
09:38:46 2023-09-28 486584 483333 104356 105323 179931 180724 191310 191537 105624 104091 134439 134132 163030 164708 504607 545845 1300447 1282699 495316 513914 146994 132718 156720 156659 191813 191557 177098 177298 104579 106811 334391 304455 873201 886613 237741 235694 317770 318242 391627 378867 378538 382485 384462 391197 349603 385594 873848 917181 625659 530360 347861 341376 399289 401172 408344 411410 402525 405474 448312 447013 787997 825638 40.65 68.1 2
09:38:47 2023-09-28 488524 482690 104530 103101 179971 180620 191543 191293 105542 104124 132624 133997 163267 164225 507487 540430 1292985 1281594 501083 513806 146546 132684 156860 157400 192583 191521 177346 177230 104507 106778 336024 304234 872264 892989 237373 236824 315983 318688 391350 378492 380788 382178 385346 390065 348831 387371 869342 911967 616585 526974 348847 340428 399289 400323 405579 412640 399472 405474 447824 443039 796696 824301 40.65 68.1 2
09:38:48 2023-09-28 485035 484121 104428 105323 179931 180655 191485 191537 105528 104052 134568 134098 163030 164364 504607 546737 1303219 1282699 495316 513950 146856 132684 156860 160855 192384 191521 179323 177264 104364 106811 336377 306301 871554 887016 237408 235659 317770 318678 391074 380525 378538 381878 382739 390065 350697 385902 874816 917041 627109 527969 346842 342566 397043 396840 408344 411124 401096 404568 445287 445533 787363 824940 40.65 68.1 2
09:38:49 2023-09-28 487749 485007 104569 105412 177279 180551 191717 190934 105600 103845 134568 134175 162892 164632 504643 545038 1287385 1279525 499576 516699 146546 132465 157223 160820 192723 191216 179358 177048 104436 106811 335080 305395 879979 893516 236310 235495 318219 319402 390247 378794 381668 382178 381828 388868 349076 387407 871264 901474 642129 525108 346560 342530 399289 399157 404653 412640 402525 405474 446559 441850 788530 825638 40.65 68.1 2
09:38:50 2023-09-28 482112 482690 104360 105217 179927 180084 191752 190934 105528 103916 134533 133846 163030 164066 504679 541099 1300410 1287091 499550 517850 146850 130680 157228 156443 192887 188555 177595 176884 104723 106646 338739 304350 876630 889568 236310 235694 317698 318465 387713 381046 381668 382178 383027 387533 351263 387177 867463 915883 623917 525853 347615 340703 400418 396696 405296 413512 400675 406086 440971 443039 795001 820849 40.55 68.1 2
09:38:51 2023-09-28 486176 482654 104393 105294 177527 180369 191787 191315 105416 103884 134346 133880 163030 164031 504643 546508 1291190 1269716 497538 513914 146890 132465 156860 160449 192384 190912 179358 176707 104436 107024 336968 305215 875073 894738 236310 234967 318219 316766 388051 378225 381974 382178 381560 387745 349112 387443 869995 901511 620813 525480 345182 341771 399289 399121 403480 413221 402561 404899 445856 442147 787414 824465 40.55 68.1 2
09:38:52 2023-09-28 477909 482681 104609 105144 177732 180448 191979 190957 105542 103884 134675 133746 162892 164042 508930 544051 1300395 1286355 498244 513914 146994 132431 157378 158913 192653 188290 179645 176707 104507 106712 336968 304208 883162 886687 236274 235659 315947 318206 387325 378903 380824 381908 383008 386216 350450 387371 867704 914588 622488 525108 346842 340428 400418 396416 404653 412640 400109 406050 441953 441741 795322 820267 40.55 68.1 2
09:38:53 2023-09-28 486190 483145 104451 105256 179971 179800 191752 190299 105384 103956 134439 133628 163030 164031 504715 546772 1292863 1268777 495353 513914 146856 132465 156860 159165 192419 188602 179233 176185 104364 106745 335794 304566 875375 891909 236274 234570 317770 318501 387979 377693 380824 382719 380990 387132 348305 387407 869995 906728 623917 525108 344706 341495 397043 396840 404968 412100 402269 404605 441593 441633 788520 823147 40.55 68.1 2
09:38:54 2023-09-28 481700 485694 104464 105232 180183 179482 191752 190034 105384 103780 132624 133800 162961 163245 504643 541171 1300373 1281787 498244 513878 146890 132247 157333 160232 193027 187894 179429 176185 104436 106566 333806 303703 892488 889568 235910 234932 315947 316766 385621 378794 378646 381639 382131 384764 349112 387371 866200 912004 623381 524364 346805 339639 401021 396101 403161 411446 400073 404119 441953 440387 792037 820886 40.55 68.1 2
09:38:55 2023-09-28 482944 483405 104304 105110 179900 180084 191148 190634 105657 103884 134346 133662 162995 164031 504607 546808 1309449 1284264 493212 517850 147196 130316 157269 160575 192887 188254 177595 176050 104723 106646 334742 303703 883498 888419 236310 234326 315874 319402 386744 378830 378501 383114 380848 385372 349603 385052 871264 917689 627109 526406 342695 340703 400418 396732 405296 410220 402598 406086 441079 444639 781684 820886 40.55 68.1 2
09:38:56 2023-09-28 477909 483897 104308 105236 179962 179477 191752 190034 105384 103677 134498 133260 162995 163245 504679 544269 1296616 1279891 497185 513878 146615 129953 157368 160163 193332 187498 176063 179576 104436 106601 333806 302660 890391 890829 236074 234932 315802 317725 385621 377693 380824 382178 382167 384495 348550 387062 866164 912004 625347 525108 346232 339639 401304 396732 403125 411482 400073 405755 442169 440387 792074 820886 40.55 68.1 2
09:38:57 2023-09-28 482608 483440 104468 105490 177208 180448 191508 190992 105608 103987 132614 133930 162892 164191 507487 550108 1311583 1283574 489455 513950 146718 130212 156799 160232 192373 187894 179680 179521 104723 106646 338975 303703 885339 887052 236274 233453 315983 316802 386200 378794 378501 381307 380687 385337 349112 387404 871301 917041 619629 527187 342695 340188 400418 396101 404689 408999 402240 405762 440314 441693 782544 820230 40.55 68.1 2
09:38:58 2023-09-28 480680 483897 104420 105076 180097 179516 191752 190334 105384 103987 134498 133227 163030 163279 504679 544233 1296635 1279928 497891 513914 147334 129592 157368 158067 193027 187498 179554 179486 104292 106533 333806 303703 895013 891571 235580 234174 315947 316766 385044 377996 378610 381639 381025 384192 348305 386790 866200 911967 616394 524364 345790 339400 400418 396128 404968 411160 399536 405976 441773 442138 791329 821026 40.55 68.1 2
09:38:59 2023-09-28 482617 485690 104320 105192 176779 180050 191113 190668 105384 104059 132196 133846 162735 163803 504643 546772 1309718 1279965 489455 513878 146994 129953 156860 160232 192858 187894 179358 179486 104221 106354 332767 303777 883365 882787 235910 233255 315983 318951 385621 378261 377401 383260 379853 384764 347572 387092 868727 910524 617664 527187 342659 338686 399853 395194 403444 408355 401314 405474 441295 441813 781094 819649 40.55 68.1 2
09:39:00 2023-09-28 486176 482056 104356 104791 179805 179198 191787 189437 105853 103515 134509 133293 163291 163097 504607 545968 1296672 1270120 493914 513734 146306 130134 156691 160653 192548 188254 177311 176084 104507 106387 334757 303987 876702 891277 238528 233453 315947 318501 387397 375395 378574 383078 379853 385407 346455 386209 869995 906728 616585 527349 342731 338294 397043 396768 401040 408641 400711 403717 444734 442030 782312 823295 40.55 68.1 2
09:39:01 2023-09-28 480685 483405 104300 105004 176783 179766 190980 190967 105351 103748 134123 133628 162475 163314 504643 548120 1307736 1279928 490183 513878 146890 130172 156860 160198 192723 187498 179393 179521 104292 106354 337653 303703 882638 884291 235580 233255 315983 316542 385314 377657 377365 382719 379817 383086 348286 386544 868076 910524 625659 525664 342586 338650 399289 395229 403480 407782 401031 404899 438969 440387 780540 818450 40.65 68.0 2
09:39:02 2023-09-28 485071 484934 104708 105016 177492 179302 191543 189334 105608 103515 132649 133147 163119 162993 507487 549329 1294899 1268777 490912 513914 146580 129592 156825 160163 191813 188026 176602 178080 104292 106387 336024 304134 884502 895397 235910 233453 316008 318051 386816 375359 378574 382178 378755 385372 346455 385902 870031 906728 621059 525853 342695 338686 397007 396696 401004 407747 400145 403035 442025 441408 782544 822673 40.65 68.0 2
09:39:03 2023-09-28 481740 486107 104015 104931 176531 179550 191148 190634 105384 103716 134311 133628 162543 163314 504607 545968 1307736 1282699 490183 513914 146890 129592 156895 159940 192893 187498 179429 179451 104221 106062 332871 302843 887639 884145 236274 233093 315502 318951 385008 377126 377365 380737 380385 385760 346978 386270 866237 915774 615880 527223 342695 338104 399954 395813 405543 407142 400000 405327 441115 441669 783733 821026 40.65 68.1 2
09:39:04 2023-09-28 485575 484664 104304 104863 179649 179198 191183 190034 105542 103722 134311 133160 162882 162723 504643 548941 1294899 1266975 490529 513914 146308 129953 156715 160232 191813 188026 176602 179772 104150 106354 336379 303556 876765 890829 237518 233093 315724 318051 386816 374235 378501 382178 378755 385067 344859 385016 868727 906728 610419 525627 342659 338650 397007 396768 399845 408830 399790 403072 442061 440786 781684 820923 40.65 68.1 2
09:39:05 2023-09-28 483485 482315 104161 104757 179649 179198 191183 189472 105351 103548 134217 133160 162735 163210 504643 540847 1296672 1278612 496297 513734 146752 129489 156755 160247 192717 187356 177346 177457 104364 105996 337421 301560 885720 892989 237182 233487 315058 316802 384431 374235 378393 378957 380954 385218 345379 387790 864654 901511 621773 524364 342731 338817 399289 396768 401040 408963 396556 405474 441773 441408 789721 820267 40.55 68.1 2
09:39:06 2023-09-28 488946 485003 104157 104791 176536 179482 190882 190413 105279 103716 133936 133227 162735 163279 503861 544866 1295697 1270656 490183 513842 146617 129953 156353 160009 191848 187498 176602 179521 104007 106337 332871 303703 875637 889568 235545 233290 315058 317603 385621 373114 376762 381908 378755 384227 343343 385450 866237 901474 625659 526815 344537 338104 396970 396804 401040 406500 396592 402429 444598 439153 779435 820923 40.65 68.1 2
09:39:07 2023-09-28 487136 484971 104396 105058 176668 179719 191044 190195 105253 103722 132103 133369 162338 163176 507450 539433 1291227 1274337 495316 516749 146139 129592 156606 159975 191848 187498 177062 175773 104150 106029 335677 301134 878900 887979 236847 233453 313183 316802 385314 373936 377329 378921 381061 384157 344341 386544 864654 905446 623203 525480 345509 336036 397043 396804 401040 408355 395297 404899 442097 439117 793021 820267 40.65 68.1 2
09:39:08 2023-09-28 489066 483521 104019 104863 176285 179482 190582 190299 105030 103607 134089 133227 162362 163279 504607 546616 1296672 1273406 490529 513878 146379 129592 156353 158137 191813 187498 176602 179521 104078 106208 339801 303703 877539 888309 235381 233128 314836 317603 386472 373114 375632 381639 378755 384192 345876 386544 866237 905446 618200 526443 342623 338330 396682 396479 403251 406394 396484 402319 442417 440261 781505 820702 40.65 68.1 2
09:39:09 2023-09-28 484779 483489 104086 104718 176531 178916 190547 190224 105318 103548 134241 133193 162509 163059 507377 540121 1294899 1276128 495353 513118 146617 129592 156641 159828 191848 187235 179108 179380 104150 105996 340588 301560 882447 891461 236680 233128 314137 318951 384125 373674 376834 378885 380954 384677 344341 386544 864041 906728 618200 524364 342731 336036 399289 396732 400442 407782 396520 404612 440634 440786 788566 818450 40.65 68.1 2
09:39:10 2023-09-28 488520 482658 103990 104718 176531 179198 190582 189506 105279 103548 134030 133193 162025 163245 504607 543600 1293979 1266938 489455 513118 146107 129592 155849 159940 191813 187498 176602 179451 103942 106029 336024 303703 876161 887368 235545 232053 315058 315419 385621 375984 379535 381654 381607 386303 346610 387019 869576 905047 624209 524997 343558 338104 395746 394916 399213 406535 398654 401109 441223 439440 779472 820988 40.65 68.1 2
09:39:11 2023-09-28 482728 482351 104023 104506 179398 178916 191148 190044 105351 103477 134311 133010 162509 162757 504679 544806 1293979 1276128 496056 513118 146856 129164 156895 159648 192454 186937 179108 179060 104150 105947 333806 301773 886249 889568 236179 232734 314172 318051 382708 373972 377365 378812 378720 383562 344859 386270 864041 906683 627109 523584 345028 336578 397043 394360 399809 407782 396484 404289 439946 438844 786263 816097 40.65 68.1 2
09:39:12 2023-09-28 483192 486034 104157 105101 176355 179822 190443 190195 105253 103722 131884 133369 162338 163210 504679 545166 1305846 1281787 491774 513734 146821 129468 156860 159940 191848 187249 177311 179130 104150 105996 334742 302629 883689 883840 236847 231823 314836 317603 383317 375959 376004 381639 378120 384407 345379 384250 865588 914588 616770 525664 341551 336613 397043 393422 401040 405363 398908 403643 438983 440427 777919 817291 40.65 68.1 2
09:39:13 2023-09-28 477719 483892 103954 104685 176536 178950 191015 189472 104998 103787 133960 133160 162025 163018 504643 541099 1291991 1276184 497891 513878 145630 129592 156101 158102 191813 187498 176602 179451 103942 106029 332871 302660 883353 886869 236013 233093 314137 315816 383281 376524 377365 378243 378755 384677 346455 385450 864654 909320 617994 522066 345028 339057 396646 395127 402680 408857 398621 401109 436375 438974 791930 818072 40.55 68.0 2
09:39:14 2023-09-28 481400 483405 103858 104689 176166 179357 190772 190057 104998 103651 133960 133227 161991 163568 507487 546772 1298529 1276221 492027 513720 146379 129592 156101 159940 191813 187498 176602 177818 103871 106029 339093 304350 879691 883042 236179 232088 315502 315780 384161 376524 375104 378848 378767 383051 345934 383092 866237 914588 624209 525480 340555 338615 395432 392007 402240 407105 396628 400013 436508 442030 776572 817254 40.55 68.0 2
09:39:15 2023-09-28 482385 483369 103990 104617 176289 179198 190813 189437 104998 103548 132059 133193 162441 163245 504643 541099 1293979 1279891 498244 513842 145870 129592 156031 160128 191476 187498 176602 179415 103942 105996 336024 303488 880535 889696 234851 233059 313623 315361 386065 376237 378385 377883 381571 385653 346278 384067 863172 913647 619629 521810 344537 336236 395710 391936 401004 408357 398264 401146 436580 441827 788566 816143 40.55 68.1 2
09:39:16 2023-09-28 481972 483950 103860 104664 176289 179198 190478 190378 104998 103580 131840 133193 162328 163245 504571 546472 1303219 1277946 489455 513878 146036 129592 156318 159982 191778 187498 176602 179345 103942 106271 333806 303304 883664 884437 236179 231823 315058 315744 382977 375359 377959 378812 379033 384677 345379 383019 867110 914588 616585 525108 343070 338068 396304 392522 401004 406464 396592 401182 436651 439153 778178 815410 40.65 68.0 2
09:39:17 2023-09-28 485461 485653 104266 102996 176748 178318 191276 189265 105253 103722 131884 133344 162304 163107 504607 546737 1287480 1266816 493201 513842 145562 129592 155754 160128 191163 187391 176320 179380 103844 105996 338975 304350 874579 892093 234851 232019 315058 315708 384972 374199 377329 378207 379033 385760 344306 385960 867086 902548 616585 521255 342583 337559 394526 393976 400975 407747 396484 399941 438661 438063 785410 818414 40.65 68.0 2
09:39:18 2023-09-28 483628 486112 103824 104830 176034 179443 190345 190432 104998 103722 131713 133582 161957 163279 506768 546316 1296740 1277037 494192 513914 145836 129592 155814 160163 191140 187498 175951 179521 103747 106281 335423 305432 874444 884400 234851 232019 314137 314748 385621 375923 376889 378740 379033 384192 344824 381828 865917 911894 615341 525853 344047 339538 395223 395687 402663 405187 398621 398632 438460 441538 783733 819857 40.65 68.1 2
09:39:19 2023-09-28 488599 483369 103885 104651 176166 178916 190304 189230 104998 103619 131875 133160 161991 163107 507340 541135 1281933 1270619 499661 513842 145397 129592 155424 159940 190608 187498 175951 179737 103824 106029 334136 304566 872007 890939 234851 233093 313147 315449 385621 373638 377424 375869 379033 384157 345876 383055 862133 902888 607600 523992 342731 334521 394562 395508 399809 406464 395802 399941 441259 439404 790878 818450 40.65 68.1 2
09:39:20 2023-09-28 489209 482654 103787 104927 175762 178916 190212 189437 105030 103515 131713 132943 161957 162983 506768 546616 1294899 1268777 490493 513878 145870 129468 155779 159905 191609 187199 176109 179255 103747 105891 336024 303488 881486 887851 236513 231627 313183 315708 386339 374089 376632 378560 378961 384534 342744 384920 866385 904973 616770 525780 343070 336471 394526 394324 400409 405921 399188 399941 440220 436798 778222 820292 40.55 68.0 2
09:39:21 2023-09-28 484793 482654 103860 104545 176285 178386 190512 189745 105030 103445 133925 132943 161991 162688 504607 540869 1291227 1274313 495316 513842 146345 129129 156353 159544 191813 186604 176602 176589 104007 105841 332871 301097 897087 888053 234851 231984 313111 315816 381529 372520 375596 377603 379033 382344 345876 384794 862170 901511 619629 521218 343558 335765 396340 391900 400975 407070 394078 401182 435967 436513 788557 816365 40.55 68.1 2
09:39:22 2023-09-28 483415 486382 103997 102773 175762 179096 190408 189896 104933 103690 131665 133060 161820 163141 504607 546701 1300410 1277946 492473 513734 146073 129523 156284 159613 191743 186617 176567 179095 103812 105818 337330 303703 887480 885908 234851 233034 314137 315227 382100 374235 376355 378474 377859 382953 343343 381559 865267 911967 643214 524364 341612 336542 394562 391314 399809 405257 396484 400579 436309 440584 778282 816365 40.55 68.1 2
09:39:23 2023-09-28 480685 486112 103798 104617 176038 178386 190212 189437 104998 103477 131656 133160 161923 163210 504607 541063 1291227 1279891 498244 513444 145870 129343 155779 159648 191476 187199 176074 179380 103818 105818 332871 302843 875913 882750 234851 232019 312197 315744 383246 376259 377156 375869 379033 383562 344859 381559 863122 911286 624209 521255 344537 337584 396945 393935 403822 407570 396571 399832 438257 438974 790804 816254 40.65 68.1 2
09:39:24 2023-09-28 485493 484071 103775 104617 175762 178916 190270 190022 104894 103580 131424 133193 161810 163831 507487 546737 1294899 1276128 494579 513878 145090 129592 155277 159870 191006 187498 175951 179415 103791 105996 336379 305358 870394 884779 234851 236483 313623 313756 385008 374235 376052 377603 378428 385760 346121 378538 866495 907964 619859 525853 341275 335494 392136 393699 401004 404055 396926 396425 439292 439117 779399 817254 40.65 68.1 2
09:39:25 2023-09-28 483591 484089 103771 104583 175481 179198 189317 190000 104822 103412 131840 132943 162223 162983 506050 540157 1299451 1283612 495009 512324 145326 129164 155779 159578 191209 186901 176355 179060 103714 105818 333806 301695 878728 883525 234851 231627 311215 315744 382100 375984 374624 378222 380960 382506 345243 381719 863857 912923 613912 528098 343314 335537 395746 391936 401542 402821 396779 401182 436651 436477 779435 816343 40.55 68.1 2
09:39:26 2023-09-28 488958 482654 103816 104439 175797 178386 190045 189732 104926 103315 131551 132760 161923 162723 506050 546748 1291227 1266816 489419 513444 145326 129282 155671 159613 191140 187331 175828 179185 103649 105640 335080 302159 875610 887016 234851 233034 312197 315153 382672 373070 376355 378776 378997 383526 342528 383055 865881 901233 615341 524364 341612 336281 393900 393110 399844 403772 395261 398740 439028 435254 779285 816061 40.65 68.0 2
09:39:27 2023-09-28 484104 485328 103954 102777 175929 178241 190408 189265 105077 103386 131665 132847 162191 162619 507487 541099 1290237 1273755 494323 514445 145562 128702 156318 156818 191778 186355 176567 176342 103844 105286 334409 300070 891852 889297 234851 236412 311724 315780 383071 371336 377503 376470 379033 381203 342925 383055 860877 905176 618200 519745 340519 334486 395746 390730 400141 405328 396364 400579 434675 435254 786319 815206 40.65 68.0 2
09:39:28 2023-09-28 486447 483865 106341 104443 175797 178071 190512 189168 104926 103489 131393 132760 161664 162723 504607 545549 1283828 1262941 495002 513082 145124 129343 155528 159648 191242 187199 175828 179345 103655 105640 336379 303556 879340 890829 234685 232706 313147 313791 383281 371963 375069 376470 377557 383562 344901 380715 863969 901539 613912 518902 343070 338338 394663 394237 401542 406963 396290 396281 437772 436477 788141 819857 40.65 68.1 2
09:39:29 2023-09-28 482567 483369 106313 104367 175604 178386 190304 189896 104965 103477 131149 132943 161664 162983 508569 541027 1291227 1278036 498244 512324 145090 129164 155671 159578 190573 186901 175828 179095 103584 105640 332871 302122 883044 884400 234190 233218 312268 314748 382136 374199 376355 374217 379033 383222 345876 378393 860231 912004 612482 522476 342068 334216 393347 391936 401004 405292 393684 398813 436345 438429 787997 815206 40.65 68.1 2
09:39:30 2023-09-28 488524 482690 103777 104439 175762 178352 189913 189368 104926 103392 131149 132727 161923 162575 504571 537845 1285653 1270656 496575 513082 144989 129040 154880 159648 190873 187068 175828 179310 106219 105640 336024 301695 879029 889568 234851 233197 310020 315449 385519 373452 376062 376219 378961 383384 342672 381719 861553 903042 615341 521883 341479 333830 395432 393110 399844 405957 395522 399977 438603 435254 788557 818691 40.55 68.1 2
09:39:31 2023-09-28 485488 482694 106386 104261 175468 178318 189386 189237 105494 103451 131551 132727 161810 162949 506050 541099 1300447 1277128 489419 512324 145124 128916 155814 159356 191174 186307 176074 176589 103682 105318 336379 300557 882812 882904 234851 232543 310308 315744 380959 371963 374085 378207 379033 381203 342925 378538 863392 909284 622759 525853 341369 336285 394562 390766 401259 402224 394982 399977 437201 435865 777073 815179 40.55 68.1 2
09:39:32 2023-09-28 481358 484125 106279 104333 175473 178071 189913 189801 104894 103386 131149 132760 161552 162723 504607 544128 1289323 1276128 497538 512324 145976 128889 155208 159356 190873 186915 176215 177084 103714 105799 335080 303346 884912 888013 234046 233361 311073 315009 384156 373901 376355 375042 378730 382380 346454 378321 860803 910033 622759 520886 342583 334296 393347 390456 399845 405257 394645 396497 435094 439440 787997 815206 40.55 68.1 2
09:39:33 2023-09-28 486447 486382 106279 104371 175193 178377 189317 189403 104646 103477 131149 133290 161406 163245 506050 547003 1291227 1272130 493108 513842 144658 129164 154777 159613 189974 187235 175337 179380 105975 105818 333517 304566 863457 881540 234685 232543 311251 312548 383281 372782 374354 376470 376761 384677 344901 378393 863392 901245 616959 525480 342583 337107 394105 395687 402410 405386 396290 399128 438460 440899 779211 818691 40.65 68.0 2
09:39:34 2023-09-28 488645 482690 106279 104261 175477 178250 189810 189368 104789 103354 131149 132694 161440 163028 504607 539018 1280116 1268777 498244 512324 144637 128950 154880 157256 190406 186901 175582 179220 106111 105608 331936 302917 870253 884109 234520 236447 311996 313791 383246 373070 375255 374181 379033 382865 342816 380715 857084 899558 622759 522066 343773 333830 393347 393146 399280 403455 393141 401444 438710 436114 787414 816365 40.65 68.0 2
09:39:35 2023-09-28 488946 482315 106205 104155 175481 178071 190014 188808 104678 103289 131184 132544 161698 162202 505397 545845 1289323 1263215 486665 512324 145377 128737 154880 157256 190538 186937 175582 179024 106224 105286 335080 302917 875169 884109 234851 232053 311934 313756 384428 371800 374925 377315 376618 382227 341360 381719 863209 898809 616770 522659 340644 334450 392136 391314 397034 405278 396742 396159 436615 434212 778178 818691 40.65 68.0 2
09:39:36 2023-09-28 481740 483482 106313 104122 175793 177756 189948 188808 104926 103289 131551 132295 161810 162168 504607 541171 1287459 1270656 494579 512324 145905 128490 155849 156818 191778 185715 176479 176096 103759 105286 335080 301134 895961 884109 234190 232543 310997 314818 381990 373748 376355 375306 377859 378932 342888 380751 861523 905446 615341 518535 341612 333983 393347 391794 399280 404090 394682 396461 435534 433928 786319 815179 40.65 68.1 2
09:39:37 2023-09-28 485772 482721 106205 104227 175228 177756 189351 188808 104678 103289 131149 132636 161406 162237 504216 546616 1280116 1263215 497538 512324 144926 128737 154811 159245 190330 186617 175372 177084 103629 105542 334470 304795 878254 887869 233081 232706 311546 311711 383269 373070 376089 373585 376124 382668 342672 378465 859622 901539 613912 519577 341612 333983 392954 391625 399844 404655 393456 395202 436345 437629 787437 813680 40.65 68.0 2
09:39:38 2023-09-28 483249 484143 106175 104265 174887 178194 189282 189403 104328 103515 131058 132943 160926 162983 503861 540229 1291190 1278982 497891 511964 145774 128702 154846 157037 190573 186307 175582 176466 106043 105286 335080 302702 875830 882986 233260 232706 309803 313756 380923 372520 373484 373097 377895 381203 342925 376956 857121 910606 611053 524106 343314 333649 395223 393378 401542 404815 393031 396353 438002 438063 783868 816365 40.65 68.0 2
09:39:39 2023-09-28 488831 483440 106137 104232 174321 178745 189144 189403 104328 103315 130966 132727 161426 163072 506050 544269 1291227 1269716 491643 511928 144423 128737 154635 159613 189411 186901 175092 179060 106156 105318 335080 303862 870593 881504 234190 232053 311776 313756 385519 373070 372956 375905 376761 383562 341780 380578 862207 904805 611053 525480 340644 333481 394393 391971 400126 403677 395522 396389 437951 438157 777073 814256 40.65 68.0 2
09:39:40 2023-09-28 483829 482654 106205 104227 175079 178037 189351 188808 104803 103321 131149 132544 161295 162202 506050 541135 1300175 1274313 486593 511928 145397 128401 155571 156818 190608 186011 175582 176096 106190 105181 333806 299993 881809 882361 234851 231728 309369 314460 382423 373488 373830 377351 377148 378826 342672 378091 860693 910591 613912 524180 339680 333446 393347 391785 400227 403498 396364 396425 435534 437195 774296 815179 40.65 68.0 2
09:39:41 2023-09-28 485758 482690 106273 104004 175757 181523 189982 188181 104854 105751 131367 132080 161440 161168 504607 545166 1287480 1259554 489455 512360 145672 128524 154708 159211 190273 186342 175337 176342 106009 105253 334136 303346 873181 884191 233989 231403 310779 311533 380656 372018 375823 375905 375560 381203 342298 380715 860877 897282 619629 517731 339680 334216 392472 390182 396961 403455 395802 395444 434710 433533 779399 817358 40.55 68.1 2
09:39:42 2023-09-28 482153 483440 103653 104155 174670 177790 188985 188808 104328 103289 131058 132602 160926 162723 506050 545968 1291227 1272501 492411 513118 145672 128737 154846 157037 190330 186617 175372 176554 103564 105542 333191 304640 874287 884230 233317 231982 311546 311676 383071 371963 373520 374253 374186 381096 342852 376920 862170 901474 615509 522549 340644 333481 391364 392062 400692 403677 394366 397051 441061 436798 778509 815206 40.55 68.0 2
09:39:43 2023-09-28 487482 483400 105990 104050 174678 181466 189317 188808 104646 103366 131058 132329 161149 162202 504413 541063 1278221 1266816 495607 513118 144487 128613 154811 156818 189974 186639 175337 176589 105928 105253 332871 303556 878402 889568 232733 231890 310997 311854 380959 372806 375218 372764 374471 382076 341744 378091 858978 899558 613912 518469 342340 336084 392435 393451 399207 404550 392717 397639 438221 434948 786171 816365 40.55 68.0 2
09:39:44 2023-09-28 482922 483897 106029 104151 174918 178352 188985 189202 104360 103613 130966 133321 161236 162757 506408 540229 1291021 1278073 497538 512324 144688 128737 154880 156828 190440 186342 175337 176342 106009 105253 330703 301695 876544 883120 233096 232053 309298 312803 382260 371407 372357 372764 377593 380100 342816 376089 857121 909320 612609 522879 341612 333794 391586 391785 400975 403677 391644 396389 440786 435254 784016 814048 40.55 68.0 2
09:39:45 2023-09-28 488410 482690 106171 104012 174678 181686 189317 188477 104646 103269 131058 132295 160926 161943 506050 537431 1284467 1266039 494396 511568 144487 128613 154535 156709 189974 186011 175092 176342 105975 105109 336379 300520 876625 888309 233096 231403 309980 313469 383887 369637 373493 374039 377715 380492 340090 378091 857171 899123 613912 519672 340644 333324 392207 390730 396709 403462 392235 396461 435320 432820 786107 814048 40.55 68.0 2
09:39:46 2023-09-28 482153 482690 105955 103944 174678 181721 189019 188216 104360 103301 130966 132295 160892 162168 506050 541063 1298566 1274313 486364 510849 144688 128277 154811 156600 190273 185715 175460 176096 106043 104932 334742 299884 885045 881648 234190 231403 308433 313791 381182 373070 372956 375941 377292 378932 342298 377861 859622 906676 612482 524364 339199 333830 392172 391232 399280 402544 395802 396425 435226 434034 776065 815079 40.65 68.0 2
09:39:47 2023-09-28 483213 483405 106056 104164 174322 178037 188653 189071 104295 103392 130680 133114 160892 162914 506768 539361 1289312 1277624 497891 511532 144624 128366 154777 156938 190296 186403 175337 176325 103504 105188 335080 302342 896755 885407 232319 231911 310455 312731 382260 371371 373687 371910 376439 379994 342744 377886 857890 911250 614059 523992 341369 333794 393306 391785 401113 403677 391608 396317 435534 436114 782831 813776 40.65 68.0 2
09:39:48 2023-09-28 488862 482690 105887 104160 174330 177790 188950 189071 104295 103321 130714 132602 160892 162688 506050 544233 1289286 1266938 490839 512288 144051 128668 154244 157037 189342 186307 175057 176589 106088 104900 335080 302733 879375 884779 233388 231403 311776 311854 381493 372018 369632 374146 375525 380848 340676 376619 860840 902815 618409 524069 340803 333613 393547 394009 396889 402329 393867 397625 439243 435254 774575 815785 40.55 68.0 2
09:39:49 2023-09-28 486117 482690 106176 102072 174643 177654 189248 188705 104646 103333 131083 132710 161426 162168 506768 537809 1282007 1268346 493623 511928 144758 128455 154742 156818 190075 185975 175460 176096 106014 105076 336024 301097 878378 889048 233060 231367 307431 313499 382260 369889 373447 373847 377557 380030 339684 378429 856674 897546 619859 518902 340402 333288 392172 392340 396889 403677 393105 396425 436766 431609 783621 813434 40.55 68.0 2
09:39:50 2023-09-28 485465 483861 106137 102072 175162 181544 189317 187982 104861 103160 131149 131470 161372 161100 507127 545932 1285330 1259296 486593 512324 144624 128366 154742 156000 189377 185845 175092 176096 105940 105148 334136 302843 876847 889048 233224 230613 311335 311569 382115 369637 374322 374074 374257 379888 341084 378321 862166 895487 610948 518839 339199 335718 391917 391509 396043 404815 394608 396548 436154 431609 780949 814048 40.55 68.0 2
09:39:51 2023-09-28 477909 483865 106068 102068 175005 181487 189282 188147 104328 103198 130932 132262 161149 161650 504216 541063 1285653 1269679 496056 512288 144658 128277 154742 156600 190204 185679 175337 176096 105940 105076 331936 302415 880896 884437 231973 231367 308398 311818 379038 372806 374048 371910 374471 377433 342539 377257 857282 905446 612482 516563 340644 333794 392472 387826 397034 402786 391921 395130 432939 434176 786023 814017 40.65 68.0 2
09:39:52 2023-09-28 487827 482690 106068 102068 174569 181487 188985 188181 104328 103269 130932 132262 160892 161909 506768 540610 1276406 1265014 499388 513082 144355 128455 154278 156828 189136 186059 174778 176519 106064 105188 335423 304134 866853 889188 231596 231550 310455 310802 382801 369889 371759 373347 374186 381167 340126 376920 857890 901883 631064 518169 341127 333794 391328 392340 396925 403677 389843 396267 434065 432855 786319 814017 40.55 68.0 2
09:39:53 2023-09-28 485030 483785 105780 104194 173897 178194 188357 189767 104295 103451 130316 132727 160602 162949 506050 541256 1289286 1278036 497501 511928 144658 128394 154777 156709 190204 185715 175092 175850 105940 104900 335080 301773 875469 880400 232009 231728 307396 312979 381182 372018 369560 371910 376124 378861 341515 377350 857890 907964 611159 524069 341612 333000 393547 391123 399771 401129 390873 398524 432867 435289 780912 810980 40.55 68.0 2
09:39:54 2023-09-28 489213 483409 105921 104050 174317 179478 188916 188739 104328 103301 130932 132714 161168 162168 506050 545038 1287422 1266423 490493 512324 144457 128243 154777 156600 189939 186010 175057 176096 105906 105076 334136 302415 885244 884022 233060 230613 308398 311564 382260 369781 369114 374146 374400 378932 338624 376956 858978 892231 619859 522806 339199 333794 392472 392340 396623 401307 393456 396977 434980 439676 773661 815206 40.55 68.0 2
09:39:55 2023-09-28 482043 483369 105887 101931 174452 181650 188653 188443 104295 103301 130892 132391 160892 162021 506768 545166 1294899 1266938 489024 511568 144523 127854 154742 156347 189905 185090 175092 175604 105906 104723 334136 302415 880915 882899 231973 229254 309803 311533 378713 372298 371506 374039 373137 377592 341564 378385 862779 906655 618409 519672 338240 333830 391328 387236 396709 402222 394292 395705 432402 433533 774133 811703 40.55 68.0 2
09:39:56 2023-09-28 485758 485621 105887 101922 174604 181570 189248 188181 104295 103204 130623 132399 160858 161909 506768 547390 1277313 1258399 493493 511928 144155 127888 154493 156382 189342 185125 174535 175973 105838 104900 333191 302843 870189 886059 231576 230132 309767 310366 381182 369889 373748 374144 372982 378896 340126 376089 857890 897282 611053 516412 339439 333830 390224 390956 396889 404815 392235 395145 435620 431609 782544 815760 40.55 68.0 2
09:39:57 2023-09-28 486447 483901 105776 101931 174018 177197 188653 188608 104295 103224 130316 132391 160380 162168 505691 545808 1288396 1267718 494527 511928 143922 128277 154244 156863 189101 186023 174256 176483 105780 105155 335773 304350 865163 882163 231510 230274 310016 309825 382260 372018 369560 372467 373327 380598 340640 377350 857084 901539 609088 522513 339199 333559 388029 391509 397034 401307 392198 395145 436240 433837 777073 811703 40.65 68.0 2
09:39:58 2023-09-28 488757 482654 105887 101931 174296 181579 188688 188181 104295 105791 130714 132217 160621 161909 506050 538982 1276134 1265014 498244 510777 143752 128277 153969 156382 189045 185679 174500 176342 105838 104900 333191 302843 864855 884473 231973 231728 307396 310873 380662 369817 369632 373088 375596 380065 338624 376956 855460 896304 611053 521057 341332 331489 392085 392303 396151 402365 387470 396793 436788 433016 785783 811629 40.65 68.0 2
09:39:59 2023-09-28 488515 482315 105887 101645 174053 181289 188688 188576 104328 105785 130714 132279 161057 162031 505829 546902 1288359 1262890 490415 513826 144253 128073 154497 156174 189342 185125 174935 176096 105872 104946 334136 301585 880262 883775 232697 229254 310455 311306 379038 368669 369632 373883 373314 378331 337850 377257 857084 895037 619859 521218 338479 333794 390775 391232 394517 400709 392271 395705 435620 433016 773112 814048 40.65 68.0 2
09:40:00 2023-09-28 483591 482319 105887 101645 174609 181254 188985 187591 104295 105796 130714 132158 160858 161202 506768 539433 1282007 1264323 493457 510813 144758 127820 154777 155878 190406 184772 175215 175359 105838 104548 338621 301134 882826 885334 231576 230648 309980 311533 378108 369600 372629 374144 373696 377859 340054 379229 855276 901357 609538 516633 339199 332783 391328 387718 396825 402824 391019 396548 431650 439365 783275 811666 40.55 68.0 2
09:40:01 2023-09-28 480680 483405 105780 101645 173897 181254 188653 188147 104263 103269 130498 132320 160747 162056 506050 546352 1291190 1268621 486593 512288 144289 127854 154493 156129 189411 185090 174935 175604 105872 104882 335677 302629 877834 881648 231775 229254 308433 309896 379002 369889 369596 371910 371606 376642 340712 377350 859586 905446 615341 519709 337325 333830 388029 387790 396961 401343 392235 394512 432317 433801 774408 814017 40.55 68.0 2
09:40:02 2023-09-28 483628 483405 105711 101927 173499 177756 187890 188774 104295 103301 130281 132295 160346 162202 506050 537845 1290274 1277946 495243 510813 144894 127854 154493 156070 189697 184878 174813 175762 106030 104835 331936 300199 877620 880253 231596 230506 309178 311310 379038 369889 368932 371353 375011 378817 338659 376245 857282 906621 606720 522843 339744 331507 391917 387862 396925 399795 389843 396645 433012 432820 778731 809257 40.65 68.0 2
09:40:03 2023-09-28 488958 482685 105853 101645 173767 181325 188522 188147 104295 105751 130578 131503 160602 161650 505691 545074 1286566 1261110 486629 510813 144247 127854 154527 156347 189775 185125 174535 175604 105726 104580 336379 301231 874807 884152 232009 229218 309579 309931 379038 367597 369524 372764 372982 377767 337059 376089 857669 894664 611053 522543 337985 333000 391328 390760 394061 400531 392089 395522 436348 432989 774184 811703 40.55 68.0 2
09:40:04 2023-09-28 482944 483521 105746 101645 173897 181289 188688 188016 104328 103180 130589 132096 160689 161772 506188 547244 1298412 1268621 488951 514555 144588 127683 154673 155823 189377 184925 175337 175481 105760 104769 330703 300308 891270 882273 231937 228827 308222 310873 378663 369889 369560 373061 372127 375487 339648 377350 857084 905446 618409 518902 336736 333830 390775 387718 396925 401307 392271 395425 431007 432764 769104 809293 40.55 68.0 2
09:40:05 2023-09-28 485414 481286 105746 101645 174043 180964 188985 187557 104295 103127 130623 131470 160636 161202 504571 543600 1278221 1255715 492375 510813 143888 127854 154244 156347 189045 185125 174500 175850 105691 104580 334136 302159 874997 888309 230932 229254 310894 312048 378821 369564 372774 373880 371760 378190 338552 377775 857780 894553 593643 516267 338479 333794 388029 387538 395449 403677 391019 394233 433012 439388 781393 811703 40.55 68.0 2
09:40:06 2023-09-28 482450 484157 105707 101645 174053 181325 188688 188147 104484 103301 130316 132047 160602 161684 503861 540265 1285380 1270693 496407 510813 144088 127854 154501 156129 189342 185090 174500 175604 105691 104548 333251 300806 872074 882899 230497 230290 308706 310366 378772 372018 369596 372561 373314 377468 340197 376012 855460 906728 616959 517365 339439 331776 390775 387826 397034 402544 387578 396267 432635 432820 783733 811626 40.55 68.0 2
09:40:07 2023-09-28 488520 482690 105858 101645 174053 181289 188653 188190 104295 105605 130623 131503 160346 161650 504216 537581 1274573 1265014 496334 510777 143888 127854 154570 156104 189170 185432 174256 176061 105848 104849 333806 300660 872221 889188 231434 230309 308851 310838 381182 368705 369632 373770 375154 378296 337568 378606 854212 894406 611053 517365 338463 330737 392195 391232 394553 401379 387614 394852 435534 432492 783979 810479 40.55 68.0 2
09:40:08 2023-09-28 484104 483400 105673 101641 173888 181289 188130 187852 104295 105717 130498 131503 160346 161168 506050 540646 1294899 1270120 489024 510813 144147 127608 154493 155878 189377 185090 174935 175481 105872 104340 331629 299424 878175 880130 232009 229023 306969 310873 378360 369817 369294 373026 373314 375190 338113 376816 856674 903610 609624 522543 337875 332027 392158 387610 395001 398778 392089 396719 431130 433052 770231 808683 40.55 68.0 2
09:40:09 2023-09-28 481849 485616 105715 101575 174209 180964 188688 187557 104295 105717 130532 132096 161023 161066 505829 540919 1283686 1266741 494783 513826 144287 127717 154432 155031 189342 184925 174535 175604 103565 104698 332871 300769 884462 883775 230497 229649 309324 309931 377260 369659 371759 372036 372198 374370 339409 376816 854583 898589 612482 516633 338479 331776 390224 386555 394553 402508 387542 394549 429049 433102 781131 806322 40.55 68.0 2
09:40:10 2023-09-28 481777 482685 105643 101641 173495 181388 188061 188147 104192 105785 130281 131503 159869 161738 505691 545130 1287480 1265014 490529 514445 143888 127643 153995 155065 189045 185090 174500 175166 105584 104515 334470 303089 871658 880400 230533 229388 310455 311166 378713 369637 369380 373616 372947 376537 339541 374925 857854 903880 612609 520985 337762 333559 387993 387502 396745 400076 390220 393009 431650 433003 774833 809293 40.55 68.0 2
09:40:11 2023-09-28 487188 482690 105677 101649 173776 181254 188096 187852 104192 105683 130316 131503 160380 161168 506050 541099 1272787 1259554 497538 510849 143689 127854 153747 156347 188748 185125 174222 175604 105657 104548 332247 303987 867546 885725 229782 229967 306502 308958 381182 368705 369524 369907 371902 377802 337568 376816 853002 892056 609624 513657 339199 331274 387740 387898 394517 401307 386889 393917 433084 432423 785410 814017 40.55 68.0 2
09:40:12 2023-09-28 486693 482726 105501 101641 173344 181254 188061 187852 104440 105717 130316 131470 160380 161168 505333 544233 1285653 1261383 486629 510813 143888 127432 154315 155961 189136 184878 174256 175499 105848 104450 332871 300696 878868 884779 231074 229007 308706 309391 379038 366679 367822 374035 371985 376607 336009 377083 855800 893212 609624 519745 337249 331812 388029 390129 393302 398884 390467 394512 433300 431553 770267 811703 40.55 68.0 2
09:40:13 2023-09-28 485484 482315 105707 101476 174083 180964 188096 187003 104263 105649 130532 131437 160380 160877 506050 537431 1282007 1263215 492375 510777 144147 127432 154278 155376 189342 184467 174535 175114 105652 104068 331629 297212 880535 882896 230497 229023 306969 312048 377224 367561 369560 372036 372198 374336 336551 377387 853002 899011 605310 516523 337507 331668 391881 387610 393195 401165 387434 396157 430186 431047 779285 808056 40.55 68.0 2
09:40:14 2023-09-28 486866 482690 105518 101571 174053 180929 188653 187003 104088 105683 130255 132282 160655 161548 505829 546930 1276332 1254890 496649 513826 143685 127717 153934 155774 188417 185171 173788 175604 104247 104594 334470 303561 866853 884109 229033 229113 306537 310286 379038 368445 371909 369907 371050 377468 337059 376282 854854 894767 618409 516267 338719 331507 387993 387862 396627 401343 386889 393045 433012 432623 781758 811394 40.55 68.0 2
09:40:15 2023-09-28 485035 483405 105385 101645 172903 181325 187266 188181 103914 105819 129850 132262 159869 162168 505333 537809 1284740 1274313 495316 510059 143689 127432 153781 155410 188748 184796 174222 175359 105511 104068 331000 301097 873846 879236 229782 229649 308415 311827 378375 369564 367715 369763 372875 377040 337425 373757 854065 906491 620094 519745 339262 329773 390043 387466 396889 398884 387506 395094 431686 433016 778731 806929 40.65 68.0 2
09:40:16 2023-09-28 487565 484659 105800 101264 173386 178222 188550 187454 104199 103107 130143 131404 159869 160654 505420 536263 1279891 1261383 491643 509307 143822 127398 154209 155410 189176 184796 174535 175114 105511 104165 332871 299008 874092 882787 230139 228508 306969 310655 377828 367302 369228 372561 373017 374370 335539 377083 853002 894849 619859 516449 337762 330808 391051 387754 392198 400709 390471 396267 431650 430513 778731 806929 40.55 68.0 2
09:40:17 2023-09-28 482153 483176 105492 101513 173499 180964 188061 187557 104295 103051 130316 131470 159903 161168 505691 545845 1292948 1266039 489024 510454 143820 127011 154570 155463 189170 184256 174674 174939 105848 104068 331936 300850 882920 881667 231074 227589 306969 309896 376694 368705 370853 374071 370979 376268 337603 375145 856674 904329 616959 516635 333753 332315 388029 385976 394240 399795 391055 394233 429085 431803 767980 806893 40.55 68.0 2
09:40:18 2023-09-28 484742 482351 105591 101360 174044 177474 188688 186935 104295 105683 130316 131437 160380 160586 503861 544747 1276406 1252148 486702 510813 143740 127432 153640 155410 188748 184925 173944 175359 105331 104068 333191 302415 873226 882787 230104 227799 306502 308023 378966 367632 369596 372036 369389 375487 336587 376282 855460 893580 592254 514912 336445 332675 387813 387610 393819 401200 389698 391993 431506 431011 777073 809293 40.65 68.0 2
09:40:19 2023-09-28 487215 483369 105424 101649 173188 181218 187732 187948 103914 105717 130004 132096 160365 162031 506694 545663 1285514 1265595 492511 513826 143321 127683 153401 156204 188121 185054 173391 175289 104029 104802 334810 302550 863508 880478 229856 228901 306969 309156 379038 369556 367234 372036 369942 377169 337295 373939 855460 902883 614059 519672 336736 331238 387339 387826 395665 398255 387578 392103 432976 433016 771360 810433 40.55 68.0 2
09:40:20 2023-09-28 488520 482726 105458 101360 173464 180929 188027 187688 104088 105723 130247 131437 159869 161100 505691 540643 1272750 1261383 496370 512373 143279 127547 153503 155410 188156 185054 173391 175604 105409 104003 330065 302060 867644 881504 229782 228972 306789 311777 378713 366865 368788 369691 372021 378925 336620 375191 852900 895499 616959 516633 338479 328742 387777 387862 392127 398884 385729 394512 433288 430226 781684 808074 40.55 68.0 2
09:40:21 2023-09-28 488756 485003 105795 101366 173352 178222 188550 187715 104199 103183 130247 131371 160346 160620 503950 545590 1282007 1255715 489024 510777 143364 127472 153644 155410 188714 184796 174343 175324 105777 104068 336377 302060 875573 881467 230533 227799 306969 307988 377828 365358 368377 373088 369907 374370 334494 377083 856674 888517 609624 516633 333753 331507 387957 387409 390957 398290 389843 392139 430365 429161 770231 808646 40.55 68.0 2
[truncated: 155,332 more chars]
