# Supplementary material for: Methods for Estimating the Detection and Quantification Limits of Key Substances in Beer Maturation with Electronic Noses
Source: Sensors (Basel). 2024 May 30;24(11):3520. doi: 10.3390/s24113520 (PMC11175341; doi:10.3390/s24113520)
Supplement: Supplementary file 1 [file sensors-24-03520-s001.zip › Data/2-Phenylethanol/raw data/Day 3/10ppm2.txt]

Time Date R01 R02 R03 R04 R05 R06 R07 R08 R09 R10 R11 R12 R13 R14 R15 R16 R17 R18 R19 R20 R21 R22 R23 R24 R25 R26 R27 R28 R29 R30 R31 R32 R33 R34 R35 R36 R37 R38 R39 R40 R41 R42 R43 R44 R45 R46 R47 R48 R49 R50 R51 R52 R53 R54 R55 R56 R57 R58 R59 R60 R61 R62 T01 H01 Phase
09:46:00 2023-09-28 359716 354494 91240 89190 143503 144667 146740 146587 96487 95329 108647 110296 133068 134577 378632 408508 1072882 1060279 391756 403400 123896 110584 122525 124276 146731 141300 133679 134542 86500 88230 275010 242563 713803 716180 220290 219035 285566 290819 340878 332823 349343 351217 364391 367295 345632 380715 754328 801401 546477 457191 308302 302438 351974 351591 368369 371715 372729 380583 414876 417585 675365 701101 40.65 67.7 1
09:46:01 2023-09-28 359139 354530 91388 89370 139799 144769 146464 146005 96487 95232 108729 112892 133172 134543 378366 408795 1072991 1057071 387443 403116 124067 110431 122441 123867 146319 141273 133746 134521 86500 88198 275010 242015 714286 716180 220290 219035 286879 290409 340291 333364 349415 350746 364391 367878 343273 382150 753534 793419 546477 454610 308592 301197 351758 351771 368513 372070 372911 377226 415056 419774 673624 701101 40.65 67.7 1
09:46:02 2023-09-28 359427 356499 91365 89194 143625 144769 146429 146209 96487 95523 108647 112959 133168 134543 378027 408186 1072230 1057426 390570 403400 124238 110695 122525 124242 146951 141371 133750 134639 86559 88198 273935 242015 713975 716180 220290 219035 286441 290409 340627 333311 351834 350458 364320 369389 346855 378285 755187 800265 550481 460660 308877 300283 353716 351771 366560 369863 373930 378362 415056 416450 668985 700769 40.65 67.7 1
09:46:03 2023-09-28 358605 355743 91399 88950 140270 145105 147199 146315 96519 95006 108864 112892 133135 134104 378380 410051 1069949 1060439 387587 403116 124476 110321 122779 123867 146559 144936 134082 134108 86677 88346 273500 242015 718902 716180 220255 219035 286879 288883 340363 333870 347278 350710 364462 368979 345876 378393 754863 793383 541289 460007 306712 300740 354002 351524 366560 370109 374112 378398 415056 415832 666984 701101 40.65 67.7 1
09:46:04 2023-09-28 356516 354277 91294 89100 143708 144428 146774 146005 96487 95264 108647 112926 133102 134171 378632 406038 1072123 1062439 389889 403471 123863 110431 122618 124242 146731 145037 133645 134542 86788 88464 276352 243238 715082 714294 220149 219578 286700 288703 342019 333148 349558 353798 364938 367878 344901 382937 759113 797344 545143 457335 306100 303106 351119 351096 367664 371253 375777 375758 414984 419811 669532 702097 40.65 67.7 1
09:46:05 2023-09-28 359487 354237 91403 88978 140264 144568 146464 146040 96487 95232 108647 112926 133172 134171 378063 404788 1072123 1063239 391930 403451 124067 110618 122441 124157 146455 141371 133738 134373 86441 88230 272645 243147 712272 711342 220326 219520 285601 288775 341430 333364 348291 353906 364427 367843 344901 380715 756361 793419 543264 457366 306748 302893 350912 351240 367413 370971 374615 377937 414912 417292 669349 703021 40.65 67.7 1
09:46:06 2023-09-28 360519 355192 91254 89137 140170 144398 146740 146315 96487 95612 108647 110331 133660 134137 378027 404824 1072919 1066241 392208 403116 124067 110431 122441 124157 147023 145037 133645 134415 86559 88198 275784 242733 711843 711342 220326 219035 285695 290409 340914 333364 348291 353906 363335 367878 345388 380679 756250 793383 546477 458056 306748 302150 350912 351524 367700 371218 375172 375493 415056 417727 670481 703095 40.65 67.7 1
09:46:07 2023-09-28 358669 353993 91399 88978 143673 144398 146808 146213 96519 95200 108647 112848 133102 134137 378632 406038 1076075 1068977 390403 403435 124271 110465 122441 124124 146765 141398 133645 134322 86559 88230 273935 242733 715565 713357 221705 218847 286472 290517 340914 333834 348291 351650 362212 367913 350043 378538 760782 796724 546477 459135 306604 303296 351866 353798 367556 371041 375026 379466 416375 417398 667529 701420 40.65 67.7 1
09:46:08 2023-09-28 359041 356516 91365 88946 140262 144428 146808 146040 96686 95362 108647 112926 133135 134137 378668 406332 1076075 1069737 387551 403435 124271 110431 122872 124038 146834 145037 133679 134415 86559 88170 275010 242051 711333 714874 221670 218132 287283 290409 340685 333870 347314 351880 362755 370118 343308 381022 759098 793310 543808 458705 306784 301902 351708 351880 368253 370145 375209 376094 416340 417727 669459 701952 40.65 67.7 1
09:46:09 2023-09-28 360024 353998 91336 88946 143769 144620 147460 146863 96519 95200 108680 112926 133135 134500 378632 404842 1075934 1068977 389852 403400 124271 110618 122610 124157 146972 141291 133679 134289 86500 88198 275010 242015 712707 713357 221705 218659 286593 290946 340627 333366 350799 351735 362903 370012 346365 378321 760202 793313 539805 460007 306712 301268 351974 353870 366310 369968 375172 377226 416995 416159 670110 701916 40.65 67.7 1
09:46:10 2023-09-28 356832 354268 91403 88978 139963 144568 146498 145904 96784 95136 108680 112736 133185 134142 378438 405160 1078403 1069737 384583 403435 124514 110431 122694 123867 146490 145156 134175 134217 86677 88198 273821 242599 715678 714368 220361 218354 287913 288793 340949 333870 347242 351844 363335 371262 345876 378465 755739 791183 543264 460007 307341 301938 351974 351880 365424 370145 375777 377190 416959 414018 665533 703872 40.65 67.7 1
09:46:11 2023-09-28 355071 355743 91399 88970 140199 144831 146498 146055 96487 95039 108680 112736 133135 134070 378632 405160 1079169 1066699 384618 403471 124271 110431 122787 124157 146559 144967 134447 134378 86939 88464 273935 243310 714751 714331 220837 218930 288702 288595 342573 333726 347242 351880 364391 371262 342961 382327 758464 784369 541454 460007 306676 302113 351420 351844 364073 371218 376346 377226 417404 415606 667492 701101 40.65 67.7 1
09:46:12 2023-09-28 355569 353998 91428 88978 140638 144398 147457 146213 96487 95168 108680 112848 133135 134137 378668 406038 1081469 1066699 384925 404415 124153 110618 122441 124124 146765 141300 133645 134750 86500 88230 273500 243598 707922 712852 220326 219495 287890 288454 342983 333834 347242 351916 364142 371227 342852 380751 756881 784369 539313 458412 307197 302610 351974 351519 367151 372118 375759 379466 417332 414989 669349 702947 40.65 67.7 1
09:46:13 2023-09-28 355722 353993 91336 89011 143643 144568 146925 146277 96519 95491 108680 113071 133210 134577 378344 405716 1082087 1068020 390368 403184 124105 110636 122357 124466 146114 142133 133641 134940 86500 88621 273935 244976 704223 714368 221014 219035 287032 289230 342983 331780 349415 351916 363335 369425 342925 383055 756881 791183 543264 453291 306856 302185 351479 351880 366302 373519 374076 376058 415104 415249 674686 701952 40.65 67.7 1
09:46:14 2023-09-28 357681 354525 90831 89288 143438 144735 146501 146860 96454 95523 108647 113149 132885 135017 377495 406038 1084463 1062805 387551 403435 123863 110695 122273 124276 146527 141398 133679 134356 86441 88230 271129 243526 712454 712115 221050 218694 287283 288793 341982 333364 349943 351578 363045 370118 344647 381610 756324 792194 540630 457225 306676 300177 354716 353725 365317 371928 373893 378398 416375 414053 673450 700806 40.65 67.7 1
09:46:15 2023-09-28 356580 354241 91399 88978 143499 144532 146602 146243 96487 95297 108647 112926 133068 134171 378099 410051 1078954 1059684 384618 403435 123896 110729 122703 124276 146765 142105 133645 134542 86500 88230 275913 243526 709011 717265 220361 219035 288124 288879 342717 333599 348607 350746 365010 371783 342961 381918 752434 788879 546477 457371 306424 300775 355451 351844 364912 372366 374943 378470 415104 416224 673450 701101 40.65 67.7 1
09:46:16 2023-09-28 356076 355299 91365 89223 139963 144769 146464 146243 96454 95784 108647 113082 133164 134543 378596 407508 1079169 1057352 387206 404288 124119 110661 122525 124209 146201 141572 133712 134614 86559 88230 278217 245013 717233 717411 219877 220123 287675 288486 342731 333184 349236 351663 366773 369977 342672 382836 755288 795181 544088 455970 306748 302114 351758 350248 365424 373115 374907 378326 414948 415981 674553 699997 40.65 67.7 1
09:46:17 2023-09-28 357338 354494 91365 89100 143603 144632 146774 146553 96487 95427 108613 113082 133068 134763 378078 406332 1079169 1053951 389852 404608 123863 110772 122441 124414 146493 142237 133520 134542 86559 88625 277926 244940 710809 717411 220979 219719 285530 290517 342947 332319 349379 351844 364938 367843 344901 383019 754635 793347 547812 455253 309028 301655 351974 351240 368772 373483 374003 378059 414984 418349 678140 700806 40.65 67.7 1
09:46:18 2023-09-28 358634 356499 91303 89218 139770 144765 146791 146277 96454 95362 108647 113082 133152 134729 378027 407579 1072991 1057426 390882 403364 123830 110772 122703 124242 146475 142133 134019 134445 86939 88524 273935 242590 708403 718429 220149 219354 287140 291024 340949 333834 349308 351240 364938 369789 346746 382206 754724 799672 550815 460007 309759 301055 354821 351771 367664 370109 374039 378398 417404 419702 669459 701064 40.65 67.7 1
09:46:19 2023-09-28 358093 353958 91419 88946 140787 144198 146808 146315 96487 95265 108680 112892 133135 134137 378027 408795 1069949 1060166 387551 405734 124271 110397 122694 123834 147209 144861 133864 134284 86677 88138 271977 241809 734017 716180 220290 219639 287310 288883 340363 333870 348291 351240 365522 370083 344306 380679 755399 800237 545143 458412 309283 300913 354607 351519 368520 370935 373857 378290 417885 418207 671248 700880 40.65 67.7 1
09:46:20 2023-09-28 358093 353467 91365 88946 139944 144432 146774 146315 96487 95233 108647 112892 133068 134137 378078 408759 1072862 1061680 390646 403256 124343 110262 122779 124109 147036 141707 133948 134373 86912 88556 275872 241228 720264 716180 220696 219390 287377 290409 340363 333870 349343 351235 365380 369789 344341 381828 755399 799071 546477 456006 309028 300951 351974 351735 368772 371218 373739 378362 417404 418643 673450 701101 40.65 67.7 1
09:46:21 2023-09-28 359879 353958 91365 89161 143638 144807 146464 146005 96487 95297 108647 112926 133164 134543 378027 408795 1072991 1058654 387551 403080 124238 110584 122525 124242 146455 141723 133746 134390 86618 88198 287501 241228 713113 716682 220326 219530 287283 290842 340363 333870 349379 351488 365273 369836 347519 382900 756471 800127 543264 460333 308883 302866 354716 351591 367485 370074 374039 378398 417404 417691 671829 701255 40.65 67.7 1
09:46:22 2023-09-28 358339 353958 91399 89161 140690 144530 147218 146481 96519 95168 108647 112858 133102 134104 377761 410613 1069949 1059684 387587 402797 124357 110287 122866 123834 146800 144931 133956 134070 86677 88106 275010 241264 718471 716144 220326 219377 287395 288775 340363 333870 348291 351240 365522 369789 343343 380985 752398 800237 546477 458705 309028 300951 353716 351771 368513 370109 373739 378326 417404 417727 671432 701101 40.65 67.7 1
09:46:23 2023-09-28 359357 352403 91365 88982 143708 144498 146774 146315 96487 95329 108647 112970 133102 134137 377459 408795 1072991 1058931 387551 402797 124271 110431 122441 124206 146800 144967 133679 134103 86618 88166 273500 241228 712238 719449 220731 219969 287032 291024 340220 333532 349236 351380 365380 369942 347592 378321 756199 799672 543808 458375 308266 300949 354465 351506 367664 370109 374039 378290 417404 417691 669459 701064 40.65 67.7 1
09:46:24 2023-09-28 358589 353427 91407 88950 139971 144517 146498 145971 96784 95362 108680 112959 133189 134450 377761 408795 1069949 1059684 387587 403080 124271 110364 122694 124038 146490 144989 134154 134166 87229 88045 273821 241639 717692 712151 220290 219719 287283 288775 340602 333870 348291 351240 365558 369564 343308 378501 752434 799672 542474 459355 309028 301197 353965 351807 368513 370109 373474 378362 417151 418393 673266 700769 40.65 67.7 1
09:46:25 2023-09-28 359644 353467 91303 89161 143507 144398 147130 146349 96487 95200 108647 112926 133068 134137 379484 408186 1069949 1058931 387551 402761 124238 110397 122863 124452 146524 141707 133881 134407 86880 88527 274188 241496 711588 718938 220802 219543 287140 290928 340363 333870 349379 350422 365237 369789 344563 382405 754066 800228 546477 457377 309283 301197 351974 351807 368772 372070 373438 378362 417404 418973 675365 701101 40.65 67.7 1
09:46:26 2023-09-28 359962 353962 91240 89092 143507 144620 147460 147067 96487 95232 108647 113004 133068 134500 377459 407579 1072991 1057034 389707 403080 124153 110618 122525 124209 146972 141389 133645 134508 86559 88198 275010 241604 709782 718318 220979 219719 287283 295455 340878 333870 349907 351807 365522 369565 344789 383019 754635 797890 543264 456396 309247 303296 354357 351663 369184 372224 373893 378218 417849 418794 676252 702794 40.65 67.7 1
09:46:27 2023-09-28 360853 353462 91303 88978 140411 144769 146429 146243 96487 95362 108613 113004 133047 134171 377775 410649 1075925 1059573 390737 403028 124343 110636 122610 124314 146317 141768 134023 134716 86559 88230 273935 242015 711896 718429 220944 219684 286879 295419 340878 333546 349907 351276 365237 368979 344306 383055 754066 797907 546477 455737 309283 301655 351974 351844 368808 372924 373479 378059 417404 418973 674613 701101 40.65 67.7 1
09:46:28 2023-09-28 360030 353467 91240 89194 143438 144667 146705 146689 96487 95427 108647 113037 133068 134543 377459 406972 1072862 1058931 392062 403400 124067 110772 122441 124242 146731 141300 133612 134542 86559 88198 275010 242015 713854 716180 220361 219684 286879 295873 340914 333316 352835 351519 365273 369871 346855 378357 757416 800127 542474 460987 309539 301055 354967 351375 367111 370109 374076 381667 417296 417363 670798 701064 40.65 67.7 1
09:46:29 2023-09-28 357951 355505 91484 88978 140104 144181 147665 146659 96519 95200 108680 112892 133135 134104 378064 409440 1069949 1060128 387587 403400 124514 110397 122694 123834 147382 144658 134082 134087 86677 88045 276352 241845 716676 716144 220326 219719 287068 288793 340878 333870 348291 351276 365558 370083 344306 378501 755399 800237 543264 460007 306424 300986 353965 351807 367700 370109 374039 378434 417404 417727 670444 701101 40.65 67.7 1
09:46:30 2023-09-28 357408 353427 91303 88978 143717 144668 146464 146586 96487 95297 108680 112926 133168 134142 378027 409960 1069949 1059684 387587 402797 124271 110397 122872 123834 146455 144971 133742 134183 86559 88106 273935 241389 717440 718902 221076 219613 287176 290819 340506 333798 350836 351627 365929 369942 346121 381700 755399 793310 546477 461572 306315 301655 355432 351771 367147 370004 376346 378470 415056 419405 665533 701101 40.65 67.7 1
09:46:31 2023-09-28 357591 353422 91654 88946 140913 144030 147457 145806 96784 95070 108939 112780 133444 133885 378063 407579 1069949 1060166 387623 405270 124238 110618 122441 124276 146731 141300 133645 134373 86500 88198 275913 243111 713740 715380 220290 219898 287081 290312 342500 333870 347242 351844 366622 369565 345876 378501 754635 793310 547812 460512 306100 301763 354002 351488 367111 371218 377766 381630 414768 419405 667541 700383 40.65 67.7 1
09:46:32 2023-09-28 356480 353985 91303 88978 143542 144668 146498 146005 96519 95329 108680 112959 133172 134171 378114 405716 1072882 1060508 390476 403400 124362 110721 122779 124485 146283 141468 133843 134538 86618 88166 273935 243346 708644 713211 220944 220405 287323 290431 342983 333582 350799 354907 365487 368685 345876 381865 759701 797871 543264 458380 306784 303106 351974 351807 368548 372070 376043 376094 415056 418678 671506 703095 40.65 67.7 1
09:46:33 2023-09-28 358094 355743 91399 89100 139878 144904 146498 146315 96487 95427 108680 112926 133102 134602 378063 404788 1075239 1066699 391894 403400 124238 110618 122441 124242 146559 145037 133645 134546 86618 88198 273500 242805 708818 712754 221741 219754 286485 295505 341946 333870 349098 353906 363335 368685 343343 381865 759098 800112 548146 459135 308266 304171 351830 351771 368664 371632 375897 379466 419770 418830 669459 704094 40.65 67.7 1
09:46:34 2023-09-28 357555 353462 91403 88978 139938 144432 146808 146315 96519 95232 108830 110395 133520 134627 378380 408190 1079111 1071224 390368 406110 124343 110636 122779 124314 146627 141203 133679 134415 86559 88230 273500 241872 713233 714368 222052 219249 287283 291334 341430 333870 348327 351916 363335 370118 344341 380751 759098 793383 545143 458412 308556 302397 351974 351880 368808 371253 376043 376094 416375 419008 669495 701952 40.65 67.7 1
09:46:35 2023-09-28 359110 355739 91336 88982 139911 144692 147050 146715 96784 95394 108647 112926 133102 134137 378063 405125 1076038 1069737 387587 403116 124238 110618 122525 124242 146916 144967 133645 134327 86618 88198 275010 242015 723616 713357 222399 219070 287283 295038 341659 333654 350836 353653 364178 372233 346855 380570 758622 793313 545143 461314 310528 302574 351974 354370 366560 371218 376770 378326 418167 416486 667492 701952 40.65 67.6 1
09:46:36 2023-09-28 355013 356008 91480 89215 140787 144462 147319 146177 96851 95394 108729 113182 133402 134070 377883 406038 1078954 1066699 384618 403149 124205 110584 122525 124157 146765 141300 133612 134441 86677 88230 275474 243598 719408 713261 221014 219754 288210 289041 342983 333870 347314 353906 365230 372079 342925 381559 756917 784405 546477 458705 307341 302254 351974 351807 365168 372402 377414 377226 415104 414053 669459 702794 40.65 67.7 1
09:46:37 2023-09-28 354817 353462 91303 89161 143173 144598 146705 146277 96487 95394 108572 112892 133106 134137 378063 405107 1082087 1066699 386389 403435 123863 110618 122703 124242 146424 141741 133650 134415 86441 88617 273935 245141 713131 713247 221528 219613 287652 288667 342947 333654 350836 354871 364938 370118 342925 384231 759062 788734 551815 455641 308592 303142 351528 353616 367700 374640 376346 377226 416340 418416 674650 701916 40.65 67.6 1
09:46:38 2023-09-28 355659 353989 91207 89288 139918 144769 146191 146414 96454 95783 108280 113340 132931 135017 377495 405395 1084426 1063597 387551 404379 123660 110806 125360 124242 145844 141468 133294 134971 86559 88230 275474 243147 705776 712079 221705 219485 287688 288775 342742 333364 351002 351916 364136 370189 345876 383019 755739 790624 546477 455356 309975 302151 351974 351880 366596 372640 373183 380546 420327 416344 678252 704558 40.65 67.7 1
09:46:39 2023-09-28 356076 354024 91240 88982 143669 144432 146774 146587 96487 95362 108647 112926 133102 134171 377812 408830 1080519 1060471 387531 403184 124481 110687 122779 124347 146491 141774 133578 134441 86880 88407 273935 243382 710883 716180 221324 219035 288340 288775 342731 333726 349343 351276 364974 371818 344611 382602 752434 790030 546477 458056 308556 300986 355003 353870 366302 373186 375777 378506 417545 415867 673450 702596 40.65 67.6 1
09:46:40 2023-09-28 355573 354308 91303 89182 143647 144769 146464 146005 96519 95394 108680 112926 133164 134171 377495 408830 1080702 1060439 385160 403400 123863 110618 122357 124242 146252 145161 133717 134432 86500 88230 276352 243526 708653 717846 220979 219719 288133 288797 342983 333599 348852 350746 365594 371783 344901 382478 755751 792194 549146 455714 308447 302467 354967 351096 365317 373603 375026 378290 415020 415832 673624 701101 40.65 67.6 1
09:46:41 2023-09-28 356476 353998 91273 89007 140148 144667 146774 146587 96487 95588 108813 110405 133336 134882 377208 408335 1078256 1058767 391471 402992 124020 110823 122525 124242 146493 142237 133244 134937 86559 88617 273935 243490 708133 712151 221324 219933 286186 295074 342983 332859 350436 351916 365273 367913 343308 384214 756471 793347 547812 456742 308592 301938 352010 351488 368513 374079 374916 378362 415020 418385 674686 701101 40.65 67.6 1
09:46:42 2023-09-28 358161 353458 91240 89288 143542 144769 146293 146005 96487 96132 108572 112993 133039 134984 376928 405160 1075897 1057426 392244 403116 123863 110806 125517 124242 145980 141572 133310 134508 86441 88230 275474 243490 707475 716216 221324 220097 286879 292054 341695 333618 350997 351735 365416 368908 347592 382873 755799 800127 543808 458608 309757 301268 354502 351880 369076 372189 374003 378398 415104 419008 672641 700990 40.65 67.6 1
09:46:43 2023-09-28 359826 355756 91355 89370 140179 144458 147665 146863 96686 95622 108771 113182 133369 134872 376327 407579 1069949 1057825 390646 402689 124238 110695 122525 124071 146972 144834 133889 134314 86559 88170 272645 241059 719248 716247 221014 219754 287283 295419 340638 333870 349415 351807 365558 370153 344859 383055 753534 800192 550481 456043 309538 300913 353965 351844 369400 372924 374039 378398 415104 418973 673660 701793 40.65 67.6 1
09:46:44 2023-09-28 358910 353458 91332 89255 143507 144799 146740 146515 96519 95329 108647 112881 132977 134171 377230 409670 1069812 1057426 389671 402195 123896 110618 122703 123901 146527 144931 133645 134373 86971 88464 273935 241764 710087 718429 221218 219921 287701 291848 340734 333726 350328 351807 365558 369859 345137 383651 758269 799672 541947 456006 309757 301691 353965 351880 369400 372924 374076 378434 417994 419044 674136 701101 40.65 67.6 1
09:46:45 2023-09-28 360849 352474 91403 89137 140411 144769 146429 146040 96487 95362 108680 112959 133168 134577 377495 407258 1071327 1058931 390570 402852 123896 110806 122525 124190 146217 145156 133742 134530 86559 88230 272645 241639 713854 712115 221324 219754 287283 295455 340949 333870 350189 351807 365309 369565 345101 383634 754635 799708 540133 456778 309538 301691 354002 351591 369372 373199 374391 378254 418585 418901 677288 702448 40.65 67.6 1
09:46:46 2023-09-28 359492 353467 91177 89288 143507 144932 146740 146587 96487 95491 108647 112993 132885 134171 377230 406687 1072919 1061680 393158 403184 124679 110670 122610 124466 146627 141741 133578 134407 86971 88166 275913 241979 708775 712151 221324 219754 288568 295387 340878 333870 349415 351844 365594 372793 344895 382478 752470 800309 540630 457408 309671 301268 354002 351880 369660 371809 374076 381359 415139 419044 673450 701101 40.65 67.6 1
09:46:47 2023-09-28 359423 352439 91451 89133 143573 144432 146774 146315 96519 95362 108680 112926 133010 134137 377194 407614 1069949 1059541 387551 402833 124100 110465 122441 123867 146629 144764 133553 134103 86500 88138 275010 241059 712684 716247 221014 219754 287283 295283 340914 333870 349415 351844 365558 370153 347838 381304 757491 802539 545143 460660 309138 302866 354716 351663 368333 371041 373930 378434 417404 418385 669532 701568 40.65 67.6 1
09:46:48 2023-09-28 356866 352368 91365 88946 140166 144364 146740 146312 96919 95687 108813 110417 133624 134070 377883 408330 1069764 1059499 390368 402618 124238 110364 122779 124038 146731 144861 134192 133969 86852 88166 273500 241228 718122 718355 221183 220062 287283 290409 340878 335759 349343 351807 366072 370118 345308 381828 755799 800838 550815 458705 309538 301232 354752 351844 368808 371183 374039 378434 417994 418973 671432 701101 40.65 67.6 1
09:46:49 2023-09-28 357841 352372 91365 88978 140295 144398 146774 146280 96487 95329 108647 112970 133068 134137 377423 408186 1072825 1059684 387551 402195 124271 110397 122694 124124 146765 144967 133645 133977 86677 88166 274188 241228 718983 717411 220731 220123 287481 290983 340627 335165 349236 351627 365416 369977 347838 378357 758084 799635 542474 460007 308556 301197 355396 351303 367628 370109 375172 378470 417994 417549 670444 701064 40.65 67.6 1
09:46:50 2023-09-28 357951 355505 91710 89157 140715 144530 147247 146143 96984 95459 109064 113226 133102 134104 378027 408795 1072862 1061530 387551 403044 124681 110431 122779 124247 146932 141008 133864 133666 86677 88045 273500 242051 714981 715160 220979 220062 287283 290517 340914 335759 348255 351771 366622 370118 344306 380715 753534 800155 543808 460660 308515 301232 355003 351807 367664 371183 375172 378470 417994 417727 669422 701793 40.65 67.6 1
09:46:51 2023-09-28 357338 352403 91386 89104 140179 144353 147562 146312 96784 95168 108680 112780 133102 133977 377423 409924 1069949 1060091 387587 402195 124476 110287 123153 123834 147793 141139 134285 134196 87035 88101 273935 241872 719367 717411 221147 220229 287580 290372 340878 335759 348817 351524 366587 370944 346709 380985 753497 797871 524533 461203 308657 301902 355236 351771 367111 370109 376346 378470 417404 417070 665533 701101 40.65 67.6 1
09:46:52 2023-09-28 357591 352333 91399 88918 140571 143996 147457 145705 96916 95039 108939 112635 133490 133540 378027 407543 1069949 1060166 387587 402761 124271 110431 122694 123867 146765 144861 133956 134103 86559 88230 273500 243319 730735 715380 220979 220251 287283 290517 342742 335759 348010 351844 367462 370118 346121 380679 756527 793347 546477 460660 306676 304373 355432 351519 367413 371928 378487 378326 414912 418171 667978 700917 40.65 67.6 1
09:46:53 2023-09-28 358098 353453 91353 88978 143542 144568 146429 146005 96487 95427 108680 112926 133147 134598 377495 404501 1075925 1063313 391760 403256 124138 110636 122525 124347 146181 141371 134011 134504 86880 88198 273935 242733 713733 711342 221267 220299 287292 290819 342983 333870 348817 355409 366622 369530 346365 382441 756881 797907 543264 458705 306676 304030 351974 351488 368513 372366 377414 377190 415056 418973 669495 703095 40.65 67.6 1
09:46:54 2023-09-28 357268 355707 91365 89223 139853 145105 146498 146112 96487 95297 108647 113082 133068 134230 377194 403543 1072882 1065630 391617 403435 123863 110431 122441 124157 145971 144967 133394 134289 86559 88230 273065 242733 715464 711342 221515 220440 286991 291289 342464 333834 349115 354907 366043 369911 346709 382727 758915 802154 548813 459337 309097 303816 351830 351627 369618 372295 376310 376816 417404 418759 670298 703095 40.65 67.7 1
09:46:55 2023-09-28 358089 352434 91365 89166 143708 144863 147180 146277 96919 95687 108729 113137 133369 134475 376785 403400 1077577 1069545 390955 403080 124153 110584 122525 124452 146627 141615 133612 134382 86559 88198 273935 242482 717965 711342 222208 220062 286991 295837 341946 333870 348852 354639 364391 368979 344306 382441 759098 797907 546477 458705 308556 302714 351974 351807 368772 372331 376346 377154 417404 418973 671469 704094 40.65 67.6 1
09:46:56 2023-09-28 357550 352403 91403 88978 143643 144568 146464 145768 96487 95394 108680 113004 133152 134171 377459 403579 1075202 1068217 391581 403400 124067 110584 122441 124124 145980 144993 133717 134171 86500 88230 273935 242015 716181 713261 222115 220158 287032 291642 342321 333798 349272 355085 364796 369942 347592 383806 759062 797907 543264 458705 308266 302821 351330 353870 369364 371774 376346 379735 416340 420964 670444 701952 40.65 67.7 1
09:46:57 2023-09-28 359867 355857 91425 89162 140067 144769 146973 145971 96885 95394 108830 112926 133147 134142 378408 405822 1076001 1069737 387587 402797 124481 110636 122441 123867 146951 141273 133725 134192 86559 88198 273935 242015 712204 713357 222399 219377 287688 295419 341670 333870 349098 353906 364136 371227 345379 382441 759553 793383 540630 459355 308556 302822 351974 353870 369364 372331 376346 377793 417616 419008 669844 701952 40.65 67.7 1
09:46:58 2023-09-28 357834 352403 91399 88946 140104 144398 147442 146315 96816 95329 108680 112926 133102 134137 378041 406038 1076038 1069737 387551 402797 124271 110431 122863 124452 146490 141572 133881 134441 86880 88588 273935 241872 716170 715343 222257 219508 287890 291230 341670 333870 349098 353616 366140 371191 345343 381865 759636 799698 545143 459355 308338 302610 351974 353870 369328 371774 376346 377190 417580 418973 669495 701952 40.65 67.6 1
09:46:59 2023-09-28 358843 352408 91365 89007 140565 144353 147460 146312 96717 95362 108647 110331 133570 134137 377459 405714 1077602 1069737 387479 402195 124271 110584 122787 124038 146972 145148 133645 134103 86559 88198 275010 241604 715131 714368 222399 219035 288093 290819 341946 333870 348852 351916 364136 371522 345343 382750 759062 793383 543264 459355 308338 302610 351974 354370 369328 372070 376346 377793 417580 418973 669459 701952 40.65 67.6 1
09:47:00 2023-09-28 358339 352403 91394 89100 140675 144398 146774 145840 96816 95362 108680 112892 133302 134408 377775 405822 1079074 1071187 389223 402052 124376 110602 122525 124109 146559 141203 133612 134293 86618 88230 273500 241764 714698 714368 222364 219035 287800 291024 341767 333870 349343 353657 364711 371227 345343 381865 759098 793310 539313 459681 308556 302610 351974 353870 368808 372070 376609 377226 418202 418973 669459 701952 40.65 67.6 1
09:47:01 2023-09-28 357832 352368 91303 88982 139875 144568 146464 145870 96487 95232 108647 112926 133168 134142 376928 406038 1079169 1069737 388984 402797 124100 110431 122525 124333 146319 145002 133725 134175 86559 88198 275010 241809 713742 714874 222399 219377 287890 295382 341430 335347 351584 353653 365273 373208 346855 380570 758952 792156 543808 461314 306604 302607 351974 354385 365460 371774 377414 381359 420959 416123 668714 704094 40.65 67.6 1
09:47:02 2023-09-28 354243 352408 91451 89276 140156 144326 147114 146143 96851 95555 108729 113215 132968 134070 377883 405215 1083621 1068217 386389 403400 124067 110721 122357 124242 146220 141300 133394 134415 86939 88561 275474 245013 723786 712248 221705 220062 287688 288775 342983 333834 348852 354657 365522 370189 342925 384214 759098 788842 550481 455965 306784 302750 351974 351844 366560 374605 377147 377226 416340 416486 674886 702836 40.65 67.6 1
09:47:03 2023-09-28 357085 355003 90831 89292 143643 144769 146395 146586 96454 95523 108647 113116 133014 134543 376892 403292 1083658 1065146 387515 402797 123745 110772 122281 124276 145506 141937 133290 134690 86323 88263 273935 243202 704555 715233 222498 219921 288093 290409 342645 332643 351388 353798 364796 371747 346121 384813 756844 792934 543264 456054 310414 302114 351492 353870 367119 373199 374039 377793 417616 418745 676671 704094 40.65 67.6 1
09:47:04 2023-09-28 356003 354131 91266 89268 140100 144530 146602 146280 96487 95590 108647 113004 133302 134441 376327 407543 1082237 1063198 388394 403364 124067 110431 122324 124242 146546 144967 133645 134137 86559 88198 273393 243111 710033 712115 222364 219565 288093 290409 342983 333834 350472 351807 364718 372079 345876 383055 754635 790588 540630 458380 309975 301197 355003 354621 367111 373221 374076 380683 418238 416486 675070 703095 40.65 67.6 1
09:47:05 2023-09-28 355573 352372 91399 89161 143538 144432 146774 146315 96487 95394 108647 113004 132977 134171 376942 408795 1080445 1060128 384583 402797 124276 110721 122779 124366 146352 141398 133578 134441 86729 88588 273500 243382 708589 718938 221670 220026 288942 288883 342983 333618 349907 351771 366622 372411 345876 382727 755687 790588 540630 457732 308592 302610 355505 351880 365496 373483 376346 380720 416012 416450 673450 701101 40.65 67.6 1
09:47:06 2023-09-28 356516 355743 91451 89370 139903 145660 147158 146993 96454 95523 108579 113071 132885 134788 376362 405160 1077602 1053988 391064 403116 123830 110806 122450 124276 147228 141837 133394 134555 86500 88230 275474 243490 706899 712151 221324 220097 287283 295983 342717 333834 350966 351880 366365 369824 345414 384776 754635 797943 548646 456006 309975 302150 354662 351880 369920 374043 375172 378434 415721 421285 674686 703095 40.65 67.6 1
09:47:07 2023-09-28 358629 352439 91303 89194 140052 144667 146740 146349 96519 95491 108647 110309 133336 134627 377208 410033 1074517 1059610 390425 402992 124429 110789 122525 124347 146594 141300 133520 134530 86559 88230 273500 241604 712084 716180 221705 220251 288093 292155 341430 333870 350472 351880 366372 371227 346177 384214 754635 800273 546477 457786 310195 302150 354502 351880 369956 373483 375177 378506 416340 420259 673624 702596 40.65 67.6 1
09:47:08 2023-09-28 359105 352408 91399 89255 143673 144498 146774 146213 96519 95773 108647 113116 133068 134543 376362 406972 1072862 1057071 387587 403116 124271 110431 122525 124124 146629 144967 133645 134103 86559 88198 275010 241264 710945 716180 221324 220251 288093 295283 341418 333402 350750 351591 366515 371677 346278 383796 759038 801295 543264 458234 310195 302114 354002 351880 369956 372640 375172 378434 416304 420259 673155 703021 40.65 67.6 1
09:47:09 2023-09-28 356930 355509 91677 89247 140261 144769 146803 145971 96884 95427 108913 113103 133465 134036 377050 408151 1069949 1060166 387587 402510 124514 110397 122779 123867 146490 141236 134390 134285 86976 88106 276352 241845 717576 716247 221324 220286 287688 290431 341430 333987 348817 351880 367210 370189 345343 381865 753497 801969 542474 460007 309538 302150 355003 351880 368217 371253 375474 378542 415721 418349 669459 701793 40.65 67.6 1
09:47:10 2023-09-28 357076 352372 91432 88978 139878 144198 146808 146125 96816 95200 108680 112892 133102 133885 376362 409996 1069949 1060279 387551 402195 124509 110431 123319 123867 146834 144896 133990 133666 87342 88101 271042 242177 720701 717411 221408 220299 288093 291230 341767 336197 350836 353906 367727 370153 343343 381022 759113 797907 539313 458820 306820 302150 355505 351519 367700 371218 377414 380683 417994 417691 665570 701064 40.65 67.6 1
09:47:11 2023-09-28 357832 352262 91547 89125 140496 144030 147218 145840 96519 95329 108813 113037 133068 134137 377459 405160 1074369 1063597 387623 403400 123896 110729 122408 124273 146629 141300 133520 134322 86500 88230 273065 242805 714598 713357 221014 220511 287283 295002 342983 333604 348291 353906 367762 370153 343343 380715 755470 793383 533633 458856 306748 302858 355003 351844 367736 372070 375060 378506 417404 418385 665533 701101 40.65 67.6 1
09:47:12 2023-09-28 355932 352368 91399 89011 143577 144198 146808 146213 96519 95362 108680 112959 133068 134598 377495 406038 1072919 1061763 391481 402829 124362 110644 122610 124347 146593 141300 133545 134407 87197 88440 271129 242967 708406 713357 221360 220511 287310 291262 342839 333834 348327 354907 367798 370683 346746 383055 756287 797943 540630 458705 306712 304958 353965 351807 368808 373483 375887 378362 415056 419008 667492 702596 40.65 67.6 1
09:47:13 2023-09-28 359058 353396 91303 89096 143507 144432 147062 146312 96919 95491 108647 112926 132977 134137 376928 402976 1072919 1065904 391617 402797 123896 110431 122441 123867 146289 144931 133612 134103 86500 88443 275913 242563 709066 711342 221741 220475 287081 295088 342742 333870 349415 353157 366365 369565 344875 382784 758025 797980 547812 458344 306784 304744 351974 351807 368844 372924 377950 377226 415056 419008 669495 703095 40.65 67.6 1
09:47:14 2023-09-28 357332 352372 91336 88970 143507 144462 147050 146659 96919 95686 108846 110331 133302 134500 377050 403471 1076045 1066241 391471 402618 124138 110584 122441 123867 146768 144931 133428 134340 86500 88198 273935 242428 710127 711743 222257 220475 287081 295455 342983 333870 349415 352134 365558 369272 344341 383055 756917 799021 550481 458705 306748 303424 351974 351807 368808 372402 377950 377261 415056 418678 668511 700806 40.65 67.6 1
09:47:15 2023-09-28 357332 352403 91374 89100 143643 144532 146774 146277 96487 95362 108680 112926 132977 134137 376398 402654 1072919 1066699 391653 402833 124238 110465 122703 124071 146289 144967 133520 134322 86500 88230 275010 242769 713251 711342 222208 220846 287162 292054 342731 333654 349308 355661 366222 369977 346855 383761 759489 798925 540630 459355 308592 304030 351708 351591 369776 372366 376346 377226 415721 419973 672459 701952 40.65 67.6 1
09:47:16 2023-09-28 359621 355743 91388 89064 140137 144430 146636 145938 96819 95612 108880 113148 133602 134137 376398 403615 1076038 1069296 390991 402195 124034 110397 122441 124157 147089 141105 133645 134103 86618 88230 269225 242015 712873 711342 222435 219789 287193 295492 342464 333870 349379 354406 364427 370118 345343 383055 759701 797943 546477 458705 308592 303781 351974 351880 369920 372402 376346 377226 415139 419044 671829 701420 40.65 67.6 1
09:47:17 2023-09-28 359550 352368 91303 88978 143765 144406 146464 145566 96487 95296 108572 112926 133164 134142 376942 403579 1074477 1066699 390715 402195 123896 110431 122273 124071 146116 141572 133847 134428 86971 88464 273935 242455 711723 711196 222605 220264 287431 291664 342284 333870 349379 354406 364427 370118 347802 383055 760210 797943 543264 458705 308338 302821 351974 353870 369920 372366 376346 377793 417651 419044 670481 701988 40.65 67.6 1
09:47:18 2023-09-28 358860 355007 91365 88982 143708 144368 146498 146688 96919 95394 108647 112959 133168 134142 377194 405606 1077639 1069737 387587 402231 124186 110695 122450 124038 146183 144773 133532 134091 86559 88230 275010 241639 715565 713357 223132 219565 287688 295492 342235 333870 349379 353906 364427 370189 345414 383672 760247 799107 539313 458705 308520 303106 351708 353870 369660 372366 376346 377226 417616 419633 670481 701988 40.65 67.6 1
09:47:19 2023-09-28 358098 352372 91240 88974 143569 144198 146774 145909 96487 95232 108680 112959 133306 134104 376928 406038 1079111 1071075 390924 403292 124376 110670 122610 124176 146593 141203 133545 134188 86677 88230 273935 242015 717572 713357 222882 219969 288691 295873 341982 333870 349379 353653 365010 371262 345414 383055 760247 797943 543923 458705 308628 303106 351974 353870 369956 372402 376880 377226 417616 419044 670518 701988 40.65 67.6 1
09:47:20 2023-09-28 357085 352368 91432 88978 140686 144428 146808 145875 96784 95232 108714 112926 133135 134171 376398 406038 1078403 1068932 385231 402231 124526 110465 122525 123867 146527 144694 133645 133885 86559 88110 275010 241639 711999 713862 222399 219719 288604 295074 341982 333485 349379 353906 364427 372411 345379 382405 760137 796871 539313 459681 308701 303070 353965 354871 368808 372034 377414 380509 418825 419008 669422 704014 40.65 67.6 1
09:47:21 2023-09-28 357844 352368 91524 89223 140521 144498 146941 146277 96919 95654 108997 113070 133002 134070 377315 405930 1079879 1072363 387605 402761 124238 110584 122610 124124 146524 143740 134224 134036 86618 88198 274188 241604 714315 715652 222328 219377 288942 295933 341946 335759 349343 353906 364938 372375 345343 382441 760174 797272 543808 460987 306676 302218 353965 354871 367111 371774 377414 378434 418861 417691 667456 703480 40.65 67.6 1
09:47:22 2023-09-28 354998 352328 91621 88950 140526 144228 147183 145600 96916 95265 108905 112858 133068 133977 377423 406038 1079169 1069737 385960 403080 124271 110397 122872 124005 146731 144896 133645 134103 86618 88198 273935 243111 714983 714276 222115 220193 288906 290227 342609 335723 350836 354835 366444 372720 345731 385916 760137 788842 549146 458270 306315 304208 354066 353834 366231 374306 378487 378362 419770 419072 672422 704094 40.65 67.6 1
09:47:23 2023-09-28 356902 355561 91266 89312 139807 145105 146412 146722 96787 95914 108647 113238 132943 134788 376327 404183 1086809 1066351 387515 403435 123830 110959 122242 124447 145566 141728 133085 134546 86323 88263 273500 243382 714755 715380 222712 220062 288336 290819 342983 332859 351375 354406 364938 371783 343308 385413 756881 791219 541124 454252 306424 303745 351974 353870 367664 375466 376043 377757 417287 418314 675641 705096 40.65 67.6 1
09:47:24 2023-09-28 356072 352368 90798 89255 143368 144667 146209 146553 96454 95751 108280 113306 132852 134950 376291 404788 1085195 1065592 387242 403400 124153 110806 122342 124419 146217 141869 133847 134340 86618 88621 273935 243003 710771 717411 222569 219921 289000 290819 342983 333870 351496 351880 365237 372198 345046 385340 758622 793495 540630 455779 310414 302610 351974 354370 367664 373483 374076 378362 418496 417727 677629 701952 40.65 67.6 1
09:47:25 2023-09-28 356315 352328 91365 89161 143577 144498 146533 146172 96944 95362 108647 112970 133068 134627 379215 407579 1082237 1061949 385160 403080 124034 110584 122441 124209 146255 144967 133394 134289 86441 88230 275474 242936 711123 716180 221705 220062 289027 290819 342659 333870 350153 351807 366622 373457 343308 383597 756273 791183 547812 458705 309648 301902 354857 354871 367111 373483 375172 380683 418825 419702 676598 704094 40.65 67.6 1
09:47:26 2023-09-28 355812 352368 91365 89255 143743 144769 146429 145768 96784 95523 108647 113004 133160 134142 379215 410649 1084398 1063198 387330 406110 124172 110636 122610 124314 146079 141273 133641 134483 86559 88230 276352 243283 710883 719449 222030 219898 288942 288797 342983 333546 352584 351916 367762 372375 345876 383905 753497 792301 541947 457371 309028 302822 355505 351807 366524 374008 376346 378506 417404 416486 675365 701064 40.65 67.6 1
09:47:27 2023-09-28 359077 352368 91355 89374 143433 144632 146520 146315 96487 95751 108647 113116 132852 134763 378408 406038 1076038 1057426 392208 402195 123830 110806 125570 124242 146119 141398 133177 134322 86441 88625 273065 243111 708382 712079 221705 220405 287283 290370 341946 333834 351002 351880 366622 369824 345414 385104 755168 797943 541947 455970 309975 302574 354502 351880 369956 374342 375740 378470 415686 420259 674613 701101 40.65 67.6 1
09:47:28 2023-09-28 357591 352333 90831 89223 139745 144897 146464 146379 96820 95687 108512 110264 132968 134695 376147 408299 1075244 1058392 391785 402761 123863 110772 122342 124452 146352 144967 133361 134070 86559 88198 273935 241764 714061 717411 221670 220440 287890 295873 340914 333870 350436 351289 366622 371227 345379 383905 755702 801441 540630 457371 309210 302114 354752 353870 369956 373781 375172 378470 416304 419633 674886 701101 40.65 67.6 1
09:47:29 2023-09-28 357555 352337 91207 89149 143533 144620 147050 145937 96487 95297 108613 112892 132852 134500 376026 405160 1072991 1056243 387479 404959 124067 110661 122342 124038 146870 144931 133511 134103 86500 88230 272645 241264 716436 716180 221670 220550 287890 290397 341910 333870 350966 351880 366622 370118 345899 384794 754599 800273 543264 455319 309975 302610 354752 351880 369920 374043 375172 382211 419660 420563 677176 703021 40.65 67.6 1
09:47:30 2023-09-28 359624 355054 91233 89280 139803 144829 146533 146209 96454 95556 108613 112926 132852 134137 378408 408299 1072086 1058580 390606 404672 124448 110584 125570 124209 146235 144896 133428 134289 86559 88230 275010 241809 713251 716180 221705 220475 287395 290158 341946 333870 351249 351916 366658 370118 345899 385067 755702 797943 541947 456615 310195 302150 354502 351880 369993 374008 375209 378470 416048 420223 675107 702596 40.65 67.6 1
09:47:31 2023-09-28 359114 352337 91211 89100 143547 144769 146259 146005 96454 95362 108538 112970 132914 134142 378136 405160 1072882 1058580 390919 402231 123896 110687 122610 124247 146181 141371 133645 134382 86559 88588 273935 241872 716315 718429 222186 220440 287890 290193 342187 333870 351280 351735 366622 370048 345899 385104 756287 801969 546477 455970 309975 302822 354002 351880 369993 373781 375438 378470 415721 419928 674613 702596 40.65 67.6 1
09:47:32 2023-09-28 358098 352112 91365 89276 140055 144769 146429 145768 96519 95427 108647 110331 133302 134142 376327 406972 1072991 1058931 387551 402195 124238 110695 122787 123834 145980 144782 133696 134166 86677 88230 276352 241023 714890 716180 222208 220475 288093 289357 342199 333870 350930 351880 367210 371522 346420 385106 755990 800273 540630 457335 310195 302150 354735 351880 369956 373186 374907 378470 416340 420259 675365 703095 40.65 67.6 1
09:47:33 2023-09-28 359114 352117 91303 89100 143533 144532 146740 146179 96487 95362 108613 112892 133239 134408 379215 409743 1072862 1060279 387407 402052 124376 110602 122694 124143 146559 141203 133612 134070 86618 88230 275872 241353 718248 717411 221981 220440 288093 289955 341526 335759 350472 351880 367462 371262 346177 384214 756570 801441 547812 458056 310414 302610 355003 353870 369993 373186 375172 378470 416340 420886 675365 703095 40.65 67.6 1
09:47:34 2023-09-28 358459 353666 91240 88978 143499 144756 147050 146659 96519 95459 108647 112892 132977 134070 376327 406332 1069949 1057034 387242 401877 124153 110431 122441 123867 146972 144861 133633 133977 87229 88230 275010 241059 718529 716180 221705 220475 288093 289515 341670 335759 350472 351916 366658 371830 346420 384214 755990 801405 543264 457408 310145 302150 354502 351880 369956 372924 375172 380452 416012 419928 673450 701101 40.65 67.6 1
09:47:35 2023-09-28 358605 354739 91451 89276 140200 144462 146602 145940 96686 95459 108805 113148 132968 134036 376183 409490 1072991 1060164 387443 402231 124448 110431 122441 124124 146255 144861 133428 134306 87003 88198 275010 240552 710565 712115 222052 220475 288210 289955 341670 333870 351019 351880 366916 371783 346420 384522 755367 800273 546477 457335 310414 302610 354502 351880 369956 373483 375209 378470 416304 420259 675365 702596 40.65 67.6 1
09:47:36 2023-09-28 358860 352152 91177 89255 143507 144632 146501 146179 96487 95459 108538 113048 132852 134104 375762 405160 1072991 1058931 389707 402195 124153 110618 122375 123834 146255 144931 133428 134103 86559 88198 275010 241604 715059 716394 221705 220475 288007 291024 341670 335759 349907 353639 367174 371227 346177 383055 754635 801441 546477 458705 310414 302150 354752 353870 369920 372083 375218 380430 419364 420116 673266 701986 40.65 67.6 1
09:47:37 2023-09-28 357661 354739 91266 89125 139801 144769 146395 145566 96487 95296 108680 110331 133473 134142 376291 406296 1069949 1058467 387551 402195 124238 110431 122703 123834 145980 144989 133612 134049 86559 88230 273821 240552 717043 712043 221705 220440 288093 295910 341681 333870 350436 351844 366658 371783 346177 385106 754635 801441 540630 458056 310414 302150 354735 353870 369993 372924 375209 378506 416340 420259 673450 702596 40.65 67.6 1
09:47:38 2023-09-28 358605 352148 91357 88950 143503 144398 146740 146077 96487 95394 108613 112926 133089 134104 376327 406367 1071469 1059522 389814 402865 124514 110534 122694 124143 146457 141105 133545 134314 86677 88375 273935 241085 712128 716394 221741 220475 288210 295174 341659 335614 349379 351844 368346 371783 348331 381610 754635 800237 541139 458820 309283 302150 355505 351880 368217 371218 376876 380720 415721 418349 667492 701101 40.65 67.6 1
09:47:39 2023-09-28 356072 354002 91399 88918 140270 144198 147218 145840 96851 95168 108680 112703 133102 133754 376362 407258 1069949 1058930 387551 402231 124476 110321 122610 123834 146765 144487 133645 133633 87197 88138 275474 242051 715327 715380 221705 220511 287400 295382 341982 335759 348327 351916 367798 371817 345343 381865 754635 801441 536679 460987 309538 302150 355505 351880 368289 371774 376346 380720 416304 418678 669495 701101 40.65 67.6 1
09:47:40 2023-09-28 356072 351278 91403 88982 143743 144368 146464 145566 96519 95135 109302 110321 133658 133969 376219 409490 1069838 1063462 387443 402052 124548 110262 122863 123801 146455 144685 133754 133717 87035 88069 273935 241809 716684 715380 221705 220952 288340 294970 341946 333520 350171 351880 367504 371262 345379 381865 754671 801405 545143 460333 308230 301902 355003 351880 368808 371774 375777 380683 416304 419008 670957 701101 40.65 67.6 1
09:47:41 2023-09-28 356820 351844 91399 88950 139971 144306 146498 145364 96784 95007 108680 112711 133143 133230 376062 406652 1069949 1058930 387587 402195 124509 110397 122610 123749 146455 144786 133729 133733 86559 88138 275474 242769 721533 715380 221670 220511 288093 295210 342742 334256 348327 351650 367798 371262 345066 381865 754635 800273 542474 458820 309465 301336 355505 351880 367736 371809 376880 381833 416340 418973 668985 702106 40.65 67.6 1
09:47:42 2023-09-28 357469 354502 91644 89312 140496 144430 146671 145937 96984 95297 108913 113002 133402 133910 376327 408767 1069949 1059682 387443 402159 124562 110431 122872 123834 146765 140910 133679 133666 86559 88230 275474 242733 718819 715380 221741 220511 288093 295074 342717 333987 348327 351916 367798 371818 344824 382479 754066 800273 543923 459179 309501 302185 353626 351880 368253 371253 376346 381869 416340 418678 668474 701101 40.65 67.6 1
09:47:43 2023-09-28 356815 351844 91399 88946 143608 143930 146774 145604 96784 95071 108680 112780 132977 133666 376327 406367 1072230 1060166 387551 402195 124476 110431 122779 124120 146765 144658 133679 133700 86618 88230 275474 242599 714941 715380 221705 221129 288129 295455 342500 334256 348852 351916 367798 371262 345101 381865 753534 800273 536679 458174 309538 302007 355468 351591 368261 371786 376623 381112 419177 418866 668838 700917 40.65 67.6 1
09:47:44 2023-09-28 357036 354002 91488 88914 143577 144130 146774 145604 96952 95200 108830 112703 132977 133754 376327 406972 1072991 1060439 387515 401877 124476 110211 122610 123749 146765 144557 133645 133633 86880 88078 275474 242051 717228 715380 222399 220546 288210 295382 341982 334022 348817 351916 367798 371262 345379 381865 754066 800273 548423 458820 309975 302150 353356 351880 368513 372070 376346 380720 416012 418973 669495 701101 40.65 67.6 1
09:47:45 2023-09-28 356820 351278 91336 88946 143577 144198 147062 145806 96519 95071 108680 112736 132885 133666 376062 407293 1069949 1060297 387242 401031 124476 110385 122610 123834 146765 144588 133645 133633 86677 88037 275474 241264 718552 715380 221705 220475 288093 295002 341706 334022 349379 351916 367504 370979 349296 381574 758031 798925 542474 461314 309138 302665 355720 351663 368369 371632 377147 380720 416078 418385 667941 700954 40.65 67.6 1
09:47:46 2023-09-28 357321 351805 91428 88946 139971 144568 147075 145364 96949 95007 108680 112711 133181 133130 376362 406937 1069949 1059719 387515 401877 124271 110355 122610 123716 146319 144786 133704 133964 86441 88198 275474 242769 715574 715380 221705 221129 287890 295002 342983 333987 348327 353639 367798 371262 344859 381865 755775 800309 542474 459179 309210 301547 355505 351880 367700 371809 376346 380683 415721 418385 668511 701293 40.65 67.6 1
09:47:47 2023-09-28 356820 351805 91336 88978 143612 144164 146774 146036 96952 95265 108997 113091 133035 133599 376219 408585 1069801 1062668 387443 402654 124476 110321 122957 123867 146765 141008 133578 133633 86618 88230 273935 242769 714597 715233 221705 220511 288129 295210 342717 334022 348362 351916 367468 371227 344859 382786 753534 800273 543594 458174 309538 301938 353095 351880 367736 371218 376346 380720 416340 418678 669459 701101 40.65 67.6 1
09:47:48 2023-09-28 356633 351809 91591 88885 140790 143731 147252 145569 96816 95612 108647 112547 132885 133960 376026 405160 1071336 1062551 387551 402195 124119 110431 125639 124071 146255 144896 133428 133977 86559 88263 275474 242733 710597 714368 221705 221129 288093 295419 342983 335578 348327 353906 368352 371262 344859 381595 756324 797907 547812 459215 309065 302645 353356 351880 368808 371809 375060 381258 415721 418723 670110 700806 40.65 67.6 1
09:47:49 2023-09-28 357979 352297 91266 89190 139979 144807 146360 145971 96918 95589 108546 112892 133014 134142 377230 405109 1075132 1060508 387623 402195 123896 110431 122610 124452 145844 144782 133503 134208 86559 88198 275474 242769 707810 712852 221741 221545 287472 295455 342983 333870 349379 353157 368647 370189 345101 382478 756881 797943 547812 458820 306676 304066 355254 351844 368844 373554 376224 380683 417404 419008 665570 701101 40.65 67.6 1
09:47:50 2023-09-28 357085 352368 91336 89255 143499 144532 146740 146040 96519 95329 108647 112803 132885 134137 376327 402088 1071364 1060508 387623 402195 124067 110465 122534 123867 146153 144764 133210 134103 86559 88263 273500 242769 719806 711342 222399 221892 287922 295510 342717 333870 349415 353688 368352 371227 345379 384561 756917 797943 547812 460007 308218 304672 355451 351555 368700 373377 378487 378362 417332 418866 668015 700917 40.65 67.6 1
09:47:51 2023-09-28 357085 352086 91336 88978 143599 144432 146533 146138 96487 95394 108647 112926 133122 134441 378408 402976 1072919 1063198 387659 402231 124067 110465 125570 124038 146153 144729 133210 134103 86500 88230 275474 242769 708763 711342 222052 221510 287688 295074 342983 333870 349451 353688 368678 370153 344859 383978 756917 797943 543264 460007 306784 304672 355003 351844 368844 373519 376259 378506 415104 419963 665570 703095 40.65 67.6 1
09:47:52 2023-09-28 357844 351313 91340 88982 143499 144330 147050 146659 96487 95329 108538 112770 132977 134104 376663 402056 1072956 1066699 391064 401031 124153 110584 122324 124038 146870 144694 133486 134078 86500 88230 272645 242563 712151 711342 222747 221094 287032 289920 342947 333870 350436 355839 366079 370944 348788 384067 760602 798925 536233 459571 308157 303603 351866 354261 369920 373448 377414 378059 419697 420742 671432 703480 40.65 67.6 1
09:47:53 2023-09-28 358098 352047 91529 89312 140104 144632 146740 146179 96784 95459 108647 112892 133068 134137 376327 404824 1077602 1068669 387551 402195 124153 110584 122441 124124 146493 144896 133612 134070 86618 88230 273500 241979 715059 713261 223167 220251 288124 290573 342464 335759 350436 354406 365230 371783 346177 383634 761324 797817 540630 460007 309501 303853 351974 354370 369920 373186 377414 378362 418825 420294 670444 702946 40.65 67.6 1
09:47:54 2023-09-28 358605 352055 91365 88978 139940 144428 146941 146036 96919 95686 108729 113103 133002 134070 376147 405858 1079111 1071595 387515 402159 124153 110397 122703 124247 146593 144896 133578 133977 86618 88198 273500 241764 718529 713357 223795 220062 288093 289955 342717 335759 349907 354406 365230 372340 346420 384524 761324 797871 544088 459681 309283 302750 351708 354621 369956 373186 377414 378362 418861 420886 669495 703480 40.65 67.6 1
09:47:55 2023-09-28 357661 351805 91303 88950 143734 144368 146395 145566 96487 95232 108647 112892 133139 134142 376291 406002 1078366 1069737 388707 402195 124238 110431 122441 124206 145980 144790 133486 133956 86618 88198 287501 241604 710923 713357 223132 219719 288093 295528 341946 333870 349415 353906 364974 371818 346177 383055 760785 797943 545143 459681 309065 303106 351974 354370 369956 372924 377414 380546 421556 420563 671829 705096 40.65 67.6 1
09:47:56 2023-09-28 358061 353628 91270 89125 139874 144509 146602 145906 96819 95265 108647 112858 132852 134104 378408 405858 1075202 1069545 387515 402195 124448 110500 122357 123834 146255 144896 133394 133977 87197 88230 275010 241809 717333 712852 223132 220062 288093 289920 342464 335759 350153 354657 365230 372968 346141 383055 759590 797943 546477 459681 309283 303142 351974 354370 369956 373186 377414 377793 418532 420259 669532 701952 40.65 67.6 1
09:47:57 2023-09-28 358098 351809 91244 88978 143503 143977 147205 146455 96519 95232 108647 112736 133068 134104 378408 404824 1076001 1069620 387551 401877 123863 110397 122357 124005 146768 144694 133394 133872 86618 88411 272645 241639 713854 711342 223481 220405 288093 289955 342464 333870 349415 353906 365230 371227 345414 383634 760210 799071 543264 458448 309210 302857 351758 353761 369812 373044 377341 380313 419770 420707 670298 701916 40.65 67.6 1
09:47:58 2023-09-28 358098 351282 91240 89215 140025 144632 146671 145806 96487 95264 108538 110353 132935 133885 375726 402374 1076038 1068217 389852 401031 123863 110397 125570 123834 146255 144694 133177 133666 86441 88198 275010 241639 712031 710229 223132 220475 288002 289955 342742 333870 349907 354657 365487 370153 345414 383634 760210 798985 540630 458705 309283 302785 351974 351880 369956 373483 377147 377793 416304 420294 672459 701952 40.65 67.6 1
09:47:59 2023-09-28 358098 351278 91207 88978 143503 144398 146705 145875 96487 95168 108538 112858 133089 134104 376291 402056 1072919 1066699 390439 401877 123863 110397 125464 123867 146017 144694 133210 134070 86441 88198 272645 242015 713010 710766 222747 220475 287283 289955 342983 333582 352835 354726 365046 371500 346313 384031 760297 798962 539313 459881 309101 302963 351974 353870 369956 373186 377147 380546 417545 420850 670957 701916 40.65 67.6 1
09:48:00 2023-09-28 357661 354493 91365 88946 143538 144568 146293 145566 96487 95265 108572 112736 133135 134142 375762 403615 1077602 1069737 387623 402195 124119 110431 122426 124206 145980 144786 133298 133939 86441 88198 273935 241604 713911 711305 223167 220475 287688 289436 342464 333870 349415 354406 364974 370189 345899 383942 759738 799672 546477 458705 309065 303995 351974 351880 369920 373186 377147 377793 416340 420259 670957 701916 40.65 67.6 1
09:48:01 2023-09-28 358098 352117 91451 89215 140100 144428 146498 145737 96686 95329 108546 113070 132968 134446 375919 402195 1075239 1066699 389852 403813 124067 110500 122694 123834 146119 144896 133394 133885 86729 88343 272645 242015 709131 710264 222939 220158 287283 295910 342742 333870 349907 354907 365522 370118 345379 383055 760880 799672 546477 457006 309319 304958 351974 351844 369660 373186 377414 377793 415104 419928 671506 703095 40.65 67.6 1
09:48:02 2023-09-28 357844 352077 91081 88978 143682 143977 147205 146455 96487 95103 108647 112736 132852 134011 378140 401174 1071291 1063560 389889 401877 123830 110321 125570 123834 146564 144658 133177 133675 86500 88411 273065 242051 707747 710802 222399 221164 287283 295873 342983 333870 349943 353688 367246 370118 345101 384214 756527 797943 550481 458705 306712 304994 353965 351807 368808 373199 379526 381359 417187 418759 668966 703021 40.65 67.6 1
09:48:03 2023-09-28 357554 354239 91233 89064 140104 144496 146671 145705 96454 95200 108538 112814 132902 134184 376026 401984 1069812 1060471 387551 401877 123863 110431 125570 123867 146017 144861 133177 133885 86441 88198 275474 242356 710098 710229 221705 221510 287395 295492 342983 333870 349134 353652 367762 370153 344859 383055 756287 796651 540630 460007 306712 302750 354752 351807 368513 373483 376188 378470 417404 418973 665497 701101 40.65 67.6 1
09:48:04 2023-09-28 356076 351835 90831 88946 143603 144164 146603 145840 96487 95168 108538 112736 133055 134104 376327 405716 1071327 1059682 387551 401031 123863 110431 125517 123867 145815 144729 133177 133885 86441 88198 275474 242392 710098 713357 221360 221510 288093 295074 342983 333870 348781 354406 369197 370967 344859 381865 755725 797890 536233 462589 306532 302963 355756 351699 368369 372189 378487 381345 418549 418973 665533 701101 40.65 67.6 1
09:48:05 2023-09-28 355533 354207 91455 88950 140492 143731 146774 145368 96487 95427 108813 112736 132885 133700 376327 406038 1072159 1059719 387515 402159 123863 110431 125605 124206 146017 144861 133177 133666 86441 88198 273500 242087 710098 713357 221705 221200 288093 295496 342983 333870 348291 353906 367834 371262 344583 381595 755454 797943 540630 459503 308556 302645 355505 351880 368253 371809 377950 381258 416012 418678 665533 701101 40.65 67.6 1
09:48:06 2023-09-28 356076 353703 91432 88792 139911 143930 146774 145368 96784 95007 108680 112669 133068 133096 375762 406332 1069949 1060199 387515 401031 124476 110321 122610 123749 146455 144421 133394 133666 86500 88230 273065 242051 718483 714368 221741 221129 288210 291605 342453 336672 350799 354475 368468 371121 347592 382946 759161 799698 547812 461314 306676 304458 355003 351844 368808 373759 379293 378470 417404 419008 665497 700990 40.65 67.6 1
09:48:07 2023-09-28 357085 353703 91336 88978 143503 144904 146541 145909 96487 95200 108538 112892 132885 134104 378408 404183 1071364 1060508 387623 402195 123863 110431 125535 123867 145566 144861 132810 133679 86441 88411 275474 242428 712890 712852 221705 221510 287890 295492 342983 333870 348852 354907 368611 370189 345117 382441 755739 793383 536233 460660 306748 303142 355003 351807 368513 372402 375887 378542 415068 418678 665497 701101 40.65 67.6 1
09:48:08 2023-09-28 355894 353644 91355 89060 140388 143621 146602 145467 96422 95168 108512 113070 132935 134036 375619 406002 1069812 1060471 387551 402052 123830 110397 125535 123867 145815 144658 134148 134794 86441 88198 273500 242356 709011 712852 221670 221200 288124 295288 342983 333870 348327 354139 368907 371227 344859 381865 754635 793347 548312 458820 308556 301794 355505 351844 368253 371809 375060 381563 415686 419008 665497 699796 40.65 67.6 1
09:48:09 2023-09-28 356072 351559 91236 88946 143577 143731 146740 145368 96487 95200 108463 112770 132852 134011 376327 406038 1071327 1060508 387587 404385 123863 110431 125447 123867 146153 144729 133210 133885 86559 88230 271129 242392 708048 713357 221705 220811 287890 295301 342983 333870 348291 354406 368907 371227 344859 381901 755205 793310 547812 460512 308556 303142 353356 351880 368556 372118 378413 381578 418585 418866 668015 700917 40.65 67.6 1
09:48:10 2023-09-28 356503 353743 91488 88853 140297 143621 147460 145094 96519 95071 108813 112913 132943 133666 375762 406038 1069949 1059903 387551 401913 123863 110431 122291 123867 146304 144861 133177 133986 86500 88198 275474 242563 710338 713357 222052 221510 288093 295247 342983 335759 348327 353906 368907 371818 344859 381901 754671 793383 543264 459179 308628 302893 353356 351880 368253 371809 375060 381563 415721 419008 665533 701101 40.65 67.6 1
09:48:11 2023-09-28 356815 351317 91336 88885 143708 143697 146740 145368 96487 95168 108497 112814 132852 133885 375762 406038 1069812 1060166 387551 402195 123863 110465 125535 123834 145815 144698 133177 133851 86441 88198 275474 242051 709978 713261 221705 221510 287890 295492 342983 333870 348327 353906 368907 371227 344377 382186 758010 797728 540630 461314 306640 303923 354967 351663 368628 373341 378487 380647 417404 419008 665570 701101 40.65 67.6 1
09:48:12 2023-09-28 357464 351809 91240 88946 143507 144028 146501 145834 96754 95168 108613 112892 132885 134104 375762 403579 1071364 1060471 387623 401877 123830 110431 122534 123867 146017 144729 133177 133977 86500 88230 271129 242733 707390 712348 222052 221856 288093 295301 342717 333870 348888 353157 368907 371262 345137 383401 756881 793419 541947 458820 306784 304066 355487 351844 368808 373483 376224 380683 417404 419008 665497 701101 40.65 67.6 1
09:48:13 2023-09-28 357321 351313 91307 88950 143708 143731 146705 145503 96454 95415 108647 112848 132669 134702 376062 405716 1069654 1060471 387551 401630 123863 110431 125605 123867 146153 144694 133177 133885 86441 88230 275474 242563 709086 712852 221705 221382 288490 291848 342767 333402 348745 354907 368727 371121 347838 384067 758363 797762 547812 459681 306748 304530 354502 351555 368844 373483 376188 378506 417404 418723 669153 701101 40.65 67.6 1
09:48:14 2023-09-28 356596 351278 91273 88978 143507 144198 146498 145840 96487 95135 108497 112736 132635 133700 375198 402976 1071364 1061680 387659 402159 123863 110623 125535 123867 145849 144491 132810 133666 86382 88078 275474 242051 707992 711305 221705 221510 287688 289291 342983 333870 348888 353122 368352 370189 347532 383942 756917 797943 546477 458705 306784 304407 351974 351807 368844 373483 376188 378398 417187 419044 665570 700843 40.65 67.6 1
09:48:15 2023-09-28 357979 353929 91292 89313 139705 144568 146360 145566 96654 95362 108771 113080 133106 134142 375163 401138 1072846 1068744 391444 400960 124001 110397 125570 123834 146079 141176 133281 134036 86441 88166 275010 241774 708644 710227 222775 221094 287525 289920 342983 333870 349871 353617 366587 370083 345343 384177 758488 797907 547812 458705 308302 304922 351974 351807 368808 373448 378487 378023 417404 419008 668474 703095 40.65 67.6 1
09:48:16 2023-09-28 357591 352015 91144 88950 143699 144368 146157 145364 96487 95297 108538 112858 132914 134049 375163 401102 1074517 1065109 390403 400995 124235 110397 122291 123834 145472 144777 133273 134032 86500 88198 273935 241979 717777 710766 222747 221475 287648 289436 342983 333870 350153 353652 366622 370118 345379 384214 757988 797943 547812 458705 308266 304958 353784 351483 369336 373759 378487 380323 418217 420080 668801 702910 40.65 67.6 1
09:48:17 2023-09-28 358098 352010 91462 89125 143533 144164 146432 145534 96589 95297 108579 112825 132635 134070 375163 400995 1072991 1069023 389889 400960 123830 110397 125500 123834 145780 141203 133143 133666 86441 88198 275474 241979 709131 710229 222364 221630 287283 289515 342983 333870 349871 353652 367174 370118 345343 384140 756808 797853 547812 458705 306424 304958 353716 351807 368808 373483 376152 378398 417404 418973 665497 702293 40.65 67.6 1
09:48:18 2023-09-28 356076 351247 90831 88914 143638 143977 146948 146252 96454 95296 108430 112858 133089 134407 375726 403507 1072991 1061680 387551 400995 123830 110397 122441 123834 146564 144658 133143 133847 86500 88134 273065 242356 709554 711305 221705 221821 288093 295382 342983 333870 348852 354907 368575 371500 347765 383921 760352 800265 536233 458558 306604 304779 354716 351591 369148 373972 376188 378434 417994 419008 667941 702596 40.65 67.6 1
09:48:19 2023-09-28 356577 351770 91269 88950 140263 144428 146467 145705 96454 95135 108463 112858 132852 134104 375163 401174 1072919 1063198 387659 400995 123863 110431 122342 124239 146017 144896 133143 133851 86559 88198 275913 242356 709131 711305 222435 221821 287688 295928 342983 333870 350400 353900 367762 370153 345343 384214 756881 797907 547812 459681 306748 304958 354502 351771 368772 373483 376188 378434 417404 419008 665497 701064 40.65 67.6 1
09:48:20 2023-09-28 356076 351282 91303 88946 143520 144164 146467 145806 96454 95135 108463 112858 132635 133977 375163 403507 1072991 1061403 387587 400995 123863 110584 125605 123867 145945 144861 133177 133944 86441 88198 273935 242015 709131 712248 221959 221573 288440 292018 342875 333798 349007 355912 368360 371050 347838 384031 758139 797907 547812 457946 306352 305208 354752 351771 368772 373483 376717 381087 418403 419928 667456 702596 40.65 67.6 1
09:48:21 2023-09-28 357085 352077 90835 88946 143429 143977 146244 145296 96454 95136 108430 112858 132943 134500 376959 401174 1071327 1063198 389852 401031 123863 110397 125535 123834 146564 144790 133143 133662 86500 88378 273065 242015 710098 711269 222399 221821 287688 289515 342983 333870 350436 353652 367762 370118 345601 384214 756527 797907 543264 459681 306712 304958 354502 351771 368772 373519 376224 378434 417404 419642 667941 700806 40.65 67.6 1
09:48:22 2023-09-28 356076 351550 91240 88946 143538 144368 145954 145465 96454 95168 108430 112858 132735 133956 375163 403579 1072991 1061949 387587 400995 123863 110397 122365 124076 145877 141078 133411 134281 86618 88166 273935 242212 709370 711123 222186 221679 288057 295910 342717 333870 348817 354907 368583 371227 345308 382786 756361 793347 541947 459503 306640 303781 355487 351807 368772 372924 376188 380683 417994 418937 664990 701064 40.65 67.6 1
09:48:23 2023-09-28 356076 351554 91207 88946 143638 143930 146569 145368 96454 95103 108430 112858 133022 133977 375726 405359 1069812 1061193 387515 400995 123830 110397 125500 123834 145780 144826 133143 133666 86441 88198 273065 242527 710763 712852 221670 221475 288093 295455 342983 333834 348327 354406 369161 371227 345101 381865 756570 793310 536233 461203 308266 302857 355971 351555 368369 372189 378487 381112 418549 418794 668015 700843 40.65 67.6 1
09:48:24 2023-09-28 355209 351554 91399 88792 140020 144232 146837 145299 96454 94974 108613 112669 132635 133633 375163 406038 1072991 1060439 387206 400995 123830 110397 125535 124206 145815 144623 133177 133851 86441 88198 271129 242356 710643 714368 221670 221475 288093 295492 342983 335759 348291 353906 368611 371227 345101 381865 755990 793347 540630 461314 308556 302574 355505 351844 367700 371253 377414 381258 416012 418973 665533 701064 40.65 67.6 1
09:48:25 2023-09-28 356076 354166 91211 88946 143704 143731 146705 145333 96454 95297 108463 112858 132852 133885 375762 406002 1072230 1059410 387479 400995 123863 110397 125535 123834 145980 144826 133051 133666 86441 88198 273500 242356 707747 713357 221670 221475 288093 295492 342983 333870 348834 354189 368583 371795 347802 382946 758622 799132 547812 460950 308334 304279 355468 351771 368477 373483 376188 380647 418071 418866 667541 701064 40.65 67.6 1
09:48:26 2023-09-28 356580 353594 91166 89125 143429 144088 146541 145706 96454 95168 108280 112892 132602 133885 377263 402940 1072230 1058893 387551 401877 123830 110397 125500 123801 145566 144588 132743 133675 86382 88378 273065 242015 710098 711342 221705 221821 288093 295910 342983 333870 348817 354907 368316 370153 345082 381865 755168 793347 543264 459143 306748 303106 355003 351844 368253 372402 376152 380647 417994 418937 664990 701064 40.65 67.6 1
09:48:27 2023-09-28 355564 350997 91365 88820 139878 143663 146740 144863 96487 94942 108613 112669 132977 133163 375163 406038 1069949 1060128 386934 400995 123830 110397 125535 123801 145780 144623 132776 133633 86559 88166 273935 242311 710794 714148 222115 221382 288702 291436 342357 336709 350836 355409 368655 371085 344824 381501 755702 793310 539313 461314 308218 303070 354857 351844 368808 372118 379293 380683 417994 421073 664990 701064 40.65 67.6 1
09:48:28 2023-09-28 356072 352010 91194 88946 143608 143697 146569 145233 96422 95071 108430 112669 132635 133666 375198 405359 1072230 1060439 386934 403813 123830 110397 125482 123834 145746 144658 132776 133633 86441 88138 275913 242356 708772 713357 221670 220811 288093 295301 342983 333870 348291 353906 368316 371262 344824 381828 754635 793310 547812 459786 308556 302858 355756 351880 368513 371774 377950 381578 418440 418723 667904 700383 40.65 67.6 1
09:48:29 2023-09-28 355564 352010 91399 88914 143507 143528 146740 145098 96487 94910 108613 112480 132635 133096 377868 408480 1069949 1060439 386045 400960 124514 110126 122779 123668 146455 144614 133511 133532 86677 88134 273923 241872 718005 715307 222257 221129 288210 295492 341946 334022 351834 354334 368835 371227 345101 381865 758084 793383 547812 459179 308592 302610 355505 351844 368772 371774 377950 381563 415977 418973 665533 701064 40.65 67.6 1
09:48:30 2023-09-28 355807 352010 91399 88759 139911 143564 146774 144897 96487 94910 108647 112480 132852 132736 375163 406038 1069949 1059372 386934 400995 124119 110397 125570 123801 146119 144421 133143 133666 86441 88198 275474 242356 722798 713768 222364 221475 288093 295492 342983 335759 348291 351916 368575 371783 345137 381865 754066 800075 547812 461240 306496 303709 355971 351699 368664 372224 379293 381382 418549 418830 665497 701101 40.65 67.6 1
09:48:31 2023-09-28 356563 351002 91207 89084 140059 143928 146671 145197 96454 95232 108629 113070 132635 133700 375762 406002 1071364 1060471 387551 401877 123863 110397 122534 123834 145780 144658 132776 133666 86441 88198 273500 242392 713320 713357 222052 221665 288093 295505 342717 333870 348817 354406 368871 371227 344859 382786 754635 793347 541947 459467 308592 303142 353874 351844 368513 372070 375887 381527 418289 419008 665533 701101 40.65 67.6 1
09:48:32 2023-09-28 356563 351278 91403 88642 140203 143697 146705 144863 96487 95061 108647 112446 132852 132883 375163 406038 1069051 1060439 386353 400960 124238 110321 122441 123631 146255 144421 133210 133507 86441 88198 275474 242015 715420 714874 222052 221475 288620 295455 342695 336035 351834 354726 368583 371641 347838 382946 757956 799132 541947 460623 306568 304708 354752 351807 368808 374043 379526 380502 417994 419008 665897 701101 40.65 67.6 1
09:48:33 2023-09-28 356467 351002 90831 88885 143438 144130 146023 145569 96454 95136 108430 112703 132635 133885 375198 402338 1072991 1062551 387587 400995 123863 110623 125623 123834 145780 144658 132776 133666 86500 88198 273935 242356 710098 711342 222208 221856 288093 291481 342983 333870 349379 353688 368871 371783 348824 384794 756917 799107 547812 456969 306784 304672 351974 351807 369364 374043 376188 378398 417776 419928 667492 702596 40.65 67.6 1
09:48:34 2023-09-28 356902 352010 91081 88950 143499 144164 146467 145604 96454 95103 108430 112780 132635 133700 374863 401102 1072862 1060508 387659 400995 123830 110431 125605 123834 146017 144658 132810 133666 86441 88343 273935 242275 715942 713261 222605 221714 288093 292054 342839 335165 350822 356668 368280 370153 345379 384794 759062 798925 549146 459355 306748 303709 354752 351253 368664 373483 376224 378434 418767 419963 667259 701101 40.65 67.6 1
09:48:35 2023-09-28 356076 351278 91240 88978 143429 144360 146467 145806 96454 95071 108463 112892 132635 133977 375198 402338 1071327 1060508 387623 401031 124230 110431 125570 123834 145815 144658 133177 133666 86618 88230 273500 242015 713372 711305 222435 221892 287864 295479 342983 333870 350189 353936 368611 371239 345343 384250 756844 797907 546477 460007 308252 304744 354752 351807 368808 373234 379489 382331 417776 418901 668015 700954 40.65 67.6 1
09:48:36 2023-09-28 356580 351238 91240 88946 143634 144164 146263 145368 96454 95232 108463 112814 132511 133885 375198 401138 1072991 1060544 389852 404385 124105 110670 122525 124076 145880 144790 133076 133969 86559 88134 273500 241872 707390 710730 222399 221856 287890 291785 342767 335759 350436 354184 367762 370153 346746 384067 759098 799107 547812 458705 308561 304100 351974 351880 369920 374043 377950 378398 415721 420886 672459 700888 40.65 67.6 1
09:48:37 2023-09-28 357844 351282 90831 88946 143433 144164 146229 145604 96487 95168 108538 112736 132669 133851 375163 401138 1072919 1065904 390850 401031 123863 110431 125605 123834 146017 144522 132810 133666 86441 88198 272645 241979 710246 710264 222654 221164 287890 289991 342983 333870 350472 353688 366658 370189 346177 384831 761751 801401 536233 458485 308919 304851 351974 351735 369740 373865 378450 378218 416269 420886 671469 703095 40.65 67.6 1
09:48:38 2023-09-28 357988 353929 91451 88978 143634 144164 146263 145705 96722 95329 108463 112736 132669 133885 374899 401174 1074477 1063351 389889 401031 123863 110431 125430 124235 145780 144861 133177 133666 86500 88230 275913 241728 707684 710766 223132 221475 287688 290573 342983 333870 350472 353688 366916 370153 346177 384831 759135 800273 547812 458705 309065 305030 351974 351844 369956 374079 376152 378362 415721 420886 671506 703095 40.65 67.6 1
09:48:39 2023-09-28 357085 351938 91240 88946 143429 144164 146263 145569 96454 95071 108430 112703 132669 133700 374074 401138 1071327 1063597 387623 400995 123863 110397 125464 123716 145998 144421 132776 133666 86441 88230 273065 242015 713251 711305 223167 221701 287400 292882 342767 335650 351244 356884 367031 370048 346313 384648 758915 798925 547812 459553 309028 305030 351974 351880 369920 373794 375852 378326 415104 420886 671506 704020 40.65 67.6 1
09:48:40 2023-09-28 357591 351809 91303 88982 143142 144368 146157 145465 96487 95200 108538 112736 132731 133771 377600 401138 1072123 1065146 387659 400995 123863 110431 125535 123834 145371 144680 133273 133750 86441 88198 273935 241979 708947 711305 223132 221856 287935 289841 342983 333870 350472 353971 367210 370189 346177 384831 759098 799672 547812 458705 308592 305460 351974 351844 369956 374043 376188 378398 415104 420294 669532 703095 40.65 67.6 1
09:48:41 2023-09-28 357085 351282 91244 88978 143433 144028 146263 145398 96454 95168 108280 112703 132544 133885 374074 401138 1071327 1063198 389852 400995 123863 110397 122365 123834 145780 144522 133143 133868 86756 88343 273500 242141 713131 710082 222953 221714 288057 292164 342645 333798 350364 353900 367762 371227 345414 384813 759701 799071 540630 458705 306784 305030 354698 351844 369400 374079 376224 378434 415104 420259 667020 701101 40.65 67.6 1
09:48:42 2023-09-28 356076 350752 91240 88978 143433 143977 146845 146252 96454 95071 108430 112703 132930 134314 374899 401138 1072991 1063198 387623 400995 123863 110431 125500 123834 146462 144421 133143 133666 86441 88138 275474 242015 708167 710802 222939 221856 287688 295528 342983 333870 350508 353688 367762 370189 345414 384831 756881 797943 543264 458705 306784 304994 354002 351555 369076 373759 379526 382211 418585 420116 668966 702448 40.65 67.6 1
09:48:43 2023-09-28 356076 351770 91177 88946 143538 144824 145954 145162 96454 95007 108314 112703 132731 133666 374110 401138 1069949 1059903 390646 403813 124072 110347 122375 124024 145472 144614 133076 133931 86885 88134 273935 241872 709858 711305 222399 221892 288093 292054 342911 333870 349415 353688 368907 371534 347838 384831 758622 797980 550481 458705 308592 305030 354002 351844 369660 374043 375923 378168 417994 420259 668511 701101 40.65 67.7 1
09:48:44 2023-09-28 357085 351063 91207 88946 143433 143930 146263 145368 96454 95007 108280 112703 132511 133666 374110 401138 1071364 1063324 387659 400995 123863 110431 125570 123749 145780 144557 132776 133633 86441 88138 273065 242015 709434 710300 222975 221856 287800 295946 342983 333870 351231 353688 367504 370189 345379 384810 760821 801401 540630 458595 308218 304851 354465 351627 368664 373341 379563 378398 417994 419044 665606 700769 40.65 67.7 1
09:48:45 2023-09-28 356076 351063 91240 88950 143433 143731 146127 145368 96589 95265 108445 113046 132868 133851 374756 401031 1072991 1063311 390368 402052 123934 110364 125500 123749 145815 144522 132776 133902 86441 88138 273935 242015 708892 710192 222257 221856 287890 289515 342983 333870 349415 353688 368907 371227 345379 383942 757107 796651 547812 460007 306748 303460 355003 351880 368808 373781 376789 378506 417404 419044 665063 701101 40.65 67.6 1
09:48:46 2023-09-28 355573 351027 91244 88946 143438 144028 146263 145197 96454 95039 108463 112736 132544 133885 374110 402338 1071364 1060471 387587 401031 123863 110431 122281 123867 145780 144557 132776 133666 86500 88170 275913 242015 709858 710802 222435 221573 288391 292159 342573 333690 349308 355912 368727 371121 347838 384634 756698 797798 547812 458705 306712 305030 354375 351519 368520 373483 376224 378434 417404 419745 669442 701101 40.65 67.6 1
09:48:47 2023-09-28 356832 351589 90831 88970 139630 143930 145992 145604 96487 95039 108463 112736 132544 133666 374074 401138 1071364 1060544 389889 401932 123863 110397 125500 123834 145679 144421 132810 133965 86441 88138 273065 241845 709011 710264 222783 222253 287890 295565 342983 333870 350472 353688 367476 370189 345414 384250 756881 797943 536233 459410 306784 305030 354002 351844 369400 373554 379526 378434 415104 419963 665606 700843 40.65 67.7 1
09:48:48 2023-09-28 357085 352082 91081 88914 143433 144130 146229 145569 96454 95168 108430 112825 132635 133666 377831 401102 1072991 1063198 387587 400960 123830 110364 125535 123801 145746 144746 133227 133868 86677 88343 273935 241872 708772 710082 222761 221679 288021 292054 342839 333870 350400 354184 367762 371191 348578 385340 759025 799071 546477 458705 309247 304815 351974 351844 369920 373448 377950 378326 415686 420886 671432 703095 40.65 67.7 1
09:48:49 2023-09-28 357085 351569 91211 88946 143464 144088 146091 145706 96454 95168 108505 112780 132635 133482 374074 400821 1072882 1063239 389541 400960 123863 110397 125500 123801 145566 144826 132776 133633 86441 88106 273500 242015 709370 710155 223096 221475 287890 290573 342983 333870 350436 353900 366622 370118 346141 384794 759062 798985 546477 458705 309283 304100 351758 351555 369632 373199 377876 378218 418549 420707 671248 703685 40.65 67.6 1
09:48:50 2023-09-28 357080 352010 91203 88946 143403 144030 146093 145368 96422 95071 108430 112825 132622 133666 374039 400504 1074392 1064867 391481 403813 124053 110228 122324 124024 145643 140910 133043 133843 86559 88101 273935 241604 706733 710227 222712 221537 287800 290123 342983 333870 350436 354149 367325 370153 345379 384758 756844 797907 547812 458705 306784 304994 351974 351807 369328 373483 376152 378362 418289 420259 667492 701101 40.65 67.6 1
09:48:51 2023-09-28 356536 352019 90786 88914 143368 144168 145954 145364 96454 95071 108247 112713 132648 133666 374039 399907 1073754 1060434 387587 400924 123830 110287 125500 124206 145472 144395 132743 133704 86441 88198 273065 241774 712890 710227 222712 221821 287688 295873 342983 333870 350436 353652 367762 370979 348541 384501 761590 800265 543264 458595 309138 304672 351866 351663 369704 373448 377950 378326 417994 420223 673746 702947 40.65 67.6 1
09:48:52 2023-09-28 357071 351717 90798 88946 143368 144406 146360 145566 96722 95362 108445 113036 132718 133817 376802 400397 1074443 1065462 390924 400960 124205 110364 125535 123801 146186 140883 132914 133708 86441 88138 273935 241774 710577 712248 223096 221665 287890 289762 342983 333870 350436 354184 367727 370153 345379 384794 757988 797943 540630 458705 308592 304958 351974 351807 369624 373781 376188 378398 418289 420223 668474 702596 40.65 67.6 1
09:48:53 2023-09-28 357085 352010 90831 88946 143438 143996 146485 145368 96454 95135 108579 112703 132635 133666 377263 400504 1072991 1064831 389816 400960 123863 110287 125535 123834 145746 144588 132776 133633 86441 88378 273935 241809 710763 711743 222846 221883 287913 292468 342875 335723 350822 356668 367547 371050 348971 384575 759025 799071 547812 458705 309501 305889 351974 351844 369920 373483 377414 380238 419473 420921 670444 703594 40.65 67.7 1
09:48:54 2023-09-28 357832 352010 91081 88918 143643 144268 145954 145162 96454 95168 108280 112669 132739 133851 374074 401138 1072882 1063239 387587 400960 123863 110287 125500 123801 145472 144680 133181 133750 86559 88198 272645 241604 709609 710192 223795 221475 288093 290432 342983 333870 350436 353122 366072 371227 346141 384794 759098 798985 547812 458705 309174 303637 351974 351880 369956 373483 377414 378326 416012 420895 673266 703648 40.65 67.7 1
09:48:55 2023-09-28 357832 352010 90831 88946 140188 143697 146229 145569 96454 95233 108538 112780 132868 133666 374039 401102 1072882 1066661 387587 400960 123745 110287 125500 124043 145844 140910 133193 134091 86559 88134 273500 241872 709728 711743 223652 221298 288057 290573 342983 333870 350436 355661 366953 370944 346455 384794 759098 799672 540630 458595 309501 304958 351974 351880 369956 373483 377414 378362 416340 420886 670920 703095 40.65 67.6 1
09:48:56 2023-09-28 357827 352010 91207 88938 143438 143930 146229 145569 96487 95168 108430 112669 132635 133633 374039 401138 1074440 1066661 387587 400643 123863 110397 125500 124087 145645 144588 132743 133507 86441 88198 272645 241604 706733 710227 223795 221439 287890 290432 342983 333870 350472 353122 365522 370153 346455 385104 760210 800237 543264 459135 309721 304600 351758 351627 369812 373901 378181 378254 419770 420707 671285 705022 40.65 67.6 1
09:48:57 2023-09-28 357579 351753 91085 88946 143368 144168 145954 145364 96454 95103 108280 112669 132739 133666 377299 400888 1075925 1066222 389707 400817 123797 110296 122441 123938 146288 144892 133260 133704 86500 88166 273935 241604 714165 710118 223096 221094 287688 289806 342983 335578 350875 353652 365594 370153 346177 384794 758525 799672 547812 458705 309538 304994 351974 351844 369956 373519 377950 378362 418585 420850 671469 703095 40.65 67.6 1
09:48:58 2023-09-28 357832 352010 91207 88950 143438 144030 146209 145333 96454 95200 108430 112703 132420 133666 374074 400540 1072123 1063313 387623 400924 123863 110512 125500 123834 145746 144623 133177 133633 86559 88431 275474 241809 709011 710766 223167 221665 288093 290397 342983 333870 352835 355264 365237 372091 349360 383759 758952 798000 546477 460623 309759 304014 353965 355624 369920 372924 377682 378506 423167 420671 668438 701952 40.65 67.6 1
09:48:59 2023-09-28 355821 352006 91207 89219 139974 144194 146464 145330 96686 95233 108546 112880 132752 133599 377069 404608 1079111 1069737 386507 400960 124153 110431 122610 124043 146017 144553 133210 133507 86559 88106 271560 241059 713113 713357 223132 220405 289027 289475 342464 334230 349907 354907 365558 374052 346978 384177 760478 793347 546477 460007 309501 303142 353965 355373 369956 372889 377950 378506 419816 420259 667529 701952 40.65 67.6 1
09:49:00 2023-09-28 355533 352010 91207 88914 143573 144007 146157 145162 96487 95103 108463 112669 132731 133830 374074 404824 1076001 1069737 384889 400960 123863 110211 122357 123716 145506 144680 133277 133708 86500 88166 273935 241014 714635 714276 223509 220299 288906 292054 342320 336709 350292 354871 365380 373314 347186 383905 760210 793347 540630 460660 309975 303959 354002 353087 369920 373163 375587 378470 419780 420886 668474 701916 40.65 67.6 1
09:49:01 2023-09-28 354598 351825 91240 88918 143433 143930 146263 145368 96454 95071 108538 112747 132635 133540 374074 404503 1076001 1069737 387753 400960 124067 110287 122441 123834 146201 144623 133210 133633 86500 88138 275010 241228 712835 712852 223638 220440 288942 289515 342742 334022 350436 354907 365558 374351 346942 383905 760174 793310 547812 460660 309538 303781 354502 353087 369920 373448 378302 380967 420487 420599 667756 705096 40.65 67.7 1
09:49:02 2023-09-28 354497 352010 91303 88946 143433 143954 147050 145197 96487 95039 108647 112669 132818 134036 374074 404183 1076038 1069737 385140 400960 124448 110313 122610 123957 145902 144614 133386 133532 86618 88134 273935 241121 713713 712706 223096 220405 288942 295419 342983 336636 352584 356399 367174 374649 344859 383055 758379 793495 539313 459179 309065 304030 354502 355122 367111 372402 376152 378506 420111 417727 667020 704094 40.65 67.7 1
09:49:03 2023-09-28 351862 352010 91399 88946 143603 143630 146603 144624 96487 95039 108538 112703 132635 133197 375163 403579 1079169 1065146 384323 401031 123863 110321 122534 123801 145780 144421 133177 133633 86500 88198 268798 242769 712749 711305 223096 221475 287962 290517 342717 335759 349343 355409 367762 374649 344341 383944 757988 793319 541947 460512 310750 304601 354698 353798 366417 373901 379293 378326 419770 417873 668948 703095 40.65 67.6 1
09:49:04 2023-09-28 354570 351831 90835 88946 143347 144268 145954 145364 96422 95644 108280 110353 132652 134002 376995 400924 1085318 1066241 388431 402016 123697 110636 122278 124109 145068 144984 132710 134175 86323 88263 276487 243382 703640 713357 223167 221164 288942 291642 342983 333599 351605 353122 366622 373230 345414 387092 758627 790030 551166 455289 309538 304958 351974 353870 368253 375730 377414 378398 417616 419008 675107 704094 40.65 67.6 1
09:49:05 2023-09-28 355035 351063 90798 88946 143159 144198 145720 145840 96422 95491 108247 112959 132204 134137 377028 401138 1082123 1060471 385196 400995 123084 110618 125256 124157 144871 144694 132527 133977 86323 88411 275474 242015 708542 714874 223831 220511 288946 295297 342803 333654 351388 354689 366372 373314 347838 385266 759161 792156 549146 455824 311293 303035 354002 354871 367700 374342 375447 380502 420075 418678 676119 703095 40.65 67.6 1
09:49:06 2023-09-28 353997 351582 91292 89060 139641 144415 146126 145669 96654 95395 108546 113036 132718 134036 376268 405966 1079169 1060471 384042 403813 124072 110364 122365 123834 145746 144588 132776 133876 86500 88078 273500 241979 706976 715380 223638 220511 288942 295510 342717 333870 351569 351916 365558 374052 345414 387095 756844 792934 541947 455647 311073 303106 354234 354871 368808 374640 375777 378506 418897 419008 676634 704094 40.65 67.6 1
09:49:07 2023-09-28 353993 350223 90835 88946 143438 144030 146229 145569 96454 95200 108538 112703 132622 133666 374039 406038 1079169 1063198 384042 400995 123830 110431 125500 123834 145780 144522 132776 133633 86441 88464 273935 242518 711791 716394 223495 220988 288906 291642 342911 335450 351424 351771 366329 374088 345343 386544 756881 795723 547812 458705 310414 301938 355003 355803 367556 374605 375777 381527 420111 418349 674650 703095 40.65 67.7 1
09:49:08 2023-09-28 353811 352010 91266 88999 139986 144054 146845 145197 96454 95168 108280 113125 132635 133754 374074 405196 1079169 1059978 385413 401031 123830 110431 125500 123834 146157 144421 132835 133826 86441 88198 275474 242563 712408 712079 223096 221129 288942 295038 342983 333870 351002 351916 367762 374649 345343 385413 756346 791183 543264 458380 310414 302150 355505 353087 367700 374342 376346 381833 418897 418643 676326 702596 40.65 67.6 1
09:49:09 2023-09-28 351961 351830 90864 88946 143368 144398 146127 145333 96487 95200 108280 112703 132635 133666 374110 405160 1081469 1060164 385776 403813 124105 110423 122525 123938 145877 144923 133076 133876 86559 88134 273935 242419 710643 716902 223132 221164 288273 292018 342839 333870 351002 351916 367762 374649 347592 385413 754635 791146 549146 458380 309975 302610 354419 354621 367405 374640 377414 382716 418532 418349 673450 701101 40.65 67.6 1
09:49:10 2023-09-28 351740 350231 90831 88946 143438 144164 146209 145705 96454 95135 108463 112892 132635 133885 376122 405160 1079169 1053988 383467 401031 123830 110431 125535 123867 145510 144557 132743 133666 86441 88378 275474 243319 706555 715380 221705 222359 288942 295002 344923 333870 351285 354657 370020 372375 345117 385120 757342 793319 541947 457265 310122 304087 354967 351663 368074 375587 377341 380538 418317 419008 674650 701101 40.65 67.6 1
09:49:11 2023-09-28 357734 350997 90831 89100 143164 143528 146095 145705 96356 95654 108479 110331 132868 134408 376268 404680 1076045 1055739 391203 400853 123764 110525 122197 123801 145612 144658 132747 133851 86677 88198 273935 241979 706775 712079 223096 221524 288535 290573 342717 333870 351569 353906 368647 371818 347501 386563 755739 800273 547812 457377 311073 303142 355702 353870 369993 374640 376346 380720 417287 422545 674136 701101 40.65 67.6 1
09:49:12 2023-09-28 356195 352006 90831 88978 139613 144062 146641 146252 96454 95168 108280 112736 132602 134314 374039 406038 1072230 1057034 387443 401932 123830 110431 125500 123834 146361 144421 132810 134057 86441 88078 272645 240552 714356 716394 222939 221941 288833 293297 342176 335614 351316 353834 367404 371416 347394 386397 758084 799490 550481 457786 310414 303106 355003 353870 369884 375466 376586 380683 417580 421550 677288 702596 40.65 67.7 1
09:49:13 2023-09-28 357951 351871 91133 89162 139416 144568 146157 145566 96390 95395 108479 113036 132718 134142 373776 406038 1072230 1058654 390257 400995 124039 110431 125500 123834 145472 144971 132914 133620 86441 88166 275010 240552 712769 715380 223096 221510 288833 290467 342742 333870 351569 353906 367762 371558 347501 386544 754635 800273 547812 456043 310159 303142 355003 353870 369993 374676 376346 380720 416995 421586 674136 701101 40.65 67.6 1
09:49:14 2023-09-28 358098 350262 91169 88974 143159 144164 145789 145739 96422 95168 108247 112780 132204 133885 374039 406038 1072230 1057071 387551 400995 123830 110355 125535 123867 145578 140910 133227 133902 86677 88343 273935 241121 715116 716310 222989 221679 288702 291176 342803 333798 351533 353906 367834 371262 347465 386286 754599 800118 541947 456043 310414 302999 355003 353870 369993 374676 376346 380683 416375 421550 674650 700769 40.65 67.6 1
09:49:15 2023-09-28 358098 351974 91070 89068 143359 144198 145992 145635 96589 95329 108280 112892 132237 133885 373478 405750 1072919 1056280 389816 400397 123712 110397 125378 123834 145645 144623 132743 133666 86441 88198 272645 241300 714552 716394 222811 221856 288093 290467 342983 333870 351605 353906 367798 370189 346978 386544 754671 797943 550481 456006 310414 302999 354752 351880 369993 375466 376346 380683 416048 421586 674686 701101 40.65 67.6 1
09:49:16 2023-09-28 357661 352006 90835 88946 143064 144164 145755 145638 96290 95232 108280 112892 132237 134011 373478 405431 1072862 1059410 391760 403813 124039 110296 122242 124143 145407 144790 132676 133843 86559 88134 273935 241604 710123 715380 223132 221856 288906 291388 342428 336088 351569 353906 368324 372791 347536 386270 756881 800875 547812 457732 310853 303142 355003 354116 369993 374640 376346 381294 417616 421586 674613 701101 40.65 67.6 1
09:49:17 2023-09-28 357591 352024 90864 88982 143433 144100 146845 146252 96487 95168 108280 112658 132652 133700 373741 406038 1069949 1056280 388707 400678 124235 110211 125535 123749 146564 144421 133051 133650 86559 88198 272645 240276 709121 716394 222975 221856 288640 290467 342742 335759 351605 353906 368352 373208 348300 386250 758548 801295 550481 458244 311038 302999 355720 354298 369884 374426 376346 382867 417616 422179 676178 700806 40.65 67.6 1
09:49:18 2023-09-28 357085 351717 91240 88978 143538 144368 145954 146382 96722 95492 108670 110288 132718 133910 376802 405569 1072099 1059410 388707 403241 123830 110253 122534 123801 145472 140769 133294 133687 86559 88166 273500 240276 717376 717263 223096 221821 288942 290397 342428 334490 351496 353906 368316 373457 347465 386273 754599 801405 540630 458380 311073 301794 355505 353870 369993 374008 376346 381797 417580 421514 673450 702596 40.65 67.6 1
09:49:19 2023-09-28 356759 352010 91178 88950 143433 144130 146195 145535 96454 95265 108430 112825 132622 133851 374003 406038 1069949 1057034 386281 400643 124034 110397 122375 123834 145780 144487 133051 133382 86618 88106 273935 240445 711964 715380 222846 221573 288833 292882 342284 336435 351388 353761 368173 372198 347358 385156 757924 800200 543264 458019 310414 302821 355468 353870 369956 374008 376310 381221 419660 421514 673450 701101 40.65 67.6 1
09:49:20 2023-09-28 357371 351979 91170 89129 139449 144062 146260 145669 96622 95233 108479 112825 132511 133666 374003 406038 1072862 1056959 386862 403490 123863 110397 122357 123801 145746 144386 132776 133507 86441 88166 275010 240107 713975 716394 223096 221537 288942 290220 341946 335759 351533 353906 368316 372898 347501 385376 754599 801405 550481 457006 310414 303070 355505 353870 369993 374043 376310 381797 417580 421550 674886 701101 40.65 67.7 1
09:49:21 2023-09-28 357048 351794 90831 88946 143364 144130 146229 145333 96422 95136 108430 112825 132602 133851 373443 406038 1069949 1053988 386281 400924 123863 110364 125570 124043 145994 140910 133411 133742 86618 88101 273935 240338 712272 717411 222918 221643 289018 290397 342392 335759 351496 351916 368288 372233 347465 385923 754635 800273 546477 458169 310414 302822 355003 353870 369993 374306 376310 381258 417580 421514 675365 701101 40.65 67.6 1
09:49:22 2023-09-28 358098 352010 90798 88946 143164 144428 145956 145636 96422 95168 108247 112825 132635 134036 373478 406038 1072230 1056692 387443 400960 123830 110364 125500 123801 145746 144588 132776 133599 86500 88106 272645 240516 709011 715123 223096 221821 288738 290467 342464 333870 351569 353906 368316 371783 347501 386544 754599 800118 540630 456006 310414 302470 355003 353870 369993 374605 376346 381221 417545 421550 674100 702097 40.65 67.6 1
09:49:23 2023-09-28 357591 352010 90798 88978 143329 144028 145755 145499 96454 95200 108247 112858 132204 133885 376158 405714 1072862 1056884 389777 400817 123764 110262 122534 123991 145609 144821 133043 133717 86441 88138 273500 240516 711190 716247 222462 221439 288093 290573 342717 333870 351460 353906 367762 371191 347221 387407 754599 797943 539313 457052 310414 303106 355236 353870 369993 375466 376880 381258 416924 422143 674613 702596 40.65 67.6 1
09:49:24 2023-09-28 357844 352010 90831 88950 143364 143977 146641 146252 96422 95329 108247 112858 132622 134500 374003 405716 1072991 1053951 387515 400362 123830 110397 125606 123801 146157 144588 132743 133637 86441 88106 273065 241228 719598 715380 223096 221630 288093 290467 342983 333870 351569 354189 368288 371760 347287 386434 758084 797798 542733 455824 310305 302928 355468 354370 369956 374640 376346 380647 419697 421370 674577 701101 40.65 67.6 1
09:49:25 2023-09-28 357844 351670 90831 88950 139416 145428 146157 145870 96589 95329 108329 113070 132502 134002 376268 404608 1072880 1053951 389816 400643 123712 110364 122375 123905 145270 144619 132743 133704 86798 88198 273935 241228 707093 715380 222904 221821 288942 290397 342187 335759 351533 351916 367727 372910 347501 385960 756527 800237 543264 457371 311024 303106 355003 353870 369993 374306 376346 382141 417616 421550 675365 702596 40.65 67.6 1
09:49:26 2023-09-28 357048 351749 90831 88946 143359 144164 146093 145368 96454 95071 108766 112780 132635 133633 374003 406038 1069949 1057426 386317 400643 123863 110397 125500 123801 145780 144487 133051 133507 86500 88106 273500 241394 728495 717300 222846 221573 289018 292882 342320 336197 354322 353761 368691 372720 347465 383869 754599 802342 545143 461129 310049 303070 353852 353870 369330 372902 377194 382409 417580 420259 669422 700829 40.65 67.6 1
09:49:27 2023-09-28 354889 351460 91392 88849 140200 143519 146412 145504 96454 95103 108430 112669 132635 133784 377299 404752 1072230 1060439 389814 403813 124072 110287 125553 123834 145364 144487 133035 133599 86441 88106 273500 242015 709011 712852 222462 222167 288535 290370 342983 335759 348817 354907 369723 372340 345899 383019 755739 793347 540630 459467 308556 304030 353852 351880 369068 372924 376753 381833 416012 420223 665461 701064 40.65 67.6 1
09:49:28 2023-09-28 355282 351798 91365 88853 143699 143659 146569 144897 96689 95136 108430 112669 132204 133230 374003 404752 1072991 1060128 386934 400326 123797 110313 122342 124239 145506 140910 132676 133750 86441 88134 273935 242772 708653 711123 222222 221821 288499 295910 342983 335759 351834 354219 368835 371747 345414 384214 759001 799071 540630 460660 306748 304494 355003 351844 369364 374043 377284 380647 415686 419044 665533 701101 40.65 67.6 1
09:49:29 2023-09-28 356072 351789 91081 89064 139911 144020 146948 145094 96454 95039 108430 113036 132660 133666 374039 401067 1072991 1061680 387623 400362 123863 110397 125465 123801 145760 144386 132743 133612 86441 88166 273065 241979 709738 709188 222747 222167 288499 289955 342983 333870 349943 354184 368907 371747 345899 384831 756844 793383 543264 460007 306784 304958 355003 351844 369364 374043 377018 380647 415721 420223 665027 701101 40.65 67.6 1
09:49:30 2023-09-28 355815 352010 91207 88946 143438 144030 146093 145333 96454 95135 108280 112747 132743 133969 377306 400888 1072156 1063425 389814 400853 123934 110262 122276 124024 145609 144588 132743 133633 86441 88166 273935 241872 709011 710227 222747 222359 288210 292675 342767 333870 350436 354219 368871 371783 345450 385413 758047 797907 547812 460660 306784 304958 355003 351844 369624 374342 377320 380647 418289 420223 664520 701101 40.65 67.6 1
09:49:31 2023-09-28 357289 352010 90798 88918 143368 143829 146093 145197 96422 95136 108280 112825 132602 133633 374003 399942 1071291 1063560 387623 400397 123830 110321 122365 123801 145409 144386 132743 133599 86441 88138 273065 241604 712769 708687 223132 221856 288002 290397 342717 333870 350966 354219 367210 371227 346420 386273 759098 797943 541947 458705 309065 305460 353698 351844 369956 374342 376188 378398 418585 420886 669495 703095 40.65 67.7 1
09:49:32 2023-09-28 357073 351825 91166 89186 139919 144568 146157 145364 96390 95265 108546 113002 132768 134002 376268 400362 1072991 1063560 387623 400326 124105 110466 125518 123801 145270 144399 132743 134142 86618 88198 273935 241604 706615 708687 223638 221856 288093 290220 342983 333870 350966 354255 368346 371227 346455 385376 759636 800237 547812 458705 309065 305424 351974 351844 369956 374605 376188 378398 416304 420886 670481 703095 40.65 67.7 1
09:49:33 2023-09-28 357325 352006 91307 88978 143368 144030 146093 145333 96454 95168 108430 112703 132511 133633 374003 400540 1072882 1063560 387623 400678 123830 110397 125500 124206 145746 144522 132743 133599 86441 88343 273935 241764 709002 710082 223495 222025 288499 290326 342875 335723 350822 356668 367138 371747 346455 385376 758437 798925 547812 459355 309501 304994 351974 351591 369993 374306 376188 378398 416340 420886 671506 703594 40.65 67.6 1
09:49:34 2023-09-28 357827 351650 91137 89125 139719 144020 146845 145094 96454 95071 108463 113002 133027 133666 374003 399942 1072086 1065963 387659 400960 123863 110397 125535 123801 146014 144487 132776 133771 86441 88166 273065 241264 713682 710264 223795 221856 288093 290432 342983 335522 351267 354219 367174 371783 346455 385413 759098 799071 543264 458705 309975 305424 351974 351880 369956 374079 375587 378398 416012 421514 672459 703095 40.65 67.6 1
09:49:35 2023-09-28 356596 352010 90831 88914 143368 143697 146175 145333 96454 94974 108430 112669 132536 133666 374039 399942 1072882 1063239 390609 403527 124072 110521 122426 123768 145643 144790 132676 133566 86559 88488 273935 241872 713372 709188 223481 221856 288002 290432 342731 335723 350966 354219 367174 371262 349543 385083 760785 799107 545143 459681 309975 304230 351974 353870 369993 373483 377950 378398 418598 421514 669495 701916 40.65 67.6 1
09:49:36 2023-09-28 357174 352015 91207 88950 143368 143731 146093 145330 96358 94974 108280 112669 132544 133415 373478 403674 1072919 1066699 387551 400362 123830 110211 122281 123631 145645 144315 132743 133382 86382 88106 275010 241059 714078 710264 224497 221129 288210 290432 342717 335759 350436 353122 366365 371783 346455 385725 760210 797943 540630 458705 309538 304494 351708 351880 369993 373483 375024 378362 416375 421218 670481 703095 40.65 67.6 1
09:49:37 2023-09-28 357832 352015 91244 88946 139729 143969 145549 145162 96422 95039 108479 113046 132868 133784 377069 399836 1076045 1066498 390368 400590 123934 110262 122276 123683 145270 144412 132743 133654 86618 88101 273935 241228 708231 709224 223167 221382 287949 290044 342983 333870 350966 353688 366372 371262 346455 384831 758525 799107 547812 459085 309757 305424 351974 351880 369956 373519 378067 378362 416340 421218 670444 703095 40.65 67.6 1
09:49:38 2023-09-28 357321 352010 90831 88978 143368 143960 145992 145333 96454 95039 108280 112669 132420 133633 373741 399626 1072123 1063523 387623 400678 124202 110431 125325 123749 145510 144487 132743 133541 86441 88138 273500 241639 713010 709224 223167 221856 288292 290573 342983 335759 351249 354219 367468 371227 346455 385413 758525 799672 547812 459355 308992 305675 353965 351880 369956 374342 376224 380509 416340 420886 668985 703095 40.65 67.6 1
09:49:39 2023-09-28 357707 351830 91577 89060 139583 144062 146091 145433 96390 95168 108512 113036 132502 133599 374003 400504 1072919 1066423 389702 400853 123830 110397 125500 123834 145645 140813 133076 133415 86441 88138 275474 241059 714719 711743 224375 221665 288093 290467 342983 335759 351002 353157 366365 371818 347221 385413 759098 800192 533633 458705 309975 304958 351974 353870 369993 374043 375060 378398 417616 421218 671469 702836 40.65 67.6 1
09:49:40 2023-09-28 357065 352010 90827 88950 143438 143930 146229 145651 96454 95071 108355 112780 132511 133666 374039 402671 1072919 1066699 387587 400362 123830 110321 122365 123716 145544 144386 132743 133776 86677 88037 273500 241389 715749 710118 224038 221524 288526 291388 342803 335723 350822 355661 365594 371227 346942 385083 761324 799071 547812 458705 309538 304994 351938 351880 369993 374008 377414 378362 416375 421550 669495 703095 40.65 67.6 1
09:49:41 2023-09-28 356793 351983 91237 89129 143364 143528 146298 145233 96454 95297 108445 112747 132511 133532 374039 399942 1075749 1065146 387623 400678 123830 110321 125325 123716 145713 144386 132747 133415 86382 88078 273065 241264 708167 709224 223674 221892 288210 290432 342983 335820 350966 354219 367174 371262 346455 385376 761361 799107 547812 458705 309538 304600 351974 353313 369993 374079 376152 378398 416012 420886 671235 701101 40.65 67.6 1
09:49:42 2023-09-28 355857 352006 91181 88978 143542 144875 145852 145162 96454 95136 108280 112703 132731 133666 373741 398751 1072991 1066423 390924 403241 124268 110160 122408 123768 145472 144874 133076 133641 86847 88101 273935 241666 707209 709224 223167 221856 288568 290212 342983 335759 350966 354219 367762 373811 347114 385104 759098 799107 547812 458705 309707 305675 351974 351880 369956 374079 376188 381393 416340 420294 669532 702097 40.65 67.6 1
09:49:43 2023-09-28 356759 352015 91207 88885 143368 143969 145751 145364 96422 94974 108280 112547 132557 133197 373478 398751 1072862 1065146 387587 400397 123830 110245 125378 123716 145068 144416 132743 133490 86323 87925 273065 241264 707271 709224 223831 221701 288093 292882 342983 335522 350472 353688 366365 371262 346455 385413 760247 799107 547812 458705 309465 304672 351974 353870 369956 374079 377950 378398 418440 421550 670957 703095 40.65 67.6 1
09:49:44 2023-09-28 356580 352010 90790 89149 143364 143697 146093 145333 96589 95265 108445 113091 132685 133599 376268 399836 1074517 1066498 390220 400817 123764 110211 125500 123834 145308 144421 133587 133566 86559 88045 273935 241264 708406 709224 223788 221856 288137 290397 342983 333870 351002 353688 366658 371262 346455 385104 759098 799107 543264 458705 308774 305460 351974 351880 369993 374043 377950 378398 415721 421218 670993 703095 40.65 67.6 1
09:49:45 2023-09-28 356580 352010 90831 88881 143359 144147 145789 145233 96422 95038 108247 112703 132237 133843 373478 399907 1071327 1064718 387623 400362 123830 110211 125465 123631 145308 144184 132743 133198 86798 88045 273065 241264 708111 709188 223167 221856 287890 290432 342983 333870 351002 354219 367762 371557 346455 385450 758561 799107 543264 458705 309101 304422 351974 351844 369956 374079 376188 378398 415721 420886 671829 702337 40.65 67.7 1
09:49:46 2023-09-28 356650 351537 91266 89003 139608 143928 145854 145433 96390 95233 108404 112846 132204 133540 373478 399346 1072862 1068043 387551 400362 123863 110245 125500 123957 145640 144386 132652 133448 86441 88138 275474 241264 709738 709224 223167 221856 288007 290397 342983 333870 351303 354219 367468 371262 346455 385413 757988 799708 547812 458705 309101 305675 351974 351880 369956 374079 376224 378434 415686 420886 668511 701101 40.65 67.7 1
09:49:47 2023-09-28 356076 352006 90835 88946 143164 143969 146073 145162 96487 94974 108280 112591 132374 133540 376158 398751 1072230 1063198 387587 400960 123150 110245 125431 123631 145068 140786 132976 133998 86559 88402 273935 241496 709011 710229 222953 222025 288499 292077 342983 333870 350472 354255 367798 371795 348824 385104 759729 799143 543264 457763 309465 304958 351974 353621 369993 374079 377414 378362 416411 421218 670993 703095 40.65 67.6 1
09:49:48 2023-09-28 357048 351753 90798 88946 143359 143969 145549 145566 96390 95039 108247 112669 132557 133540 375892 401533 1072882 1065146 387587 399800 123830 110321 122281 123122 145270 144399 132710 133495 86323 88045 272645 241264 706434 709762 223831 221701 287890 290432 342717 335759 350472 353652 366401 371818 346978 385999 759627 797943 547812 458705 309465 305030 351708 351880 369993 374079 375060 378398 416375 421550 671469 703095 40.65 67.6 1
09:49:49 2023-09-28 356832 350502 91081 88946 143233 143930 146026 145368 96454 95039 108280 112625 132656 133666 373478 402386 1075169 1068020 390294 400255 123797 110296 122309 123735 145373 144817 132676 133532 86441 88045 273935 241300 710338 709224 223931 221714 288093 290432 342983 333870 351002 355912 366982 371818 346978 385413 760880 799708 543429 458705 309975 304994 351974 353870 369993 374079 375024 378398 416375 421550 670993 703095 40.65 67.6 1
09:49:50 2023-09-28 356832 351753 90798 89060 143464 143697 145992 145368 96454 95007 108280 112591 132204 133855 373443 400540 1072956 1065941 387551 402276 123830 110355 125465 123631 145342 144386 132743 133415 86323 88045 273065 241264 714078 709261 224375 221191 288535 290432 342983 333485 350472 353122 366108 371818 347257 385413 760745 799107 550481 457653 309975 304744 351974 353870 369993 374079 375060 378398 417616 421550 670481 700924 40.65 67.6 1
09:49:51 2023-09-28 356076 351496 90864 88946 143229 143994 145988 145330 96325 95298 108438 112802 132569 133599 376268 400995 1076045 1066277 387515 400326 123863 110058 125535 123664 145739 144768 132743 133415 86441 88138 273935 242082 713613 710802 224375 221510 288620 290467 342983 335759 351002 352134 366143 372375 347257 385104 759738 797980 547812 458705 309975 304066 351974 353870 369993 373781 375060 378434 418238 421550 670518 701952 40.65 67.6 1
09:49:52 2023-09-28 356076 351753 91048 88946 143368 143697 146229 145333 96422 95039 108280 112669 132635 133633 373741 403295 1076001 1067945 388431 400362 123863 110245 125500 123631 145544 144162 132776 133507 86500 88106 272645 240516 716256 712248 224339 221129 288942 290432 342983 333987 350436 354907 365522 374052 347501 385067 761421 797780 547812 460007 309975 302754 353965 353122 369993 374008 375587 378434 420156 421227 671829 706099 40.65 67.6 1
09:49:53 2023-09-28 355930 351753 91233 89064 139516 144028 146091 145227 96358 95039 108396 112635 132602 133415 376122 403292 1075202 1068977 387056 400326 124276 110500 122450 123598 145510 144315 132776 133382 86500 88106 275913 240480 717257 712852 224146 220475 288942 290573 342717 334221 350436 354907 366365 374052 347501 385143 759729 793310 540630 460007 309538 303995 354484 353122 369956 373186 377950 378470 420111 420886 668438 704094 40.65 67.6 1
09:49:54 2023-09-28 354998 351753 90831 88914 143029 143579 146235 144692 96454 94974 108430 112669 132656 133943 374003 403543 1074477 1069737 385960 399800 123830 110287 122441 123668 145403 140555 133193 133549 86559 88101 273935 240373 714577 711159 223616 220952 288942 290361 342706 334490 350436 355264 366910 374614 346942 384214 760269 797435 543429 460007 309538 304030 354502 353122 369920 373448 375587 378506 420147 420886 667492 701952 40.65 67.6 1
09:49:55 2023-09-28 351862 351063 91240 88792 139937 143905 146195 144828 96454 94942 108280 112979 132752 133594 374003 402374 1078403 1065109 384287 400643 123863 110211 125465 123089 145746 144351 132743 133382 86441 88078 273065 241979 710039 711305 223132 221856 289430 290409 342983 336233 349379 355409 367798 375211 345343 383905 756917 792898 543264 459750 309065 304494 354502 353087 367664 373186 376152 378506 420075 417727 665570 703594 40.65 67.6 1
09:49:56 2023-09-28 351294 351496 91240 88792 143433 143663 146229 144863 96454 94942 108430 112480 132635 133498 376728 402973 1081417 1066222 384177 400536 124138 110228 122441 123735 145706 144715 132743 133507 86323 88198 273935 242895 713170 711269 223060 221856 288273 290409 344778 336362 349379 353122 367762 374649 344824 383634 757988 792338 546477 461314 309538 304494 354502 354871 367111 373186 376188 380647 418897 417727 665570 703095 40.65 67.6 1
09:49:57 2023-09-28 353993 352010 90765 88982 142977 144568 145347 145566 96127 95265 108172 112892 132204 134142 373478 402056 1082237 1060471 384042 400678 123660 110321 125465 123834 145068 144395 132743 133608 86441 88198 273935 241979 708772 714276 224497 221665 288942 289436 342983 333870 351641 354907 366622 374052 346177 387679 758525 793319 550481 456043 311293 303070 354002 355122 368513 374640 375740 380647 420111 419008 676598 703095 40.65 67.6 1
09:49:58 2023-09-28 353993 352010 91166 89060 139583 144194 146191 145231 96422 95297 108512 113036 132718 133784 375699 405930 1082237 1061949 385140 400397 123830 110423 125500 123801 145274 144487 132743 133599 86382 88134 275210 242015 708653 715380 223831 221164 289027 295565 344511 333870 351249 351916 367210 374649 345379 385046 756844 791183 549146 458056 311293 302610 354930 353122 368844 374676 376346 381833 420738 418723 675641 703095 40.65 67.6 1
09:49:59 2023-09-28 351704 351794 90835 88946 143168 143731 145755 145333 96422 95103 108280 112669 132237 133666 373443 406038 1078403 1055850 384868 400995 123627 110364 125465 123834 145287 144487 132618 133633 86382 88166 273065 242563 709019 715380 222435 222203 289027 295382 344680 333870 351249 353906 370020 374614 344859 385413 753534 790588 541947 458380 309975 303070 354419 354370 367664 374676 378034 382768 421556 418429 673340 700917 40.65 67.6 1
09:50:00 2023-09-28 351528 351974 91237 89064 139483 144368 146106 145162 96487 95103 108463 112703 132868 133969 376122 406002 1077639 1053951 386233 400960 123627 110397 125465 123834 145068 144575 132710 133733 86441 88378 273935 242769 709499 715380 222364 222359 288942 295002 344923 333870 351533 354907 370020 374052 344341 385996 755935 790624 549146 458056 309975 304030 354419 353870 367664 374676 375060 382987 417580 418314 673450 700567 40.65 67.6 1
09:50:01 2023-09-28 355305 352015 90798 88982 143168 144168 145549 145162 96422 95136 108172 112780 132204 133666 372919 403615 1077602 1053566 387623 400960 123084 110431 122131 123834 144667 144680 132585 133725 86323 88198 273065 242733 704787 715380 223638 221892 288093 290467 344656 333870 351641 354406 368352 371227 346455 387190 756324 799058 542733 455714 310232 302999 355593 351735 369848 375887 377304 381345 419177 423140 674686 701101 40.65 67.6 1
09:50:02 2023-09-28 357427 351830 91133 88942 139209 144130 145619 145569 96290 95297 108213 112703 132171 133885 372919 404788 1072882 1057146 387623 403542 123117 110397 125291 123834 145173 144487 132618 133834 86441 88078 273065 241639 707148 715380 223132 221968 288942 291388 341982 335759 351569 353906 368352 372411 347572 386544 754635 800273 549146 455714 310853 303106 355003 353870 369993 374605 376346 381833 417580 421550 675365 701101 40.65 67.6 1
09:50:03 2023-09-28 356866 351555 90802 88946 143164 143579 146674 145103 96422 94974 108247 113057 132469 133775 376158 405572 1069801 1055341 387495 402671 123934 110262 122276 123735 147069 144083 132776 133415 86323 88069 273935 239699 709424 715380 223132 221892 288906 290467 342464 335759 351569 353906 367798 373528 347572 386544 754034 801441 544088 458056 311073 303142 355505 353870 369993 374342 376346 381833 417616 421586 675414 701101 40.65 67.6 1
09:50:04 2023-09-28 354784 352010 91240 88950 143368 143969 145954 144760 96454 95039 108280 112677 132739 133381 372919 406038 1069949 1058178 385231 399765 123896 110211 125552 123089 145506 144263 133277 132893 86559 87893 272645 240516 713943 715380 223096 221892 288942 289814 342983 334596 350436 354139 369463 373492 347465 384486 754635 801441 545143 458820 310414 302289 354135 353870 369624 372924 377414 382716 417616 420259 669459 701793 40.65 67.6 1
09:50:05 2023-09-28 354744 351830 91325 89215 139937 144062 146465 145463 96686 95039 108512 112779 132718 133130 376268 405678 1069949 1059684 387531 403241 124238 109991 122618 123089 145780 144114 133110 133198 86500 88138 273065 241979 720461 713357 223132 221892 288942 289955 342717 334525 349379 353906 369463 373230 346177 384833 754635 799672 543594 459179 309757 302858 354157 351880 368844 372366 375060 382446 417287 419963 666984 700567 40.65 67.6 1
09:50:06 2023-09-28 353997 351515 91081 88638 143429 143431 146127 144628 96487 95027 108430 112480 132511 132395 373478 406038 1068179 1058617 385231 399169 123863 110058 125535 123056 145780 144114 132743 132797 86323 88045 275474 241639 713587 713357 223096 221892 288738 295356 342983 337112 349098 353906 368943 372411 345414 383019 755739 799672 543808 458820 309538 302858 353887 353616 369076 372118 377766 382425 419770 419821 668328 699886 40.65 67.6 1
09:50:07 2023-09-28 354639 351938 91233 88820 143433 143431 146263 144828 96454 94781 108479 112369 132602 132395 373443 406038 1069014 1060439 386081 399800 124268 110025 125570 123089 145746 144351 132743 133198 86323 88198 273065 241809 715462 713357 223096 221892 288604 295565 342983 334256 348852 353906 369463 372933 346177 383092 754066 799107 542474 459143 309721 303106 354171 353870 368844 372366 375060 381542 417287 419633 665570 700033 40.65 67.6 1
09:50:08 2023-09-28 354497 351762 91303 88638 143503 142803 146467 144842 96487 94813 108314 112291 132511 132395 373443 405107 1069190 1060279 385774 399800 123863 110135 122365 123631 145645 144184 132743 133415 86500 88045 275784 241639 711693 713357 222783 222203 288942 295983 342983 334022 349134 354657 369463 372933 348824 384268 759655 797927 540630 461314 306676 304351 356008 351699 369220 373865 377780 381797 416340 420294 664557 700769 40.65 67.6 1
09:50:09 2023-09-28 355035 352015 90798 88946 142960 143969 145751 145364 96389 94974 108280 112669 132706 133347 373776 402338 1072230 1059719 386970 399800 123660 110321 125291 123631 145068 144412 132618 133495 86323 88045 275474 241809 710098 710766 222783 222515 288535 289955 342983 333870 349415 354219 369759 372375 346420 384831 756881 793383 540630 458138 308375 304994 355505 351880 369660 374640 377924 381833 416048 420886 665027 701101 40.65 67.6 1
09:50:10 2023-09-28 354780 351762 90786 88893 143168 143697 145789 145333 96589 95265 108445 113046 132652 133633 376268 400995 1072788 1062668 389814 402671 123764 110287 125465 123631 145308 144386 132976 133683 86441 88045 273935 241845 708653 710229 222846 222515 288093 289955 342983 335347 350189 354255 369463 372079 346177 385104 758525 793419 547812 460333 306604 304136 355003 351325 369660 374640 377356 380720 416012 420259 666751 701101 40.65 67.6 1
09:50:11 2023-09-28 355825 352010 90798 88881 143364 143731 146026 145333 96422 94974 108565 112669 132204 133415 373478 399311 1072230 1063597 387623 399800 123693 110321 125291 123749 145510 144421 132743 133415 86441 88138 273065 241639 710763 709995 223831 222515 288093 290432 342983 335759 350997 354290 368871 371818 346978 385450 759098 801172 550481 458705 308628 304672 354002 351880 369668 374377 377054 378434 416048 421218 670873 703636 40.65 67.6 1
09:50:12 2023-09-28 355857 351830 91107 88849 139349 143928 145956 145687 96358 95297 108329 113002 132386 133666 372919 399716 1072862 1066797 387659 400362 123660 110211 125378 123735 145270 144285 132710 133231 86382 88078 272546 241300 708111 709224 223203 221892 287804 290432 342983 333870 351002 354255 367762 371818 346455 385996 758474 799708 547812 458705 309538 305890 351974 351880 369993 374640 376224 378434 416340 421550 670993 702596 40.65 67.6 1
09:50:13 2023-09-28 356650 351515 90802 88824 143433 143731 145789 144897 96293 94942 108280 112669 132237 133096 372919 398751 1072919 1063425 387587 400397 123660 110245 125413 124030 145308 144386 132527 133231 86382 88198 273065 242082 709978 709261 223867 221892 288093 290432 342983 333870 351002 353971 367210 371262 346455 385413 758511 799143 547812 458705 309975 305387 353571 351627 369740 374199 378487 378326 419473 421370 670298 703021 40.65 67.6 1
09:50:14 2023-09-28 356003 351546 90798 88950 143134 143697 145789 145465 96389 95039 108396 112547 132544 133197 375626 399800 1072123 1065941 387587 402634 123830 110211 125413 123716 145308 144285 132743 133198 86441 88138 273500 241264 707090 709224 224217 221537 288332 290573 342983 335759 350472 353652 366365 372079 347013 385413 760247 799107 540630 457799 309975 305030 351974 353870 369993 374079 375323 378398 416995 421586 671469 700924 40.65 67.6 1
09:50:15 2023-09-28 356832 352010 90798 88914 143364 143697 146093 145233 96422 95007 108247 112635 132511 133230 375851 401174 1072919 1066661 388707 400643 123863 110287 125465 123598 145274 144315 132710 133415 86441 88045 275010 241059 723915 710766 224533 221475 289027 290467 342983 335759 351496 354907 366336 373208 348264 385083 760064 797798 540630 459607 310049 303816 351902 354798 369956 374270 377950 378434 418861 421227 669422 704094 40.65 67.6 1
09:50:16 2023-09-28 356076 351767 91129 88970 139608 143969 145549 144760 96422 95007 108280 112669 132374 133415 372883 401209 1072919 1066699 387605 400326 123830 110211 125500 123598 145270 144465 132743 133285 86500 88106 272645 240516 714269 712248 224533 221164 288942 290432 342983 333987 350966 354907 366365 373195 347536 385376 760210 797780 547812 459681 309903 302785 351974 354871 369993 374043 375587 378434 419780 421514 668474 704094 40.65 67.6 1
09:50:17 2023-09-28 356003 351767 90835 88914 143433 144228 146191 145328 96589 95298 108404 112812 132502 133440 376268 403080 1076045 1069296 387330 399800 123830 110287 122365 123839 145508 144315 132743 133198 86441 88166 273935 240845 713433 711342 224497 220475 288942 290397 342717 333987 350436 354907 366365 374052 347501 385689 760174 793347 543264 459681 309975 303995 353698 353087 369993 373483 375060 378506 420738 421550 668511 701952 40.65 67.6 1
09:50:18 2023-09-28 354421 351767 90802 88792 143364 143663 146195 144897 96454 95007 108247 112591 132511 133029 373741 402940 1077602 1067907 385960 400362 123863 110211 125570 123797 145645 144214 132776 133198 86559 88013 273065 240516 722735 712348 223831 221129 288942 289955 342983 334490 350472 353122 367210 375739 347501 385067 760210 793310 550481 460660 309538 303923 355003 353900 369920 373186 376188 380430 421115 420599 670873 706099 40.65 67.6 1
09:50:20 2023-09-28 353780 351322 91266 89003 139570 144074 146295 145162 96358 95039 108430 112558 132511 133415 376122 402833 1075202 1068217 384250 399449 124243 110126 125535 123089 145746 144315 132743 133164 86831 88045 272645 240552 712024 711342 223132 221164 288675 289515 342983 334525 350189 354907 367762 375189 347221 384794 760210 793310 546477 460660 309926 304030 355003 353900 369624 373483 376152 382141 421366 420259 665570 701952 40.65 67.6 1
09:50:21 2023-09-28 351578 351767 90835 88763 143368 143663 146485 144863 96487 94877 108538 112480 132602 132745 375855 402374 1076075 1063313 383164 400362 123863 110058 125500 123089 145645 144114 132710 133198 86441 88225 273065 241809 710613 711305 223167 221856 288535 290819 342983 334022 349415 353122 367798 375475 345899 384214 758525 793495 546477 461240 309721 304422 355432 355876 368074 373044 378487 380538 420559 418100 669442 703095 40.65 67.6 1
09:50:22 2023-09-28 351294 351515 91207 88642 139774 143392 146229 144794 96454 94974 108430 112945 132536 133063 372919 402374 1077602 1065109 384015 400643 123830 110211 125500 123089 145510 144320 132710 133415 86441 88045 273500 242051 713709 710192 223831 222203 288133 290928 342983 334256 349415 353652 368316 375475 345379 384214 758525 793319 547812 460660 308483 304958 354502 354370 367111 374342 377320 380683 418532 417727 669459 703095 40.65 67.6 1
09:50:23 2023-09-28 351934 351753 90798 88914 143438 143930 145992 145569 96422 95039 108280 112780 132622 133633 373443 399942 1082050 1065146 385196 400960 123117 110321 125308 123834 144837 144487 132311 133633 86264 88230 278368 243526 702792 711305 223867 221510 288946 289436 344923 333834 351388 356921 368318 373768 345308 387642 760064 788734 547215 455429 309356 304779 353965 354621 369364 376259 376152 382595 418825 420187 672672 704094 40.65 67.6 1
09:50:24 2023-09-28 354497 353739 90699 88966 142960 144164 145518 145569 96159 95297 108247 112892 132171 134104 372919 400540 1085195 1064831 384889 400960 123051 110397 125012 124206 144803 144623 132311 133633 86323 88045 275474 241979 705563 714368 224182 221821 289027 295565 342983 333870 351641 354657 366694 374088 346455 385016 758525 793495 547812 455965 310414 304030 351974 354871 368808 375994 376346 378470 418897 419928 676634 701916 40.65 67.6 1
09:50:25 2023-09-28 351970 351835 90831 88950 143433 143727 145992 145233 96454 95006 108172 112669 132204 133197 375204 404788 1079169 1060199 385413 399765 123117 110245 125431 123089 145274 144351 132618 133415 86382 88198 273935 241764 709554 715233 224196 221679 289153 291848 344923 335687 353254 353798 366479 374614 345899 387367 756917 793319 549146 458705 310414 302150 355505 354871 368255 374355 376346 382446 420147 419008 675365 703095 40.65 67.6 1
09:50:26 2023-09-28 351889 351758 90831 88885 143325 143969 146467 145062 96422 95006 108280 112669 132204 133507 372919 406038 1079169 1058654 384868 400362 123660 110632 125431 123716 145068 144294 132710 133511 86382 88310 273935 242015 708533 716394 223167 221856 288098 295419 342983 333870 351533 351916 368907 374685 346193 385996 755739 791183 549146 458705 310414 302610 353887 353087 368513 374676 377194 382768 419897 418759 675292 702984 40.65 67.6 1
09:50:27 2023-09-28 351785 351974 91074 88853 139420 144028 145816 144897 96356 94974 107949 112669 132486 133633 375204 406038 1079169 1057305 385340 400960 123117 110321 125343 123631 145173 144386 132527 133541 86382 88078 275474 242015 707935 715380 223096 221856 287897 295283 342983 333870 351533 353639 369427 374685 345414 386544 755739 791183 540630 458705 310414 301759 354419 354871 367700 374640 377414 382716 418897 418678 673450 701101 40.65 67.6 1
09:50:28 2023-09-28 351668 352010 90831 88970 143368 143579 146641 144692 96454 95103 108280 112703 132622 133943 373478 406038 1079169 1053988 384868 400678 123745 110287 125465 123631 146056 144386 132710 133650 86323 88138 273065 242769 723084 715380 222747 222359 288942 295419 344923 333870 351569 354907 369754 374649 345343 386544 756324 793319 543264 457763 310195 303887 356512 351735 368110 376151 378181 382264 419177 418643 673624 700567 40.65 67.6 1
09:50:29 2023-09-28 351744 351871 91199 88946 143368 144030 145755 145233 96356 95265 108438 112858 132237 133885 372883 403223 1079169 1053566 386970 400995 123117 110431 125431 124120 144837 144421 132527 133633 86323 88198 273500 243283 704204 714874 223674 222515 287890 290282 344923 333870 351641 354907 368907 371262 345934 385052 756844 793347 547812 456043 310414 304030 355003 351880 369956 375730 377414 381527 415686 421218 674686 701101 40.65 67.6 1
09:50:30 2023-09-28 356812 351227 90831 88946 143129 143969 145549 145162 96454 95103 108280 112703 132204 133415 372883 405395 1069949 1057153 388707 399800 123863 110211 125535 123631 145780 144219 132743 133298 86441 88045 272645 239939 713975 715380 223167 222359 288942 290432 342176 336362 351122 354225 368799 373386 348407 386434 758084 800091 541947 457188 311293 303070 355505 353870 369993 374355 376733 381797 418238 422179 673450 700990 40.65 67.6 1
09:50:31 2023-09-28 356288 352015 91240 88914 143368 143731 145954 145333 96454 95103 108314 112703 132237 133130 372919 406038 1069949 1057146 386353 400678 123830 110555 125535 123716 145780 144219 132776 133198 86559 88037 273935 239771 714336 715380 223167 222203 288942 291741 342983 334525 351569 353906 369463 373492 349375 386270 755739 802044 536233 458705 310853 303106 355505 353870 369993 373519 376880 381869 418238 421586 672496 701101 40.65 67.6 1
09:50:32 2023-09-28 354534 351762 91303 88792 143499 143431 146467 144624 96487 94845 108463 112480 132635 132520 373478 404144 1069949 1060279 386353 400362 123830 110245 122365 123122 145544 144184 132710 133415 86677 88310 273935 241764 710275 713247 222989 222408 288906 292054 344656 337423 349763 354907 370020 373492 346455 384833 758622 797907 546477 459539 309538 303177 356963 353653 369400 372402 376789 383023 416995 420626 665570 701101 40.65 67.6 1
09:50:33 2023-09-28 353997 351515 91365 88670 143499 143233 146501 144863 96454 94942 108430 112513 132689 133004 374039 404503 1069949 1058930 386353 400362 123863 110245 125343 123631 145274 144184 132560 133231 86323 88045 273500 242015 709131 711305 222939 222515 288942 290573 342983 335759 349451 353157 369754 373195 346978 383942 756881 793383 549146 461314 309283 304744 354135 351555 369668 373759 380643 382731 419770 420742 668015 700917 40.65 67.6 1
09:50:34 2023-09-28 354929 351943 91170 89125 143364 143897 145992 145132 96454 95546 108445 113103 132204 133666 373478 399662 1072862 1063351 387587 400995 123745 110431 125465 123801 145308 144351 132710 133415 86382 88045 275474 241639 709030 709224 223831 222515 288535 290220 342983 335578 351569 354787 368943 372114 346455 386270 761361 800273 547812 458705 309065 305890 354002 351555 369956 374640 377320 378470 416012 420921 669495 701101 40.65 67.6 1
09:50:35 2023-09-28 356580 351515 91239 88950 143199 143697 145992 144931 96389 95039 108247 112591 132237 133230 372919 400013 1072956 1067982 387515 400397 123745 110245 125500 123631 145308 140469 132618 133231 86441 88045 272645 240552 708287 711743 224569 221892 288738 290502 342983 333520 351002 352134 366365 372411 347572 385703 762949 802393 547812 460987 310341 304387 354716 355876 369848 373341 378487 380683 421070 421550 667529 703723 40.65 67.6 1
09:50:36 2023-09-28 354566 351753 91174 88946 143168 143969 145751 145875 96589 95039 108280 112513 132374 133042 373478 403996 1074514 1068217 385413 399800 123863 110058 122534 123089 145270 144263 132914 133273 86500 87925 273065 240552 714577 711342 223867 221164 288133 290397 342983 334561 350508 355409 367246 375475 347501 385179 760782 793347 546477 458174 309939 304494 355003 353688 369956 373519 376188 381258 421106 420886 667020 701988 40.65 67.6 1
09:50:37 2023-09-28 351681 351753 91240 88946 143438 143697 146229 144897 96622 95007 108463 112513 132237 132937 373478 402976 1078403 1066348 384323 400678 123896 110058 125570 123656 145679 144149 132776 133231 86500 88138 273500 241014 711214 711342 223831 221608 291156 292155 342803 337387 350364 355912 368763 375668 347079 385193 760297 795670 546477 459179 309975 304744 355003 356343 369364 373483 376789 381294 421366 419821 665570 701952 40.65 67.6 1
09:50:38 2023-09-28 351825 351753 91207 88792 143433 143465 146229 144863 96454 94845 108280 112480 132237 132745 373478 402056 1077639 1066699 383743 403527 123863 110245 125588 123089 145544 144114 132743 133198 86382 88045 275474 241639 712980 710802 223831 221883 288570 295247 342983 334561 350436 353157 368352 375739 346177 384214 758548 793495 543264 460839 309538 304530 355003 353652 368548 373221 376224 380683 421070 418973 669368 703872 40.65 67.6 1
09:50:39 2023-09-28 350800 351749 91207 88914 143420 143579 146796 144692 96454 95071 108280 112825 132660 133222 376122 401102 1082237 1065109 382929 400960 123745 110287 125431 123801 144899 140362 132984 133834 86559 88556 271560 243382 706618 710082 223616 222025 288906 291230 346388 333870 350719 354219 367798 373492 347519 387531 760174 784405 544581 456975 309138 305602 354002 354621 367700 376788 376753 378434 418238 418643 673450 703095 40.65 67.6 1
09:50:40 2023-09-28 353997 351533 90802 88914 143164 143689 145600 145706 96422 95168 107949 112858 132171 133666 372919 399942 1082050 1063560 384889 400643 123051 110397 125186 123834 144705 144588 132278 133868 86205 88230 273500 243075 704658 713357 224182 221856 288942 289475 342983 333870 351677 353639 367210 374052 346420 385052 759636 792338 544581 455253 310414 304349 354357 355227 369076 376609 377876 378326 418754 420080 677288 704803 40.65 67.6 1
09:50:41 2023-09-28 353780 351938 90732 89161 142899 144164 145282 145600 96293 95427 107882 112858 132080 134070 372883 400888 1082050 1063311 386507 400397 123117 110025 125396 123089 144837 144351 132527 133382 86323 88106 275474 241979 717206 714368 224339 221665 289027 289920 342803 333870 351605 353906 366658 374614 346177 386761 756881 793495 541947 455965 311293 303142 351794 354871 369328 374640 376346 380647 420111 418687 676119 704094 40.65 67.6 1
09:50:42 2023-09-28 351934 351492 90831 88946 143368 143630 145755 145197 96454 95104 108280 112669 132204 133197 372883 406038 1079169 1060439 385413 400362 123660 110211 125256 123598 145253 144351 132710 133415 86323 88078 275474 241979 708174 715380 224182 221510 288942 295565 342983 335759 351533 351916 366923 374400 348824 386250 759038 791037 542112 459225 310086 302892 357016 355588 368333 374605 377414 382987 419780 419008 673671 701064 40.65 67.6 1
09:50:43 2023-09-28 351600 351762 90831 88918 139483 144368 145937 144760 96389 95039 108247 112669 132204 133415 375855 406038 1079169 1057426 384323 399765 123117 110101 125256 123089 144667 144403 132494 133696 86323 88285 273935 242015 705317 715380 222399 222515 288942 295382 344923 333870 351533 354907 370020 374351 345343 386544 754066 791219 550481 458056 310195 304066 354419 353870 367700 375203 377950 382987 417545 418349 673450 700567 40.65 67.6 1
09:50:44 2023-09-28 354189 352006 90798 88946 143168 143928 145720 145026 96258 95039 107949 112669 132080 133633 372883 402940 1076075 1051665 387623 400995 123117 110321 122166 123801 144803 144386 132494 133633 86323 88198 273935 242733 707939 715197 223545 222230 288355 293523 345631 333798 351533 355409 368727 371085 346800 388139 756808 793383 550481 456006 310414 304172 355702 351844 369993 375730 377414 381236 419031 423140 674650 701101 40.65 67.6 1
09:50:45 2023-09-28 356686 352010 90765 88970 143029 143926 145892 145368 96258 95201 107949 112858 132175 133666 372883 403579 1072882 1055887 387587 402598 123117 110211 125221 123631 145309 144386 132531 133507 86323 88106 273500 241434 706899 715380 223167 221537 288942 290467 342464 333520 351569 353906 368871 372411 347536 386544 755739 800237 547812 455569 311073 303142 355505 354370 369993 374640 376346 381833 418238 422486 675181 700806 40.65 67.6 1
09:50:46 2023-09-28 356832 351515 90798 88853 143164 143697 145720 145198 96356 95007 107949 112591 132204 133197 375319 405395 1069949 1056638 387531 399449 123745 110211 125378 123668 145506 140619 132976 133432 86500 88101 273500 240169 711296 716394 223652 222181 288906 291388 342983 334022 351605 353906 368619 373874 348795 386544 754635 801441 549146 458056 311293 303106 355505 354370 369993 374306 376880 381833 418202 422476 673450 701101 40.65 67.6 1
09:50:47 2023-09-28 356003 351515 90831 88914 143159 143697 145755 144897 96422 95007 107949 112635 132204 133163 372883 405716 1069949 1055491 385196 399765 123830 110025 125500 123089 145308 144114 132743 133198 86441 88045 273065 239567 711057 716310 223167 222203 288942 290432 342464 334057 351569 353906 368871 373492 347536 386544 754635 800155 550481 458448 311147 304723 355971 354402 369920 374426 376770 381724 418353 422000 673266 702682 40.65 67.6 1
09:50:48 2023-09-28 355427 351515 90798 88950 143164 143994 145988 145362 96422 95039 108247 112513 132868 133448 372883 404465 1069949 1056638 385160 399449 123660 110025 122281 123089 145274 144114 132710 133198 86441 87893 272645 239735 710445 715380 223481 222203 289027 290432 342717 334490 351533 353906 368907 373492 348305 386821 754635 800273 547812 458705 310853 303070 353591 353870 369993 374043 376880 381869 418202 422179 673450 701101 40.65 67.6 1
09:50:49 2023-09-28 354817 351515 90798 88820 143233 143697 145789 144897 96454 95071 108247 112591 132204 133130 374939 405431 1069737 1058012 385196 399765 123830 110025 125465 123089 145544 144114 132743 133106 86441 87893 275010 239735 715059 715380 223638 222359 288942 290432 342742 337356 351280 353689 368619 373243 348336 385813 756698 801295 562325 459933 311257 302607 355971 354385 369993 373448 376346 381542 417474 421514 672150 701101 40.65 67.6 1
09:50:50 2023-09-28 353888 350203 91133 88946 143364 143926 145755 144863 96290 94974 108247 112513 132237 133029 374939 406002 1069949 1057426 385196 399765 124059 110101 125535 123089 145544 144114 132776 133072 86677 87893 271977 239735 721445 715380 223167 222359 287003 290573 342500 334525 351002 353906 368907 373172 347572 385413 754671 802044 547812 459681 311464 303106 353356 353870 369993 373483 377147 382426 418238 421550 670957 701101 40.65 67.6 1
09:50:51 2023-09-28 353961 351016 90802 88792 143364 143663 145755 144897 96454 94910 108247 112558 132237 132996 372919 406038 1069190 1057426 385196 399765 123863 110096 125535 123056 145780 143912 132743 133164 86559 87893 273935 240302 716568 715233 223581 222408 289023 290950 342875 337662 351105 354298 369283 373314 350560 383092 755739 799107 539805 460982 310195 303460 354135 353870 369920 372782 376188 383023 419697 420886 665570 701101 40.65 67.6 1
09:50:52 2023-09-28 354534 351519 91236 88791 143398 142803 146229 144494 96454 94716 108280 112446 132420 132337 372919 404467 1069949 1058580 388670 400362 123830 110211 125291 123122 145274 144149 132576 133198 86264 88045 273065 241604 707956 711342 223124 222515 288942 289955 342983 334525 349379 354907 370020 373492 346420 384214 755739 797943 542771 459539 308266 304030 354419 353870 369660 372402 379526 382768 419733 420635 668015 700954 40.65 67.6 1
09:50:53 2023-09-28 353997 351515 91303 88670 143542 143571 145954 144760 96454 95007 108430 112513 132648 133737 372919 403615 1069949 1060439 386353 400362 123953 110160 122309 123702 145270 144495 132643 133629 86441 88134 273935 241836 713372 711123 222953 222827 288942 289806 342983 335578 350081 353122 370020 372898 346455 384214 758497 793383 547812 459539 309101 302785 354171 353870 369660 373519 377356 382139 416375 420294 665533 701101 40.65 67.6 1
09:50:54 2023-09-28 354497 351218 91207 88828 143433 143465 146127 144863 96389 95039 108172 112669 132171 133163 372919 402976 1072991 1060471 387242 400678 123660 110058 125343 123716 145287 144285 132494 133231 86441 88138 273065 241639 708653 711342 223132 222827 288942 290397 342983 335759 349415 353688 370020 372411 346455 384794 756309 797927 549146 462589 308302 304387 356008 353761 369812 374199 378348 382804 419770 421335 665497 701101 40.65 67.6 1
09:50:55 2023-09-28 355035 351519 91166 89096 143364 143697 145789 144897 96454 95071 108363 112669 132204 132803 375888 401138 1072230 1060166 387587 400678 123830 110211 125378 123631 145274 144386 132527 133231 86441 88257 273500 241809 707873 711305 223167 222827 288942 290573 342983 335759 350189 354255 370020 372411 346455 385413 756917 797943 547812 460987 308592 305030 355505 351880 369956 374676 377924 381833 416340 420886 665533 701101 40.65 67.6 1
09:50:56 2023-09-28 355035 351515 90798 88792 143159 143630 145755 144624 96422 95071 107949 112669 132204 133415 372919 398751 1069812 1062439 387551 400362 123830 110245 122197 123631 145274 144184 132743 133415 86441 88106 273065 241639 708772 708724 223831 222515 288620 290467 344547 336398 351316 357679 369319 372233 347394 387058 758915 800091 541947 459245 309501 305890 354735 351880 369993 374917 377924 378470 416340 421514 669021 704057 40.65 67.6 1
09:50:57 2023-09-28 355825 351519 90798 88889 143368 143969 145549 144760 96422 95039 108247 112591 132589 133130 372919 398436 1070569 1063597 387623 399765 123830 110211 125291 123631 144867 144465 132743 133306 86441 88045 273065 241264 712408 708724 224182 222515 288332 290467 342983 333520 351569 354255 368087 372114 347221 385996 759098 800273 547812 458705 309975 305890 351974 351880 369993 374115 376224 378434 416375 421550 670518 701101 40.65 67.6 1
09:50:58 2023-09-28 355537 351753 91144 88853 143342 144624 145852 144760 96454 95039 108280 112513 132374 133130 372883 402374 1072956 1068217 387605 400362 123863 110211 125500 123122 145068 144201 132743 133281 87100 88069 273935 240302 712169 711196 224425 221368 288906 290212 342875 336947 351388 353652 366622 374101 347536 385450 761920 797907 547812 460007 310145 304494 354393 355839 369993 374043 375623 381295 420774 421550 667529 701952 40.65 67.6 1
09:50:59 2023-09-28 354962 351753 90831 88885 143233 143697 145755 144931 96454 94942 108205 112513 132204 132745 372919 402056 1075275 1068703 385960 400397 123863 110058 125500 123089 145308 144114 132743 133164 86441 87925 272645 240312 714216 711342 224182 220511 289158 290397 342983 334525 351303 353157 366694 374685 347536 385376 761421 793347 547812 460660 308920 304066 354752 353652 369704 373759 378413 381578 420962 421074 666874 705096 40.65 67.6 1
09:51:00 2023-09-28 350728 351749 91207 88901 143368 143431 146195 144694 96422 95007 108430 112524 132204 132587 373443 401738 1079132 1065479 383415 403813 124072 110126 122342 123735 145609 144614 132951 133465 86559 88069 273935 241872 710872 710227 223795 222515 290581 291389 345411 336709 350400 353923 368539 375417 348578 385376 759599 788842 546477 460007 309501 304994 355003 354871 367370 375430 377356 380647 418825 418349 670444 704094 40.65 67.6 1
09:51:01 2023-09-28 351294 351460 90831 88946 143368 143964 145811 144760 96422 95136 108247 112791 132204 133042 375204 399907 1083776 1065109 385160 400643 123084 110397 122082 123801 144713 144720 132311 133700 86323 88198 271560 243490 704803 711305 224146 221856 288942 290158 343246 333834 351533 354219 367762 374315 344824 387186 762949 792157 541433 455787 310305 305710 355200 354798 369704 377283 378487 378434 418825 420917 673624 704094 40.65 67.6 1
09:51:02 2023-09-28 351893 351762 90794 88918 143168 143663 145720 144863 96422 95330 108412 113091 132652 133817 375131 404644 1082163 1061493 386123 403241 123731 110262 125483 124002 144837 144315 133318 134414 86559 88166 273935 241979 708294 715380 224210 221679 288942 289920 344923 335759 351569 353906 367727 374614 346420 387092 756844 793459 543264 457335 311734 302999 355003 353582 368808 374640 376346 381221 420738 420259 676598 704595 40.65 67.6 1
09:51:03 2023-09-28 351862 352010 90798 88914 143133 143663 145755 144897 96422 95071 108213 112635 132386 133720 375204 406038 1081469 1060439 385413 400362 123797 110253 125396 123598 145139 144315 132585 133382 86382 88106 275474 241979 708533 715380 223795 221821 290653 292054 344742 336326 351424 351771 367619 374507 346278 386360 759701 791001 547812 458668 311514 302150 355505 355803 367966 374605 376346 381833 420702 418723 676119 703095 40.65 67.6 1
09:51:04 2023-09-28 351898 351438 90798 88914 143334 144007 145549 144760 96454 95007 108247 112635 132171 133381 372919 406038 1079169 1060439 385413 400643 123117 110287 125396 123631 145527 144465 132494 133474 86382 88106 273935 241979 708294 715380 223795 221665 288942 295910 344680 335759 351533 351916 368871 375739 346141 386544 756176 792301 542112 458705 311293 303035 353852 355373 368772 374676 377147 382987 420738 419008 673155 702836 40.65 67.6 1
09:51:05 2023-09-28 351636 352010 91100 88946 143368 143697 145755 144897 96422 95136 108247 112669 132204 133415 372883 406002 1079169 1056393 384868 400924 123712 110364 125431 123716 145274 140716 132610 133834 86677 88310 278368 242590 712890 716310 222953 222373 290540 291953 345655 335759 351496 354907 370020 375176 348578 386250 754599 793495 550481 458019 311387 305455 354383 351844 368217 376259 378487 382409 416340 418973 674577 701293 40.65 67.6 1
09:51:06 2023-09-28 351708 352010 90798 88946 143168 143897 145720 145497 96390 95071 108213 112669 132171 133633 375204 404819 1076038 1051251 387206 400924 123084 110287 122149 123801 144803 144452 132311 133633 86323 88198 273065 243075 702322 714874 223831 222515 288413 290432 345387 333870 351641 354907 368871 371227 346699 388011 756273 793347 551815 456940 310853 304030 355447 351555 369704 376308 377913 381687 419177 423294 678734 700880 40.65 67.6 1
09:51:07 2023-09-28 355982 351272 90798 88946 143168 143663 145720 144897 96422 95449 108247 112635 132204 134145 375204 405359 1071800 1058617 387495 403205 124138 110152 122191 123702 145407 144579 132643 133281 86559 88101 273935 239903 719042 715380 223638 222266 289018 290432 342464 336052 351533 353653 368619 373492 348550 386544 756287 802008 547812 458705 311293 303106 355756 354621 369993 374306 376880 382409 418790 422476 673746 701101 40.65 67.6 1
09:51:08 2023-09-28 354671 351016 90802 88759 143534 143969 145549 144760 96422 95007 108247 112524 132386 132486 373478 405680 1069949 1057426 385196 399765 124039 110177 125588 123089 145068 144267 132743 133260 86618 87893 268875 240107 716415 715380 223445 222515 288870 290925 342983 334525 351496 354657 369427 373768 349071 385083 757973 802429 546477 460660 310964 302928 355971 354798 369812 373412 377414 382987 418202 421514 670773 701027 40.65 67.6 1
09:51:09 2023-09-28 351609 351515 90798 88909 143364 143663 146090 145326 96722 95201 108445 112656 132536 133029 376268 405569 1071336 1059536 388431 400290 124238 109915 122534 123023 145780 140488 133770 132731 86559 88013 273500 240552 713521 715380 223795 222515 288942 290573 342717 334561 350436 354657 370020 374017 347501 385143 755702 802611 543808 459467 310414 303106 354193 354370 369920 373448 375623 383023 418167 420886 667965 701064 40.65 67.6 1
09:51:10 2023-09-28 354497 351515 91207 88759 143359 143431 146195 144594 96487 94813 108280 112413 132622 132362 373741 405395 1069949 1060128 386045 399765 124238 110025 125500 123089 145746 144114 132710 133164 86441 88106 273935 241979 710826 714276 223509 222770 288906 292882 344923 337423 350328 355409 369609 373314 346800 383958 755702 799071 543264 459503 309975 303601 354419 353870 369920 372924 376224 382877 417252 420886 665533 701064 40.65 67.6 1
09:51:11 2023-09-28 353919 351515 90835 88946 143164 143663 145755 144897 96422 95350 107915 112591 132204 133130 372883 401102 1072862 1060439 387206 400362 123660 110177 125431 123089 145139 144315 132585 133231 86382 88106 273500 241604 708130 710227 223167 222827 288942 290573 342983 333582 350472 355001 369984 372375 346978 385376 759627 797943 549146 459823 308592 305460 355505 351880 369956 374640 378154 381833 418995 421227 670110 700806 40.65 67.6 1
09:51:12 2023-09-28 355537 351758 91259 88914 143159 143663 145720 144897 96422 95103 108280 112635 132204 133197 372883 399311 1072991 1063560 387587 400643 123745 110287 125465 124043 145371 140716 133009 133742 86559 88134 271560 241666 709131 710044 224160 222877 289018 291282 342983 335759 351533 355001 368288 372898 347465 386544 760785 800192 541947 460007 309975 305782 353965 353870 369993 375466 377018 378470 417580 422476 672459 703095 40.65 67.6 1
09:51:13 2023-09-28 356040 352010 90798 88914 143525 143969 145549 145162 96422 95071 107949 112513 132204 133197 372883 398716 1072882 1065146 387587 400678 123830 110321 122365 123716 145068 144412 132743 133495 86500 88230 275474 241264 708644 710227 224885 222515 288738 291317 342717 333987 351496 354184 367468 372375 347536 386821 761324 800237 549146 459135 310086 305351 354089 354689 369884 374462 378487 378326 418389 422297 671248 705059 40.65 67.6 1
09:51:14 2023-09-28 355209 351767 91144 88824 143164 143564 145617 144863 96454 94974 108247 112558 132204 133096 376158 403256 1079074 1067907 386397 402671 123764 110262 122357 124273 145474 144685 132676 133348 86500 88166 273500 241394 722682 713768 224533 221439 288942 290573 342983 337423 351533 353157 367468 374649 347572 385376 761324 793347 547812 460660 309975 304708 354752 353936 369993 373519 376188 381258 421366 421550 667492 701952 40.65 67.6 1
09:51:15 2023-09-28 353925 351519 90831 88857 143364 143663 146093 144863 96454 95039 108247 112558 132204 132745 372919 402338 1076038 1069620 384868 402598 123863 110177 125500 123089 145544 144114 132743 133164 86500 88013 272645 240516 724926 711342 224182 221537 288772 289814 342983 334561 352835 356632 368583 376317 348824 385266 760782 790442 549146 461314 309356 305208 355468 354871 367370 375203 377924 381258 421854 418937 669459 703594 40.65 67.6 1
09:51:16 2023-09-28 350800 351753 91081 89060 139899 144020 146196 145259 96358 95071 108329 113002 132660 133591 375704 400960 1082932 1066241 384618 400678 123084 110397 122309 123716 144598 144416 132585 133520 86323 88343 273935 243490 703832 710264 224339 222359 288946 290397 343471 333870 351533 354219 368316 374052 344824 386270 760278 788842 550481 459681 309283 305675 354752 354871 367700 375730 377356 380647 418861 418973 673450 703594 40.65 67.6 1
09:51:17 2023-09-28 351970 351749 90798 88853 143159 143697 145720 144897 96356 95071 108247 112669 132171 133448 372883 399942 1081284 1064718 384889 400960 123084 110397 125186 123834 144803 144421 132278 133633 86323 88230 274384 243202 709487 714276 224598 222061 288946 292164 344923 333798 353521 356399 367289 374435 346906 385902 760210 792374 547215 455678 310414 304136 354002 352099 369920 376609 378487 378470 419780 420294 676119 701952 40.65 67.6 1
09:51:18 2023-09-28 353961 351749 90798 89100 142895 144028 145282 145398 96290 95265 107915 112858 132138 133599 374144 401174 1080482 1061680 386507 400960 123830 110287 122281 123716 144837 144315 132618 133415 86323 88045 273065 241604 710950 713357 224569 221856 288946 290397 344656 335759 353630 354657 367762 374649 346455 386488 759098 793495 544088 455970 311293 304066 354735 353087 369660 375730 376016 380967 420487 420304 676488 705059 40.65 67.6 1
09:51:19 2023-09-28 352914 351460 90831 88946 143168 143524 145545 146077 96454 95136 108247 112669 132171 133096 372919 406038 1080702 1053951 384868 400960 123868 110389 122309 124106 145232 144649 132835 133545 86441 88134 271606 242590 709075 717411 222953 222827 288098 295873 345411 335759 351352 354871 370020 374685 345934 386544 758084 791183 543264 458380 310414 303817 355201 354621 367700 375730 376188 383873 418861 419008 673450 701101 40.65 67.6 1
09:51:20 2023-09-28 351330 351762 90794 88946 143164 143693 145755 144897 96356 95039 108280 112703 132171 133754 372883 405359 1077602 1054351 382929 400995 123745 110397 125291 123801 145173 144386 132494 133415 86323 88198 275474 243111 706526 714368 224146 223140 288738 290573 345411 333870 351605 355409 370020 372375 345379 387679 754635 796724 551815 456719 310671 304457 355720 351699 369220 376717 378450 381651 418549 420116 676807 701064 40.65 67.6 1
09:51:21 2023-09-28 356576 351020 90798 88946 142934 143663 145700 145333 96290 95136 107915 112591 132345 133532 374729 404536 1072156 1057241 389500 402671 123731 110228 122242 123702 145171 144315 132311 133382 86382 88257 273500 241910 710033 715380 224024 222515 289564 293822 342731 334022 351641 354406 369463 374088 349411 387092 756361 802044 547812 457946 311147 303142 355505 354370 371823 374640 377147 381869 418238 422810 673450 701101 40.65 67.6 1
09:51:22 2023-09-28 355674 351020 90831 88914 143068 143655 145480 145096 96422 95007 108280 112480 132204 132996 372919 405109 1069949 1053988 385196 399765 123863 110025 125413 123056 145098 143978 132835 133164 86500 87893 272645 240107 719285 715380 223831 222515 288942 290017 342695 337662 351316 354744 369695 373910 348969 386086 758084 802429 543264 460987 311325 302678 354419 354621 369993 373483 377766 382987 418496 421550 670957 701793 40.65 67.6 1
09:51:23 2023-09-28 353558 351798 91451 88784 139971 143969 146360 144760 96686 95039 108512 112734 132556 133042 376268 404608 1071469 1060439 386081 400960 124072 110160 125431 123598 144867 144302 132311 133465 86559 88045 273065 241809 707515 711305 223132 222671 288942 290432 342983 335759 349415 353688 369754 372933 346978 384250 756844 793383 549146 459539 306496 304994 354383 351880 369920 374079 377888 383023 417252 420921 665497 701101 40.65 67.6 1
09:51:24 2023-09-28 353703 351515 90798 88946 143333 143697 145755 144897 96422 95039 108247 112669 132171 133163 372919 401138 1072123 1061949 386934 400960 123830 110211 125291 123831 145274 144351 132494 133198 86382 88343 273935 241764 708892 711123 223688 223140 288906 290326 342947 336197 351388 355678 369984 372898 347221 386270 758437 801969 541947 460660 308592 305890 355505 353616 369993 374676 378190 381527 416375 421550 665570 701101 40.65 67.6 1
09:51:25 2023-09-28 355926 351366 91170 89060 143463 143663 145720 144897 96389 95071 108280 113091 132486 133096 375204 398716 1072956 1069017 387551 400397 123830 110321 125500 123122 145371 144149 132527 133164 86323 88045 273065 241059 714767 709224 224569 222515 288942 291317 342983 333987 351339 353936 367210 372969 347572 386544 761361 800273 550481 459355 310414 305030 351974 354871 369993 374676 375923 378470 418861 422512 670993 701952 40.65 67.6 1
09:51:26 2023-09-28 356076 351762 90831 88946 143368 143663 146073 144863 96356 94877 108247 112558 132171 132996 374720 401174 1074477 1068217 388522 403241 123953 110160 122276 123735 145373 144412 132676 133281 86559 88313 273935 240373 718213 711305 225202 221856 289027 290467 342767 337185 351496 353652 367210 374088 348843 385976 761361 797943 547812 460660 310414 304994 354002 353652 369993 374342 376224 380683 421402 422179 668474 701952 40.65 67.6 1
09:51:27 2023-09-28 354748 351025 91240 88946 143338 143969 145852 144760 96454 95007 108247 112480 132204 132858 372919 402374 1075239 1068217 385413 400362 123863 110211 125500 123089 145068 144263 132710 133260 86441 87925 273935 240480 712873 711342 224182 221510 288133 290083 342983 334561 351002 353958 367762 375739 347536 384810 762949 797289 546477 461314 310341 303993 355468 356632 369776 373341 379563 381687 421995 421218 667492 702836 40.65 67.6 1
09:51:28 2023-09-28 350818 351515 91303 88885 143438 143431 146093 144863 96487 95169 108445 112901 132888 133280 376002 401067 1079058 1066498 383869 400817 124105 110228 125465 123598 145274 144184 132527 133198 86559 88230 273500 242733 707858 710264 224217 222614 291156 295510 342991 334525 350719 353688 368907 376268 346978 384831 759098 793495 546477 461314 309975 304994 355505 353652 368253 373519 377054 381563 420774 419008 667020 703594 40.65 67.6 1
09:51:29 2023-09-28 351903 351762 90831 88946 143368 143556 146641 144794 96356 94974 108172 112669 132171 133759 372883 400575 1082050 1065146 384078 400960 123627 110211 125256 123831 144692 144184 132469 133507 86323 88198 273065 243526 706979 710802 224217 222515 288906 292054 346878 333690 351316 355143 368727 374471 347592 388744 760027 788734 547215 455970 309975 305890 354502 354871 369632 375146 376188 378506 418897 420294 676807 701916 40.65 67.6 1
09:51:30 2023-09-28 354653 351835 91166 89060 143463 143928 145990 145231 96390 95168 108479 112846 132411 133381 375204 406038 1079169 1058657 384611 400362 123627 110321 125431 123834 144705 144614 133368 133231 86441 88045 273935 242392 712408 712115 223638 222359 288877 295910 344923 333870 351411 353906 370020 375739 346177 386544 756309 792374 549146 458705 310414 303106 354454 353087 368513 375203 376188 383910 420111 419044 673450 701101 40.65 67.6 1
09:51:31 2023-09-28 352914 351515 90831 88978 142964 143697 145789 144897 96290 95136 107949 112669 132171 133230 372622 402976 1077639 1053200 385196 400995 123084 110283 125256 123122 144837 144386 132311 133776 86441 88343 273935 243238 704100 715380 224038 223105 288702 293405 345655 333798 351496 354907 369463 371818 348578 387531 758047 797943 543264 456290 310853 302785 355720 354370 372086 375730 377414 381869 417616 422810 674650 703095 40.65 67.6 1
09:51:32 2023-09-28 356142 351407 91233 88999 143364 143697 145789 144897 96325 95201 108180 112635 132171 133096 374144 405431 1072862 1057146 384618 399765 123863 110058 125500 123623 145308 144013 132710 132797 86441 87925 272645 241223 729191 715380 223831 222515 288942 290432 342983 334596 351569 353906 370020 374088 349112 385413 755739 802611 543264 460007 311293 303142 353887 354370 369993 373483 375060 383023 418567 421586 670993 701101 40.65 67.6 1
09:51:33 2023-09-28 353997 351020 90864 88792 143238 143913 145789 144863 96454 95007 108280 112558 132237 132794 372919 406038 1069949 1056884 387531 403241 124481 109974 122441 122990 145643 144074 133076 133064 87165 88101 273500 241496 719311 714368 223517 222515 288942 292991 342983 335534 350472 354907 370020 374101 347287 384794 756881 801441 543808 459539 310414 303604 354454 354370 369956 373221 376224 383023 418202 420921 667492 701101 40.65 67.6 1
09:51:34 2023-09-28 353925 351519 91303 88670 143503 143233 146298 144594 96487 94877 108314 112446 132511 132462 372919 404503 1069949 1059889 386389 400362 123830 110211 125465 123122 145270 144184 132618 133198 86323 88138 273065 241809 708413 711342 223167 222827 288942 290432 344680 333987 350736 353688 370020 373528 348824 386871 761208 802539 556105 460260 309539 305997 355971 353689 369776 374462 380643 380647 416340 421514 665533 700806 40.65 67.6 1
09:51:35 2023-09-28 356040 351749 91207 88909 143168 143663 145957 144863 96589 95265 108445 113091 132436 133314 375131 401031 1076045 1069545 388559 402671 123986 110143 125606 123598 145239 144214 132710 133432 86677 88166 273935 240516 710631 711342 225058 221821 288946 290220 342983 334490 351249 353887 367174 374614 348550 386233 762441 797907 540630 460660 310414 303642 354502 354149 369993 374306 376188 380683 421366 422143 668474 701916 40.65 67.6 1
09:51:36 2023-09-28 354461 351753 90835 88914 143364 143630 145720 144624 96454 95039 108247 112635 132386 132779 372919 402338 1076001 1068977 384868 400326 123830 109991 122365 123564 145274 144079 132710 133039 86559 88045 273500 240854 727176 711305 224497 221537 291362 292987 342537 337625 351352 355912 368727 376725 347358 386089 760529 796797 539313 461314 310414 304958 355739 357137 369740 374008 377018 381833 422328 419973 667456 701916 40.65 67.6 1
09:51:37 2023-09-28 352227 351280 91133 88853 143394 143528 145803 145504 96358 95265 108296 113002 132502 133230 375204 399591 1082087 1066241 387330 400924 123117 110397 125274 124173 145006 144386 132187 133599 86205 88230 278368 243454 702471 713357 224533 222515 288942 290397 344923 333604 353703 354184 367727 374614 346942 386173 761054 792338 548532 455965 310414 305639 353965 352861 369624 376788 378218 378506 420111 420886 674650 704094 40.65 67.6 1
09:51:38 2023-09-28 353920 351762 90732 89100 142864 144415 145248 145840 96258 95459 107915 112892 132171 133935 375204 401102 1082237 1060471 386507 400362 123627 110211 125431 123716 144837 140619 132576 133432 87100 88310 273923 241836 711310 715343 224900 222146 288906 292054 344887 335759 353630 355158 367468 375475 349815 386544 756176 792898 549146 458705 312103 302821 355003 353617 369328 375466 376880 382409 421366 420223 676561 704094 40.75 67.6 1
09:51:39 2023-09-28 351641 351614 90765 88914 143168 143697 145755 145396 96358 95104 108213 112757 132171 133163 375204 405894 1079169 1057258 384868 400362 123712 110249 125431 123598 144837 144315 132278 133382 86323 88198 275474 242527 706596 714368 223096 223140 289027 292405 345655 333870 351605 353122 370020 373492 347446 385052 755739 793274 550481 456652 310414 303601 355505 351844 369920 376788 375623 382103 416304 421514 674650 701064 40.65 67.6 1
09:51:40 2023-09-28 355807 351020 90798 88942 143098 144030 145484 145333 96258 95168 107915 112780 132138 133633 374674 402338 1075095 1053689 390701 402634 123018 110262 125607 123905 144667 144614 132610 133499 86500 88101 273935 241702 708008 715380 223473 222578 288906 291725 342983 335759 351605 354907 369139 373492 348586 387642 756273 800273 549146 457335 311293 303781 355756 354621 369993 375167 377414 382409 418532 422774 675365 701101 40.65 67.6 1
09:51:41 2023-09-28 356234 351515 90798 88950 143068 143528 145720 144863 96356 95039 108139 112635 132171 133029 374674 404752 1072230 1056601 385160 399729 123627 110177 125465 123797 144837 144114 132494 133164 86559 88045 271977 240072 713975 715380 223831 222827 288942 291388 342983 335273 351569 354657 369723 374328 349352 386835 758276 802465 547812 460650 311734 303603 355971 354798 371941 373865 377414 383023 418790 422810 672787 702947 40.65 67.6 1
09:51:42 2023-09-28 353743 351227 91365 88759 143433 143429 146298 144624 96754 95007 108479 110635 132540 132362 376002 404644 1069764 1060327 387605 402671 123797 110025 125431 123056 146311 140425 132576 133348 86441 88106 273935 241979 712026 713247 223795 222827 289027 290432 342983 334561 349907 352134 370020 373457 346420 384214 755739 793347 542112 459503 309975 304494 354383 353870 369920 373483 377356 383023 418202 421514 665860 701064 40.65 67.6 1
09:51:43 2023-09-28 351645 351510 91211 88792 143538 143769 145954 144660 96422 95136 108247 112669 132204 133042 375851 402338 1072230 1060439 386353 399765 123627 110177 125396 123089 144667 144469 132494 133465 86323 88942 273935 241774 711430 711269 223545 223468 288870 292882 344923 336435 350858 356921 369875 373314 347358 385230 760241 797871 549146 459503 309028 304887 356727 353870 369920 374676 378190 382373 419770 421182 665497 701101 40.65 67.6 1
09:51:44 2023-09-28 355282 351943 91233 89157 143364 143928 145956 145360 96358 95168 108404 112713 132171 133063 374939 400254 1074369 1063523 387587 400362 123627 110211 122197 123702 145274 144315 132494 133164 86500 88106 275913 241228 706909 709188 224569 222827 288535 291388 342717 336233 351533 354752 367762 372933 347536 387132 760210 800273 541947 459681 310414 305890 354234 353870 369993 374640 376152 378470 418202 422810 671432 703095 40.65 67.6 1
09:51:45 2023-09-28 356076 351515 90831 88946 143159 143663 145686 144863 96324 94974 108247 112669 132498 133163 374939 399942 1072919 1066661 389260 399765 123745 110177 125431 123089 145270 140388 132610 133432 86677 88101 273935 241121 708882 710082 225058 221990 288906 291824 342983 334490 351533 353652 367462 373768 348933 386233 761324 799071 552316 460904 311073 304387 353965 354871 369993 374605 376188 378506 420147 422774 669459 701916 40.65 67.6 1
09:51:46 2023-09-28 353743 350984 90798 88857 142969 143869 145954 145162 96358 95007 108247 112480 132204 132767 374985 402338 1075239 1066699 383978 399729 124116 110025 125465 123056 145270 144096 132710 132893 86500 87893 273935 240552 714788 711305 224182 221821 291094 289436 342983 334525 350472 353652 368907 376003 347536 385413 760785 795743 545143 459503 309903 304958 355505 354184 369920 374043 376224 382867 421402 420223 666984 701952 40.65 67.6 1
09:51:47 2023-09-28 351912 351016 91336 88792 143364 143431 145755 144828 96422 94845 108280 112635 132204 132620 375204 400888 1082188 1066241 385030 400817 123764 110262 122194 123702 145338 144830 132610 133499 86382 88166 273935 243111 709998 711743 224246 222515 288942 290573 343506 335759 351280 357426 368871 374614 345101 385996 760749 790364 549146 457335 308951 305890 354502 354871 369364 376788 377320 380647 418897 420259 675365 703594 40.65 67.6 1
09:51:48 2023-09-28 351898 351753 90831 89060 141485 143969 145549 144760 96422 95007 108172 112635 132171 133063 374674 406038 1079169 1059410 384868 403220 123117 110211 125431 123716 144667 144465 132311 133482 86382 88106 275474 242015 709075 715380 224146 222280 288535 290158 344923 335759 351569 353906 368907 375739 346420 386818 756361 791183 541947 458412 311293 303070 354135 353087 368513 374640 377414 383060 420738 419008 673450 701101 40.65 67.6 1
09:51:49 2023-09-28 350800 351496 90798 88849 143364 143960 145988 145296 96293 95201 108329 112890 132287 133473 375095 405858 1079021 1058654 385413 400643 123117 110321 125308 123872 145419 144315 132278 133164 86382 88106 273935 242383 707816 715380 223638 222515 288942 295565 344923 333870 351533 354657 370020 375739 345414 386818 756034 792338 543264 458705 310414 303781 355201 354871 368253 375466 375887 384182 418897 418973 673450 701101 40.65 67.6 1
09:51:50 2023-09-28 350800 351753 90798 88950 143064 143663 145720 144897 96356 95039 108247 112669 132171 133029 375283 405359 1077602 1054314 385413 400362 123117 110364 125256 123089 144837 144184 132402 133415 86323 88138 273500 242733 706307 713642 223895 224011 288883 292077 346143 333834 351496 355912 369875 372198 348578 388744 756881 793310 542733 456006 311257 303816 355505 351807 369993 376523 377950 381542 416048 421550 674650 701101 40.65 67.6 1
09:51:51 2023-09-28 355314 350876 91107 88849 143298 143894 145617 145062 96358 95136 108213 112635 132204 132712 374674 405107 1069006 1053951 385160 400362 123863 110126 122357 123089 145510 143978 132710 132797 86441 87893 272645 239735 713044 715380 223831 222515 288942 290361 342465 334561 351533 353906 370020 374088 348586 385046 755702 802611 543264 458174 311073 303035 356980 354370 369993 373483 377950 383023 418238 421227 669495 701101 40.65 67.6 1
09:51:52 2023-09-28 353997 351020 91207 88792 143368 143564 145755 144863 96454 94845 108280 112446 132204 132486 374939 405680 1069949 1060439 385196 402598 123896 110025 122525 123668 145540 142134 133009 133097 86559 88101 273935 241872 717081 714258 223652 222784 289027 290220 342983 335534 350436 355264 369911 374017 346978 385067 755739 800127 549775 462186 310414 304066 354454 354370 369993 373483 376224 383060 418202 421550 665533 701064 40.65 67.6 1
09:51:53 2023-09-28 354743 351020 91207 88914 139420 143656 145720 144863 96356 95039 108280 113080 132436 133197 375851 399942 1072230 1062551 387515 399765 123117 110211 125256 123122 144837 144114 132494 133164 86441 88045 273065 241604 707515 709188 223638 223140 288954 290115 342983 335759 351285 354787 370020 372411 346978 386544 756917 797980 547812 460007 309065 305890 355254 351880 369993 374640 378226 381527 416375 421514 665533 701101 40.65 67.6 1
09:51:54 2023-09-28 354784 351016 91133 88946 143168 143663 145755 144897 96356 95039 108213 112635 132204 133498 373925 400930 1072862 1063198 387443 402671 123731 110228 122176 123735 145103 144830 132494 133164 86441 87925 268798 241389 709011 710155 224497 222827 288942 291388 344923 334490 351569 355286 368907 372375 347501 386544 759135 798985 549146 459355 308230 305065 354502 351880 369993 374605 377356 378470 416995 422512 669532 700769 40.65 67.6 1
09:51:55 2023-09-28 354295 350908 90798 88946 143368 143697 145720 144863 96290 94974 108172 112558 132406 132779 374674 399346 1074477 1066699 388707 399800 123627 110211 125378 123089 145139 144149 132494 133072 86441 88045 275474 240552 710883 710802 225202 222203 289027 291317 342983 334256 351533 353157 367498 373528 348305 386270 760785 799107 546477 460007 310414 304744 353716 352099 369993 374640 376188 378470 420147 422512 669459 701952 40.65 67.6 1
09:51:56 2023-09-28 354052 351025 91166 89060 139483 144168 145954 144760 96358 95007 108363 112734 132105 133088 375131 402195 1077528 1066699 387019 399729 123745 110160 125465 123797 145068 144263 132710 133290 86677 88069 275010 240312 712632 712852 225043 221856 288133 290467 342983 334525 351533 353688 367468 374685 348586 385996 761324 793383 547812 460660 309757 304994 355003 353936 369993 374079 376259 381563 421438 422476 668474 701952 40.65 67.6 1
09:51:57 2023-09-28 352749 351020 91114 88946 143238 143697 145789 144897 96454 95007 108280 112513 132204 133250 372622 402338 1076075 1068217 384287 399800 123863 110211 125500 123089 145308 143877 132743 132764 86500 88045 273935 241014 713251 713261 224038 222061 291192 292054 342947 337589 350822 355912 369283 376268 347501 385413 760210 795524 546477 459503 310414 304994 355505 354184 369776 374342 377054 381833 421402 420259 667020 701952 40.65 67.6 1
09:51:58 2023-09-28 351626 351654 91200 88849 139387 143596 145937 144863 96290 94974 108172 112513 132345 133633 375204 399942 1080519 1065146 386945 400397 123084 110211 125256 123631 144803 144149 132187 133382 86264 88378 274384 243490 702966 711305 224533 222359 289027 290397 345411 333834 351677 354255 367798 374351 346994 385630 760247 791183 545898 456615 310195 305890 354002 354871 369956 374327 376224 378506 418861 420886 673660 701952 40.65 67.6 1
09:51:59 2023-09-28 354229 351506 90765 88982 142973 144268 145347 145162 96127 95297 107882 112934 131413 134142 374144 399662 1082087 1060508 384042 403241 122985 110347 122095 124043 144667 144495 132211 133629 86441 88134 273935 241666 722741 714800 224885 222359 288098 290326 342803 336709 353666 353391 367798 374685 346978 388744 759098 793495 543264 456043 311955 304066 354752 353617 369956 375466 376880 380720 421070 420259 676634 701952 40.75 67.6 1
09:52:00 2023-09-28 351379 351794 90823 88914 139434 143697 145789 144897 96325 95298 107949 112513 132080 133063 374144 404788 1079169 1060471 385413 400768 123117 110211 125343 123089 144837 144214 132278 133251 86323 88045 273500 241809 709619 715380 224569 222253 287884 290573 342983 335759 351605 353906 367476 375739 346491 386544 756917 793495 549146 458435 311293 303142 355003 353122 369400 374676 376623 381869 421402 420294 675641 703095 40.65 67.6 1
09:52:01 2023-09-28 351573 351020 90798 88792 143068 143697 145755 144863 96290 95383 108445 113057 132469 133750 374756 405894 1080499 1059222 384721 400817 123731 110228 122110 123056 145038 144214 132278 133072 86441 88037 271560 241774 707532 715380 224182 221573 291156 295601 342983 336088 351569 353906 368907 375739 346455 386544 759098 792374 543264 458705 311293 302893 353887 355803 368844 375466 376880 383023 421070 419963 675641 701101 40.65 67.6 1
09:52:02 2023-09-28 351912 351515 90831 88942 142964 143655 145480 144794 96290 95039 108247 112711 132204 133759 374939 402374 1077639 1052413 384889 400397 123084 110245 125221 123631 144692 144175 132469 133198 86323 88230 273065 242733 709342 713357 223674 223140 288942 289814 343471 333870 351605 352170 370020 374685 345414 386544 754635 792157 542733 457371 310414 304530 354135 351880 368808 376523 375887 382409 416375 419963 673660 701101 40.65 67.6 1
09:52:03 2023-09-28 351717 351794 91166 89064 139582 144028 145652 145227 96358 95168 108146 112880 132105 133599 372919 402338 1077639 1051324 390368 403813 123084 110397 122049 123716 144703 144285 132211 133415 86205 88138 275474 242697 702298 714874 224217 222515 288129 291388 342696 333870 351641 352134 370020 372375 345934 385980 755739 793310 541433 455247 310414 304958 353095 351880 369920 376259 375623 381869 416340 421253 674650 700567 40.65 67.6 1
09:52:04 2023-09-28 354820 351025 90798 88946 142977 143969 145347 145162 96127 95071 107949 112703 132224 133666 379239 402976 1076038 1054388 387623 400678 123084 110321 125221 123631 144667 144403 131914 133742 86559 88431 273935 242105 704259 716394 224196 223105 288906 292099 342875 336471 353521 354907 369754 372969 349112 388357 758025 800273 542733 457408 311293 303603 355971 354621 372086 375730 377414 382446 418861 422810 673624 701101 40.65 67.6 1
09:52:05 2023-09-28 353707 350010 91074 88885 143168 144624 145549 144760 96323 95233 108512 112646 132171 132950 375204 405359 1069801 1057034 385160 399765 123830 110025 122225 123056 145270 144083 132743 132731 87197 87893 271486 240445 720317 715380 223795 222671 288942 290167 342983 335534 351213 354907 369984 375212 348514 385376 755104 802611 545143 459503 311293 303106 354419 354621 369920 374043 375852 383602 418825 421514 669422 701101 40.65 67.6 1
09:52:06 2023-09-28 353925 351510 91336 88820 143433 143431 146195 144594 96454 94845 108505 112490 132569 132362 375204 405359 1069949 1060213 388670 402598 124243 110042 122408 123616 145605 144276 132643 133281 86559 88101 273935 241944 713184 713357 223831 223140 288906 291246 344923 335463 350947 353157 370020 374172 347465 385067 756808 797871 549146 459575 310195 304494 354419 353870 369956 374008 377888 382987 417580 421182 665497 701101 40.65 67.6 1
09:52:07 2023-09-28 354748 351762 90798 88950 143164 143655 145885 145197 96454 95136 108247 112635 132171 133029 375882 399311 1072991 1061680 387551 400362 123627 110177 125431 123598 144692 144285 132652 133164 86382 88198 273065 241604 710338 709224 224182 223140 288942 290220 344680 333987 351569 355593 369723 372340 347501 387092 760174 800237 550481 459681 309538 305279 355003 353870 369993 375466 378154 380647 417216 422440 669459 703095 40.65 67.6 1
09:52:08 2023-09-28 355573 351020 90798 88914 143364 143630 145720 145227 96293 95330 108412 113091 132138 133565 375168 398574 1074443 1066203 390368 403241 123797 110253 122197 123598 145239 144114 132576 133976 86500 88166 273935 241264 707152 710082 225202 222827 289027 291317 342717 334221 351533 354752 367727 372898 348550 387370 761324 800273 549146 460007 310414 305890 354484 354370 371823 374640 376152 378470 418532 422810 671432 704094 40.75 67.6 1
09:52:09 2023-09-28 354929 351749 91207 88853 143420 143663 145957 144863 96422 94910 108396 112602 132204 132645 375204 401174 1079169 1068217 383164 400362 123830 109991 125465 123764 145274 144079 132494 132764 86441 88013 273065 241264 709781 711305 224533 222827 289079 289717 342983 335309 350966 354184 369984 376797 347501 385376 760545 795743 547812 459539 310195 304994 355505 354184 368772 374605 377888 381833 421366 419008 669881 704910 40.65 67.6 1
09:52:10 2023-09-28 352413 351641 91233 89157 139990 144407 145993 145159 96358 95233 108479 112968 132478 133096 373443 399942 1085277 1066213 385160 400960 123907 110287 125396 123768 144692 144386 132469 133415 86559 88198 274384 243490 703112 711342 224569 222515 288715 290432 343471 333870 351569 355286 368907 374328 345379 387367 760749 788842 542733 458705 310145 305890 355003 354871 368217 376523 377888 381274 418825 419008 673450 704094 40.65 67.6 1
09:52:11 2023-09-28 353925 351749 90765 88946 143155 143697 145720 144897 96127 95071 108164 112669 131413 133633 374939 398716 1082087 1066661 385160 400643 123051 110287 125152 123834 144564 140813 132112 133868 86441 88407 273935 242895 700011 714567 225058 222373 288906 292577 344923 333870 353412 353652 367762 374328 347465 386173 760247 792450 549146 455678 310013 304958 353965 355122 369632 376788 377950 378434 420111 420850 676634 701683 40.75 67.6 1
09:52:12 2023-09-28 351681 352010 91236 88914 143168 143697 145954 145330 96422 95071 108247 112635 132390 132971 375131 406038 1079169 1058931 384323 400362 123084 110211 125308 123122 144803 144114 132278 133198 86323 88106 273500 241979 708055 716394 223988 222515 288772 290370 344923 335759 351569 354406 370020 375739 346420 387367 756273 792934 549146 458668 310414 303106 355485 353122 368808 375730 376188 383873 420111 419044 673450 702596 40.75 67.6 1
09:52:13 2023-09-28 352914 351762 90798 88946 143168 143663 145720 145098 96290 95006 107915 112669 132080 133130 372883 402973 1081417 1057034 387531 401734 123645 110262 122110 124139 144701 144614 132394 133499 86500 88198 273935 243111 707204 714368 224246 223768 288819 290467 345411 335492 351641 355803 369723 371783 346455 385866 756089 793310 550481 457011 311073 304494 355505 351880 369993 376788 375587 381833 416304 421550 674650 701064 40.65 67.6 1
09:52:14 2023-09-28 355734 351519 90831 89060 139583 143663 145720 144863 96422 95071 108247 112635 132171 133096 374939 405680 1069949 1058657 385738 400362 123863 109991 125500 123089 145472 143978 132743 132764 86559 88045 272645 240107 719562 715380 224182 222827 289027 290432 342983 335534 351533 354907 370020 374614 349076 385996 755739 802611 546477 459143 311293 303142 354383 354621 369956 373483 375587 383023 418825 421550 669459 701064 40.65 67.6 1
09:52:15 2023-09-28 353476 351025 91211 88853 143368 143969 146824 145062 96722 95136 108512 112701 132502 132767 374802 405822 1070573 1060290 387605 399729 124034 109991 125500 123056 145472 143882 132494 132893 86441 88378 273935 241523 724571 713357 223795 222984 288942 290604 342983 335534 350436 354907 370020 374017 347273 384794 755739 800237 541139 459539 310414 304494 355485 354621 369956 373483 377320 383023 418202 421478 665497 701101 40.65 67.6 1
09:52:16 2023-09-28 355305 351515 90798 88934 143168 143697 145755 145060 96390 95039 108247 112635 132171 133096 372883 400820 1072991 1060471 387515 400362 123627 110211 122113 123122 144837 144114 132278 133164 86323 88166 273500 241604 708533 709188 224182 223140 288738 290573 342983 333987 351569 355321 369984 372898 347501 387132 759062 800237 549146 459355 309283 306321 355003 351880 369956 374676 378456 380683 419697 421263 669844 702836 40.65 67.6 1
09:52:17 2023-09-28 355670 350881 91170 88881 141529 143596 145820 145062 96325 95104 108213 112602 132204 132870 374674 401533 1075239 1064829 387551 402935 123627 110262 122227 123089 144837 144214 132278 133432 86500 88045 275474 240516 707090 709188 225202 222664 288942 291725 342983 334221 351569 353652 367727 373492 349076 386544 761324 801441 547812 460476 310414 304994 353965 355122 372086 375466 378302 380647 420407 422810 670957 701988 40.65 67.6 1
09:52:18 2023-09-28 351573 351020 91207 88853 143368 143579 146641 144692 96454 94974 108430 112635 132295 132712 373740 401773 1076038 1069737 384287 399765 123863 110025 125465 123056 146157 143978 132710 133089 86559 87893 269225 240552 711679 710264 224182 221892 291156 289475 342983 334525 350966 353936 369427 376268 347465 385413 759098 795743 543264 462589 310867 304707 355971 356379 369480 373901 379563 381651 421223 420080 669442 704595 40.65 67.6 1
09:52:19 2023-09-28 351912 351025 91207 88853 139708 143727 145720 144728 96290 94942 108247 112558 132105 132904 375204 399942 1081469 1066661 385413 400960 123084 110211 125256 123598 144803 144315 132245 133198 86323 88166 273500 243111 712046 710155 224339 222515 288942 295496 343471 334525 350966 354219 369463 376532 346384 385413 759098 792120 549146 460007 309538 305890 355003 354871 367700 375466 377888 381258 418825 419008 670993 703095 40.65 67.6 1
09:52:20 2023-09-28 350800 351515 90798 88918 143164 143630 145720 144624 96422 95007 107915 112602 131989 133565 375553 401533 1083591 1066241 387605 400817 123018 110262 122197 123735 144667 144614 132154 133474 86205 88230 274384 243454 704855 711159 224533 222671 288942 290397 343246 333762 351605 354787 368835 374614 345379 385944 760785 790030 551166 457695 309975 305926 354735 354871 368808 374362 377356 381221 418897 420259 674407 701916 40.75 67.6 1
09:52:21 2023-09-28 351934 351524 91237 88918 143159 143655 145446 144794 96356 95449 107949 112703 132171 133759 374674 404788 1082151 1061680 385413 400362 123117 110211 125378 123598 144692 144175 132652 133382 86382 88198 275474 241979 708552 715380 224885 222359 288772 290432 344923 335578 351569 354406 368871 376268 347221 387404 759627 793495 550481 459355 311734 303106 354419 354184 369624 376259 377950 383602 421402 420259 676103 703095 40.75 67.6 1
09:52:22 2023-09-28 351578 351510 90798 89182 139579 143960 145954 145330 96390 95265 108329 113036 132411 133473 375998 405858 1079058 1058931 384868 400924 123953 110160 122278 123716 145104 144315 132278 133382 86441 88310 273935 242527 712287 715380 223831 222984 290950 290158 343471 335759 351605 354406 370020 376268 346978 387679 756844 792934 549146 458705 311111 303106 355201 353900 368808 375730 375623 384182 421366 420259 673450 702596 40.75 67.6 1
09:52:23 2023-09-28 355035 352010 91203 88978 143064 144028 145755 145398 96454 95168 108139 112858 132171 133851 374674 402940 1076038 1054025 389852 400960 123084 110397 122113 123801 144803 144386 132311 133415 86382 88198 273065 241604 705920 715380 224533 222671 289027 292206 342717 334525 353666 352134 370020 374649 349639 388324 756527 802611 549146 458705 311955 304066 356710 354871 372086 374676 378071 382731 422153 423592 673340 700954 40.75 67.6 1
09:52:24 2023-09-28 354929 351713 91266 88849 139993 143494 145885 144628 96422 94813 108463 112446 132204 132929 372919 405680 1069949 1060166 385774 401506 124067 110025 125570 123089 146157 143912 132710 133218 86441 88078 273065 241809 710905 713357 223867 223191 288946 290467 344923 335534 350472 353157 369803 374614 347536 385376 756881 799635 550481 462052 310414 304994 354952 354621 369993 374342 380643 383873 418238 421550 665533 701101 40.75 67.6 1
09:52:25 2023-09-28 355322 351749 91207 88942 143368 143969 145549 144760 96324 95039 108247 112669 132204 133130 375319 398716 1071327 1063560 387623 400362 123660 110321 125256 123089 144667 144167 132494 133294 86441 88285 275474 241264 709011 709188 224885 222984 288946 291352 342983 334490 351569 355286 368871 373492 348550 387092 761324 802539 549146 459823 310671 306465 354465 354584 372049 374533 379563 380502 418389 423226 671432 701916 40.75 67.6 1
09:52:26 2023-09-28 356076 351749 91166 88877 143769 143663 145720 144897 96356 94974 108445 113091 132171 133096 374674 399626 1074477 1066699 389260 400362 123830 110245 125378 123089 145274 144114 132527 133164 86500 88045 272645 240552 720722 711305 225360 222515 287199 291034 342983 334561 351533 353993 367762 374649 349076 386544 761361 799107 547812 460660 310414 303673 354502 353652 369993 374640 376224 380720 421402 422810 669459 702982 40.75 67.6 1
09:52:27 2023-09-28 354711 351753 90831 88946 143364 143630 145755 144624 96356 94910 108280 112901 132652 133406 375021 402088 1077577 1069663 385340 402671 124138 110228 122618 123616 145274 144210 132527 132764 86500 88013 273500 240845 714751 711305 224569 221892 290418 291388 344656 334596 351533 354219 368943 376797 348550 386821 761361 793347 547812 459503 310414 305460 353626 354184 369956 374377 377320 382446 422625 421550 667492 701988 40.65 67.6 1
09:52:28 2023-09-28 351478 351460 90831 88978 143364 143988 145600 145504 96422 95200 108247 112703 132080 133633 374939 399346 1085232 1063597 384583 400678 123084 110431 125064 124247 144504 144522 131848 133650 86264 88230 273500 242590 699459 714368 225202 222515 288133 290432 344923 333763 354239 354219 368352 374685 347501 386790 761091 794618 541947 456290 311293 305460 354502 353923 369956 374327 377414 380720 421070 420886 676634 701952 40.65 67.6 1
09:52:29 2023-09-28 351893 351267 91133 89060 139454 144210 145652 145197 96358 95200 108329 113002 132411 133498 375131 403579 1081469 1060471 385413 403241 123679 110101 125396 123089 144837 144114 132311 133315 87165 88106 273065 241809 708533 715380 225043 222203 288535 290397 344923 334022 351641 354406 368611 376004 347221 387404 758561 793495 550481 458380 311734 303142 353356 354184 369660 375730 377414 382752 421438 420294 676119 703095 40.65 67.6 1
09:52:30 2023-09-28 351326 351515 90798 88857 143068 143697 145735 144863 96290 95007 107949 112669 132204 132971 375387 406002 1077639 1053951 385413 400362 123117 110245 125256 123598 144803 144214 132311 133198 86323 88378 273065 242769 709923 715380 223167 223140 288133 289955 343506 334022 351641 354907 370020 376268 346455 387404 755739 792374 549146 458705 310414 304030 355236 353087 368520 375480 379489 384469 420004 419785 674812 702984 40.75 67.6 1
09:52:31 2023-09-28 351182 351407 91233 88974 143398 143530 145755 144897 96356 95039 108445 113013 132868 133163 374939 404824 1079169 1057146 382929 400995 123627 110321 125221 123598 144703 144223 132096 133198 86323 88138 275474 242769 706623 713357 224217 223140 289027 290604 343506 333870 351641 353652 370020 374685 345934 385052 754635 793319 551815 457265 310853 304994 353887 351880 369993 374327 376188 382446 416340 421550 675641 701101 40.75 67.6 1
09:52:32 2023-09-28 355516 350778 90831 88978 139467 143697 145755 144897 96422 95007 108247 112591 132204 132745 372622 405716 1069949 1059684 386045 400768 123863 110025 125535 123089 145308 143912 132710 133184 86559 87893 273065 240516 722681 715380 224533 222878 288273 290467 342983 335569 351002 354657 369731 374649 348586 385120 759113 802356 545143 463010 311293 303887 357016 355085 369776 373341 379304 383999 418825 421550 668474 701101 40.75 67.6 1
09:52:33 2023-09-28 354512 351025 91211 88792 143538 143769 145954 144760 96820 95059 108463 112480 132648 132270 372622 404788 1069775 1060439 385231 399765 123830 110245 125431 123089 144667 144263 132311 133264 86382 88078 273065 241675 711025 713357 223831 223140 288942 290467 344923 336563 350472 353936 370020 374088 347536 385413 758548 797943 549146 459539 309465 304994 354454 353870 369993 374676 378492 383060 417616 421586 667867 701101 40.75 67.6 1
09:52:34 2023-09-28 355309 351515 90831 88824 143368 143697 145937 144863 96290 95136 108445 112901 132345 133532 374272 400714 1074517 1063425 389260 402386 123731 110228 125361 123122 144837 144114 132311 133306 86559 88257 273935 241264 708772 710264 223931 223661 288942 290467 342983 334291 351569 355321 370020 373230 348042 386544 759098 799708 536233 460007 309538 306357 355505 353870 369993 375730 378528 381833 417287 422810 667020 702596 40.75 67.6 1
09:52:35 2023-09-28 356311 351020 90831 88946 143168 143697 145755 145094 96356 95007 108172 112547 132171 132779 372622 400930 1072956 1066699 387551 399765 123745 110211 122197 123089 144871 144079 132311 133072 86441 88045 273065 240552 719448 710300 225678 222515 288942 291557 342983 334561 351605 354219 367762 374088 349112 387518 761361 800273 543264 460007 310414 304994 354002 353122 372086 374676 377054 380720 421438 422810 670481 704985 40.65 67.6 1
09:52:36 2023-09-28 356596 351312 91133 88881 139563 143596 145652 144794 96358 95104 108404 112812 132411 132620 374144 401174 1075275 1071073 386233 400697 123830 110058 125378 123089 145270 144376 132344 133184 86441 88078 275010 240516 711349 711342 224569 222253 288877 290467 342983 334596 351533 353723 367511 376268 348586 386270 761361 793347 546477 459345 310414 304994 355505 354184 369993 374342 380066 382409 422067 421514 667020 701952 40.65 67.6 1
09:52:37 2023-09-28 350777 351515 90798 88881 143368 143465 145755 144897 96323 95007 108172 112591 132171 133130 372657 399311 1080519 1065941 385196 400714 123664 110355 125169 123122 144803 144184 132154 133198 86323 88198 274384 243490 703512 711342 224885 222515 288906 290573 345411 333870 354489 354255 367798 374685 347501 386790 760785 792374 547215 456006 309648 305890 354930 355803 369704 377477 378487 380575 420004 421406 678734 705096 40.75 67.6 1
09:52:38 2023-09-28 354423 351371 91174 88950 143064 143697 145653 144863 96325 95297 108247 112591 132204 133230 374144 404680 1080702 1062551 385413 400397 123830 110321 125291 123122 144871 144149 132311 133198 86382 88078 273065 241979 706665 715380 224182 222515 289079 289814 344923 334022 351605 354639 370020 376268 346491 387790 756881 792374 549146 459355 310414 302750 355521 353652 368844 375730 376224 384255 421070 420259 673450 700272 40.75 67.6 1
09:52:39 2023-09-28 350800 351020 90798 88914 143294 143663 145585 144863 96258 95071 108139 112747 132406 133197 374939 402302 1077602 1053529 385738 400326 123084 110287 125274 123801 144803 144315 132245 133382 86323 88198 273065 243247 707365 715380 224497 223140 288616 291317 345411 333870 354166 353652 369754 372614 348055 389186 760782 799132 545898 457265 311293 304779 355971 353725 369884 377319 378487 382409 417252 422774 678660 703095 40.75 67.6 1
09:52:40 2023-09-28 356076 352010 90798 88946 143077 144568 145549 145162 96324 95265 108247 112703 132171 133666 374674 403543 1075202 1057034 387551 399729 123627 110397 125396 123968 144667 144474 132278 133444 86441 88198 273935 240516 723786 715380 224497 222827 288942 292050 342983 336233 353666 355409 369984 374052 349603 386137 756844 802611 549146 458019 311734 304708 354100 354871 372611 375730 377950 382987 418897 424002 675365 703095 40.75 67.6 1
09:52:41 2023-09-28 355464 350313 90802 88914 143329 144108 145919 145296 96589 95233 108445 112812 132502 133314 375131 405215 1069764 1057468 387605 399729 123830 110025 125500 123023 145475 142334 133410 132764 87197 88045 273500 240107 717773 717411 224339 223140 288942 290467 342983 335534 351496 354907 370020 375475 349076 385376 755640 802611 539313 459503 311293 303781 354419 354871 369956 374008 375587 383023 418825 421514 669459 701101 40.75 67.6 1
09:52:42 2023-09-28 353961 351020 91269 88918 143433 143380 146796 144551 96422 94942 108247 112635 132295 133222 375819 402020 1072991 1060166 386353 400326 123712 110177 125396 123089 144598 144079 132585 133181 86441 88378 273065 241809 709738 710227 224146 223140 288942 290467 344923 336233 351002 355286 370020 373492 347501 386544 758525 799071 550481 461314 309501 305890 356008 353870 369993 375730 378528 382680 417252 421856 668892 700806 40.75 67.6 1
09:52:43 2023-09-28 354744 351371 91233 89003 139325 143795 145921 145162 96358 95201 108213 112757 132171 133096 375204 400291 1072882 1063198 387551 399765 123830 110126 122276 123089 144803 144114 132494 133164 86441 88166 273065 241604 708772 710155 224569 223140 289027 291317 342983 334221 351569 355286 369427 372933 348305 387367 761288 800118 549146 459681 310414 305530 354002 353870 369993 375466 377284 378506 417580 422810 672459 704094 40.75 67.6 1
09:52:44 2023-09-28 355500 351020 90794 88792 143164 143663 145720 144863 96324 94910 108247 112602 132589 132779 374939 402338 1076038 1068977 387056 399765 123830 110177 125500 123089 145239 143978 132618 132764 86559 88045 272645 240516 714336 712348 225043 221856 288535 290467 342983 334525 351533 353936 367762 376268 348550 386544 761288 793347 536233 461166 310195 304672 355971 357390 369848 374426 379563 382264 422148 421964 669918 706099 40.65 67.6 1
09:52:45 2023-09-28 353919 351506 91207 88759 143547 143969 146360 144660 96422 94942 108247 112446 132204 132858 374939 400821 1079169 1065109 383164 400326 123627 110025 125396 123797 144968 144000 132311 133260 86382 88106 273935 241979 711783 709224 224533 222827 288974 295492 345655 334490 350719 354219 369427 376268 345899 385376 759724 792338 546477 461314 309975 305639 355505 354871 367664 374640 378190 381797 418861 419008 667492 703095 40.65 67.6 1
09:52:46 2023-09-28 349706 351227 91174 88853 143364 143431 145755 144728 96258 94974 108139 112480 132171 132745 374674 399907 1081469 1065109 385413 400326 123627 110058 125396 123631 145017 144114 132245 133164 86323 88198 273065 243490 703853 710227 224533 222827 288063 290573 343506 335759 351496 357679 368583 374328 348331 388744 760837 789884 544581 458029 310305 306429 354967 355373 369920 374327 377320 381221 422862 421514 675365 701952 40.65 67.6 1
09:52:47 2023-09-28 351898 351753 90670 88946 142726 143579 145530 145094 96127 95168 107915 112858 132295 133977 373889 398751 1083621 1063198 385160 400643 123051 110364 125099 123801 144498 144214 132278 133373 86382 88346 273065 241809 712139 714874 225202 222515 288946 290432 344923 336233 353666 354907 367798 375739 347221 386173 759062 793495 543264 457011 311955 304494 355003 354149 369920 375730 377147 381833 421402 421218 676634 704094 40.65 67.6 1
09:52:48 2023-09-28 351047 350894 90798 88905 143159 143803 145600 145246 96258 95039 108139 112635 132171 133130 374939 404432 1077602 1056505 382894 400362 123084 110211 122065 123089 144705 144114 132278 133206 86323 88106 273935 243238 714915 714654 223545 223661 290371 292054 346609 335723 351496 356416 371778 374435 346141 385908 754599 793495 549146 458558 311073 304958 355223 353870 368808 376609 377018 382987 416959 420259 674136 701101 40.65 67.6 1
09:52:49 2023-09-28 351898 351195 91081 88946 143064 143693 145518 144897 96290 95103 107915 112703 132373 133507 374939 402338 1077602 1054314 387587 400960 123051 110245 125221 123801 144668 144351 132278 133507 86323 88198 275913 242697 707009 715380 224533 222984 288942 292206 344923 335759 354489 353157 369754 372898 348550 386209 756881 799107 544581 457335 311293 304958 354135 354871 372086 376259 377950 382695 421556 423452 677139 702485 40.65 67.6 1
09:52:50 2023-09-28 356954 350840 91074 89031 143394 143994 145803 145162 96390 95007 107949 112635 132204 133247 374455 404752 1072230 1058931 385196 400817 123797 110025 125465 123635 145111 143807 132710 132764 86500 87893 272645 240107 716220 715380 224182 223140 289027 290432 342983 336085 351533 354907 370020 374614 349076 385413 756575 802611 545143 459539 311293 304030 354454 354871 369956 373483 376188 383910 418825 421514 668474 701101 40.65 67.6 1
09:52:51 2023-09-28 355309 351025 90798 88946 143168 143663 145720 144863 96324 94974 108172 112635 132171 133096 375204 398680 1072991 1062533 387515 399765 123745 110211 125256 123056 145034 144079 132278 133164 86441 88045 273065 241264 708111 709224 224569 223140 289027 291317 342983 333987 351569 355321 369427 373457 348550 387404 760210 802539 541947 459881 310195 306572 354967 354298 369884 374533 380103 380502 420364 422594 672385 704094 40.65 67.6 1
09:52:52 2023-09-28 355812 351020 90798 89064 143525 143969 145700 144760 96422 94974 108412 112867 132171 133130 374720 398122 1072882 1066699 387551 400045 123627 110025 125396 123089 144667 144267 132278 133269 86382 88257 275474 241228 707929 710227 225519 222827 288942 292001 342983 334525 351569 354184 367762 373492 348586 386544 761361 800273 541947 460007 310414 304958 354002 354871 372086 374676 376188 380683 420147 423406 670481 701952 40.65 67.6 1
09:52:53 2023-09-28 353662 350490 90835 88889 143168 143663 145755 145026 96422 94910 108247 112480 132204 132587 374144 402671 1076038 1069737 384250 399729 123863 110177 122365 123056 145274 143943 132618 132764 86441 87925 273500 240890 711469 711305 224569 222515 288939 290573 342803 337662 351280 356921 369695 376761 348162 386162 759489 796834 553832 462626 310305 304958 353356 354184 369920 374342 380643 382373 421995 420294 666984 701952 40.75 67.6 1
09:52:54 2023-09-28 351168 351020 91303 88788 143450 143233 146026 144594 96454 94813 108314 112446 132403 132520 375204 400856 1079169 1065904 383201 399729 123627 110025 125465 123089 145274 144114 132494 133260 86323 88198 273065 242356 707747 710264 224569 222827 288974 295455 345411 334490 351249 354290 369754 376268 345899 385996 760210 792374 543264 461314 309975 304887 355505 353087 368513 374676 378190 381869 418897 419008 668985 703095 40.65 67.6 1
09:52:55 2023-09-28 349738 351020 90798 88792 143333 143465 145755 144628 96258 94910 107915 112446 131989 133284 374144 399942 1080702 1063597 382894 400045 123084 110025 125221 123716 144803 144114 131881 133072 86559 88464 278368 243274 722213 710229 224425 223105 288942 292164 346878 335723 351424 357426 368871 374649 345379 386544 761864 791183 549146 460007 308230 305890 355003 355624 367700 376259 378492 381833 418861 419044 673450 703095 40.65 67.6 1
09:52:56 2023-09-28 351929 350732 90798 88946 143168 143663 145619 144897 96258 94974 107915 112669 132080 133197 374144 398716 1082087 1064836 384042 400397 123084 110431 125221 123716 144564 144386 131848 133507 86205 88198 274384 243039 700768 712852 225043 222515 287923 290432 344923 333870 355082 354219 367798 374649 347501 386790 760210 793495 549146 455970 310122 305675 354502 353122 369668 377441 378339 380967 420595 421370 678252 705096 40.75 67.6 1
09:52:57 2023-09-28 354149 350804 91137 88836 143425 143869 146213 144760 96258 94974 107915 112901 132171 132950 374144 403615 1079169 1063462 385413 400397 123117 110211 125396 123089 144667 144373 132278 133260 86323 88285 273065 241979 708955 714874 224885 222515 288535 290397 344923 333987 351605 354406 368871 375739 347238 387129 756917 793495 541947 458705 311955 303568 353356 354184 369884 375730 377414 383023 421438 420886 674613 703095 40.75 67.6 1
09:52:58 2023-09-28 351024 351020 90831 88946 143234 143969 145448 144760 96258 95103 107915 112669 132171 133042 374144 402056 1078403 1054314 384654 400362 123117 110397 122115 123716 144667 144465 132187 133478 86264 88230 273935 243111 708439 714368 224569 223140 288942 292355 344244 333870 351641 353688 368768 374052 346420 388398 758548 795597 541433 457909 311293 304815 356494 351735 369184 376717 379293 382534 416959 420886 674650 701101 40.65 67.6 1
09:52:59 2023-09-28 354929 351938 90798 88946 142934 143826 145689 145333 96358 95265 107915 112780 132224 133633 374144 402374 1072919 1057426 387623 399765 123084 110397 125221 123089 145007 144214 132278 133198 86382 88166 273065 241604 706417 715380 224533 222984 287081 292001 342983 334561 353630 354907 369754 374649 349675 385052 756844 802611 547812 459355 311955 304066 354171 354871 372086 374605 375024 383023 418861 423406 673414 702596 40.65 67.6 1
09:53:00 2023-09-28 351934 351020 91303 88763 143433 143233 146229 144360 96487 94781 108463 112291 132237 132237 372883 404183 1069949 1060439 385231 400678 123860 110211 125291 123631 144871 144315 132311 133198 86382 88078 273065 241809 708653 712852 224182 223140 290706 293504 345826 337625 351244 354894 370020 374471 348407 385230 758915 800265 549146 459575 309684 305460 355236 353653 369848 374640 378492 382695 417580 422810 667904 702596 40.75 67.6 1
09:53:01 2023-09-28 354534 351020 91365 88950 143368 143969 145549 144760 96454 95039 108280 112703 132204 133130 372883 398751 1071291 1060166 387587 400362 123627 110431 125431 123716 144667 142711 132494 133273 86382 88078 269225 241809 708533 710229 224569 223140 288942 291233 344923 334256 351605 356106 370020 373528 348586 385016 760785 801327 549146 460007 309975 306789 355003 353870 369993 375730 378492 381221 417616 422810 669532 704728 40.75 67.6 1
09:53:02 2023-09-28 355825 351020 91207 88946 143364 143663 145755 144863 96454 94974 108280 112669 132423 132654 374674 402338 1076038 1068217 387056 399765 123863 110211 125465 123089 145173 143912 132610 133432 86971 88069 275913 240373 714216 712202 225094 222025 290987 292001 342911 337662 351533 353971 367798 376268 349352 386708 761324 793383 547812 461314 310414 305746 353887 354752 369993 374676 377320 382446 422697 422512 668474 703480 40.75 67.6 1
09:53:03 2023-09-28 351609 351025 91303 88946 143433 143655 146641 144794 96454 94910 108247 112480 132204 132587 375204 401209 1078269 1069737 384323 399800 123863 110025 125465 123056 146056 143877 132652 132764 86441 87925 273065 241264 720564 711305 224569 222984 289044 289991 342983 338110 351002 354255 370020 376532 347221 385450 761361 795743 550481 459575 310195 304386 355971 356285 368520 374355 377248 382300 421258 419785 669041 705022 40.75 67.6 1
09:53:04 2023-09-28 350620 350876 91332 88946 143233 143494 146093 144628 96589 95007 108280 112480 132204 132620 374144 400924 1079169 1065146 384323 400362 123822 110135 125465 123089 144837 144013 132311 133072 86559 88045 273065 242563 709563 709224 224533 222827 288820 295565 343506 334561 350472 354219 369759 376883 347221 385450 759098 793495 547812 459539 310145 305460 355505 354184 368513 374605 377888 382791 421402 419008 667492 703594 40.75 67.6 1
09:53:05 2023-09-28 351934 351020 90798 88885 142964 143697 145518 144897 96258 94974 107915 112625 131956 133507 374144 398716 1082087 1062805 384042 400362 123051 110313 125047 123716 144334 144351 131848 133507 86146 88230 273065 242661 701031 713357 225202 222515 288675 293297 344923 333870 354776 354219 367834 375189 347811 389814 762406 795707 549146 456940 310086 305207 354967 355876 369776 377283 377950 380683 422153 421550 679217 705059 40.75 67.6 1
09:53:06 2023-09-28 351898 351016 90798 89178 142826 144368 145145 145062 96290 95007 107949 112480 131413 132675 374144 401174 1079169 1060508 385776 400678 123117 110211 125256 123089 144667 144263 132311 133269 86323 88078 273935 241809 712528 714368 225498 222515 287923 289770 344923 334022 353703 354907 367798 375739 347501 386209 759098 793495 541947 456043 311734 302750 355003 353652 369956 375730 376880 381869 421402 420921 676634 701916 40.75 67.6 1
09:53:07 2023-09-28 351366 350778 90802 88792 142964 143465 145518 144863 96159 94909 107915 112480 131413 132745 374144 405431 1079169 1058617 384323 402634 123084 110058 125256 123089 144803 144114 132187 133072 86264 88138 273500 241604 705194 715380 223545 222962 291156 292054 345899 336233 351496 355409 369947 375596 346800 387605 756527 791183 549146 457006 310414 305495 355521 355373 368772 375730 376188 383310 422153 419044 673450 701101 40.65 67.6 1
09:53:08 2023-09-28 350800 350966 90831 88914 142969 143697 145518 144897 96290 94974 107949 112591 131989 132971 374144 403579 1078403 1055850 384042 400362 123117 110211 125256 123631 145017 144351 132311 133198 86323 88230 275474 243319 716154 714874 223831 226475 288098 290397 343541 335759 351641 352170 368768 375739 346455 385016 755677 793495 544088 458705 310414 304744 355521 353087 368844 376259 376224 384218 418897 420008 675559 700806 40.65 67.6 1
09:53:09 2023-09-28 351862 351020 91147 88853 142778 143769 145145 144760 96258 95006 107915 112591 131413 133063 374144 402056 1077602 1054212 386970 400678 123084 110245 125221 123957 145068 142934 132452 133465 86441 88166 273935 243175 708730 715292 224389 224083 288906 290432 343506 335759 351677 353971 371968 374542 346420 385088 755775 795686 545898 457763 311073 305460 353887 351880 369993 374362 376188 383023 416959 421550 674686 701293 40.65 67.6 1
09:53:10 2023-09-28 354820 351767 90802 88978 142964 144064 145518 145330 96159 95103 107915 112703 131413 133666 374144 400888 1076038 1054025 387659 399800 123051 110245 121965 123122 144668 144214 131881 133198 86323 88138 273065 242015 702535 715380 224569 222984 289027 292241 344656 333520 353739 353157 370020 373528 349675 388950 756527 802044 550481 455678 312140 304457 357032 355478 373138 376151 378450 382841 419897 423700 677251 702910 40.65 67.6 1
09:53:11 2023-09-28 353925 350436 91332 88759 143364 143431 146093 144360 96454 94845 108579 112379 132204 132203 374985 404180 1072862 1063198 387605 402671 123934 110194 122194 123702 145419 144579 132610 133164 86441 88166 273935 241604 710099 714276 224461 223140 289027 290432 344923 337625 352835 355820 370020 374017 347501 386544 758488 797907 541947 461314 309501 305890 356008 353870 369993 375730 378492 382987 417545 421514 665497 701101 40.65 67.6 1
09:53:12 2023-09-28 353961 350436 90765 88853 143259 143689 145600 145101 96324 95007 107915 112602 132047 132745 374679 398086 1069949 1061680 387515 399765 123627 110025 125361 123089 144705 144083 132245 133131 86441 88045 275474 241604 710098 709188 224497 223140 289158 291282 344923 336471 351569 357933 369731 373208 348300 387568 760027 800091 543264 460260 309356 306320 355720 353870 369993 375730 378456 380647 420886 421227 668401 703095 40.65 67.6 1
09:53:13 2023-09-28 354998 350701 91499 89027 143364 143655 145686 144863 96356 95007 108247 112602 132080 132837 374939 398122 1072991 1065479 387587 399729 123084 110177 125396 123598 144803 144223 132278 133131 86323 88013 273065 241228 713200 710155 225202 223140 289027 292206 342983 334490 351569 355321 368611 373457 348550 387367 761324 800118 549146 460007 310853 305494 354002 354621 372086 375730 376224 380647 418825 423406 672422 702263 40.65 67.6 1
09:53:14 2023-09-28 354953 351020 91207 88788 143168 143530 145686 144828 96258 94910 108247 112524 132171 132678 374144 401138 1075239 1068217 386470 402598 123712 109991 125431 123056 144803 144079 132585 132764 86441 88045 273935 241738 711776 713768 225303 222485 290987 291034 342911 337662 351388 356668 367619 375860 349567 386544 762441 793383 547812 460945 310159 304922 355505 354184 369993 373723 380066 382409 422625 422143 668474 703443 40.75 67.6 1
09:53:15 2023-09-28 351857 350378 91178 88857 143168 143431 145720 144828 96356 95039 108247 112568 132171 132678 374144 401138 1076001 1069737 383978 399729 123863 109991 125518 123089 145455 143908 132585 132731 86441 88045 273500 240516 715098 711269 224569 222515 289413 290573 342983 335534 351496 354184 369984 376797 348269 386270 760174 795743 546477 459467 310414 304994 355756 354184 369884 374043 379489 382695 422077 420268 669918 705059 40.65 67.6 1
09:53:16 2023-09-28 349697 351020 91207 88946 143368 143431 145720 144594 96356 95007 108247 112602 132171 132904 374939 399907 1082237 1063239 385413 400362 123697 110126 122242 123668 144598 144535 132427 133281 86441 88134 273935 243274 708294 711051 224705 223140 288675 290361 344505 334561 351280 356921 369427 376532 346455 385960 760602 793319 549146 460660 309975 304564 355254 355373 368513 376259 378492 381833 420111 419008 672422 702762 40.65 67.6 1
09:53:17 2023-09-28 351402 351519 90798 88946 143134 143969 145549 145470 96258 94974 107915 112558 131413 132858 374939 400893 1083776 1065109 386507 400326 123084 110177 122049 123598 144466 144465 131848 133469 86264 88198 274384 243454 701262 712852 225202 222984 288942 290432 345631 333870 354489 355001 368575 375739 347465 387177 761324 795723 543264 457042 313062 305136 355739 356379 369812 376717 377876 382497 421258 421106 678073 701952 40.65 67.6 1
09:53:18 2023-09-28 352140 351208 90798 88946 143168 143829 145755 144624 96324 94942 108247 112747 132311 133498 374985 402654 1078219 1057146 387605 400817 123697 110228 122161 123702 145116 144280 132278 133198 86323 88198 273935 243310 706401 715380 224885 223140 288942 293822 346633 333870 353703 353900 370020 372898 347501 386754 756881 793383 550481 457371 311293 304958 353852 353870 369993 374327 376188 382987 417252 422810 674650 701101 40.65 67.6 1
09:53:19 2023-09-28 355533 351515 90765 88914 142982 143977 145385 145094 96127 95103 107915 112825 132295 133507 374149 402940 1072919 1056996 389780 400326 123627 110364 125396 123716 144598 144114 132278 133193 86382 88198 273065 241604 707522 715380 224533 223140 288942 292170 342983 337625 353412 355551 369767 374471 349532 387605 759038 802429 536233 459933 312176 304422 354383 354871 372086 374640 378339 383456 418861 423406 672936 701101 40.75 67.6 1
09:53:20 2023-09-28 353743 351515 90831 88914 143364 143663 145755 144828 96422 94974 108280 112711 132171 132996 374144 405395 1069949 1058931 385196 399765 123830 109991 125588 123056 145409 143908 132743 132731 86559 87861 273500 240516 718005 715380 224533 223140 287962 291388 342983 336040 351249 352897 370020 374649 349076 385960 756844 802611 545143 459539 311293 302750 354454 354871 369993 374043 376152 384182 418861 421586 668438 701793 40.75 67.6 1
09:53:21 2023-09-28 351934 351020 90831 88853 143364 143233 145755 144628 96356 95071 108213 112635 132191 132712 375204 401138 1072991 1061949 386934 400326 123593 110177 125221 123056 144803 144079 132460 132764 86441 88069 273935 241764 710218 711123 224038 223768 289023 291211 345411 336672 351388 355678 370020 373457 347536 386544 756917 797798 549146 461314 309247 305890 354135 353616 369993 375430 378492 382987 417252 421550 665497 701101 40.75 67.6 1
09:53:22 2023-09-28 353635 350665 90831 88914 143225 143869 145549 144760 96356 94974 107915 112558 132171 132858 374939 398401 1072882 1062439 387515 399765 123627 110025 125256 123712 144667 144201 132311 133269 86382 88198 273935 241639 708653 709188 224885 223140 288942 291233 344923 334490 351605 355856 370020 373492 348550 387679 760174 801441 549146 460007 309975 306789 355003 353870 369704 375444 381456 381542 419697 422630 668365 704020 40.75 67.6 1
09:53:23 2023-09-28 355500 351025 90794 88914 143164 143663 145720 144863 96454 95006 108247 112558 132171 132937 374144 399311 1075239 1067943 389112 403205 124039 110126 122309 123023 145403 144311 132518 133097 86559 88101 273500 240711 721402 710730 225678 222515 288133 291796 342803 337423 351339 354184 367762 374649 349388 387146 762981 800273 547812 460007 311073 305424 354502 354184 372086 374676 377320 381258 421402 423108 669459 702982 40.65 67.6 1
09:53:24 2023-09-28 354998 350737 91211 88914 143164 143579 146796 144692 96454 94974 108247 112602 132295 132553 373889 401138 1074477 1067907 385960 399484 123863 110025 125465 123056 144899 143877 132494 132814 86441 88225 272645 240312 711282 711342 224885 222203 289009 290467 342983 335534 351533 353936 368352 376268 349076 386286 761068 799021 543264 461314 311293 304851 356008 356884 369848 374462 380103 382534 422661 421550 667492 701952 40.65 67.6 1
09:53:25 2023-09-28 350517 351753 90798 88946 143364 143630 145755 144624 96422 95330 108412 113091 132345 133532 375131 399800 1085318 1066246 387605 400817 123697 110228 122131 123716 144803 144351 132278 133382 86559 88343 274384 243490 703380 711342 225202 223105 289430 290467 344279 333870 351605 355321 369723 375475 346420 386524 761864 791183 551166 458705 310414 306357 355739 353122 369660 375181 378492 381563 420111 420259 674886 701952 40.65 67.6 1
09:53:26 2023-09-28 351862 351501 90798 88946 142951 143897 145484 144897 96258 95136 107915 112703 132100 133540 374144 398716 1082087 1060508 384583 399765 122985 110397 124977 123834 144200 144351 131881 133415 86264 88198 275474 241702 703828 713357 225202 222515 290950 293407 345302 336124 354521 356416 369017 375332 347394 389297 760027 795634 549146 457052 311734 305424 354752 353617 369812 376788 377414 381258 421366 421514 679217 701952 40.75 67.6 1
09:53:27 2023-09-28 351609 351533 91292 89064 139420 143596 145617 144760 96325 95201 108180 112812 132072 133855 374144 404788 1079169 1061680 384884 402240 123084 110025 125221 123089 144564 144799 132096 133072 86382 88198 275474 241979 708955 715380 224885 222195 289079 290432 344923 334490 351605 354657 369759 376797 346978 385016 757952 793495 549146 457940 311734 303781 354419 354184 369920 375730 377414 384182 421402 420259 674613 703095 40.75 67.6 1
09:53:28 2023-09-28 351294 351177 90765 88792 143068 143969 145448 144760 96390 95007 108172 112635 132080 132858 374674 406038 1079169 1058657 384323 400362 123627 110025 125256 123056 145578 143865 132543 133432 86559 88069 273935 241872 712528 716902 224389 223105 291403 292054 345899 336435 351605 354907 370020 376268 348824 388357 755702 793459 542733 458705 311073 304851 355485 354370 368808 376259 376188 384182 418238 420259 674886 701101 40.65 67.6 1
09:53:29 2023-09-28 350800 350966 90765 88853 143064 143689 145737 145101 96290 94877 107915 112635 131989 132870 374720 402338 1077602 1054314 384618 399765 123084 110135 125186 123056 144504 144079 131881 133164 86205 88378 273065 243111 710452 713357 224569 223611 288942 291388 343231 335522 351641 353936 368768 374351 346420 385630 755702 793495 543264 458705 310414 304994 356980 353616 368816 376609 379563 382877 419770 420116 677288 700880 40.65 67.6 1
09:53:30 2023-09-28 356072 351020 90798 88978 142999 143731 145484 145098 96258 95071 107915 112780 131413 133197 374144 403543 1072862 1060166 390535 403205 123764 110262 125536 123531 145002 144376 132394 133097 86500 88101 273935 240445 707771 715380 224533 222998 290540 291388 342695 335569 351605 354907 369911 374649 349639 385902 755739 802611 547812 460333 311147 304030 355971 354871 372086 374342 375060 383060 418861 421191 671432 702596 40.65 67.6 1
09:53:31 2023-09-28 351965 349998 90831 88792 143168 143530 145720 144828 96356 94845 108247 112446 132171 132486 374144 404788 1069949 1058580 385196 402634 123863 109687 125535 123023 145308 143807 132618 132639 86500 87893 273065 240587 712032 714368 224533 222962 287295 290220 342983 335569 351002 354907 370020 374364 348826 385666 762001 802429 550481 462441 311514 304351 357522 354835 369812 374164 376717 384182 418532 421550 669881 703095 40.65 67.6 1
09:53:32 2023-09-28 353997 351020 90798 88946 143368 143769 145751 145162 96589 95233 108370 112935 132105 133088 375173 400397 1072917 1062668 388707 402671 123679 110287 125256 123089 144667 140381 132610 133260 86441 88198 273935 241979 706976 712248 224375 223140 289158 290419 344923 334490 351569 355357 370020 373528 347536 387092 759098 799708 549146 459143 309757 306321 353887 353870 369993 375730 378565 382446 417616 422476 665533 701101 40.65 67.6 1
09:53:33 2023-09-28 354493 351016 91133 88885 143168 143697 145755 144863 96422 94942 107949 112513 131989 132779 374144 398122 1071364 1064850 387623 399449 123084 110025 125256 123056 144837 144026 132278 133164 86382 88045 273935 241264 713200 709651 224950 223661 288906 291993 344923 336709 351496 356249 369875 373314 348407 387568 760565 800118 549146 460007 310414 306212 354967 353870 369993 375730 377924 380683 418095 422810 671506 700806 40.65 67.6 1
09:53:34 2023-09-28 355833 350840 91107 88845 143263 143621 145587 144556 96358 95104 108329 112602 132410 132544 374674 400540 1075934 1068977 387605 399729 123117 110211 122242 123635 144598 143912 132615 132814 86441 88045 275474 240516 709413 711342 225519 222359 288133 291352 342983 334525 351569 354219 369197 375475 349639 386818 761361 797907 550481 458138 310414 305460 355003 354219 369993 374676 377054 381833 421402 422810 668474 701988 40.75 67.6 1
09:53:35 2023-09-28 353675 350773 90864 88885 143168 143465 145653 144628 96356 94910 108247 112480 132171 132520 374144 401138 1077639 1069737 384831 399765 123830 110025 125465 123594 145405 144412 132610 132997 86880 88041 273935 240409 714096 711123 224389 222373 291279 291140 342983 334596 351533 354219 368324 376761 348550 385376 761361 793347 545143 462260 310414 305460 353392 354219 369993 374342 377320 382409 422328 421550 667492 703516 40.75 67.6 1
09:53:36 2023-09-28 351312 350038 91207 88792 143168 143571 145549 144560 96454 94845 108247 112446 132171 132614 374144 401174 1076075 1066699 383201 399765 123830 110025 125378 123056 145068 144070 132527 132893 86798 87925 275784 241639 711794 711305 225043 223140 289448 290361 344923 334561 351002 354255 370020 374370 347501 385996 760210 795181 546477 459539 310013 305387 355971 356847 368664 374498 378046 382570 421294 418866 669918 705059 40.65 67.6 1
09:53:37 2023-09-28 350905 351025 91244 88946 143368 143465 145885 144863 96422 95071 108172 112513 131413 132870 375021 401533 1083628 1068020 387330 400853 123018 110410 125431 123735 144667 144614 132211 133415 86323 88230 278368 243526 703337 713768 225094 223140 288133 291789 343506 333654 351424 355321 369463 374685 349048 387371 761361 792934 547215 456688 311073 306234 354502 353122 369993 375181 376224 380720 420783 421550 676156 701952 40.65 67.6 1
09:53:38 2023-09-28 351708 351025 90798 89162 142899 144164 144846 145368 96029 95200 107807 112703 131413 133666 374144 399942 1082087 1063311 387223 399800 123660 110211 125256 123089 144803 144013 132364 132797 86323 88045 273065 241639 712528 713357 225427 222827 288570 290467 344923 333520 354776 356921 368619 375489 348300 389999 761178 796871 541454 455824 311368 305280 355468 354149 369993 376788 375060 381527 421151 421227 678109 703019 40.65 67.6 1
09:53:39 2023-09-28 351668 350773 90864 88885 139793 144054 145748 145231 96293 95039 108180 112768 132105 133468 374035 405858 1081358 1060091 384868 399800 123150 110058 122194 123735 144692 144079 132105 133072 86323 88078 273935 241979 708716 715380 224569 222827 289044 290397 345411 333987 351677 354657 370020 376532 347013 385052 756881 793495 550481 459355 311073 303817 355521 353652 369400 375730 376224 384799 421106 419928 673450 702596 40.75 67.6 1
09:53:40 2023-09-28 351596 349590 90831 88889 143068 143697 145619 144863 96290 95007 107915 112513 132171 132745 374144 405395 1079169 1057153 385140 400362 123117 110245 125221 123089 144534 144013 132096 133106 86264 88138 273935 242859 706362 713138 223931 224398 288942 290573 346633 335723 353608 355912 372077 373874 346313 386173 755775 793045 544581 459590 311184 305424 354383 353870 369727 374362 378413 382752 416959 420921 674613 701101 40.75 67.6 1
09:53:41 2023-09-28 355675 351407 90699 89341 143389 143926 145892 145197 96290 95200 107949 112625 131413 133440 374071 403543 1069949 1057426 389075 402634 123986 110058 125291 123122 145410 143912 132610 132797 86382 88045 273500 239903 709185 715380 224685 223140 288133 292001 342983 334561 353703 352134 370020 374685 349711 385630 756881 802611 542112 459355 311734 304530 354419 352099 372611 374676 375096 383060 418932 423406 672459 701101 40.75 67.6 1
09:53:42 2023-09-28 354384 351020 90835 88946 142964 143456 145379 144628 96422 94877 107949 112446 131989 132395 374144 404788 1069949 1057071 385231 399800 123830 110126 122342 123536 145396 142134 132835 133064 86618 87949 273500 240373 717808 715380 224389 223140 288133 290467 342983 336321 351352 354726 370020 374685 349639 386270 760508 802611 543264 459575 311293 304030 354987 354871 369993 374079 376224 384182 418861 421586 668985 701101 40.65 67.6 1
09:53:43 2023-09-28 351970 351258 91207 89064 139382 143571 145954 144660 96290 95007 107949 112812 132138 132858 374939 401102 1072991 1061949 386625 400924 123797 109991 125396 123056 145527 144096 132278 133260 86441 88198 273065 241604 711310 710191 224303 223611 288942 291282 344923 334455 351496 355820 370020 374017 348269 386544 758400 799635 543264 461314 309392 305890 354348 353870 369993 375994 378492 382680 417545 422440 666844 702596 40.75 67.6 1
09:53:44 2023-09-28 353961 351515 90798 88909 143159 143663 145720 144863 96390 94942 107915 112558 132403 133280 375026 401177 1072917 1063462 389814 402671 123731 110194 122245 123668 144968 144245 132278 133131 86382 88045 273935 241764 708892 709152 225043 223140 289158 294337 345265 334490 351605 356106 369984 373492 348550 387642 761288 801405 543264 460007 310414 306789 354502 353870 372086 375730 377852 380647 418202 422774 672422 704094 40.65 67.6 1
09:53:45 2023-09-28 355035 350733 91174 88914 143159 143630 145720 144863 96324 95006 107915 112635 132171 132745 374144 398086 1072882 1066661 387515 399729 123117 110177 125221 123056 144769 144008 132278 132764 86382 87925 273500 240890 713251 708651 225519 222827 288942 292206 342767 337112 351352 357409 368029 373314 349460 387568 761178 801222 549146 460623 311220 304564 354502 355373 372086 375694 379489 380647 420075 423406 670920 702762 40.75 67.6 1
09:53:46 2023-09-28 353888 350697 91133 89064 139545 143826 145617 144692 96358 95071 108329 112779 132597 132837 375095 400995 1075964 1068977 384250 401387 124039 110008 125483 123023 145139 143842 133226 132997 86677 88013 272645 240480 714519 711305 224885 222515 289079 290432 342983 335534 351496 354219 368871 376797 349076 386544 761324 793274 546477 459503 310414 305424 353852 354219 369956 374605 377356 382409 422625 421514 666984 701952 40.65 67.6 1
09:53:47 2023-09-28 352663 350989 91207 88763 143359 143456 145784 144528 96454 94845 108213 112413 132171 132428 374144 399871 1082188 1065109 384868 399765 123084 110177 125361 123056 144692 144180 132469 133131 86382 88310 273935 243031 711880 711743 224900 223069 290576 292296 346878 336381 351352 357426 369947 375703 346141 386544 762981 793319 550481 458668 309210 306321 355003 355191 369220 375181 378456 381797 420075 420259 673155 704595 40.65 67.6 1
09:53:48 2023-09-28 351717 350849 91041 89125 143294 143994 145450 144828 96356 95007 108247 112602 132038 132629 374144 402374 1079169 1062744 386470 400326 123627 110211 125396 123089 144769 144223 132278 133072 86323 88045 275474 241979 707515 714276 225202 222515 288772 290432 344923 336233 353630 354657 368871 376268 347501 387679 759062 793319 541947 459681 311293 303532 354952 354184 369624 375730 375887 384182 421366 420259 673450 703095 40.65 67.6 1
09:53:49 2023-09-28 350764 351258 90798 88946 143064 143969 145549 144760 96258 94974 108139 112480 131413 132675 374144 405395 1079169 1057426 385140 403205 123664 110160 124156 123924 144667 144364 132394 133637 86441 88134 273935 242212 709619 716902 224461 223140 288974 290158 343211 336563 351460 354907 369984 376797 347501 388324 759062 793459 549146 459681 311734 303781 355201 354184 369920 376259 375623 384182 421402 420850 675365 703095 40.65 67.6 1
09:53:50 2023-09-28 351912 351496 91100 89027 143125 144168 145347 144760 96290 95362 108080 112669 131380 133347 374144 401138 1078366 1054314 387587 400326 123051 110287 125064 124002 144466 144474 131881 133269 86323 88166 273935 242491 705353 715380 224885 223140 288942 292241 342983 334230 354489 353122 370020 373457 349603 386754 758792 800273 550481 458019 311734 304708 354135 355373 372611 376523 375587 382987 418897 423704 674613 703095 40.75 67.6 1
09:53:51 2023-09-28 356040 350894 90765 88946 143094 143693 145398 145101 96324 95039 108139 113023 132038 133707 373889 403435 1072917 1057241 388284 402671 123731 110194 122209 123702 144705 144114 132278 133039 86441 88069 273935 239699 710201 715380 224533 223140 290567 292005 342983 336040 351569 355409 370020 375475 349603 385960 756844 802611 540630 459539 311293 304030 354454 354871 369993 374605 376188 384145 418825 421550 668948 701101 40.65 67.6 1
09:53:52 2023-09-28 351929 350737 91207 88759 143168 143199 145755 144494 96454 94813 108691 112379 132237 132112 374939 404467 1069949 1062439 385774 399449 123830 110025 125465 123056 145139 143807 132494 132764 86441 88045 273065 241639 715099 713357 224497 223140 287923 291246 345302 338103 351050 356632 369947 374471 348407 385776 758622 800833 543264 463283 309101 304922 355485 354370 369956 374021 378312 384145 418532 421514 665533 700917 40.65 67.6 1
09:53:53 2023-09-28 354489 350732 91133 89052 139793 144054 145784 145030 96358 95104 108329 112935 132080 132996 373998 397458 1072991 1064718 387587 402919 123731 110177 125396 123089 144692 144184 132835 133398 86382 88078 273065 241604 708111 709188 225202 223140 288942 291478 342983 334490 351605 355558 368907 373492 348586 387092 761324 801405 550481 460007 310853 305279 354002 354370 372086 375730 376753 380683 418532 423406 671469 702263 40.65 67.6 1
09:53:54 2023-09-28 355820 351016 91207 88946 143168 143528 145518 145060 96356 94974 107915 112446 132171 132553 374144 399972 1074477 1066699 387479 399765 123797 110025 122197 123056 144837 144079 132278 132764 86559 88069 273935 240978 708882 710229 225837 223069 289023 292099 344851 337185 351424 354184 367727 374351 349358 387554 761178 800237 547812 460007 311073 304994 354643 355876 372086 374640 377018 380683 420738 423406 669495 701952 40.65 67.6 1
09:53:55 2023-09-28 354047 350845 91233 88849 143368 143630 145789 144694 96454 94877 108445 112867 132138 132395 374674 400540 1080648 1066699 383201 399765 123830 110025 125396 123797 144837 143978 132311 132764 86382 88138 273065 242015 707239 710264 224885 223140 289483 295910 345411 334301 350966 354255 370020 376797 346455 385413 760478 792898 547812 459539 310414 305890 355505 355373 368253 374640 378492 382409 420111 419044 667529 703095 40.65 67.6 1
09:53:56 2023-09-28 350010 351025 91207 88796 143368 143571 145549 144760 96356 94910 107915 112602 132047 133368 374674 399871 1079169 1066423 385230 403205 123697 110126 125466 123735 144667 144377 132211 133281 86798 88134 273498 243310 716971 710227 225043 223140 288133 292054 344505 334490 351002 354752 370020 376618 347358 386270 761324 793495 549146 459539 309138 305890 355505 355373 368772 374676 378456 381869 420702 419044 668474 703594 40.75 67.6 1
09:53:57 2023-09-28 354294 351515 90732 88974 142864 144168 145605 145566 96261 95071 107915 112669 131413 133042 374144 400540 1082237 1060508 386233 399765 123084 110211 125256 123089 144566 144000 132278 132893 86323 88318 275474 241604 708413 714368 225519 222515 288570 290467 344923 334022 354776 355409 368907 375739 348286 386790 759672 795181 549146 456006 312176 304958 355003 354184 369956 376523 377414 382409 421438 421514 677629 701952 40.65 67.6 1
09:53:58 2023-09-28 351672 351020 90798 88914 143168 143663 145619 144863 96325 95201 108412 112945 132436 132745 374035 404360 1081395 1061875 384957 402671 123731 110177 125396 123089 144803 144127 132278 133306 86559 88166 273935 241774 710283 715160 225130 222515 288974 290467 345411 336233 351641 354907 369463 376268 347501 387790 756881 793282 549146 459681 310853 304030 355521 354149 369364 376259 376224 384762 421366 420294 673450 701101 40.65 67.6 1
09:53:59 2023-09-28 352140 351020 90798 88914 143033 143579 145385 144551 96258 94974 107915 112635 131569 132779 374144 401174 1077602 1052413 384042 399765 123084 110058 122031 123089 144498 144114 132278 133193 86323 88198 273935 242733 716774 713357 224182 224011 290540 292900 346609 335614 353521 355912 372077 374471 346800 389300 758622 795634 551166 458380 310414 304994 354939 353616 369480 374327 376224 382987 416959 420931 674650 701064 40.65 67.6 1
09:54:00 2023-09-28 356650 350737 91100 89125 143185 143928 145482 145197 96325 95579 108296 113002 132072 133197 374144 402940 1072862 1056772 389814 399729 123084 110025 125221 123089 144598 142134 132245 132797 86382 87925 273065 240480 708596 715380 224569 223140 288098 291282 342983 337625 351569 354907 370020 374685 349675 386544 757973 802611 547812 460660 311734 304494 354952 354653 372086 374605 375623 384182 418897 422810 671829 701101 40.75 67.6 1
09:54:01 2023-09-28 351898 350773 90831 88792 143364 143564 145755 144628 96454 94910 108280 112446 132171 132362 372621 404824 1069949 1060439 385160 399484 123896 109687 125500 122990 145308 141935 132610 132631 86677 88037 273500 241157 714790 714800 224425 223611 290395 291796 342947 336040 350966 352134 370020 374649 348300 385996 756808 802611 543808 461203 311147 304457 355236 354871 369993 374079 377018 384182 418825 421550 667492 701101 40.65 67.6 1
09:54:02 2023-09-28 353816 351366 91174 88946 143364 143465 145720 145292 96293 95039 108213 112558 131413 132779 374939 402561 1071327 1059682 386353 399765 123117 110058 122031 123056 144803 143978 132278 132797 86441 88106 273065 241639 708413 710766 224533 223611 289027 291352 344923 334490 351569 355891 368768 374088 348586 384752 760210 800273 541947 460987 309538 306357 353887 353870 369993 375730 378565 382716 417616 422512 665606 702097 40.75 67.6 1
09:54:03 2023-09-28 353997 351020 91207 88946 143164 143769 145347 144760 96422 94974 107949 112558 132486 133042 374144 397529 1074392 1063010 389814 402634 123018 110186 122110 123702 144667 144509 132394 133248 86559 88101 273935 241264 708111 709224 224792 223768 288942 291965 344923 334525 351677 357933 369767 373492 348586 387790 761361 801441 549146 460007 310414 306789 355003 353870 372086 375730 377888 381221 418273 423406 672459 701420 40.75 67.6 1
09:54:04 2023-09-28 354962 349889 91244 88950 139449 144040 145755 144863 96356 94942 108247 112480 131413 132553 374144 401174 1075239 1069737 386781 400362 123627 110025 125500 123089 144837 143912 132494 132797 86831 87925 273500 240516 718205 712348 225519 222515 288939 291796 342983 335569 351605 354255 368871 375229 349639 386544 761864 793383 549146 459539 310414 305460 353887 354219 369993 374640 377320 382716 422661 421550 667492 701988 40.75 67.6 1
09:54:05 2023-09-28 351862 350002 91081 88857 143164 143233 145954 144658 96325 95104 108445 112656 132105 132520 374071 400678 1078343 1069017 383561 399729 123830 109991 125465 123023 145300 142134 132311 132731 86382 88045 273935 241264 714288 711342 224885 223140 289686 290397 344923 335534 351303 354255 370020 374370 347536 386270 760247 793274 550481 459539 310414 305675 353852 354219 369364 374640 377924 382716 422031 420259 667529 701916 40.75 67.6 1
09:54:06 2023-09-28 349742 350773 91240 88792 143359 143233 146485 144628 96454 94910 108280 112480 132204 132495 375021 400540 1079169 1065941 383743 400397 123117 110058 125343 123056 144803 144013 132187 132764 86323 88257 273935 242527 706258 712248 224986 222998 291274 292054 346388 336709 351424 355214 369839 376425 346278 386397 761288 792338 547812 459539 309721 306753 356008 355373 368808 375730 378492 382841 422153 419044 669495 701916 40.75 67.6 1
09:54:07 2023-09-28 351789 351402 91111 88881 143259 144028 145347 144925 96325 95168 107882 112513 131413 133029 374144 401250 1082087 1063503 384583 399765 123018 110262 123808 123631 143867 144214 131757 133415 86205 88198 275474 242419 700090 713357 225202 222827 288675 290467 343246 333870 353703 355036 369427 375475 346978 387141 761324 790624 548532 456688 310414 305890 354735 353087 369993 375181 377356 380683 420147 421550 673696 701952 40.65 67.6 1
09:54:08 2023-09-28 351898 351020 90765 88978 142895 143697 145248 145098 96094 95168 107807 112736 131761 133666 374144 398716 1082123 1063198 384618 399765 123018 110211 121978 123872 144364 144447 132145 133064 86441 88041 273500 241666 710247 715343 225606 222756 290987 290432 345411 334490 354776 353122 368909 376268 347465 386790 758650 793319 550481 459681 311734 303035 354419 354184 369920 375730 377414 384182 421438 420886 674136 702596 40.65 67.6 1
09:54:09 2023-09-28 350764 351749 90798 88946 143129 144191 145549 144760 96258 94974 107915 112513 132038 133272 374144 403615 1078403 1055850 385413 399765 123652 110058 125221 123056 144466 144066 132096 132902 86500 88106 271560 242733 708118 715380 223831 223140 289981 289762 343506 333987 351641 354907 370020 376354 347501 385052 756527 792934 549146 458705 311024 304066 355521 353617 368844 375730 376224 385693 420738 420294 673450 701101 40.65 67.6 1
09:54:10 2023-09-28 350517 351258 90831 88946 143164 143663 145518 144863 96290 94974 107915 112513 131989 132745 373925 403896 1080648 1053601 385960 400536 123560 110109 125431 123702 144667 144341 132211 132981 86323 88138 273935 242563 705565 713247 224533 227112 288946 290432 344540 336233 354544 354219 369319 375475 346455 385630 756361 793495 549849 458705 309903 305030 355485 354370 368844 374327 376224 384218 417580 420259 673148 701101 40.65 67.6 1
09:54:11 2023-09-28 355825 350472 90699 88792 142895 143689 145197 145101 96290 94942 107915 112635 131413 132529 373616 402976 1069949 1057426 387605 399169 123084 109721 125221 123056 144705 143882 132278 132735 86323 87893 272645 239735 710457 715380 224569 223140 288133 292064 342983 334525 351677 352897 370020 374685 349711 385902 756309 802611 549146 458705 311734 302785 353887 352099 372086 375730 375060 383060 418932 423406 673450 702293 40.75 67.6 1
09:54:12 2023-09-28 353852 350701 90798 88999 139379 143852 145887 145060 96358 95039 108180 112656 132105 132837 374035 404324 1069006 1057426 384618 398574 123863 110135 122534 123056 145239 143807 132527 132731 86441 88037 271977 240107 716653 715380 224885 222984 287770 291388 342717 335569 351569 352099 370020 374685 349639 387132 756844 802611 548813 459539 311293 304030 354725 354621 369993 374079 375623 384182 418897 422179 669495 701101 40.75 67.6 1
09:54:13 2023-09-28 351636 350531 90864 88606 143238 142769 145820 144126 96389 94684 107949 112291 132171 132237 374144 403259 1069949 1060439 385196 399800 123084 110025 125221 123457 144568 143877 131881 132797 86323 88078 273065 241300 709499 712348 224375 223140 289027 290502 344923 334525 350472 354255 368803 374351 347572 385996 756917 797943 547812 459611 309975 305460 354987 354370 369993 374676 378348 383889 420959 421892 668015 700954 40.65 67.6 1
09:54:14 2023-09-28 351785 349850 91078 88849 143425 143969 145549 144760 96258 94845 107915 112513 131413 133737 374829 400504 1072991 1060439 388670 402634 123117 110025 125221 123089 144466 144066 132245 132893 86441 87925 273935 241639 708653 710264 224569 226829 287260 291140 344923 334525 351569 355856 368768 374351 348586 386581 759672 800309 549146 459713 309975 306357 354171 353870 369993 375730 378565 382446 417616 422512 665533 701101 40.65 67.6 1
09:54:15 2023-09-28 353993 349671 90798 88792 142969 143663 145619 144628 96356 94910 107949 112480 131413 132587 374144 397564 1069812 1063311 387515 399765 123664 110160 122143 123635 145047 144341 132427 133064 86441 88101 273935 241085 708892 710229 225202 223768 288942 291827 344923 337112 351388 356070 369947 373981 348550 387679 762295 801405 549313 460007 310414 306789 355003 353870 369993 375730 378420 380647 417580 423406 669459 703095 40.65 67.6 1
09:54:16 2023-09-28 355496 350455 91470 88914 143346 143655 145480 144628 96094 95169 108412 112524 132441 132587 374144 398751 1072882 1065514 387605 398574 123593 110177 125221 123056 144692 143908 132469 132731 86382 88013 273065 240480 710255 711269 225202 222515 289009 290220 342983 335534 351533 354455 368316 376797 349358 386544 761324 793310 533633 461314 310414 304350 355756 354716 369993 374605 377284 382680 422625 421550 667456 703835 40.65 67.6 1
09:54:17 2023-09-28 351564 350706 90798 88853 143333 143663 145720 144925 96258 94845 108247 110788 132436 132803 373889 402452 1078343 1066513 383832 402386 123731 110008 122365 122990 144803 143807 132278 132606 86441 87953 273500 241085 712139 710693 225043 222984 289343 292991 342983 334561 351249 354184 369723 376797 348550 386273 760174 795743 546477 459539 310414 305424 355756 354184 369364 374306 377320 381833 422328 420223 666984 704094 40.65 67.6 1
09:54:18 2023-09-28 350539 350737 91207 88816 143368 143199 145720 144360 96324 94813 108139 112446 131956 132304 374144 399907 1082237 1065109 384323 400326 123084 110177 125221 123764 144634 143978 132278 133039 86441 88106 273065 243111 712408 709224 225043 223140 289079 289920 343541 334561 351249 354219 370020 376797 347501 385960 760174 794618 547812 459539 310414 305890 353321 354149 368772 374640 378456 382680 421366 419892 667456 704094 40.65 67.6 1
09:54:19 2023-09-28 350910 350737 91133 89056 139291 143969 145549 144760 96325 95039 108146 112935 132072 133830 373998 398680 1083776 1065109 385160 402598 123631 110253 125326 123631 144466 144373 131848 133281 86853 88198 274384 243454 703213 711305 225202 222984 288133 290467 343471 333870 351641 355321 369984 375475 346420 385866 761361 791146 544581 458705 310195 306573 355254 355373 369364 374362 378456 381797 420075 420259 673450 704094 40.65 67.6 1
09:54:20 2023-09-28 351596 349953 90798 88914 143060 144168 145655 145162 96258 94910 107915 112446 131380 132401 373579 400540 1079169 1061949 385413 399729 123084 110139 125186 123056 144466 143982 132187 132893 86323 88045 273065 241774 709619 714368 225202 222827 288772 291056 344923 336233 354489 355409 368316 375739 348526 386754 759098 795181 549146 457335 312176 305625 355505 354149 369668 376308 378034 382695 422847 421370 679217 705096 40.65 67.6 1
09:54:21 2023-09-28 351528 350275 91104 89031 143198 143630 145484 144694 96258 94974 108229 110964 132047 132678 374144 403615 1079169 1063198 385413 400362 123084 110025 125186 123056 144634 144008 132154 132764 86323 88045 273065 241568 711805 715380 225202 222984 289009 290467 345411 334490 351605 353391 368907 376532 347465 385594 758525 793495 550481 459355 312176 303106 354135 354184 369920 376259 377414 383023 422328 420850 674613 703095 40.65 67.6 1
09:54:22 2023-09-28 351632 350737 90798 88914 143133 143530 145450 144624 96258 94877 107882 112635 132080 132996 374144 405395 1079169 1060166 384884 402634 123664 110126 122131 123583 144667 144139 132211 133064 86500 88101 273500 241836 710829 716394 225202 223140 288939 292991 346083 336709 351605 354907 370020 376282 348055 385944 756273 793495 536233 459681 311293 303995 355793 354149 369624 376523 376224 384762 421366 420223 673450 701101 40.65 67.6 1
09:54:23 2023-09-28 354149 350961 90728 88914 142864 144168 145145 145465 96293 95201 107915 112635 131413 133088 373880 402338 1072882 1055850 387587 399729 123084 110211 125186 123089 144716 144096 132154 133269 86441 88106 273935 241604 706223 715380 224885 223140 287696 292206 342983 334490 353703 353122 370020 374649 349675 386209 756213 802575 551315 458705 311734 304494 354419 355373 372611 376259 375623 383602 420075 424002 673155 702596 40.65 67.6 1
09:54:24 2023-09-28 354671 349962 90802 88914 143164 143663 145484 144863 96293 95201 108262 112945 132038 132803 374039 404003 1069801 1059410 387605 402671 123731 109991 125396 123056 144803 143908 132278 132997 86441 88192 273935 239735 710737 715380 224389 223140 288273 291317 342983 335534 351605 354907 370020 374649 349675 387367 755739 802611 547812 460007 311734 304494 354383 354871 372086 374605 375060 383602 418861 423406 671469 701101 40.65 67.6 1
09:54:25 2023-09-28 351898 350737 91207 88840 143359 143431 146195 144590 96454 94749 108247 112224 132171 132203 374144 403256 1069949 1061793 386353 399765 123830 110025 122332 123089 144803 143908 132278 133072 86382 88198 273065 241979 712950 712852 224533 223768 288098 291317 343211 336075 351496 355409 370020 374685 349076 386273 756844 802611 543808 459575 311293 304494 355485 355122 369993 374342 376224 384182 418861 421550 669881 700806 40.65 67.6 1
09:54:26 2023-09-28 354386 350697 91229 88849 139449 143131 145652 144726 96358 95104 108329 112935 132364 132678 374939 401102 1071327 1063010 387479 399729 123117 110211 125396 123056 144701 144013 132311 133072 86441 88013 273500 241774 712287 710191 224533 223768 288942 291388 344923 334525 351569 355856 369059 374649 348586 387404 759098 800237 549146 461314 309975 306573 354419 354370 369993 376259 378565 382987 418238 422810 665570 702596 40.65 67.6 1
09:54:27 2023-09-28 355573 350769 90831 88946 142964 143630 145484 144728 96356 95007 107915 112635 131413 132678 374144 396347 1072919 1065146 387515 399449 123793 110025 125308 123056 144803 143877 132278 132764 86441 88045 272645 241023 712649 709188 225678 223140 290273 292241 342983 334561 351605 355286 367798 374052 349358 387790 761361 801441 556537 460007 311184 306284 354930 355515 371904 375480 379563 382099 419378 423298 670773 704521 40.75 67.6 1
09:54:28 2023-09-28 355688 349783 91177 88853 143155 143564 145484 144624 96293 95007 108139 112524 132047 132620 374144 400888 1076001 1067870 385960 399729 123712 110058 125431 123056 144837 144018 132494 132764 86441 87925 272645 240143 712324 712248 225202 222515 289009 291317 342983 334596 351569 354219 369427 376797 349112 387092 761361 795487 543264 459503 310414 305017 353887 354716 369993 374676 377356 382987 422697 422476 667492 701988 40.75 67.6 1
09:54:29 2023-09-28 351862 350737 91174 88853 143364 143630 145720 144624 96356 94974 108172 112446 132171 132419 374144 401102 1079074 1069220 382909 400536 123797 110075 122365 123023 145338 144104 132610 132664 86618 88045 273935 240552 712444 711305 225303 222998 289888 290397 344656 334596 351496 356921 370020 374370 347536 387095 760210 795743 540630 459503 310414 305890 354157 354149 369920 374640 377924 382716 422625 420294 667492 701916 40.75 67.6 1
09:54:30 2023-09-28 351662 350495 91085 88788 139383 143431 145755 144728 96422 95039 107915 112480 131956 132678 374144 399907 1082087 1064867 382894 400960 123627 110211 125361 123797 144769 144114 132245 133164 86264 88198 273065 243526 711925 710766 225202 223140 288535 290397 344540 334525 351496 355036 369984 376532 346455 386544 760210 793459 543264 459539 310195 304672 356008 353122 368548 375466 378528 382409 420111 419044 668985 703594 40.65 67.6 1
09:54:31 2023-09-28 349461 351025 91207 88759 143364 143743 145954 144959 96293 95233 108329 112812 132138 133271 374071 399800 1082932 1066203 385340 400326 123084 110058 125186 123089 144598 144773 132154 133072 86648 88106 273935 243490 706738 709224 225202 223140 288675 290397 344540 334561 351496 355036 370020 376532 346942 386270 760749 793459 549146 459539 310414 305890 355756 353617 368772 375430 378492 382409 421366 420259 667529 703594 40.65 67.6 1
09:54:32 2023-09-28 351898 351506 90798 88946 142964 143697 145975 144931 96356 95071 107915 112703 131413 133666 373889 398122 1083658 1064831 384583 400362 123018 110431 124977 123631 143867 144315 131881 133198 86205 88378 273065 241809 705869 713862 225519 222984 289079 290467 344923 334022 354776 353936 368871 375739 347536 387098 760210 795743 549146 456615 311955 305424 355003 353652 369993 376788 377414 381833 421151 421263 680185 704947 40.75 67.6 1
09:54:33 2023-09-28 351717 351677 91107 88849 143437 144368 145549 145062 96325 95136 108139 112558 131413 132767 373880 402124 1082237 1061949 385413 399729 123084 110152 125221 123056 144266 143899 132187 132893 86323 88045 275474 241639 708174 714276 225519 222515 289430 290467 344923 334490 354489 354907 368907 375739 347536 386173 758525 793319 543264 459355 311955 303817 354419 354219 369956 376259 375587 384762 422031 420886 674577 703095 40.75 67.6 1
09:54:34 2023-09-28 350517 350737 90831 88853 143168 143964 145549 144760 96290 94974 107915 112480 132157 132858 374144 403579 1078403 1055850 384868 400362 123084 110058 125186 123056 144466 144066 132154 132893 86441 88166 273935 242563 707024 713357 224182 226829 288942 290432 343506 335759 351677 354184 369319 375739 346942 385630 755739 793495 550314 458448 311147 305136 358029 355373 369184 376752 377212 384888 418754 420707 675255 701101 40.65 67.6 1
09:54:35 2023-09-28 351903 351020 90798 88942 139192 143596 145412 144828 96258 95007 107915 112669 132121 133633 373880 401138 1079169 1051324 387551 399800 123084 110211 125012 123764 144334 144013 131848 133198 86205 88198 275474 242697 701706 714368 224885 223140 288942 292206 344923 335492 354776 353652 370020 373457 348586 387062 758829 797943 551815 457371 311147 304994 354135 354621 372086 374362 375887 383023 417616 423406 674686 701101 40.65 67.6 1
09:54:36 2023-09-28 356072 351025 90790 88946 142934 143697 145214 144897 96127 95071 107915 112669 131380 133754 373889 403008 1075132 1056921 390368 400255 123731 110262 122128 123702 144667 144276 132211 133131 86798 88106 271560 240516 716631 715380 225043 223140 287260 292687 342983 336709 354776 353688 370020 374351 349675 386790 758511 802611 550481 458056 311955 305030 354419 353087 372611 376523 375623 383602 419780 423704 674650 703095 40.75 67.6 1
09:54:37 2023-09-28 354388 350208 91166 88914 143334 143969 145700 144760 96454 94974 108247 112480 132204 132767 374720 404788 1069949 1058931 385231 399800 123863 110058 125500 123056 144667 143882 132311 132731 86559 88192 285050 240143 718552 715380 224885 223140 288133 291233 342983 336075 351605 353157 370020 375475 349675 386544 756881 803747 546477 459539 311734 304494 354454 352099 369993 374640 376188 384218 419816 422810 669495 701101 40.75 67.6 1
09:54:38 2023-09-28 351925 349957 90798 88966 139454 143494 145988 144658 96390 94974 108438 112623 132105 132395 374035 404608 1069764 1060297 385231 400362 124067 109940 122324 123023 145239 143821 132618 132731 86441 88101 273923 241639 712180 713261 224569 223140 288098 291352 342983 336040 351249 353157 368768 374649 348305 385996 756844 800192 545143 459539 311073 302785 355236 354871 369993 374342 377356 384799 418897 421586 666512 701793 40.75 67.6 1
09:54:39 2023-09-28 351846 350773 90798 88670 143438 143380 146641 144351 96258 94974 107915 112480 132228 132678 374144 401138 1072991 1060166 386353 399765 123117 110025 125134 123089 144398 143912 132278 132814 86323 88106 273065 241604 707515 710766 224533 223768 288098 291317 344923 334525 351002 355036 369059 374614 348305 386270 759098 799107 550481 459575 309975 305890 354454 354370 369993 375730 378348 383889 420959 422486 668015 700990 40.75 67.6 1
09:54:40 2023-09-28 353915 350347 91078 88849 143298 143562 145583 144694 96258 94910 107915 112591 132038 133247 374144 396347 1072919 1063560 390331 403241 123660 110058 125256 123712 144668 143912 132278 132764 86382 88078 273500 241604 707873 709188 225202 223611 288942 292001 344923 334336 351641 355856 370020 373492 349112 385052 761091 801441 549146 460007 310414 306789 354752 354370 369993 375730 377888 381258 417909 422810 671469 703594 40.75 67.6 1
09:54:41 2023-09-28 355812 349639 90798 88792 142969 143465 145282 144628 96127 94845 107949 112480 131413 132553 373880 397564 1072956 1066425 387551 399765 123117 109721 125256 123056 144434 143807 132187 132764 86323 88045 275474 240516 713010 710264 225837 222827 288273 292241 342983 334525 351411 354219 367834 374351 349675 387826 762441 802539 549146 461196 311147 305280 354967 355624 372611 375587 379563 381382 420595 423406 669495 701988 40.65 67.6 1
09:54:42 2023-09-28 355812 349993 91133 88853 143172 143969 146213 144760 96356 95104 108262 112480 132171 132675 373251 399978 1074477 1066699 387605 399729 123627 110058 125431 123056 144667 143904 132096 132902 86441 88257 273935 240516 710511 711342 225837 222515 288133 291641 342983 334561 351605 354219 367798 375211 350185 387129 761361 799708 547812 460660 310414 305460 354752 354219 372086 374676 377356 381869 422067 423406 668511 701988 40.65 67.6 1
09:54:43 2023-09-28 351672 350002 90798 88914 143168 143465 145619 144590 96324 94877 107949 112446 132204 132362 374144 401533 1076038 1068217 384015 399484 123745 109721 122197 123023 144837 143807 132311 132639 86441 87925 273500 240552 713558 711342 225202 222515 289448 290582 345314 338379 351352 357426 369911 377593 348969 387333 761141 798000 540630 462626 310414 305639 353909 354255 369993 374355 378312 382987 422697 421218 666512 705096 40.65 67.6 1
09:54:44 2023-09-28 351596 349998 91240 88788 143250 143182 146641 144351 96356 94716 108247 112291 132109 132203 374144 399907 1077639 1066699 383201 399765 123627 110025 125256 123023 144598 143641 132220 132984 86441 88078 273065 241809 712098 710264 225043 223140 289483 295983 344923 334596 351002 354255 369898 374405 347501 386270 760247 794618 543808 459539 310414 305675 353852 354184 368844 374676 378492 383023 421438 420259 667529 701952 40.65 67.6 1
09:54:45 2023-09-28 351145 350450 91166 89060 139387 143596 145617 144794 96358 95039 108146 112812 132072 133029 374035 398716 1083694 1065941 384925 403241 123084 110211 125186 123635 144568 144114 132178 133432 86323 88230 278368 243490 703337 711342 225202 223140 288535 291233 343541 333261 351641 355321 370020 374685 346177 385088 762170 790624 551815 460007 309975 306573 355505 353122 369364 374362 378492 381833 420111 420294 673450 700924 40.65 67.6 1
09:54:46 2023-09-28 351343 349603 90765 88978 142665 143731 144811 145132 96029 95071 107882 112625 131380 133197 373052 398751 1081284 1060236 382929 399765 123117 109949 125221 123089 144564 143877 131881 132764 86323 87925 273500 241264 708174 713357 225519 222827 288570 291388 344923 333870 354525 354219 368352 375475 347572 387407 761361 791007 549146 457052 311514 305890 354502 353652 369740 377778 378339 381578 421258 421370 678252 705096 40.75 67.6 1
09:54:47 2023-09-28 353919 350876 91074 88970 142929 143528 145839 144762 96290 94910 108113 112480 131380 132553 373880 404503 1082188 1060508 385413 399765 123084 110173 125221 123089 145007 143877 131881 132764 86323 88045 273065 241979 707816 715380 225202 222827 289009 291740 343231 334291 355063 353193 368907 375739 348562 387371 760247 795890 550481 456688 311955 305661 355003 353688 369993 374327 375024 381833 422432 421550 676671 701952 40.75 67.6 1
09:54:48 2023-09-28 351912 350455 90765 88759 143090 143564 145248 144694 96258 94877 107882 112602 131380 132553 374144 404788 1079169 1056996 383164 399729 123084 110025 122347 123023 144534 144008 131881 132731 86323 88045 273065 241944 709499 716394 224533 223140 289009 290397 344209 336709 353630 354907 369687 376797 349815 388065 759664 793319 543264 459571 310013 304779 358500 355876 369444 376681 379563 385271 420075 420563 674886 702794 40.65 67.6 1
09:54:49 2023-09-28 351912 350809 90732 88881 143220 143969 145145 145162 96261 94974 107882 112602 131380 133042 374144 401138 1076001 1053529 386898 403168 123051 110177 125152 123089 144466 144197 131848 133260 86323 88198 275474 242733 709525 714874 225202 223625 288942 292064 345411 333870 354202 353688 370020 373457 347536 386790 759062 793347 549849 455641 311293 304958 356008 353870 369993 375146 376152 382950 417545 423406 674650 701064 40.65 67.6 1
09:54:50 2023-09-28 354926 350728 90798 88853 142912 143579 146693 144692 96356 94910 107949 112602 132113 132678 373552 402940 1069949 1056243 385160 399729 123117 109991 125221 123056 144598 143842 132278 132822 86441 88285 272645 239735 709836 715380 224885 222962 290950 294129 342731 338140 353521 355661 369875 374507 350234 387568 759194 802429 550481 460007 312176 304494 354383 355766 371868 375694 375623 383873 419780 423750 673450 703095 40.65 67.6 1
09:54:51 2023-09-28 351789 350477 90798 88914 143151 143530 145720 144728 96290 94974 107915 112490 131413 132520 374144 404752 1069949 1057426 385160 399449 123830 109653 125465 123056 144837 143807 132494 132731 86559 87861 272645 240107 725941 715292 225043 223140 288877 291725 342983 336075 351569 353157 370020 375475 349639 387092 756287 802502 543808 459503 311955 303637 355450 354871 369993 374306 376224 384762 419780 422774 671829 700806 40.65 67.6 1
09:54:52 2023-09-28 351645 350723 91296 88849 139412 143969 145751 144760 96358 94910 108445 112667 132105 132237 374144 404467 1069912 1063198 386360 399693 124119 109687 122365 123023 145472 142236 132585 132731 86441 88166 273065 241604 711343 713357 224569 223768 288535 291317 345387 336040 350966 353652 368768 375439 348514 386821 757435 802008 543975 459575 311073 304922 356043 355373 369993 374605 377924 384762 418861 422774 666984 702097 40.65 67.6 1
09:54:53 2023-09-28 353919 351501 90798 88901 143329 143769 145347 144760 96290 94910 108139 112635 131956 132858 374144 397529 1072919 1060471 387515 400326 123084 109991 125361 123797 144667 144083 132278 132902 86382 88045 273935 241604 712408 709188 225043 223768 288946 291233 344923 334490 351641 355856 370020 373492 349076 385016 760210 801441 549146 460007 310195 305925 355971 354402 371832 376308 378420 382264 420661 422666 668328 703946 40.75 67.6 1
09:54:54 2023-09-28 354853 351605 91015 88922 143168 143465 145484 145060 96325 95104 107915 112524 131956 133418 374144 399271 1072991 1064831 387515 401351 123084 109991 125221 123056 144634 143807 131848 132764 86323 88045 273065 241228 708055 708651 225202 223590 288946 291761 344923 334525 351605 355820 369984 374052 348586 387679 761324 801441 549146 458338 310414 306789 355003 354621 369993 375730 377888 380683 418202 423406 671469 703095 40.75 67.6 1
09:54:55 2023-09-28 354962 351501 90765 88853 143129 143579 145587 144551 96258 94974 107915 112446 132204 132620 373584 398157 1074440 1066699 388431 399729 123627 110025 125308 123056 144498 143842 132253 132822 86441 88045 273065 240890 707684 709224 225837 223140 288946 292206 342983 334561 351641 354255 367476 374328 349880 387458 763412 801259 550481 460987 311293 305710 354967 355876 373102 375730 377284 380683 421070 424002 671285 701916 40.65 67.6 1
09:54:56 2023-09-28 354998 351254 91100 88853 139420 143528 145720 144863 96356 95039 108213 112602 132047 132553 374144 400821 1076038 1066348 387605 399729 123627 110025 125343 123056 144803 144009 132278 132764 86441 88166 275474 240480 712512 712248 225837 222827 289079 292206 342983 334561 351569 354219 368352 375739 349639 387404 762441 797817 547812 460987 311073 304600 355003 354219 372086 375466 377356 381833 422661 423406 669459 701952 40.75 67.6 1
09:54:58 2023-09-28 351862 351258 90794 88763 143164 143431 145720 144628 96258 94813 108247 112446 132406 132395 374144 400821 1076075 1068977 383978 399765 123830 109687 125465 123056 144803 143807 132494 132731 86441 88013 273935 240516 715834 713768 225303 222962 292228 291176 344923 336169 351460 355143 369646 377328 349460 386634 761251 793310 543264 459575 311147 305746 356008 355214 369993 374640 377924 382877 422995 421514 667456 701952 40.75 67.6 1
09:54:59 2023-09-28 350914 350400 91207 88780 143368 143566 145609 144560 96454 94974 108213 112446 132171 132395 374144 399942 1078917 1065904 384323 400326 123117 110025 125221 123797 144613 143899 132245 133273 86323 88106 273935 242769 708955 709726 225202 223140 289009 289841 344505 335569 351533 354255 370020 374336 347536 386544 759672 795181 540630 459575 310414 305890 353887 354219 369920 374640 378492 382987 422374 420599 670873 704910 40.75 67.6 1
09:55:00 2023-09-28 349563 350256 91266 88849 139545 143321 146005 145101 96358 95007 108213 112446 132047 132983 374144 402671 1079169 1066241 384323 401387 123712 110042 125396 123056 144605 143877 132311 132764 86323 88078 273065 242733 708892 710264 225202 222927 289448 289955 343506 335569 351496 354255 370020 375155 348269 386544 760210 795743 546477 461093 310414 305890 354135 354965 369920 374640 378190 383023 422697 420886 667492 701952 40.75 67.6 1
09:55:01 2023-09-28 350481 350153 90831 88670 143364 143490 146041 144900 96454 94813 108247 112369 132204 132362 373889 400504 1079169 1066699 383164 399765 123830 109991 125431 123056 144705 143811 132278 132735 86382 88318 273065 241809 714828 711269 225202 223140 289888 290397 345411 335534 351533 355001 370020 374370 347501 386544 760210 795181 546477 462516 310891 305638 356727 356632 369480 374498 378384 382804 422482 420080 669918 704595 40.75 67.6 1
09:55:02 2023-09-28 349706 350701 91255 88796 139779 143964 145549 144560 96422 94877 108247 112446 132105 132237 374144 399907 1079169 1063201 383201 399765 123084 109991 125221 123056 144566 143895 131848 132902 86441 88106 273065 242392 709738 710155 225202 223140 289044 290158 343506 335569 351569 355036 370020 375452 348831 386544 760210 796140 549146 459539 310414 304636 353852 353122 368772 375730 378528 383023 420147 420259 669459 700769 40.75 67.6 1
09:55:03 2023-09-28 351898 350486 90765 88946 143077 143969 145347 144760 96127 95200 107882 112858 131413 133633 373880 398122 1083621 1060508 385960 403241 123018 110431 124943 123801 144166 144070 131724 133285 86441 88106 273935 241774 706875 713357 225519 222962 288974 290220 345411 333987 355022 356632 368583 376053 348443 387299 760670 796270 550481 457265 312176 305244 355720 354149 369993 374362 377950 381542 421151 421478 676598 701952 40.75 67.6 1
09:55:04 2023-09-28 351672 350692 91107 88914 142934 143663 145282 144828 96258 94974 107915 112480 131989 132645 373880 402056 1079169 1060471 385960 399765 123117 110025 125221 123056 144748 143842 131881 132797 86382 88138 273065 241604 708294 714874 225837 222827 289079 290467 345411 334490 354776 353122 368907 376532 347536 387098 759092 793495 543594 457371 312066 304744 355505 354184 369993 375730 377682 382716 422661 421550 678103 704094 40.65 67.6 1
09:55:05 2023-09-28 351893 350773 91202 88946 143033 143655 145379 144628 96290 94974 107915 112480 131413 132620 373880 403615 1079169 1061680 384868 399765 123084 110211 125221 123089 144398 142134 132105 132731 86323 88106 273935 242482 707534 717294 224950 223140 289783 290361 345899 336709 353521 355409 369947 377292 347501 385902 756881 792682 543264 459933 311293 305424 356056 353087 369660 376609 377780 385072 418861 420259 675365 701101 40.65 67.6 1
09:55:06 2023-09-28 351596 351020 91219 88946 143334 143969 145347 144760 96258 95007 107949 112635 131413 133042 374144 401138 1078403 1054314 384618 399765 123084 110058 122031 123122 144466 144263 132154 133260 86382 88138 273935 243111 704875 714368 225202 227148 288942 291761 345039 335759 353703 354219 369613 374649 346942 387105 756273 793274 541433 458705 311293 305675 355758 353870 369920 374397 379489 383889 420923 421227 678252 700954 40.75 67.6 1
09:55:07 2023-09-28 354635 349635 90831 88946 143168 143663 145484 144828 96290 94910 108280 112558 131413 132520 374144 404788 1073231 1057034 385196 399765 123830 110126 122375 123668 145249 142768 132610 132664 86944 88101 273935 240000 730704 716394 225411 223611 288772 292355 342983 336075 351424 353157 370020 375739 350450 387092 759038 804812 544088 459179 311955 304530 354952 353087 372086 374640 376224 384762 419816 423406 670798 701101 40.75 67.6 1
09:55:08 2023-09-28 351645 350778 90831 88914 143364 143528 145892 144594 96422 94910 108172 112413 131450 132237 374752 404788 1069949 1060439 385774 400081 123896 109687 125535 123023 145410 143606 132622 132514 86441 88257 273065 241809 715214 714368 224885 223611 288675 291317 344923 336040 351002 353193 368803 374685 348586 386544 756844 802539 545143 463942 311404 304707 355914 355373 369920 374462 378348 384888 419932 422594 667456 702596 40.75 67.6 1
09:55:09 2023-09-28 351645 350495 91451 88788 140417 143174 145954 144360 96422 94813 108479 112867 132171 132270 374144 402940 1069949 1060439 386353 400362 123627 110321 125221 123089 144667 143895 131914 132893 86441 88198 273935 241809 709314 712248 224569 226989 288133 291641 343195 336311 351533 353936 369319 375475 348586 386544 756917 800192 546477 459647 311293 304100 355521 355122 369993 374640 378492 384762 418897 422810 665570 701793 40.75 67.6 1
09:55:10 2023-09-28 351934 350495 90831 88918 143164 143663 145484 144863 96290 94942 107915 112480 132175 132712 374144 398122 1071327 1060471 387515 399765 123084 110058 125256 123056 144568 143842 131881 132764 86382 88078 275474 241639 708533 709261 225043 226989 289027 292001 345826 337387 353412 358694 369803 374208 349496 387642 760602 802465 550481 460987 310305 306789 353356 354621 371823 375444 381728 381797 418167 423406 669495 703095 40.75 67.6 1
09:55:11 2023-09-28 354598 350629 90798 88857 143168 143769 145347 144760 96258 95007 107949 112558 131413 132767 374144 397529 1074392 1065146 387623 400362 123117 110058 125256 123089 144667 144066 132278 133260 86441 88078 273935 241264 710457 709224 225678 223611 288942 292050 344923 337356 351677 355820 368943 374649 349639 385088 763522 802611 549146 460660 311073 305530 354502 355534 372086 375730 377356 380683 419816 423704 673178 701988 40.75 67.6 1
09:55:12 2023-09-28 351934 350773 91114 88946 143364 143431 145653 144628 96422 94910 108565 112480 132204 132553 374144 401138 1076075 1069691 384323 399765 123830 110025 125431 123056 144837 143877 132527 132797 86880 88037 273500 241014 714983 712978 225483 223140 290259 291388 345655 336440 354849 355678 370020 375155 347501 386544 760782 795254 547812 459575 310414 306573 354135 356343 371079 375730 378528 383023 420738 420259 669021 701683 40.75 67.6 1
09:55:13 2023-09-28 349706 351020 91240 88885 143233 143564 145755 144728 96356 95007 108247 112513 131989 132712 374144 399275 1082087 1066699 384618 400960 123084 110126 125099 123122 144568 144114 131881 133198 86323 88198 274384 243526 704540 711342 225519 223140 289079 293712 344540 334022 351677 355856 370020 375739 348541 387407 762441 792374 547215 457335 310305 305566 355003 353652 369740 378613 380373 382118 421330 422666 676524 705096 40.75 67.6 1
09:55:14 2023-09-28 351645 351020 90786 89019 142890 144064 145248 145333 96293 95071 107915 112669 131380 133029 374144 399978 1082087 1062439 386397 403527 123697 110126 122176 123897 144701 144210 132211 133951 86559 88134 273935 243292 709978 715380 225837 223140 289009 293504 345899 334525 355026 353157 369759 376268 348969 387407 760247 794618 550481 458056 312176 304457 355756 354219 369993 376259 375060 383023 422697 421586 677666 701952 40.75 67.6 1
09:55:15 2023-09-28 351862 351020 90831 88885 143064 143913 145755 144863 96290 95136 108172 112591 131989 132953 373880 404824 1082237 1060166 385413 399765 123084 110025 125256 123056 144803 144114 132154 132797 86771 88138 273065 242015 709314 716394 225202 223140 289888 290502 343506 334561 354776 353157 370020 374370 348586 389814 762295 794961 550481 458668 313062 304815 356008 355642 369812 376752 378487 384145 423293 422215 676634 701952 40.75 67.6 1
09:55:16 2023-09-28 351609 349671 90798 88946 143164 143697 145619 144863 96358 95007 107915 112558 131989 132553 374144 404860 1079169 1059889 384868 399800 123117 110245 125256 123089 144564 143912 132278 132797 86382 88078 268798 242356 709923 712079 225202 223140 289545 290573 343541 334561 353703 353122 370020 374370 348586 385630 760210 793495 550481 460007 312176 304066 354454 354965 369993 376523 375887 384799 422661 421586 674650 704094 40.75 67.6 1
09:55:17 2023-09-28 349778 350773 90831 88796 142964 143697 145484 144897 96258 95039 107915 112480 131413 132712 374144 403579 1079169 1053988 382894 400362 123117 110245 125186 123122 144368 143912 131881 133072 86382 88078 275474 242769 704946 714368 225202 227096 290448 293712 346878 336124 354630 355451 372113 373910 347394 389574 758678 798000 553150 458019 311293 305675 354135 354402 369668 375408 376789 383060 417580 422522 676671 701101 40.75 67.6 1
09:55:18 2023-09-28 354534 351258 90798 88946 142982 143969 145145 144760 96290 95071 107915 112547 131380 133063 374144 401209 1075239 1054388 387659 399800 123051 110245 121899 123631 144266 144171 131848 133269 86323 88138 273935 241944 707259 715380 225202 223454 289025 292687 342971 335759 354812 354219 370020 373528 348867 387249 758659 798016 548532 457732 311734 305460 354228 354370 372086 375443 376224 383096 418567 424002 678177 703909 40.75 67.6 1
09:55:19 2023-09-28 351898 351254 91265 88881 143368 143769 145549 144560 96422 94846 108247 112379 132171 132203 374144 404788 1069949 1061949 385160 399765 123863 110025 125500 123594 144667 142236 132543 132997 86788 88310 273923 241872 715128 714258 225058 224398 290991 292028 345899 336476 351460 354219 369577 375703 349071 385629 756844 799635 550481 459611 311111 304456 356020 355373 369993 374640 378492 385035 418825 422774 666475 702596 40.75 67.6 1
09:55:20 2023-09-28 351934 351749 91269 88820 143368 143199 145957 144394 96390 95007 108213 112602 131956 133183 374674 401138 1072991 1061949 386353 399765 123627 110143 125361 123056 144668 144079 132278 132731 86323 88073 275474 241774 714115 711269 224533 227148 290581 291761 345411 336636 351533 356391 368768 374614 349076 387367 760174 800237 550481 459503 309975 306537 357233 355191 369776 376573 378456 383691 418389 423262 669442 702947 40.75 67.6 1
09:55:21 2023-09-28 354998 351501 90798 88914 142960 143564 145484 144828 96290 95007 107915 112635 131956 132645 374414 396382 1075897 1066090 389702 402598 123697 110042 122128 123023 144530 144240 132178 133030 86559 88101 273935 241023 709728 709224 225657 223611 288946 292206 344923 334525 351641 357679 368727 374614 349639 387790 762441 802008 550481 460660 311293 306249 354752 353087 372875 375730 377320 381221 420738 424002 670957 705096 40.75 67.6 1
09:55:22 2023-09-28 354926 351501 91226 88853 143064 143431 145484 144728 96258 94877 108213 112602 131956 132553 374144 399907 1076001 1066311 387605 399729 123084 109991 125221 123056 144534 143816 132154 132731 86382 88045 275474 240516 713492 712248 225837 223140 289079 292241 342983 334561 351569 354219 368575 375489 350409 387458 763412 801934 547812 462954 311514 305746 356764 355606 369848 374605 377852 382987 423293 422143 669918 703443 40.75 67.6 1
09:55:23 2023-09-28 350728 350400 90798 88914 139714 143524 145446 145470 96422 94813 108247 112413 132295 132237 374144 400223 1077565 1066699 383164 399729 123797 109687 122197 123023 144649 143811 132278 132735 86441 88166 273065 241979 710541 711269 225519 223454 289888 290397 343246 336040 351569 354752 370020 374370 349639 387407 761324 793383 547812 459539 311073 305890 354135 354965 369993 374640 377924 383023 423591 422738 667965 703977 40.75 67.6 1
09:55:24 2023-09-28 350914 350418 90794 88918 143077 143861 145549 144760 96422 95007 107915 112635 131380 132858 374144 398086 1082087 1065109 384583 400362 123051 110211 125030 123797 144266 144105 131848 133273 86323 88198 274384 243418 705033 714276 225657 223661 291362 293712 346388 335929 355168 355713 369543 375860 348933 387299 763251 793495 549233 457371 311293 306428 355468 354113 369993 375478 377320 382118 421258 422476 676634 703480 40.75 67.6 1
09:55:25 2023-09-28 351821 351020 90732 89104 142665 144130 145197 144897 96094 95071 107882 112713 131347 133502 373616 399907 1082237 1060471 385960 399729 123117 110025 125221 123089 144504 143908 131881 132764 86831 88106 273065 241979 708294 714874 225837 223140 289079 291521 345899 334525 355277 354149 369427 376533 348550 387335 760749 795743 549146 457335 312619 304994 355756 354184 369993 376788 377950 382680 422374 421856 680185 704410 40.75 67.6 1
09:55:26 2023-09-28 351285 350490 90798 88946 143168 143663 145536 144594 96356 94877 108139 112446 131413 132587 373852 405395 1079169 1060279 384287 399765 123084 110177 125274 123635 144564 142134 132360 133306 86441 88556 273935 242383 708020 716902 224318 224083 291484 290397 343541 334490 351641 352134 371932 377256 347501 386173 756844 793495 550481 460007 311105 304494 356020 354149 369920 376523 377320 385344 421366 420886 673450 703095 40.75 67.6 1
09:55:27 2023-09-28 350235 350486 90798 88914 143133 143663 145484 144863 96356 95007 107915 112558 131380 132712 374144 404432 1079169 1056393 385140 399729 123051 110211 125186 123056 144534 144009 131848 132764 86323 88166 275913 242733 709379 715292 224182 226793 289009 290573 343541 334256 351641 353122 368803 376797 347536 386173 756844 793319 550481 460650 310782 305028 358537 355624 369184 377319 380103 384888 418719 420707 676769 701643 40.75 67.6 1
09:55:28 2023-09-28 351663 350737 90798 88946 142999 143564 145248 144863 96127 95039 107915 112669 132066 132996 373852 400924 1079074 1057146 387479 402386 123018 110262 125327 123702 144398 144478 131781 133131 86323 88166 273935 242320 708746 716902 225202 223768 288942 292616 344923 336709 354739 353688 368543 374052 350167 387335 756881 802044 549146 458019 312176 304994 354419 355373 373138 376788 376152 384145 420111 424002 674613 703095 40.75 67.6 1
09:55:29 2023-09-28 355807 349962 90765 88849 142999 143663 145248 144863 96127 94942 107915 112446 131413 132520 374144 402374 1072991 1056243 387568 399765 123084 110025 125221 123679 144769 143908 132187 132731 86441 88045 272645 239735 710697 715380 225202 223140 288570 292206 342983 334561 353412 355803 369767 375453 351083 388468 759161 802465 543264 459897 312841 304672 357016 355373 372611 375466 376116 383581 420004 424002 672899 701101 40.75 67.6 1
09:55:30 2023-09-28 351672 349599 90798 88751 139387 143969 145852 144760 96358 94942 108180 112511 132105 132328 373962 404324 1069812 1060164 385160 398574 123863 109720 122342 122957 145679 143772 132311 132606 86441 88037 273935 241434 711802 713357 224885 223140 288570 291140 344923 336075 351267 353652 370020 375211 348550 386270 756844 802575 543808 459611 311293 304958 355485 354871 369993 374605 377622 385344 418861 422810 666984 701101 40.75 67.6 1
09:55:31 2023-09-28 353698 349962 91303 88642 143438 142769 146209 144326 96422 94716 108247 112258 132171 132237 373251 402940 1069949 1061793 385196 400362 123117 110101 125221 123089 144534 143943 131881 132731 86382 88378 273935 241764 709554 714276 224282 224241 290576 292064 345899 337423 351388 357426 372639 374507 349867 386544 759098 797943 550481 459611 310414 305890 355485 354871 369993 375180 378565 384182 418238 422476 665497 701101 40.75 67.6 1
09:55:32 2023-09-28 353698 349962 90798 88914 143133 143663 145484 144828 96356 95007 107949 112480 131380 132587 374144 399275 1072991 1060471 386934 399729 123051 110025 125186 123056 144668 143908 132154 132764 86441 88138 275913 241604 708413 710264 224885 227148 288098 292206 345411 334525 351605 356164 370020 374351 348550 385052 760210 800237 541947 460660 309975 306033 354135 354370 369993 376259 378348 382731 421556 423154 669442 703760 40.75 67.6 1
09:55:33 2023-09-28 355309 349998 90798 88914 143180 143663 145585 144794 96356 95007 108172 112446 132038 132712 374144 396382 1072919 1066699 387551 400362 123664 110126 122143 123635 144598 144175 132211 133285 86559 88134 273935 241460 707985 710229 225837 223611 288675 292687 342983 337625 351533 355286 369754 374649 349675 385052 762724 802008 547812 460007 311293 306105 354502 353617 372611 375730 378190 381527 421070 424002 671469 701988 40.75 67.6 1
09:55:34 2023-09-28 355775 349998 90831 88950 143068 143769 145549 144560 96290 94910 107915 112446 131413 132584 373880 400013 1076038 1068217 387019 399729 123660 110025 125221 123635 144667 143790 132245 132731 86441 88045 273065 240312 714840 712852 225837 222515 289009 292241 342983 336285 351605 354219 368907 376268 350414 387129 763251 801364 547812 460834 311625 306213 356008 355415 372575 375288 380373 382841 423113 423370 668438 702982 40.75 67.6 1
09:55:35 2023-09-28 350257 349281 90831 88759 143168 143233 145619 144260 96324 94716 108172 110924 132038 132486 373852 400397 1077454 1066240 382982 402102 123731 110042 122278 122957 144705 143807 132278 132731 86441 88069 273500 242356 714056 710766 225202 223140 292223 292775 343471 335569 351569 354752 370020 375452 349076 387092 760749 793310 547812 459539 310853 305890 353887 354716 369993 374640 377924 382987 423293 421550 666512 701952 40.75 67.6 1
09:55:36 2023-09-28 351306 350769 90798 88792 143168 143233 145937 144360 96258 94813 107915 112446 131413 132362 374144 399346 1079169 1065904 384595 400362 123084 110025 125186 123089 144334 143842 131848 132764 86382 88378 273065 243147 706618 710264 225202 223140 288535 289955 347369 336636 351352 357933 369911 375896 347131 387605 761141 791001 549849 461314 310195 306285 355756 353122 368808 376573 378420 382680 420738 420259 671469 705096 40.75 67.6 1
09:55:37 2023-09-28 351384 350445 91129 89219 139291 144268 145347 145672 96162 95168 107815 112812 131314 133565 373962 399089 1082087 1060508 384583 403527 122952 110364 121970 123631 143867 144267 131752 133398 86264 88198 273935 241944 704907 713357 225837 223140 288570 290502 343211 333870 354812 355036 369463 375739 348305 387141 761324 792338 555819 457371 311073 306321 355003 353122 369993 375443 377320 381563 421070 422179 674650 701952 40.75 67.6 1
09:55:38 2023-09-28 351708 351016 90736 88946 142911 143930 144811 145098 96127 95168 107882 112703 131791 133347 373052 398751 1082087 1063311 386507 399449 123084 110025 125134 123056 144568 143842 131881 133168 86500 88069 271560 241764 708294 713284 225837 223140 290987 291619 345655 336197 355132 354219 369754 375739 348550 387407 762257 795743 549146 457011 312176 305675 355720 354219 369993 375408 375887 381869 422328 422476 677629 703516 40.75 67.6 1
09:55:39 2023-09-28 351636 350490 90794 88914 142934 143465 145282 144828 96127 94910 107915 112446 131413 132553 373616 401174 1080519 1060434 385413 399765 123084 110101 125186 123635 144334 143807 132063 132764 86382 88045 273500 241944 710163 714874 225519 222827 289009 290573 343195 333727 354812 354255 368907 375739 347572 387371 761054 795181 549146 456615 311734 305890 354752 355803 369704 377706 378339 381578 421258 421370 678734 705022 40.75 67.6 1
09:55:40 2023-09-28 351573 349639 90798 88792 143033 143199 145248 144594 96127 94845 107882 112446 131380 132486 373616 403579 1079169 1064553 384884 402634 123664 109940 125414 123023 144897 144175 131815 133030 86441 88101 273935 241872 710043 715380 225519 223140 291810 291176 345411 334490 353435 354907 369759 376797 347572 385902 758525 793495 549146 459681 312176 304030 354135 354716 369956 376259 377950 383910 422661 421550 674650 703095 40.75 67.6 1
09:55:41 2023-09-28 351801 350490 90798 88792 143064 143869 146010 144560 96127 94845 107882 112446 131380 132675 373880 404183 1078403 1056638 384323 399800 123084 110025 125152 123056 144166 143882 131848 132902 86264 88285 273065 242015 722088 715380 224533 223454 289044 290397 343506 334022 351641 354657 370020 374370 348036 387495 760241 793319 543264 459282 311293 304851 356199 355876 368628 376752 379563 385344 420147 420886 674886 700806 40.75 67.6 1
09:55:42 2023-09-28 351636 351020 90798 88792 142864 143431 145282 144624 96293 95169 108080 112867 131914 132803 373734 400995 1078343 1054137 388431 402671 122985 109991 122001 123056 144200 143877 132021 133097 86441 88166 278590 243111 708730 714368 225130 227184 288942 291388 344798 335759 353703 354219 369648 375739 346978 386524 755739 793495 543264 458705 311073 305460 356020 354871 369400 374362 377320 385072 418238 420886 673624 701064 40.75 67.6 1
09:55:43 2023-09-28 350186 350526 90802 88824 142977 143969 145145 144760 96094 94845 107915 112480 131975 132767 373616 400540 1077602 1054351 385231 399765 123084 110211 125099 123056 144266 143895 131848 133168 86205 88078 273718 242733 702150 714368 225202 224205 288906 291993 346633 335614 354594 356416 369718 373350 348407 389888 756698 799132 549849 457335 311293 304887 354419 353798 369993 375443 376224 383023 416995 422666 674686 701101 40.75 67.6 1
09:55:44 2023-09-28 355552 350239 91107 88881 143342 144002 145480 145030 96325 95201 108180 112812 131380 133058 373880 403579 1069949 1056921 385160 398574 123117 110025 125256 123465 144692 143952 132378 132731 86863 88045 272645 239735 710074 715380 225202 223768 288570 292206 342983 336040 353703 353157 370020 376004 350732 385902 756917 802611 550481 460660 312176 304744 354454 353122 372611 375730 376152 384799 420147 424002 672973 701101 40.75 67.6 2
09:55:45 2023-09-28 353693 349594 90835 88946 143368 143663 145755 144728 96454 94910 108280 112480 132171 132462 374144 404824 1069949 1060164 385774 400362 123896 110025 125464 123089 145107 142134 133227 133214 87218 88069 273935 241157 716409 717919 225801 224398 290294 292991 345899 338144 355082 355036 369942 374405 351686 386173 761361 807008 546477 463700 313359 306789 358493 356070 370953 375181 378637 385021 423293 422796 673450 706084 40.75 67.6 2
09:55:46 2023-09-28 357574 351836 92075 89443 142205 145171 148162 146515 97179 95589 109485 113217 133850 134171 376362 407258 1081469 1069727 392244 406038 125572 113392 124788 125577 148375 143738 135602 136046 88238 89899 277415 246090 720433 724035 225946 225395 293994 297297 350935 342884 357229 360821 376425 380633 354242 392135 771621 818453 559242 469867 317584 309812 365087 362681 378646 382229 386498 391993 427725 430939 685024 717424 40.75 67.6 2
09:55:47 2023-09-28 372054 366450 96034 92574 148221 151550 154686 154635 98546 97395 115412 114861 140813 140585 391196 424211 1121885 1103831 410105 421146 129687 114170 130992 131004 155143 150875 141794 142769 91779 94496 281035 252290 737751 744918 233353 231728 299620 306011 363053 351898 369416 373088 386847 390065 360916 403390 792151 831722 567829 478056 324775 320747 375542 372432 387948 392923 394114 402465 440104 438429 707204 735784 40.75 67.6 2
09:55:48 2023-09-28 372126 372920 96833 95058 149217 153825 158004 157361 98815 97862 116402 116464 142171 144381 395122 427205 1137714 1115790 409231 427671 132788 114748 134984 133323 160724 153773 144878 145780 92841 95187 287666 255373 747718 753618 236209 236281 306070 306802 365491 355410 374121 376802 386560 393918 366308 407816 804853 836447 584981 479754 329002 324672 376228 376434 392426 398321 396628 402465 441773 441669 711077 744409 40.75 67.6 2
09:55:49 2023-09-28 381155 377945 94961 95919 152786 156951 160388 160996 99089 97931 115116 118237 141172 141767 403698 432522 1150188 1139184 418784 430378 130542 116634 134522 136000 160824 157905 147905 149207 95470 93686 287855 257005 764629 752439 238866 234208 305782 309896 368875 360295 375255 378885 389271 394723 365326 403546 808917 847429 576317 488627 331215 323750 383356 378848 394204 398290 403168 405367 444598 445363 711844 747201 40.75 67.6 2
09:55:50 2023-09-28 382900 379056 95077 95758 153309 157195 161586 160096 98916 97862 115666 118782 141665 142894 403216 433488 1146298 1134230 414592 431856 131198 116286 135729 136689 162682 158452 151381 151368 95802 93686 288639 257734 762231 762656 238191 235554 308669 309790 369547 363393 378496 377423 392176 394723 367458 405398 809491 851051 566971 483208 333337 325146 382544 378776 396007 402329 400036 404688 441629 447037 722818 746832 40.75 67.6 2
09:55:51 2023-09-28 384129 384957 95090 95929 153842 158403 162407 161603 98782 97695 116406 121370 142812 143424 405601 440634 1161748 1140351 418225 433201 131099 116607 135951 138072 163204 162331 147840 149171 95735 93941 289517 257404 757723 763118 237741 234932 306896 308923 370024 359958 376889 378776 388047 395557 362744 404720 811467 843230 573167 487588 331920 325707 381159 381603 391781 400673 402525 405474 445856 442312 719550 751886 40.75 67.6 2
09:55:52 2023-09-28 384511 382757 94924 95649 153731 158621 162588 161671 98782 97862 116406 121555 142389 143887 405709 434096 1162148 1145758 415154 435167 131608 116795 136639 137946 163589 160197 148745 149583 96032 94069 289517 259754 759527 762298 237006 234967 307396 310213 369772 362917 375145 377036 387975 393516 366900 403675 811504 852259 576824 486949 332392 325146 379015 382142 395351 398849 399790 403643 445323 447050 717365 754672 40.75 67.6 2
09:55:53 2023-09-28 388621 383661 95057 95624 153765 157610 162622 161398 98951 97862 116795 121522 142682 143299 408041 436575 1157850 1143450 422048 435552 131103 116801 136681 138165 163465 162516 150162 149890 95869 94005 295112 257008 757408 761219 237373 234967 306933 309896 369655 360153 374012 378171 390242 392439 362490 402811 811602 856605 564337 490364 332392 327115 383862 378416 393712 397520 401132 406050 442025 443004 715261 751273 40.75 67.6 2
09:55:54 2023-09-28 391945 385343 95114 96052 154159 161936 163144 162989 99023 98504 117246 119182 143010 144658 410353 441840 1159460 1137716 423172 438581 131165 117387 136845 140981 164282 163149 149529 151098 96101 94743 290708 259834 755387 769910 239374 236459 306969 309860 372643 360803 376319 375869 387498 395557 364057 404284 810596 847519 574502 487588 332599 324816 383898 383224 392127 400111 396592 404724 445638 444349 726634 755135 40.75 67.6 2
09:55:55 2023-09-28 386066 387443 95413 96090 155043 161967 163736 163264 99287 98365 117415 122146 143212 144816 411482 444934 1167110 1145887 419519 436575 132435 117617 137554 141050 164815 163149 150144 151132 96236 94904 292979 259433 763148 770387 240054 235778 310748 312490 373170 360695 377886 378632 387867 394293 365051 407163 815533 846884 565654 488280 333775 330136 383247 383224 393266 402508 402240 404532 445456 443039 724429 758572 40.75 67.6 2
09:55:56 2023-09-28 394100 390812 96353 94332 156226 158238 165870 164438 100420 98669 118433 122621 144879 145739 416469 447040 1170433 1159349 426904 438965 132981 118433 138705 141817 166409 160590 151111 152140 96706 95811 291335 260638 769002 770387 239325 236459 310419 313207 372906 364494 376889 381639 389236 394723 364124 405506 818685 861564 579529 493829 334964 328440 385292 381272 396925 401307 404709 408907 442893 447665 720193 760190 40.75 67.7 2
09:55:57 2023-09-28 395471 389910 96835 94267 157098 159359 165919 165175 100418 99275 118665 119599 145148 146248 414723 446263 1167939 1157253 423570 441840 134225 118671 139756 138272 167811 161680 152650 152774 94772 96270 294749 261409 777748 777375 238742 237785 309984 312767 371244 364227 376233 378185 392103 393481 366870 404150 818685 864548 575836 486544 336700 328706 384985 382414 398953 404815 401314 405403 446268 450372 733633 763288 40.75 67.7 2
09:55:58 2023-09-28 394489 394087 97281 94611 158163 160892 167222 166738 102583 99717 119296 120734 146431 147892 419688 453799 1180809 1162726 423642 445500 134225 119535 140329 139859 170121 162988 153169 154214 95095 96994 295635 264296 776838 781403 240779 237961 312197 313150 374368 364227 378538 382719 389236 395863 365291 405506 825462 857821 600191 491629 336188 332783 385599 385361 397034 405222 406146 405403 448886 449386 735789 768613 40.75 67.7 2
09:55:59 2023-09-28 396822 396722 97605 94977 161112 161475 167808 167648 102758 100162 119696 121252 146225 148370 422522 452172 1194736 1171039 423426 447077 134970 120166 140884 140505 167191 163283 153910 155069 95225 97192 295303 266891 775025 779554 240779 239237 312197 313756 377346 367008 377329 382719 389853 398578 366941 406119 827879 868878 580882 496782 338479 332459 386485 387790 401542 402821 405571 407805 450714 449166 730977 769640 40.75 67.7 2
09:56:00 2023-09-28 399776 397083 98013 95448 161517 161509 171395 170351 102999 100162 120131 121252 148409 148236 421996 453163 1186511 1176184 434665 446895 135674 120554 143441 141298 167823 164070 154626 155281 96005 97391 296520 264670 779404 780660 242351 239440 312197 317603 375493 367274 381194 386259 393114 396952 367092 408433 826522 871306 583587 499610 337580 333252 390224 386247 401542 403737 409042 411170 449656 451043 732402 769449 40.75 67.7 2
09:56:01 2023-09-28 404261 401551 98512 96339 158363 163417 167431 167814 103359 100749 120801 122385 148332 149798 423520 459837 1185155 1165231 432656 449895 136678 123337 143816 142008 168656 165497 154983 157160 96529 98394 301058 267686 773774 788722 242351 241644 313147 318051 379038 367561 380860 381610 394652 399804 366390 407873 828466 866423 600060 498194 341369 333288 392472 391232 399493 407105 406146 412811 453717 449201 743817 773615 40.75 67.7 2
09:56:02 2023-09-28 401365 402461 98751 96436 159286 163624 168747 167882 103893 100884 121008 122484 150425 149763 427412 461332 1198991 1177894 433090 450890 136858 123406 144324 142041 169426 165994 156265 157195 97225 98533 297406 268909 784471 793208 243305 240450 315947 317942 378821 369044 382982 384208 392225 399488 368083 410330 836150 866387 582509 498194 340402 334450 391602 390811 400406 409573 405606 410298 453627 450827 742764 777064 40.75 67.7 2
09:56:03 2023-09-28 408982 403102 99562 97059 160301 164561 169939 168949 103660 101204 122008 123258 147278 150325 430665 460048 1200922 1185443 439700 450638 137757 123887 144905 142761 170608 167100 157173 160325 97689 98829 301058 267112 787816 790400 243864 242154 315058 318206 381182 371750 380824 384243 396952 398928 369193 405434 834630 882049 591385 504471 341587 335718 391861 391785 404653 407105 405461 414093 453663 454552 742434 778169 40.75 67.8 2
09:56:04 2023-09-28 405642 404802 99765 97132 160856 164711 170548 169368 103870 101230 124492 123206 148621 153312 430078 465849 1194097 1183778 441175 455360 138145 124163 141477 143858 171048 167498 158054 158962 97991 99445 297459 266853 791322 797890 243864 242419 315358 319430 381721 369889 384323 384820 396556 400085 367529 410330 832197 872306 591701 501244 342068 335718 392759 391314 402240 410220 409059 415270 454405 451867 748470 778250 40.75 67.8 2
09:56:05 2023-09-28 405478 406097 100107 97460 162043 165690 171670 170127 104080 101578 124856 123933 149270 152113 432741 463421 1207464 1199922 435754 457376 140999 124231 143746 143918 172312 168605 159011 157208 98458 99815 297459 268761 798832 797890 245244 241975 317770 321275 381182 371371 384904 387826 395800 400085 369857 410004 838816 884619 591701 505287 340483 336542 394526 390730 405296 410185 410175 415306 454625 454624 740261 780568 40.75 67.9 2
09:56:06 2023-09-28 411671 406698 100145 97793 162347 166594 172010 171243 101592 102043 125135 124446 149442 150117 432669 465307 1205274 1191322 441670 456392 141388 124404 144145 144658 173688 168723 157856 157877 98491 100191 294984 270351 801171 800055 243864 240637 317770 319430 381990 372555 386617 385433 396988 399768 369893 412843 837362 879489 591701 500732 342659 336542 394526 392340 403480 412640 407936 415270 453663 453915 754607 781675 40.75 67.9 2
09:56:07 2023-09-28 410772 409164 100455 98132 162206 166945 172097 171636 103936 103954 124960 124612 149509 150763 435298 469026 1212706 1187171 437788 460775 141131 121419 143846 144658 173102 172070 157254 158953 98491 100534 297459 272457 800678 807000 245099 243134 317070 320578 384428 374126 387642 386412 395028 402940 369785 412843 841338 875544 615206 503138 342659 338306 392172 393146 405903 413803 410500 413726 454477 455939 755869 786310 40.75 67.9 2
09:56:08 2023-09-28 414547 411115 101011 98537 163118 167622 173196 172303 104180 104021 125501 124990 150336 153237 438850 467599 1210399 1195255 445388 459904 141507 121753 144334 146352 174243 172489 158460 159528 99134 100985 304542 272748 799720 801222 243864 242120 316662 320435 382672 374235 385214 386012 397061 402517 369893 409063 838888 888828 594288 505682 346279 339057 395710 393699 409499 412640 407936 416635 456088 459373 758027 785924 40.75 67.9 2
09:56:09 2023-09-28 417305 411964 100829 98521 163285 167912 173110 172406 104247 104093 125658 125315 150504 151699 439508 472369 1211683 1185504 446466 462361 139661 122340 144168 146964 173916 168508 159084 160413 99375 101371 304542 273640 799843 808202 245244 243204 316184 320435 385442 372782 386617 386283 396312 402233 369677 411566 842325 874109 598401 506694 346878 337559 395153 396811 405975 413512 407936 416598 457862 456652 761674 788557 40.75 67.9 2
09:56:10 2023-09-28 416959 414414 101493 98770 163917 168388 174530 173334 101793 104093 125973 125469 151368 151733 438781 472298 1220063 1211677 446794 463668 142040 122256 145305 146964 175674 169374 159507 160549 99849 101265 304490 273399 809979 804776 246634 242120 317141 322683 383281 374270 386070 390165 396312 402517 369893 409714 845398 890719 598401 509835 346315 338068 397043 394360 408344 412061 410431 414452 454477 457330 757860 788548 40.75 68.0 2
09:56:11 2023-09-28 414957 414452 101859 98694 164893 168383 175123 173230 102129 102286 123064 125614 151473 151631 441169 477859 1211535 1197733 449179 464506 138756 122425 145210 146964 176131 170065 160546 161261 100158 101438 304490 272555 805237 811436 246285 242457 317876 323436 383281 373043 385160 387826 397180 401649 369749 412514 842530 881099 601143 507413 346842 338341 399289 396732 406011 412808 411339 414489 457182 455939 760192 788557 40.75 68.0 2
09:56:12 2023-09-28 414193 414849 101586 98932 164404 171867 175088 174339 101836 104338 126096 126177 151507 152747 441435 478148 1223102 1202226 441633 465345 142075 123304 145709 147681 176259 170675 160382 161577 99882 103448 306329 275340 801584 813917 247332 243693 321385 321907 385442 373794 388818 391160 396844 404147 369605 413611 849806 874217 605283 507534 345265 342440 396826 396074 405939 411585 412981 416931 457218 455939 755594 792065 40.75 68.0 2
09:56:13 2023-09-28 421601 419300 101949 99466 165283 167515 175911 175280 102059 104482 123064 126594 152028 153487 447182 477155 1221797 1206352 447951 464617 139431 123440 146115 147784 177355 171219 161410 162016 100397 103553 306329 276122 808472 813917 246285 242865 319136 322683 384125 377657 387479 387862 397061 402553 373147 413465 848449 889495 599772 507413 347861 340739 397043 396249 408921 414106 411667 414380 453768 458046 765083 790309 40.75 68.0 2
09:56:14 2023-09-28 421376 417372 101905 99476 165201 168186 175683 175736 101888 104622 123064 126782 152028 153734 446913 478148 1229302 1197881 446163 466033 140266 124018 146427 148611 177120 171626 161454 162771 100607 103844 308201 277891 804581 819704 246634 242830 321786 321443 387361 376223 389925 387826 397025 405628 369893 413465 848486 883042 599772 507413 346842 342566 396970 396804 409210 415338 412944 416635 457254 458046 761100 795556 40.75 68.0 2
09:56:15 2023-09-28 423827 421610 102335 99713 165989 168478 176739 175736 102059 104622 123415 126782 152762 154196 448449 476251 1226687 1212199 452145 467090 139890 123980 146690 148507 179737 171833 161624 163169 100958 103835 307223 276906 807451 813917 245937 243613 319100 322719 386780 378830 385160 387826 396312 403990 373147 409751 846734 897282 598401 507571 348600 341495 399289 396732 409306 414141 410431 414416 454512 460057 767282 793227 40.75 68.0 2
09:56:16 2023-09-28 423935 421601 102188 99850 166033 168822 176492 176509 102059 104694 123685 127317 152804 154557 449721 483578 1230065 1201258 450503 468665 139431 124289 146895 149026 177604 172621 161624 163762 100811 104420 316939 277457 810681 817658 245937 244154 320303 322193 388051 376488 386317 387790 396312 403746 369821 411275 848523 886947 608063 507571 348847 341771 397043 396551 410078 415338 409814 413725 459585 458727 768696 795959 40.75 68.0 2
09:56:17 2023-09-28 423971 423435 104427 99952 166791 169350 180270 179336 102186 104728 124022 127588 153467 154622 447537 478148 1230176 1216513 454219 468918 140180 124423 147320 150868 176913 172931 162661 163796 101295 104113 308116 276837 825705 818542 246459 243648 320103 323700 387670 378903 386317 387898 396312 403686 373147 410330 848523 892533 601143 509042 349342 341807 399853 396443 409594 415956 411375 414452 456843 460057 770997 795297 40.75 68.1 2
09:56:18 2023-09-28 428676 423461 102471 100199 166427 170334 177483 177750 102326 105062 124380 127874 153293 154833 447888 484139 1233150 1208500 454832 468954 140147 124800 147147 149582 176673 173328 162921 164665 101368 104290 307893 278971 810925 820697 245937 243683 321074 322683 388051 377391 386353 387826 397061 403464 369821 411275 851722 888554 605283 508683 348847 342807 397043 400323 410658 416574 410431 413725 460126 459409 767436 797725 40.75 68.1 2
09:56:19 2023-09-28 426596 423854 104394 100328 166532 170437 180305 180338 102154 105283 124022 130413 153429 155658 448906 479826 1245127 1220745 449233 468990 140600 124423 148042 151183 177688 173275 163464 164423 101617 104444 310004 278435 813334 819704 247332 243269 322395 323029 387361 378637 386317 390992 397025 403471 373147 410004 855460 900120 608063 512582 346878 342843 399853 396768 408697 413746 414777 414344 454477 460057 758581 796559 40.75 68.0 2
09:56:20 2023-09-28 425881 424120 104678 100536 167355 169862 180826 180267 102358 104941 124633 130388 154390 155593 452094 485611 1240719 1211954 450864 468701 140127 124800 148249 147309 177332 173795 163592 164815 101643 104430 310906 279043 815330 825393 245004 242830 322085 323209 388051 377959 387587 391269 397061 402233 369857 412880 855460 886906 611424 509835 347861 342843 399853 399758 408921 415338 414190 414344 457218 456973 764491 798930 40.75 68.0 2
09:56:21 2023-09-28 422594 426519 104784 100295 170258 169930 176715 180050 102421 104796 124872 130165 154347 155524 453839 485979 1244261 1231320 452108 473748 141522 124905 148591 149923 178386 174038 164494 164844 102027 104358 309903 279277 825230 820661 246139 242457 321146 324757 387073 378867 387206 390182 396795 402553 369929 410294 855460 900266 609453 515170 347615 342843 401588 396876 408661 413456 414777 414525 455827 460057 758996 795396 40.75 68.0 2
09:56:22 2023-09-28 426982 427725 104900 100610 167484 170979 177307 176278 102587 105013 125011 130560 154596 156018 454646 490088 1243251 1222443 453196 474462 140600 125212 148249 147817 178173 174873 163775 166117 101993 104825 311807 279437 816252 825393 245725 243578 321074 324385 391350 378189 385124 391822 397061 403429 368637 408413 855460 902241 605283 516633 348847 342807 400135 401456 409881 413421 412944 414344 459944 460057 761063 802410 40.75 68.0 2
09:56:23 2023-09-28 434153 428576 103332 100678 167961 170868 177765 176698 103239 105208 125563 128263 154854 155628 456151 485162 1240302 1225716 458389 474352 140993 125212 149325 147952 178454 174942 164780 165876 102134 104714 309903 280998 817597 823059 246634 244364 320292 324649 387619 378903 385124 387862 396312 403686 369785 408828 852929 902851 606673 515170 350831 342771 402047 400323 411106 415920 410394 414452 457218 459841 769068 798856 40.75 68.0 2
09:56:24 2023-09-28 432371 426552 104861 100955 168145 171489 177273 177358 102421 105120 125217 130843 154776 156271 455391 490956 1242066 1213221 455947 475469 141522 125625 148453 148991 178454 175188 164780 166441 102072 102432 307783 282284 820192 830088 246459 244189 321835 323484 390965 378614 387443 387826 397025 402830 369497 410148 855423 893735 609453 510593 350260 344565 399853 400889 410658 417159 411667 416598 458543 459337 770231 802410 40.75 68.0 2
09:56:25 2023-09-28 432591 429559 105143 100816 168637 171524 178394 177782 103092 105086 125631 130752 155310 156271 457152 486801 1235907 1223349 457317 473292 142004 125245 149952 148686 179619 175030 165854 166139 102310 104815 312709 281126 829685 829118 246634 243578 321110 324685 387634 378903 387587 390404 399039 401316 369857 411529 855460 898558 603884 512076 349838 342807 402726 396840 410078 416539 412286 414452 454441 457294 770267 797725 40.75 68.1 2
09:56:26 2023-09-28 429964 429773 105147 100910 170712 171405 178271 177391 102619 105120 125664 130877 155310 156524 458129 496545 1250045 1227777 454721 477155 141674 125732 149602 149775 179482 175889 165414 166770 102452 104849 309903 281795 822828 834818 248034 243169 322538 324421 390247 377369 391036 392376 397061 403686 368637 411566 855800 892313 603884 515170 348847 342843 400766 400889 409499 414071 414777 414380 457182 458939 765033 802446 40.75 68.1 2
09:56:27 2023-09-28 437335 430159 103615 100988 171026 171831 178993 177918 103233 105120 125906 131059 155595 156305 457042 494527 1244818 1218519 455947 475665 141545 125954 149743 149742 179619 176347 165889 167073 102594 102368 312836 283835 829589 833970 246285 243613 322801 323436 390588 378867 387515 387862 396988 404539 368601 413062 857890 893735 609453 512076 349342 344783 400418 401172 409271 417487 412907 416598 457182 458691 770231 804802 40.75 68.0 2
09:56:28 2023-09-28 430042 431108 103476 101066 168913 171932 178890 178411 103060 105456 125805 131502 156174 156707 459208 489736 1252458 1238879 455979 477045 142699 125558 149915 149263 180472 175749 166178 166665 102919 104849 315627 281163 828462 829118 248115 242626 322538 324757 387979 378903 386862 392376 397025 401352 369785 408413 857890 904805 606112 518102 348354 342843 402726 399121 409235 414899 415072 416833 454441 458691 762142 801235 40.75 68.0 2
09:56:29 2023-09-28 433820 433255 105361 101153 171100 172105 179400 178514 102887 105154 125906 131093 155595 156777 459429 495645 1257914 1233529 455678 477487 142305 126074 149915 150120 180438 176382 166353 169591 102594 102529 312836 284508 822714 828532 246634 243239 323064 322683 390798 381890 386281 391553 395836 403686 369749 405470 858941 903884 597331 516633 348847 345514 399954 398831 412990 417318 413236 415233 457527 459913 766607 804478 40.75 68.0 2
09:56:30 2023-09-28 437519 432561 105513 101223 167334 172135 179275 178548 103124 105529 126396 131274 156029 156847 458856 491303 1246416 1230443 461365 477859 142305 126074 150427 149882 180632 176417 166585 169744 102594 102464 313610 282902 824203 832165 246285 243613 321074 324685 390247 381890 387479 387862 397061 403119 369785 407837 855460 902851 603884 513675 350334 342411 402441 399121 409917 417195 411048 414380 455335 460057 774833 801235 40.75 68.0 2
09:56:31 2023-09-28 432912 433129 105279 101301 166973 172174 179525 179044 102887 105334 126288 131559 155595 157355 458210 494527 1252720 1228946 458196 477715 141936 126007 150583 150156 180655 176771 166909 167776 103022 102529 312583 283703 823859 836930 247858 243065 322992 324385 390247 378830 387551 393218 396988 403403 368083 410294 858941 894103 603884 515901 348847 344783 401588 400889 409499 415303 414190 414344 457146 455974 767827 805813 40.75 68.0 2
09:56:32 2023-09-28 436516 435321 105531 101450 168830 172105 180447 178548 103566 105154 126774 131093 159030 156558 459683 500393 1241453 1223386 463409 478003 142004 126491 152694 150740 180632 177550 166585 170157 102879 102619 312136 284306 823267 836930 246634 244364 321039 324421 391904 378830 386353 387632 399307 404255 366390 405506 856674 894701 609453 516633 351579 342807 401304 399618 410658 415920 409163 414016 459225 457330 777073 806964 40.75 68.0 2
09:56:33 2023-09-28 435831 435593 105429 101438 168304 173031 180525 180185 103399 105490 126638 131696 156395 157435 459467 499604 1263252 1237117 457385 480744 142037 126288 150935 150847 180827 177515 166818 170121 102879 102818 312596 285315 826952 833380 246634 243578 323100 322288 390798 382160 386009 390992 395764 403403 369193 405398 859622 905446 604415 516563 349342 345906 400418 399157 409953 414976 412907 415270 457454 459373 767282 804802 40.75 68.0 2
09:56:34 2023-09-28 435746 443060 105424 101360 167932 172963 180447 179289 103188 105368 126619 131593 158809 157720 462356 501627 1254347 1235321 459516 481423 141906 126734 152729 151016 180793 178335 166701 166562 103022 102625 314512 284508 825969 834561 246634 242830 321074 324361 391904 378903 387166 391269 396988 404255 368725 404756 858334 899900 612357 518902 349590 344515 400418 400179 412990 414935 411993 415048 459498 459229 767716 808204 40.75 68.0 2
09:56:35 2023-09-28 441909 437420 105658 101436 167873 172688 180447 179645 103534 105368 126956 128221 159286 157575 463687 493066 1248668 1233635 462676 480707 142728 126142 153298 150290 181941 177480 167320 170003 103093 102581 314963 284508 833634 837196 246285 243204 321074 324685 387979 381082 387515 387934 396988 400085 368637 407837 857282 901503 605255 514805 349838 342843 400732 399121 410513 416539 411048 414344 455589 455939 776521 804529 40.75 68.0 2
09:56:36 2023-09-28 435434 435374 105458 101571 167936 173118 180412 179679 103361 105368 126740 131849 158995 157865 463409 499036 1254310 1237404 461217 481509 142757 126424 153337 151123 181675 177942 167519 166562 103165 103073 314625 284508 833917 836930 246634 245072 320967 324649 391904 378225 385124 391822 396700 403686 364707 404720 858334 901265 606673 519672 349727 342843 401588 400496 409594 412843 411703 413725 458579 457458 767827 807093 40.75 68.1 2
09:56:37 2023-09-28 438704 436736 105458 101645 168397 173274 180607 180248 103361 105401 126774 131787 159140 158267 464890 500393 1254347 1235358 459516 482140 142845 126525 150970 150982 182264 178085 169792 166596 103346 102678 312867 285113 833156 837635 245039 242457 321110 324192 390247 377621 385196 391822 395764 401971 363104 405362 859549 897574 608063 518133 348847 342843 401588 400215 410078 412843 411958 416598 457862 454588 767282 805678 40.75 68.0 2
09:56:38 2023-09-28 440337 437975 105605 101369 168839 173272 181098 180041 103470 105490 127058 132032 157120 157760 464940 500284 1253967 1233529 463641 482894 142497 126525 151430 151123 182252 178460 169946 166562 103165 102748 314512 285242 850594 836337 245590 242865 320103 324012 390247 382286 385160 387790 396709 400963 367529 404756 857618 905446 608063 515170 350086 342807 401588 396876 409917 416283 409199 413689 454946 458691 777073 802483 40.75 68.0 2
09:56:39 2023-09-28 440971 436282 105605 101369 168974 172998 180836 179963 103566 105365 127160 131849 159244 157610 465159 500393 1253613 1238879 467114 483578 142531 126142 153226 150988 182298 178460 169981 167109 103165 102818 315413 284911 833146 835744 245764 243408 319843 324192 388051 381082 386617 387790 396988 400401 365291 404931 856674 901511 606673 516599 350831 342807 401588 400889 409988 417318 408583 416894 457454 458719 774685 806445 40.75 68.1 2
09:56:40 2023-09-28 444471 438942 105761 101789 168368 173827 180732 180853 102989 105548 126774 128591 159320 158745 466513 500512 1254310 1232498 458833 484335 142762 126734 153369 151258 182264 178585 169981 167439 103165 102959 317954 285923 827766 843729 246459 241713 322049 323664 390247 378830 387515 390716 394351 400999 364707 405470 859586 893735 612233 516633 348600 342843 401588 400889 409210 414106 412907 415270 454477 453879 767980 807093 40.75 68.1 2
09:56:41 2023-09-28 450904 439158 105390 101645 168618 173827 180801 180887 103361 105401 126774 131821 159133 158781 466586 501640 1254347 1229954 458833 484605 142497 126525 153369 151292 182553 181193 170100 167523 103165 102959 317385 286126 841902 843729 246285 241679 322085 323209 390798 378903 387479 390129 393990 401031 367160 409559 862742 893589 607483 515827 348811 344747 401551 401063 409390 415161 412250 414681 454441 453207 773231 805678 40.75 68.1 2
09:56:42 2023-09-28 439861 439024 105750 101505 169511 173170 181949 180282 103566 105368 127194 131661 159390 157900 467615 500393 1254347 1241036 467850 483578 143094 126525 151430 151258 182877 181320 170443 167755 103380 102959 315627 285651 836911 836930 245937 242865 319619 324685 387691 378903 386343 387898 396988 398928 364196 403382 857890 906683 608063 519709 350831 341771 402689 400323 409917 412484 405606 416598 453414 457008 772564 804802 40.75 68.0 2
09:56:43 2023-09-28 453455 441376 105458 101632 168973 174138 181419 181471 103644 103162 127268 128518 159661 158569 467836 503336 1257578 1231245 459516 481104 142728 126734 153583 151819 182738 181738 170170 167823 103308 102959 316475 286940 830097 845524 245590 241882 322085 322719 390798 378903 387479 387862 393088 400718 364160 405398 858978 894849 603366 515170 348354 344783 401021 400889 409210 415956 411703 414093 454405 452889 771943 807093 40.75 68.0 2
09:56:44 2023-09-28 445792 439803 105565 101500 168974 173827 181374 180853 103566 105401 127194 131666 157591 158378 467946 504261 1254347 1229567 463260 482493 142629 126768 151750 151224 182842 181717 170240 167856 103308 103100 317385 286177 834914 846124 245691 242085 320789 322420 390798 378903 386353 387208 392261 400718 363104 404756 858334 894701 592547 515170 348600 344783 400418 400889 409499 417690 410175 413799 455796 456020 772380 808817 40.75 68.1 2
09:56:45 2023-09-28 441091 441899 105942 101578 171059 173965 181915 180853 103566 105401 127194 131798 157339 158499 469274 498650 1259703 1247741 467974 481068 142959 126525 153689 151258 183167 181355 170310 167789 103308 102959 316315 284368 837000 837007 245937 241679 320714 324457 387763 378903 386070 390716 395836 398299 363104 403991 857121 906647 608063 521255 349838 341771 400822 400323 410658 411585 407973 414016 452425 455711 770267 805946 40.75 68.1 2
09:56:46 2023-09-28 451254 442151 105673 101645 169008 174139 181949 181461 103785 105435 127404 128470 159424 158927 467199 499001 1259643 1249080 464333 483243 142993 126734 153795 151292 183749 181518 167055 167789 105049 102888 317216 285449 839167 838929 246459 240603 319583 324721 387425 378903 384547 390992 394616 396523 366049 405257 860256 906528 608063 521108 348847 342145 403312 399576 410658 414351 410104 416635 454946 454588 768919 807019 40.75 68.0 2
09:56:47 2023-09-28 441566 441854 105707 101645 169537 173706 182422 180887 103598 105222 127527 131855 159821 158156 467234 508046 1251607 1227818 468994 483995 142762 126977 153654 152023 182842 181880 168696 168389 104836 103241 315075 288166 826740 844925 243454 242120 320553 322193 391350 378830 384547 387353 393436 401035 364829 404931 857084 892533 608063 515170 349838 342843 399853 400889 410078 416933 405569 412811 456234 453879 777121 806893 40.75 68.0 2
09:56:48 2023-09-28 445365 441710 105458 101645 168974 174452 181960 182370 103470 103177 127376 129193 159807 159820 470608 502875 1266890 1249896 463993 483888 142993 126525 153975 151326 183924 179268 167768 167823 105195 102888 316878 286126 844010 842535 245937 242325 320139 323700 387943 378903 386617 390992 392261 396523 363069 403712 858978 906728 602514 519672 347861 342289 402726 399157 410078 411621 410467 415270 453337 453915 767827 805946 40.75 68.0 2
09:56:49 2023-09-28 445565 442151 105463 101641 168707 174452 181374 182716 103220 105576 127194 128711 159424 159479 467893 501765 1267160 1246416 459588 483959 143094 126787 152355 151326 184041 181518 167502 167823 105049 102959 316001 284969 843159 841343 243864 241984 320588 323927 387670 378903 386617 387862 391055 396488 363643 403390 858978 906728 616585 516599 346878 342843 401588 396840 410078 412843 410175 414717 450787 456166 765502 805835 40.75 68.0 2
09:56:50 2023-09-28 445332 445437 104411 101478 170016 173688 182967 180853 103566 105256 127615 131849 159938 158464 468697 507974 1248668 1235358 472594 485395 142531 126977 153689 152267 183167 182136 167088 168622 105049 103170 316315 285775 831743 847105 243864 242050 318136 322754 390798 377693 384895 386627 394652 398928 363030 404321 854592 894849 608063 513657 350334 340775 400454 401456 409210 412843 405497 414093 456161 451902 778435 806893 40.75 68.0 2
09:56:51 2023-09-28 446848 444136 105708 101641 169810 174139 182689 181783 103598 105435 127799 128442 159750 158962 468733 505008 1248668 1237117 471923 483959 142883 126856 152355 151955 183784 181880 167502 168622 105122 103100 317216 284866 843368 846738 243864 245844 317247 323700 388051 377657 386617 387790 394652 397670 360952 403419 857669 896386 608063 518102 350334 340560 401551 401383 408812 414971 408461 415270 453768 451867 779099 808056 40.75 68.1 2
09:56:52 2023-09-28 446634 445596 105639 101641 169545 174139 182561 181932 103598 105289 127527 128503 159750 158962 468467 506489 1269071 1242875 463677 485431 142993 126977 153725 152162 183621 181916 167271 168890 103486 103241 319392 288450 835612 842535 243864 240603 320849 320696 388051 378903 385523 387517 390435 398263 362490 401287 862133 906087 613766 518133 347861 342843 399289 396876 410658 411621 407936 410335 451075 454269 768016 805714 40.75 68.1 2
09:56:53 2023-09-28 454210 443634 105526 101645 169545 174717 182596 182036 103534 105542 127615 128623 159493 159125 468733 509092 1263567 1241036 467850 487703 142497 127011 153619 152335 183039 182278 170275 169426 103165 103311 318295 288414 825790 844090 243756 242684 321158 323154 391038 378722 384177 387301 391736 398751 362849 399863 860840 902888 612357 521057 348417 342530 397007 399121 410658 413803 409333 410189 454304 453243 770267 806893 40.75 68.0 2
09:56:54 2023-09-28 448138 446127 105526 101645 169503 174174 182561 181909 103566 105289 127615 128591 159904 158927 468697 501216 1254273 1240645 468845 486079 143423 126525 151090 151745 184920 181901 168567 168321 105375 103100 319019 284866 849180 846702 243864 242325 318806 322504 386164 378204 387166 385976 391568 394031 362958 403639 857618 897582 610843 516267 348354 342253 402441 396768 405939 412808 405497 414349 452034 450863 778837 805189 40.75 68.0 2
09:56:55 2023-09-28 444718 445547 105766 101540 169678 174208 182677 182151 103566 105480 127493 128679 159904 159087 473289 510489 1263457 1240999 467078 488831 142723 127153 153691 152267 183132 182278 167237 169392 104982 103241 318295 288576 833252 846124 243864 242635 319065 321669 391074 378492 383978 387172 393251 398858 360808 399372 857048 901466 608129 521354 348354 342253 397043 400889 410078 413512 409313 410298 455589 452854 767980 806856 40.75 68.0 2
09:56:56 2023-09-28 447545 446354 105605 101645 169511 174417 182527 182452 103566 105435 127581 128744 159904 159346 471384 508010 1259840 1239200 466417 489089 142967 126734 152453 152267 184333 182136 167801 168890 105161 103170 318295 287257 835454 847300 243864 241881 318841 321634 387943 375359 384868 387790 392417 396140 360192 401178 861442 896350 611364 520802 347432 342109 400063 401063 405795 412497 407524 411351 455589 451043 768373 806893 40.75 68.1 2
09:56:57 2023-09-28 449462 446065 105760 101500 169772 174065 183106 181793 103850 105368 127649 128470 159973 158781 472457 508010 1259703 1240999 470584 486458 142959 126944 154011 152267 184333 182136 167768 168890 105195 103170 318295 288576 857495 845524 243142 245910 318136 321669 387943 378903 384868 384243 391019 395275 364057 400830 856674 906728 613766 516633 348847 340703 400802 396768 410368 413097 404213 412154 450260 456166 779285 805946 40.75 68.1 2
09:56:58 2023-09-28 447270 448403 105746 101360 170080 173818 183176 181875 103896 105334 127649 128373 159938 158413 473827 505116 1259429 1242838 468638 486873 142959 126734 154011 152128 184205 182136 167768 168890 105161 103100 319205 286992 839193 843729 243197 242936 319535 321907 387245 378650 382711 384677 391426 396952 360627 399800 856674 901511 610948 518133 348847 340416 400716 396804 410078 413803 406146 411861 450678 453171 777073 806519 40.75 68.0 2
09:56:59 2023-09-28 463606 445684 105605 101649 169242 174817 182238 182614 103534 105435 127615 128865 156063 159702 472827 507913 1259840 1237117 466271 486873 142858 126944 150032 152301 184205 182463 168165 169158 105161 103241 322389 288378 838140 851690 243346 240966 319583 320696 387943 377621 386617 387353 387533 396140 360808 402139 858334 893067 612233 515901 346279 342771 399289 396840 405867 413775 405569 409972 453067 450791 774408 810545 40.75 68.0 2
09:57:00 2023-09-28 446077 447931 105865 101582 169982 174086 183385 182278 103961 105480 128004 128711 160119 158962 473946 504936 1261494 1249970 468638 486873 143452 127126 150749 152233 184661 182171 167835 169158 105161 103170 317216 286177 859792 843729 243864 241644 316662 321705 387641 377657 382550 386283 391055 394066 360772 396421 856674 907371 619051 520444 348354 339639 400418 396768 408921 412061 406146 412774 450931 451163 772491 807093 40.75 68.0 2
09:57:01 2023-09-28 447309 447603 105497 101575 169511 174417 182851 182657 103463 105514 127581 128776 159904 159667 473903 507676 1261702 1250221 471289 486873 142993 126734 150135 152233 184368 182171 167835 168890 105195 103100 322047 286580 841283 843729 243485 241644 318219 321869 386744 377054 381974 385397 390709 395557 359940 396033 856416 907830 602492 522171 348244 339745 400418 396623 409065 411231 406036 411679 451946 450461 771906 805374 40.75 68.0 2
09:57:02 2023-09-28 452334 448101 105761 101467 169511 174417 182816 182486 103534 105558 127581 128834 159938 158962 472827 510561 1259703 1232615 467151 486909 143431 126822 152319 152403 184169 180062 167801 169158 105016 103241 320310 288450 836428 852756 242351 240966 318841 319690 387907 376524 385486 383094 390242 394687 359396 399973 857048 894664 610843 515170 345753 341735 397007 396804 404402 411585 405461 408706 450931 450726 772527 806893 40.75 68.0 2
09:57:03 2023-09-28 453620 446978 105916 101505 169537 174104 183141 182452 103534 105368 127649 128623 159973 158927 473532 511711 1257914 1233529 469251 486981 142896 126944 152283 152301 184333 182335 167801 169275 105016 103311 321294 290027 836846 852626 241859 241430 320476 321216 387691 376345 384488 384346 390206 396952 358423 396349 857743 895633 609453 514805 346560 341699 396826 396804 405903 411621 406146 407769 450787 451043 776618 805678 40.75 68.0 2
09:57:04 2023-09-28 448874 449812 105605 101645 169511 174382 182919 182614 103463 105401 127615 128744 159938 159479 473983 505116 1263530 1250258 472334 486945 142970 126525 150135 152056 184368 182171 167801 168890 105161 103100 319205 286620 844550 844925 243106 240966 316624 320696 385585 376488 380824 385126 389817 394172 358566 395162 856674 906728 611538 519745 347861 338615 400135 396732 406011 410220 405571 410298 449303 452145 773231 806964 40.75 68.1 2
09:57:05 2023-09-28 450684 449707 105795 101544 169977 174243 183548 182313 103747 105490 127615 128373 160042 158634 474275 515285 1254310 1230865 471326 489736 142762 126842 153725 152301 184402 178578 167801 169695 105016 103311 323753 288486 837391 850448 241564 241644 316884 318723 387979 377051 382857 381913 387533 394136 357488 396385 857890 896304 612357 515170 347615 340392 396619 396213 405903 413803 404385 405475 450967 450726 776852 807093 40.75 68.1 2
09:57:06 2023-09-28 452334 450822 105531 101364 169932 174104 183176 182324 103566 105641 127615 131849 160008 158670 474311 512468 1254310 1230443 468566 486981 142497 126734 153940 152301 184076 178544 167801 169661 103380 103241 319392 290155 840519 852293 240815 240966 317141 318688 387943 376224 382550 381307 388047 394066 357201 396349 856674 898674 603894 514146 346550 340560 396790 396623 405759 414351 405423 409675 450080 450336 777073 806285 40.75 68.0 2
09:57:07 2023-09-28 450597 449388 105581 101649 169360 174417 182816 182938 103156 105592 127513 128962 159716 159926 475692 508010 1263567 1251184 472594 486945 142959 126525 153973 152023 184790 182243 168334 169209 105161 103100 318118 286651 842017 846124 242899 240184 317770 320660 385008 376187 380824 384820 388384 393615 357488 394570 855460 905446 612357 519672 346560 338104 399289 395544 405903 409286 404996 409682 447554 449739 770012 804194 40.75 68.0 2
09:57:08 2023-09-28 449510 451107 105322 101331 169545 174417 183106 182648 103188 105401 127581 128809 159938 159702 476402 508046 1261702 1250221 473131 486981 142827 126525 150135 152128 184790 182171 168334 168923 105016 102959 320114 286615 843723 846124 242316 240308 317698 322585 385299 375780 378501 384100 391346 393400 357309 396152 855276 906528 602492 519672 346842 337594 399035 396101 405939 409573 403776 409031 449656 451467 770231 805239 40.75 68.1 2
09:57:09 2023-09-28 451324 448376 105424 101331 169772 174104 183176 182333 103566 105188 127649 128461 160008 158781 475692 515285 1254347 1229954 468674 490883 142497 126856 153905 152301 184041 182406 167835 169460 103308 103170 320540 290191 835482 852293 240068 240592 316149 319366 387325 374796 381398 382719 388047 392931 356378 395162 855460 893772 603894 513675 345753 340080 395432 396416 404689 412640 403776 405367 451683 448116 774575 806870 40.75 68.0 2
09:57:10 2023-09-28 454204 450450 105429 101265 169780 174226 183141 182971 103329 105222 127615 128623 159938 158857 475692 513792 1257914 1229954 469251 489772 142531 126909 150135 152554 184088 180479 168199 169593 103452 103311 320310 290697 839881 853996 240636 239838 316627 317945 386780 374270 382514 383114 387975 394723 356151 395755 855460 894627 610948 513675 344706 340188 395432 396101 404653 412640 404996 405331 447868 448403 773697 807093 40.75 68.0 2
09:57:11 2023-09-28 449285 450028 103966 101369 169511 174139 183013 182614 103092 105368 127615 128656 159716 158998 476776 509124 1261702 1252111 472325 486981 142694 126142 154011 152128 184403 182171 167835 168923 105016 102888 318295 287293 840859 845853 241599 239476 315983 319430 384431 374270 378272 382485 390242 392403 355842 395140 854248 906528 609624 521800 345988 337417 396898 395364 405759 408535 402378 408561 446746 449523 769790 804194 40.75 68.1 2
09:57:12 2023-09-28 454846 449712 105694 101259 169507 174347 183141 182614 103156 105188 127547 128591 159973 158962 476506 513986 1257914 1231740 468919 489772 142845 126525 149928 152267 184368 182314 167835 169426 103740 103170 318436 290263 836646 852897 240441 239476 316184 317725 385621 374235 382550 382989 386847 394459 355842 395755 855460 891139 608063 513675 342731 339675 394562 395508 403480 412640 404996 405295 446889 447072 772527 806519 40.75 68.1 2
09:57:13 2023-09-28 453324 448821 105351 101018 169381 173916 183141 182036 103329 105081 127649 128373 160008 158927 477114 514130 1254347 1229954 468602 486656 142497 126559 153832 152301 184205 182406 167835 169695 103380 103170 323753 291496 837310 852897 239289 239157 318408 319329 386185 376250 380679 382106 387285 394652 357739 396152 855276 895524 610948 513308 344706 338650 394526 395813 404510 412061 401590 404119 449301 447415 774870 807093 40.75 68.1 2
09:57:14 2023-09-28 450606 450827 105249 101299 169242 174417 183141 182938 102964 103020 127404 129105 159681 159814 477114 510204 1264977 1252074 473266 489772 142995 126525 150135 151962 184920 182171 168567 169275 105049 102959 318837 287576 846153 845506 241599 239069 315947 319430 383281 374235 378538 383094 388047 391232 355308 395140 854854 902815 608063 519305 344670 336542 397043 394324 404084 407426 402598 407805 444903 448106 769790 805813 40.75 68.0 2
09:57:15 2023-09-28 455767 451125 105065 101369 168974 174974 182561 183263 102689 105401 127493 128995 159792 159926 477114 507913 1269071 1248483 469215 490500 142860 126108 151056 152414 185097 180352 169235 169324 103668 103029 319358 288040 846563 850336 241421 237820 315658 318723 385246 374235 378610 385983 387867 390030 354988 395090 854854 901357 607716 518169 342623 336578 396777 393699 403444 407426 404385 405475 445638 446487 765650 802483 40.75 68.1 2
09:57:16 2023-09-28 450868 451052 105424 100948 169814 173706 183723 182036 103361 105154 127649 132032 156452 158413 477790 514130 1250683 1231320 475290 491230 142333 126734 151963 152233 184333 178544 167835 169695 103165 103029 319392 290191 835825 852293 239077 239476 316073 318951 385621 373638 378610 381100 387429 393615 353675 395457 852965 892097 601983 513418 345463 338021 394383 395328 403017 409757 400529 405976 446746 446904 777073 805946 40.75 68.0 2
09:57:17 2023-09-28 454324 451161 105065 101438 168805 174417 183106 183228 102689 105401 127410 129545 159646 159926 477114 507949 1267160 1248446 471588 489772 142531 126142 154081 152023 184920 182207 168751 168890 105016 102888 318118 287707 845882 847373 241599 237961 315947 318723 385248 374199 378538 382754 388011 390030 354206 394732 853002 899947 609538 518902 342659 336036 396777 393146 403444 407105 402561 405439 443550 447159 767827 802483 40.75 68.0 2
09:57:18 2023-09-28 450714 451161 105215 101195 168974 174260 182851 182938 102893 105368 127194 128744 159681 159702 477114 510204 1263567 1248446 471289 490500 142699 126142 152355 152023 184790 182171 168601 169158 103308 102818 321294 287608 846404 846702 240815 237997 315766 320988 385246 376250 378357 384346 387831 389888 355971 393730 852782 903317 601143 519269 342731 338308 397007 395687 405255 406464 401314 405403 446972 445711 769243 802446 40.75 68.0 2
09:57:19 2023-09-28 455811 450980 105245 101097 169394 174139 183176 182648 103156 105222 127649 129031 159785 158962 477790 517075 1254347 1229954 468602 491998 142267 126525 153760 152267 184403 182350 167869 169460 103165 103100 323289 291532 836793 854577 238549 238699 315983 318501 385008 373079 378574 381100 385382 392439 353144 394544 854212 894849 609538 513275 342731 338615 393347 394324 404395 411121 401314 405762 445216 447159 776618 808093 40.75 68.0 2
09:57:20 2023-09-28 462533 451125 105700 100811 169806 173671 183723 182036 103463 105047 127615 132032 160042 158378 476187 517075 1250683 1231740 474179 491266 141983 126525 151963 152486 184088 179006 168165 169828 103165 103170 322363 290939 855262 853762 238408 238892 315874 318501 384972 372782 378344 378921 386252 392261 354967 393949 851722 890792 609538 513712 344706 336542 393347 394360 401076 409897 398908 405474 445564 445679 776618 804802 40.75 68.0 2
09:57:21 2023-09-28 453296 453713 105018 101364 168974 174452 182675 183228 102619 105401 127194 128930 157409 159926 476820 507913 1267160 1248483 470584 491266 142371 126108 154011 151745 184790 182207 168601 168890 103380 102748 322147 287531 862060 847373 240441 237191 315250 317725 381529 373114 377933 381646 385724 390133 353144 393041 852965 899984 601114 520687 345244 338099 396682 392691 402097 405187 401205 405029 445747 447164 765465 802410 40.75 68.0 2
09:57:22 2023-09-28 454726 451161 105245 100918 169640 173706 183141 182359 102887 105009 127649 128373 160008 158670 478468 517075 1254310 1229567 468674 492345 142037 126142 153725 152267 184122 182421 167801 169460 103093 102888 323521 291290 839764 852897 237811 237961 315947 317603 383317 371963 377933 378885 384228 391268 354465 393041 852863 891139 608129 512113 342345 337322 392172 395687 401076 410220 400109 404899 445638 443696 774870 805374 40.75 68.0 2
09:57:23 2023-09-28 454911 453155 105278 100849 169579 173827 183211 182071 103124 105120 127649 131798 159973 158670 476187 517111 1253421 1228208 472768 491998 141808 126142 153725 152267 184205 178826 167835 169847 103165 103029 322363 291792 836238 852897 237811 237997 315947 315275 386613 374889 380652 378704 384391 391090 354357 391989 853757 893469 609538 512838 342659 336578 392172 393146 403822 409431 399190 404326 444208 443696 774685 804802 40.75 68.0 2
09:57:24 2023-09-28 456044 453713 105031 101055 168974 174139 182851 182938 102587 105222 127404 128906 159604 159676 476151 507949 1263567 1248483 473266 492425 142071 126108 154011 152023 184920 182207 168368 169760 104909 102818 321706 287531 849068 848009 239864 237500 314172 316837 380959 371998 376233 380773 385715 387710 354967 391268 851722 900230 608129 518133 342345 334521 395746 391936 401076 404974 400109 404724 441737 447802 769646 804092 40.65 68.0 2
09:57:25 2023-09-28 467855 454670 104852 101195 169124 174452 182561 183263 102421 105368 127228 128897 159459 159814 476151 509486 1266261 1247560 471253 491303 142497 126108 154011 151812 184709 180098 168699 169256 103452 102818 322147 287423 850442 848528 239219 236318 314914 319402 382801 371963 377365 382719 385075 387533 353929 391508 850517 892497 609010 519577 341311 334486 395467 391625 401004 404090 400748 404119 442097 443039 765613 800100 40.75 68.0 2
09:57:26 2023-09-28 456657 453713 105168 100778 169507 173792 183688 182452 104031 105013 127615 131832 160042 158745 476858 518574 1254273 1230443 474199 492309 142305 126108 149990 152233 184333 182350 167801 169661 103165 102959 322363 291816 835817 854712 237041 237191 315502 315780 382983 373597 377027 378474 383277 390030 351902 391471 851648 890474 609538 513218 344047 338577 394384 394567 402680 408786 398727 403460 446559 445473 773440 804728 40.75 68.0 2
09:57:27 2023-09-28 455204 454416 105356 100601 170041 173239 184015 181713 103329 104946 127649 131753 159973 158353 479717 518319 1253613 1237479 476460 491815 142311 125973 152390 152376 184158 178723 167835 169426 103165 102818 319773 290225 841561 855318 237776 236955 313111 318501 384973 372806 376233 381064 385346 388832 351758 390919 847932 886869 608129 515170 342623 335537 392172 393663 401542 405292 396448 404899 446377 441741 777073 802446 40.75 68.1 2
09:57:28 2023-09-28 455558 454675 105113 100920 168823 174382 183106 183193 102964 105227 127581 128558 159716 158962 478468 513624 1270767 1245492 468513 492694 142233 125987 153940 151989 184626 182207 168334 169158 103165 102818 321229 290191 846621 847973 237776 235694 315947 315816 382801 375681 379192 380738 384152 387227 354571 389599 852819 899762 604936 515388 341612 336507 392172 392340 401004 405957 401205 403643 441881 443004 761100 802300 40.75 68.0 2
09:57:29 2023-09-28 455988 454710 104997 100778 169008 173667 183141 182614 102893 105120 127581 128373 159646 158892 477566 510743 1247782 1237117 475290 492345 142233 126074 153940 151989 184920 182335 168601 169275 103165 102645 319583 287055 849859 855318 237776 236223 313147 318951 382801 372806 377293 378885 385003 386216 351474 391508 848671 888162 610669 515170 341515 336218 394562 392798 401259 405328 396592 407063 445565 441741 772491 802410 40.75 68.0 2
09:57:30 2023-09-28 457641 454354 105001 100782 168974 173827 183141 182614 102625 105120 127493 128470 159904 158892 477566 509414 1250443 1236577 473266 492309 142305 126276 150135 151989 184920 182171 168733 169491 103596 103029 321724 287653 852865 856531 237670 236248 313701 319402 382764 372961 377293 378848 383312 385337 351506 391821 848671 889809 609453 514403 342604 336559 394562 391900 400409 405292 396556 406050 442061 441822 771108 801235 40.75 68.0 2
09:57:31 2023-09-28 455695 454996 103358 100639 169000 173827 183141 182452 102555 105013 127370 131940 159904 158857 476858 519307 1266261 1240962 468602 492694 141956 126108 151749 152128 184006 178578 167768 169460 102879 102959 323517 291981 834179 850179 237408 235694 314579 315413 382368 371928 377688 378848 381025 388868 351866 387407 852929 897398 615341 516633 340519 338577 392954 393342 403822 405116 396448 401073 441809 446532 768249 804092 40.75 68.1 2
09:57:32 2023-09-28 450868 455318 104887 100643 168741 173827 183106 182579 102587 105120 127370 128373 159716 158927 479717 521000 1264977 1244186 473266 492584 141674 126390 153981 152342 183899 178882 167768 169661 103165 102678 318348 290155 836869 853362 237539 235659 314137 315780 382404 373393 377166 378848 382131 388832 350697 387335 854175 893772 602492 518102 341612 334486 392472 395416 401004 404019 396592 402392 444381 442348 767009 802483 40.75 68.0 2
09:57:33 2023-09-28 459979 454380 104997 100643 169242 173881 183176 182486 102791 105047 127493 128754 159938 158892 477638 510920 1254310 1238879 473400 492694 142332 126074 153975 151745 185179 182207 168334 169158 103165 102748 324901 290191 852190 854106 237006 235694 313844 315816 381182 374017 380075 378488 384968 387594 351758 390773 851084 892885 609538 513143 342583 337144 392136 391232 400409 406500 398854 403350 438969 442030 772527 798893 40.75 68.1 2
09:57:34 2023-09-28 454911 455796 104963 100647 168962 173792 183106 182614 102619 105120 127194 128373 159681 158927 477566 519307 1259703 1240645 468638 492694 142004 125867 153940 152023 184403 182207 168334 169392 103165 102716 321229 290191 855601 852897 237408 235002 313623 315347 382065 372021 376889 378885 381025 387674 349322 387062 852695 891387 603901 518102 341612 334216 391550 391971 401542 403420 396556 402999 445227 441777 763334 804802 40.75 68.0 2
09:57:35 2023-09-28 453527 454298 104857 100601 168966 173827 182851 182614 102587 105390 127194 128470 159681 158927 477566 517075 1259296 1239762 468566 492694 142207 125833 151856 151884 184368 182463 168334 169760 103165 102959 318837 290451 850652 854033 237635 234863 313921 315600 383342 369479 377424 378848 380990 385911 348586 390406 852929 889773 609538 516563 341612 337382 392136 391936 400692 402821 396556 402392 444598 441718 762179 802446 40.75 68.0 2
09:57:36 2023-09-28 458677 454996 104891 100606 169008 173515 183141 182359 102791 104941 127581 131849 159904 158342 477638 514058 1254347 1238879 473807 493122 141906 125867 153905 151779 184790 182278 167869 169543 102879 102613 324216 290191 846210 852293 236074 235659 312927 315780 382260 371928 377424 376470 381869 385911 351830 387371 848671 897398 608129 512076 341612 335718 394384 390978 402644 408830 398621 402282 437790 444644 772344 801804 40.75 68.0 2
09:57:37 2023-09-28 457187 453180 104959 100328 169662 172998 183758 182036 102695 104941 127615 131947 159716 158413 477674 513770 1259370 1246813 476123 492584 142166 125973 149824 151992 184744 177634 168767 169559 103093 102722 322147 288523 849630 850941 238528 235624 311907 315780 382260 372543 375906 377639 382167 384764 349675 387679 848069 897618 599144 516633 340519 333830 391861 392340 400371 402856 394078 402429 440638 440423 770012 798893 40.75 68.0 2
09:57:38 2023-09-28 459184 454267 104746 100639 168465 173827 182561 182868 102984 105086 127194 128373 157409 158927 477638 518208 1257914 1231740 467520 492694 141774 125867 149887 151779 184333 182171 167835 169158 103022 102645 321934 291084 840633 855805 236239 234174 314137 315191 382260 372018 379229 378185 382146 387903 349532 387407 852900 884473 605283 510447 340644 337144 392435 392340 399280 405257 396592 400891 440207 438737 768919 801272 40.75 68.0 2
09:57:39 2023-09-28 453260 456184 103256 100472 169008 173084 183560 182071 102619 104975 127194 132032 159681 158634 477674 513624 1257914 1244607 476710 492694 141872 125659 153654 151292 184368 182207 167869 168923 103022 102625 322147 288450 843743 847936 236274 234734 311215 315744 381182 372018 375181 378207 381863 384192 349358 387092 848671 899947 608194 516633 342340 333830 390966 391232 401542 404246 394078 402429 440602 441777 768919 799945 40.75 68.0 2
09:57:40 2023-09-28 455271 454557 104784 100947 168823 173671 183141 182938 102453 105081 127160 128679 159646 158962 477674 511711 1259877 1249970 472594 492694 142311 125659 152346 151326 184920 182136 168567 168890 103308 102645 320114 288198 854521 851331 237303 234069 312019 315600 381037 372434 376172 378812 380350 385218 349639 386173 850936 896608 596944 517735 340644 333830 394700 391232 399590 403677 396484 402999 438912 440427 763297 800063 40.75 68.0 2
09:57:41 2023-09-28 457463 455301 104891 100291 168970 173114 183176 182036 102651 104907 127370 131729 159750 158156 477710 517988 1250683 1229567 475223 492694 141414 125867 153619 152023 184041 182278 167801 169460 102808 102791 322363 291981 843091 855318 236847 234932 312197 313791 382801 369889 376355 374181 378720 385946 348305 386209 847968 888419 605310 509835 341612 335718 391051 392157 399908 405957 396779 399231 441115 439153 771249 802225 40.75 68.1 2
09:57:42 2023-09-28 457645 456143 104784 100193 168801 173075 183280 182036 102555 104728 127370 131849 159716 157865 477674 516862 1253613 1233842 477775 492584 141445 125852 152627 151992 183866 178441 167734 169559 102879 102791 321229 290843 838505 855318 238022 234863 310237 314712 382260 369853 376355 375462 380687 385372 347465 385630 847467 886534 605310 513275 342583 333794 391328 392340 399280 402821 395802 399977 441606 438844 774246 801235 40.75 68.1 2
09:57:43 2023-09-28 457645 455881 102794 100626 167941 173862 182527 183263 102320 104975 126950 128461 159390 158962 477710 513262 1267160 1246416 469251 492694 142305 125572 151856 151292 184661 181752 168334 168890 102879 102491 321229 290282 857866 851420 237350 233093 313147 314712 379038 372018 376085 377883 378781 384427 349388 387642 851689 896194 601114 514621 339643 336394 393547 387682 400126 402540 396520 400899 440497 440427 759289 797688 40.75 68.1 2
09:57:44 2023-09-28 456857 458870 104606 100371 168296 173895 182700 182984 102523 105062 127268 128373 159953 158751 481192 513914 1268962 1242801 469917 492694 141579 125751 151466 151292 184661 181916 168334 168890 103131 102748 325245 291084 846385 850485 237182 232734 312927 313791 379038 372802 375218 376506 379033 384677 349112 386544 847736 896304 603901 513675 338719 335718 392195 387826 399280 404246 396484 399977 436202 440404 758838 797725 40.75 68.1 2
09:57:45 2023-09-28 458673 454593 104751 100193 168974 172723 183176 182036 102390 104834 127160 131849 159535 158702 477710 518574 1245127 1232652 478069 493471 141549 125659 151750 151677 183749 182243 167801 169543 102879 102613 321229 290588 840955 857748 237350 234594 309661 314568 382224 369600 375869 375726 381601 384729 346177 385052 846266 889525 605310 513602 341612 333288 391364 392194 399280 404246 394645 399376 440638 437091 772527 800100 40.75 68.1 2
09:57:46 2023-09-28 456956 455547 104572 100291 167898 173550 182527 182938 102561 104907 127194 131764 159424 158634 477674 514058 1266887 1242838 469917 492694 141545 125279 153797 151258 184333 181752 168334 168890 102594 102529 321229 291749 853074 850485 236847 232053 311841 313756 378677 369889 374916 376470 379033 383562 348550 386213 848004 896304 612482 513675 338719 335718 392203 387502 399626 404635 399188 400324 438002 440341 760740 800056 40.75 68.0 2
09:57:47 2023-09-28 458024 456361 104576 100188 168431 173153 182978 182071 102760 104907 127160 131764 159459 158413 477638 518574 1267755 1243187 470615 493907 141674 125558 152019 151643 184193 177511 167768 169324 102879 102593 323289 292845 843165 850485 237015 234679 313183 312731 380646 372018 374085 375905 378709 385218 348586 385996 848004 896304 612482 514440 339199 333947 390224 387790 399844 403677 395297 396425 435033 440750 758874 797725 40.75 68.0 2
09:57:48 2023-09-28 459975 457112 104606 100188 168473 173153 183141 182486 102421 104941 127194 131764 159459 158413 480485 514022 1245127 1233603 478064 492694 141815 125452 151643 151292 184368 182136 168468 168890 102879 102464 324203 288477 844973 855841 236847 233255 309298 315449 379038 368705 375218 375905 382760 384391 348084 388082 846119 884218 605310 511206 340402 332351 393547 390498 396889 404530 395802 401182 438710 436477 769458 797561 40.75 68.0 2
09:57:49 2023-09-28 461406 455881 104678 100267 168839 173340 182897 182405 102625 105096 127268 128427 159918 158494 480304 511928 1252185 1236237 473436 492694 142305 125212 152140 151022 184920 182029 168751 168355 103022 104955 321229 288545 852167 855318 236179 233093 310308 314131 377828 369556 376355 374253 379033 382380 346420 387863 845667 890712 601114 510593 339680 333794 392472 387862 396295 402224 395802 400616 435151 436798 769465 797762 40.75 68.0 2
09:57:50 2023-09-28 454919 458403 104580 100291 167966 173269 182886 182614 102390 104868 126984 131729 159535 158816 480485 519919 1260808 1238249 472731 491431 141159 125572 151537 151224 183784 182243 167536 169309 102594 102721 323517 293492 842360 853362 236847 232989 311109 311711 381110 369781 373302 375198 378284 385760 346978 384214 848004 893138 602492 514403 339496 333830 388029 387790 400373 402827 395802 396038 435338 438429 763334 797725 40.75 68.1 2
09:57:51 2023-09-28 461042 455952 102722 99986 168473 173274 183013 182359 102358 104762 127072 131787 159424 158413 480485 512504 1245127 1237117 474033 492694 141545 125245 153689 151258 184368 181844 167869 168588 102879 104955 323065 288211 854967 855573 236179 232734 309369 314712 377792 368150 376085 374181 379033 382076 344859 387092 843871 887162 605310 510629 339680 332315 392472 390093 396043 404066 395545 400644 437808 436313 768249 800093 40.75 68.0 2
09:57:52 2023-09-28 461406 456950 104500 99952 167970 172998 183141 182071 102288 104728 127038 131695 159424 158588 480485 512108 1247107 1238362 475967 492438 141836 125111 149721 151157 184884 179466 168767 168520 103093 102443 318348 288378 863707 854597 236013 232088 310024 314568 377189 367238 375218 374181 378781 381792 345101 386544 846266 887162 605310 510593 339439 332819 392195 387308 395737 403677 395522 399977 435143 436114 768645 796559 40.75 68.1 2
09:57:53 2023-09-28 455558 458664 104572 99961 168440 173118 183141 182359 102218 104762 127160 132032 159390 158413 480254 519955 1259877 1237998 472768 492158 141122 125245 153369 151258 183784 182207 167768 169426 102806 102529 323517 293260 838803 851690 236179 232053 311215 311564 379038 369889 372883 374217 378464 385581 349567 382800 848523 891571 609624 515059 339403 333649 387813 389948 399171 402508 395802 395759 436508 439440 765083 799459 40.75 68.0 2
09:57:54 2023-09-28 458673 457303 104394 100119 167907 173462 182862 182659 102358 105140 126970 128373 159695 159041 477602 518428 1258474 1238362 468602 491894 141089 125245 153583 151576 184064 182100 167835 169543 102594 104984 325245 290980 844640 852897 236179 231823 309334 311890 379038 367008 371796 374253 378767 384407 345876 385413 848671 884619 606720 515170 337762 332747 388029 390129 395423 401026 395802 396389 440305 435467 758301 799496 40.75 68.0 2
09:57:55 2023-09-28 459300 456589 104606 99952 168707 172243 183013 182071 102561 104656 127160 131695 159424 157900 481577 517111 1254075 1237117 476306 492694 141089 125125 153404 151258 184076 181916 167869 168890 102594 104917 318348 290562 843291 853362 234706 234679 309192 312660 378267 369781 372738 374939 378889 383043 346455 383615 843871 892472 611053 511758 339680 332279 390508 386591 399280 403642 393456 396425 436149 438134 768016 796687 40.75 68.0 2
09:57:56 2023-09-28 455901 458264 102614 99961 168372 172825 183106 182036 102492 104690 126984 131695 157339 158448 481540 513986 1254075 1240496 478007 492694 141197 125125 151430 150807 183912 181880 167801 168622 102594 104849 319205 288559 858528 848046 234851 232019 308147 313279 378736 368445 369560 373097 379033 381238 344341 382209 843871 896304 606765 515170 339439 330808 390224 387718 397034 400111 392235 396425 434065 438099 764971 796687 40.75 68.0 2
09:57:57 2023-09-28 461369 455952 102476 99786 167936 172723 182851 182071 102186 104550 126774 131666 157154 157900 477746 519153 1250720 1226945 475879 494680 140955 125457 151430 151191 183481 182285 169419 169090 102455 102496 322363 292285 841736 857052 234851 231627 309803 311315 378821 368114 373711 373766 376725 383562 346855 383092 846266 884765 609624 504679 338719 332783 387993 387826 395701 403413 392271 393984 435967 433928 768016 797725 40.75 68.0 2
09:57:58 2023-09-28 458614 457339 102184 99915 167342 172998 181984 182105 102059 104762 126740 131764 159133 158705 480485 513262 1256238 1246416 468674 492694 141089 124833 151736 150773 184205 181589 167835 168355 102594 104815 325360 288414 848870 851087 236179 232706 308327 312767 376322 368078 371759 374217 377823 380562 346746 382727 848449 894701 601114 513418 336280 332333 391015 386340 396079 399898 395618 396353 435534 435503 758996 797585 40.75 68.1 2
09:57:59 2023-09-28 461665 457267 102400 99882 167873 172929 182527 182370 102497 103137 126956 128373 159772 158237 480340 521998 1263252 1238730 473218 492087 141072 125178 151324 151258 184006 180098 167768 168856 102452 104955 322015 292845 845849 852897 234851 233361 310237 312048 377792 369484 369632 372990 375560 382917 345101 381865 848671 891350 609624 512076 336736 333239 387339 385940 396889 401272 395205 396830 435207 435865 760199 797820 40.75 68.1 2
09:58:00 2023-09-28 459809 458412 102405 99782 167941 172688 182816 182036 102256 104694 126740 131661 159501 158378 480449 513226 1248668 1233529 473837 492694 141545 124972 153583 150740 184333 181646 167835 167823 102594 104748 322047 288414 851898 857637 234670 233290 310419 312660 375914 366865 372774 374935 377342 378755 345731 384575 843761 884254 601114 507498 337948 331148 390224 385326 393891 402508 392812 399017 433012 433497 768919 796448 40.65 68.1 2
09:58:01 2023-09-28 456093 458875 102471 99682 168873 172515 182967 181863 102523 104699 126950 131849 159612 157865 484281 518574 1254237 1240645 477694 492438 140955 125006 153513 151086 183714 181773 167768 168822 102594 104815 323289 290191 854560 849810 234685 231950 307396 312934 376658 367561 369488 373616 378428 380633 345876 378501 843761 892130 603906 515170 338719 329738 388029 386519 396853 398849 391608 396353 436457 436420 764454 797585 40.75 68.1 2
09:58:02 2023-09-28 461554 457254 102467 99711 167966 172174 182816 182114 102186 104661 127038 131849 159466 157865 481164 522957 1251332 1226036 473807 494090 140955 125424 151430 151542 183504 182249 167667 169173 102384 102400 324453 292699 838058 857748 233753 233361 308398 312662 378360 367274 371723 373088 375525 382344 345061 381574 844847 884774 609624 508288 339199 332248 386758 387754 394481 402190 390394 396830 435687 433928 769104 797725 40.75 68.0 2
09:58:03 2023-09-28 461277 458664 102188 99923 167342 173239 181788 182614 101989 104980 126619 128755 159064 158927 481164 514058 1259877 1245458 470584 493740 141089 124800 153583 150773 184169 179358 167835 168321 102594 104927 325016 288523 849111 853362 234851 232053 308363 311783 375493 367561 369632 374146 376089 378896 346121 381559 849053 894738 601114 513218 335532 333108 387885 385218 396899 400214 395021 397639 432976 435055 757914 797547 40.75 68.1 2
09:58:04 2023-09-28 464698 458305 102192 99719 167757 172174 182527 182071 102154 103137 126956 130018 157339 158353 481735 521313 1256873 1238362 474614 495454 140534 125092 153193 150988 183132 179773 167237 169222 102526 104927 320310 291084 836623 853362 234634 232563 307396 310838 378966 366421 369192 372432 376124 383222 342888 380715 846266 885481 606765 514805 336700 331507 387957 387790 394517 398569 392271 394539 436003 433837 759659 800063 40.75 68.0 2
09:58:05 2023-09-28 461549 457267 102192 99582 167907 172174 182561 181713 102154 104588 126740 131627 159355 157865 481881 517842 1252458 1235387 474179 494090 141522 125204 150935 151086 183749 182100 167768 168856 102452 102324 321724 291144 844291 854106 234154 233054 310199 312934 376371 368561 371578 373015 375981 379888 346819 378321 843634 890719 601082 508288 337762 330237 387668 385182 396259 401307 390706 395094 432687 438020 768919 794954 40.75 68.0 2
09:58:06 2023-09-28 468222 458489 102437 99474 167873 172036 183046 181863 102186 104815 126706 131849 159355 157795 482561 513806 1255789 1240925 476607 493740 140761 125044 151252 150740 183749 181646 167768 168355 102452 104782 322147 288523 850709 849810 234851 232706 309105 311310 375529 366457 368081 371874 376725 378932 344901 380679 843761 888517 601082 515170 337159 329738 388029 385397 394481 397626 392235 396608 433030 433837 760740 795556 40.75 68.0 2
09:58:07 2023-09-28 460246 459737 102578 99443 168440 172135 183141 180922 102358 104482 127160 131666 159390 157355 481917 519883 1245090 1228692 478445 491431 141133 124833 150722 151508 183469 180098 169206 169173 102279 102368 321436 293269 839358 857748 233081 233034 309470 309391 377792 365358 369524 371746 375489 381203 342888 380679 842494 883083 601082 508683 338719 329773 385635 387136 393302 400356 387578 396267 436766 432820 769458 797820 40.75 68.1 2
09:58:08 2023-09-28 458650 458628 102184 99574 167599 172688 182594 182036 102186 104622 126672 131627 159355 157865 483592 516065 1263567 1238879 470584 491395 141491 124389 153333 150636 184076 181483 167768 167856 102452 104714 318348 290191 857388 851690 234685 231403 310150 310366 374368 366973 369524 373026 374400 378925 345388 378538 845667 889531 609624 512487 335630 332459 387503 384065 394374 399337 393794 396733 432218 436843 756319 795556 40.75 68.0 2
09:58:09 2023-09-28 457609 459333 102047 99472 167372 172174 182238 181713 102129 104627 126706 128220 157085 158096 482830 524479 1257803 1237479 473997 494016 141139 124991 151112 151056 183132 182356 166642 168856 102239 104782 323289 290975 839747 852897 234190 231890 309274 312048 377792 365286 368081 373616 374400 381762 342780 378429 843798 883957 605336 513275 335677 329738 386758 387409 393338 396550 391019 395995 436766 431609 758581 797820 40.75 68.0 2
09:58:10 2023-09-28 459989 458664 102184 99371 167873 172105 182527 180956 102129 104516 126740 131559 159390 157610 481917 518574 1250647 1235321 476981 492158 140600 124800 153263 150740 183818 181773 167502 168355 102310 104782 323869 290601 847742 854106 233260 232053 308706 312490 376351 369133 369380 372679 374328 378755 345523 378285 844530 892203 602492 504607 337176 329471 386794 385946 395135 401307 387578 396548 431650 434141 768696 795371 40.75 68.0 2
09:58:11 2023-09-28 455988 461448 102164 99400 167873 172070 182967 181609 102256 104743 126936 131940 157229 157830 482940 517075 1254310 1243150 477959 494090 140600 124423 153049 150773 183761 179394 167618 168321 102310 104714 325388 288523 849587 849209 233460 232053 306969 310584 374368 366744 367269 373088 375824 378296 342816 378429 843527 891059 599673 513675 336425 328440 387993 384784 393302 396444 389843 394852 432976 431354 760080 794954 40.75 68.1 2
09:58:12 2023-09-28 459548 458664 102188 98928 167941 172105 182978 180922 102186 104376 126740 131127 159424 157291 482635 521054 1245127 1224330 478106 495344 140938 124800 150407 151224 183005 180098 169206 169256 102072 102443 324453 292556 839553 856531 232518 232846 308669 311166 376479 364738 368932 369907 374114 380617 342708 378429 840076 874109 605310 511758 337470 328476 385635 387100 392127 398884 390748 395705 436766 438750 767980 797820 40.75 68.0 2
09:58:13 2023-09-28 464109 459346 102042 99404 167342 172620 182700 182036 102053 104627 126619 131593 159140 158252 483062 514022 1245127 1231740 474142 493521 140861 124389 153298 150257 183749 181483 167801 167789 102452 104502 321934 288450 854967 855805 233060 231605 306969 312048 373212 364227 369524 372561 374400 376572 342539 378538 841302 884655 612482 508745 335677 329471 387957 383023 390957 399795 391583 395705 430971 433016 765613 793227 40.75 68.1 2
09:58:14 2023-09-28 458943 459841 102042 99379 171135 172139 182203 182071 101989 104855 126531 131666 159099 157550 482344 521775 1254966 1234834 472930 495140 140761 124872 151218 151090 183574 179592 167502 168588 102239 104748 320310 291981 844373 857016 233953 231205 306467 308923 377152 366293 369560 373880 373279 378596 341228 381559 845995 879264 602492 504643 333681 330505 385635 385055 390647 398884 392198 394512 433012 432407 759986 797254 40.75 68.1 2
09:58:15 2023-09-28 457645 460102 102113 99404 167603 172468 182527 182071 102059 104622 126531 131849 156866 158096 483013 514130 1254347 1242801 475522 493834 140684 124389 151112 150636 183714 181610 167271 167856 102239 104714 321229 288523 851264 850485 233496 231443 306969 311827 374070 367863 370289 374035 375310 377328 342636 378285 842384 888975 608194 515417 333537 328706 387921 383058 392127 395301 391992 396608 432222 433016 756393 793227 40.75 68.0 2
09:58:16 2023-09-28 458719 459764 101980 99342 167772 172036 182388 181897 102198 104670 126638 131639 157120 158209 481699 519919 1262597 1237117 468602 495826 140567 124766 152871 150807 183005 181518 169206 168988 102027 104782 323869 293260 846814 851690 232733 231145 307146 309410 375230 366421 367269 372036 373620 378896 342888 376920 843834 887162 608194 513218 333753 329702 383295 384243 393891 396550 391583 392731 432976 432855 758801 796687 40.75 68.1 2
09:58:17 2023-09-28 463609 459877 101910 98970 171237 172139 182365 181461 101989 104783 126740 131411 159099 157755 483354 514130 1249080 1233566 476269 491431 140600 124389 153298 150324 183749 181483 167768 168720 102248 102282 323289 291278 850346 855318 232554 231225 306933 311606 375286 366308 369380 369871 373279 375487 342852 380578 841565 887162 608194 507413 333753 328706 387450 381842 392163 399515 387542 394549 429787 439676 767827 792028 40.75 68.1 2
09:58:18 2023-09-28 457463 462529 102117 99342 167305 171981 182399 181748 102154 104516 126706 131849 159210 157865 483354 516821 1254347 1240999 477018 491431 140938 124423 150794 150706 183167 181518 167237 168321 102027 104569 321229 290291 846361 851087 232534 231728 306933 310836 373808 365774 366095 369907 373839 376642 341744 376089 842567 888828 598263 513275 335714 327679 386758 383980 392990 395301 387506 395705 432294 439370 759949 793227 40.75 68.1 2
09:58:19 2023-09-28 461259 459706 102047 98928 167865 171954 182723 181461 102129 104516 126740 131377 159355 157550 483354 522227 1250045 1228983 479243 493724 139882 124733 150300 151022 182830 179592 167136 168788 102103 104680 323289 292045 849539 855805 232447 231463 306717 310213 375565 363645 368117 369546 374435 378896 340162 377825 839451 879355 599673 510268 336188 326727 385635 385397 390921 396550 388698 395425 433048 431865 767827 794991 40.75 68.0 2
09:58:20 2023-09-28 459594 459908 101905 98932 171206 172139 181984 181748 101920 102742 126322 131411 158988 157720 482671 522227 1259333 1235358 472768 492887 140147 124389 152907 150532 183167 181518 167237 168588 101993 104748 322363 292845 859150 851690 232534 230684 308724 309410 373808 366158 367234 371709 373657 378925 342564 378422 843381 889011 606765 510013 333501 329559 384987 383023 393302 396479 387578 392103 431456 433620 758801 795556 40.75 68.0 2
09:58:21 2023-09-28 461517 459908 101586 99346 167242 172721 182283 182370 101989 103028 126463 132032 156791 158202 483172 521515 1254395 1230443 468602 492851 140135 124633 150901 150636 183097 181518 167204 168355 101993 104869 324557 291121 847477 855318 232897 229897 306969 310067 373808 362803 367305 372825 371606 376642 339409 378429 842930 877399 602492 504643 333103 329204 384445 384172 391319 396479 389880 393009 431686 430477 759659 795556 40.75 68.0 2
09:58:22 2023-09-28 457641 460066 101901 98928 171206 171831 182527 181461 101920 104516 126356 131484 159099 157837 483427 518208 1252495 1241036 477694 494256 140015 124389 150407 150290 183167 181646 167237 167856 101993 102466 318837 290037 848693 852150 232391 230678 306465 309502 375286 364084 368156 371854 376493 376012 340712 376125 838888 884109 606765 514132 333645 327220 386794 385399 391541 394092 390752 395145 430365 432479 758027 790906 40.75 68.0 2
09:58:23 2023-09-28 462265 459922 101911 99242 171171 172105 182399 181909 102059 104516 126956 132032 159286 157872 483427 522667 1262965 1237117 472398 496120 139855 124389 152800 150773 183005 181717 170310 168622 101818 104748 322582 293468 842360 851690 231973 230103 306969 308974 374440 365322 366167 369907 373093 378631 341744 377350 842567 884655 625436 512852 333645 327750 382686 384208 392163 395301 390471 391826 433088 439365 758581 795556 40.75 68.0 2
09:58:24 2023-09-28 463936 459516 101901 98928 171166 171827 182527 181461 102059 104482 126652 131484 159133 157390 484111 517842 1249760 1234759 476387 495417 140467 124323 150794 150672 183028 179340 167170 168254 101999 104758 325388 291496 847913 854106 231252 230487 306825 310286 372131 367603 367822 369502 375016 378392 342298 377922 839192 886279 606765 507413 333717 327715 384445 384817 392198 397732 386308 393323 429049 438746 768919 790906 40.75 68.1 2
09:58:25 2023-09-28 458614 462506 101590 98961 168913 172036 182019 181748 101920 102709 126531 131320 158954 157755 484111 517842 1254310 1241036 476269 491395 140018 124270 152800 150290 183167 181264 167237 168355 101993 104680 324216 290637 863432 850485 231612 230648 306070 308023 372131 363964 367708 369835 373017 375487 340197 377654 838620 883483 606765 512875 333681 325778 385599 382450 390921 393817 386925 394233 429800 431798 759659 792028 40.75 68.1 2
09:58:26 2023-09-28 459845 460066 101835 98871 167342 171747 182897 181506 102256 102709 126672 131479 159438 157225 483245 522451 1246490 1227670 479464 493870 139064 124389 149986 151019 182738 181773 165938 168355 101818 104680 323289 291593 839494 855841 231287 230294 304708 307057 373843 361978 366424 368687 372198 376607 338624 376125 838855 878240 606765 508745 333717 327468 385021 383902 391319 395889 385151 394512 432384 430174 767827 793300 40.75 68.1 2
09:58:27 2023-09-28 459736 462519 101594 98904 171061 172105 181984 181495 101856 102709 125973 131286 159030 157610 482671 523036 1258056 1233566 474179 492540 139048 124270 150584 150290 182877 181320 170513 167856 101818 104502 324453 292626 843565 853362 231327 229684 306933 308357 374226 364631 368716 369618 369984 377859 340712 377350 842567 887162 605336 508897 333067 328671 383356 381878 391816 395160 387197 389784 429049 432711 759659 793263 40.75 68.0 2
09:58:28 2023-09-28 459227 459958 101422 98805 166910 172001 181661 180922 101824 104482 125939 131320 157085 157935 483354 522964 1254347 1232498 475629 492887 142411 124423 152516 150740 182010 181625 170275 168856 101643 104536 323289 291617 835964 852897 231252 229254 306501 309192 374404 363100 367708 369871 371050 377468 338624 376816 840112 880732 609709 510629 334397 327220 386079 384208 390373 394127 386925 392139 432914 430832 755720 794991 40.75 68.0 2
09:58:29 2023-09-28 459688 460098 101910 98867 167738 171831 182399 180956 101920 104338 126531 131484 159099 157355 484490 516862 1249555 1233566 478188 496120 140081 124256 150865 150605 182993 179088 167136 168220 101790 104801 322363 290903 844519 852897 230462 229897 306070 309958 375286 364191 368230 367543 370979 375417 340569 375640 839451 891049 603906 509006 333645 325743 384409 382414 392092 395854 387707 392139 429653 433016 764417 793190 40.75 68.0 2
09:58:30 2023-09-28 460568 460134 101519 98862 168913 172070 181960 181759 101900 104448 125906 131377 158961 157830 483318 514094 1254273 1240999 474106 492122 140018 123947 152908 150016 183097 178585 167204 167823 101855 104435 321229 290155 847656 850448 231216 229183 305173 309410 373698 362521 366631 369763 371831 376268 338624 377350 839451 884619 598263 510593 334048 325672 384409 383224 391872 395270 386000 393250 427738 430138 756356 790272 40.75 68.1 2
09:58:31 2023-09-28 462792 459746 101557 98525 167599 171243 182781 180612 102497 102391 126746 129011 156901 156672 483245 522047 1245330 1228983 479657 492851 138752 124237 150268 150190 182229 179520 170135 168554 101576 104430 321436 293127 843721 857748 229746 229932 306070 306802 376080 363980 368230 366403 369907 376309 337568 377019 837666 877399 605336 507413 333681 325409 382996 382987 391319 395231 386608 391476 430971 429874 767827 793227 40.75 68.0 2
09:58:32 2023-09-28 459126 460107 101447 98867 170986 171558 181788 180887 101793 104343 126288 131308 156540 157575 483936 520687 1259877 1236237 470474 492504 140018 123947 152978 150257 183167 178585 167237 167755 101643 104435 324679 291048 849559 853362 231175 228546 306825 308901 373698 365527 368156 369618 369911 375560 339469 376062 841229 887162 593774 507498 333574 330136 383898 382682 392426 396205 389916 392193 427067 431119 753459 790869 40.75 68.1 2
09:58:33 2023-09-28 460209 459953 101388 98730 166537 171813 181776 181540 101931 104415 125939 131666 156575 157575 485312 523036 1254273 1233529 475290 496472 138873 124389 149952 150706 181975 181809 170100 168588 101295 104613 322363 292249 849877 852897 230537 228988 305854 306802 373772 364494 366891 369206 369871 376572 337568 375942 838888 883515 601941 510556 332059 325778 382650 383058 392149 395548 386272 390887 431650 430477 759792 793263 40.65 68.1 2
09:58:34 2023-09-28 463432 460098 101523 98862 171185 171558 182492 180887 102059 104237 126706 131274 159030 156847 484454 516862 1251332 1232615 478408 492504 140015 124223 150829 150572 182923 179088 167021 167755 101719 104656 323753 291567 843888 856495 229746 229148 304565 308538 373588 367082 366940 367471 369871 376532 340126 375347 839130 887162 602668 507054 333103 325672 385225 382142 390612 395854 386882 390887 426432 432750 764996 789712 40.75 68.0 2
09:58:35 2023-09-28 459975 462492 101423 98801 171026 171524 181949 180922 102027 102567 126255 131484 156672 157320 484454 518208 1249489 1240645 476944 494090 139134 123947 150734 149916 182587 178585 167088 167755 101610 104290 324216 288523 845069 849847 230462 228472 304245 309410 373957 363980 366040 369206 370979 375739 337568 376812 837631 883921 605336 510593 331556 325182 384103 382953 391319 394437 385151 392066 427067 429161 754733 788557 40.75 68.1 2
09:58:36 2023-09-28 462293 460098 101557 98392 167692 170979 182527 180282 101989 102286 126834 129011 157025 156603 484614 522855 1242949 1226593 479694 495491 139134 124051 150268 150123 182553 181666 170408 167789 101688 104290 324453 290606 839708 856531 230104 228847 303320 308538 372096 362953 367188 368096 371015 376797 336009 377083 835850 875539 598263 507413 334048 326654 383295 381842 390215 394092 386608 392103 429955 427850 763297 790869 40.75 68.0 2
09:58:37 2023-09-28 466833 460138 101349 98533 170990 171524 181915 180887 101868 104270 125906 131183 156505 156847 483391 514058 1245127 1229567 476154 492851 140114 123540 152836 149330 183132 178460 167204 167490 101818 104113 318348 288378 850967 856531 229988 228437 305209 309410 370024 362953 367969 367507 369319 374017 336551 377350 838260 879417 600554 505976 331556 325672 383223 381603 388020 396835 387432 390887 427675 427300 764435 791809 40.75 68.0 2
09:58:38 2023-09-28 461249 462669 101350 98735 171298 171693 181776 181575 102021 102638 126187 131666 156603 157355 483427 521421 1254507 1231320 471991 492887 138968 123947 150440 150123 182553 178585 170443 167789 101295 104290 322363 291327 844761 854106 230497 227764 305173 306802 372392 360875 366076 368651 370020 376532 335468 376545 838852 875503 605336 508647 332392 325707 383356 381878 388020 394714 385693 389712 429991 426615 754682 793227 40.75 68.0 2
09:58:39 2023-09-28 459594 460138 101523 98496 171026 170979 181984 180567 101862 104165 125939 130843 158995 156812 483391 519674 1248668 1233566 479532 492122 138916 123743 150336 150605 182726 178819 168944 167721 101649 104589 323753 290903 843322 852750 228892 228651 303816 306870 373170 363065 366928 367871 369984 375439 338552 373338 837072 888258 598440 507413 332563 326472 383356 382682 392426 394057 385514 389712 427111 430138 762756 790608 40.75 68.0 2
09:58:40 2023-09-28 459594 463168 101179 99039 171124 171370 181753 180887 101798 104304 125872 131172 156291 157355 484454 517075 1250683 1239163 476710 492158 142606 123829 149915 149983 182842 178585 168460 167755 101610 104290 321724 290286 848582 850448 229782 228437 303213 308538 372643 363723 364932 367543 369871 374649 336551 373976 838855 885444 605336 510593 331556 324692 383259 382142 390215 394160 386608 390887 426432 427992 757486 790608 40.75 68.1 2
09:58:41 2023-09-28 464146 462773 101552 98459 171065 170979 181984 180392 101920 104059 126322 129011 156831 156568 484504 525784 1244718 1227231 479768 495491 138656 124051 149530 150156 181941 181447 170170 167789 101295 104290 321294 290884 841170 856531 229069 228792 304631 306550 371504 360911 367188 366403 369871 376268 335503 375676 835850 875580 605336 507413 332059 324636 382686 381842 388020 393472 385514 390923 431321 426677 764417 789712 40.75 68.0 2
09:58:42 2023-09-28 465396 462778 101072 98501 170716 171489 181788 181149 101798 104270 125872 131393 156246 156847 483354 517667 1243288 1229567 474850 491431 138916 123540 149986 149776 182553 178460 166642 167258 101329 104079 323065 288414 848682 857139 229033 227729 303320 309256 372117 360875 367188 366439 369319 372375 337593 376245 837072 879779 606765 505976 332392 327967 382990 381603 387948 393782 386608 390887 427796 425349 759949 790646 40.75 68.0 2
09:58:43 2023-09-28 462265 463177 101253 98973 171023 171421 181776 181322 101824 102567 125838 131502 156429 157320 483391 522964 1249760 1235142 473291 492887 142272 124151 149638 150257 181675 181681 170065 167856 101261 104468 323753 292528 839185 852897 229069 227376 304245 305400 371800 363466 364969 366991 370020 376797 335539 372811 839451 878790 603906 509042 332156 325146 382814 381539 390766 393606 386608 387448 429067 427885 753459 792975 40.75 68.0 2
09:58:44 2023-09-28 464592 462515 101171 98661 170747 171014 181880 181184 101798 104270 125906 131002 158774 156847 484797 519823 1247782 1230443 476981 492504 142515 123573 150162 149776 182888 178443 168696 167688 101513 104410 322363 290939 859284 855318 228857 227907 304066 306297 369988 363980 367188 365340 370020 373208 340343 374733 837072 883296 605336 505719 331592 327237 383356 378885 390215 394092 385514 387484 426179 427921 765083 787405 40.75 68.0 2
09:58:45 2023-09-28 459468 462456 101167 98492 170990 170834 181915 180658 101729 104021 125906 130877 156578 156603 484454 516826 1248668 1233603 478408 492887 142342 123573 149952 149776 182010 178335 170135 167523 101261 104079 325037 290879 848030 850485 228288 227764 303320 305866 372117 363980 364932 364720 370020 374351 336551 371651 835887 886534 609709 504643 331556 324636 383356 381872 391319 394714 384314 387448 427457 427957 759949 788521 40.75 68.0 2
09:58:46 2023-09-28 466751 460179 101006 98636 170557 171370 180836 180922 101735 104126 125906 130968 156246 157330 483099 524479 1250045 1221957 475889 495491 138725 123881 149915 150190 181837 179088 166462 167789 101261 104218 321229 293040 838524 855805 227580 227376 304709 304604 373170 360911 366113 364458 369463 375475 334530 373939 837072 875704 603906 504544 331556 326545 381698 382682 388020 394092 384314 387339 427841 426615 764454 791809 40.75 68.0 2
09:58:47 2023-09-28 465506 463168 101171 98462 170478 171014 181627 180922 101804 104198 125872 131127 158740 156847 485520 518574 1239422 1229567 475999 492504 138751 123573 149811 149776 182553 178585 170240 167639 101295 104113 324216 288513 852691 856446 228323 227024 302363 306442 370024 360839 366631 366403 370020 372933 336093 375108 834630 878790 598263 505976 332156 323750 382113 381603 387603 394714 385514 390299 425167 424731 758838 789484 40.75 68.0 2
09:58:48 2023-09-28 461440 463214 101084 98640 168519 171302 181776 181364 101804 102425 125805 131411 156286 157180 484651 522824 1251570 1231740 475967 494348 142272 123947 149743 150257 181400 178981 167754 167823 100915 104290 323065 293053 836911 851690 228678 227024 303391 305243 373170 362953 363830 366110 369463 375739 338623 371651 838260 874145 599618 508683 331450 324922 381159 383224 390215 393606 386061 387375 428547 427549 753569 790906 40.75 68.0 2
09:58:49 2023-09-28 463973 463763 100863 98525 170408 171405 180801 181538 101645 104304 125872 131161 155595 157610 483427 522957 1248668 1229567 468638 492158 142342 123540 149952 149742 182425 178585 170170 167490 101261 104185 324332 291121 845119 854106 229033 226796 303996 306176 372117 360803 364417 367543 369427 374052 336056 374806 839451 873150 602492 504643 330980 327967 382705 382464 387042 392323 387395 387267 427368 427004 752775 793049 40.75 68.0 2
09:58:50 2023-09-28 461291 462778 101137 98156 170791 170708 181949 180612 101767 104059 125872 129116 158740 156702 485264 519117 1248668 1233566 479804 492887 142610 123507 149847 149230 182264 178050 170170 167523 101261 104041 322363 290883 848625 852150 227615 227535 303072 306730 370024 363723 363866 364173 370020 373492 336009 369488 834667 887162 601047 504643 332392 324816 382814 381064 389961 394160 383192 387411 424869 427549 759412 790309 40.75 68.0 2
09:58:51 2023-09-28 467412 463164 100858 98396 170646 171014 181374 181503 101709 104165 125906 131302 156385 156881 483427 525076 1250045 1224262 476196 496193 142401 123507 149882 150019 181837 178550 168260 167721 101054 104113 323517 292845 846124 857674 227475 226989 303320 304577 372117 360551 364677 363118 368907 374685 337117 372774 835887 874230 603906 505617 331323 326738 381159 382142 387984 394714 383119 386758 428813 425313 763370 790869 40.75 68.0 2
09:58:52 2023-09-28 464652 464050 101037 98433 170447 171014 181374 180853 101740 104126 125906 131127 156419 156881 485557 518574 1239422 1229567 476643 492887 142610 123304 152505 149672 182391 178085 170240 167225 101329 104079 328270 288378 849998 856483 228128 226356 302151 306802 370024 360549 365005 365304 370020 371818 335836 374505 834630 878020 599673 505259 331685 324528 381008 378885 386749 394160 385477 387484 426469 424017 761353 787405 40.75 68.0 2
09:58:53 2023-09-28 459126 459809 100940 98640 168441 171352 181707 180784 101697 102354 125805 131354 156177 157180 484651 522927 1252222 1229991 474953 492922 138345 123829 149079 149983 180861 181483 169792 168186 100814 104290 324453 292772 837391 852897 228323 226322 303072 304864 373170 360911 363280 366104 368943 375739 334494 369524 838260 878244 606809 507571 331215 324636 381159 382682 388020 392430 385514 387339 427438 426579 751969 791246 40.75 68.0 2
09:58:54 2023-09-28 466751 463823 100657 98425 170408 171405 180836 180922 104247 104304 125664 131161 155595 157355 484833 521090 1247070 1227818 471760 494000 142342 123507 149952 149330 181975 178335 170170 167490 101261 104007 325388 291775 845739 853957 228678 225936 303320 305759 370024 360259 364675 366991 368611 372933 333947 374012 838260 869816 606765 505976 330512 324692 381159 380774 385339 393008 386388 389302 427603 424002 753458 791591 40.75 68.0 2
09:58:55 2023-09-28 459878 464743 101007 98161 170805 170861 181788 180964 101735 102425 126153 130968 156212 156847 485937 519456 1250045 1238320 475186 492922 142342 123389 149952 149296 182010 178335 170205 167490 101261 104079 322942 290227 845398 850485 228128 226322 301481 305400 370024 360875 360654 365340 370020 371818 336786 371687 837072 879453 602477 508683 331215 324564 383356 378848 387948 391844 385514 387484 423746 425313 751969 786291 40.75 68.0 2
09:58:56 2023-09-28 463641 462773 101209 97993 170910 169930 181984 179713 101900 103915 125939 130662 158989 156197 485557 523072 1243374 1229539 482812 496860 138587 123474 149356 149709 182160 178353 168224 167688 101127 104343 322363 290191 847156 855841 229916 226744 302685 306226 370024 359752 364711 367100 369911 372933 333947 372847 833412 874266 594916 505259 330980 324323 383085 381064 386169 393284 384314 387448 425167 422796 760080 787405 40.75 68.0 2
09:58:57 2023-09-28 467845 460350 100863 98438 170903 170861 181627 180727 101735 104021 125906 130911 158519 156847 485593 516101 1245127 1227818 476784 492958 138968 122593 152481 149263 182877 177586 170275 170262 101088 104079 324453 290710 854297 855318 227421 226287 302399 305329 368839 360875 365042 363918 368611 370083 334494 372811 834667 881439 598263 503757 331450 324816 381159 378135 387675 394714 383155 386178 423627 424088 761100 787169 40.75 68.0 2
09:58:58 2023-09-28 464009 462855 100829 98496 167930 171625 181545 181551 101761 102425 125805 131388 155960 157250 484651 521998 1250369 1227818 472028 494384 142243 123304 150268 151214 181975 178335 169981 167523 101018 102568 321436 291121 845960 854712 228288 225902 302859 305472 370024 359210 363573 366146 367798 372375 333586 373411 838855 871690 603906 507413 330278 326277 381159 381064 385590 392119 386061 385870 427493 422430 751932 788594 40.75 68.0 2
09:58:59 2023-09-28 466714 463431 100858 98193 170447 170708 181374 180282 101740 103915 125906 130662 156276 156305 485593 523108 1245090 1220255 476306 493652 142075 123337 149217 149296 181687 178210 169897 167523 100915 104007 321089 292638 839366 857125 227193 226094 303356 304364 370024 360875 365005 363118 366365 372933 335836 369596 836479 875539 602477 503007 331450 324564 379015 381064 387659 394535 382864 387425 428280 424874 762907 791921 40.75 68.0 2
09:59:00 2023-09-28 463100 463682 100666 98706 167617 171558 180732 181461 104247 104304 125491 129370 155216 157040 485520 516826 1257021 1236968 471094 492887 142463 122593 149846 149296 182587 177550 170240 170297 101122 103902 323289 288604 870973 852897 228323 224890 302399 306226 368875 360875 363830 366726 367504 370153 340699 369488 838260 879435 595445 505976 329344 324600 381159 378207 387912 392466 386334 386178 423998 425077 749076 787206 40.75 68.0 2
09:59:01 2023-09-28 459881 463144 100800 98570 170373 170945 180801 180853 101677 104237 125872 131093 155595 157210 485557 520651 1250443 1229567 473502 492887 142272 122796 149743 149263 181687 178210 170135 167258 100881 104012 324453 291532 845267 854106 227580 225552 301904 303970 370024 359174 360618 365268 367174 372911 333550 371397 838597 874503 602477 509580 330512 324708 381087 381421 385411 391010 385131 385563 425888 422725 753497 791209 40.75 68.0 2
09:59:02 2023-09-28 461406 464091 100833 97997 170836 170774 181811 180392 101836 103954 125872 130809 158740 156236 485901 521000 1247782 1232652 479804 492887 142075 123101 149953 149296 181941 178085 170100 167225 100881 103940 324453 291084 844973 852897 226173 226287 301445 305135 369916 360911 362731 362757 367762 371227 337080 368269 832197 881136 599618 507413 331450 324550 381159 378776 388020 392084 381928 386142 426202 425313 760199 788548 40.75 68.0 2
09:59:03 2023-09-28 468107 464073 100796 98156 170377 171198 181672 180646 101804 102215 125805 128958 156177 156707 485374 522891 1248266 1220648 478408 494312 142173 122763 148974 149130 181733 178228 170148 167490 100881 104079 318837 292704 849060 857600 226806 225902 303284 304603 370024 360259 364380 362468 365558 372375 333947 369488 834630 873705 602477 503720 331450 324816 379015 378848 386749 393606 381659 387060 427373 422906 761100 791809 40.75 68.0 2
09:59:04 2023-09-28 467519 464086 100796 98132 170496 170708 180836 180853 101709 104059 125751 129116 156029 156812 485937 518208 1241184 1227818 476233 492887 142272 122425 149952 148520 182010 177196 170170 170346 101228 103835 323065 288414 855155 856347 226841 225587 301199 306262 367731 358346 363830 363082 367727 368979 333911 371651 833412 878020 605336 503364 330512 324780 382237 377567 386581 393294 382864 389191 423005 423858 760703 789670 40.75 68.0 2
09:59:05 2023-09-28 462537 465799 100661 98336 167970 170876 181201 180853 101720 104059 125664 130968 155595 157075 485374 522927 1250443 1228946 475629 493964 141881 123101 148835 149296 180861 178335 169792 167490 100881 104277 322363 291189 839248 854106 227228 224890 301445 304328 370024 359174 360582 364173 366658 372933 333803 369416 837072 873045 601047 504643 329285 324816 379015 381064 385590 390057 383192 387794 425446 422813 749696 788557 40.75 68.0 2
09:59:06 2023-09-28 467738 463759 100623 98065 170377 170437 180801 180282 104281 102000 125751 130752 155595 156668 485557 523072 1245090 1220255 474142 494000 142005 122593 149289 149024 180861 177960 169827 167191 100811 102601 323517 292209 844209 857089 226173 224855 302611 302941 369916 359752 364675 363047 365522 371227 333911 372401 837340 873779 602477 501331 329985 324780 378532 378596 385989 393463 382973 386201 424034 422796 759659 789484 40.75 68.0 2
09:59:07 2023-09-28 465506 463407 100629 98128 167379 170979 180732 181322 101587 104237 125337 131093 155595 157355 484833 518574 1254310 1239762 468638 492887 142480 122425 149426 149127 182010 177550 169981 170262 100915 103835 324203 288554 851819 850485 227580 224855 302270 304506 367731 359716 360654 365012 367468 369530 333947 369416 834667 874109 601047 507413 328646 324780 381698 377567 386749 390092 384895 385834 422661 422858 755166 787428 40.75 68.0 2
09:59:08 2023-09-28 465826 463436 100627 98132 170342 169930 181831 180612 101772 102286 125737 129011 155960 156707 485842 519776 1238954 1228983 478041 495491 142285 122425 149322 148991 181975 177516 166225 167157 101054 103801 324203 288545 851708 857748 226841 225360 303526 305759 367731 358346 363280 362793 367468 368685 333568 369524 831571 874325 605336 503007 330599 324323 381159 377301 384094 392395 381965 388527 422661 424002 760192 786310 40.75 68.0 2
09:59:09 2023-09-28 464807 464086 100722 97993 170403 170319 181374 180248 101752 102000 125664 130628 156029 156305 486700 519883 1245127 1229567 479464 492922 142075 122256 149289 149024 181687 178085 169946 170297 100777 103835 321436 291121 846180 854106 226139 225360 300531 303901 368839 360875 362731 363998 365594 370118 336311 367162 829772 883515 606809 504113 330512 323830 379015 377603 387330 392395 380779 387372 422410 426967 761674 787914 40.75 68.0 2
09:59:10 2023-09-28 467997 465067 100355 98234 167465 170911 180594 180749 101720 104059 125457 130877 155595 156812 484884 522083 1247782 1222480 471326 492922 142878 122425 149289 148719 181400 177960 169827 166696 100742 103835 323753 291532 848849 856531 226841 224317 302621 302977 368875 358369 362731 364173 365266 370118 333297 369524 836208 868878 599673 502615 328646 324816 378979 378135 383214 391259 383734 386512 423962 422810 751282 788548 40.75 68.0 2
09:59:11 2023-09-28 466501 462499 100619 97960 170342 169965 180801 180316 104214 102316 125664 130662 156029 156558 486282 519919 1236671 1226945 476798 492887 142040 122256 149289 149024 181400 177960 169827 170262 100742 103801 324453 288559 847385 855841 226173 224855 299340 304864 369395 358333 360654 362503 367762 369824 332792 369452 829774 875019 601047 504214 330131 322705 382237 378596 383987 391046 381783 388712 423818 423406 756430 786310 40.75 68.0 2
09:59:12 2023-09-28 459845 465510 100477 97960 167500 170403 180801 180282 104147 102141 125457 130628 155595 156782 485557 523144 1250443 1229567 474179 496508 141576 122763 148319 149263 180507 178085 167203 167490 100536 103835 324453 291872 834509 852897 226173 225087 300531 302977 370024 359174 359967 363047 364362 371783 333297 367198 834667 875503 605360 508708 329344 323866 379015 378848 385590 388859 381980 386512 426469 422134 750933 787962 40.75 68.0 2
09:59:13 2023-09-28 467832 464082 100619 97826 170342 169930 180801 180088 101682 101859 125457 130504 155595 156276 484870 523072 1242066 1217753 479804 496508 141773 122425 149011 149263 180793 178210 167320 167258 100536 103835 324453 291981 838325 855318 227435 225786 301765 302727 369664 358095 360474 362862 367699 371085 334522 371454 832592 871306 599618 504177 330512 321870 379015 378524 384221 390057 381185 386512 424070 423786 761063 786218 40.75 68.0 2
09:59:14 2023-09-28 459949 461842 100386 97830 167383 169930 180732 180282 104180 102174 125424 130628 155595 156668 484833 523036 1254785 1230443 472398 494348 142079 122256 148939 147919 181687 177550 169827 170227 100569 103835 318837 292082 843158 851690 226139 224473 301939 302693 367731 360042 360510 362468 363299 368979 333947 367090 836479 874109 599618 505976 328646 324780 377238 376434 386169 390057 381965 384218 421438 422866 754793 788363 40.75 68.0 2
09:59:15 2023-09-28 467891 464597 100420 98029 167735 170368 180698 180715 101645 102141 125563 128653 155595 156673 485557 517111 1240093 1226908 476269 494643 142139 122256 148974 148958 181653 177550 169792 170500 100569 103692 318837 291399 851901 854712 227596 224647 301416 302620 366334 359788 362731 363484 364974 367878 333947 368269 829772 874109 601047 503892 330044 322884 378979 377036 386785 391188 381185 386512 422697 423047 758301 786310 40.75 68.0 2
09:59:16 2023-09-28 464009 463082 100137 97989 167033 170742 180447 180853 104080 104021 125078 131002 155487 157361 485937 519307 1250720 1237117 471326 496120 142075 122088 149638 147817 181687 176983 170100 170157 100742 103692 323753 288523 858143 852897 226841 225400 301339 303865 366627 358669 360582 364173 366140 367586 333839 367715 834667 874506 603906 507498 328391 324600 377216 376291 386333 389915 383909 384579 421258 424002 752648 787428 40.75 68.0 2
09:59:17 2023-09-28 467780 464990 100382 97826 167899 170437 180801 180248 104180 103915 125457 130628 155492 156558 485557 518208 1239694 1226073 475896 492922 141877 122172 149289 148415 181400 177515 169827 170227 100742 103625 323289 288450 847842 855841 225789 224126 298712 304828 366627 357830 360618 363998 366622 367586 331785 369119 829540 873817 594035 503007 329111 322884 379015 376470 382641 390092 380779 384985 421402 422810 758042 786310 40.75 68.0 2
09:59:18 2023-09-28 459881 464990 100480 97793 170373 169858 180836 179963 104247 101578 125457 130594 155595 155801 486282 519153 1244207 1229567 479124 492851 141881 122256 148696 147919 180861 177550 167437 170227 100536 103692 321436 290974 844135 852897 225837 224507 299340 302941 367480 360357 360294 362717 365123 368873 333731 368083 832319 882453 595445 505076 330278 322323 378943 376470 386785 390355 378528 385927 422661 422858 759659 787354 40.75 68.0 2
09:59:19 2023-09-28 467781 462757 100369 97822 167024 170437 180481 180533 104147 102000 125337 130628 155487 156817 484833 523036 1245127 1220255 468638 497602 141645 122256 149150 148752 180896 177960 167320 170465 100536 103658 327025 292018 845409 856483 227115 225400 302193 301985 368285 358094 362731 363741 365106 369565 331534 367715 832233 865528 603906 502460 330044 323339 376708 378171 383286 391223 380066 384218 423998 423406 758874 787765 40.75 68.0 2
09:59:20 2023-09-28 465085 466454 100389 97964 166998 170876 180503 180715 101581 102179 125563 128653 155457 156637 485557 518388 1253613 1228983 472930 494348 142104 122172 148974 148448 181400 177373 169911 168246 100569 103625 324216 292022 850320 851690 227435 223434 302193 302481 365563 360030 359967 363741 362212 367878 333875 366574 835616 874145 595445 505617 328646 324551 376672 375306 385554 388894 381659 383910 420774 422099 749076 786310 40.75 68.0 2
09:59:21 2023-09-28 466458 465286 100107 97763 167028 169965 180447 180282 104003 103987 125044 130696 155595 156812 485557 521492 1245127 1224293 468638 494384 141842 122088 149150 147919 181435 177550 167320 170192 100466 103658 321436 291121 846032 855318 226139 223469 299585 301665 367437 355932 360256 363047 363370 368428 330746 369119 837072 868878 594035 504544 326856 323579 377554 377050 384669 388717 381856 384925 422554 421370 751393 787532 40.75 68.0 2
09:59:22 2023-09-28 461558 464738 100170 97489 170104 169713 181384 180144 104180 101859 125424 130538 155595 156533 486172 517988 1245127 1231777 479804 495381 141842 122088 149430 147817 181400 177515 169792 170157 100466 103482 324453 290227 847808 849883 227115 225666 298225 303119 366591 357591 358342 363998 365558 367330 331821 366610 832197 874433 599618 507266 328646 321609 379015 375869 383286 386547 378312 386512 421402 422810 749696 784080 40.75 68.0 2
09:59:23 2023-09-28 463158 462073 100382 97525 167266 169896 180767 180122 104113 101859 125078 130447 155595 156311 485557 523144 1250443 1227818 474215 496508 141580 122256 148005 149024 180507 178085 166853 167225 100123 103835 318837 293324 839130 851690 227115 225400 300986 302451 368875 358094 361593 363523 365957 369871 332612 368083 833775 874816 603910 508584 327963 322407 376335 378135 385012 387701 378118 384469 423637 423704 751579 786254 40.75 68.0 2
09:59:24 2023-09-28 466829 464957 100248 97489 167266 169627 180767 179679 104113 102069 125078 130594 155595 156305 485557 516898 1244261 1227818 478445 492922 141808 121920 149011 148420 180827 177550 167320 169954 100328 103482 324216 290879 848447 852897 225837 223469 300452 302021 365563 358705 360003 360893 363335 367330 333604 367895 830231 874217 595445 501122 328646 321870 377805 374181 385283 390057 378226 385108 418897 424002 759659 784080 40.75 68.0 2
09:59:25 2023-09-28 466169 463220 99936 97956 166764 170708 179968 180853 104046 102353 125011 130843 155060 156812 484797 518574 1252720 1231320 468566 494348 142005 121753 149254 147512 181779 176912 167672 170086 100646 101968 323517 290347 859356 852750 227435 224398 299444 302727 365277 358983 359244 364697 362177 365655 332756 368156 837066 879406 599618 504471 324775 323830 377202 374564 384364 388824 381928 383873 418861 423406 748271 786310 40.75 68.0 2
09:59:26 2023-09-28 466746 465058 100103 97689 167033 169862 180732 180088 104080 101859 125044 130659 155561 156276 486245 518574 1236760 1224293 476269 495344 142040 121753 149254 151287 181814 176382 170065 169898 100536 101719 324453 288486 858320 855318 225837 225348 300452 302409 364324 356409 360510 360929 363264 367834 331713 367162 829700 874193 595445 502460 328646 321513 377769 377032 386581 390629 381185 384888 418719 423596 760042 783785 40.75 68.0 2
09:59:27 2023-09-28 468001 466152 99945 97833 166907 170284 180162 180533 104046 102040 125289 128653 155276 156742 485177 520651 1248266 1220255 471289 492922 141640 122088 148976 147919 180793 177550 167320 170394 100330 103558 323517 291532 848849 856531 227115 222711 299549 302880 366298 358151 360546 363998 362177 367551 330746 368233 834002 866387 616908 500696 326613 322849 376335 376206 380892 389439 380779 383023 421366 420886 751895 787083 40.75 68.0 2
09:59:28 2023-09-28 466380 463176 100107 97464 167033 169896 180732 179963 104113 102035 125044 130569 155492 156271 486282 518316 1234029 1222480 476269 492851 141739 121920 149011 147715 180827 177479 167320 170086 100433 103486 322363 288450 844487 856531 225837 223244 297847 302941 365491 355611 359424 360893 364689 368763 329497 369878 829922 871306 596759 501331 327963 320682 378799 376183 384124 388788 378492 385381 420702 419973 753993 783970 40.75 68.0 2
09:59:29 2023-09-28 459845 465067 100103 97489 167730 170624 180732 180213 104113 101929 125044 130594 155561 156498 486245 526140 1248668 1227818 474179 495344 141507 122172 148284 148752 180507 177550 166853 170227 100330 103591 320509 291290 843550 852897 227115 224995 298642 301104 367731 356409 357767 363741 362720 368943 329711 367895 832160 865456 596759 505682 327111 321692 376636 377567 382069 386477 378565 383873 423293 420886 749335 788548 40.75 68.0 2
09:59:30 2023-09-28 469098 464738 100001 97460 167033 169862 180447 179929 104080 101578 125044 130560 155310 156276 485520 523108 1241453 1216787 472731 496083 141507 121920 148284 147715 180632 177355 167086 170121 100158 103591 325047 292589 840661 857674 225729 225328 301303 300680 366742 356267 360366 360569 362722 367738 331897 368156 830231 871489 590169 501805 328646 320789 375471 376434 382033 387595 378265 382987 422328 420886 757692 787428 40.75 68.0 2
09:59:31 2023-09-28 463573 464524 100066 97489 167024 169862 180196 180088 104080 101831 125011 130526 155310 156018 485557 519919 1254310 1231320 468530 492922 141872 121753 149115 151287 181653 176417 167554 169849 100364 101719 321436 290637 848494 851690 225837 223768 299095 301068 364360 357256 358342 363484 361093 367576 331749 367635 833142 878020 598189 504113 324703 323339 376071 374110 383214 390124 380561 382695 421556 422333 746989 783859 40.75 68.0 2
09:59:32 2023-09-28 468804 465405 99970 97695 167196 169828 180412 180088 104080 101578 125044 130560 155113 156555 485864 519307 1235907 1223054 476123 494119 141808 121753 148976 151322 180827 176382 167554 168221 100536 101719 322147 288414 849798 856531 225837 222745 297738 302445 364069 355339 359424 360857 363838 367317 329746 367126 830231 871654 594035 500696 327609 320896 378374 374110 383039 388859 378190 385344 418202 419928 756393 783970 40.75 68.0 2
09:59:33 2023-09-28 459798 464743 100112 97432 167370 169324 180732 179395 104113 101578 125044 127942 155453 155623 486245 519081 1241490 1229567 480171 492887 141542 121753 148629 151356 180793 177195 167203 169968 100192 101719 327376 290843 841452 850485 225621 223400 299568 301068 365456 358058 357731 360495 363264 366456 331462 365674 829384 880327 596223 505507 328500 320457 377023 375091 384221 387489 379293 383837 418897 422810 755692 785961 40.75 68.0 2
09:59:34 2023-09-28 470568 465071 99939 97456 166764 169745 180525 180110 101442 101578 125011 128467 155310 155801 484833 523036 1241218 1216787 471362 493616 141706 121920 148420 147715 180793 176947 167203 170157 100020 103415 325638 291981 860186 856446 225837 227184 301156 300611 367172 356409 360256 362971 361129 367295 330478 367450 829736 866423 599618 499210 324775 322813 375471 375234 381498 390021 378492 382409 420738 420886 755219 786310 40.75 68.0 2
09:59:35 2023-09-28 467183 464743 100107 97365 167383 168822 180767 179645 104080 101578 125011 130526 155177 155801 486282 523036 1232296 1220708 478940 492851 141473 121837 148284 147715 180507 177231 166853 170121 100123 103486 327142 290843 838641 857674 225765 225348 297559 301808 366448 355197 358739 360713 364249 369651 329035 368679 829054 868878 595445 501513 327355 321202 378338 376098 380892 387701 377356 385198 421366 419008 756797 784043 40.75 68.0 2
09:59:36 2023-09-28 459917 464953 99932 97423 167028 169623 180447 179679 104080 101578 125044 128412 155345 156271 486282 526919 1248668 1226945 475326 494348 141507 121920 148284 147715 180507 177231 166853 170121 99882 103520 323749 293260 844469 850448 225837 222058 299095 299210 366591 357519 357193 360857 360014 367295 331247 365966 829772 873632 598189 505259 327147 320860 373821 375270 383250 386207 377924 381542 421115 422486 751282 787569 40.75 68.0 2
09:59:37 2023-09-28 468107 463443 99907 97726 166532 169896 180127 180248 103903 102000 124838 130685 155060 156305 486282 522227 1245127 1217209 468638 494606 139943 122088 148357 150000 180689 177213 167285 168176 100230 101826 318837 291675 846552 857748 225837 226953 300561 302024 365491 357914 360112 362971 360518 366712 329711 369018 830947 865125 598263 499210 324703 322323 374382 374217 382228 388859 378528 381527 420075 418973 753720 785961 40.75 68.0 2
09:59:38 2023-09-28 459953 463434 99765 97460 166799 169358 180162 180041 103903 101859 124838 130560 155060 156271 485520 518283 1245127 1235358 474179 493616 141606 121753 148733 151287 180793 176417 167203 169849 100192 101649 322363 288559 847545 848009 225837 222556 297955 301736 364360 356123 356119 360929 363299 367576 329497 367078 832481 876298 598189 507229 326431 320170 377661 374039 384396 387657 378348 384543 421519 420886 749335 782858 40.75 68.0 2
09:59:39 2023-09-28 465863 465400 100107 97356 170104 168822 180767 179112 101656 101578 125217 127942 155492 155515 486282 523108 1234081 1221124 479804 492887 141473 121920 148284 147715 180222 177515 166818 170121 100089 103448 323517 291460 844166 855318 225837 223400 297955 302024 366334 354273 358055 360241 363045 366747 330489 367635 827879 865812 599618 501477 328145 318887 376636 375306 382769 386512 375587 383602 421402 418973 758581 785961 40.75 68.0 2
09:59:40 2023-09-28 465030 464747 99907 97264 166791 169358 180162 179395 104008 101578 124838 127942 155310 155623 486282 520188 1239422 1224256 478174 492851 141375 121753 147970 147512 180507 176947 166853 169933 100089 101719 323517 290710 849347 852897 225693 224398 299605 302232 366145 356338 358992 359554 364075 366952 331104 365784 828943 873668 599618 499599 327111 320339 377968 372954 382606 387701 376152 382409 419473 421550 758581 783092 40.75 68.0 2
09:59:41 2023-09-28 468770 463474 99732 97460 166532 169627 179877 180323 103865 101578 124633 130594 154952 156305 485557 524479 1243288 1221994 471326 492922 141310 121753 148284 151356 180507 176417 166853 169968 99882 103448 323517 291084 845960 855318 225837 223140 300298 302666 364907 353741 358306 362971 360841 367834 330489 368826 829772 865090 598189 501440 324631 321285 374417 374110 381689 386242 378528 381833 422153 418100 750178 787083 40.75 68.0 2
09:59:42 2023-09-28 465104 463073 100112 97128 167383 168788 180801 179220 104113 101437 125078 127853 155595 154833 486282 527275 1232333 1220255 479804 492922 141178 121753 147922 150281 180266 177231 166678 166246 99749 101826 322582 291593 837772 857139 225837 225031 297955 303787 365491 354273 357229 359554 362177 366712 330489 367114 827879 866278 598189 501477 328145 319048 376071 375834 382228 386477 377414 383023 421079 418678 758581 784043 40.75 68.0 2
09:59:43 2023-09-28 462592 463443 99765 97522 166532 169324 180162 179679 103975 101578 125011 130388 155095 155766 485937 526140 1250443 1226073 474179 494348 141507 121753 148284 147512 180507 176912 166853 169849 99882 101719 325874 292845 845561 850448 225837 226989 300452 300745 364396 356445 357193 360785 361006 365620 330478 364859 829772 876997 595445 503820 324451 321692 375832 374003 384941 387930 379563 378362 418719 421335 749002 785961 40.75 68.0 2
09:59:44 2023-09-28 469440 463447 99878 97366 166912 169324 180196 179753 103903 101578 124977 128119 155095 155766 486282 518283 1239422 1222517 476643 492887 141542 124646 148663 151218 180861 176382 167320 169577 99882 101438 324693 290879 851133 852897 225202 223768 297955 302739 362181 356409 358342 359698 360841 365736 329497 366521 827879 872343 598189 498506 324775 320052 374417 371839 380892 387666 375887 381833 418403 419963 756430 780531 40.75 68.0 2
09:59:46 2023-09-28 463973 466381 99732 97290 166562 169313 179968 179847 103903 101859 124599 130594 154849 156305 485937 516749 1248668 1233566 472028 492540 141507 121586 148319 151252 180632 176417 166853 169814 100192 101438 322015 288486 851533 848009 225837 226793 297883 302880 366145 357661 358889 360785 362071 365629 329106 365784 830157 874666 598189 505976 324667 318568 376672 372693 383274 384720 377924 383060 416959 419928 745893 781712 40.75 68.0 2
09:59:47 2023-09-28 466501 465613 100005 97124 167024 168520 180481 178582 104046 101578 125011 128078 155345 155515 486282 523036 1230514 1220255 480896 492922 141179 121753 147694 147614 180222 176947 167061 169968 99882 101649 324216 290742 839670 855318 225202 227184 297500 301560 365199 353706 357193 360591 362212 365655 327229 366818 827879 866387 598189 501477 326613 320141 376636 374217 381958 386512 375060 383023 420111 417727 757914 785535 40.75 68.0 2
09:59:48 2023-09-28 469107 464559 99770 97298 166795 169090 180162 179520 103903 101578 125011 127942 154952 155658 486282 516826 1241184 1224293 479192 492922 141507 121586 148319 151252 180586 176700 167494 167776 100198 101686 321229 290734 848012 854638 225094 224241 297919 302024 362689 356445 357803 359433 363488 366293 330478 364823 827879 875539 596759 501032 327147 318887 374417 373549 382945 385937 375024 381869 418202 421218 755284 782460 40.75 68.0 2
09:59:49 2023-09-28 469885 463443 99736 97298 166527 169358 179593 179679 103936 101578 124805 128255 155095 155801 485937 525223 1241490 1215058 472028 492922 141195 121586 148597 147309 180507 176912 166853 169849 99849 101719 322231 291569 845739 857139 225519 223140 297530 301280 364069 354308 358342 360821 365455 367317 327724 367114 827321 865163 589807 500283 324523 322571 375795 374863 383039 387560 378218 378362 420776 418500 756245 786310 40.75 68.0 2
09:59:50 2023-09-28 467841 463465 99765 97294 166799 169358 180162 179679 101367 101578 124924 130380 155095 156027 486714 519492 1235321 1223736 476159 495491 141966 121502 148556 149128 180724 176347 167320 167073 99849 101438 324203 288342 851006 855318 225202 223611 298027 301987 364841 354308 358306 359698 360301 365223 328715 367364 827879 870524 592626 498470 324739 319370 374382 373579 381958 387394 375623 381563 415104 418385 757486 779426 40.75 68.0 2
09:59:51 2023-09-28 465104 463479 99591 97286 166532 169358 179627 179679 103903 101578 124633 130380 155341 156305 486282 521090 1243288 1222517 474614 494000 141310 121586 148284 151287 180222 176453 166955 169814 99816 101438 323517 291121 846552 852897 225571 222984 297955 299175 366145 355569 358852 360352 361006 366730 328623 366931 832000 863687 591217 503181 324631 319819 374382 373847 381150 387046 380643 380647 418496 416521 747210 785961 40.75 68.0 2
09:59:52 2023-09-28 462866 466027 99761 97025 167024 168629 180447 179078 103936 101507 124838 127765 154991 155550 486282 519153 1241490 1229567 479464 492922 141310 121586 148145 151252 180507 176417 166701 169577 99849 101438 324102 290227 846552 849847 224885 226829 297955 301170 363268 355090 358020 358616 361129 366544 327759 363207 827879 877399 599560 505259 326649 320294 374453 372990 380928 383077 376880 381869 419031 419669 749696 781749 40.75 68.0 2
09:59:53 2023-09-28 465090 463510 99591 97261 166532 169324 179627 179473 103903 101578 124599 127942 154845 155766 485593 523736 1251607 1226945 468602 493652 141507 124577 148319 149478 180507 176223 167215 167623 99958 101686 320162 290533 855763 850302 225130 222721 299641 300993 364852 355339 358782 360785 361006 365736 329461 364859 829700 875539 596759 501513 325707 321216 372667 371839 380928 385059 377320 378398 417187 419008 746077 783414 40.75 68.0 2
09:59:54 2023-09-28 468111 463470 99562 97356 166562 168822 180002 179395 103936 101578 124805 127942 154952 155515 486282 518574 1235907 1222517 476710 492922 141576 124577 148768 151043 180861 176065 167203 169354 100123 101298 323517 288414 857437 855318 224885 223140 297955 301810 363822 353246 357229 359121 359762 364640 327724 366558 827879 869853 599618 495666 324739 319605 376898 373962 381813 386948 378487 380575 417922 417585 756209 782348 40.75 68.0 2
09:59:55 2023-09-28 459881 466687 99761 97096 166912 168546 180196 178954 103936 101578 124805 127909 155095 155299 486282 522217 1244261 1233842 476834 495491 141562 121502 147900 149303 180369 176241 167168 167776 99849 101438 318837 288554 846841 851331 225519 222984 297818 301810 362146 354273 357946 360857 360553 365188 327724 364565 827357 873705 596759 504507 323646 318887 375507 371874 382228 383077 377320 381833 415104 418349 746261 781421 40.75 68.0 2
09:59:56 2023-09-28 465396 463434 99736 96830 167033 168254 180447 179027 103831 101578 124599 127942 154596 155299 486282 524479 1228735 1220255 479014 492887 141080 121586 148042 151252 179687 176417 166585 169814 99816 101438 326908 290191 850390 855318 224885 223140 295959 302024 363814 352152 359435 359411 364039 366551 328404 365820 825352 864945 595445 501745 324523 321202 376335 371839 379006 385363 377682 382425 418258 415832 753720 780568 40.75 68.0 2
09:59:57 2023-09-28 463854 465323 99595 97356 166033 168822 179593 179361 103836 101578 124566 127942 154527 155623 486282 523108 1243215 1222480 473837 492887 138409 121586 147491 151392 179460 177036 166353 170086 99645 101438 323517 291593 835133 852293 225202 222984 297955 298686 364907 354202 357476 359662 361006 367834 326700 363684 830231 869507 577486 504507 324102 318887 373750 374146 382228 385751 375852 378434 418897 417691 746040 785924 40.75 68.0 2
09:59:58 2023-09-28 469440 463443 99566 97264 166372 168788 179968 179361 103836 101578 124599 127942 154811 155623 486245 523108 1239422 1213799 478853 493616 141109 121419 148042 151183 179653 176382 166585 169898 99753 101618 321647 292589 847100 857748 224003 223140 297919 299642 366145 355894 359509 357704 360970 366801 326700 364271 829811 866351 596759 499256 326613 317889 375795 376232 381150 385024 376043 378470 418825 416486 758581 783612 40.75 68.0 2
09:59:59 2023-09-28 466481 463434 99699 96934 165998 168788 179593 179361 103798 101474 124599 127942 154918 155480 485901 524479 1250647 1227818 468638 492922 141473 124629 147797 149164 180438 176312 166818 169709 99782 101405 320162 291596 844841 850412 224885 222827 297495 300138 364080 354273 358020 359121 359919 365188 328449 363427 829700 874912 595330 501477 324367 319983 373975 373962 383237 386731 378034 378218 417006 418830 748655 783724 40.75 68.0 2
10:00:00 2023-09-28 466458 464447 99387 97261 166028 169207 179593 179645 103836 101578 124223 128310 154561 156127 485901 522921 1244261 1219567 473192 496860 139078 121419 147971 150534 180084 176241 166631 167776 99682 101405 322582 291702 842215 856531 224533 222266 297671 301954 363233 353175 357193 359375 360282 365736 327194 364823 829054 863869 595445 498194 324667 318852 374240 372990 381689 386207 376273 378362 417580 416486 755757 784007 40.75 68.0 2
10:00:01 2023-09-28 466481 465801 99286 97124 165847 169324 179525 179645 103836 101578 124566 127942 154561 155766 486282 518388 1249724 1227818 468372 493581 141276 124473 148005 149268 180472 176188 166818 167155 99816 101265 322363 288491 849508 852293 225202 221856 297955 299175 363822 353954 358020 360749 360717 364065 330489 363430 832000 877071 596759 501295 324551 320682 375300 373470 382228 386839 376717 378362 417404 418100 746017 783017 40.75 68.0 2
10:00:02 2023-09-28 466422 463479 99396 97356 166097 169222 179955 179507 101646 101791 124499 128297 154459 156132 486098 522047 1242912 1218519 471022 494384 141143 124577 148005 147309 180153 176347 166585 169744 99508 101265 319467 291532 846814 855318 225043 222167 297955 299719 362653 354388 356155 359698 360716 365736 328623 365966 829642 861991 594035 499256 323383 319854 374240 371874 381150 385937 377950 378326 416340 416486 750795 783649 40.75 68.0 2
10:00:03 2023-09-28 466407 464845 99358 97128 166033 169324 179275 180038 103731 101578 124156 130436 154278 156271 486282 519016 1245127 1229954 468638 492851 141263 124542 148597 149338 180187 176065 166585 167307 99714 101265 325388 288198 851264 850941 225303 222913 296830 303731 364080 355894 357583 360061 360934 364533 329481 363427 829054 872515 596759 502788 324091 319332 374346 373052 381507 385373 376152 378470 417726 416486 742764 779389 40.75 68.0 2
10:00:04 2023-09-28 466751 463439 99391 97056 166795 169811 180127 178920 103870 101507 124532 127942 154561 155515 487316 522191 1231925 1220255 476798 492887 141136 124629 147488 149373 179903 176347 166585 169744 99645 101265 318837 288563 852333 855318 224497 222515 296358 300812 362689 353888 358020 358544 360014 365444 326943 364271 824221 865775 598189 498506 323646 316929 374382 371910 378970 386731 377194 381542 419660 415108 753184 782348 40.75 68.0 2
10:00:05 2023-09-28 468111 466577 99387 96761 166416 168512 180127 179044 103870 101404 124480 127853 154493 154798 486282 519153 1239422 1222480 481395 496472 139300 121419 147971 151361 180084 176206 166537 167541 99682 101405 322582 290010 846290 850485 223281 223140 297081 301097 363934 354237 356971 357933 361006 364903 327546 360438 825462 875776 599016 502971 324631 316929 373226 373843 382769 385500 375209 378470 417994 418349 751282 779389 40.75 68.0 2
10:00:06 2023-09-28 470501 463403 99362 96769 165993 168520 179593 179078 103836 101578 124189 127588 154493 155264 486282 523108 1239422 1207989 476688 494348 140781 124508 147713 151148 179619 176347 166353 169507 99474 101405 324693 292018 840943 856531 223132 222515 297955 297789 362689 354889 358527 356356 359629 365772 328550 363430 829221 867078 596759 499256 324559 317747 374203 375699 381042 386530 375136 378362 417580 415832 755757 785401 40.75 68.0 2
10:00:07 2023-09-28 468775 466723 99391 96793 166063 168512 179559 179439 101577 101342 124671 127915 154459 155628 486172 518465 1237192 1222397 475413 492815 141332 124473 147832 148921 180507 175906 167086 166840 99816 101055 321089 288482 858621 856531 223831 222515 297081 300599 361010 354388 358782 357466 361006 362424 325716 364529 825499 868878 596759 498194 323874 319389 372109 372000 381150 385024 376346 378434 415020 417106 755247 778250 40.75 67.9 2
10:00:08 2023-09-28 468111 466777 99358 97100 165882 168822 179400 179679 103803 101578 124089 127942 154313 155766 486282 521456 1242066 1215422 472130 493964 141118 124681 147488 149164 179619 176347 166469 167307 99474 101335 322582 291166 843680 857674 224246 221573 297847 299111 364594 354352 359546 359796 359739 365010 328623 364677 829054 856442 595445 498194 325013 319228 373147 374108 379006 385328 376346 379392 416012 415832 751895 782460 40.75 68.0 2
10:00:09 2023-09-28 466833 464810 99286 96793 165732 168822 178993 179520 103731 101578 123870 130380 154313 156162 486282 518283 1247782 1231320 468638 492851 141045 124473 148007 151113 180222 176065 166585 166840 99645 101125 323521 288414 851976 850448 225043 221856 295959 299175 363053 352187 357513 360241 361006 363222 325716 362622 827879 871654 595621 501513 321651 320294 373785 372788 381150 385209 375887 382211 417404 419109 744314 781496 40.75 68.0 2
10:00:10 2023-09-28 463014 463479 99362 96769 166028 168671 179559 179078 103836 101437 124156 127765 154561 155480 486282 526103 1241453 1220708 473436 493616 138138 121837 147889 150744 179413 176771 165749 167776 99375 101405 322582 291726 845828 852150 224146 222132 297081 297536 363304 355318 355743 358508 360970 366801 325681 360474 828319 868264 592471 503364 322665 319389 374240 372990 381150 384668 376880 378059 417580 415867 744381 782821 40.75 68.0 2
10:00:11 2023-09-28 467809 464889 99362 96691 166033 167920 179593 178548 103870 101264 124189 127466 154811 154764 486282 519919 1239422 1224293 479583 492887 141045 124508 148390 149130 179653 176030 166419 167190 99474 101125 325638 290200 845409 850448 223567 222515 296663 300429 364080 353989 356682 358440 361006 364349 326700 360402 828041 876298 595330 503175 323994 318938 375300 373543 382228 384167 375026 378290 417259 417070 750400 778801 40.75 68.0 2
10:00:12 2023-09-28 463973 463479 99354 96761 166028 168487 179559 179078 103798 101342 124585 127738 154785 155524 486135 522964 1251295 1227231 471651 496193 138876 121252 148184 149234 179619 176188 166559 167741 99545 101405 321436 292845 840027 849847 223638 222061 297955 297897 364080 353706 355889 358351 358799 365736 326700 360438 829054 865420 593901 501477 322629 319090 372620 373579 381958 384668 376346 376022 417994 416521 746422 782497 40.75 67.9 2
10:00:13 2023-09-28 469501 464488 99387 96793 165998 168254 179559 179439 103836 101264 124156 127588 154596 154833 486971 518319 1235907 1221994 477018 492887 141131 124508 147488 148956 180472 176065 166469 167073 99474 101265 321294 290933 862591 854106 223132 222266 297818 299672 362835 356398 358454 356284 360318 363335 327546 362441 825279 870470 595330 498194 324138 319163 375264 373925 382228 385751 374907 378398 414696 417585 753035 779426 40.75 67.9 2
10:00:14 2023-09-28 464372 467054 99296 96869 165738 168988 179297 179542 104099 101409 124499 127765 154527 155264 486282 519518 1253613 1225998 472028 494384 141097 124508 147797 149198 179619 176030 166585 167073 99474 101125 318436 291408 846677 849810 223167 221701 298032 297464 363053 353210 356682 357466 358259 363512 326700 360438 829054 870501 601010 499989 322665 318604 372095 372000 381150 385209 376346 376058 414732 416486 747321 781121 40.75 67.9 2
10:00:15 2023-09-28 469834 464845 99358 97060 166033 168254 179559 178954 103726 101437 124123 127765 154561 154833 486282 518574 1234957 1221124 476747 492922 141276 124231 148042 148573 180551 175502 167215 166700 99614 101091 322582 288383 854021 855281 222989 221714 295816 300108 361010 354388 358020 356951 360138 361340 325681 362622 824841 865605 599261 498194 323155 316929 374240 372000 381150 384183 374605 377757 414948 416486 755331 777909 40.75 68.0 2
10:00:16 2023-09-28 469440 465280 98780 96802 165466 168788 178993 179112 103660 101578 123752 127853 154099 155623 486282 522631 1239422 1213221 471326 493616 140879 124439 147526 150903 179619 175819 166353 167073 99337 101265 322348 291532 845078 856531 223638 221129 296621 299473 363822 353888 358020 358040 358799 363548 325646 363720 827879 856406 594165 498046 325013 320074 373038 373543 378826 386839 375594 378390 417296 417336 754793 781675 40.75 68.0 2
10:00:17 2023-09-28 466783 463474 98784 96637 166033 172093 179843 178655 103693 101264 123970 127588 154459 155558 487441 525039 1230102 1218408 478830 495491 139078 121189 147593 148781 180050 175468 166353 166840 99474 100985 321089 289399 852967 855318 223096 221856 295343 300320 363053 351898 356971 356427 361006 362932 324933 363171 823055 866351 605360 495594 322629 319389 373261 372788 378329 385480 375474 378434 414696 413333 749696 778250 40.75 68.0 2
10:00:18 2023-09-28 462592 464810 99222 97024 165762 168220 179310 178548 103693 101264 123718 127588 154210 155299 486282 526140 1240573 1220708 474179 492922 138306 124542 146772 150972 179018 176347 165588 169814 99101 101405 325638 291945 829382 849810 223132 221665 296246 297392 365037 354780 355059 357251 359631 365594 327246 360258 827145 866894 592471 502396 324091 316894 373183 371874 381150 382928 375630 377190 416340 415214 744946 783649 40.75 67.9 2
10:00:19 2023-09-28 469922 467483 99151 96895 165745 168754 179173 179293 103812 101443 124089 127840 154390 155628 484651 522964 1239422 1211954 473910 496860 140786 124439 147078 148956 179460 176030 166152 167307 99304 101125 321647 292082 843240 856531 222399 221510 297081 297428 364080 353888 357766 357662 358295 364640 327233 360510 825499 863832 580266 497840 323682 316416 372657 374108 378970 385487 372947 376924 415721 413982 756393 781712 40.75 68.0 2
10:00:20 2023-09-28 465359 464818 99217 96629 165878 172320 179310 178548 103693 101297 124089 127588 154527 154833 486282 521492 1249555 1224330 468566 492887 141045 124439 147766 150624 179653 175223 166469 166968 99616 101130 327960 289937 850362 850941 222989 220334 296722 297392 360902 355104 355707 357466 357756 361375 325681 363214 829642 870388 596759 499599 322714 318639 373147 369871 379006 384398 376880 376058 414332 415540 739738 779389 40.75 67.9 2
10:00:21 2023-09-28 469169 464447 99217 96866 165882 172270 179559 178548 103693 101367 123937 127588 154561 154764 486971 518574 1230514 1220255 476373 492887 141045 124439 147766 150624 179937 175503 166353 166723 99474 100846 323289 287531 848605 855318 223132 221510 296246 300320 361010 351898 357007 356128 359919 360764 326771 362622 824878 866423 599618 498194 322402 316416 373338 369510 378682 386423 374615 380042 413529 414989 752775 778678 40.75 68.0 2
10:00:22 2023-09-28 462866 464814 98776 96631 166024 172285 179559 178232 103726 101264 123956 127588 154313 154798 486971 518352 1240719 1232498 477656 496193 138981 124543 147627 151010 179925 175485 166909 167073 99614 100846 321229 288450 861242 848009 224182 220882 295794 300320 361010 353888 355889 359146 359667 361340 331170 360474 826706 870624 595330 501513 322714 318951 372145 369907 379006 383517 376880 378095 414912 413982 741640 778462 40.75 67.9 2
[truncated: 155,244 more chars]
