# Supplementary material for: Methods for Estimating the Detection and Quantification Limits of Key Substances in Beer Maturation with Electronic Noses
Source: Sensors (Basel). 2024 May 30;24(11):3520. doi: 10.3390/s24113520 (PMC11175341; doi:10.3390/s24113520)
Supplement: Supplementary file 1 [file sensors-24-03520-s001.zip › Data/2-Phenylethanol/raw data/Day 3/10ppm3.txt]

Time Date R01 R02 R03 R04 R05 R06 R07 R08 R09 R10 R11 R12 R13 R14 R15 R16 R17 R18 R19 R20 R21 R22 R23 R24 R25 R26 R27 R28 R29 R30 R31 R32 R33 R34 R35 R36 R37 R38 R39 R40 R41 R42 R43 R44 R45 R46 R47 R48 R49 R50 R51 R52 R53 R54 R55 R56 R57 R58 R59 R60 R61 R62 T01 H01 Phase
10:06:00 2023-09-28 351609 349403 89722 87286 138752 143930 142896 141059 95768 94364 106436 109083 130463 134726 374144 403543 1051509 1042031 383994 399271 121176 108082 121582 123298 141723 138714 132728 132848 87277 86012 274384 239735 703671 706212 218358 214884 280337 283144 333969 325747 340416 344284 359919 362424 336551 374541 744606 784087 536679 451836 302005 297739 344901 345781 360871 364162 368958 369276 409160 409953 655844 691844 40.75 67.6 1
10:06:01 2023-09-28 351862 349437 89841 87561 138409 144136 143050 142180 95605 94609 106370 109217 130397 135138 374144 400504 1056527 1050132 383092 399271 121010 108115 121497 123470 142284 138835 132821 132715 87337 86103 271560 238622 705620 705213 216783 213522 280315 284010 333969 327473 341519 343321 358295 365772 337532 373638 742133 775283 532728 452910 301298 297775 345913 345537 359820 366792 368221 369384 407512 408839 664231 691844 40.75 67.6 1
10:06:02 2023-09-28 351537 350490 89415 87537 138075 144425 142394 142434 95411 94555 105881 111748 129989 132194 373251 400363 1069051 1047794 382982 400291 120844 108497 120784 120567 141357 139497 132505 129629 87277 86589 274048 241738 704832 703066 216783 214517 280821 283130 335714 324731 342663 344842 359376 365152 339139 375108 741901 778561 535362 450813 302152 296614 345036 342866 360363 366792 368221 369492 406043 408875 664231 687748 40.75 67.6 1
10:06:03 2023-09-28 351898 349415 89841 87354 138332 144118 142778 141941 95573 94577 106370 109267 129722 135208 374144 397494 1054583 1041957 386507 399271 120844 108082 121328 123435 141457 139074 132539 132952 87277 86257 274384 239699 704786 703219 218050 214953 280110 283414 333969 326513 342519 345356 358259 361340 337568 374012 744914 784379 536679 450561 302152 296937 344937 344802 359820 363503 365829 369492 409661 408552 656873 690826 40.85 67.7 1
10:06:04 2023-09-28 350235 349362 89480 87469 138510 140267 143354 141840 95704 94492 106403 109166 130609 135316 373707 400362 1060544 1052637 378646 399234 121093 108247 121562 123470 141882 138749 132827 132848 87277 86493 275913 238993 704121 704714 218050 214219 281993 283237 333969 325747 341207 344319 358799 365736 336009 373976 746192 775263 543264 450813 300617 297775 345668 343251 359820 367308 368743 369384 408144 408839 664231 690826 40.85 67.7 1
10:06:05 2023-09-28 353730 349998 89447 87390 138332 144390 142350 141974 95728 94588 106297 109418 130153 135467 373880 401138 1060729 1038881 385196 399271 120678 108406 120956 120319 141001 139171 132321 133206 87210 86257 273069 242152 711116 707115 218050 214884 279163 284401 333969 324857 342663 345329 359376 363512 338624 372811 739962 786045 534045 454670 301298 296901 345556 344806 360653 365179 367813 373579 408086 409487 654752 688613 40.75 67.6 1
10:06:06 2023-09-28 351753 350091 89627 87593 138198 140642 142710 141874 95672 94427 106125 109116 129941 135173 372724 400008 1055998 1040960 385960 396988 121010 108396 120956 120172 141457 138942 132539 133068 85246 86012 274384 239699 707341 703717 216823 214953 279428 283378 333969 324696 341207 345392 358259 362106 337059 374806 746795 785489 532728 450525 302506 296901 344937 344837 360907 363539 366122 369528 409948 410060 654455 691881 40.75 67.6 1
10:06:07 2023-09-28 351235 349962 89312 87657 137883 144395 141924 142302 95443 94555 105914 109418 129778 135467 372752 398751 1065259 1046628 383128 399271 120844 108082 121168 123401 141457 139206 132573 132986 87243 86135 275913 240107 714028 706212 216783 214517 280302 283259 333428 324857 342699 344842 358295 365188 336516 373684 738357 774665 534045 449918 302721 296686 347838 342577 360763 366685 368147 369384 405898 409917 666008 687602 40.75 67.6 1
10:06:08 2023-09-28 353961 349926 89447 87533 138231 144254 142643 141806 95443 94524 105947 109418 129843 131823 373434 401138 1059977 1038881 384618 397025 120678 108149 120922 123572 141001 139206 132321 129540 87243 86103 271964 240445 695770 703102 218050 214884 279511 284516 333969 324243 342663 345329 359665 363512 337568 372811 742463 784379 534045 453219 300847 297356 345314 342866 360653 365179 367813 372066 408052 410060 656407 688797 40.75 67.6 1
10:06:09 2023-09-28 351573 349998 89447 87533 138114 144289 142291 141974 95475 94555 106158 109569 129909 135467 373616 396417 1066881 1048154 383707 399835 120595 108373 120922 120484 141030 139435 132544 129897 87210 86470 278368 240988 693602 706212 217120 214850 280939 283378 335750 324857 344638 344842 358009 364903 339416 375686 741388 777423 534045 452205 302323 296650 347875 342722 360763 366792 368221 371619 406043 409484 665425 689979 40.75 67.6 1
10:06:10 2023-09-28 353961 350513 89415 87505 138297 141138 142350 142008 95411 94523 105947 109418 129745 135502 373880 401174 1060729 1040360 385231 399271 121176 108149 120956 120319 141326 139206 132447 129629 85459 86193 271964 240276 698288 707115 218050 214884 280461 284840 333969 324731 342663 344842 359954 363548 337603 372811 739962 783235 534045 453987 300658 297775 344553 344806 360979 365471 367813 369456 408340 410095 655454 689811 40.75 67.6 1
10:06:11 2023-09-28 351929 349680 89743 87390 138371 144219 142216 141840 95608 94684 106304 109217 130364 135351 372906 399271 1057500 1047878 386397 396772 120927 108115 121328 123538 141290 139162 131062 129634 85395 85981 271543 239567 699596 703110 217155 214884 279428 284525 333969 325221 342519 344576 356645 363548 338588 373976 745018 782092 543013 450669 302152 296405 345913 345537 358197 366249 367261 369456 407477 407017 660291 689847 40.75 67.6 1
10:06:12 2023-09-28 351366 350759 89447 87386 138366 144189 142350 141974 95443 94459 106191 109418 129811 131823 373015 401138 1060729 1038881 384042 399271 120678 108115 120922 120287 141001 139240 132321 129629 87123 86257 274384 241193 697966 703138 216748 214919 279393 284414 335859 324857 342663 345817 359376 364378 338624 373338 738357 784261 543013 450669 302794 296067 345314 345293 360653 364049 367261 373675 406266 409520 656185 689979 40.75 67.6 1
10:06:13 2023-09-28 352905 349630 89812 87533 138233 144452 142744 141611 95672 94491 106713 109317 130364 135302 373616 397529 1056467 1049359 385413 396952 120844 108115 121328 123367 141815 139109 132539 133137 87337 86193 274384 239735 701508 703945 216818 214919 279818 284281 333969 325221 344727 344837 357469 362424 338113 374806 745018 784099 534045 453379 302152 296731 345913 344284 358737 363574 366673 369492 409302 407623 654455 691455 40.75 67.6 1
10:06:14 2023-09-28 350271 349962 89451 87358 138474 144136 142951 142377 95671 94492 106403 109267 129909 135352 373616 403615 1062961 1041957 381398 398980 120844 108115 121328 123572 141794 139072 132544 133077 87217 86193 273498 239771 712435 707152 216783 214458 281170 283193 335859 324731 342555 344842 360752 364640 335539 375942 742463 775355 536679 450285 302005 296937 343555 342577 360726 367093 368000 372035 409206 410024 665573 687602 40.75 67.6 1
10:06:15 2023-09-28 353816 349255 89595 87533 138075 144390 142350 141974 95411 94684 106779 109418 129941 135278 373052 401174 1059005 1040517 385196 397025 120678 108115 120956 123435 141034 139206 132355 132917 87243 85981 274384 239363 709418 707115 216446 214919 280398 284716 333969 325484 344080 344842 360752 363548 336551 373374 744079 784379 534045 450525 301298 295731 345913 344806 360979 365179 366122 369384 407477 411032 657885 691059 40.75 67.6 1
10:06:16 2023-09-28 351294 349998 89447 87386 138105 144154 141924 141745 95411 94524 105947 109418 130254 135278 373015 396347 1066088 1044920 383128 397025 120513 108149 120719 123435 140968 139435 132103 129629 87210 86352 274384 241193 702440 706212 217120 214850 280707 283489 333969 324857 342699 345573 358607 365188 336551 375649 740303 777277 541947 450445 302794 297284 347875 342722 360763 366685 368700 371510 408340 410095 664231 687785 40.75 67.6 1
10:06:17 2023-09-28 353707 349675 89447 87537 138109 144289 142350 142008 95541 94523 106191 109418 129745 135278 373052 400540 1060476 1040360 385196 399271 120513 108149 120956 120319 141034 139206 132355 132986 87243 86193 274384 240276 696606 707115 216783 214919 279976 284960 333969 327546 342699 345329 360208 363548 338042 373111 743293 783235 532728 450669 301298 297775 345036 342866 360943 365506 368108 369456 408340 410095 655490 689811 40.75 67.6 1
10:06:18 2023-09-28 348372 349729 89484 87476 138396 144118 142713 141876 95605 94395 106403 109342 129909 135019 373616 397529 1063751 1048474 382677 399271 120678 108149 121328 123521 141424 138977 130805 132952 87183 86257 271964 241979 697424 704215 219017 214919 281026 283996 337762 324712 342411 346796 358152 365045 337461 376099 745024 778524 541454 452094 302580 296067 345627 344319 359314 365478 368706 373606 408728 407623 660327 689138 40.75 67.6 1
10:06:19 2023-09-28 349805 348908 89447 87382 138435 144211 142754 142377 95443 94460 105979 109418 129965 135541 373052 402020 1063745 1038881 381740 399271 120678 108149 120956 120484 141892 139191 132544 132917 87157 86166 273498 240516 696935 706212 216145 215922 280280 283414 334693 326282 342627 343356 358871 361375 337094 377350 744351 782019 534045 448608 303008 296937 344277 344588 360979 365179 367178 372216 407512 411357 662503 688797 40.75 67.6 1
10:06:20 2023-09-28 351898 348867 89447 87354 138366 143952 142350 141482 95443 94460 106297 109116 129811 134984 373052 399346 1059225 1050505 382836 396952 120844 108115 121328 123333 141558 138749 132728 132825 85459 86193 275913 240026 703824 704142 219907 214781 281231 284662 333933 328546 342375 346796 358835 366544 337059 373976 742732 776691 539313 451269 301298 297775 345913 346160 360364 367050 365858 369420 408728 408875 663546 691881 40.85 67.6 1
10:06:21 2023-09-28 350795 348908 89321 87537 137787 144390 141890 142008 95411 94524 105775 109418 129259 135337 372489 398157 1065072 1047520 383128 396988 120844 108115 120956 123367 141326 138783 132321 132883 87157 85981 274384 239735 704473 705712 217155 214884 280938 283414 333969 326816 344674 344842 358871 365772 336587 375979 742237 774701 536679 450813 302152 296937 345627 344806 359856 366578 368596 371926 408122 408732 664157 687115 40.75 67.6 1
10:06:22 2023-09-28 352640 349501 89627 87593 138267 140437 142710 142377 95475 94459 106158 109586 130299 131788 373015 400540 1059225 1041409 387495 397025 120761 108667 120956 120402 141501 139310 132360 133077 87277 86492 272293 240143 698803 707152 216632 214919 280280 284995 333969 325221 344674 344842 360498 364058 339657 373675 744079 783271 534045 450633 301462 297068 344553 344806 360979 365763 367296 369420 408340 410131 655490 689847 40.75 67.6 1
10:06:23 2023-09-28 350517 348781 89484 87116 138371 143847 142547 141520 95605 94428 106403 109116 130185 135352 373880 399907 1060729 1051251 378574 397025 121010 108115 121497 120244 141848 138753 132608 132900 87310 85864 273065 238658 704832 704215 216818 214551 282160 283378 333969 326471 342037 344837 358907 365772 336551 374012 744188 776141 536679 451663 302078 297906 345876 346015 359712 366685 367032 369276 409195 408732 665860 690863 40.75 67.6 1
10:06:24 2023-09-28 351317 348872 89562 87597 137939 144518 142506 142377 95475 94492 106264 109342 129612 135541 372198 398787 1063751 1045105 382857 396988 120761 108115 120956 123401 141501 139077 132636 132917 87277 86530 271964 239735 714151 706212 217306 214850 280742 283414 333969 323790 344674 344842 359701 365772 337305 375979 743099 775283 534045 450813 302470 297509 345591 344806 359820 366792 365059 371655 406609 408875 664231 687261 40.75 67.6 1
10:06:25 2023-09-28 351898 349702 89447 87354 138332 143952 142388 141724 95573 94396 106370 109267 129843 135352 373015 397025 1058050 1041736 386233 396988 120844 108115 120956 120492 141428 138749 132728 132900 87277 86103 271964 239363 702519 702189 216783 215552 280018 284046 333969 328045 342303 347779 357183 364065 338517 373830 746979 780734 517829 454670 302653 296470 346402 346345 358197 366792 368332 371329 410654 407587 661769 691354 40.75 67.6 1
10:06:26 2023-09-28 349215 349246 89447 87354 138336 144118 142350 141711 95411 94427 106191 109342 129745 135173 372716 396382 1065259 1049645 383128 396988 120934 108149 120956 120287 140968 139074 132321 132928 87210 86257 278368 241568 696775 704215 217120 214850 283107 283378 334657 324857 342663 344319 357720 364604 337059 376816 742133 775283 541139 450592 303653 296031 345036 344802 359820 365727 367178 372779 409913 408804 664231 689811 40.85 67.6 1
10:06:27 2023-09-28 351596 348591 89484 87116 138332 143917 142581 141482 95696 94332 106403 109083 129950 134726 373015 402976 1053478 1041218 383978 396952 121500 107900 121666 123298 141915 138486 132861 132756 87344 85679 278368 241121 712477 708143 218667 215449 280994 284241 333573 327119 342375 346796 360826 363299 338042 375906 742695 786045 534045 451688 303008 297775 344937 343286 360979 365407 369267 369420 408764 411357 656417 691881 40.75 67.6 1
10:06:28 2023-09-28 351862 348591 89664 87358 138336 143952 142388 141724 95573 94427 106191 109267 130055 133440 373052 399346 1059225 1047820 383942 396916 121010 108082 121328 123418 141623 138749 132728 132808 87277 86012 270698 238218 700994 704215 216783 214517 281761 283414 333969 325782 342278 344802 358835 366538 337295 373976 745134 777460 534045 449819 302383 297523 345913 343251 359856 367308 366931 372969 411490 409235 662994 691169 40.75 67.6 1
10:06:29 2023-09-28 352640 349255 89644 87625 137903 140467 141823 142530 95411 94620 105881 109418 129259 135467 372425 400400 1066051 1041810 382550 396592 121010 108115 120922 123504 141001 139185 132447 132848 87277 86071 278368 239699 702747 703066 217306 214850 281135 283578 335859 325221 342663 345549 360462 365736 336516 376245 743099 775247 535362 450494 302060 296937 346402 342866 360979 366213 367699 372180 406266 411357 664231 689322 40.75 67.6 1
10:06:30 2023-09-28 351893 347857 89447 87116 138336 144118 142316 141516 95443 94428 106191 109267 129778 133440 373015 397564 1057687 1051140 385104 396952 120927 108082 121293 123504 141653 138749 132355 132848 87243 85949 273065 238587 703112 703219 217493 214884 280280 284716 333969 327278 342555 344355 357720 365152 338624 373976 744420 779814 544365 454670 302653 297306 346855 346160 359676 367495 370054 371243 410654 408375 661622 690642 40.75 67.6 1
10:06:31 2023-09-28 351912 348908 89321 87541 137973 140728 142758 142573 95119 94556 106028 109569 129435 131888 371891 396382 1066807 1048154 382550 396988 120430 108149 120922 123572 141501 139262 132544 133085 87243 85949 271964 239735 700761 702836 217458 214850 281135 283378 335859 324731 344384 344842 359919 365736 336516 376245 742463 777240 535362 450315 302794 296369 345278 342866 360907 366792 365829 371655 406043 409484 664231 688395 40.75 67.6 1
10:06:32 2023-09-28 351898 348587 89447 87386 138336 144118 142350 141549 95443 94395 106158 109116 130489 134949 372752 397025 1057295 1047372 386233 396628 120844 107933 120956 123384 141424 138714 132505 132698 87243 86012 274384 238993 700946 702226 217493 216652 280150 284716 333969 325484 342555 344837 357434 364356 339124 374514 747251 781947 536679 453074 302794 297847 346855 346270 358593 367308 367296 371351 407548 407982 661337 690790 40.75 67.6 1
10:06:33 2023-09-28 350914 348908 89447 87533 138190 144189 142086 141974 95443 94491 105914 109418 129259 135502 371927 396347 1066881 1041501 382857 399271 120348 108149 120887 123435 140740 139206 132194 133102 87183 86071 274384 239531 695706 706212 217458 214884 281135 283378 335859 323755 345126 344842 359919 365772 336587 376245 740559 775319 536679 451453 302580 296937 345520 344806 359856 367308 368743 371655 408052 408875 664231 689322 40.75 67.6 1
10:06:34 2023-09-28 351713 347857 89447 87354 138336 144118 142316 141711 95443 94460 106158 109267 130612 134949 371927 402338 1053750 1041841 382821 396916 121010 108007 121497 123333 141457 138714 132573 132629 87310 85859 271129 237481 708237 707605 218485 215864 283107 284524 333897 326625 342447 346062 360632 363370 337899 374925 742659 784343 535198 451269 301724 297703 345876 345537 360979 364631 368921 369456 409806 411321 656417 691844 40.75 67.6 1
10:06:35 2023-09-28 353919 347857 89447 87294 138371 143917 142291 141516 95605 94480 106297 109267 129745 134984 372489 398751 1058931 1050468 378610 397025 120927 107900 121497 123333 141420 138714 132636 132722 87277 85769 273065 238253 706157 704215 216818 214517 281700 283635 333969 329011 342037 344837 359376 366801 337568 374806 744914 775263 543808 450629 301298 298338 345913 343251 360399 367567 366931 369456 408406 409449 664245 691059 40.75 67.6 1
10:06:36 2023-09-28 350800 348872 89447 87354 138206 144154 142350 141843 95443 94427 105979 109523 129502 135208 371927 398751 1060729 1038881 384319 399271 120595 108149 120922 123572 141001 139156 130662 129807 85395 86556 274384 240916 698459 709222 218976 215749 281909 285009 336333 326694 344674 345672 359919 364640 339398 373903 741901 786602 539638 453255 301510 296937 345591 344806 360943 365763 368923 372180 408917 410095 655011 687785 40.75 67.6 1
10:06:37 2023-09-28 352914 348627 89447 87354 138375 144118 142337 141921 95475 94460 105914 109116 129624 135541 372752 397025 1062737 1041773 386233 396988 120678 108115 121328 123298 141466 138749 132360 132900 87243 86044 271964 238993 700134 702226 217493 214884 280049 284716 333969 328240 342591 344837 357720 364640 338659 374806 746537 781540 517829 454744 302225 296614 346855 346160 358522 367093 368260 369384 408586 408124 660396 690642 40.75 67.6 1
10:06:38 2023-09-28 349599 348729 89451 87358 138240 143952 142350 141516 95640 94427 106125 109267 129324 135208 372456 399126 1065333 1046406 383128 397025 120678 108115 120922 123401 140968 139074 132194 132801 87177 86589 275913 241228 698794 704215 217120 214884 281135 283414 334154 324857 344674 344319 358295 364640 337815 376816 742695 775319 534045 451269 303438 296219 345314 344837 359820 365763 367699 373907 410333 408875 663252 689811 40.75 67.6 1
10:06:39 2023-09-28 353866 348382 89415 87386 137883 144118 141924 141745 95475 94363 106158 109267 129502 135173 371927 401174 1054583 1040360 384648 396952 120844 108082 120956 120327 141034 138749 132447 132848 87310 85981 273065 238253 717869 707115 216783 214953 280938 285151 333969 327546 342699 344842 361006 364093 340621 373684 744643 785918 536679 453379 301298 297559 346892 344930 360871 365549 369267 369384 407477 411392 660582 691022 40.75 67.6 1
10:06:40 2023-09-28 351645 347826 89415 87294 138440 143930 142754 142278 95605 94460 105979 109116 129811 135257 372783 396070 1057687 1050392 385960 396952 121010 108007 120991 123333 141892 138827 132544 132808 87190 85800 271560 238790 702756 702189 217493 214919 282271 284756 333969 325747 342591 344319 357720 364640 338659 374806 744312 780952 517829 454024 302152 297775 343555 344802 359820 364631 367225 369528 409984 407658 655011 689847 40.75 67.6 1
10:06:41 2023-09-28 349742 348590 89415 87537 137879 144386 141907 142008 95443 94492 105979 109418 129502 135541 371927 398157 1063751 1041736 382857 396988 120844 108041 121237 123418 141126 138757 132728 132808 87277 86076 274384 239363 700398 703102 217306 214884 281781 283996 337255 327813 342519 345573 360934 365594 336409 375769 741754 779664 537996 450494 302794 297428 344518 344588 360763 367308 368221 372216 405094 411357 665573 687858 40.75 67.6 1
10:06:42 2023-09-28 353939 348555 89415 87533 137883 144189 141924 141843 95443 94492 105808 109418 129469 131823 372489 400540 1058437 1041841 387056 396664 120678 108115 120956 123367 141001 138783 132321 132917 87243 86044 278368 239363 699613 703102 216818 215552 281135 285205 333969 325747 344638 345573 361006 364384 338113 373976 745208 784379 534045 451983 301043 296351 344553 344806 360979 365763 367261 369226 406266 411321 658387 692441 40.75 67.6 1
10:06:43 2023-09-28 348617 349152 89480 87116 138366 143917 142581 141093 95605 94300 106297 109008 129778 134761 372788 398751 1060729 1051716 378538 396952 120844 108183 121328 123264 141457 138486 132481 129451 85491 86162 271964 240709 705070 703607 218976 214850 282713 284275 335859 326590 342242 345079 359665 365772 339176 375952 746008 776910 541618 449537 302580 297595 345876 343321 360943 365356 366122 369456 408728 410095 665646 691881 40.75 67.6 1
10:06:44 2023-09-28 349738 348876 89317 87685 137753 144224 141890 141974 95151 94620 105637 109418 130155 135467 371927 396382 1066844 1045884 382550 397025 120678 108041 120956 123504 141034 138749 132321 132883 87277 85981 271964 239531 698086 706212 217493 214884 281563 283524 333652 324767 344674 344842 360740 365772 336551 376282 738393 775283 536679 449244 303008 297356 344518 342866 360726 367129 368921 372488 408267 409988 664157 686592 40.75 67.6 1
10:06:45 2023-09-28 351862 347857 89451 87354 138236 144018 142350 141482 95443 94428 106158 109116 129535 135019 372456 397025 1053800 1041957 385776 396664 121010 108247 121255 120306 141357 138645 132736 129274 85448 86525 275913 240880 704473 702189 216818 216223 280280 284396 335859 325712 342591 345948 358871 363257 339134 375952 745545 783121 536679 450525 302794 297847 344937 345392 360979 364667 367261 371691 410981 411068 655454 691881 40.75 67.6 1
10:06:46 2023-09-28 351258 348255 89730 87116 138336 144013 142350 141520 95605 94363 106158 111381 129909 135352 372489 398751 1060729 1051251 378646 396988 121010 107933 121328 123333 141457 138753 132573 132531 87310 85832 271129 237587 704536 704215 217155 214517 281796 283967 333969 325818 342555 345928 359919 366801 337840 374012 747104 777277 536679 453379 302152 297775 346647 346270 360763 367503 368670 369312 409302 410024 666119 691807 40.75 67.6 1
10:06:47 2023-09-28 352140 348550 89627 87322 138267 144118 142350 141482 95638 94652 106304 109418 129535 135173 371854 399907 1063714 1046776 381362 396988 120761 108082 120922 120409 141001 138714 132470 133033 87243 86071 271964 239699 700162 707079 217120 214884 282068 283378 336333 325449 342591 345817 361006 365152 338587 377350 743808 779742 537996 450175 303008 296125 344483 344284 360979 366792 368221 372180 406871 411321 666119 687748 40.75 67.6 1
10:06:48 2023-09-28 351862 348483 89631 87262 138105 143913 142350 141482 95573 94363 106264 111501 129745 134914 371854 399416 1056864 1051140 384140 396880 120844 108049 120956 123435 141424 138714 132505 132999 87243 86044 275913 238622 705904 702153 217528 214884 280280 284813 333789 328509 342339 348001 359450 366694 338481 374925 743602 779628 534045 453121 302580 299751 346402 346025 360907 367610 369156 371546 408979 410060 664231 691807 40.75 67.6 1
10:06:49 2023-09-28 352529 348590 89415 87354 137849 144320 141890 141907 95573 94460 106264 109267 129502 135138 369763 398680 1063714 1046591 381937 396952 120844 108082 120956 120409 141424 138714 132413 132999 87310 86130 272293 239699 701262 703066 217423 214884 281993 283904 336333 325449 342591 345573 361006 365736 339176 377350 741301 775355 536679 448843 303008 296722 344518 344321 360979 367308 368221 372180 406266 411935 664990 688760 40.75 67.6 1
10:06:50 2023-09-28 351821 347822 89451 87390 138302 144118 142350 141711 95671 94460 106191 109267 129745 134949 371854 397025 1054620 1047372 386233 396952 120844 108082 120956 123470 141001 138714 132505 132814 87277 85895 275913 240880 702519 704002 219286 216119 280139 285080 335859 328082 342411 348001 358080 364569 339374 375072 744877 782950 517829 453695 302580 297775 346402 343286 358737 365300 368332 372180 408692 408195 656381 690790 40.75 67.6 1
10:06:51 2023-09-28 349649 348876 89451 87354 138534 144118 142623 141711 95443 94492 106125 109342 129591 135173 372716 397025 1066844 1051251 383128 396988 120595 108082 120887 120409 140968 138977 132378 133068 87210 86103 271709 241228 694369 704215 217458 215552 281214 284010 334657 324857 344638 344802 358547 365152 337603 377350 744863 775283 536679 451269 303869 296067 345556 346100 359820 365763 368000 373579 414011 409775 663848 689627 40.75 67.6 1
10:06:52 2023-09-28 353919 347541 89599 87354 138328 144114 141995 141528 95443 94395 106158 109267 129535 135352 371891 401174 1054286 1041371 383707 396916 121176 108396 121220 120402 141739 138878 133098 129443 85512 86071 271560 239516 706860 709028 218976 215818 281100 285151 333969 325747 344348 346160 361006 364278 338042 374806 745134 784087 534045 450489 302011 297559 344483 345293 360979 366243 367778 369456 406835 411935 659320 690826 40.75 67.6 1
10:06:53 2023-09-28 351379 348351 89447 87354 138109 144154 142350 141516 95696 94428 106297 109116 129624 135138 371891 397025 1058129 1049645 385960 396952 120761 108082 120956 123333 141555 138714 132728 133033 87243 86044 271964 240709 703525 702189 217458 215887 280380 285151 335859 325712 342627 344837 358224 364604 339648 375676 745545 784379 536679 455641 302972 297847 346892 346981 359098 366392 368779 371999 411817 408375 660345 691280 40.75 67.6 1
10:06:54 2023-09-28 350914 347862 89821 87386 138328 144118 142350 141516 95443 94395 106092 109342 129624 133480 372162 402654 1063537 1040917 378501 396808 120844 108314 121120 120484 141357 138947 132436 133033 87243 86012 271964 239735 699060 705992 218050 216223 281647 283378 337762 327546 342627 344853 361006 363512 337059 376053 745134 783235 536679 449537 303653 297356 345036 343286 363021 367302 368221 372743 407512 412551 664231 689285 40.75 67.6 1
10:06:55 2023-09-28 351898 348555 89447 87505 137975 144145 141890 141941 95443 94459 105782 109267 129324 135208 371854 399942 1054583 1041841 385849 396988 120844 108115 121220 123538 141001 138749 132286 133033 87243 86103 274384 238622 702644 703066 217120 215552 281166 284809 333487 325747 344348 346442 360754 364356 338481 374925 742549 784270 555611 451799 302366 299460 346855 345537 363021 365727 367225 369456 412401 412551 658277 691881 40.75 67.6 1
10:06:56 2023-09-28 351609 347822 89627 87354 138302 144118 142350 141482 95443 94460 106125 109116 129535 133183 371891 397564 1059188 1051140 384794 396916 120927 108115 121328 123333 141457 138618 132539 132999 87337 86012 271560 238790 702463 704215 218171 214884 280903 284956 333969 325747 342591 344873 358835 366538 339648 375072 744386 779778 532728 453219 302439 297523 346892 343286 358772 366792 368923 372511 408728 408230 659320 690826 40.75 67.6 1
10:06:57 2023-09-28 348653 349671 89447 87354 138297 144118 142316 141516 95443 94427 106158 109342 129778 135173 371891 402940 1063500 1042031 378610 396952 120844 108115 120956 123538 141391 138749 132321 133068 87243 85981 275913 239699 703406 710229 219286 215980 282722 285960 336809 327327 342483 346796 360934 365266 337390 377886 740485 780952 536679 448535 303255 297169 346892 343286 363021 367308 368559 373160 407512 411971 664231 689774 40.75 67.6 1
10:06:58 2023-09-28 353956 348591 89415 87541 138109 144289 142218 141941 95443 94492 106019 109342 129893 135173 369763 400540 1054547 1041184 386360 396916 120761 108115 120956 123367 141001 138749 132321 132814 87277 86071 273065 238957 700721 708217 217120 215887 281563 284716 333969 326731 342663 343286 360488 364640 338624 373939 743025 784379 534045 454342 301938 297523 345591 345293 360979 365763 371371 371619 409964 411071 658632 691947 40.75 67.6 1
10:06:59 2023-09-28 347568 347857 89726 87354 138366 143882 142778 141482 95736 94332 106403 109116 129909 134855 372420 398716 1060729 1050392 378538 396952 121093 108115 121458 120402 141748 138796 131062 132988 85427 86525 275913 239593 720041 703534 219286 216119 282855 283449 335859 326731 342519 348271 359739 365408 336290 376089 744877 774971 535362 447900 303653 296300 345668 345321 360943 365763 367699 371655 411559 409772 667066 691844 40.75 67.6 1
10:07:00 2023-09-28 349179 348555 89447 87354 138328 143948 141995 141528 95411 94428 106191 109304 129778 135043 369763 400821 1062172 1040923 380824 396916 120761 108115 120956 123452 141039 138714 132636 132900 87243 85981 274384 239328 712484 707214 217493 214884 281796 283811 335859 325712 344638 345367 361006 365772 337331 377350 738430 775319 541973 449991 304373 297568 347592 345075 363534 367237 368706 372634 410654 412407 664120 689101 40.75 67.6 1
10:07:01 2023-09-28 351912 348591 89750 87092 138782 139825 142812 141026 95768 94299 106403 109083 130308 134726 372452 400888 1055850 1044700 384140 396808 121673 108049 121393 120484 141552 138900 130879 129451 85491 86012 275913 239531 703288 704993 218667 216223 281698 284370 335859 325818 341376 346433 361006 363229 338350 377083 746192 786602 534045 450489 302972 297595 345424 344802 363021 365727 367225 369528 409984 412007 656454 691844 40.75 67.6 1
10:07:02 2023-09-28 351825 347822 89755 87358 138217 143839 142754 141984 95443 94396 106158 109116 129701 134949 371891 397564 1057650 1049501 383905 396916 120844 108007 120991 123298 141501 138717 132544 132808 87277 86103 271964 238253 702463 704002 218171 214953 281135 285187 333969 325782 342627 346491 360174 367102 338410 375383 747325 779664 535362 453379 301609 297775 346855 346760 360943 367646 366122 371619 409948 410746 666519 691844 40.75 67.6 1
10:07:03 2023-09-28 354423 348622 89451 87537 138201 140318 142216 142232 95640 94620 106337 109317 129843 135410 371746 400995 1057500 1041729 384774 396880 120844 108115 120956 123367 141748 138796 132539 133033 85363 86012 271560 238253 702125 707715 217155 216072 281642 284281 333969 327260 342627 344319 361006 364576 338624 375072 744606 784379 536679 450597 301755 298077 345556 345293 360979 365763 368403 369492 407156 411971 657885 690863 40.75 67.6 1
10:07:04 2023-09-28 351898 347822 89599 87120 138336 144118 142350 141482 95443 94427 106191 109267 129502 135078 371927 397025 1054620 1046521 386233 396952 120844 108007 120991 123504 141457 138825 132505 132848 87277 86012 275913 238993 703169 702701 219907 216687 282907 285044 336333 328546 342483 346029 358620 364427 339983 376099 747163 784379 532728 453219 303008 297631 347629 345286 359784 365144 368368 372779 412985 408552 654492 690863 40.75 67.6 1
10:07:05 2023-09-28 346522 348310 89758 87120 138461 143830 143149 141593 95736 94364 106403 109083 129876 134820 371927 397529 1062990 1049645 378574 396988 120927 108082 121328 123333 141794 138840 132544 132715 87243 85922 271964 239735 704155 703717 217493 215887 282890 282946 337255 325782 342555 346433 359954 365701 336551 377922 744877 776910 540630 447900 303401 296593 345913 345079 360979 367308 368221 371655 409984 410782 667392 691586 40.75 67.6 1
10:07:06 2023-09-28 351898 347822 89419 87386 137879 144118 141890 141941 95443 94395 105848 109418 129502 135243 371891 398751 1056115 1041567 387056 396988 120761 108149 120956 123538 141753 138927 130879 129629 85491 86162 275913 240709 704409 709222 219286 216119 282072 285044 333969 325782 345734 343356 361006 365416 340293 374770 741534 785776 534045 454675 301932 297277 345627 345781 360726 366535 369479 372479 406301 411357 654492 689576 40.75 67.6 1
10:07:07 2023-09-28 350836 347857 89447 87298 138201 143952 141995 141528 95573 94428 106191 109116 129535 135446 371891 397025 1056115 1041773 385413 397025 120844 108366 120956 123333 141428 138749 132544 132808 87277 86012 271964 238993 702163 702226 217306 216257 281135 285797 335859 325747 344638 346469 359665 363548 339398 376816 745581 786602 534045 454135 302935 297378 347592 348481 359279 365478 369074 372634 409806 408732 658743 689664 40.85 67.6 1
10:07:08 2023-09-28 350499 348591 89664 87382 138336 144118 142350 141482 95605 94556 106191 109267 129778 135078 369763 401138 1067184 1047719 381450 396664 121010 108347 121393 120319 141357 138900 130697 129451 85459 86257 275913 239699 702456 703102 217528 216015 282597 284339 334423 328277 345161 343321 360754 366801 337603 377350 744351 775283 542474 451453 303008 297775 346633 345293 360943 365646 367225 372815 406266 410095 663972 687748 40.85 67.6 1
10:07:09 2023-09-28 350512 347862 89447 87390 138187 144136 142557 142180 95443 94492 105947 109418 129790 135541 372783 399346 1060729 1038881 384078 396952 120678 108149 120956 120319 141685 139182 132452 132892 87123 86257 274384 240480 696530 703102 217458 216072 280503 285223 333921 324767 345722 344319 361006 364938 340461 375989 745208 788832 544365 454107 302825 296650 346491 346760 360799 365549 369443 373980 407477 411357 654752 690470 40.85 67.6 1
10:07:10 2023-09-28 350728 347505 89480 87386 138366 143948 142581 141611 95640 94523 106337 109108 130087 135221 371782 398609 1059792 1054100 381522 396736 121093 108082 121458 123367 141457 138486 131062 132715 87257 86071 269225 238218 702587 706212 217528 214884 282156 284716 333428 326767 342627 345392 360498 367576 338659 375347 745018 775319 536679 450561 302005 296628 346855 344802 360979 365681 368332 371655 409373 410167 664231 691881 40.85 67.6 1
10:07:11 2023-09-28 350539 348872 89447 87537 138109 144289 142218 141974 95443 94555 106012 109813 129292 135348 371927 397025 1068432 1048154 383164 396700 120430 108481 120922 120484 140773 139171 132194 132963 87277 86225 278368 239771 699986 706212 218206 216049 281817 284902 337285 325641 346101 346306 360862 367834 338481 377812 742879 779664 542474 452205 302972 297775 346633 345599 360979 365611 367261 373638 406266 411214 665646 687785 40.85 67.6 1
10:07:12 2023-09-28 351912 347536 89874 87056 138683 143943 142744 141397 95704 94395 106403 109133 130364 134785 371927 400911 1051528 1044704 383832 396952 120844 108115 120956 123315 141357 138749 132321 132848 87344 86071 270241 239363 706638 705213 217120 216257 281678 284751 334154 326767 342001 346469 358974 364640 338695 377350 744456 784297 524533 450561 302225 297667 344518 345293 362765 366535 367296 369492 408441 412623 659356 691881 40.75 67.6 1
10:07:13 2023-09-28 351898 348291 89480 87386 138332 144114 142350 141716 95703 94492 106158 109267 130645 134949 371891 397025 1059188 1050468 384994 396952 120761 108149 120991 123333 141034 138731 130845 129451 85459 86225 271560 238886 703112 702080 218746 216084 281528 285882 336333 326590 342663 345392 358871 365772 340940 375952 745508 782129 536679 453255 303008 297847 345036 345321 359856 365763 368663 373342 411209 409484 656417 691390 40.85 67.6 1
10:07:14 2023-09-28 346518 347857 89762 87116 138371 143917 142581 141093 95736 94395 106337 109191 129876 134855 371927 397529 1063751 1049645 378610 396988 120844 108115 120991 120409 141424 138749 132263 132698 87277 86076 274384 240312 698834 702226 217493 216257 282169 283378 334763 326506 342555 346955 360498 365772 337059 376655 747532 775283 536679 449537 303869 297906 346365 348225 360690 367129 369156 373834 411680 409953 666292 689627 40.75 67.6 1
10:07:15 2023-09-28 351898 347822 89451 87390 137918 144118 142120 141745 95475 94363 105947 109267 129502 135173 369799 399978 1053800 1043641 385010 396700 121093 108049 121190 120254 141357 138835 130697 129418 85459 86257 271964 239686 702249 703102 217306 216223 281900 284956 333969 327719 342663 345130 361006 365302 338659 375108 745134 784379 536679 450633 302152 297042 345591 343251 360979 364845 369515 373342 406871 411971 655011 688797 40.85 67.6 1
10:07:16 2023-09-28 351578 348555 89664 87386 138236 144114 142120 141516 95605 94363 105947 109116 129656 134949 369799 397025 1054583 1045105 385140 396952 120844 108115 121220 123333 141034 138618 132321 132664 87217 86044 274384 239028 707102 702226 217155 216594 280812 284951 334433 325747 342663 346991 359954 363548 339433 376835 747178 786419 536679 450453 302611 297739 345694 346291 360835 365549 368224 372743 412113 411032 654492 691586 40.75 67.6 1
10:07:17 2023-09-28 350914 347893 89484 87386 138332 144118 142350 141516 95605 94555 106304 109217 129932 133386 369655 402833 1066015 1046026 378501 396808 120844 108239 121293 123401 141034 138749 132355 129451 85544 86162 271964 239567 701309 703138 219131 216385 282205 283449 334728 325747 344117 345392 360014 365772 337568 375789 743025 783003 539320 450175 303438 297847 345556 345293 362803 365067 366158 373907 408728 413239 664231 691881 40.85 67.6 1
10:07:18 2023-09-28 351898 348653 89443 87537 137918 144224 142252 142248 95475 94459 106224 109342 129413 135208 369799 402386 1054583 1041100 384957 396880 120761 108149 121411 123367 141034 138749 132389 132698 87310 86071 273500 238218 703503 707214 217458 216223 281786 284866 333789 329943 344348 346796 360934 365010 338517 376568 747325 785899 535362 450453 302397 297458 346819 343251 363352 365407 367225 369492 408692 411577 662503 691881 40.85 67.6 1
10:07:19 2023-09-28 349355 350348 89808 87561 138177 140304 142530 141874 95704 94716 106337 109653 129811 131754 371818 397025 1068358 1047880 382873 399835 120513 108414 120887 120484 140749 139253 130662 129629 87210 86438 275913 240373 697009 706212 218171 215853 282235 284716 334657 325186 347031 344284 359883 366801 338588 377886 742659 775017 535362 451552 303438 297356 347120 345286 360352 366792 367261 375076 409948 409449 661769 689539 40.75 67.6 1
10:07:20 2023-09-28 348930 347822 89415 87350 138201 144118 142191 141672 95573 94523 106158 109418 129502 135541 371854 399680 1062990 1038960 382821 399234 120844 108115 120956 120319 141039 138942 132544 133085 85491 86492 271964 242427 697424 707715 219286 217129 280763 285218 337762 327582 345504 345321 360970 363512 339648 378459 744877 784261 535362 450923 304516 297775 347592 346687 360979 365143 367261 374738 408692 411321 655381 687748 40.75 67.6 1
10:07:21 2023-09-28 351456 347675 89718 87593 138164 144118 142350 141711 95671 94395 106191 109368 129843 135103 369727 397025 1059940 1047783 385960 396952 120844 108082 121293 120492 141391 138679 132321 132722 87277 85981 274384 238957 699474 704215 218476 215518 281528 285316 335859 327458 342627 345392 359883 367317 340162 375942 745545 779778 534045 453219 302580 296558 345001 347177 359856 365102 369479 372743 409625 409449 662503 691317 40.85 67.6 1
10:07:22 2023-09-28 350417 347822 89415 87386 138071 144219 142086 141941 95443 94556 105815 109418 129227 135432 371623 397025 1066844 1043993 382873 396664 121010 108613 120612 120484 140868 139032 130333 129629 85363 86524 271964 241223 696403 706212 218206 216038 283909 284716 337285 328082 346700 344284 359919 366801 340621 377240 745134 775283 535362 450136 303653 296614 347435 344284 360363 366792 367261 375040 409948 409449 662238 688760 40.75 67.6 1
10:07:23 2023-09-28 347568 347786 89451 87358 138302 144018 142350 141711 95573 94524 106370 109342 129624 135541 371891 401138 1060729 1040364 378646 396988 120844 108115 120956 120237 141001 138957 132544 132848 87277 86225 271964 240480 705307 706029 216783 216559 282028 283847 334728 325712 344674 345893 360014 365152 337568 376089 744877 784099 535362 450629 304300 297414 347875 347496 362948 365001 369267 374857 409482 412189 658350 689285 40.85 67.6 1
10:07:24 2023-09-28 351668 347795 89726 87386 138313 144307 142754 141984 95573 94427 106337 109183 130299 133343 371601 396916 1059447 1051028 386434 396736 121093 108239 121120 120287 141892 138801 132728 132900 87304 86343 273498 238719 703406 702189 218171 216223 281423 285623 335859 325782 342663 345392 358799 365509 340401 376245 745934 783235 517829 454670 303008 297775 345314 346362 360943 365727 368368 373638 412113 410095 657807 691844 40.75 67.6 1
10:07:25 2023-09-28 348820 347786 89693 87294 138349 143882 142496 140921 95736 94331 106158 109116 129535 134914 371854 396347 1065258 1047509 378610 396988 120844 108115 121293 123470 141126 138613 132544 132900 87243 86130 274384 240276 701342 702226 217493 216223 282279 283378 337762 328509 344080 349259 359775 365594 338481 379498 747214 779365 535362 450740 304875 296578 344518 345841 360690 367093 368968 372743 411752 410996 664520 691277 40.85 67.6 1
10:07:26 2023-09-28 351857 347572 89747 87777 138472 140431 142754 142377 95672 94588 106370 109284 130438 135446 369582 400678 1056467 1041841 384685 396916 121093 108082 120922 123470 141501 138700 132544 129569 85427 86193 273065 238218 702347 703066 217458 216223 281958 284716 333969 327490 342663 344319 360790 365736 339374 375676 745208 784379 541139 454670 301079 297250 345591 345537 363021 366792 369183 371619 407477 412225 656454 690826 40.85 67.6 1
10:07:27 2023-09-28 351307 348648 89726 87386 138336 144118 142316 141482 95573 94544 106370 109267 129535 134949 369727 397025 1054583 1049757 385413 396916 120844 108115 120956 123401 141457 138486 132378 132779 87277 86433 271964 240709 705740 703002 218066 216791 280994 285044 336571 328546 344420 348025 358620 366508 340676 376245 745508 784099 536679 454216 303008 297775 345036 345321 360075 365763 368923 373042 411788 409772 655417 691317 40.85 67.6 1
10:07:28 2023-09-28 350666 348996 89751 87581 138280 144294 142951 142180 95671 94492 106191 109304 130209 133480 369727 402020 1063678 1042068 378429 396772 120844 108115 121328 123538 141697 138822 132544 132900 87310 86289 273498 239735 700891 707115 217458 216223 282890 283449 334728 325747 344638 347779 360014 364604 338077 376655 743333 784379 545211 450813 304631 297313 345591 344284 363791 367308 366637 373907 408764 413203 665646 689811 40.75 67.6 1
10:07:29 2023-09-28 351636 347786 89480 87541 138109 144219 141756 141941 95836 94524 106191 109418 129469 135208 369763 400540 1056115 1042059 384648 396952 121176 108247 121051 120657 141681 138838 130697 129362 85427 86257 271964 239953 709778 709222 219751 216223 281599 286061 333969 325747 346065 344802 361006 365736 340712 375942 745061 784297 541660 455428 303365 297356 346633 344284 360979 365179 367225 375040 408692 411935 655881 688797 40.75 67.6 1
10:07:30 2023-09-28 350535 347786 89726 87084 138371 143943 142782 140976 95768 94396 106436 109083 129974 132704 371927 401174 1054286 1040185 383164 396916 121176 108082 121497 123333 141623 138486 132544 132715 87310 86257 271964 238993 714562 705712 217458 216745 281796 284751 334189 327755 342555 346155 359979 365736 339648 377350 743370 786419 542474 454458 302715 300058 345876 346760 362985 365621 370843 373192 412259 412407 656381 691881 40.75 67.6 1
10:07:31 2023-09-28 347603 347786 89447 87386 138223 143917 142350 141693 95605 94492 106297 109342 130299 133480 371601 398858 1069051 1050281 382946 396844 120927 108314 120784 120402 140934 139171 132436 133102 87243 86320 271964 241353 696775 705213 218171 216223 282028 284845 337762 324731 346528 345392 359919 366801 338659 378570 743370 775355 535362 450489 304300 298275 346633 346398 360943 367308 366673 375076 411823 410095 664231 690863 40.75 67.6 1
10:07:32 2023-09-28 347603 348291 89668 87601 138336 143913 142350 141520 95605 94524 106158 109418 130522 135446 369763 402338 1063714 1041255 378646 396952 120844 108115 120991 123401 141034 138723 132321 132900 87277 86225 273500 239735 705430 707079 217458 216223 282925 284343 334728 328509 344384 348271 363184 364903 337935 379498 742585 783643 536679 449771 304405 297739 345556 344248 363534 365611 366960 373615 408621 413458 664231 689811 40.75 67.6 1
10:07:33 2023-09-28 352413 347755 89447 87561 138091 140264 142727 141941 95672 94524 106337 109317 129811 135375 372565 396844 1058804 1048265 385413 396916 120844 108430 121255 120319 141462 138679 132452 132756 87277 86343 271964 238957 702051 701693 218206 216223 280821 285187 335859 325782 344638 345392 358871 365772 340712 376816 745545 783825 536679 453255 303008 297775 345036 345877 360943 365727 368403 373306 411823 410095 656873 691881 40.85 67.6 1
10:07:34 2023-09-28 347044 347258 89758 87116 138401 144018 142679 141059 95736 94428 106403 109195 129843 134914 369763 397529 1060729 1049645 378308 396952 121010 108082 121497 123384 141424 138486 132321 132629 87277 86103 271964 241394 710670 704502 219907 216687 283733 283904 337285 329134 342411 349470 360826 366658 338077 377221 745545 779848 540639 449170 304695 297775 346402 345356 360979 366792 368706 373342 411823 411032 664557 691844 40.85 67.6 1
10:07:35 2023-09-28 353553 347715 89627 87593 137937 140746 142249 141773 95509 94620 105881 109418 129349 133373 369474 401533 1060766 1041841 386233 396952 120927 108347 120922 123401 140968 139004 132286 132756 85331 86103 271964 238993 701900 703102 217528 216257 282116 286025 333969 326731 345685 344319 361006 365224 340712 375676 744079 784297 540308 454252 304102 296578 346669 344284 360979 365179 368072 375045 408728 411357 654455 687785 40.85 67.6 1
10:07:36 2023-09-28 350914 347822 89447 87354 138366 143847 142350 141059 95443 94460 106419 109267 129745 134949 371891 398086 1054583 1046591 383978 396952 120761 108115 121051 120319 141290 138699 130662 132895 85427 86225 269586 240709 699596 703265 219286 217129 281528 285009 334154 325782 342303 349507 358692 364640 340676 377350 747067 786402 534375 454670 303008 296351 345556 346398 360979 365763 368108 373342 412439 411357 654492 692441 40.75 67.6 1
10:07:37 2023-09-28 349666 347786 89447 87386 137753 144487 142182 141611 95541 94427 106191 109116 129357 133186 369474 397843 1062209 1047520 381668 396628 120761 108007 120922 123470 141001 138583 132544 132629 87243 86103 271964 239028 699106 703102 218136 215795 282978 284316 334693 325747 344674 343321 361006 367317 338624 377886 744079 775319 536679 451453 303653 297775 346633 345537 360979 365681 367225 373342 406266 411357 665646 687785 40.85 67.6 1
10:07:38 2023-09-28 352140 347542 89447 87509 137961 144307 142360 142278 95443 94492 105979 109418 129523 135541 369763 401533 1057071 1044109 386744 396772 120678 108015 120818 120319 141501 138684 130606 129455 87277 86193 269912 238957 700028 709185 217528 216223 282235 285860 333969 325818 346395 344837 361006 365772 340748 376245 744606 784067 537136 454670 303653 297356 346669 344284 362754 365179 367261 375076 408764 411392 656417 687785 40.75 67.6 1
10:07:39 2023-09-28 349742 347262 89726 87116 138465 143996 142852 140859 95736 94396 106403 108749 129909 134562 369799 401138 1053461 1042068 382550 396880 121384 107915 121582 123264 141892 137983 132544 132715 87243 86135 271086 238993 704011 706212 217458 216257 281796 285275 335859 327755 342555 348271 360826 364903 339911 377665 745971 788274 541139 454135 303218 299460 346365 347742 360979 365692 368332 373606 412439 411685 656417 691881 40.75 67.6 1
10:07:40 2023-09-28 347670 347822 89447 87390 138109 140264 142216 141577 95608 94555 106264 109242 129535 135256 369618 396916 1069812 1046146 382514 396952 120513 108115 120922 120409 141290 139325 132252 133033 87210 86193 271964 241353 695998 703717 218171 216223 282028 284845 334763 325224 345722 345392 359883 366286 338659 376089 745545 775355 535362 450525 302640 296937 346112 348235 360653 366792 367261 375608 409984 410060 663448 688797 40.85 67.6 1
10:07:41 2023-09-28 348857 347542 89447 87386 138101 143952 141924 141516 95475 94492 105914 109342 129259 134984 371623 398680 1060729 1038960 382010 396952 120927 108149 120922 123333 141001 138714 132252 132848 87277 86289 271964 240480 700151 707103 219907 217397 283070 285552 335596 327618 345576 347779 360898 364462 341324 377775 744079 784369 534045 453132 302640 296852 346527 344767 363791 365763 366086 373944 409518 413494 660327 688797 40.75 67.6 1
10:07:42 2023-09-28 352413 347434 89660 87625 138228 144750 142283 141449 95672 94491 106304 109267 129469 134949 369763 396709 1057426 1044809 386507 396952 121010 108115 121216 120287 141001 138486 132321 132664 87277 86162 271964 238993 699672 702189 218886 216257 281612 285972 336468 326731 342699 345912 359376 366544 340676 376816 745545 783271 532728 454252 303008 296593 345556 345356 360399 365763 368959 373342 411823 409164 654492 691881 40.75 67.6 1
10:07:43 2023-09-28 346822 347542 89480 87116 138371 144118 142384 141059 95703 94461 106370 109008 129745 134726 371927 396382 1063745 1048154 378574 396664 120927 108149 120991 123384 141324 138471 130845 129241 85523 86193 275913 239593 705543 702043 218066 217000 283600 284219 334693 327225 342591 346748 361006 366551 338077 376089 746672 775247 541947 450457 304300 297042 343519 345079 360979 365681 367778 371691 409984 411357 663582 691881 40.75 67.6 1
10:07:44 2023-09-28 351717 347262 89415 87537 137879 144118 141857 141840 95608 94556 105881 109267 129259 135113 369474 398645 1054620 1041105 385886 396952 120678 108213 120956 123367 140968 138618 132286 132848 87277 86225 274384 238790 700691 707214 217528 216257 282028 286213 333969 328509 345441 344319 361006 365772 340712 375676 740522 786602 541139 454252 302152 295731 346598 343251 360979 365763 369551 374509 408119 411646 656407 688834 40.75 67.6 1
10:07:45 2023-09-28 349742 347470 89451 87386 138371 143847 142350 141093 95443 94492 105979 109267 129469 134984 369799 397529 1057426 1047756 384031 396808 121010 108198 121190 120319 141324 138610 130697 129208 85544 86193 275913 238993 698402 702189 219907 217362 281563 285151 334423 325818 344638 348033 360608 364640 340197 377350 747104 784297 534045 450633 303653 296558 345913 346398 363021 365763 368693 373379 412439 412623 656417 691881 40.85 67.6 1
10:07:46 2023-09-28 350914 347262 89447 87354 138511 140301 141857 141516 95443 94428 105947 109267 129469 134984 371660 397529 1062209 1045105 380824 396952 120761 108115 120956 123298 141001 138521 132103 132629 87243 85949 271964 238993 698448 703066 218171 215922 282925 284419 334728 325782 345161 343321 361006 367317 338624 376089 743025 775355 544252 449186 303653 297775 346633 343251 360943 365611 367296 373944 407477 410131 664231 687785 40.75 67.6 1
10:07:47 2023-09-28 347639 347822 89451 87505 138144 144053 141890 141806 95608 94620 106337 109217 129965 135446 369618 398609 1063671 1038700 382982 396772 120844 108149 120956 123538 141001 138927 130480 133033 87210 86257 275913 240480 695263 706212 217528 217117 280707 285187 335702 325256 345722 348001 361006 365772 341504 377350 742805 784405 534045 453342 302675 297565 346355 344319 363021 365478 367225 374811 409625 413239 660327 689322 40.75 67.6 1
10:07:48 2023-09-28 349742 347505 89664 87386 138448 143930 142754 141984 95605 94395 106191 109116 129811 135352 369799 401174 1054212 1041292 383164 396880 121093 108082 121497 123247 141892 138380 132728 132531 87344 85832 271560 237516 706795 706212 219907 217024 281817 284937 335739 327648 342555 345250 363048 365594 339505 376062 743638 784379 542474 453306 302005 299460 348367 344319 363021 367308 369219 372216 410581 413243 659356 691881 40.75 67.6 1
10:07:49 2023-09-28 350159 347577 89845 87322 138267 144044 142629 141416 95704 94460 106370 109133 129876 134726 371927 396382 1063537 1049932 378538 396952 121010 108115 121328 120402 141685 138618 132544 132664 87277 86257 271543 239735 700181 702226 218018 216292 283357 283414 334728 327225 342591 347270 361006 366544 337568 376125 746672 775247 541947 449280 303942 297631 344553 344837 360713 366482 367813 372516 410020 411971 663546 691881 40.75 67.6 1
10:07:50 2023-09-28 349179 347298 89447 87541 137783 144189 141934 141974 95151 94620 105637 109418 129040 135278 369727 397025 1066881 1046665 382550 396988 120513 108149 120838 123401 140546 138831 130571 129451 85544 86493 271543 240709 712533 707214 218746 216153 282846 285009 337285 325782 346528 344319 360498 365110 342250 378385 742732 775319 536679 452094 304116 300779 347715 345079 360653 365067 368108 375947 412401 410131 663289 687822 40.75 67.6 1
10:07:51 2023-09-28 350914 347608 89874 87354 138336 144048 142547 141059 95836 94523 106158 109233 129535 134914 369763 398680 1059485 1046776 384250 396916 120844 108082 120956 123401 141001 138583 132286 132814 87330 86071 271964 238957 703300 704215 217458 216931 281761 285387 334657 329477 342519 347514 361006 365152 340126 377886 747067 784261 534045 450525 302433 298152 346647 344525 363791 366792 368332 372144 409338 413494 660545 691881 40.85 67.6 1
10:07:52 2023-09-28 351537 347262 89693 87358 138336 144118 142350 141385 95443 94492 106158 109233 129811 134914 372185 397025 1059647 1053802 385010 396628 121093 108015 121155 120319 141357 138541 130697 129175 85491 86225 270129 238552 704950 702189 218851 216989 283872 286034 336333 326731 345161 346398 359595 367246 341432 377083 745508 783235 517829 453859 303008 297523 345278 345841 360871 365763 368923 373606 412113 410024 655417 691844 40.85 67.6 1
10:07:53 2023-09-28 349823 347434 89693 87505 138349 144110 142496 141449 95608 94524 105914 109267 129437 134949 369727 401102 1063745 1041179 378646 396952 120844 108115 120922 120409 141126 138973 132360 133085 87243 86320 271964 241394 702099 703102 217458 216896 282890 284281 335702 325782 345161 346155 360553 365736 338077 376920 744606 782092 540466 450923 304300 297775 345591 343286 363791 366447 367225 373907 407512 413821 666119 689774 40.75 67.6 1
10:07:54 2023-09-28 351893 347542 89447 87653 137883 144154 141827 141920 95608 94749 106304 109552 129591 133450 369546 399765 1060316 1043320 386945 396736 120927 108082 120922 123401 141039 138714 130480 129451 85406 86225 271964 238957 697830 708217 218066 216896 281993 286061 333969 326731 346211 344837 361006 366795 341708 376245 745134 784297 518952 456077 303832 297775 347156 344284 360979 365727 368332 375906 409302 411935 658275 689285 40.75 67.6 1
10:07:55 2023-09-28 351390 347262 89726 87386 138336 143847 142547 141026 95605 94460 105947 109267 129315 134949 369691 398086 1054547 1044016 384250 396880 120844 108082 120922 123470 140968 138486 132252 132687 87277 86135 274716 238993 702931 704215 217458 217362 282028 284942 337523 329477 342253 347407 360970 364498 339983 378311 748844 788525 534045 450525 303942 297559 345913 348481 362550 365727 368887 373907 412475 412225 658743 694069 40.75 67.6 1
10:07:56 2023-09-28 350914 349856 89841 87593 138159 144311 142283 141416 95672 94620 106337 109284 130447 135103 369655 401102 1063714 1044662 382169 396916 120844 108082 120922 123470 140968 138575 132286 132722 87304 86103 271964 239531 715630 703066 218511 216188 282890 284716 334693 325747 345649 344319 359755 367834 338624 378570 744606 775283 535420 449589 303653 297523 347156 345781 360979 365681 370796 373907 407477 411321 665646 687748 40.75 67.6 1
10:07:57 2023-09-28 351065 347795 89423 87505 138075 144118 142316 141516 95573 94738 106012 109418 129437 135636 369691 397529 1058820 1038881 385960 396916 120595 108115 120887 120319 140546 138714 132544 129540 85369 86524 271964 241910 699364 707715 218066 216791 280990 286432 337285 328082 346700 344802 361006 365444 341468 378238 741388 784333 537009 450525 302852 297775 348367 344802 360979 365692 367261 375076 409338 411935 656381 688797 40.75 67.6 1
10:07:58 2023-09-28 350914 347421 89751 87496 138297 143847 142350 141026 95671 94396 106304 109099 129745 134879 369727 397494 1063537 1051214 380504 396880 121010 108082 121328 123264 141558 138259 132544 132808 85544 86135 270698 238253 710688 704215 220218 216223 283874 284716 335859 327755 342627 346433 361006 365655 338659 377350 745545 775283 534513 451342 303008 299532 345036 345286 360979 366482 369551 372779 409948 410131 662275 691881 40.85 67.6 1
10:07:59 2023-09-28 349175 347542 89447 87390 138075 144219 141890 141482 95443 94460 105914 109342 129227 135173 369727 397025 1069949 1050000 382873 398980 120927 108613 120749 120574 140901 138610 130333 129451 85416 86556 272379 241014 694244 704215 218511 216257 282064 285837 337249 325452 346737 345392 360462 367317 339541 376089 745545 775355 535362 450489 304300 297356 346912 348728 360907 367825 368368 376213 409984 410095 665530 689774 40.85 67.6 1
10:08:00 2023-09-28 350380 346978 89874 87324 138590 143756 142778 140438 95934 94396 106370 108782 129811 134691 369727 399311 1053800 1041957 382567 396952 120844 108082 120956 123384 141001 138679 130805 132808 87277 86193 275913 238957 698036 702226 219637 217268 281993 285187 334657 326467 342627 347550 361006 365152 340162 377886 747030 784261 544252 455203 303869 297493 346402 345356 363791 366792 368368 372743 411173 413821 658350 691881 40.75 67.6 1
10:08:01 2023-09-28 351912 346424 89664 87374 138328 143882 142023 141139 95605 94428 106337 109183 130102 132965 369474 400400 1062780 1049983 381354 396700 121176 107982 121358 120327 141039 138259 132544 132715 85497 86193 271606 238182 704180 704215 218476 216351 283613 285187 335859 327719 342663 346433 361006 365655 340162 377083 745277 775283 535362 453490 302647 299315 345036 345095 360363 365611 369551 373871 409984 410095 660057 691844 40.75 67.6 1
10:08:02 2023-09-28 348290 347542 89447 87382 138101 144118 141890 141093 95411 94492 106125 111424 129381 135173 369691 398716 1060729 1038881 381435 396952 120761 108115 120922 123367 140968 138583 132160 132814 87304 86162 275913 240445 697879 706212 217831 217606 281563 284951 336208 325484 345685 348248 361006 364640 340748 376053 745272 784369 532728 451269 302888 297775 346355 345044 364048 367058 366673 373980 409625 413821 663252 689811 40.85 67.6 1
10:08:03 2023-09-28 351838 347282 89841 87469 138514 144245 142480 140993 95704 94428 106337 109099 129998 132734 369546 401102 1054499 1038637 382821 396628 121565 107974 121497 123230 141457 137806 131062 132792 85544 85886 271964 237551 710066 706212 217528 216896 282028 285151 335957 327755 342627 345392 360014 365772 340162 376816 746266 785489 535362 450525 302005 297528 345278 345781 363021 366792 368332 371655 408119 413530 658350 691354 40.85 67.6 1
10:08:04 2023-09-28 351537 347262 89447 87354 138109 143917 141924 141059 95443 94396 106045 109083 129460 134820 369691 396151 1057650 1050504 385413 396556 120678 108007 120922 123504 141001 138618 132252 132629 85497 86524 271964 240538 703406 702007 218781 217258 281458 286146 336809 327083 344493 346255 359340 365772 341504 377350 747104 784233 524533 453859 303438 297559 345591 347300 360979 366535 368923 373907 412475 411321 655417 691881 40.75 67.6 1
10:08:05 2023-09-28 350804 347608 89783 87593 138159 144250 141952 141549 95671 94427 106158 109183 130579 135103 369655 399942 1063714 1046972 380679 396916 120844 108399 120956 123367 140901 138486 132194 132629 87277 86166 275913 239328 697835 707115 218171 216257 283556 284639 334693 325818 345161 345079 360049 365620 338624 376089 741608 775391 542474 450236 303869 297658 345591 345537 363021 366738 367261 373944 407512 413821 664051 689322 40.75 67.6 1
10:08:06 2023-09-28 351862 347298 89419 87597 137883 144355 141907 141812 95443 94491 105848 109418 129227 135541 369691 398122 1057650 1041938 386507 396628 120844 108430 121051 120484 140959 138588 130333 129354 85480 86225 271964 240709 701776 703066 219907 216931 282064 286736 335750 329477 346455 344802 359476 365772 341744 376632 745134 784333 544365 455428 304084 298208 347156 344284 360979 365727 368368 375644 409948 412551 656381 688797 40.75 67.6 1
10:08:07 2023-09-28 348020 346740 89841 87386 138302 144048 142316 141093 95573 94588 106231 109116 129348 134855 369497 397025 1063751 1047038 380896 396916 121010 108115 120956 123333 140968 138618 132160 132629 87277 86257 272293 240480 710024 702189 218171 216896 282642 284046 336751 325747 342663 347235 361006 366801 338113 377825 748918 775319 535362 449537 304732 296593 344518 345356 360979 365646 366122 372743 411209 411357 664520 691881 40.85 67.6 1
10:08:08 2023-09-28 348617 346744 89447 87354 137870 144219 141890 141516 95443 94427 106158 109304 130087 133151 369438 400363 1066015 1047878 381559 396772 121010 108015 121155 120319 141324 138452 132160 132629 87243 86135 271964 240880 704235 706212 218886 216257 282890 285044 334693 328509 346773 346687 359762 365620 338659 376089 744079 775319 550147 451453 303869 297595 347156 345537 360979 365681 367813 373944 407512 412261 663546 687785 40.85 67.6 1
10:08:09 2023-09-28 351644 347156 89415 87386 138109 140055 141890 141093 95443 94460 105979 109083 129227 134855 369727 396709 1056115 1048154 385413 396916 120678 108115 120956 123298 140968 138259 132286 132595 85331 86012 271964 238622 701804 702226 219227 216257 281905 286061 335859 326767 344638 346190 359919 366551 340748 377083 745545 782092 536679 454252 303616 297847 345591 345356 360363 365763 369515 373606 411209 410095 655454 691881 40.85 67.6 1
10:08:10 2023-09-28 347797 347262 89808 87501 138086 140237 142412 141416 95672 94491 106264 109388 129624 135186 369582 396916 1063714 1049645 382010 396916 120678 108430 121051 123504 140968 138486 132252 132664 85454 86492 275913 241023 695226 702226 218206 216257 282064 285187 336444 326441 345722 348765 360462 367317 339684 376053 746795 775319 533146 450489 303869 297565 347715 345877 360979 365102 367296 376250 412113 411032 662275 690826 40.85 67.6 1
10:08:11 2023-09-28 351857 347298 89447 87597 137883 144154 141890 141745 95475 94492 105979 109267 129227 133476 369691 399626 1054583 1041841 385230 396916 120761 108115 120956 123333 140968 138486 132286 132722 87190 86012 270698 239856 709102 707214 218171 216779 281796 286736 335859 328655 346492 344873 361006 366544 342262 376816 744606 784333 540630 453932 304300 297775 347191 344284 360979 365763 371371 375920 412693 412300 658743 689138 40.85 67.6 1
10:08:12 2023-09-28 350914 346633 89939 87322 138652 143943 142578 140993 95736 94364 106158 109116 129502 132593 369763 398716 1054583 1046503 383707 396736 120844 108115 120956 123504 141168 138486 132286 132629 87157 86012 271964 238993 710208 704215 217493 217268 282249 285223 334693 326767 342397 347550 360014 365701 340437 375525 745545 784067 520163 450561 302935 297979 345036 345781 364515 367308 368923 372479 409948 413821 659356 691609 40.85 67.6 1
10:08:13 2023-09-28 353416 346740 89480 87354 138122 143917 141899 141482 95443 94395 106191 109116 129778 134949 369763 397529 1059722 1050468 381362 396880 120927 108531 121255 120319 141755 139074 132913 132826 85343 86103 271560 239856 701648 704069 219087 216188 282182 286674 335859 327525 344420 348271 361006 365655 340621 377922 749302 775319 536679 451453 303082 297528 344795 345079 360979 366227 369515 372779 410020 410167 662819 691881 40.75 67.6 1
10:08:14 2023-09-28 348436 347261 89447 87561 138086 144114 141827 141139 95443 94492 105979 109242 129591 134949 369691 399346 1063745 1038960 380824 396952 120678 108149 120922 120319 140650 138486 132360 132715 87243 86225 271964 240107 697791 705213 217528 217641 282028 285187 336244 326471 345722 345427 361150 364604 339648 377825 745545 784297 541139 450923 304516 297559 346633 347227 364048 367308 367225 375076 409984 413821 664231 689847 40.85 67.6 1
10:08:15 2023-09-28 351528 346744 89447 87358 138109 144118 141924 141059 95443 94427 106158 109116 129259 133257 369438 402671 1054314 1043288 382946 396772 121440 108015 121155 120207 141324 138541 132286 132561 87310 86103 271560 239177 705784 703102 218323 216931 282813 286097 335859 327755 345722 344873 359762 366544 341468 376209 745134 784261 517829 456077 303616 297775 347191 344319 360979 365763 369479 375644 409338 412587 655417 688834 40.75 67.6 1
10:08:16 2023-09-28 348436 346497 89660 87116 138452 143791 142754 141593 95573 94364 106158 109041 129523 134726 369727 397169 1062209 1047275 378005 396916 120844 108115 120956 123333 141501 138625 132452 132715 87190 86135 271964 239771 700106 702226 218206 216779 283790 283847 338449 327225 342663 347550 361006 366801 338350 378091 747067 775283 542474 448926 301968 297250 344553 345877 360979 366738 367261 372815 411823 410999 664557 691881 40.85 67.6 1
10:08:17 2023-09-28 348653 347207 89415 87772 137716 140631 141524 142377 95347 94620 105947 109351 129612 135481 369546 396952 1068132 1041699 380860 396664 120761 108115 121255 123298 141501 138564 132452 132715 87277 86402 271964 238993 705426 705213 218886 216954 282099 285187 334693 325747 346846 344837 360752 365110 339684 376089 742695 775355 542474 451983 303869 297775 347750 345877 360979 365611 368403 376250 411209 411032 663252 689811 40.85 67.6 1
10:08:18 2023-09-28 352914 345733 89480 87354 138336 143917 141823 141093 95605 94460 106297 109116 129381 134761 369727 400540 1051528 1044548 383128 396916 121010 108183 121497 123162 141420 138259 132544 132595 87344 85891 270698 237516 706976 703102 218206 217303 282354 286710 335859 328516 344674 345392 360553 366544 340150 376816 739188 784379 542474 454024 302580 297703 346112 343286 363021 367567 369623 374482 411526 412916 657696 690190 40.75 67.6 1
10:08:19 2023-09-28 350656 346633 89627 87469 138190 144250 142249 141416 95443 94460 106158 109267 129227 134855 369474 396565 1054547 1047520 384031 396916 120844 107933 120956 123333 141168 138486 132544 132629 87277 85981 271964 239028 703050 701693 220218 217641 282262 285223 334693 326767 344674 347550 361006 365736 340748 375525 747236 784333 535362 450633 303869 297250 346157 346398 363791 366792 368923 373379 412510 413530 656454 691881 40.75 67.6 1
10:08:20 2023-09-28 348648 347822 89443 87330 138144 140058 141924 141516 95183 94395 105914 109418 129227 134984 369727 397025 1066918 1048154 382010 396988 120595 108149 120922 123367 140643 138749 132034 132883 85261 86320 271964 240480 694650 704215 218698 216292 282713 285298 334763 324767 346810 345392 360752 367102 340197 376089 743370 775355 543429 453379 304621 297595 348861 347496 360799 368343 368260 375461 410654 410889 664083 687785 40.85 67.6 1
10:08:21 2023-09-28 349388 346740 89447 87386 138069 140466 142016 141482 95411 94395 105637 109267 129558 135221 369655 397529 1060729 1038881 385413 396916 120513 108149 120838 123367 140480 138843 132360 132790 87123 86225 271964 240143 697597 706212 218206 216931 281052 286351 334728 325712 346773 345650 358939 365736 341780 376089 744079 784369 541139 451983 304806 297313 346669 344837 363791 367044 366966 375076 409984 413821 661806 689322 40.85 67.6 1
10:08:22 2023-09-28 349635 346510 89443 87294 138101 143917 141890 141059 95443 94461 106125 109116 129227 134538 369438 402817 1054212 1041766 382441 396142 120927 108015 121233 120157 140934 138121 130606 132561 87310 85800 271560 237114 707099 708217 217984 216931 282099 286097 333463 327648 345722 344873 360014 365772 341504 375915 744606 785489 535362 454289 302653 297595 348331 343251 363021 367308 369551 373306 407512 412587 654492 690790 40.85 67.6 1
10:08:23 2023-09-28 347563 346718 89767 87322 138336 143747 142350 141026 95605 94364 106731 108974 129843 134691 369691 396347 1060729 1051251 377969 396880 121010 108082 121497 123264 141424 137841 132413 132526 87310 85864 275913 238253 702176 702226 218511 216257 283790 285267 334189 327755 344080 346433 361006 366166 339374 377886 746635 775017 536679 451773 303008 297528 345036 345321 360618 366738 369515 373342 409984 411032 662275 693576 40.85 67.6 1
10:08:24 2023-09-28 349442 347262 89447 87386 138060 140271 142216 141577 95608 94555 106198 109317 129404 135351 369474 396880 1069812 1047783 381937 396988 120678 108430 120887 120650 140901 138679 130152 132883 87177 86470 269956 241085 690688 704215 218851 216594 282890 284902 334728 324767 346810 345912 360462 367317 339648 378570 743748 775355 534045 451910 304516 297356 347156 346398 360943 367567 367261 376213 412403 411321 663723 690826 40.85 67.6 1
10:08:25 2023-09-28 351506 345738 89415 87362 137875 144118 141759 141482 95151 94609 105775 109116 129040 134949 369655 398401 1054212 1041105 384685 396565 120678 108007 120922 123298 140837 138452 132160 132687 87277 85981 271964 239686 709732 706212 218136 216896 281599 286499 336333 327509 346492 344837 361006 366801 342262 377083 742805 784333 533058 453255 304516 297775 346912 344802 363021 365727 367225 375644 412693 412300 660206 690470 40.85 67.6 1
10:08:26 2023-09-28 349563 348595 89627 87441 138159 144140 142327 141416 95640 94459 105979 109083 129194 134820 369330 399126 1058729 1045031 383978 396880 120678 108247 120818 123470 140968 138452 132252 132595 87310 86589 271964 238993 704116 703717 217528 217606 282134 285223 334693 326767 342627 348563 360014 365701 341479 376089 746635 784297 542474 450561 303869 300257 343519 343321 363534 367308 369183 372180 409075 413821 659823 691844 40.85 67.6 1
10:08:27 2023-09-28 348513 346740 89664 87354 138336 143847 142316 140993 95573 94300 105979 109008 129259 134691 369691 397025 1062209 1050392 378501 396880 120844 108082 120922 123298 140968 138486 132194 132595 87217 86103 272293 240107 699410 702226 218511 216931 283835 284055 338689 326767 342663 347514 361006 366801 338350 378091 746635 775283 539313 450175 304732 299846 347592 348728 360907 367789 369267 375498 412331 411756 666008 691660 40.75 67.6 1
10:08:28 2023-09-28 349425 346704 89447 87382 138201 144031 142220 141528 95573 94492 105947 109267 129227 132965 369546 400821 1062990 1040439 378574 396952 120678 108082 120922 123470 141039 138618 132360 132900 85319 86257 274384 239735 703960 703102 217493 216931 283755 284316 335702 325782 345722 346433 361129 365398 338624 377257 742732 782129 537996 451563 304460 296558 346355 343251 363534 366738 367813 375374 408084 413821 666119 689811 40.75 67.6 1
10:08:29 2023-09-28 349738 346775 89415 87358 138109 144018 141857 141059 95443 94396 105881 109116 129283 134949 369691 396988 1054583 1045105 384868 396916 120678 108247 120922 123333 140837 138486 132286 132595 87243 86103 274384 238993 704116 702189 218171 217641 282121 285949 334693 326767 344674 347550 360790 365416 340940 378275 749376 788832 536679 450525 304300 299532 346892 347265 362912 366242 368923 373944 412475 411974 658164 693356 40.75 67.6 1
10:08:30 2023-09-28 349773 346461 89447 87354 138198 139851 142655 140405 95605 94364 106125 109008 130258 134280 369691 396347 1067059 1048154 377401 396565 120844 108007 120991 123213 141501 137948 132452 132531 87277 86012 271964 238993 707721 702189 218511 216931 283790 284245 334728 327755 342663 347514 359755 367576 338588 376956 747067 775247 533633 448973 303869 297493 344553 345321 360979 366738 369249 372779 411173 412297 664231 691881 40.75 67.6 1
10:08:31 2023-09-28 348372 347284 89406 87394 137848 144136 141622 142431 95445 94834 106059 109351 129435 135446 369510 396880 1073168 1049289 381522 396880 120430 108298 120483 123367 139662 138993 129610 133085 87210 86225 271964 238993 694244 706212 218886 216594 282890 285187 334728 325782 347583 345115 361006 365655 340162 376089 743351 775355 542474 450525 303869 297775 347715 345356 360979 365611 368403 376250 411173 410167 662275 689285 40.85 67.6 1
10:08:32 2023-09-28 349446 345702 89726 87052 138371 143646 142350 140798 95768 94364 106403 108827 129633 134433 369727 399942 1053750 1042068 383128 396916 121176 108007 121328 123264 141326 138486 132286 132595 87277 86135 278368 239363 711295 705213 218171 217454 282090 285298 334728 329943 342627 349507 360014 365772 340401 376089 745971 784297 550481 450525 303438 297563 344518 343321 363021 366506 369479 372743 408764 413821 662032 690532 40.85 67.6 1
10:08:33 2023-09-28 352492 346734 89627 87322 138062 144114 142754 140859 95640 94524 106304 109133 129435 134879 369655 397025 1060128 1050206 383055 396844 120844 107974 120922 120492 141501 137953 132360 132531 87277 86225 273498 238253 704058 702189 219569 216931 281993 286110 334154 327225 344674 346433 360462 367317 341780 377350 746795 782129 532728 454670 303438 297042 345591 346693 360907 366535 369515 373944 412439 411032 655685 691844 40.85 67.6 1
10:08:34 2023-09-28 349351 347018 89632 87386 138105 143943 141890 141026 95443 94396 105848 109083 129315 134855 369691 401138 1062172 1042073 378235 396916 120761 108082 120956 123298 140740 138497 132068 132595 87243 86071 271964 239363 707447 707067 218206 216628 283888 284951 334763 326731 345722 345893 360841 365655 338659 376655 744079 779264 552807 451453 304084 297847 348861 346442 365042 368207 370280 374628 409877 413714 665573 689627 40.75 67.6 1
10:08:35 2023-09-28 353571 346284 89751 87382 138342 143917 142426 141059 95608 94491 106231 109049 129315 134726 369655 399346 1054314 1041925 382550 396880 120844 107933 120991 120080 140968 137841 132286 132342 87371 85832 270698 237114 704713 703066 218171 217268 282064 286061 335859 327790 345685 345356 360014 366801 341228 376816 745994 784379 535362 454252 302470 297528 346669 345060 363021 365611 369587 375076 408728 412623 656600 688834 40.75 67.6 1
10:08:36 2023-09-28 348190 347044 89726 87294 138336 143646 142350 140798 95573 94332 106012 109041 129381 134597 369691 397025 1062998 1045514 378538 396952 120678 108115 120922 123298 140968 138720 132103 132595 87277 86103 275913 239567 697844 701009 218206 216931 283560 284370 335502 327225 342663 347811 361006 366801 338374 380578 749302 777277 534933 450457 304516 299460 346892 346777 360871 368597 369267 373306 412113 411971 665533 691586 40.85 67.6 1
10:08:37 2023-09-28 350638 346426 89447 87354 138153 143917 141907 141059 95795 94395 105979 109083 129194 134949 369691 401138 1063481 1040503 378574 396880 120678 108007 120922 123298 140368 138285 132360 132715 87243 86135 271964 240949 713961 703102 218851 216292 283357 284951 334693 326731 345722 344837 360049 365655 339648 376089 744079 775319 537996 451884 303869 296593 347435 343286 360979 366447 368368 375076 408119 411032 664231 687785 40.85 67.6 1
10:08:38 2023-09-28 348144 346740 89439 87354 138109 143917 141632 140976 95542 94588 106271 109217 129558 133156 369510 399835 1062589 1039924 382405 396736 120761 108314 120887 123333 140844 138259 132360 129354 85480 86166 272379 240480 696079 706212 218676 218110 281563 285258 335737 327011 346492 345912 361006 364640 340712 377257 745134 784369 542474 451563 304732 296558 346633 345356 362115 365611 367225 374774 409984 414405 664231 689322 40.85 67.6 1
10:08:39 2023-09-28 349742 346775 89451 87390 138109 144018 141890 141059 95443 94363 105815 108932 129227 134726 369655 395836 1054583 1041957 384595 396565 120678 108183 120956 123298 140871 138259 132068 132595 87310 86012 271964 238587 698492 701161 218886 216965 281599 286414 334189 329426 345161 346433 359990 365772 341744 377654 748844 783825 532728 453932 303008 297631 345591 346398 360979 366535 369219 373980 413091 411971 655417 691586 40.75 67.6 1
10:08:40 2023-09-28 348820 348299 89779 87529 138194 144044 142249 141416 95541 94492 106059 109133 130024 134962 369655 397025 1063788 1046294 378429 396808 120678 108007 120956 123298 140740 139097 130333 132629 87277 86103 271964 240516 709216 702226 218698 216965 282134 284281 336751 325818 342699 347514 360740 367317 338624 378393 747325 775319 535362 449537 304732 297007 344553 345392 360979 365681 366960 373079 411823 412297 663582 691881 40.75 67.6 1
10:08:41 2023-09-28 351330 346744 89415 87537 138105 144154 141432 141093 95119 94525 105637 109342 129292 135113 369172 396417 1059977 1038881 385960 396916 120513 108115 120887 123367 140480 138521 132034 132629 87123 86621 275913 239735 706849 703066 218511 216965 281599 286987 334423 325818 346810 345427 359979 366801 342586 377922 742170 784369 532728 453932 302888 297775 347435 345079 363389 366285 370317 375654 409841 413351 658204 689175 40.75 67.6 1
10:08:42 2023-09-28 350666 346344 89939 87230 138452 143633 142951 139946 95703 94332 106337 109309 129790 134433 369727 398751 1053461 1045292 382857 396601 120927 107933 120991 123298 141501 137974 132452 132531 87157 86193 271086 238790 718349 705213 218206 217303 282064 285223 334693 328516 342627 347287 361093 366544 340712 376089 745971 784261 535362 450633 302794 297528 345627 344284 363021 365389 369623 374473 408764 412658 656407 688834 40.75 67.6 1
10:08:43 2023-09-28 350266 345733 89447 87390 138455 143917 141924 141059 95475 94331 105947 109116 129315 134761 369691 396347 1059977 1050505 382514 396628 120844 108041 120956 123298 140968 137875 132103 132411 87284 86044 275913 237516 714950 702226 219416 217024 282130 286629 333687 327755 345197 346469 361006 365690 341780 377701 747141 783543 535362 453787 303653 299460 347875 345215 360763 368862 369479 373725 410560 410131 660327 691881 40.85 67.6 1
10:08:44 2023-09-28 349465 346633 89664 87386 137900 143952 141711 141059 95379 94459 105604 109267 129161 135352 369655 396745 1066844 1044536 381974 396916 120348 108182 120685 123435 139960 138770 129610 132808 87123 86529 272293 240072 694175 705213 218921 216931 283155 285860 334763 325747 348088 345427 361006 365655 340437 376690 743370 775125 542474 451983 304373 297140 347750 346155 360497 365646 368403 376250 411823 411357 662275 690592 40.85 67.6 1
10:08:45 2023-09-28 351222 346613 89451 87358 138041 144079 141756 141130 95573 94492 105947 109083 130033 134914 369582 398680 1054212 1041841 382873 396529 120761 107933 120922 123316 140901 138225 132218 132715 87277 86044 273500 239007 701977 707214 218171 217233 282855 285775 336224 328959 345151 347779 361810 366108 340533 378385 747325 786492 542474 454073 302862 301449 345036 346270 363791 367093 371667 372706 409913 414405 658350 691697 40.85 67.6 1
10:08:46 2023-09-28 351456 346183 89447 87294 138075 144083 141857 140993 95411 94396 105848 108974 129194 134726 369618 395836 1057352 1051251 385413 396844 120678 108082 120922 123333 140934 137841 132160 132526 87277 86044 271964 239686 699917 702226 219534 216559 282165 286727 336333 329943 345161 346920 361006 365655 341744 377350 747030 782056 536679 453896 303008 297250 345556 345321 360907 366792 369551 373907 412403 411285 656614 690826 40.85 67.6 1
10:08:47 2023-09-28 348076 347501 89808 87525 138086 144144 142462 140993 95672 94524 106198 109099 129923 135210 372350 396988 1066051 1050392 381704 396664 121010 108082 120853 123470 140513 138486 130299 129330 87243 86589 273500 240516 696525 702226 218851 216931 282890 285209 336715 325449 345930 347478 361006 367317 340448 378357 745934 781504 539972 451589 303811 297509 345591 346398 360979 367567 366673 374738 413408 411971 664520 691844 40.85 67.6 1
10:08:48 2023-09-28 351785 346704 89415 87657 137849 144118 141725 141482 95411 94492 105637 109342 129073 135541 369618 397494 1060729 1041841 386233 396880 120513 108082 120769 120409 140513 138486 132452 132814 87243 86193 271964 238993 695388 707715 218511 217420 282112 286938 336571 326999 346773 345321 360014 366801 342780 377350 745920 784333 532728 453896 304806 297487 347679 345857 363021 365442 371371 375920 412985 413315 660345 689627 40.75 67.6 1
10:08:49 2023-09-28 350642 346562 89939 87290 138233 141712 142513 140538 95736 94364 106370 108815 129989 134586 369618 398680 1051509 1043101 382873 396844 121789 107933 120922 123298 140968 137806 132218 132561 85491 86193 273069 238957 703229 704215 218171 217420 283149 285824 334728 328746 342627 347478 361093 366222 340676 376655 744946 784261 542474 450561 304779 300022 346598 344248 363021 365611 369587 373542 408728 413785 656873 689811 40.75 67.6 1
10:08:50 2023-09-28 348930 345693 89697 87294 138302 143646 142316 140599 95671 94396 106158 108749 129438 134656 369691 397025 1062024 1050392 377933 396880 121093 108082 121220 123264 141001 138108 132252 132561 87344 86044 275913 238957 701122 702189 218663 216965 284388 284809 337493 328250 342663 347199 361006 365655 338624 376053 746956 778378 537996 451269 303685 300307 347629 345977 362948 369642 371107 373160 412224 412515 663546 691881 40.85 67.6 1
10:08:51 2023-09-28 347603 347135 89685 87657 137679 144540 141967 142180 95119 94846 105993 109418 128952 131642 369618 397025 1068132 1046591 381937 396556 120595 108082 120803 123470 141306 138446 132360 132900 87243 86193 271964 238993 696619 706212 219227 216896 283322 285223 334728 326731 347301 344837 361006 365655 340126 376619 745208 775319 542474 450489 303832 296558 347750 345321 360979 365646 368887 376250 410849 411321 663252 689248 40.85 67.6 1
10:08:52 2023-09-28 353416 346183 89447 87354 138206 144048 141823 141059 95443 94427 105914 109049 129292 134820 369655 399942 1054499 1041841 381974 396844 120844 108257 120956 123230 141030 137806 132452 132434 87277 85891 270698 238669 703177 707715 218511 217268 282956 286436 335750 328498 345431 348271 364039 366694 341073 378385 747214 786492 536679 454024 303438 300307 345556 343286 363534 367567 369335 373871 408692 413821 656417 690826 40.85 67.6 1
10:08:53 2023-09-28 351912 346218 89447 87354 138183 143992 142360 141886 95573 94363 105914 109008 129435 134726 369655 395836 1058729 1047894 383994 396844 120678 108082 120922 123298 141404 137935 132360 132715 87277 86044 271964 238218 704473 701656 219358 217268 281796 286499 334693 326731 345125 346433 360716 366544 341744 378570 747067 784379 532728 454670 303438 297007 345591 346884 360979 366535 369479 373944 413346 412551 656873 691881 40.85 67.6 1
10:08:54 2023-09-28 348368 346775 89447 87382 137849 140254 141711 141616 95411 94524 105637 109342 129111 135352 369582 396394 1066844 1041736 381974 396952 120430 108447 120483 120319 139762 138714 129610 132900 85235 86524 271964 241394 693475 705492 219771 217315 283387 285918 337762 328314 347646 347779 360898 367547 340162 377221 745134 779554 536233 452094 304300 297847 347750 344802 360835 365646 368923 376783 409948 411357 664231 688797 40.85 67.6 1
10:08:55 2023-09-28 348610 346744 89447 87386 137875 144118 141759 141059 95443 94524 105815 109267 129194 135352 369618 396347 1060729 1038106 384868 396916 120678 108115 120922 123452 140513 138486 129971 132595 87243 86257 275913 240409 697309 706212 218663 217571 281563 286965 335973 325747 346773 346693 359979 365736 342262 377221 742695 784369 542474 450489 303562 297775 347156 345356 362115 365389 370243 375351 410923 414480 663105 690153 40.75 67.6 1
10:08:56 2023-09-28 351912 346076 89751 87322 138254 144215 142754 140762 95443 94396 106191 108749 129968 132734 369618 399907 1053424 1041845 382566 396916 121010 107900 121389 123196 141501 137888 132544 132439 87344 85769 270698 237481 717706 706212 218476 217268 282890 285223 336468 328516 344674 345392 360770 366801 340676 377350 744312 785489 534045 453306 302794 298187 346598 344248 363021 367825 369623 374774 408728 412264 654492 689774 40.75 67.6 1
10:08:57 2023-09-28 349702 345693 89447 87116 138178 143996 142360 140762 95443 94396 106094 109008 129435 134691 369655 396312 1059188 1051214 382478 396844 120761 107900 120956 123264 141501 137944 132360 132715 87277 85832 270698 237516 703112 702950 219569 216257 282064 286499 334154 327719 345394 346469 361006 365655 341744 377350 744840 784099 535362 455094 304300 299278 347875 347496 360907 369382 369407 373424 411030 411792 663252 691969 40.85 67.6 1
10:08:58 2023-09-28 349599 346461 89382 87593 137891 144118 141301 141526 95087 94556 105993 109552 132425 135208 369062 396664 1066807 1045068 381937 396880 120348 108115 120803 123435 140480 138452 129971 132687 87243 86193 270241 238993 702246 706212 219534 216745 283348 285321 334728 326767 347583 345115 361006 365655 340676 377523 745134 775319 544252 450525 302427 297595 349308 345286 360979 365646 368403 376250 410884 411093 662275 688760 40.85 67.6 1
10:08:59 2023-09-28 351506 346405 89447 87354 137952 144141 142360 141886 95151 94460 105637 109116 129073 134914 369358 398086 1054212 1039132 384648 396880 120678 108007 120922 123333 141044 138359 132360 132715 87277 86193 273498 238218 710730 703066 218851 217303 282028 286938 334189 329244 346518 347779 363452 367067 341564 377240 745589 785343 542474 456077 302537 300095 347399 344284 363266 368040 371750 376030 408692 413168 655011 687822 40.85 67.6 1
10:09:00 2023-09-28 349206 345934 89447 87350 138118 143817 142662 141139 95443 94396 105848 109008 129161 134726 369655 397025 1057295 1040923 384287 396880 120844 108007 120922 123333 141126 137892 132360 132715 87310 86530 271964 238754 704354 702189 218171 217641 282064 286061 334693 327225 342663 348563 360518 365772 342273 376655 747728 784369 535362 453306 302427 298172 344518 344284 363791 367567 368923 372779 409685 414405 659823 691844 40.85 67.6 1
10:09:01 2023-09-28 348253 346218 89726 87354 138379 143804 142103 140823 95605 94332 106012 109008 129227 134656 369691 397025 1062172 1047038 378538 396952 120927 108082 121185 123264 140561 138289 132360 132715 87277 86071 271964 241394 703169 704002 219170 217467 283648 284139 336855 327577 344457 348385 360934 367762 338588 381120 746672 775283 525529 451167 304516 297458 346855 346398 360979 368862 367225 373944 413055 412587 665027 691881 40.85 67.6 1
10:09:02 2023-09-28 347603 345733 89443 87390 138109 144131 141890 141059 95151 94363 105914 109267 129194 132965 369062 398122 1062961 1041957 378610 396880 120678 108082 120956 123384 140837 138259 132068 132561 85267 86103 271964 238993 700407 703102 218851 216931 283905 285187 335702 326767 345722 345356 361129 369017 340162 377221 744079 775391 537045 449186 305109 297847 346633 343251 360979 366738 371371 377291 411199 411974 666082 687675 40.85 67.6 1
10:09:03 2023-09-28 350158 347633 89726 87084 138616 143887 141890 140438 95573 94332 106158 108749 129227 134656 369691 399626 1051509 1043325 382010 396286 121093 107882 121656 120027 141616 137634 132736 132900 85523 86012 275913 240026 708660 706176 218711 217606 282925 285972 334397 328746 344384 346433 361058 366801 340712 378238 746537 784261 536679 454610 303008 299532 349356 344284 363021 365611 369623 373907 408728 413534 655917 689847 40.85 67.6 1
10:09:04 2023-09-28 350914 345733 89480 87354 138196 143939 142360 141593 95443 94363 105914 109116 129161 134691 369322 395207 1057221 1049645 384868 395404 120678 108007 120956 123298 141404 138380 132360 132439 87277 86012 274384 238253 698937 702226 219912 216931 282890 286974 334154 327755 345441 346955 361006 365690 342262 377922 747325 782056 535362 455965 303144 299846 346491 347742 360799 368602 369479 373761 411066 410529 660144 691317 40.85 67.6 1
10:09:05 2023-09-28 346001 346497 89443 87565 137930 144737 141857 141026 95443 94428 105848 109108 129477 134726 369618 396709 1065296 1048200 381974 396916 120678 108115 120887 123333 140834 138486 132034 132629 87123 86257 271964 240516 694775 702226 218886 217268 283005 285223 336751 325221 347596 347235 361006 365330 340712 378393 745545 781236 543808 450561 303811 297775 346669 346433 362536 365611 367225 375947 413382 412261 666119 691609 40.85 67.6 1
10:09:06 2023-09-28 347634 346214 89451 87354 137753 143917 141857 141059 95411 94460 105881 109267 129073 134949 369098 396347 1060729 1038881 384031 396916 120513 108115 120685 123504 140779 138521 129971 132629 87123 86225 274384 240107 698917 706212 220531 217454 281563 286839 335702 325747 346518 348271 363477 367396 342672 377775 742549 788832 542474 456615 304300 297775 347572 345044 363021 365763 369357 375957 409806 412587 656873 688797 40.85 67.6 1
10:09:07 2023-09-28 350417 345698 89627 87386 137909 143843 141604 140879 95443 94364 105914 109116 129161 134914 369655 396430 1060729 1041699 384323 396880 120761 108007 120922 123333 140844 138259 132176 132715 87190 86135 271964 238993 704235 702226 218546 218132 282064 286097 334693 329673 344674 348599 360014 365772 341228 376125 749302 784333 542474 452984 302427 297979 344518 346687 364048 367308 369479 373342 412510 414405 658632 691881 40.85 67.6 1
10:09:08 2023-09-28 346960 346684 89480 87374 138101 143913 141756 141130 95411 94460 105848 109267 129194 134855 369655 396394 1066844 1049645 381668 396916 120595 108149 120803 123367 140217 138626 131942 132900 87150 86320 274846 242082 695263 705529 219701 217397 283317 286137 336067 328082 347683 347109 360862 367834 340533 377185 744456 775391 536679 453195 304736 297847 347679 347199 360979 366515 368260 376783 412475 411971 663723 689847 40.85 67.6 1
10:09:09 2023-09-28 346817 346214 89447 87386 138109 143817 141890 141026 95566 94396 105914 109116 129227 134820 369062 399942 1063745 1041255 378538 396880 120844 108115 120887 123333 140740 138294 132068 132629 87250 86257 271964 241121 697302 706212 217528 217641 283755 284840 336244 325818 345722 346433 361164 366801 339374 378393 745134 784379 541139 450813 302923 299963 346390 344319 362150 366738 368108 374784 412401 414480 665971 689664 40.85 67.6 1
10:09:10 2023-09-28 349143 346218 89817 87386 138414 143825 142557 140665 95605 94427 106271 109116 129435 134820 369691 397025 1056467 1044700 383164 396916 120761 108115 121051 120287 140768 138656 130299 133085 85401 86225 271964 240538 702931 705103 218593 218179 282890 286061 334763 327260 344674 348313 362939 365772 341468 376655 747104 787569 535362 454024 302427 297775 344553 346155 361102 365356 369515 373342 412439 414405 658387 691881 40.85 67.6 1
10:09:11 2023-09-28 350800 346487 89480 87386 138422 143996 142360 140859 95411 94364 106012 109008 129435 134820 369655 395169 1059188 1050468 383128 396880 120678 107933 121203 123264 141404 137957 132360 132531 87223 86103 271964 237551 702344 702226 219947 216931 283357 286974 335441 327755 345722 347270 361006 366456 342262 377969 744877 782092 542474 455455 304300 300307 348148 348235 362985 367694 369407 373761 411644 412443 664083 691734 40.85 67.6 1
10:09:12 2023-09-28 348608 346740 89447 87537 137883 144487 141790 141806 95411 94588 105637 109267 129054 131712 369366 395836 1068432 1048265 381974 396628 120430 108149 120483 123435 140027 138618 129610 132814 87157 86225 271964 238993 697422 705213 219605 217268 283459 286061 334763 325818 347865 345079 361006 365655 340712 376956 745134 775319 539313 450525 301968 297775 347750 345877 360979 365646 369515 377051 412149 411971 662312 689847 40.85 67.6 1
10:09:13 2023-09-28 351258 345738 89447 87418 137649 143952 141968 141093 95475 94427 105979 109116 129227 134949 369358 398436 1054583 1041841 384104 396880 120761 108115 120991 123333 141001 138294 132103 132595 87257 86589 273718 237516 700380 706212 218886 217641 283322 286106 334154 329279 345722 348518 364590 367138 342239 380038 745897 788274 535362 454458 304226 301047 346892 345977 364048 367825 369515 373342 411209 414809 660291 691881 40.85 67.6 1
10:09:14 2023-09-28 350517 346198 89447 87561 137963 144114 141890 141159 95475 94396 105979 109116 129349 134761 369655 396466 1057389 1049760 383415 396601 120678 107933 120956 123298 140968 138298 132103 132623 87223 85949 271964 238253 702756 702226 221470 217303 282099 287010 334693 327755 345722 347270 361006 365690 342816 376053 747200 783825 534045 454646 303942 299387 346669 345912 360979 365067 369623 375076 412439 411357 656417 691881 40.85 67.6 1
10:09:15 2023-09-28 348857 345738 89447 87390 138191 143834 142360 141593 95443 94396 105848 109116 129073 134761 369425 399626 1060670 1041841 378574 396601 120761 108115 120922 123333 141306 137987 132360 132715 87310 86135 274384 239399 704082 709185 218676 218040 286130 285080 336137 327119 346627 346884 362071 367834 340018 378249 742659 783271 537996 449918 302888 299423 346978 343286 363021 366808 368403 375351 408621 413821 664520 689847 40.85 67.6 1
10:09:16 2023-09-28 349778 345738 89447 87541 137956 144136 142163 141984 95151 94460 105637 109338 129073 135352 369098 396382 1059188 1038881 385143 396916 120513 108115 120719 123367 140283 138722 132176 132715 87157 86193 271964 239363 696966 706212 218886 217489 282064 287450 334693 325818 347865 347779 360588 365365 342816 377350 745134 784297 533966 455325 304300 296593 347750 345079 363021 366792 369587 376783 409984 413570 657659 690470 40.85 67.6 1
10:09:17 2023-09-28 348664 346461 89849 87354 138409 140002 142754 140665 95638 94364 106264 109083 129612 134879 369618 397025 1062925 1051140 377933 396916 121010 108115 120922 123470 141892 138549 130480 131049 85385 86406 273498 241223 701342 701970 219394 217502 284445 284973 336680 327719 344638 348563 359979 368210 339612 378393 747067 775247 535420 450441 305760 297493 345556 346119 363021 367286 368332 373542 412403 413168 664484 693356 40.85 67.6 1
10:09:18 2023-09-28 349562 345698 89842 87501 138101 144048 141995 141139 95573 94524 106125 109083 129105 134914 369062 398716 1063714 1044662 378610 396844 120678 108115 120887 123470 141126 138441 132452 132715 87250 86193 271964 238957 698080 707030 218886 216931 284623 285187 335702 327189 346455 346171 361129 366712 340162 377221 745134 779778 537996 451773 304806 297378 348861 346687 365078 369130 370317 376030 411030 414881 666008 690606 40.85 67.6 1
10:09:19 2023-09-28 348648 345702 89631 87386 138183 144132 142360 141886 95573 94460 106158 109191 129435 135282 369618 396673 1056996 1047719 383994 399016 121010 108015 120784 120254 140768 138404 130299 133178 85491 86166 274384 238993 700162 701124 219358 218145 282495 286701 334728 329244 346247 349755 360826 365398 342816 376053 747030 784379 539805 454537 303869 299067 346598 347163 360979 367308 369587 375906 413673 411935 655881 691881 40.85 67.6 1
10:09:20 2023-09-28 347760 346183 89730 87354 138297 143847 142193 140993 95638 94363 105914 109083 129469 134785 369655 397025 1063751 1047509 378610 396880 120761 108115 120922 123470 141030 138225 132360 132687 87243 86257 271964 240480 708552 702189 218886 217641 283826 284716 337495 327454 345417 348563 361006 367655 339911 382243 750938 780770 536679 450236 305598 299460 347875 347300 362939 368862 367189 375076 413673 412587 667867 692788 40.85 67.6 1
10:09:21 2023-09-28 348930 346430 89447 87386 138157 140141 142557 142031 95443 94460 105914 109267 129435 134914 369618 400911 1063745 1043330 378538 396844 120761 108115 120887 123470 141306 137948 132544 132715 87310 86289 271086 239328 700897 707214 218136 217606 283790 285178 336715 326696 346455 346955 361164 367317 339648 378393 745134 784379 537996 451884 304732 297007 346633 344284 364563 367251 368368 375342 408728 414989 664520 689811 40.85 67.6 1
10:09:22 2023-09-28 349594 345662 89447 87386 138573 143847 142316 141059 95573 94492 106012 109083 129283 134914 369655 397025 1057650 1045068 383670 396880 120844 108082 120922 120409 140968 138259 132218 132808 87277 86193 271964 238957 711254 703219 218982 218720 282642 286213 337762 327846 344493 349228 363561 366365 341564 379768 748937 784297 542474 454458 304300 298431 347592 348878 364048 367825 369515 375040 413673 414917 659320 693849 40.85 67.6 1
10:09:23 2023-09-28 350914 345698 89726 87386 138328 143847 142316 141026 95736 94396 106158 109083 129535 134691 369655 397025 1060729 1052637 378501 396880 121807 107900 121293 123350 141001 137841 132378 132526 87344 86012 273500 238622 705706 703717 218886 217606 285009 285298 334728 328711 344638 347514 360014 366747 339612 376655 747728 775283 536679 451453 303653 298396 345556 345877 363021 367542 369551 373944 411823 412623 663936 691586 40.85 67.6 1
10:09:24 2023-09-28 347943 346946 89447 87541 138066 144114 141857 141059 95573 94427 105979 109342 129194 135103 369358 396347 1060729 1038106 384287 396844 120678 108115 120887 123538 140513 138471 130299 129451 85427 86524 271652 240338 706532 706212 219429 218145 281967 286759 338646 325747 347510 346433 360014 365772 342492 378249 746192 784333 542474 450489 303811 297451 347156 345356 362658 365646 367261 375644 411173 414989 664231 689811 40.85 67.6 1
10:09:25 2023-09-28 350961 345662 89447 87390 137883 143917 141857 141449 95573 94427 105979 109267 129348 135019 369618 398716 1053800 1041841 382675 395332 120844 108082 120956 123333 140968 137841 132286 132561 87344 86225 271964 238669 710701 703066 218851 217641 283322 286974 334154 328250 346737 345392 360553 367576 342539 377350 746192 784261 543013 455253 304300 296558 348479 348235 363902 367682 371641 376067 409806 413351 656799 689101 40.85 67.6 1
10:09:26 2023-09-28 347943 345662 89758 87354 138422 143791 142655 142126 95736 94396 106191 109116 129701 134726 369655 396087 1062925 1052293 380271 396556 121176 108015 121155 120189 141501 137836 130333 133085 85459 86225 273498 239699 701989 702189 219381 217606 284374 286773 336444 327719 344638 348563 361006 367834 339374 378393 747067 775283 541947 449244 302888 298152 345556 346119 363021 367834 368923 373907 412403 413203 663546 691881 40.85 67.6 1
10:09:27 2023-09-28 347603 347135 89415 87657 137730 144333 142026 142377 95151 94684 105604 109418 129054 135636 369062 396745 1066610 1047372 381362 396844 120513 108115 120803 123470 139919 138354 132360 132715 87243 86044 273498 238957 696753 706212 219630 216931 283521 285824 335702 327225 347865 345321 361006 366712 340940 380271 746537 780696 536679 453490 304442 299460 348586 347742 360799 369382 369069 376177 408692 411935 664231 690470 40.85 67.6 1
10:09:28 2023-09-28 350343 345662 89693 87084 138332 143646 142218 140896 95934 94460 106337 108815 130144 132407 369474 398574 1054462 1044812 382675 396385 122175 107900 121497 123093 141424 137841 132286 130958 85502 86076 275913 238957 717546 706212 219135 217992 283507 286146 334728 328746 344638 347235 361164 367317 341744 376125 745545 784261 543808 455317 303008 300167 347435 344319 363534 365646 371787 375910 409338 413821 654455 689811 40.75 67.6 1
10:09:29 2023-09-28 349179 345698 89841 87386 138071 144048 141890 141026 95443 94396 105947 109116 129161 134691 369618 396988 1056115 1041810 384250 396880 120844 108115 120922 123384 140740 138480 132068 132745 87310 86193 271964 238957 711500 702005 218698 218755 283171 286687 338479 329943 345540 349245 363048 366401 342118 379768 750975 788832 536679 453183 302640 299955 345314 347229 362150 365389 369479 373944 413709 414444 658204 693356 40.85 67.6 1
10:09:30 2023-09-28 349706 346482 89726 87386 138332 143917 141890 141059 95573 94428 105881 109116 129194 134691 369618 396312 1060729 1051251 381865 396844 120927 108007 121220 123264 140968 137841 132286 132561 87344 86135 270698 237516 702818 705213 220255 216931 283658 286938 334468 327790 345722 347478 361006 367295 342262 378201 745545 780952 536679 454252 303653 299955 348084 345841 360979 366738 369623 374473 411788 411357 662275 691586 40.85 67.6 1
10:09:31 2023-09-28 348020 346461 89447 87354 138075 143917 141857 141059 95443 94395 105914 109267 129161 134855 369358 397494 1060729 1038608 378646 396880 120678 108115 120922 123504 140973 138259 130299 129353 85459 86492 272293 240373 698660 706212 218816 218707 282846 286320 337353 328546 348088 346433 360014 365772 341228 381663 744202 784067 536679 451453 303349 297342 347536 345392 363776 366773 368368 376213 410884 412720 666119 691354 40.85 67.6 1
10:09:32 2023-09-28 351294 346223 89447 87653 137879 144254 141759 141482 95443 94524 105808 109267 129073 135138 369098 398122 1056115 1041841 385266 396844 120678 108247 120956 123384 140513 138259 132068 132503 87310 86225 271964 239686 700521 707214 218886 217641 283450 287055 336333 330521 346773 345392 361129 367576 342780 377350 744386 788420 539313 455289 303008 297944 347715 347742 364490 369050 372584 374592 409806 414297 658743 691132 40.85 67.6 1
10:09:33 2023-09-28 346960 346482 89447 87390 138109 143847 141890 141026 95411 94415 105881 109267 129194 134949 369618 396988 1066088 1050787 381756 396628 121010 108430 120784 120287 140901 138479 130242 129264 85480 86406 271964 240373 700629 702189 218921 217454 283322 286392 338242 326696 345685 348599 359727 368208 340293 378465 747728 779814 535362 450813 305672 297595 345591 346955 363021 366738 367813 374774 413673 412623 665533 691881 40.85 67.6 1
10:09:34 2023-09-28 349884 345733 89447 87354 138210 143917 141823 141059 95605 94427 105914 109116 129203 134726 369655 399942 1063751 1044326 378574 396916 120844 108332 120922 123504 140836 138259 132360 132595 87277 86193 271964 238993 712361 703102 219227 217268 284339 286472 336208 327490 346247 345392 361129 366782 340425 380578 744914 781841 543808 451515 304732 300014 347536 346760 364048 369902 369335 375727 409302 413821 664557 689811 40.85 67.6 1
10:09:35 2023-09-28 350343 346460 89447 87537 138206 143878 141890 141026 95443 94588 106304 109183 130054 132871 369546 396952 1059759 1047131 383832 396700 120844 107982 120922 120327 140934 138259 132068 132595 85406 86257 271964 238957 700058 702189 218886 218519 282855 286736 334763 327529 346211 348563 361006 366801 342816 377221 749723 784369 535362 450669 304300 297493 345036 347216 362115 365611 369551 373907 412475 414989 659050 691881 40.85 67.6 1
10:09:36 2023-09-28 350755 345733 89664 87354 138336 140211 141924 141026 95443 94396 105947 109116 129469 134726 369655 397025 1059977 1049348 383128 396286 120844 108007 120956 123298 140740 137841 132068 132376 85246 86193 274384 237516 701989 702189 220066 216965 283539 287127 337285 328462 345431 347407 360934 369175 342672 378422 748918 781910 535362 454573 303869 297493 346633 346119 360690 367567 369551 373579 412439 411357 658632 691881 40.75 67.6 1
10:09:37 2023-09-28 348857 346487 89747 87561 138043 144149 141857 141285 95704 94491 106304 109208 129437 135151 369474 400504 1062209 1041841 377969 396736 120844 108049 120956 123333 140934 137875 130333 133085 87277 86225 275913 239531 701062 706212 218171 217676 284003 285187 338719 326767 346773 346991 361923 366801 339922 378465 743785 784379 536679 450236 302923 297042 347156 344802 362150 366773 368368 375644 409625 414989 663582 690863 40.85 67.6 1
10:09:38 2023-09-28 351330 346198 89447 87374 137961 144132 142163 141886 95151 94460 105709 109342 129073 135352 369358 396347 1057352 1041841 385413 395998 120678 108115 120803 123367 139828 138359 132360 132623 85491 86433 271086 240709 715404 708217 219122 217935 283450 287473 336809 327613 346627 346255 360518 367576 342888 378191 744914 784405 517829 455641 302640 297775 347750 345735 363021 366535 369515 376783 410560 413530 656417 689285 40.85 67.6 1
10:09:39 2023-09-28 347634 347807 89730 87116 138401 143703 142201 140250 95573 94364 106092 109116 129315 134503 369655 397529 1056542 1039950 382821 396880 120678 108007 120922 123298 141141 137875 132360 132715 87277 86044 271964 238993 704235 704215 218546 217980 283322 286499 335702 328250 344893 348844 361129 366801 341744 377221 746108 784369 535362 453306 303653 298466 345591 344284 364515 368495 371496 373688 409518 414297 658743 690679 40.85 67.6 1
10:09:40 2023-09-28 347943 345698 89713 87469 138328 143646 142120 140571 95443 94332 105914 108782 129227 134468 369618 397025 1060670 1048154 380086 396592 121176 108097 121051 120157 141168 138156 130333 132792 85427 86225 269586 240709 705004 702153 219666 217641 284916 285365 338479 328215 344602 347585 360014 365655 339911 378249 747765 775247 541947 450813 304373 300234 345556 346119 363021 367613 369515 373944 412149 413821 665646 691881 40.85 67.6 1
10:09:41 2023-09-28 347603 346522 89415 87537 137883 144118 141628 141482 95151 94492 105571 109418 129054 135173 368543 396430 1069949 1046628 381398 396916 120348 108149 120517 120409 139894 138714 129610 132629 87210 86193 271964 238922 696744 705213 219912 217454 283671 286061 335737 327493 347865 345392 361006 366456 340748 377257 747178 779591 534513 454024 304732 297847 348622 348655 360799 369382 369371 377171 409841 412225 663465 688834 40.85 67.6 1
10:09:42 2023-09-28 352140 345143 89447 87358 138109 143747 141890 141026 95605 94332 106304 108999 129712 132593 369402 399204 1054462 1044147 381828 396664 121176 107982 121358 123230 141001 138039 132137 132342 87377 86130 269225 237481 705009 705492 218886 217676 283414 286539 334189 328782 345722 346728 361129 367317 341468 375525 745737 786602 542474 453219 302935 298431 347156 344802 363534 366480 372348 375644 409661 413821 654954 690826 40.85 67.6 1
10:09:43 2023-09-28 349179 345698 89447 87386 138101 143917 141890 141026 95443 94428 105979 109267 129040 134726 369655 395800 1054583 1041994 384868 396565 120678 107933 121084 123333 140740 138259 131977 132595 87277 86044 271964 238622 702931 702226 218921 218354 282890 286651 338449 329943 345467 349366 363048 366436 342395 379853 751049 788832 535362 453074 304516 297493 347838 347514 363791 367682 369551 375608 414948 412300 656417 695823 40.85 67.6 1
10:09:44 2023-09-28 347599 346491 89562 87717 137608 140606 141692 141874 95347 94684 106028 109653 129161 135446 369178 396394 1068395 1048154 380824 396664 120678 108082 120887 123333 140383 138259 132034 132826 87157 86225 271964 238993 710431 706212 219947 217303 283826 286190 336244 327260 348078 345392 359727 366747 341228 377789 745134 779583 543100 450525 302675 297285 348800 345392 360726 366738 369551 377318 411209 412007 663759 691119 40.85 67.6 1
10:09:45 2023-09-28 346295 345733 89447 87382 138109 143917 141857 141059 95443 94331 105914 109116 129227 134785 369098 398401 1060443 1038881 378682 396916 120678 108115 120803 123333 140513 137875 132068 132595 87277 86524 275913 241738 701062 706212 218781 218895 283216 286069 337625 326854 346627 347336 360805 365772 340748 378465 744877 788722 539313 451946 304310 296628 347471 348481 364563 367308 368403 376250 411498 415133 659823 690337 40.85 67.6 1
10:09:46 2023-09-28 347603 345178 89730 87386 138236 143904 142103 141226 95605 94396 106158 108816 129227 134691 369655 399662 1054286 1038674 382550 396565 121010 107900 121497 123230 141126 137841 132360 132347 85438 85800 273065 237516 714219 706212 220531 217676 283591 286535 334423 329546 345722 346991 361164 365620 341744 376089 745018 784261 542474 455965 303438 297528 347750 345079 363534 367682 372357 376490 412693 414333 657807 689664 40.85 67.6 1
10:09:47 2023-09-28 350481 346522 89480 87386 138221 143834 142360 140762 95443 94364 105881 109116 129435 134726 369136 396466 1059225 1049760 384250 396628 121093 108247 121051 120222 140768 137853 130333 133085 85512 86225 271086 240026 704712 702226 220290 217606 283146 287445 337762 328498 346211 347478 361006 365690 342852 378422 747104 784379 534045 455965 301968 297528 347191 346955 360979 367308 369659 375113 413673 412297 656417 691881 40.85 67.6 1
10:09:48 2023-09-28 346960 346460 89480 87386 138328 143716 141995 140879 95475 94396 105914 109116 129194 134761 369655 396709 1066088 1047820 381740 396916 120678 108115 120922 123333 140844 138294 132360 132715 87243 86225 271964 240480 698602 702226 219605 217641 283790 286342 337768 325747 346846 349388 359476 365655 341744 378501 747178 784099 543808 453702 306542 297451 347328 347372 362985 369116 370317 376067 414148 413203 665027 691881 40.85 67.6 1
10:09:49 2023-09-28 350914 345698 89447 87394 137779 144154 141466 141093 95411 94524 105914 109217 129558 131642 369330 400291 1060513 1043250 385266 398584 120927 108280 120784 120319 140513 138190 132000 132618 87277 86225 273500 240538 699575 707715 218886 217641 284366 287437 334622 327755 346773 345877 361093 365620 342816 378422 744803 784333 544365 455253 304516 297595 347715 345321 363534 366792 369479 377051 410849 413785 656381 688760 40.85 67.6 1
10:09:50 2023-09-28 348336 346887 89693 87354 138401 143992 142754 140665 95573 94395 105947 109083 129435 134750 369618 396347 1057221 1044795 383128 396880 120678 108082 120887 123350 140574 137944 130242 132808 87337 86103 271964 238922 703997 703717 218663 218284 283124 286061 338719 330177 345126 349366 364517 367210 342118 380308 746919 790240 535362 453839 304732 298361 345001 345841 365548 365611 372429 373871 411138 414989 659787 693083 40.85 67.6 1
10:09:51 2023-09-28 346960 346451 89841 87469 138060 141774 142151 140959 95672 94492 106304 109099 129469 135116 369474 396844 1065223 1047001 378574 396880 121176 108082 120853 123470 140707 137875 130152 132715 85427 86257 271964 240445 703759 702189 220008 217641 284003 285151 337732 327719 345685 349335 360014 367834 340162 378501 749983 775355 542474 450813 305598 297493 345591 346920 363534 367834 368332 374738 413673 413821 665497 693849 40.85 67.6 1
10:09:52 2023-09-28 349810 346187 89726 87565 138206 144118 141899 141059 95573 94460 106125 109116 129292 134914 368507 399346 1066573 1046776 378538 396844 120844 108082 120887 123435 140715 138259 132360 132561 87277 86433 271964 241051 704473 709148 219960 217432 284516 286356 338719 328342 346591 347779 362868 366712 340676 378393 744420 784099 543264 451773 302852 297493 347399 346650 365078 369902 368923 375910 409913 415169 666371 690826 40.85 67.6 1
10:09:53 2023-09-28 349920 348372 89751 87501 138084 144136 142023 141139 95573 94460 105881 109083 129558 134971 369286 395728 1054286 1041662 382909 396700 120678 108082 120922 123367 141039 138225 132360 132715 87277 86193 271964 238922 701262 701656 219534 218284 282064 286974 335667 327719 346211 348503 361006 366801 342780 377185 747765 786602 542474 454573 304589 299351 346877 347478 364048 367610 369515 375608 414912 414405 655881 693356 40.85 67.6 1
10:09:54 2023-09-28 349218 345662 89726 87354 138552 143747 142426 140765 95671 94364 106370 108899 129315 134656 369062 397025 1063745 1050392 377365 396844 121176 108247 121220 122533 141290 138121 130606 132792 85491 86225 271964 240709 701641 703037 219890 217641 285401 285187 336208 328746 345394 348911 360518 366747 340162 378055 751236 775355 539320 451453 302888 300804 345591 347216 363791 368419 369551 375003 413055 414405 664252 693849 40.85 67.6 1
10:09:55 2023-09-28 349920 346461 89447 87653 137845 140415 141432 141482 95573 94427 106019 109267 129073 134785 368507 397025 1063714 1047372 381362 396844 121259 108082 120922 123470 140968 138259 132068 132561 85438 86193 273500 238993 702892 708217 220066 217606 285303 286061 336208 327719 346773 345877 361093 368727 341192 378357 742695 775355 537996 451725 305381 300270 347572 346760 363791 367729 369335 375690 411817 413642 666992 688723 40.85 67.6 1
10:09:56 2023-09-28 348617 345903 89693 87354 138206 143843 141890 141026 95605 94460 106158 109083 129348 132593 369366 402102 1056467 1043371 382135 396700 121176 107949 121250 120092 140901 137668 132218 132457 85544 85832 271560 237446 708174 708217 219192 217641 283755 286499 337255 329368 346247 346155 361093 367576 341708 378201 746266 785489 535362 454216 302898 298396 348824 344284 364048 367825 369623 373907 409948 414697 658350 691317 40.85 67.6 1
10:09:57 2023-09-28 350185 345667 89726 87390 138109 144048 141890 141026 95443 94460 105848 109083 129227 134785 369322 394580 1056079 1048265 385140 396241 120761 108082 120922 123350 140740 137841 132034 132434 87310 86135 271964 238587 698983 701656 220101 217641 282965 286974 334728 328250 345956 349755 360826 369875 342528 378422 748844 781910 536679 454428 304300 300307 348367 346327 360979 367286 371750 375338 412152 411792 661732 691881 40.85 67.6 1
10:09:58 2023-09-28 347943 345702 89447 87386 138052 140264 141986 141349 95608 94492 106125 108949 129315 135057 368882 399765 1063671 1041845 378465 396844 120678 108332 120922 120172 140513 137806 130152 132526 87277 86162 271964 241051 698951 706212 218171 218319 283888 285475 336751 327225 346737 347199 362212 366801 340197 378465 744982 784379 543808 451453 303811 299532 347399 345321 362658 367542 368368 376213 409984 415133 666119 690826 40.85 67.6 1
10:09:59 2023-09-28 351258 346389 89443 87537 137845 144149 141466 141059 95411 94492 105815 109342 129040 134949 369062 397494 1057613 1041841 385266 396844 120678 108115 120887 123470 140513 137841 132034 132561 87277 86225 271964 238754 703066 708143 219666 218379 283648 287783 336809 328338 347400 346291 364075 368316 342672 378154 746192 784261 537136 455289 304575 298104 348729 345321 363021 366792 369335 377208 410884 413821 656345 689811 40.85 67.6 1
10:10:00 2023-09-28 352877 346076 89751 87473 138271 144223 142754 140859 95640 94492 105947 109083 129435 134785 369064 396844 1060692 1057660 381595 396286 120844 108247 121190 123298 141501 137931 132544 132715 87310 86439 270698 237516 705188 704215 220255 217268 283790 287378 334693 328746 346211 347514 359727 367586 342780 376053 747067 782092 543808 455317 303869 298396 346633 346398 360979 365646 371750 375076 412403 411646 657848 691881 40.85 67.6 1
10:10:01 2023-09-28 346960 345698 89726 87505 138101 143917 141890 141093 95605 94363 105914 109304 129073 134949 369618 397025 1067638 1046257 382282 396952 120678 108115 120887 120484 140834 138471 130299 129418 85416 86588 269956 241050 696817 705103 220114 218145 284517 286463 336715 325712 348358 349259 360826 367738 341708 378055 746192 775391 537503 454024 304732 297007 349291 346398 360979 366738 369515 377318 412439 412551 663759 689847 40.85 67.6 1
10:10:02 2023-09-28 350495 346426 89882 87116 138371 139729 142643 140893 95736 94364 106191 109008 129348 134468 369546 397529 1054547 1042068 382550 396844 120678 108007 120887 123350 140480 137841 132034 132526 85331 86257 269912 238957 705426 704215 218851 218132 283322 286508 335702 328746 344638 348844 361129 367102 341744 377789 746635 784333 529733 454458 304244 298884 346633 344802 364048 366413 372312 374446 409948 414697 656417 690863 40.85 67.6 1
10:10:03 2023-09-28 349179 345662 89817 87354 138105 143948 141326 140976 95443 94396 105775 109083 129040 134691 369358 394652 1059560 1047301 384575 396736 120927 108239 120784 120157 141168 138401 130299 133085 85512 86012 271964 238622 699228 702503 220008 218145 282028 287378 334728 327755 346492 347997 360898 367317 342816 376956 749920 784261 542474 455428 304516 299460 346390 347478 362115 367308 369551 374774 414292 414989 656417 693429 40.85 67.6 1
10:10:04 2023-09-28 349920 345143 89726 87298 138336 143847 141890 140632 95443 94396 105979 108899 129194 134656 369618 397025 1060729 1050132 377933 396565 120927 108007 121372 123264 140968 137806 132194 132434 87310 86012 270698 238182 713162 704215 219569 217454 285530 286463 335477 329244 345685 348563 360805 369911 341457 379974 750405 779664 542474 452736 304589 300549 348824 346777 364048 368536 369515 373907 412439 412228 665934 693245 40.85 67.6 1
10:10:05 2023-09-28 347340 345702 89415 87386 138087 143922 142360 141248 95608 94556 106271 109217 129435 135281 368954 399271 1063273 1038422 381828 396700 120678 108082 120887 123298 140380 137944 130299 133178 87210 86289 271964 240312 701109 707715 219723 219000 282064 286701 337259 326696 347549 346955 361093 365772 342262 378429 746795 788611 536679 451269 303811 297042 347435 345877 366113 366738 368368 376213 412113 412755 666119 691609 40.85 67.6 1
10:10:06 2023-09-28 352413 345143 89693 87505 138101 143917 141857 141026 95443 94396 105947 109083 129194 134597 368543 398716 1054212 1041938 383128 396880 120927 108007 120956 123316 140968 137806 132229 132434 87257 85800 271560 238669 704832 707214 219534 218414 283542 287244 337285 329368 346627 346327 361023 367834 342600 378385 747390 787716 542474 455253 303215 298222 349356 347250 362622 365646 369551 373907 411173 414809 660327 691881 40.85 67.6 1
10:10:07 2023-09-28 347797 348545 89845 87593 138276 144215 142360 140859 95640 94491 106092 109099 129346 134785 368543 396394 1066624 1052288 381792 396808 120595 108115 120887 123384 141068 138233 129971 132715 87277 86289 273498 240516 698996 702226 219605 217641 283755 286499 337531 328277 347301 348563 361006 365690 341780 378465 748733 782092 535362 453490 306033 297775 347156 347478 363021 366447 368072 376213 414328 413821 667355 691881 40.85 67.6 1
10:10:09 2023-09-28 347340 345698 89480 87382 137888 143917 142564 140883 95411 94428 105881 109116 129194 134820 370238 398751 1063751 1040923 378610 396880 120761 108082 120887 123333 140765 137866 130299 131049 85465 86525 271543 240709 705975 708217 219806 217467 284516 286320 336573 327577 346737 345392 361129 367295 341227 380578 745134 775319 536679 453169 304732 298728 348765 344802 360979 367286 369515 377051 409721 412551 664231 688797 40.85 67.6 1
10:10:10 2023-09-28 350518 346309 89751 87386 138161 143743 142360 140762 95443 94652 106125 109267 129346 134820 369655 396430 1060241 1046591 383978 396844 120678 108007 120922 120409 141306 137948 132360 132531 87277 86135 271964 238587 715753 702189 218886 218694 283322 286938 335702 327755 345685 349653 361129 366801 342780 377789 748993 784405 542474 453702 302888 298884 345314 345893 362115 365646 369551 373944 411209 412720 660327 691881 40.85 67.6 1
10:10:11 2023-09-28 350764 346162 89451 87386 138109 143511 141890 140773 95411 94364 105881 109083 129194 134820 368543 394652 1057650 1053792 385120 396556 121709 108015 120818 120157 140868 138160 130333 133085 85523 86374 273500 240026 701927 703717 220326 217454 285928 287675 334693 328480 346773 347514 359727 367738 342672 376089 747067 783235 532728 455965 304300 298187 347156 346398 360979 365646 371787 375644 412403 412261 656417 691881 40.85 67.6 1
10:10:12 2023-09-28 348563 345414 89693 87386 138101 143917 141661 140826 95379 94396 105848 109116 129260 134785 369062 399942 1062172 1041841 378610 396916 120678 108115 120922 123298 140513 138527 132034 132561 87243 86103 271964 239567 697380 706212 218511 218694 283790 285321 339680 327189 346773 347478 362212 366801 340712 378501 745545 785489 542935 449819 303847 297631 347435 346398 363202 367286 368923 376250 411209 412755 666119 691354 40.85 67.6 1
10:10:13 2023-09-28 350764 345698 89415 87541 137883 144101 141432 141482 95411 94684 106271 109217 129404 133196 368918 400117 1057500 1043255 384810 396700 120844 108205 120887 123298 140513 137806 132034 131049 85522 86289 275913 238552 702347 703102 219534 218214 283790 287010 334423 328782 346810 346433 361164 368498 342852 376053 744312 784333 542474 455970 303548 297042 348800 345392 363791 367308 369623 377361 411209 413821 655454 689811 40.85 67.6 1
10:10:14 2023-09-28 347639 345919 89918 87052 138405 143642 142581 140362 95768 94268 106599 108749 129469 134433 369618 398086 1054212 1046628 382550 396880 120844 108007 120887 123298 140707 137884 132034 132623 87337 86257 273500 238993 702373 704943 218851 218319 283507 286790 337543 329492 347005 348456 362649 367834 342395 380345 749376 791071 537208 450597 302888 298884 345556 345321 364198 367682 369551 373871 410020 412720 662503 691821 40.85 67.6 1
10:10:15 2023-09-28 347271 346213 89841 87561 138098 143978 141907 140509 95704 94491 106198 109133 130606 132769 369322 396430 1066088 1046294 381180 396952 120678 108049 120922 123298 140313 138493 130242 132623 87243 86257 272293 240480 700151 702226 219569 217676 283790 286535 337768 325747 347583 348599 360258 366491 341780 378538 747765 782129 543808 452020 306107 297595 347191 347478 363534 366482 368102 376250 414328 413821 665497 691881 40.85 67.6 1
10:10:16 2023-09-28 348930 346482 89480 87386 138105 143917 141759 141059 95443 94480 106158 109267 129194 134949 369062 399942 1063751 1041255 378574 396880 120678 108115 120922 123298 140513 138259 132068 129343 85523 86492 271964 241223 705918 708217 219464 218027 285058 285918 336609 327613 346627 347514 362755 366747 340712 380578 743785 783235 543264 451453 302923 299532 349356 345250 362693 367578 368959 376250 409984 413044 664520 691390 40.85 67.6 1
10:10:17 2023-09-28 349920 345556 89907 87322 138409 143795 142655 140242 95605 94267 106304 109094 129435 134656 369394 397494 1054620 1047047 382896 396916 120844 108082 120956 123435 141404 137970 132360 132715 87250 86193 271964 238993 702694 704215 218921 218694 283556 286974 335702 330411 344674 349894 362212 365365 342298 377825 747104 784369 536679 450633 303869 298919 346112 344837 361102 368790 371787 374774 409984 412397 658350 691881 40.85 67.6 1
10:10:18 2023-09-28 351640 345420 89480 87386 137986 143743 142360 140665 95443 94428 105947 109116 129257 134691 368543 394652 1060729 1049723 384538 396628 121010 108213 120818 120327 140574 137836 130333 133085 85480 86130 271964 240026 704593 701161 220255 218167 282890 287603 337523 328250 346737 347550 361006 365655 342744 376655 750094 784379 541139 455965 302640 297944 346669 348790 363021 367308 369623 375947 414948 412623 656149 693356 40.85 67.6 1
10:10:19 2023-09-28 349773 345556 89891 87505 137909 144118 141890 141026 95672 94428 105979 109116 129129 134726 368248 396347 1063751 1044737 380824 396880 120678 108149 120922 123418 140707 138340 132068 132561 87344 86289 269586 238993 700521 706066 219569 217606 284787 286097 336244 327755 346773 346207 361199 367295 341504 378393 743370 779814 543264 450525 302923 297528 347750 344837 360979 367646 369551 376250 409948 412623 666119 689811 40.85 67.6 1
10:10:20 2023-09-28 347044 345868 89447 87386 138061 143913 141759 141059 95443 94524 106165 109183 129404 133000 368954 398953 1060618 1037995 384140 396736 120844 108347 121081 123504 140480 138259 129610 132503 85427 86438 269296 240276 696120 706212 219605 218755 282784 287746 339409 326767 348358 346991 361093 366801 342888 378429 744456 788915 536679 450525 305598 297042 349356 346155 364048 365067 369515 377318 411859 414989 659823 689847 40.85 67.6 1
10:10:21 2023-09-28 348149 345178 89480 87386 138371 143917 142120 141026 95605 94364 106012 108782 129227 134503 369098 398751 1053054 1042068 382587 396556 121093 107933 121328 123179 141034 137806 132321 132216 85555 85864 278368 237551 705780 706212 219227 218379 283826 286799 337762 330295 345956 347407 362614 367834 342154 379266 748844 788274 536679 450489 303869 298919 346669 344837 364490 369346 372575 375644 409984 414405 656417 691206 40.85 67.6 1
10:10:22 2023-09-28 348007 346213 89997 87561 138164 143943 143010 140976 95672 94492 106337 108982 129502 132698 369474 397025 1063751 1047820 378574 396700 120844 108366 120922 123247 140488 137875 130299 133085 87277 86193 271964 239771 701515 702226 219605 218319 285129 285797 337531 328746 345758 349653 360588 366747 340461 380715 749302 775355 536679 451563 305381 300731 346147 347235 363791 368419 369219 374811 412188 413821 665497 693356 40.85 67.6 1
10:10:23 2023-09-28 347603 347040 89447 87800 137666 144224 141126 141812 95411 94524 105848 109342 129161 135352 368543 397025 1066881 1044772 381144 396916 120761 108115 120956 123367 141044 137853 132360 132623 85465 86524 271964 240709 702100 708217 221785 217536 284552 286557 336573 327613 347683 346291 361093 367843 341780 378393 747104 781323 537996 451983 304806 299387 348800 345735 360979 367578 369587 377355 409984 412623 665646 689847 40.85 67.6 1
10:10:24 2023-09-28 350384 345560 89939 87593 138233 143847 142316 140798 95768 94364 106403 108849 129966 134492 369655 398716 1053054 1048065 382857 396916 121873 107933 121497 123127 141001 137806 132229 132342 87344 86225 275913 238993 704477 706212 218921 218354 283542 287104 335702 329706 345161 347514 362720 367834 342226 377221 746599 784297 536679 454573 303869 300804 347679 345321 364048 366703 372874 376213 409948 414405 655417 690790 40.85 67.6 1
10:10:25 2023-09-28 348653 345662 89635 87505 138071 144048 141857 141059 95443 94524 105979 109472 129283 134914 369322 395485 1056827 1046591 384847 396592 121176 108396 121185 120254 140901 138217 130333 132919 85459 86465 271964 240709 703169 702153 219534 219000 283658 287185 338719 328711 346737 350445 360770 367317 342564 380727 749920 784369 542474 454670 304806 300234 345556 346362 362658 367028 369551 373907 412077 414989 660291 693849 40.85 67.6 1
10:10:26 2023-09-28 346960 348485 89747 87657 137896 144303 142163 141984 95151 94684 105637 109418 129040 135282 368766 395800 1069153 1048154 381668 395926 120348 108115 120685 123538 139828 138573 129971 132900 87277 86193 271964 238993 695011 706212 220290 217641 284676 286938 336479 327719 348852 346398 360014 367843 342262 378393 747325 780916 536679 450561 304732 297631 349818 346920 363021 367286 369587 378611 413019 413203 664231 689811 40.85 67.6 1
10:10:27 2023-09-28 348171 346214 89451 87505 138109 144118 141628 141059 95573 94459 106304 109183 129591 133186 369366 399234 1063671 1038459 383019 396736 121010 108314 120749 120287 140801 138225 129971 132687 87277 86556 274048 240445 708593 706212 219569 219000 282033 286974 337223 326731 348335 347199 361093 366801 342852 378429 747251 788879 536679 450489 304525 297595 347715 346362 363776 367251 368923 376783 412113 413622 666119 691317 40.85 67.6 1
10:10:28 2023-09-28 350373 345702 89726 87386 138071 143948 141890 141059 95605 94460 106092 109267 129194 134785 369026 394616 1057650 1047149 384575 396844 120844 108115 120922 123470 140934 137841 132034 132561 85427 86257 275913 238922 711334 701656 220044 218624 282890 287711 335702 327790 346773 348247 361006 367317 342852 377789 749956 784261 543808 456175 302923 297944 346390 347478 363167 365646 369551 375342 414620 415169 658314 694835 40.85 67.6 1
10:10:29 2023-09-28 350878 348522 90121 87529 138190 141578 142951 140532 95704 94492 106337 108949 129701 132628 369438 397025 1063751 1051140 377933 396628 121093 108082 121259 120244 140574 137884 132360 133085 87257 86257 273498 239531 700588 703219 219877 218319 285530 285218 336715 328746 345685 349125 361058 366712 340640 378429 750057 775319 541947 450592 304732 299093 346112 347984 364048 368935 369587 375040 413346 414697 664252 693849 40.85 67.6 1
10:10:30 2023-09-28 347594 346704 89415 87657 137926 140195 141967 142180 95411 94523 105815 109418 129054 135541 368507 395836 1069153 1048117 381937 396880 120595 108115 120887 120319 139828 138586 129971 132808 85458 86674 271086 240880 701711 708217 220837 218145 285125 286795 336609 328569 348705 346777 360770 369875 342262 378393 745508 782987 556599 454135 305381 297528 349854 348728 362985 367834 369551 377318 409984 413785 666119 689811 40.85 67.6 1
10:10:31 2023-09-28 349920 345485 89907 87437 138575 143873 142547 140305 95768 94300 106370 108749 130579 132222 369026 397494 1055789 1041957 382711 396844 121093 108115 120956 123298 140934 137841 132034 132561 87344 86289 275913 238993 702912 705213 219381 218659 283790 287068 338929 329742 345405 349090 362755 365620 342780 378357 747728 784369 543808 450633 303869 301230 348578 345356 362658 366703 369587 373944 411173 412650 660327 693356 40.85 67.6 1
10:10:32 2023-09-28 350764 346091 89451 87418 138206 143843 141756 140922 95573 94395 105947 109083 129397 135282 369062 394616 1057352 1048942 385413 398584 121176 108430 121220 120319 140901 138138 130333 133085 85459 86465 275913 240026 702595 703534 220908 217606 283790 287855 334728 329457 346627 348247 359979 367295 342888 380271 748696 784343 535362 455965 304300 298396 347156 346884 360979 365646 372275 376177 413673 412587 657383 691881 40.85 67.6 1
10:10:33 2023-09-28 348536 346461 89841 87772 138259 144048 141890 141026 95573 94427 106304 109191 129194 134855 369582 399871 1063745 1041841 378538 396844 120761 108363 120922 123298 140513 137875 132034 132561 87310 86257 271964 239699 698124 706212 218851 219035 284623 285775 337768 329440 347583 347550 362755 367317 341468 378501 746500 784261 543264 449819 303811 297528 347679 344802 364563 368384 369515 377051 409948 413333 665533 691354 40.85 67.6 1
10:10:34 2023-09-28 351294 346218 89631 87689 137845 144118 141915 141482 95443 94523 105881 109418 129624 133480 369070 399126 1060544 1044068 385829 396736 120844 108463 120749 120402 140804 138225 132034 132595 87310 86320 271964 240709 696478 708217 219630 218354 283556 288685 335702 327790 348358 346433 361164 365655 344864 376655 744420 790551 536679 455970 303811 297007 349291 346362 364048 367308 369515 377318 411788 414405 658314 689811 40.85 67.6 1
10:10:35 2023-09-28 351912 346598 89726 87505 138187 140195 142360 140859 95573 94396 105947 109083 129346 134691 369062 397025 1060729 1051214 383055 396250 121673 108082 121328 123298 141501 137944 132360 132623 85534 86257 271560 238218 705069 702226 220979 217641 284396 288296 334728 328746 346773 347550 360014 369875 342852 377185 747104 784379 535362 456615 304732 298396 347435 346920 360979 365646 372611 376177 413673 413203 657848 691881 40.85 67.6 1
10:10:36 2023-09-28 346963 346218 90109 87561 138095 140201 142220 141139 95672 94491 106304 109317 129371 135065 369438 396214 1066807 1047820 382514 396916 121093 108347 120887 123401 140488 138452 129971 132715 85427 86556 272379 241193 698213 703717 220290 218354 284423 287189 337768 326731 348358 349388 360014 366747 342816 380679 747765 783235 539643 454347 306325 297523 347715 347514 363534 367611 368368 377318 414948 413821 664990 691881 40.85 67.6 1
10:10:37 2023-09-28 351011 346162 89480 87693 137883 144149 141661 141549 95443 94556 105947 109267 129349 135282 368507 396382 1057922 1043325 385303 395962 120844 108115 120956 123470 140513 137841 132360 132715 87257 86289 275913 238552 700768 707715 219605 218319 284224 287855 334657 328782 347829 346433 362212 366456 342888 376089 744877 784333 532728 456006 302888 297250 349291 346398 364048 367567 371533 377900 412152 414772 658743 690679 40.85 67.6 1
10:10:38 2023-09-28 349920 345560 89783 87597 138246 144206 142754 141593 95573 94492 105881 109267 129169 132593 369510 397025 1057650 1047098 383707 396736 120844 108115 120922 123367 141306 137922 132360 132715 87344 86320 271964 238790 700228 702189 219569 218812 283151 286974 336244 327755 347559 349617 360518 367317 342852 377789 750516 784103 535362 454670 302923 298152 345591 346398 364067 365646 369551 373944 413346 413333 660291 693849 40.85 67.6 1
10:10:39 2023-09-28 352140 345178 89730 87597 138438 143817 142426 140798 95605 94395 106158 109083 129259 134691 368507 397025 1060729 1050879 380824 396880 121518 108531 121255 120254 141290 137737 130333 132757 85523 86193 269912 239516 705248 705103 220149 217420 284658 287783 334728 329742 346518 348385 361058 367913 342816 376920 751583 781504 536679 454610 304300 298640 347191 346398 360979 367286 372874 375910 412439 412623 659320 693356 40.85 67.6 1
10:10:40 2023-09-28 346487 346482 89726 87593 138681 144048 141857 141059 95443 94460 105848 109242 129227 134726 369062 399907 1066051 1042031 378574 396952 120761 108115 120922 120327 140513 137875 132034 132468 87310 86225 274384 239699 699397 703102 218886 219000 284658 285954 337495 328254 347583 347550 363264 365655 341192 378501 746403 784379 539313 449819 304275 299883 347715 348458 363237 366738 369479 377051 412475 413947 665027 691844 40.85 67.6 1
10:10:41 2023-09-28 350723 345658 89480 87505 138200 143930 142360 140859 95573 94492 106158 109116 129435 132965 369136 401250 1056280 1043288 382763 396736 121010 108314 121155 120189 140768 137802 132544 132715 87344 86225 271560 239346 707821 707715 219877 218659 283940 288332 337762 329244 348358 346469 362177 365690 342888 376089 744312 788842 544365 456006 302923 297042 349291 346362 364048 367567 369587 377890 412113 414405 656417 689847 40.85 67.6 1
10:10:42 2023-09-28 351662 345934 89779 87517 138328 143716 141711 141226 95443 94396 105914 109083 129194 134468 368507 397025 1060729 1050879 381631 396286 120844 107974 121220 123298 141126 137836 132360 132623 87310 86135 270698 237516 704431 704215 219605 217303 285530 286736 337493 329511 346492 348563 361093 367913 342262 376956 747765 779814 528577 450633 304373 300944 347156 346398 360979 367834 372874 375681 412439 411035 662275 691881 40.85 67.6 1
10:10:43 2023-09-28 346522 345738 89480 87561 138052 140264 142182 141349 95509 94460 106092 109208 129227 135021 369178 395656 1069812 1047894 381937 396628 120595 108430 120680 120319 140480 138259 129971 132629 87277 86674 269586 240480 695712 704215 220290 218040 284756 286974 337768 326731 348605 348563 360553 366747 342780 378538 747728 782129 543264 450669 304810 297847 348765 348283 363534 367286 369219 377318 414984 413821 664990 691881 40.85 67.6 1
10:10:44 2023-09-28 351317 345698 89447 87597 137849 144118 141628 141385 95411 94427 105881 109342 129087 134949 368543 396347 1060729 1041841 385960 396916 120595 108430 120887 123418 140060 138294 132176 132715 87277 86438 275913 239531 696790 708217 219912 218319 283556 288211 334763 327755 348605 346469 361129 365690 344901 376655 744877 789993 532728 456040 303847 296800 348765 346155 364048 367567 369515 377632 412188 414809 661560 690679 40.85 67.6 1
10:10:45 2023-09-28 350270 345551 89882 87290 138717 143996 143050 140339 95768 94267 106297 108749 129435 134339 369366 398086 1056467 1045105 383128 396277 121093 108115 120956 123298 141306 137944 132360 132531 87310 86289 271964 238993 700815 705213 219323 218659 283790 286974 336715 329742 344674 349125 362720 365620 342539 378393 747104 784369 542474 454744 303869 299373 347156 345321 362115 366738 372911 375644 409984 412720 656417 691844 40.85 67.6 1
10:10:46 2023-09-28 347943 346518 89758 87386 138358 143747 141924 140538 95605 94364 106224 109008 129227 134468 369100 397025 1062998 1047820 377969 396916 120927 108115 120956 123298 140740 137841 132068 132526 87310 86166 271964 239735 700578 702226 219912 218659 285530 285223 336751 329244 345758 349371 361093 366712 340676 378501 750516 775355 543100 451983 305487 301157 348614 347372 364048 367764 368815 375461 414440 413642 668966 693849 40.85 67.6 1
10:10:47 2023-09-28 347559 345733 89726 87537 138060 144905 141661 141059 95443 94363 106019 109116 129283 134726 368507 397025 1063788 1048265 378646 396916 120844 108115 120922 123298 140513 137841 132068 132561 87277 86225 271964 238993 708734 703066 220326 217676 284694 286983 336479 327790 348852 347251 360553 367843 341780 378393 744492 779814 543808 450597 302923 299387 349572 346433 360979 367611 369587 376022 412475 413203 664231 689847 40.85 67.6 1
10:10:48 2023-09-28 346264 345698 89447 87386 137883 143917 141661 141026 95475 94427 105914 109116 129073 132593 368810 401213 1062768 1041026 378538 396772 120927 108314 121081 120172 140447 137737 129610 132618 87190 86225 271964 239735 700815 706212 218886 219530 283910 286499 338240 327613 347865 347514 361129 366801 341744 378538 745508 784333 539313 449186 304097 299315 348861 346433 363273 366773 368923 376783 412475 413658 666119 691881 40.85 67.6 1
10:10:49 2023-09-28 348372 346892 89783 87625 138317 143738 142360 140665 95443 94395 105947 109083 129346 134691 368543 394616 1057650 1046021 385140 396880 120927 108115 120956 123298 140380 137940 132360 132531 87310 86135 273498 238622 699520 702189 220361 218319 283362 288296 335667 328746 347842 347550 361006 366491 342961 377221 749426 782855 541139 455965 302923 297979 347435 348528 362976 365611 369623 376213 414948 412685 656417 693849 40.85 67.6 1
10:10:50 2023-09-28 348930 345419 89758 87386 138125 139907 142698 140976 95640 94427 106337 108949 129502 132548 369438 396880 1062879 1047783 377365 396601 121010 108183 121255 123418 140488 137772 132360 132531 87310 86012 271964 238886 701822 703717 219605 218354 285601 286745 336244 329244 345966 348635 361093 367586 340425 378393 747801 775319 540630 452205 304732 301230 346669 346398 363791 368419 371488 375113 412475 413821 664231 693356 40.85 67.6 1
10:10:51 2023-09-28 346705 345420 89447 87418 138328 143952 141890 141026 95443 94427 105914 109116 129073 134761 368802 396347 1063537 1040360 380824 396916 120678 108082 120922 123298 140513 137841 132068 132503 87277 86193 271964 240143 696479 706212 219605 219377 283357 286633 337803 329477 347865 347550 361129 366801 342298 378538 745971 784369 543264 449819 304310 299955 347715 346469 363273 367869 369479 376783 411898 414917 667645 691586 40.85 67.6 1
10:10:52 2023-09-28 351150 345556 89783 87625 137967 144452 141790 141416 95640 94588 105881 109267 129073 134855 368545 399162 1057613 1041841 385067 396880 120678 108247 120818 123333 140513 137841 131977 132561 87277 86530 271964 238218 703612 707214 219605 218389 283826 287972 334728 328782 347829 346469 362212 365690 344633 376125 743406 784297 536679 456006 302888 297847 348800 345877 363791 367308 369659 377585 411823 414405 656417 689811 40.85 67.6 1
10:10:53 2023-09-28 347603 346896 89447 87116 137913 143812 141661 141026 95411 94331 105881 109116 129040 134691 367989 393472 1056115 1048154 384868 395692 120761 107933 120680 123298 140480 137806 131851 132376 87277 86012 271964 238587 702931 701161 219605 218659 283238 287855 337032 327790 346810 349125 360014 365110 342888 380271 749426 784369 542474 453255 305036 299804 348751 348803 365078 368343 369479 376103 414804 414009 659680 693775 40.85 67.6 1
10:10:54 2023-09-28 348113 345143 89758 87354 138336 143716 142182 141416 95605 94428 105914 108782 129194 132593 368918 397025 1060729 1051288 378574 395962 121010 107933 121328 123298 140837 137841 132194 132342 87377 86071 273065 237551 705367 704215 220101 217362 285690 286974 334763 329778 346247 348599 361129 367913 342262 377257 747801 775355 543264 450633 302427 301017 346669 346433 360979 367869 372348 375644 412475 412623 663289 691881 40.85 67.6 1
10:10:55 2023-09-28 346960 345733 89447 87354 138133 143917 142033 141026 95411 94492 105947 109233 129073 134879 368471 397025 1060729 1038914 381668 396844 120678 108366 120887 123470 140480 138225 130152 132711 87243 86320 271964 240072 698336 706212 219912 219495 283088 287230 337495 326731 347829 347514 364517 367067 342528 382206 747251 791071 543808 450489 306468 297487 348586 346742 366113 367825 368887 377318 412403 414809 661585 690753 40.85 67.6 1
10:10:56 2023-09-28 350417 347879 89726 87354 138506 143939 142185 140209 95736 94428 105914 108749 129397 134621 369322 396347 1057295 1042068 382514 396250 120678 108049 120922 123435 140480 137806 129971 132342 87257 86193 275913 238957 702812 705213 219666 219000 283790 287068 336479 329208 345369 349617 362684 367576 342744 378393 747728 784333 536679 450597 304300 299373 346633 345286 364820 366703 372874 375040 411173 414989 657848 691844 40.85 67.6 1
10:10:57 2023-09-28 350831 345667 89726 87509 138171 143917 142182 141745 95608 94588 106304 109099 130221 132804 368918 394436 1063348 1053312 384611 396808 120844 108082 120887 120244 140834 138079 132218 132492 85459 86193 275913 239686 701755 704215 220944 217641 284188 287868 335667 329515 346773 348563 360553 367878 342816 377185 749228 783162 542474 455965 304516 298396 347435 348728 360979 367834 372275 375644 413055 412551 663921 691881 40.85 67.6 1
10:10:58 2023-09-28 347697 346487 89693 87657 138197 143917 141759 141059 95443 94492 105914 109620 129161 134914 369062 397025 1061917 1040360 381974 396916 120678 108115 120887 123470 140480 137841 129971 132561 87310 86352 275913 240445 697511 706212 219912 219000 282903 286974 337768 328473 348605 348277 361093 367317 342816 378465 745934 788879 536679 450489 304739 297493 347715 346433 363747 369902 369479 377318 412439 413982 666844 691549 40.85 67.6 1
10:10:59 2023-09-28 352626 347770 89944 87441 138228 144039 142480 140926 95926 94395 106370 108807 129815 134363 369618 398680 1054041 1041699 382748 396844 121176 107900 121293 120222 140901 137772 132252 132342 87344 86257 271964 240778 702409 705712 219534 219000 284224 286974 338240 329742 345405 349090 363009 365655 342744 378393 748918 784333 535362 454633 303869 302517 347715 345321 364563 366738 373438 376213 411173 412685 656417 691844 40.85 67.6 1
10:11:00 2023-09-28 346705 345627 89726 87358 138332 143812 141890 140765 95573 94363 105947 108716 129227 134433 368507 396709 1063714 1052474 378501 396880 120844 108082 120922 123435 140707 137806 129971 132526 85427 86225 274384 239699 698717 702226 220066 218319 285321 285187 337768 328746 346504 349371 361093 366712 340676 378501 749920 775089 533958 451453 303811 300234 348578 348242 364198 369902 368779 375461 414148 414261 668966 693465 40.85 67.6 1
10:11:01 2023-09-28 349672 346264 89693 87509 138075 143917 141857 141297 95608 94588 105848 109049 132493 134691 368471 401533 1066773 1041957 378538 396880 120678 108082 120887 123435 140513 137806 132360 132561 87304 86225 273500 238993 698325 707715 219534 218319 285294 286061 337259 327719 347583 347550 363009 367260 340712 380412 743748 784379 546477 451269 304275 297528 348501 345044 364048 367869 369515 376783 409877 412426 664520 689285 40.85 67.6 1
10:11:02 2023-09-28 348925 345436 89726 87084 138336 143611 142388 140079 95573 94255 106403 108716 129437 134313 368507 398086 1054286 1040185 381937 396880 121093 108082 120956 123230 141039 137806 132544 132531 87277 86257 271964 238957 708179 705213 219569 219000 283790 286974 336208 330879 345405 348599 363009 365655 342528 381120 746846 789841 534045 455428 304695 299267 347875 346742 365854 369382 369443 375040 412475 413912 660327 693627 40.85 67.6 1
10:11:03 2023-09-28 352227 345627 89693 87505 138293 143882 141890 140826 95672 94428 106297 109083 129349 134691 369062 397025 1061268 1051288 378646 396880 121010 108366 121293 123298 140968 138052 132252 132400 85544 86135 270698 237516 704595 704215 220290 217606 285005 287671 334728 329511 346737 348563 361129 368685 342816 377185 747765 779814 543264 453896 304300 301230 347156 346398 360979 367286 372575 375910 412439 412587 660291 691881 40.85 67.6 1
10:11:04 2023-09-28 347451 346896 89447 87537 138109 143913 141628 141026 95443 94492 105881 109267 129129 134914 368507 397025 1063537 1038881 383743 396880 120678 108115 120887 123470 139961 137806 129971 132561 87243 86406 271964 240036 696898 706212 219758 219000 283136 287783 339680 329760 348742 347407 364590 367246 342744 378321 748604 792194 536679 455216 304525 297215 348765 346398 365042 367058 369479 377890 412403 413298 662571 689664 40.85 67.6 1
10:11:05 2023-09-28 349810 345143 89447 87386 138287 143891 142360 140435 95573 94525 105914 109083 129073 134785 368507 397025 1057221 1046591 383128 396880 120678 108366 120922 123470 140380 137879 129971 132623 87310 86257 273498 238957 698325 702153 219912 219342 283790 288509 336208 328480 346810 349653 360805 367317 342564 378357 749956 784405 542474 454670 303562 300482 345591 346920 363237 366703 369623 375040 412152 413912 660327 693060 40.85 67.6 1
10:11:06 2023-09-28 351912 345414 89841 87561 138194 144144 142417 140800 95672 94395 106304 109175 129680 132628 369026 397025 1060729 1050842 381402 395404 120927 108049 120922 123264 140409 137621 130333 132531 87310 86012 270698 237481 705546 704215 220696 217606 284916 287819 334728 329244 346492 348283 361129 367878 342816 377185 747104 781504 542441 455428 304300 298884 347435 346398 360979 366773 372874 375910 413055 412587 659320 691881 40.85 67.6 1
10:11:07 2023-09-28 347678 345698 89447 87597 138170 144140 142163 140762 95443 94395 105947 109267 129143 134914 368507 397025 1060729 1038881 382857 396880 120934 108115 120887 123504 139828 138350 132360 132715 87277 86320 271964 240480 700243 706212 220255 219035 283039 287855 337495 326731 348605 347478 361129 367317 342888 378465 747325 790588 543808 452984 304775 297493 347715 346398 366631 369866 371371 377097 412295 414989 664120 691697 40.85 67.6 1
10:11:08 2023-09-28 351690 345243 89907 87593 138159 144048 141890 140993 95443 94299 106304 108949 129348 134621 369026 398716 1054499 1044891 381974 396565 121093 107900 121497 123196 140934 137546 132286 132273 85459 85981 271964 237516 707691 705992 219912 218847 284459 287616 334728 329778 346773 348019 363299 366456 342816 377221 748387 784333 543808 456615 303869 298396 348765 345356 364048 366515 373474 377318 411173 415133 654492 690826 40.85 67.6 1
10:11:09 2023-09-28 349672 345606 89726 87354 138319 143843 141924 140459 95443 94300 105979 108749 129161 134655 368507 397025 1063745 1054249 377365 395962 121093 108082 121328 123264 141068 137810 132068 132531 87344 86076 271964 238253 718734 703219 220255 218344 285601 286097 336208 329778 346211 349371 361093 367878 341744 378429 751509 780696 537996 452057 304732 301047 347013 347300 364563 368829 372167 375424 413673 414405 664231 693849 40.85 67.6 1
10:11:10 2023-09-28 347599 347724 89533 87689 137589 144224 141399 141482 95151 94684 105815 109418 132367 135078 368507 396430 1068395 1049371 380824 396880 120761 108115 120887 123435 140347 137841 132126 132561 87310 86289 271964 238993 701557 706212 220290 218319 284694 287059 336786 328480 346944 347199 360014 367843 342816 378429 746635 779814 543808 450597 303811 297458 349818 347443 363780 367578 369623 376022 414328 413821 664231 691844 40.85 67.6 1
10:11:11 2023-09-28 350728 345693 89726 87709 137879 144118 141661 141059 95573 94492 106125 109267 129194 134726 368507 397529 1054547 1038748 384354 396880 120844 108082 120956 123298 141168 137841 132360 132526 85459 86103 276023 239007 718931 703066 220008 218847 284658 288554 337762 329226 348349 347372 362614 368871 344756 379498 747251 791071 544252 456469 304300 300804 349255 345877 364563 368862 373256 377585 411823 412685 654954 690679 40.85 67.6 1
10:11:12 2023-09-28 349278 346204 89726 87593 138183 143922 142360 140859 95443 94363 105947 109116 129435 134726 369062 394025 1057650 1048154 385413 396880 120844 108082 120922 120327 140380 137940 132360 132531 87310 86289 271086 238622 700474 701161 220326 218847 284034 288296 336208 328981 346810 348319 359727 365655 344901 378357 751317 784225 541289 455965 303562 298396 347191 349352 362658 365681 371750 376250 415020 413333 658081 693849 40.85 67.6 1
10:11:13 2023-09-28 350583 345450 89837 87561 138095 142010 141907 141268 95672 94427 106337 108916 129591 132628 369178 396988 1060729 1049348 377969 396556 120844 107866 121259 123179 141039 137772 130571 133085 85374 86012 270698 238253 706441 703219 220101 218319 285846 286736 336208 329742 346211 349125 361129 369911 341468 378429 747801 775355 546477 452205 305381 299338 346669 346955 364048 368677 372312 374711 413382 414405 664231 693849 40.85 67.6 1
10:11:14 2023-09-28 346741 345733 89447 87390 138325 143917 141661 141026 95443 94460 105815 109267 128966 134691 368543 397025 1063745 1041100 380824 396880 120678 108115 120680 123470 140480 137841 129971 132715 87277 86289 271964 240072 695222 705712 220101 219412 283755 287099 338276 327225 348358 347514 361129 366801 342298 378501 745545 788879 543264 453911 304525 299763 347750 346433 365854 369902 372164 376757 412188 414700 667066 691734 40.85 67.6 1
10:11:15 2023-09-28 352413 345520 89632 87537 138129 144048 141857 141026 95443 94429 106125 109183 129040 134914 368471 398401 1054547 1044816 381974 395368 120927 108082 120956 123350 140740 137806 132103 132342 85459 86135 271129 237114 707639 703102 220101 218685 284658 287985 334728 329742 347865 347235 362212 366747 342888 377221 745545 784333 536679 455641 302923 300167 349818 346398 362115 365611 371787 378537 411788 414989 655917 689811 40.85 67.6 1
10:11:16 2023-09-28 350666 346896 89762 87386 138336 143913 142050 140993 95508 94396 105979 109116 129194 134597 368507 397025 1060729 1051288 382784 396565 120844 108291 120922 123333 140546 137841 132068 132376 87257 86076 275913 238218 705725 704215 221324 218284 284459 288608 335702 329244 346810 348563 360014 368428 342564 377257 750975 785213 536679 455678 304732 300944 347572 347300 360907 369382 372693 376600 413202 412551 657848 691881 40.85 67.6 1
10:11:17 2023-09-28 346691 346213 89874 87505 138157 143943 142360 140859 95443 94524 105848 109116 128975 134820 368543 395557 1068432 1051140 381668 396880 120678 108149 120887 123452 139828 137961 129610 132715 87243 86289 272379 240516 694287 703717 220044 218659 284658 287414 338278 326731 348852 348563 360014 366782 342816 378501 748918 782129 536679 450633 306250 297007 348765 347514 363534 367321 369479 377890 414984 414405 666119 691881 40.85 67.6 1
10:11:18 2023-09-28 350271 345702 89447 87537 137875 144219 141432 141549 95411 94459 105604 109342 129087 134914 368804 396347 1060729 1039580 385960 396916 120513 108149 120803 123367 140383 138259 132000 132503 87277 86289 271964 238993 697609 707214 219947 218354 283667 288536 337762 328462 348632 349259 362614 368871 342744 379498 747251 788796 527775 455787 304516 298884 348800 345392 362150 369866 373483 377318 411173 412720 655454 691947 40.85 67.6 1
10:11:19 2023-09-28 349916 345420 89726 87537 138217 143939 142360 140762 95443 94396 105848 109456 129169 134691 368507 394616 1058917 1048154 384831 396844 120678 108007 120956 123298 140054 137927 132268 132531 87277 86257 273498 238622 702931 701161 219912 219035 283357 287891 336208 328480 346810 350481 360049 367317 342852 378357 750938 784441 536679 453255 303598 298396 345627 347478 363237 367576 369623 375076 413709 413947 659823 693849 40.85 67.6 1
10:11:20 2023-09-28 346778 345698 89443 87386 137879 143917 141799 140976 95411 94460 105881 109267 129111 132845 368543 395243 1068395 1046294 380860 396916 120513 108149 120517 123367 139570 137875 129610 132715 87210 86674 272379 242082 697105 705030 220220 218554 284516 286866 337590 327083 349273 348385 363048 367620 342852 378465 746635 784099 532333 450597 306269 297595 348765 347514 364048 367286 369219 375829 414948 413821 666119 691881 40.85 67.6 1
10:11:21 2023-09-28 347943 345698 89480 87386 138105 143952 141661 141026 95443 94428 106259 109116 129073 134691 368248 398716 1060670 1040480 378538 396916 120678 108007 120922 123298 140513 137841 131908 132561 87277 86257 271964 239531 697590 705942 218886 219070 284623 286204 338278 327755 347536 348038 363045 367834 341744 378538 745581 784297 543264 449855 303847 300167 347750 344802 365005 369902 369371 376757 412985 414989 668015 691425 40.85 67.6 1
10:11:22 2023-09-28 349635 348102 89627 87625 137703 144342 141561 141059 95151 94427 105604 109267 129283 135186 367399 399416 1054240 1040517 385156 396880 120678 108115 120922 123298 140480 137841 131908 132342 87310 86076 278368 239856 697793 706212 220101 218694 284423 287972 334693 328746 348358 346991 362212 366747 344901 376920 744877 788842 537136 456006 304732 297493 349818 346398 364048 365646 369659 376022 412439 412108 656454 690826 40.85 67.6 1
10:11:23 2023-09-28 350642 345420 89447 87541 138206 143917 141890 141059 95443 94395 105848 109116 129054 134726 368248 394616 1059977 1048154 385413 396880 120844 108115 120956 120287 140513 137841 132068 132376 87310 86044 275913 238253 702931 701656 220255 219035 283357 287981 336479 329017 346846 349653 360553 365620 342961 378393 751923 789877 542474 455356 305598 300519 347608 350440 363534 368343 372429 376904 414804 413642 658350 693849 40.85 67.6 1
10:11:24 2023-09-28 346470 345147 89837 87358 138293 143847 141924 140571 95605 94364 106158 109116 129194 134656 369098 397025 1065296 1047820 378574 396916 121295 108115 120922 123213 140480 137841 131851 132376 87310 86289 271964 239771 715753 702226 220290 218659 285018 285223 337803 328746 346247 349653 361129 366782 340712 380715 751049 775391 536679 451133 305598 298884 346112 347478 362115 368970 369551 375113 414292 414405 665497 693849 40.85 67.6 1
10:11:25 2023-09-28 346786 345698 89447 87541 137918 143917 141661 141059 95696 94428 105848 109267 129107 134726 368543 399452 1063472 1040360 382587 396880 120513 108082 120922 123333 140060 137875 129610 132561 87277 86257 271964 241807 699781 706212 219947 219070 282925 287720 337803 329477 348349 348033 365106 367281 342744 378429 747251 791071 536679 453750 304631 299460 348729 346920 363237 365646 371899 377780 412403 413622 661300 691354 40.85 67.6 1
10:11:26 2023-09-28 350003 345006 89758 87354 138431 143799 142360 140339 95605 94364 106370 108749 129346 132297 368543 398157 1054212 1044326 382550 396601 121093 107900 121328 123264 141501 137779 132360 132439 87344 86012 271086 238253 707032 705712 219569 218847 284459 287450 335737 329849 346002 348599 363299 366524 342852 377825 747067 784333 536679 455970 301968 298884 348800 345877 362658 367321 373474 377318 411209 412432 655454 691390 40.85 67.6 1
10:11:27 2023-09-28 349706 344664 89447 87354 138105 144018 141968 141026 95443 94396 105947 109041 129073 134632 368248 396466 1059977 1051251 382821 396565 120844 107933 120956 123213 140740 137806 131885 132342 87310 86530 275913 240026 705784 705003 221218 218554 284503 288269 335867 329368 346627 348456 363048 367551 345120 377257 747801 784099 535362 455970 302888 299113 347715 347478 362840 368862 372911 376250 414790 412623 656454 691881 40.85 67.6 1
10:11:28 2023-09-28 346715 347076 89758 87517 138343 143922 142360 140339 95443 94299 105979 109116 129435 134691 368802 396430 1066881 1051140 378429 396916 120678 108115 120922 123298 139911 137957 132360 132715 87344 86289 273498 240516 706532 702226 220079 218694 284663 286061 338753 327755 346211 349653 360553 366712 340676 381253 749265 779228 548646 450592 304739 298431 346355 347478 364048 368677 372164 375315 414624 414809 669442 693775 40.85 67.6 1
10:11:29 2023-09-28 350145 345667 89447 87537 137849 144320 141432 140993 95151 94492 105848 109342 129260 134914 367947 399379 1060513 1041841 385960 396844 121093 108396 120646 120402 140380 138363 129936 132977 85480 86556 272293 241051 696384 708217 220114 218659 283039 288842 335973 327755 348595 347336 362177 366712 345388 377257 747251 791146 536679 455289 304739 299532 348765 346398 362912 365611 369515 377853 412439 413333 660291 690826 40.85 67.6 1
10:11:30 2023-09-28 348930 345147 89758 87112 138362 143646 142350 140505 95736 94203 106370 108752 129259 134269 369062 398122 1053018 1045847 382550 396565 121093 107933 121328 123264 140968 137806 132160 132342 87310 86289 275913 238957 707814 705213 219912 219035 284423 287522 336751 330509 345722 349137 363335 365690 342816 378465 747765 788722 536679 455641 305598 300036 346491 345735 365078 369426 372393 375159 411030 414989 660291 691881 40.85 67.6 1
10:11:31 2023-09-28 349706 345445 89664 87561 138463 143948 141823 140896 95443 94428 106304 109133 129161 134691 368507 393990 1057650 1050392 385140 396844 120844 108082 120922 123435 140707 137806 132034 132342 87284 86289 275913 238790 705128 702189 220290 219035 283790 288413 338689 328746 347829 349090 359979 365620 342888 378357 749956 784369 536679 454252 303811 300379 347838 349054 362658 365646 371750 376783 415056 412720 656417 693849 40.85 67.6 1
10:11:32 2023-09-28 349539 345667 89726 87505 138206 143847 141857 141026 95443 94396 105848 109116 129161 134914 368543 399626 1063751 1044795 378538 396916 120678 108115 120956 123470 140740 137841 132034 132526 87310 86289 272293 238993 700162 707115 219569 219000 285566 286615 337768 328711 348362 349084 363887 369615 341564 380570 747251 785703 529380 451836 306250 300307 348693 345356 365843 368677 369587 377060 410884 413333 665533 691609 40.85 67.6 1
10:11:33 2023-09-28 350517 347124 89783 87689 137836 144219 141628 141059 95443 94460 105775 109418 129054 134984 368543 396312 1058857 1040517 385960 396844 120595 108149 120922 123367 140060 138259 129971 132595 87337 86320 275913 239699 697060 703102 220255 218847 283826 288450 336173 328480 348852 347514 362177 366782 345388 377257 744877 790030 534045 455970 304525 297493 349572 346920 362115 365646 369551 378537 412475 412720 659320 691354 40.85 67.6 1
10:11:34 2023-09-28 349847 345348 89726 87537 138109 143948 141857 140993 95443 94395 105914 109116 129105 134691 369062 394616 1059188 1048154 384868 396880 120844 108149 120956 120244 140707 137841 132034 132434 87277 86225 275913 240709 702718 704002 221076 219236 283648 288545 336609 329336 347646 348911 362976 368871 344864 378357 751236 784297 534045 454998 304732 298396 347156 349352 363202 369382 372312 376250 415020 413622 659086 692310 40.85 67.6 1
10:11:35 2023-09-28 348648 345385 89726 87505 138206 140025 141857 141026 95605 94364 105914 109008 129073 134597 368507 397025 1060729 1051288 380824 396880 121010 108007 120956 123179 140968 137841 132160 132342 85438 86225 273718 237516 703766 705213 220979 217676 285121 288404 335702 329778 347301 349090 361164 369911 342888 378091 748859 782092 536395 454646 304732 299093 348944 347199 363534 368970 372874 375920 413421 414153 663972 693738 40.85 67.6 1
10:11:36 2023-09-28 346960 345662 89631 87597 138075 144118 141759 141026 95605 94460 105881 109267 129040 134914 368507 397025 1063745 1040364 380824 396880 120844 108430 121181 120402 140607 138210 130117 132861 85427 86588 271964 240373 700151 707715 220149 219886 283755 287769 338240 327490 348852 348313 362177 367834 342852 380679 746537 788734 543264 450489 304775 300379 349851 346955 363783 366738 369515 377318 412475 413982 663252 691881 40.85 67.6 1
10:11:37 2023-09-28 350417 346896 89914 87294 138401 143437 142350 140505 95605 94267 106224 108749 129227 132333 369062 397494 1054620 1041736 383128 396880 120844 108115 120956 123264 140480 137841 132034 132561 87277 86135 271964 238957 703715 704714 219569 219035 284658 287616 336751 329778 345722 349653 363009 365690 342852 378429 748918 784369 543808 454087 304732 301864 349603 346255 365854 369382 371605 374893 411644 414989 661585 691881 40.85 67.6 1
10:11:38 2023-09-28 345934 345178 89480 87505 138201 143882 141890 141026 95443 94396 105979 109116 129073 134726 369366 396142 1071336 1054137 380751 396772 120844 108512 120784 120287 140640 138348 130117 132561 87257 86470 271964 241023 706165 704215 220290 219000 284801 286862 338860 328604 346810 350181 361129 367295 342057 381865 750524 781576 536233 449819 305490 300270 347191 348003 364048 368419 369515 376213 414948 414697 667492 693849 40.85 67.6 1
10:11:39 2023-09-28 348683 345662 89758 87541 138206 143917 141857 141059 95443 94395 105947 109116 129040 134691 368507 398751 1066088 1044303 378574 396916 120844 108115 120956 123333 140513 138259 132034 132561 87344 86470 275913 239531 703878 707115 220731 218319 285601 287099 337768 328516 347865 347265 365106 369911 342528 378393 747251 779669 536233 454024 306033 298952 349112 346119 363534 368419 369623 377318 410923 413534 666119 690337 40.85 67.6 1
10:11:40 2023-09-28 347760 346181 89841 87661 137973 144123 142163 141886 95411 94492 105848 109342 129054 135352 368507 396347 1063745 1041100 385140 396880 120513 108115 120803 120409 139828 137953 129610 132715 87243 86320 273498 239531 705740 703102 220255 219035 283645 288775 336208 327988 348852 347550 362177 365725 345388 378393 746403 791183 535362 455317 306033 297528 348800 347251 363237 365646 369515 378537 413055 413947 661967 691354 40.85 67.6 1
10:11:41 2023-09-28 348915 344624 90068 87112 138371 143546 142350 140212 95671 94364 106403 108749 129227 134339 368543 396382 1054620 1044667 382550 396880 120844 108115 120922 123470 140513 138085 132034 132468 87344 86257 275913 239028 700024 706937 220044 219473 284516 287580 336644 329671 345576 349509 363703 368871 342708 378429 747765 788879 536233 455317 304732 301157 347679 345356 362658 367578 373593 376213 411173 413333 656454 692441 40.85 67.6 1
10:11:42 2023-09-28 350343 345147 89726 87657 138118 143917 141899 140729 95605 94428 106125 109267 129073 134691 368543 394652 1059225 1056154 385413 396844 120927 108115 121203 123333 140480 137841 132360 132376 87377 86257 275913 238790 713412 702189 220979 219035 283804 288431 336489 328782 347865 348599 360014 366491 344901 381391 751624 784261 536679 455325 305381 298466 349603 348599 362079 365681 372611 377051 414768 414484 660112 695329 40.85 67.6 1
10:11:43 2023-09-28 347044 346482 89447 87689 137965 144009 142163 141984 95151 94556 105742 109418 132365 135163 367989 395836 1069949 1049371 381704 396880 120430 108298 120646 120484 140380 138571 130117 133085 85375 86497 271086 240709 704217 706212 221147 218672 285330 287378 336751 327755 347015 348313 363048 367551 342816 378501 747067 783543 540795 454024 304775 296593 349046 348003 361889 367578 369515 375758 414984 414405 666119 691881 40.85 67.6 1
10:11:44 2023-09-28 346951 345191 89599 87386 137883 143716 141912 140782 95443 94524 105815 109116 129073 134726 368543 399311 1063714 1035698 378574 396880 120844 108366 120922 123333 140391 137875 132176 132623 87284 86289 271964 239735 701605 706212 219416 219719 284694 287064 338551 328250 348358 348599 363045 367576 342298 381289 747200 784297 542474 454135 306468 300944 348234 348235 364222 367764 369407 377244 412912 417336 668015 691734 40.85 67.6 1
10:11:45 2023-09-28 348747 345662 89730 87537 138498 143917 141857 141159 95443 95087 105914 109267 129085 134726 369330 396772 1060166 1049289 383019 396736 121010 108272 120818 120157 140771 138121 130333 133085 85480 86257 271964 238993 705381 703959 219925 219530 284344 288093 336751 329261 346065 350710 362755 365655 342888 378429 751509 790066 536679 453255 305455 301157 346633 345912 363237 367321 372575 375644 411859 413982 662503 691881 40.85 67.6 1
10:11:46 2023-09-28 349742 345698 89758 87541 138336 143817 141759 141026 95475 94492 105979 109116 129194 134632 368278 394061 1059225 1047894 385140 396880 121093 108115 120991 123333 140513 137841 132068 132526 87344 86257 271543 238622 699106 702226 221360 218354 283940 288775 336208 329279 347829 348839 362939 369911 344647 380578 749810 786565 543808 459108 304732 301230 347572 348104 363021 365681 372911 377051 414948 413570 657383 693356 40.85 67.6 1
10:11:47 2023-09-28 349044 345183 89480 87541 138124 144071 142426 141349 95640 94620 106304 109242 129283 134962 368918 399765 1068291 1044877 378429 396916 120678 108082 120956 120327 140834 138052 130152 132492 87310 86257 271964 238993 704354 707152 220290 218354 285601 287010 337531 328746 347865 347550 363335 367913 342298 378538 747053 783271 539313 450525 305598 298431 347715 346136 364048 368712 369623 377318 411173 415169 665265 689847 40.85 67.6 1
10:11:48 2023-09-28 349672 345738 89480 87689 137875 140348 141432 141093 95475 94459 105775 109342 129040 134984 368543 396347 1060729 1045290 386507 396952 120678 108149 120922 123367 140513 137875 131851 132595 85395 86289 271964 238993 702445 708143 220114 219131 285111 288486 335596 328640 348779 347407 362614 368619 345523 380615 745508 790588 539805 456043 306468 299133 349711 346433 364563 365646 369623 377559 412331 412755 659320 691390 40.85 67.6 1
10:11:49 2023-09-28 348783 345693 90167 87386 138401 143646 142350 140079 95605 94364 106125 109116 129315 134468 369655 396347 1054620 1044723 383164 396952 120844 108149 120956 123333 140513 138210 131942 132376 87344 86320 271964 239028 702837 703002 219947 219754 284454 288418 336751 328782 346846 351011 362177 365620 342925 378465 751092 788915 543808 453932 303883 299373 346112 346433 363273 367286 371787 375644 412510 414917 661475 694650 40.85 67.6 1
10:11:50 2023-09-28 348180 345698 89447 87689 137883 144189 141604 141139 95151 94588 105637 109418 132365 135352 368507 395836 1069949 1044809 381974 396592 120513 108481 120719 123401 139570 138375 129936 129443 85523 86492 271964 240709 700052 707214 221147 218579 285116 287904 337590 328445 349347 346955 361093 367878 342528 378501 746563 781467 543808 454061 306788 299877 350593 347443 363021 367834 371714 376058 414256 413821 664231 690790 40.85 67.6 1
10:11:51 2023-09-28 346741 345667 89693 87657 138162 144118 141759 141026 95443 94621 105848 109267 129073 134538 368471 397025 1063745 1040826 381937 396844 120844 108115 120922 123470 140704 137806 129610 132618 87337 86289 271964 240445 701900 706212 220255 219684 283790 287724 338278 327613 349076 348283 362177 367317 342852 381522 746635 789993 543264 450525 304775 300191 349005 349718 366880 368754 369371 378048 413202 417336 662091 691660 40.85 67.6 1
10:11:52 2023-09-28 347603 347610 89730 87505 138161 144193 142360 140859 95411 94363 106125 109083 129073 134879 369026 394302 1057034 1050787 384538 396592 120927 108239 120784 120157 140574 138186 130299 133085 85438 86524 271964 238957 699935 702189 220979 219402 283648 288703 336680 328711 347792 348563 362867 368871 344864 378357 751583 784261 535362 455965 305598 298431 347679 348528 362912 365646 369623 377051 415020 413333 656417 694835 40.85 67.6 1
10:11:53 2023-09-28 349425 344620 89697 87354 138075 143782 141890 140765 95573 94396 106264 109083 129194 134621 368507 397025 1063537 1050842 377365 396529 121010 108082 121259 123230 140837 137641 132068 132308 85523 86162 269586 238587 711753 704215 220255 218472 286405 286938 336173 330192 346737 349371 362177 368979 342215 381391 756284 781841 539313 454024 304658 302946 347501 347300 364011 369345 372693 376177 413637 414405 663899 693553 40.85 67.6 1
10:11:54 2023-09-28 346960 345385 89693 87807 138075 143917 141432 140859 95608 94556 106165 109183 129339 135021 368327 396952 1063708 1040956 383530 396700 120844 108115 120818 123470 140480 137841 130224 131049 87277 86320 275913 240276 701776 706212 222617 219921 283755 287414 338278 327225 348358 348319 361164 367317 342816 380679 745934 784369 543594 450489 304775 298152 348484 346433 364329 368419 369515 377318 412475 413947 664520 691844 40.85 67.6 1
10:11:55 2023-09-28 352413 346896 89758 87386 138328 143838 141604 140272 95605 94364 105947 108974 129161 134433 368471 398122 1057295 1038674 381974 396880 121467 108049 121497 120080 141039 137641 132544 132439 85470 85917 271964 237481 710163 706212 220255 219035 284809 287567 337762 330491 346627 347407 363193 369391 342672 380038 749636 788796 542474 455428 304300 299373 347715 348458 365854 367251 372802 375608 411245 413622 661820 691881 40.85 67.6 1
10:11:56 2023-09-28 350467 345420 89689 87505 138075 140088 141857 140798 95411 94428 105947 109083 129161 134691 368507 394302 1057650 1050392 385376 396844 120844 108115 120956 123298 140513 137841 132034 132434 85426 86225 271964 238754 714767 702153 220326 219342 283755 288296 336479 328746 347829 349335 360518 368763 344864 378393 751055 784333 536679 456077 305977 298396 347156 348563 364002 366738 372275 375883 414984 413947 659320 695144 40.85 67.6 1
10:11:57 2023-09-28 346522 345671 89722 87661 138162 143917 141857 141026 95443 94427 105881 109267 129161 134949 368471 395800 1069153 1051140 381937 396880 120678 108115 120930 123504 140027 137841 130299 129362 85544 86792 272379 240880 704636 705139 221183 218895 285254 288080 338419 327542 349594 349054 361058 367843 342852 382602 749270 783752 543264 454744 304775 299321 350808 348247 363534 367834 371714 376058 414292 413821 664231 691881 40.85 67.6 1
10:11:58 2023-09-28 346960 346424 89726 87661 138279 143939 142262 140859 95443 94492 105947 109267 129040 135282 368507 397025 1063745 1040360 381704 395962 120761 108115 120922 123470 139828 137931 129971 132715 85427 86529 271964 240480 704408 706212 220290 219719 283790 287855 338278 327719 348852 348283 361164 367576 342888 380715 747325 790030 545143 451946 306468 298152 348729 349470 366631 369310 372429 378353 413202 417336 663105 691623 40.85 67.6 1
10:11:59 2023-09-28 350058 345420 89726 87505 138075 143847 141899 141026 95443 94331 105914 109083 128984 134691 368471 394580 1057650 1050000 384884 396628 121010 108497 120818 120124 140715 138121 130208 132757 85406 86406 271964 240538 703820 702189 220255 219719 285049 288401 336751 328746 347865 350427 361093 368208 342492 378429 751587 788842 542474 453896 305598 300731 346390 347443 364038 366773 371750 375040 412188 413947 660327 693849 40.85 67.6 1
10:12:00 2023-09-28 349706 345662 89722 87533 138293 143917 141857 140896 95443 94428 106158 109116 129161 134691 368212 395521 1060729 1050095 384628 396880 120844 108082 120922 123298 140779 137806 132360 132308 87344 86135 274384 238253 707461 702226 221422 218812 284455 288775 336208 328746 347829 348563 360014 367878 344901 380578 753188 785789 542474 455824 305381 299232 347608 348349 363498 368862 372729 376867 414948 413821 656417 693849 40.85 67.6 1
10:12:01 2023-09-28 348674 345627 89730 87597 138075 143917 141890 141026 95443 94620 106271 109108 129525 132593 368653 398645 1066773 1044774 378429 396700 121342 108314 120887 123401 140480 137841 132034 132531 85555 86642 278368 239496 699106 707115 220066 218895 285245 286952 337768 327790 347865 348528 363335 367295 341744 378538 744840 784379 539313 451269 304275 298152 347750 345321 362150 368677 369587 377051 409984 412685 664990 689774 40.85 67.6 1
10:12:02 2023-09-28 350642 345143 89447 87657 137849 144118 141604 141139 95119 94427 105604 109267 132549 134820 367399 397025 1059151 1041938 385340 396250 120595 108082 120887 123350 139666 137841 129610 132715 87277 86225 269912 238957 698103 707214 220255 218847 284464 288739 338240 328959 348595 348157 362614 369391 345523 380038 747214 789848 532728 457377 306033 297528 349818 347199 365078 366446 369551 378390 412475 412720 661560 691844 40.85 67.6 1
10:12:03 2023-09-28 350914 346233 89845 87772 138068 144144 141790 140959 95672 94492 106125 109133 129283 132734 368471 395485 1060729 1051214 384538 398584 120761 108007 120922 123350 140480 137772 130333 132308 87310 86193 271964 238587 704712 702226 221324 218720 284326 288775 336244 329511 347546 348599 360014 367586 345388 377825 749956 786045 534513 456006 302923 300804 347715 348528 363021 366703 372874 377318 415020 413821 656417 693849 40.85 67.6 1
10:12:04 2023-09-28 346461 345667 89726 87418 138206 143747 141857 140571 95443 94364 106094 109008 129161 134691 369062 395800 1066051 1051251 378574 396916 120761 108115 120922 123298 140480 137806 132360 132531 85523 86524 275913 241738 705665 703301 220837 218895 285423 286423 338646 329101 346336 350145 361129 367295 341468 381865 751324 782056 536679 451773 304739 299093 346633 347372 363902 368970 369551 375608 414620 412685 665533 692836 40.85 67.6 1
10:12:05 2023-09-28 347376 345143 89447 87685 137623 144289 141301 141482 95411 94523 105637 109418 128877 135352 368212 395836 1067338 1048154 380860 396916 120678 108115 120922 123298 140383 137806 130152 132400 87277 86289 275913 238957 704832 706212 220979 218354 285294 287091 337259 328746 348852 346469 361129 367913 342816 378429 744840 779778 536679 453342 303847 298431 349854 346920 363645 369902 371496 379086 413529 413678 664120 690679 40.85 67.6 1
10:12:06 2023-09-28 350481 344901 89439 87501 137875 144118 141432 141026 95411 94460 105881 109116 132309 134726 367399 396382 1059188 1043427 384701 396628 120927 108247 121051 120327 140447 137703 130152 132757 85459 86257 271964 239856 699596 707715 220255 219035 284658 288211 337762 330835 348322 347514 362755 367295 344611 380075 747728 784333 543808 457335 304732 299883 349818 349199 362658 367286 374039 377853 411823 412720 656454 690826 40.85 67.6 1
10:12:07 2023-09-28 347603 346162 89726 87537 138297 143913 141857 140773 95443 94395 105947 109116 129129 134691 368507 396988 1057221 1048265 383128 396880 121309 108115 120922 123298 140447 137819 129971 132531 87310 86289 271964 238957 698860 702226 220290 219530 284112 288057 336751 328746 347829 350463 361129 365620 342925 378429 752579 791035 543808 455319 305598 298743 347049 348420 366113 368862 371605 376030 415020 413912 658853 694342 40.85 67.6 1
10:12:08 2023-09-28 348399 345662 89447 87657 137956 144127 140843 140762 95151 94491 106092 109217 129250 133351 368255 395064 1069764 1046146 380715 396736 120678 108530 120288 123401 139474 138573 129610 132715 87243 86674 271086 240000 697551 706212 221289 218659 285387 287855 338051 327719 349594 347514 360553 367843 342852 381663 745581 781504 536679 454781 305598 297493 349286 347514 363791 367578 371750 376058 414948 413171 664231 691881 40.85 67.6 1
10:12:09 2023-09-28 347451 345698 89447 87390 138075 144131 141432 141026 95443 94492 105881 109267 129054 132965 368507 396347 1063745 1041845 378646 396916 120678 108115 120887 123298 140060 137806 129610 132376 85331 86320 271964 240107 703102 707214 219381 219377 285588 286450 338028 328498 348065 348839 363738 369125 341636 381144 748844 786492 539313 452094 306269 299986 347750 345877 363237 369902 369551 377887 411209 413982 664520 691697 40.85 67.6 1
10:12:10 2023-09-28 347563 346887 89997 87409 138514 143707 142283 140472 95704 94396 106337 108582 129315 132222 368918 397494 1054547 1044326 382010 396628 121010 108363 120853 123127 140447 137841 132360 133085 87310 86135 271964 238957 714007 704215 220290 219719 284787 287946 336751 329813 345722 349653 363335 366456 342852 378501 747801 784405 543808 453896 304373 301157 347750 345356 362150 367286 374003 376783 411209 413333 656417 690863 40.85 67.6 1
10:12:11 2023-09-28 350394 344624 89480 87386 138075 143847 141759 140798 95443 94364 105848 109008 128952 134597 368507 394025 1057687 1050392 385413 396601 120678 107933 120922 123179 140253 137806 132000 132376 85497 86433 269912 240538 707461 701511 220625 219578 283759 288599 336609 329332 347646 349473 360518 365690 344901 378465 751624 788832 537996 455933 303847 300592 347750 349330 365078 365681 371787 377051 415056 412720 656417 694342 40.75 67.6 1
10:12:12 2023-09-28 349920 346340 89595 87833 137780 140464 142014 141984 95346 94556 105881 109401 129523 135138 370238 395836 1067601 1049252 380715 396880 120595 108115 120922 123298 139828 137905 132176 132531 87277 86498 271964 238993 702358 703066 221324 218659 285330 287414 336751 328746 348852 346469 361129 368721 342623 378501 747325 780952 537996 450633 305598 298869 350419 346920 363021 367905 371750 376094 413444 414405 664231 690826 40.85 67.6 1
10:12:13 2023-09-28 346960 345425 89447 87386 137883 143917 141432 140993 95151 94395 105808 109304 129040 134726 368212 397025 1062990 1038881 382896 396628 120844 108430 120680 120287 140413 137737 129936 132792 85427 86556 271964 240338 698459 707715 220255 219719 283441 287891 338266 327648 348852 349755 362212 366456 345632 381391 745545 791183 546477 454967 305240 297528 349291 346955 363237 365681 369551 376022 413055 413982 662275 691881 40.85 67.6 1
10:12:14 2023-09-28 350108 344624 89914 87386 138379 143882 141899 140212 95475 94235 106158 108749 129161 134210 368507 397529 1054583 1045142 382280 396880 121093 107900 121328 119900 141030 137355 132360 132124 87344 86257 275913 238993 705346 705712 220101 219070 284694 287760 336244 329813 346247 348599 363335 366747 342888 378429 749103 789877 537996 454484 305165 300177 347049 346029 365078 369902 373857 376030 411644 413622 658081 691881 40.85 67.6 1
10:12:15 2023-09-28 348930 345445 89911 87358 138208 143791 142360 140339 95443 94332 106191 108815 129612 132500 368774 396457 1063671 1053755 377825 396700 121467 107982 121155 120059 141306 137762 132360 132347 87344 86193 271086 240026 708963 704502 220326 218694 286119 286871 336244 329813 346528 349125 361164 368979 342780 378465 749265 778966 540960 451983 302888 299408 347191 347514 363791 369557 372911 376250 413709 413821 664231 693356 40.85 67.6 1
10:12:16 2023-09-28 348674 345667 89455 87689 137675 144193 140964 141616 95119 94588 105545 109418 132207 135352 367953 395243 1069949 1044772 380824 396880 120430 108115 120719 123470 139669 137888 129610 132623 87310 86257 271964 239508 703137 706212 221515 218659 285129 287010 339606 328995 349163 348765 365106 368873 342672 378393 747251 780807 543264 454024 304595 300804 349783 345392 363021 368677 371533 378390 411173 413821 663546 690337 40.85 67.6 1
10:12:17 2023-09-28 349425 344629 89874 87561 138198 139851 142754 140339 95672 94364 106713 108615 129257 132222 368363 400966 1054212 1045105 381974 395692 121965 107882 121497 123196 141404 137445 132544 132347 85491 85864 271964 238658 710483 705942 220255 219070 284694 287450 335737 330545 345956 348599 363335 366747 342888 378393 747104 788879 536679 456688 302427 302090 348800 346155 364453 367321 374039 377318 411823 412720 655917 691881 40.85 67.6 1
10:12:18 2023-09-28 347639 345445 89480 87422 137883 143917 141661 141330 95443 94396 105808 109116 128952 134691 368507 395512 1056901 1047409 384015 396880 120678 108082 121326 123298 139907 137806 131851 132376 87310 86103 275913 240538 703997 704002 219995 219613 284516 287819 337117 329137 346065 350813 362614 365620 342925 380448 750030 792194 536679 454573 304275 301663 347416 347478 364222 367321 371787 375644 414948 413793 660364 693849 40.85 67.6 1
10:12:19 2023-09-28 346393 345334 89907 87593 138293 144223 142360 140665 95443 94448 105947 109116 129612 132593 368507 395207 1066844 1049723 381865 396916 120678 108149 120922 123333 139566 137940 129610 132715 87277 86289 274384 240516 702566 702226 220361 219070 285165 286772 338860 329943 347865 350217 361164 367878 342298 382478 749302 782129 536679 451269 306208 298431 347471 348563 362150 367869 369515 376783 415056 412720 667020 693849 40.85 67.6 1
10:12:20 2023-09-28 348783 345455 89480 87390 138109 143917 141823 141026 95443 94493 105848 109116 129054 134632 367953 398436 1063788 1040259 378574 396880 121010 108531 121051 120337 140521 137737 130152 132792 85544 86193 271964 240709 701138 709222 220149 219035 286441 287329 337803 330498 348102 349617 364136 367843 342298 380751 747030 784379 540630 450525 304560 300270 348800 345392 362948 369521 369623 377355 410884 413368 665063 691354 40.85 67.6 1
10:12:21 2023-09-28 349742 345420 89480 87681 137875 143952 141399 141093 95443 94427 105637 109342 132333 134796 367399 396034 1060729 1041850 385413 396880 120513 108115 120838 123418 139994 137875 129610 132561 87310 86257 271964 239363 694495 703102 220044 219035 283923 288775 336515 328516 348852 347514 362247 367295 345388 378393 745018 793319 537136 457079 306250 300731 349747 347056 365078 368602 372167 378390 412876 414989 656417 689847 40.85 67.6 1
10:12:22 2023-09-28 347634 345455 89480 87525 138109 143965 141661 140929 95443 94428 105881 109116 129404 132974 368810 394365 1059005 1050504 385303 396772 120927 107982 120784 120157 140674 137737 132034 132285 85363 86044 271964 240709 702931 702226 220290 219754 283826 288008 337117 329279 347865 350746 361164 368534 344901 378501 752193 788915 542474 454610 306195 299093 346669 347235 364073 366773 371750 375347 413709 414018 660327 693356 40.85 67.6 1
10:12:23 2023-09-28 350006 344659 89850 87386 138124 143716 142033 140798 95443 94364 105914 109233 129194 134621 368176 395521 1060729 1053792 383796 396844 120844 108082 120922 123264 140447 138085 130061 132492 85459 86162 271964 238182 703406 704002 221670 219000 284423 288739 336208 329457 347536 349084 362903 367738 345243 380727 751583 786181 536679 456469 305561 300549 347679 348492 363534 366447 373147 377318 414948 414077 656417 693849 40.85 67.6 1
10:12:24 2023-09-28 347943 344624 89808 87561 138056 140385 141756 140993 95672 94588 106231 109284 129250 132788 368327 401533 1065978 1041957 378538 396844 120844 108247 121017 123350 140447 137806 130152 132492 85331 86406 275913 239699 703997 703102 220290 218847 285998 287055 337732 328746 347829 347514 363335 369788 342262 378501 747251 782056 540630 450525 304975 298396 347715 345356 363791 368935 369623 378265 410560 414405 664990 690790 40.85 67.6 1
10:12:25 2023-09-28 347532 346091 89697 87537 138109 144114 141628 140968 95411 94460 105881 109233 129054 134914 367917 397025 1062990 1041567 384287 396880 120678 108082 120769 123418 140027 137845 129610 132715 87304 86320 275913 241738 696652 708106 220696 218895 283640 288595 337625 327613 350315 348385 364848 367834 344864 378465 745934 790878 543264 454162 305204 297493 348729 346920 366880 369642 369479 378158 413055 413947 664231 691881 40.85 67.6 1
10:12:26 2023-09-28 350398 345520 89812 87593 138233 144215 142360 140859 95573 94396 105914 109083 129054 132593 368882 395450 1057221 1047372 383958 396736 120678 108115 120922 123435 140380 137905 129610 132715 85512 86257 271086 238957 702812 702189 220044 220062 284650 288260 336751 328782 346810 350710 362177 365655 342888 378429 750368 788842 543594 453219 303811 299373 346598 346398 363747 367251 371750 375608 412439 413947 662238 693849 40.85 67.6 1
10:12:27 2023-09-28 350914 344624 89697 87386 138388 144000 142360 140339 95411 94364 105881 108974 128952 134562 368507 397025 1060476 1051288 382784 396214 121176 108213 121220 120189 140768 137772 130333 133085 85497 86374 269225 239856 704119 704105 221839 218624 285094 288788 336173 329924 347536 349617 361058 368979 344901 377789 752890 784379 535362 456615 302888 299338 347715 347443 360979 366738 373739 377051 414876 413821 659606 693356 40.85 67.6 1
10:12:28 2023-09-28 348683 345919 89631 87561 138672 143913 141823 140964 95443 94460 105881 109133 129260 134691 368212 397564 1066573 1046591 378538 396844 120761 108115 120887 123264 140060 137823 129971 132715 87310 86257 271964 238993 701976 703102 220290 219000 285713 287176 337768 328746 348358 349388 364136 368393 342539 380679 745508 784379 543264 450525 306033 300804 348729 345321 364048 369555 369587 377318 410884 414989 665027 689811 40.85 67.6 1
10:12:29 2023-09-28 348741 345420 89447 87505 137849 144118 141399 141059 95631 94427 105808 109267 129250 132965 367960 396772 1063671 1040248 385303 396736 120678 108314 120715 120222 140187 137841 129610 132653 87277 86529 271652 242324 710988 707715 220290 219035 283322 288874 337625 327755 348852 347514 362212 365655 345632 378501 745545 792301 536679 453255 304810 299955 348765 347407 364293 367286 369515 378427 413673 414888 663723 691844 40.85 67.6 1
10:12:30 2023-09-28 350495 345112 89758 87386 138336 143847 141857 140571 95605 94396 106297 108974 129315 132297 368507 398086 1053800 1045068 381974 395656 121533 107974 121582 123230 141001 137546 132286 132273 85442 86162 275913 238587 710714 707214 220290 219377 285094 287967 336208 330992 347008 349084 364142 369646 342708 378249 749376 789951 543808 454034 305109 300107 347679 346084 362948 367286 374003 377361 411537 413622 656454 691881 40.85 67.6 1
10:12:31 2023-09-28 349706 345143 89841 87561 138056 140264 142182 141397 95672 94524 106304 109284 129502 132734 368291 396578 1062990 1050879 383597 396880 120844 108247 120818 123401 140707 137806 129971 132526 85459 86524 270241 238587 705069 702226 222052 218847 284770 288775 336208 329475 347865 349125 360805 367913 345388 378393 749956 786045 543808 457011 303598 301017 347750 348528 363021 366703 373402 377318 414984 414405 657848 693849 40.85 67.6 1
10:12:32 2023-09-28 346715 345832 89882 87537 138297 143812 141857 140896 95443 94428 105914 109116 129439 134691 368471 395800 1066807 1051140 378646 396844 120761 108115 120922 123298 140253 137862 129971 132526 87310 86529 275913 242082 699566 705003 221076 219236 285152 287711 338682 327577 348458 350248 362317 367703 342816 382135 749265 784379 537996 453455 305670 299315 348484 348528 364563 368279 369321 377318 415020 414989 666475 694342 40.85 67.6 1
10:12:33 2023-09-28 348710 345516 89660 87629 138029 144351 141658 141382 95119 94491 105637 109418 129054 133186 369064 397025 1060729 1042326 385960 396592 120678 108149 120887 123504 139994 137841 129971 132561 87277 86320 271964 239531 701893 707715 220944 219035 283914 288775 336751 328250 349594 347550 362755 367330 345876 378393 745508 791183 542474 455970 304775 299315 349010 346676 363202 365646 369551 376022 413673 413947 660327 690826 40.85 67.6 1
10:12:34 2023-09-28 348930 343625 89726 87322 138328 143646 141890 139986 95605 94332 105979 108682 129283 134304 368507 397494 1053054 1041957 382821 396286 121176 107915 121458 120027 140868 137565 130333 132504 85523 86257 271964 240709 707490 707012 220149 219495 285161 287891 336208 330777 346237 349101 363299 366747 342888 378429 747728 789951 543264 453896 302852 299408 347679 346155 362658 367611 374003 376213 411209 413622 657383 691881 40.85 67.6 1
10:12:35 2023-09-28 348427 344629 89791 87505 138609 144022 142557 140339 95671 94396 106191 108749 129612 134621 368507 396430 1062209 1051140 377401 396592 120844 108082 120956 123264 140380 137901 132360 132531 87377 86320 273498 238993 701276 702226 220979 219485 286441 286727 337495 329813 346773 350181 362177 368428 341744 378501 750368 775355 543100 451946 303811 299408 347156 347478 362115 369521 372575 376250 414292 412720 666119 693849 40.85 67.6 1
10:12:36 2023-09-28 348783 346887 89480 87501 138071 143917 141759 140798 95411 94363 105808 109008 129054 132593 369188 396880 1066624 1047695 378501 396106 120844 108015 120749 120124 140347 137668 129936 132457 87344 86225 269188 238993 707505 707214 221289 218624 285330 287010 336751 329101 347015 348319 361058 367878 342888 378501 747728 782092 536679 454348 306033 297250 349818 348528 363780 367834 369515 376058 414984 414697 666119 691881 40.85 67.6 1
10:12:37 2023-09-28 349671 346482 89685 87621 137840 143917 141399 141059 95151 94524 105677 109267 132390 134855 367953 397025 1060729 1041841 384847 396880 120513 108082 120685 123418 139636 137806 129610 132561 87277 86289 271543 239699 697902 703066 220290 219070 283879 288775 336751 327826 349347 347550 362247 366782 345876 378465 745545 792338 547979 455289 306542 299351 349291 347199 363747 366738 369551 375758 413382 413982 662238 691881 40.85 67.6 1
10:12:38 2023-09-28 348632 344624 89758 87561 138095 141477 142412 140726 95704 94364 106337 108615 130042 132222 368363 400966 1058804 1044289 382550 396880 121093 107900 121424 122054 140934 137511 132286 132090 85497 86044 271652 238481 705485 707214 220290 219377 284801 287855 335702 331050 346810 348563 363299 366747 342925 378091 748590 784333 536679 456975 304806 300944 349854 347216 362658 366773 374039 376058 412149 413333 655612 691317 40.85 67.6 1
10:12:39 2023-09-28 348358 345420 89730 87657 138075 139895 141857 140798 95443 94364 105914 109116 129040 134374 368507 397025 1059188 1046628 383128 396880 120678 108115 120922 123264 140447 137806 129971 132308 85342 86257 271543 240709 700134 704002 220731 220123 284405 288355 337117 329101 347400 351060 364848 368547 344828 378465 751055 788879 561657 454319 307825 301157 346598 346433 363237 367578 372167 374409 412475 414018 661300 693849 40.85 67.6 1
10:12:40 2023-09-28 346361 345516 89939 87593 138159 144144 142019 140959 95640 94460 105947 109116 129161 134503 368774 395234 1065259 1050392 378574 396880 121093 108015 121051 123470 140350 137841 129610 132342 87277 86289 278368 240107 700891 702226 220979 219377 285584 287652 339563 327755 348112 350217 361129 367843 342816 382441 749265 784379 543808 451946 305741 298187 347435 348528 362115 367834 369479 376783 415020 412397 665570 693849 40.85 67.6 1
10:12:41 2023-09-28 347943 345383 89726 87422 138105 143913 141661 140798 95411 94364 105914 109083 129040 134726 367399 398436 1063751 1041699 378538 395368 120761 108007 120680 120222 140640 138210 130299 132757 85491 86556 271964 240709 711810 709222 221147 218650 286405 287819 337531 329244 348358 347265 365106 368979 342816 378538 746795 781947 545240 450597 305598 298849 349818 345877 363791 368970 371750 376022 411209 414405 663582 690863 40.85 67.6 1
10:12:42 2023-09-28 352140 344629 89882 87593 138060 140264 142017 140896 95443 94364 105914 109083 129404 132641 367435 397529 1054547 1044566 381668 396565 120927 108257 120956 123298 140513 137806 132034 132308 87344 86492 272293 238669 702002 707214 220326 219070 285214 288031 334763 330545 346810 348283 363335 367295 342564 378091 747200 784369 536679 455569 302888 301157 349818 346398 362658 366738 374039 376022 411862 412720 655417 691354 40.85 67.6 1
10:12:43 2023-09-28 347603 344659 89726 87595 138366 143747 141890 140408 95443 94428 105808 109083 129073 134597 368810 396808 1060476 1047967 384354 396421 121010 108015 120784 120157 140674 138121 130160 132492 87257 86289 271964 238993 699889 703073 220079 219719 283932 288296 336751 329137 346846 350746 362212 365655 342925 378465 749956 788915 543808 454252 303847 301157 346633 346433 363273 367286 371750 375644 412439 413982 661769 693849 40.85 67.6 1
10:12:44 2023-09-28 346470 345419 89841 87473 138092 139954 141890 140571 95443 94396 105775 109116 129087 134691 368507 395521 1066881 1051140 380896 396916 120678 108115 120887 123298 139961 137841 129610 132376 85363 86320 275913 240516 698124 702226 220979 219035 285592 287855 338824 327490 348358 349688 361129 369579 342925 381865 749265 784379 536679 453021 307341 297528 347715 348563 364048 367834 369479 377318 415020 412720 666512 693356 40.85 67.6 1
10:12:45 2023-09-28 348481 344659 89784 87390 138060 140297 141664 140782 95608 94460 105954 109133 129161 134877 368363 398609 1066773 1046552 378574 396916 120844 108149 120887 120387 140605 137987 129971 132531 87277 86193 271964 239628 704473 708106 220944 218847 286476 287414 337768 328782 348358 347514 363335 368721 342852 380715 744982 782092 533711 453813 306033 298884 348765 345392 364048 369262 369623 377318 411173 414405 664557 689847 40.85 67.6 1
10:12:46 2023-09-28 348326 345143 89447 87657 138111 143917 141432 141059 95151 94491 105709 109342 132309 134855 367953 397025 1060729 1041841 385413 396601 120513 108115 120762 123367 139798 137841 129610 132715 87190 86352 271964 239735 697281 708645 220886 219473 283666 288667 337873 328144 349558 347407 362614 369651 345803 381242 744946 791183 541139 457802 307416 299592 348969 347443 364329 366738 369551 378390 413673 417228 661769 691881 40.85 67.6 1
10:12:47 2023-09-28 349920 347856 89878 87625 138194 144342 141823 140926 95672 94395 105947 109116 129054 134785 368507 394365 1057650 1050865 385140 396880 120844 108015 120922 123333 140480 137806 129610 132376 87344 86289 271964 238993 702595 702226 221360 219530 284459 288879 336751 329778 348325 349125 360841 367295 345388 378429 751092 784067 536679 455970 305598 301017 348520 349090 366113 366773 372611 377318 415056 413982 658387 692604 40.85 67.6 1
10:12:48 2023-09-28 349301 344655 89726 87386 138371 143716 141890 140505 95443 94332 106158 109008 129194 134468 368507 397025 1063745 1051288 377969 396880 121010 108247 121328 120157 140868 137599 130480 130684 85470 86257 275913 238516 704654 704069 220992 218930 286700 287531 336751 330777 347583 349688 365106 370083 342780 378501 750975 779814 546477 450561 302959 299444 347715 347514 361102 370109 373775 376783 414948 412720 664231 693849 40.85 67.6 1
10:12:49 2023-09-28 347697 345961 89758 87677 138101 140264 141756 141026 95443 94480 105947 109116 132459 134962 368507 398086 1061421 1041938 378682 396916 120761 108115 120922 123333 140027 137841 131851 132411 87344 86320 271964 240107 698446 706212 220101 220440 285129 287010 338824 328286 348605 349125 363264 365655 342852 381901 747728 784369 547812 450561 306468 298884 349291 346433 364329 369521 369623 378611 412149 414053 665533 691881 40.85 67.6 1
10:12:50 2023-09-28 350800 346482 89480 87689 137875 144154 141466 141059 95183 94459 105815 109342 132459 134949 368509 399162 1062024 1044756 386086 396772 120844 108347 120784 120287 140220 137703 129936 132850 85459 86289 271964 238993 696606 710229 220326 219530 285294 288775 335737 329279 349310 347550 363299 367843 345388 377825 746635 791183 541289 457048 306033 297979 349890 346955 362658 365646 371787 376094 413673 413368 658387 691354 40.85 67.6 1
10:12:51 2023-09-28 349478 345698 89726 87613 138109 143917 141661 140929 95696 94396 106012 109116 129194 134503 368507 393472 1057650 1044772 384868 396880 120678 108115 120922 123298 140253 137772 131942 132342 87344 86289 269586 239305 714151 702226 220326 220097 284490 288332 339439 329244 348358 350746 361093 365690 344901 378465 751583 788915 536679 455317 304310 298884 346633 347478 364073 367321 371787 376250 414328 414018 660364 691821 40.85 67.6 1
10:12:52 2023-09-28 351640 344629 89726 87386 138144 139974 142084 140959 95640 94524 106231 108982 129283 134774 368399 396880 1060618 1053014 381326 395962 121010 108007 120991 120287 140480 137772 132126 132250 85438 86135 272512 239516 705665 704215 221670 218075 285601 288784 335737 329849 347865 349407 362212 369565 344901 378393 750516 783235 537996 455647 304732 299373 347750 347478 363021 367869 374076 377051 414328 413821 659823 693849 40.85 67.6 1
10:12:53 2023-09-28 347697 345641 89484 87418 138128 143812 141935 140560 95443 94428 105637 109116 129054 134691 367435 398122 1062961 1041841 378574 396916 120761 108366 120922 123333 140027 137806 129610 132531 87310 86352 278368 239735 697913 706212 219947 220286 285566 287275 338824 328286 348358 348635 364136 365655 342816 381901 747067 784297 540630 450525 304775 300307 348800 345392 363237 369557 369659 377355 410959 414953 668892 691549 40.85 67.6 1
10:12:54 2023-09-28 349594 345520 89746 87805 138129 140271 141790 141382 95477 94620 105848 109384 129373 134914 367364 396772 1063273 1043325 385960 396844 120678 108505 120749 123504 139961 137806 129971 132561 85512 86620 278368 239664 696769 708217 220944 219684 284623 288788 336715 329208 349594 347514 365870 367551 345876 378357 745934 791146 544252 457749 305240 297909 349818 347443 363167 366668 371193 378537 413637 413912 660291 691844 40.85 67.6 1
10:12:55 2023-09-28 348389 345107 89849 87505 138302 143948 141890 140765 95573 94416 106125 108749 129073 134594 367953 397494 1054212 1040960 382821 396214 121176 107866 121497 120124 141257 137565 130571 130684 85593 86162 275913 239686 716897 708217 220802 219543 285143 288314 335667 329492 347546 348528 366659 367551 342852 378321 748844 784333 537045 458281 302852 299093 349783 346362 362658 366738 374003 378427 412403 413298 656111 690790 40.85 67.6 1
10:12:56 2023-09-28 349920 345067 89882 87597 138401 143926 142951 141168 95573 94492 106224 108974 129435 132557 368882 396988 1062990 1051251 379927 396844 121010 108082 121293 123435 141306 137671 132452 132531 85459 86193 271086 238218 716028 704215 221076 218847 287094 287819 336680 330777 347546 349653 362720 369530 342816 378429 750331 780916 546477 453950 303811 302946 347715 347478 363791 369780 374003 377051 414256 414697 664231 694342 40.85 67.6 1
10:12:57 2023-09-28 348253 345848 89447 87685 137710 144114 141604 141566 95151 94523 105604 109342 132207 135138 367399 394401 1072603 1050867 381792 396736 120430 108347 120547 120574 139666 138423 129936 133178 85401 86438 271964 239328 695815 706066 221564 219000 285530 287855 337732 328981 350191 347372 361129 368979 342888 380679 749083 782056 545143 453183 306107 299778 350912 348503 363534 368384 371750 377190 414584 414405 665374 691844 40.85 67.6 1
10:12:58 2023-09-28 352663 345385 89726 87537 138172 144048 141899 141026 95411 94427 106012 109083 129161 134691 368176 397529 1054583 1041994 382514 396844 120844 108082 120956 123350 140480 138039 132452 132273 85523 86289 273500 239007 707998 707568 220290 219684 285530 288842 336208 330777 348852 348826 363299 367843 344864 378091 747163 784333 543264 458344 303811 300804 350593 347478 363202 367028 373739 376058 412439 413333 656417 691844 40.85 67.6 1
10:12:59 2023-09-28 347603 345416 89947 87354 138401 143646 142609 140893 95901 94524 106304 108949 129525 132734 368918 396916 1059759 1047794 382946 396844 120844 108082 121168 123435 140607 138210 130152 132715 85544 86257 271964 238957 712303 705213 220290 219719 285178 288703 337505 329778 346455 351240 363845 366747 342925 382751 749956 788879 543808 454573 304847 302010 349851 347443 364329 367834 372575 376177 413055 417264 662275 693849 40.85 67.6 1
10:13:00 2023-09-28 346470 347633 89726 87689 137840 144154 141759 141059 95443 94491 106094 109418 129054 135173 367917 394616 1069949 1047783 381398 396880 120513 108481 120685 123367 139603 138225 129610 132745 87277 86438 271964 239628 695572 702800 221670 219035 285601 288296 337768 328516 350191 347514 361164 369495 342925 378538 747163 783198 537996 453219 304739 300022 350912 348492 364048 368677 372312 377190 414948 413534 663936 691586 40.85 67.6 1
10:13:01 2023-09-28 347763 345525 89845 87625 138068 144381 141790 141382 95640 94491 106198 109233 129260 134879 368212 396759 1071434 1041841 381937 396880 120844 108115 120922 120319 140480 138501 132000 132653 85427 86470 272293 240480 700853 706212 220979 220251 283808 288175 338789 327755 348852 349090 363009 365655 344901 381865 747030 791146 536233 450561 305741 298431 349537 347478 365132 368384 369587 378121 414328 415179 664484 691881 40.85 67.6 1
10:13:02 2023-09-28 349241 345445 89882 87657 138302 144118 141890 141026 95573 94493 105979 109267 129040 134691 368507 394580 1060729 1048154 384250 396916 120761 108082 120922 120080 140480 137841 132000 132342 87310 86289 275913 238957 707341 702226 220326 220440 284658 288856 337768 329742 348605 351771 362212 366456 345388 378465 752989 789993 536679 455317 304310 301796 348861 350121 366891 367729 372729 376636 417259 417336 661757 695255 40.85 67.6 1
10:13:03 2023-09-28 350417 347843 89849 87386 138358 143904 141907 140897 95836 94364 106191 109083 129194 134433 368242 396250 1062172 1047783 377933 396880 121518 108007 120956 123470 140534 137810 129971 132531 85433 86289 271964 239363 703644 703219 220979 219530 286795 286938 338313 329778 347546 350181 362212 367843 342503 381289 751055 779778 546477 452205 306033 299408 347679 347514 362912 370074 372312 376213 414948 413298 664520 693849 40.85 67.6 1
10:13:04 2023-09-28 348109 345143 89439 87689 137753 144154 140843 141139 95151 94524 105775 109418 129023 135541 367399 394616 1072099 1050867 381719 396628 120513 108380 120749 120319 139570 138279 129936 133178 85406 86706 271964 238993 697398 706212 221705 219438 286011 288499 337768 328746 347242 349101 364075 368685 342888 380679 747765 783825 537996 454781 306468 297528 349854 349054 364048 369262 369551 376659 415056 414989 666119 691881 40.85 67.6 1
10:13:05 2023-09-28 350728 345107 89627 87657 137879 140564 141594 141059 95411 94459 105848 109267 129129 134785 367399 396347 1059188 1041957 384611 396556 120761 108115 120887 123435 140513 137806 129971 132400 87344 86257 271964 238218 704431 703102 220944 219719 285530 288838 335737 330813 348358 347550 363845 367843 344901 378357 747200 784333 543264 458019 304275 301017 350876 346955 362658 366738 374039 376094 413055 413947 656454 691844 40.85 67.6 1
10:13:06 2023-09-28 347603 345051 89882 87386 138401 143707 142316 141009 95770 94459 106304 108849 129315 132442 368363 396952 1058654 1049013 382982 396700 120844 108082 120922 123298 140250 138026 130299 133085 85512 86289 274384 238993 702100 704069 220290 220370 284894 288404 337768 329244 348088 351488 363299 366712 344901 378501 752157 790914 536233 454573 304739 302083 347156 346955 364905 367834 372312 376177 413346 413982 661769 693849 40.85 67.6 1
10:13:07 2023-09-28 346705 345698 89726 87657 138187 143743 142360 140762 95443 94427 105914 109083 129054 134691 368212 394652 1068395 1051888 382714 396952 120927 108149 120887 123333 139828 137918 129610 132623 87277 86588 271964 241264 702857 704215 221196 219342 285566 288296 339336 327719 349347 349653 361129 367913 342925 381865 751049 784379 542441 453896 307123 297493 349291 349054 362115 367869 369123 375493 415056 412720 667904 693590 40.85 67.6 1
10:13:08 2023-09-28 348326 345450 89783 87597 138068 144149 141790 140959 95640 94641 106125 109284 129194 134750 368212 398716 1065053 1044667 378538 396880 120761 108115 120887 123333 140413 137841 129610 132526 87310 86529 269188 239735 706096 707115 220290 219530 286844 287414 338313 330411 348605 349617 364974 368943 342780 381828 747030 786045 539313 450561 305454 300695 348765 346119 363202 369521 371750 377890 411173 413333 665497 690826 40.85 67.6 1
10:13:09 2023-09-28 348921 344589 89849 87354 138336 143646 141857 140305 95605 94396 106191 108716 129308 134313 368507 398086 1056542 1046591 383092 396916 121259 108007 121497 123230 140934 137546 132544 132273 87344 86289 271964 238993 708316 706006 220290 219719 285205 288296 336515 330813 346773 349916 364391 367551 342925 378465 747801 788879 536679 456006 302888 301157 349532 349223 366113 369637 373893 376636 412295 417336 659173 693208 40.85 67.6 1
10:13:10 2023-09-28 350767 345485 89907 87505 138336 143917 141159 141026 95608 94620 106191 109083 128896 134691 368507 394365 1063423 1051251 384831 396880 120844 108115 121203 123298 140480 137806 132360 132342 85459 86352 278368 238587 701854 704215 222017 219035 285566 288775 337470 329778 348358 349653 361129 369824 345388 381120 749798 784379 541139 456615 303562 299338 349603 347478 363021 368935 374003 377318 414292 414405 662275 693849 40.85 67.6 1
10:13:11 2023-09-28 347232 345383 89911 87505 138105 143913 141432 141026 95411 94460 105848 109116 129073 134597 368507 398716 1063751 1041810 378538 396916 120678 108149 120922 123298 140060 138017 129971 132526 87310 86289 271964 239735 703451 703102 219912 219754 286204 287090 338789 328782 348605 350198 364427 367295 342528 382456 750442 787533 540630 453379 305562 299197 349148 347300 364734 369708 369479 378390 412439 415179 665533 691586 40.85 67.6 1
10:13:12 2023-09-28 351420 345349 89447 87693 137883 144154 141432 140993 95687 94460 105775 109342 129054 134855 368248 397025 1060729 1038748 385340 396880 120678 108115 120887 123333 140060 137841 129971 132468 87290 86320 275913 240436 702693 708217 220979 219684 285530 288775 336208 329511 348852 347550 363299 367878 345876 378357 747030 791183 532728 458056 304775 297979 350347 347443 363202 365681 372348 376094 413673 413658 658387 691881 40.85 67.6 1
10:13:13 2023-09-28 349278 344659 89758 87390 138465 143791 142360 140145 95836 94524 106304 109183 129701 132934 368918 396952 1060241 1048541 382946 396700 121010 108314 120887 123333 140380 137935 129971 130958 85491 86289 269586 238993 704235 704714 220731 220110 285094 288739 337768 329813 346773 350746 363845 366747 344864 378501 750938 790624 536679 454252 303811 300740 347679 346398 363273 367869 374039 376783 412403 413982 660327 691881 40.85 67.6 1
10:13:14 2023-09-28 346470 346162 89726 87629 138167 143913 141661 140871 95573 94492 105947 109116 129161 134820 368543 395521 1069949 1052749 381668 396952 120678 108366 120887 123470 140027 137858 129610 132715 87277 86470 269586 241023 695670 704215 221670 219565 285650 288148 338824 327490 349347 349617 361129 367878 342888 381865 748859 784379 543264 456500 306904 297493 349291 349054 364563 367869 369515 375758 415056 415169 666512 693590 40.85 67.6 1
10:13:15 2023-09-28 348280 346892 89841 87772 138280 144298 142360 140859 95606 94459 106231 109284 129523 134971 368471 397494 1063745 1042492 380570 396916 120844 108115 120956 123333 140380 138117 129936 132715 87257 86320 273498 240072 703960 703066 220044 219754 285829 287010 338824 328782 348605 349125 364427 367295 342816 381865 747067 784261 543264 450561 304775 298884 348765 345877 362658 369557 369623 377890 411209 412755 665027 690863 40.85 67.6 1
10:13:16 2023-09-28 347568 344624 89914 87108 138396 143703 142300 143586 95605 94364 106191 108749 129161 134433 369389 396382 1057295 1041736 382821 396916 120844 108115 120922 123298 140271 137806 132360 132531 87310 86289 271964 238993 703317 705213 220290 220062 285009 288536 337768 330777 346773 350217 364136 366782 342961 378501 749302 788879 543808 454670 302923 300740 347750 348728 366891 369902 373447 376636 412331 413912 662128 693738 40.85 67.6 1
10:13:17 2023-09-28 350914 348102 89751 87593 138297 143913 141890 141026 95443 94428 106304 109137 129040 134621 368248 397025 1062780 1055887 380788 396565 120927 108082 120956 123230 140513 137772 132034 132216 87377 86135 273065 237516 709836 704714 221670 218694 285673 289005 336479 330813 347865 350481 362212 370118 344901 378393 750524 784379 536233 455647 304732 301230 347750 347514 363021 368746 374076 377318 414912 414405 660327 693849 40.85 67.6 1
10:13:18 2023-09-28 348573 345178 89726 87386 138213 144136 142360 140859 95443 94460 105914 109116 129054 132704 368507 398787 1066051 1042068 378574 396880 120678 108115 120956 123470 139828 137922 132176 132531 85346 86257 273393 239363 701852 707152 220290 219719 286441 287010 338278 329013 348605 349653 364427 368754 342816 382150 749450 786419 540630 453379 307258 299232 349148 346777 366372 369968 371605 379193 412077 413982 665533 691844 40.85 67.6 1
10:13:19 2023-09-28 351912 345974 89664 87661 137883 144154 141432 141026 95608 94523 106061 109267 129008 134691 367953 396312 1057650 1042533 385230 396916 120844 108115 120922 123333 140480 137806 129971 132434 87250 86320 271964 238587 700351 703138 220979 219719 285659 288775 335737 329849 348362 347550 363335 367878 345632 378091 746635 790878 539805 458380 304525 300270 350912 347478 365854 365716 373474 376924 413673 413658 657383 691609 40.85 67.6 1
10:13:20 2023-09-28 348644 345178 89726 87689 138109 143917 141661 141026 95443 94460 105947 109267 129406 134632 368507 394025 1059977 1044772 384831 396916 120844 108115 120956 123333 140480 137772 129610 132342 87377 86352 271964 238993 706023 702226 220979 220440 284694 288486 338028 329564 348632 351627 362932 368871 344792 378393 753724 789848 542474 455965 304739 299373 347156 348283 367151 367905 373170 376213 414948 415249 661981 692836 40.85 67.6 1
10:13:21 2023-09-28 350010 345147 89758 87601 138317 143939 142360 140339 95443 94428 105947 109116 129073 134691 368507 395836 1062209 1051324 384177 396916 120844 108115 120922 120189 140021 137897 132360 132531 87344 86257 271964 238253 704415 702226 222208 219070 285094 288775 336751 331050 348605 349688 361129 368979 345876 378429 752579 784297 542474 457011 304560 300944 349046 350121 363237 367286 373474 378537 417404 413947 660057 692836 40.85 67.6 1
10:13:22 2023-09-28 348293 345454 90030 87593 138340 144206 142754 140339 95704 94427 106304 108916 129523 132535 369026 397025 1063751 1049723 378321 396988 121607 108082 120956 123298 140380 137720 130333 132531 87344 86257 272293 239567 707612 703717 221324 219754 287032 286987 337803 330545 346846 350746 362247 367913 342262 380751 751472 779814 543264 451946 304775 299408 347715 348247 363202 370074 372874 376250 414948 413333 664557 693849 40.85 67.6 1
10:13:23 2023-09-28 349884 345454 89480 87657 138120 144014 141935 141482 95605 94524 105815 109342 132425 134949 367953 397025 1060729 1038858 385960 396952 120513 108115 120922 120409 139961 137875 129610 132503 87250 86620 273500 241051 702829 703102 221324 219754 284694 288797 336715 329546 347242 348635 363299 366747 343308 382171 747765 791219 537996 450597 306208 300307 349572 347514 367671 369902 369407 378279 414512 416309 668015 693245 40.85 67.6 1
10:13:24 2023-09-28 352408 345520 89939 87625 138198 144118 141857 141059 95605 94427 106304 109133 129477 132925 368507 398122 1054620 1044812 382857 396916 120844 108115 120991 123264 140513 137806 132034 132342 85374 86257 273065 237516 709019 703102 220979 219754 285655 288775 335737 330777 348605 347585 363370 368462 344901 378393 746672 784405 545143 458056 304310 300731 350912 347235 362948 366738 373474 376960 413091 413658 656454 691390 40.85 67.6 1
10:13:25 2023-09-28 350666 344655 89758 87597 138105 143716 141928 140798 95605 94396 105947 109116 129073 134503 367989 394025 1059977 1052749 385413 396916 120844 108366 120956 123298 140282 137841 132176 132376 87344 86225 271964 238790 717745 702226 221515 220097 284658 288509 337531 329742 348605 349653 361129 367295 345658 378285 751900 791035 539805 457917 304667 300658 349184 349509 365854 369642 373029 378353 417404 413947 658387 692872 40.85 67.6 1
10:13:26 2023-09-28 348536 345551 89882 87537 138401 143847 141924 140798 95704 94396 106403 108966 129227 134468 368543 397025 1066088 1051251 380001 396988 120844 108115 120991 123298 140707 137841 132068 132434 87377 86352 274384 239735 702581 703717 221422 219754 286991 286974 338824 329813 347865 350782 362247 368428 342298 381901 751620 779850 542733 450525 304810 299408 347715 348528 362948 370145 371787 376250 414984 413368 665570 692800 40.85 67.6 1
10:13:27 2023-09-28 351353 345425 89447 87657 137753 144154 141432 141059 95183 94427 105466 109267 132309 134761 367399 397025 1060729 1041292 385960 396601 120603 108149 120803 123333 139798 137841 129610 132468 87223 86320 271964 238993 701528 703138 221014 219754 285045 288595 339199 329528 349695 348313 363193 367773 346610 378321 749376 792156 532728 457188 306542 300058 349890 347235 363237 369382 371714 376623 413709 413658 659823 691697 40.85 67.6 1
10:13:28 2023-09-28 349351 345178 89914 87386 138401 143646 142218 140019 95671 94267 106158 108749 129259 134374 367953 396347 1056152 1046628 383092 396916 120678 108115 120922 123298 140383 137806 132034 132376 87344 86320 271964 239028 706307 705712 220290 220062 285388 288503 337732 331242 346737 351506 364391 367295 344901 378501 749353 789993 536679 454670 304806 302010 348693 346398 363237 368746 375136 377585 412403 413947 656417 691844 40.85 67.6 1
10:13:29 2023-09-28 350592 347378 89841 87561 138052 144245 141823 140959 95606 94395 106304 109099 129315 132593 368032 394616 1060729 1050879 384214 396592 121176 108049 120887 123316 140513 137737 130208 132688 85427 86257 275913 238552 703525 702189 222364 219342 285294 288874 339409 329742 348605 349617 361058 368685 345876 378393 752120 787716 541139 456975 303811 299338 348729 349018 364048 366738 373966 377853 417404 413426 657347 693849 40.85 67.6 1
10:13:30 2023-09-28 348417 345107 89664 87505 138075 144048 141857 141026 95443 94492 105848 109083 129054 134691 368471 398680 1063714 1041759 378501 396880 120844 108115 120887 123435 140574 137806 129610 132492 85480 86257 271543 239699 698937 708217 220255 220216 286199 287090 338789 328746 349076 349617 364938 367260 342780 382405 746599 784261 550481 450561 304775 299093 349255 345841 362976 369863 372021 378169 412152 414989 668015 691169 40.85 67.6 1
10:13:31 2023-09-28 349773 345485 89751 87625 137894 140237 141399 141549 95443 94459 105815 109443 129262 134914 367364 397025 1060729 1043882 386123 396880 120678 108430 120887 123504 139961 137806 129971 132526 85395 86620 275913 239699 702148 707079 221289 219719 285330 288523 336680 329742 347207 348563 363299 366747 346365 380679 747692 792338 543264 454252 305706 300307 349783 347478 364841 367542 369551 376058 414292 415179 664231 691881 40.85 67.6 1
10:13:32 2023-09-28 349562 347756 89693 87537 138388 144197 142360 141593 95443 94427 106125 109083 129054 134656 368471 393436 1060729 1052637 385104 396880 120844 108082 120922 120244 140380 137922 130152 132715 85459 86320 273498 238957 702842 703717 222399 219530 285058 288775 336715 330513 348605 349653 361093 368979 345876 378465 753376 787533 536679 459010 306139 301583 348657 351436 364048 368794 374423 377743 414768 414405 662238 693849 40.85 67.5 1
10:13:33 2023-09-28 346696 345385 89841 87621 137849 144048 141725 141059 95443 94588 106125 109267 129073 134726 368507 394616 1069949 1051140 381937 396880 120929 108082 120685 123333 139378 137841 129610 132561 87277 86470 274846 240445 698917 704215 221670 219530 285009 288382 338789 327454 347207 350674 361129 367913 342888 383019 751587 784379 543264 450525 306388 300804 347715 349054 362912 368384 369515 377318 415056 413622 667965 692800 40.85 67.5 1
10:13:34 2023-09-28 347943 345143 89664 87661 138170 144136 142360 140859 95443 94524 105815 109342 129054 135043 368212 397025 1062990 1041845 385960 396916 120678 108447 120887 123538 139828 138341 129610 132715 85427 86588 274384 240409 697737 703066 221289 219719 284433 288775 340161 328959 350228 348803 366140 367738 346855 378393 749450 792156 535420 456215 305992 298814 349818 347514 364841 366738 369335 376058 414256 417191 663252 691881 40.85 67.6 1
10:13:35 2023-09-28 349920 347597 89882 87354 138366 143681 142316 140571 95573 94363 105928 109267 129161 135188 368507 397025 1059188 1048265 383092 396556 120844 108115 120922 123298 140350 137806 129971 132434 87344 86289 271964 238993 702718 704215 220944 220405 285178 288739 337768 329742 347865 351771 363299 366747 345388 380679 752157 791183 539643 454573 304775 301796 347156 347478 364329 367869 372575 376783 413709 415179 662275 694835 40.85 67.6 1
10:13:36 2023-09-28 346179 345662 89726 87597 138297 143917 141857 141026 95605 94395 105947 109267 129175 134691 368471 395207 1069949 1052637 382550 396952 120678 108366 120887 123298 140027 137841 129610 132561 87344 86470 275913 242427 698582 705003 221528 219578 285387 288076 339670 328303 349805 350530 364590 368650 344864 382441 749265 785770 543808 455317 306604 299351 349291 349335 365078 368970 369551 376058 417110 412720 667492 693849 40.85 67.6 1
10:13:37 2023-09-28 347943 345143 89726 87601 138223 143917 141907 141226 95605 94363 106158 109191 129602 134691 368212 399311 1066807 1040185 378538 396916 120844 108082 120922 123470 140271 137853 129971 132715 87377 86289 271964 239735 698402 707079 220255 220251 286204 287616 338789 328782 348852 349653 365260 367551 342780 381865 746599 784261 540630 453490 306468 299303 349255 346119 362658 370074 372352 378205 412152 414845 668015 691169 40.85 67.6 1
10:13:38 2023-09-28 349920 347806 89751 87625 138125 144245 141790 141059 95411 94395 105749 109267 129036 132965 368176 399271 1057389 1040222 384701 396736 120844 108082 120922 123264 140350 137806 129971 132342 85512 86320 271964 238218 707205 703102 220979 219754 285001 289014 336715 329457 349347 348319 363299 367878 346365 378429 748733 792898 534045 458019 306760 300270 350876 347478 363202 366738 371750 377190 414620 413947 662503 691881 40.85 67.6 1
10:13:39 2023-09-28 347864 344589 89726 87406 138302 143747 142191 140175 95443 94460 105979 109083 129111 134691 368507 397025 1059188 1041736 383128 396916 120844 108115 120922 123470 140295 137806 129971 132531 85459 86289 271964 238993 704593 705003 220326 220405 285530 288739 337768 329778 346773 351578 364391 367295 344901 380679 751055 793319 536679 457377 306431 300492 347257 347372 364734 368277 372729 375993 413493 417336 661732 693849 40.85 67.6 1
10:13:40 2023-09-28 350878 344624 89841 87597 138767 144048 141857 141026 95443 94460 106304 109133 129161 134691 367953 397025 1062990 1053529 383055 396880 120844 108115 121203 123298 140513 137806 132034 132400 85491 86289 271964 238218 706382 704215 222712 219377 285530 288775 336997 330509 348358 349688 361129 368979 345876 381663 751019 786602 542474 457371 305672 301157 348479 348528 363534 367286 373739 377853 415020 414408 657848 693849 40.85 67.6 1
10:13:41 2023-09-28 347044 347792 89726 87657 138197 144145 141857 141026 95573 94428 105848 109083 129129 134597 367399 396347 1066807 1049371 378610 396880 120761 108115 120922 123298 140480 137772 129971 132526 87310 86470 275913 239328 708611 703066 221705 219035 286646 288400 337803 329528 350527 348033 365106 369977 342744 381144 749376 782784 537996 453074 306468 299197 350876 348003 364736 368970 372320 380005 414256 414989 665646 691609 40.85 67.6 1
10:13:42 2023-09-28 347423 345560 89758 87625 138191 144101 142262 140859 95605 94427 105914 109267 128952 134785 368507 397025 1063745 1041100 383164 396952 120678 108396 120887 123333 139566 137935 129610 132715 87277 86588 271964 240516 704280 707214 221324 220440 284423 288414 338824 328250 347242 349653 363845 366747 342888 382748 748696 788879 540630 450561 305706 298884 349291 346398 364364 369815 371750 378537 412439 415179 665533 691881 40.85 67.6 1
10:13:43 2023-09-28 350767 344624 89910 87537 138366 143882 141924 140571 95671 94395 106191 109083 129259 134562 368248 398401 1057221 1045105 382821 396880 121093 107974 121328 123230 140740 137546 132286 132239 85534 86103 271129 240026 724761 709688 221386 219956 285387 288716 336609 331350 348212 349473 364796 367878 344828 378393 750368 788842 543264 458608 303527 301230 349854 346955 365854 367694 375172 376094 412475 413947 658594 691881 40.85 67.6 1
10:13:44 2023-09-28 347568 345143 89758 87537 138366 143847 141924 140571 95475 94460 105881 109083 129217 134691 369092 397025 1057687 1044809 383164 396916 121176 108115 120956 123384 140027 137806 129971 132492 87344 86257 271964 239363 704831 704215 220326 220097 285280 288739 338242 329813 346773 351276 364427 366782 344901 378538 750405 790588 536679 454252 304806 300740 348765 346920 364038 368419 374615 377060 412188 417264 658241 693738 40.85 67.6 1
10:13:45 2023-09-28 348581 346896 89762 87505 138336 143843 141890 140765 95671 94363 106191 109008 129194 134597 368507 397025 1063745 1060682 378574 396916 121783 108247 121385 120239 140834 137668 130333 132723 85502 86406 271964 240026 711912 705139 221635 218812 286991 288536 337505 330527 348175 350145 362974 370153 344901 381663 752010 782092 543264 454610 303562 301230 349851 348528 362948 370109 373739 377051 414984 413333 663582 694835 40.85 67.6 1
10:13:46 2023-09-28 348109 345420 89726 87681 137883 143952 141432 141059 95443 94524 105815 109267 132459 134984 367399 394652 1069949 1051140 382857 396556 120430 108373 120685 123538 139378 137841 129610 132779 87210 86620 275913 240409 694016 705712 221705 219377 285860 288296 338278 329710 347242 350181 361164 368721 344901 383055 751055 785234 545143 455641 306424 300944 349148 349509 365078 368829 369443 378353 414876 414953 667456 694835 40.85 67.6 1
10:13:47 2023-09-28 348363 345143 89758 87777 138418 144145 142360 140859 95605 94524 105979 109166 129040 134691 367953 398751 1066051 1043832 378610 396952 120844 108115 120956 123298 140901 137914 129971 132531 87344 86320 271964 239363 705841 707115 220290 220062 286879 287652 338860 329244 349076 349653 365230 368943 342852 382748 749450 784297 543808 453306 304810 299338 349572 346398 362686 369557 371787 378611 411823 413333 665533 691354 40.85 67.6 1
10:13:48 2023-09-28 349742 345445 89447 87689 137883 144254 141628 141093 95443 94492 105841 109455 132309 134855 367953 397169 1060729 1042068 385960 396880 120678 108149 120887 123298 139961 137841 129610 132526 87223 86320 275913 238993 709890 707115 221324 219754 285343 288775 336715 329564 349695 350477 364689 369911 345803 378285 749515 790511 536186 457152 305308 300142 349818 347199 363273 369830 375172 379355 412475 413947 656417 691881 40.85 67.6 1
10:13:49 2023-09-28 348951 345278 89726 87537 138302 144118 141890 141026 95728 94460 105979 109191 129161 134726 369062 396430 1060457 1044772 384287 396952 120927 108115 120922 123298 140480 137806 129610 132468 87324 86470 271964 240778 699889 702226 221014 220440 285094 288775 337768 329778 348605 351276 362212 366747 345632 378538 752193 791183 536679 455289 306033 299373 347191 348528 365168 367905 373438 376250 414984 415249 662275 692800 40.85 67.6 1
10:13:50 2023-09-28 348710 344659 89758 87537 138366 143830 141899 140571 95671 94332 105979 108782 129161 134374 367399 397025 1062961 1052102 378538 396952 121093 108041 121328 123213 140905 137806 132360 132342 85491 86320 271964 240709 704951 703959 221457 219921 287247 287711 337625 331135 347942 350566 363158 369977 342780 378574 752653 782092 540630 453472 305598 300704 347750 348528 362976 370004 374003 377051 414912 412685 664231 692800 40.85 67.6 1
10:13:51 2023-09-28 348683 345455 89447 87677 137863 144289 141641 141482 95183 94555 105499 109418 132390 135243 367399 394652 1069949 1051251 381937 396952 120348 108399 120719 123367 139669 137806 129610 132411 87310 86289 271964 238993 696403 706212 221705 219377 285690 288148 337803 328782 347278 349653 361164 368979 342528 381559 750070 784379 545143 453932 306208 299387 349890 349335 362150 368454 369371 379392 417151 414845 668015 694268 40.85 67.6 1
10:13:52 2023-09-28 349310 345420 89480 87661 137883 144118 141432 141059 95443 94524 105775 109418 132390 134949 367435 397025 1063745 1042068 387056 396988 120678 108463 120680 120740 140380 138017 129936 133085 85491 86524 275913 240709 699484 709222 221338 220026 285494 288797 336751 330549 349695 348599 363299 367843 346365 378393 746846 793495 534045 457371 305240 299883 349854 347978 363202 366738 371750 376094 413745 413982 661498 691881 40.85 67.6 1
10:13:53 2023-09-28 349599 344624 89914 87386 138474 143799 142655 143686 95671 94203 106403 108749 129435 134339 368543 397529 1056467 1048154 383164 396916 121807 107933 121328 123213 140574 137649 132176 132439 87310 86289 273498 238993 705526 706212 220979 220097 286615 288775 337803 331314 346810 349724 364427 369283 344901 378538 750368 790030 536233 458319 305779 300738 349675 346813 365854 368829 375026 378353 412295 417336 658314 691881 40.85 67.6 1
10:13:54 2023-09-28 349461 344655 89886 87537 138201 143917 141890 140729 95573 94363 105914 109116 129073 132593 368810 396178 1063560 1053876 384140 396808 121010 108314 121099 120272 140640 137668 129971 132531 87290 86320 275913 238420 702249 705712 222364 219035 286678 288775 339409 330670 347865 350217 363045 370118 345876 381663 750938 784379 537996 456615 303847 302946 349851 347550 361102 370109 374076 377318 414948 414989 664231 691821 40.85 67.6 1
10:13:55 2023-09-28 348925 345420 89480 87685 137753 144189 141399 141093 95151 94588 105637 109418 132207 135149 367399 394616 1069949 1049645 382010 396592 120430 108406 120483 123487 142856 138259 129610 132629 87310 86470 274384 239328 694609 706212 222208 219719 286132 288775 338313 328782 350477 348313 365106 369836 344647 380606 747619 783089 543264 453110 304667 301017 351263 348528 364048 368970 372348 377190 414696 414989 664231 691881 40.85 67.6 1
10:13:56 2023-09-28 347527 345147 89787 87689 138109 144118 141857 141059 95605 94427 105947 109267 129054 134726 367435 397025 1062961 1040245 380860 396880 120761 108115 120956 123333 140380 137841 129610 132376 87377 86470 278368 240276 704311 706212 221014 220511 285330 288332 338860 328516 346944 349653 364462 367295 342852 383055 747765 784297 543264 450561 306468 301017 349046 346155 362693 369850 371787 378269 411245 413368 665570 691881 40.85 67.6 1
10:13:57 2023-09-28 350728 344659 89746 87689 138131 144154 141399 141059 95443 94460 105775 109338 129040 134726 367435 396347 1059188 1044326 384959 396916 120844 108115 120922 123247 140383 137806 132176 132376 87317 86289 271964 238622 701214 710229 221422 220158 285539 288631 336338 330670 348742 350748 364796 368252 344756 378393 749956 788879 544642 457079 305381 301869 349818 346955 363237 367905 373966 376058 412475 414018 655454 691881 40.85 67.6 1
10:13:58 2023-09-28 348425 345193 89701 87601 138144 143913 141924 140560 95949 94396 105979 109267 129161 134726 368248 396709 1059225 1048154 384323 396916 120927 108149 120956 123298 139828 137810 131851 132439 87344 86289 271964 240949 714151 704215 220326 220440 285677 288775 339439 329778 346846 351844 364136 366782 344901 380679 751624 791219 536679 454610 306107 301197 347679 346469 364329 367905 374039 376526 412224 417926 660107 693812 40.85 67.6 1
10:13:59 2023-09-28 346215 345455 89758 87597 138313 144105 142360 140665 95443 94492 106259 109116 129073 134820 368507 395243 1069949 1051324 382550 396988 120678 108149 120680 120319 140574 138283 130208 133085 85491 86706 271964 241460 700398 704796 221839 219850 285530 288667 339813 327719 349658 350422 362720 368908 344828 382711 751583 785789 545143 453255 307341 298187 349291 349581 364417 368677 369551 378537 415056 413298 666947 692800 40.85 67.6 1
10:14:00 2023-09-28 348436 344624 89726 87569 138075 144048 141628 141596 95443 94524 105709 109267 129054 134879 367917 399645 1066807 1042533 378574 396880 120844 108115 120922 123470 139961 137772 129610 132492 85427 86497 273069 239328 699935 707079 220255 220062 286543 287832 338789 329475 348852 349617 365487 368943 342816 382405 746635 784261 539313 454670 307123 300938 349532 348728 366113 369933 372130 378353 412224 417926 669442 691623 40.85 67.6 1
10:14:01 2023-09-28 348077 344593 89914 87505 138371 143948 142316 140538 95736 94448 106337 108716 129469 134313 368219 400291 1056243 1049214 382982 396700 121849 107982 121443 120092 140868 137599 130333 130593 85491 86289 275913 239531 710138 708106 221528 220026 285512 288603 336751 330455 346627 349653 364938 367843 344901 378465 750442 788842 544088 457298 302923 299373 350593 347443 363237 367869 375172 376058 412439 413947 656614 691881 40.85 67.6 1
10:14:02 2023-09-28 350357 345107 89882 87657 138336 144048 142017 140993 95443 94427 105979 109267 129227 134691 368507 394580 1060729 1047001 385413 396916 120844 108399 120922 123504 140480 137772 132034 132526 85555 86524 275913 238957 702931 702189 221479 220405 284694 288874 337768 329778 348852 351519 365106 369875 346149 381683 753113 791001 543264 455429 305060 302131 347501 348385 365353 367869 373138 377051 414660 418517 661696 695329 40.85 67.6 1
10:14:03 2023-09-28 349671 345107 89730 87807 138159 144018 141857 140632 95638 94492 106125 109083 129349 134750 368471 395800 1062024 1051251 384231 396952 120844 108082 120922 123470 140480 138047 130406 132492 85491 86257 274384 238587 705605 703219 222583 219719 285628 288775 337223 330277 348605 349653 361129 368943 346365 378465 752157 784297 542474 457371 304775 301157 349537 349617 363202 367286 373438 378158 417994 413947 658350 692836 40.85 67.6 1
10:14:04 2023-09-28 347288 346969 89726 87721 137840 140401 141628 140993 95443 94491 105683 109342 132574 134949 367953 394616 1069949 1051140 382821 396952 120686 108447 120769 123435 139570 138632 129610 132814 85470 86651 271964 240409 705207 706029 222115 219780 286777 288454 338408 328604 350587 348946 364848 369731 344683 381792 749353 783788 550815 455354 307341 300307 351407 349545 364563 368970 371496 380042 415020 414989 664231 693356 40.85 67.6 1
10:14:05 2023-09-28 346960 345385 89837 87689 138292 144136 142360 141593 95443 94427 106125 109267 129161 134785 368212 396347 1063714 1037203 378646 396916 120927 108298 120887 123452 139828 137927 129610 132715 85491 86620 273498 240480 700645 706212 220979 221094 285530 288106 339575 328746 349347 350445 363299 366456 342925 383019 747765 790030 540630 453306 305741 299338 349783 347443 365132 369849 371750 376022 413095 419109 669844 691586 40.85 67.6 1
10:14:06 2023-09-28 348930 345143 89882 87645 138332 144118 141890 141059 95573 94460 106012 109083 129073 132925 368507 395800 1059940 1049645 385413 396952 120844 108115 120922 120319 140607 137599 130299 130958 85555 86556 271543 240709 700427 703534 221528 220264 285023 288775 337732 329813 348852 351488 364811 367620 345876 380643 753161 791146 542474 456977 306542 301157 347679 349054 364876 367869 372874 377051 415056 415796 661264 692836 40.85 67.6 1
10:14:07 2023-09-28 349671 345410 89758 87689 138336 144048 141890 141026 95736 94460 105947 109083 129105 134691 368176 397025 1062990 1054827 383597 396916 121010 108115 121293 123298 140834 137772 130152 132342 85523 86438 271543 238218 704238 705213 222399 219530 285566 288775 336751 330509 348605 350181 361129 370083 345876 378465 751055 786602 536679 457371 306542 301864 349532 348767 364552 367729 373893 378353 414768 414881 661560 693701 40.85 67.6 1
10:14:08 2023-09-28 347340 345420 89758 87681 138206 144048 141857 141026 95605 94395 105947 109267 129040 134691 367399 401213 1069775 1050787 382132 396772 121010 108272 120784 120319 140447 137668 130117 132723 85491 86320 275913 239531 703820 710192 221937 219648 286405 288626 338515 329742 349943 347407 363299 370083 342888 381253 747163 783235 537996 453255 304810 299338 351407 347478 364048 368970 372838 377190 413382 414989 666119 691844 40.85 67.6 1
10:14:09 2023-09-28 347551 345662 89726 87661 137986 144127 142163 140859 95443 94460 105881 109267 129040 134691 367917 397025 1063537 1041841 384868 396916 120595 108149 120887 123470 139566 137922 129610 132715 87310 86588 271964 240516 697920 707715 221635 220370 284423 288775 338824 328427 347242 349653 366140 368799 342636 382763 750219 788734 539313 451836 305526 299162 349393 347300 364841 369780 369623 378537 412475 418517 670110 691844 40.85 67.6 1
10:14:10 2023-09-28 350199 345143 89874 87693 137883 140271 141625 141382 95608 94684 106092 109166 129161 135057 368068 399234 1062024 1045805 385193 396880 120844 108082 120922 120402 140477 138202 129971 132400 85427 86320 271543 240538 701015 708070 221479 220062 285655 288775 336244 330777 349594 348826 364136 367878 345876 378393 747728 791183 524533 458705 306542 300695 350912 348492 363273 367576 373739 377190 414328 413982 658350 691881 40.85 67.6 1
10:14:11 2023-09-28 347603 347792 89758 87657 138336 144114 141890 140565 95605 94460 106158 109116 129308 134691 368507 397025 1059977 1048154 383978 396916 120927 108115 121185 123298 140513 137772 129971 132492 85459 86529 271964 239363 717375 705492 221041 220193 285401 288631 338454 329635 346627 351663 364249 369391 345487 382714 752120 791183 537996 455253 306542 302866 349851 347514 365424 367869 372911 376103 414620 417264 662275 692800 40.85 67.6 1
10:14:12 2023-09-28 349706 344620 89762 87537 138206 143917 141890 141159 95605 94428 105914 109083 129085 134656 367435 394025 1060729 1051288 385030 396556 120761 108082 120956 123350 140513 137772 132000 132308 85459 86289 271964 238622 704712 702226 222364 219745 285218 288775 337495 329813 348852 350181 361129 367878 343343 378501 753260 791146 543808 456726 306468 299373 347679 349054 364876 367869 372874 376783 414732 418517 663448 695675 40.85 67.6 1
10:14:13 2023-09-28 346778 345662 89726 87689 138332 144118 141857 141159 95411 94524 105881 109267 129087 134820 367953 394616 1069949 1051214 381974 396952 120678 108366 120685 120402 140347 138210 129936 129231 85427 86588 271964 241425 695293 706139 222186 219886 286262 288450 338824 329477 347278 351771 365106 369911 344864 383055 752157 783157 537996 451937 306979 301157 347750 349054 363237 370109 371714 377318 415020 413947 667456 692836 40.85 67.6 1
10:14:14 2023-09-28 348930 345138 89664 87657 138332 144118 141628 140532 95443 94395 106191 109083 129087 134656 367105 397025 1066844 1048154 381362 396916 120761 108115 120922 123435 140027 137806 129971 132308 87257 86320 271964 239567 709997 703102 221888 219719 286566 288739 338278 329742 347278 349371 361164 368979 344901 380715 749956 784379 542474 454252 307416 300016 351155 349366 365078 368864 371641 380042 416929 414917 664083 693701 40.85 67.6 1
10:14:15 2023-09-28 350513 345143 89717 87693 137883 144219 141628 141059 95443 94556 105947 109267 129040 134785 367135 399126 1061268 1046189 385156 396736 121286 108314 120818 120157 140413 137668 130117 132723 85491 86320 275913 238754 703810 709688 221422 220026 285245 288775 336244 330777 349842 348844 363880 367913 346365 378393 748696 791146 544365 458056 304775 298431 350912 347514 363237 366738 372911 377190 413709 413947 658314 691881 40.85 67.6 1
10:14:16 2023-09-28 348353 343625 89976 87378 138336 143847 141890 140212 95703 94300 106403 108749 129283 134304 368507 397494 1056115 1048154 383128 396880 121093 107900 121328 123264 140968 137765 132252 132308 87465 86289 275913 239363 704352 704956 220979 220405 285601 288874 337768 331816 347829 350481 365273 369911 345378 380999 749810 788734 543264 457188 305598 302511 350203 347300 363237 369227 375777 376094 412475 417264 656417 691881 40.85 67.6 1
10:14:17 2023-09-28 349672 345147 89886 87386 138470 139948 142754 140859 95640 94492 106337 108949 129612 132598 368363 396844 1065220 1056393 378357 396250 121010 108007 120956 123230 140768 137627 132360 132439 85415 86225 271042 240026 704240 705213 221705 219070 287283 288739 336786 331314 347865 350710 363299 370966 342925 378501 750368 782092 539313 454670 303847 300740 348729 348528 364048 370074 374907 375229 414984 414697 664231 694835 40.85 67.6 1
10:14:18 2023-09-28 345481 346482 89754 87685 138200 143939 142360 140762 95443 94428 105947 109267 128863 134562 368248 394616 1069949 1051016 381974 396952 120678 108115 120803 123367 139911 137931 129610 132531 87310 86620 271964 241228 699748 705030 222115 220158 286378 288631 339742 328338 350564 351096 362071 369389 345243 382873 751583 785776 542441 454289 307341 300944 349675 349581 365843 368970 369587 379355 417994 413658 667456 694562 40.85 67.6 1
10:14:19 2023-09-28 350421 345556 89783 87837 137746 144250 141790 141416 95640 94684 106092 109418 129054 134949 367435 397025 1063671 1042068 385666 396952 120678 108149 120784 123470 139669 137841 129971 132561 85491 86529 272293 239531 697281 707115 221422 220440 285601 288883 337259 329813 347278 349125 364136 367586 344341 383019 748859 792934 542606 450633 307341 299338 350383 348528 365460 369521 369623 376094 414984 416450 665533 693849 40.85 67.6 1
10:14:20 2023-09-28 352663 344659 89758 87689 138231 144118 141890 141026 95637 94428 106370 109267 129161 134691 368507 398086 1057389 1047520 383128 396880 121010 108115 121328 120287 140868 137634 130480 130866 85502 86374 271560 239346 706618 709725 221528 220264 286262 288775 336715 332324 349347 349125 365273 368838 345876 378393 749993 788842 542441 458558 306033 301157 350948 348014 363273 367286 374870 377757 414328 414018 659050 691881 40.85 67.6 1
10:14:21 2023-09-28 347639 345178 89976 87537 138778 139878 142350 140375 95768 94364 106370 109083 129250 134433 368507 396312 1057687 1044735 383164 396952 121789 108115 120991 123367 140350 137806 132034 132376 85566 86470 271964 239735 700701 704215 221324 221129 286615 288775 338313 329778 347865 351880 363845 368763 345632 380715 752193 792934 542441 455289 307341 300949 349603 349330 367671 368279 372765 377208 414912 415981 662091 695823 40.85 67.6 1
10:14:22 2023-09-28 348113 345698 89754 87689 138336 144154 141857 141093 95696 94555 105914 109418 129108 134949 368507 394401 1072587 1053238 382295 396808 120678 108380 120784 120402 139994 138444 129936 132826 85427 86620 272379 242324 694815 706212 222498 220075 286405 288788 338789 328250 350228 349509 362212 369824 344901 381559 750368 784379 545143 455965 306208 298396 350948 349617 362693 368970 371787 377793 417404 413333 666119 693849 40.85 67.6 1
10:14:23 2023-09-28 347514 345662 89758 87689 138231 143917 141995 140879 95443 94459 105914 109116 129040 133089 367953 398122 1063751 1038674 378682 396952 120844 108149 120956 123470 140295 137841 132176 132531 87344 86320 271964 240312 698280 706212 220326 221164 286204 288332 339885 329279 349347 349688 364689 369646 344611 382800 749847 788734 541618 454781 307341 299232 349675 347336 365025 370109 372312 376659 412475 418221 669442 693356 40.85 67.6 1
10:14:24 2023-09-28 350878 345168 89758 87689 138448 143935 142327 140859 95640 94652 106304 109133 129523 132734 368363 400966 1058692 1047047 382982 396808 121093 108115 121328 123213 140768 137785 132544 132531 85587 86589 271560 237516 710960 707152 221515 220440 286441 288788 336751 331852 348852 349125 364974 368393 343048 378465 747801 793495 543808 458705 305490 298431 351195 347514 363237 367321 372911 377793 414620 413982 659823 691881 40.85 67.6 1
10:14:25 2023-09-28 347603 346239 89914 87537 138388 143917 142252 140571 95768 94429 106370 108936 129437 134339 368543 398401 1054240 1048154 383164 396952 121176 107933 121497 123298 140968 137580 132360 132308 85470 86502 274384 239735 706211 708143 221422 220229 286266 289162 337697 331709 347683 350826 365380 368545 345523 380570 751055 791183 545143 457011 303811 302328 350203 347443 364073 369567 375777 378279 413709 414018 656490 691881 40.85 67.6 1
10:14:26 2023-09-28 349332 345556 89972 87625 138267 144636 142480 140959 95704 94460 106337 109008 129194 134631 369098 397025 1066773 1051214 378538 396241 121093 108115 121190 123298 140513 137772 132034 132342 85544 86289 278368 239699 703882 704215 221705 219899 287310 287733 338586 331314 348358 351276 363335 369530 342852 381865 753260 782092 543264 450561 305490 300740 347786 349090 363273 371253 373775 377355 415056 414018 666548 692872 40.85 67.6 1
10:14:27 2023-09-28 349599 345693 89762 87689 137978 144338 142163 141984 95475 94427 106191 109267 129073 134726 367953 397025 1069190 1050865 381974 396988 120927 108149 120991 123367 141290 138138 130299 129189 85598 86620 271086 241051 704950 708217 222569 220075 286700 288631 338789 329813 348291 349688 364590 369460 345632 381828 749993 784379 543594 455965 306468 298431 351479 349617 362658 369005 372348 377757 415056 412755 666119 693849 40.85 67.6 1
10:14:28 2023-09-28 347980 345662 89758 87689 138330 144035 142265 141593 95475 94492 106052 109116 129073 134761 367435 398086 1063751 1042031 378682 396916 120678 108149 120956 123504 139828 137918 132360 132715 87317 86621 273498 240480 703066 703102 221014 221164 285601 288536 339885 329279 346963 349688 365522 367878 344633 383055 747141 784333 536233 450633 307123 300231 349603 348728 367932 370004 372466 378390 413955 415690 669918 693208 40.85 67.6 1
10:14:29 2023-09-28 350692 345641 89762 87689 138371 144215 141857 140968 95605 94556 106158 109116 129073 134726 367435 400327 1060166 1046972 383811 396772 121010 108347 121224 120254 140447 137716 130117 133085 85465 86289 271560 237516 702150 703102 221564 220440 286405 288874 338719 331852 348595 348982 364974 367913 345388 378465 749956 788879 550481 458705 304310 299373 350948 347478 364329 367869 375245 377190 413709 414845 657383 691881 40.85 67.6 1
10:14:30 2023-09-28 347634 345178 89914 87601 138371 143917 142252 140765 95605 94460 106045 109116 129008 134726 368507 397025 1060729 1048154 384287 396664 120844 108149 120991 123333 140513 137841 132085 132468 85459 86470 271964 239735 713289 705213 221324 220846 285690 289005 338313 329813 347865 351844 364725 369911 345658 381304 752083 792229 537996 455143 304631 302866 348341 347336 365025 368970 374907 377051 413709 418517 661043 693849 40.85 67.6 1
10:14:31 2023-09-28 350629 344659 89791 87537 138332 143917 142007 140926 95640 94491 106337 108982 129381 132769 368399 396844 1065220 1058767 378465 396916 121010 108324 121497 123298 140909 137668 132360 132308 85438 86320 271560 238622 711892 705213 221705 219565 287283 288509 336786 331583 348358 350746 363335 370189 342636 378538 752193 783271 539313 454670 304310 300386 348800 348563 362150 370145 375209 375493 415020 414989 664231 695329 40.85 67.6 1
10:14:32 2023-09-28 347044 345627 89726 87689 138297 144154 141857 141059 95671 94524 105947 109342 129040 134879 368212 394652 1069949 1054249 382714 396952 120761 108373 120887 120319 139961 137806 129610 132745 85427 86770 274846 241362 699456 706029 222561 220123 286445 288486 339670 328604 350836 350001 362578 369907 345487 382800 751435 786602 543264 455253 306640 300549 351690 350073 363167 368970 371750 379931 417296 413587 667066 693849 40.85 67.6 1
10:14:33 2023-09-28 350910 346041 89845 87897 138164 140776 141790 141611 95640 94781 106231 109418 129161 134914 367917 399379 1062879 1044252 386123 396880 120844 108115 120784 120254 139961 137772 132091 132526 85458 86588 275913 238957 703190 707115 221635 220405 286817 288775 336751 331278 349842 349090 364391 369911 346610 378429 747067 792301 550981 458705 306904 299303 351938 348492 364293 367542 374003 379318 414912 415179 658350 691881 40.85 67.6 1
10:14:34 2023-09-28 349823 345662 90117 87693 138461 144136 142754 141593 95736 94460 106158 109083 129073 134785 369062 397025 1060729 1044772 384559 396880 121010 108115 120922 123538 140768 138086 130299 131049 85598 86556 272293 241051 703337 704105 221528 220952 285352 288865 338717 329778 348852 351650 362720 369911 346574 381486 754328 792338 536679 456428 305562 299373 347715 349581 365424 369262 373438 377318 415020 416159 662782 692800 40.85 67.6 1
10:14:35 2023-09-28 347833 345349 89886 87657 138444 144193 142360 140859 95901 94460 106370 109083 129435 134691 369070 396988 1066844 1050879 378538 396592 121010 108115 120922 123452 140380 137905 130152 132623 85491 86470 273498 240276 702463 703717 221670 220158 287283 287819 338860 330777 348075 351771 363335 368943 342816 383055 753650 782056 545898 451910 305706 300283 347715 349018 363237 371183 372874 377318 415020 413982 667492 692836 40.85 67.6 1
10:14:36 2023-09-28 348930 347633 89758 87657 138332 144149 141857 141059 95573 94492 106259 109267 129194 134691 368471 398680 1071336 1052288 380570 396772 121010 108347 121190 120237 140447 137703 130208 132757 85555 86620 271964 239735 700701 708651 221422 220264 287391 288224 338824 329778 349387 350566 365558 370083 342888 382441 747728 784031 540630 453219 307197 301157 350876 347199 365595 370074 373174 376888 412439 413333 665533 691609 40.85 67.6 1
10:14:37 2023-09-28 347030 345662 89882 87693 138302 144320 141628 141059 95736 94492 106191 109342 129054 134914 368176 397025 1063714 1041841 384868 396952 120844 108549 120922 123401 139961 137841 129610 132561 87344 86620 271964 240516 697923 703066 221670 220440 285183 288523 338860 330521 347242 349653 363299 369579 344611 383342 751509 789884 549685 454781 307341 299232 349675 347336 365282 370039 372275 376094 413709 416450 669918 693849 40.85 67.6 1
10:14:38 2023-09-28 351912 344624 89886 87597 138422 144197 142754 141151 95640 94620 106271 108949 129161 132628 368363 400400 1058654 1047794 382639 396880 121010 108082 121293 123264 140380 137668 130480 132531 85470 86193 271560 237481 706976 707115 221479 220405 286441 288788 336715 331265 349347 349090 364391 367878 345876 378429 750368 788806 531033 458705 304775 299338 351443 349718 363783 368935 375740 376888 413346 414018 658632 691881 40.85 67.6 1
10:14:39 2023-09-28 347603 345112 89882 87689 138388 144140 142360 140859 95605 94492 106158 109116 129257 134503 369353 396394 1060729 1048154 384287 396880 120678 108115 120956 123470 140021 137897 132360 132531 85459 86320 273498 239363 717992 704215 221422 220846 285668 288541 338646 329671 348212 351699 364284 369911 345767 381647 752430 792862 550815 455611 305240 300703 347572 347443 364841 368677 374003 377051 414148 415796 663252 694835 40.85 67.6 1
10:14:40 2023-09-28 351912 347500 89944 87629 138224 144171 142053 140926 95672 94492 106337 109099 129194 134656 368471 397025 1063560 1056206 378538 396916 121176 108115 121337 120224 140740 137772 132218 132342 85470 86289 278368 238253 706192 705213 222052 219530 287310 288870 337541 331780 348605 350746 363335 370153 345632 382863 752193 783788 536233 455970 305816 300951 348479 349090 362115 370109 375209 378158 415020 414809 664231 692800 40.85 67.6 1
10:14:41 2023-09-28 346518 345698 89882 87721 138565 144154 141890 141059 95443 94492 106052 109342 129129 134914 368507 394652 1069949 1051251 383128 398944 120678 108373 120887 123504 139928 138210 130117 131049 85470 86824 272379 241460 696898 706212 222222 219947 286665 288595 339670 328480 348010 351771 363009 369911 344719 383869 752157 787826 545143 450633 306568 299338 348800 349653 363237 368970 369587 378537 417404 413947 669459 692800 40.85 67.6 1
10:14:42 2023-09-28 350666 345485 89693 87797 138102 144254 141935 141495 95608 94684 105914 109342 129054 134914 367399 399234 1060729 1042068 386434 396916 120678 108399 120922 123504 140060 137806 129971 132561 87317 86320 274384 238993 702187 707152 221670 220440 286320 290575 336751 330777 347242 349653 364136 367878 346147 380715 749265 793495 539972 456726 307341 300731 350629 348528 365424 367834 371750 377190 414948 416123 664231 691881 40.85 67.6 1
10:14:44 2023-09-28 349425 345441 89902 87509 138328 143847 141890 140571 95671 94332 106370 108749 129194 134398 367399 397529 1055850 1049252 383415 396628 121998 108015 121562 123350 140901 137183 130515 130593 85598 86289 274384 238253 707873 703066 221196 220158 286132 288739 336715 331780 348358 349653 365273 368838 345388 378501 749956 788879 547145 457909 305381 300283 350629 347478 363783 367905 375740 377190 413673 414018 656417 691881 40.85 67.6 1
10:14:45 2023-09-28 350194 345385 89758 87621 138206 140157 142300 140897 95605 94460 106158 109267 129040 134656 367953 395521 1060729 1053200 384140 396916 120927 108115 120956 123333 140488 137806 132360 132531 85490 86438 274384 238790 705427 703717 223096 220062 285601 288775 337768 330777 348852 350710 362212 372004 343308 381253 753650 790588 536679 457335 306410 299373 348765 350427 365460 368419 374039 377970 415104 415832 661300 694836 40.85 67.6 1
10:14:46 2023-09-28 349411 345143 90097 87657 138565 144154 142426 141018 95934 94620 106337 109183 129831 134962 368918 396916 1065220 1059836 382332 396772 121682 108264 121497 123298 140513 137989 130299 132723 85529 86438 271345 238218 705070 704956 222605 219684 286879 288879 337495 331314 348852 350710 363335 370153 346121 378501 752157 784099 545143 457011 304275 300283 349291 348528 363791 368935 375172 378537 414984 414697 660327 694835 40.85 67.6 1
10:14:47 2023-09-28 346778 345662 89758 87689 138409 144101 142262 140859 95443 94523 106191 109342 129040 134855 368507 394652 1069949 1051251 382784 397025 120678 108149 120796 123538 139570 137974 129610 132715 87310 86651 271086 241193 697597 706212 222399 220158 286155 288486 340327 328498 350836 350037 362106 369425 345243 383843 750304 785380 542112 456077 307341 298396 350024 350104 365078 368935 371750 377757 417404 414520 668015 694835 40.85 67.6 1
10:14:48 2023-09-28 352413 348335 90097 87625 138190 144447 141823 140993 95704 94620 106304 109133 129315 134750 368176 397529 1057650 1047263 382946 396916 121010 108115 120956 123264 140640 138077 132034 132308 85523 86257 271129 237481 707099 710229 221670 220440 286441 288883 336715 330813 346963 349090 364136 368685 344824 381865 747765 795010 542474 455605 307416 300695 350912 348283 364329 367286 371750 377226 414984 415796 662238 691549 40.85 67.6 1
10:14:49 2023-09-28 347599 345143 89882 87601 138371 143917 142120 141102 95605 94428 106158 109083 129161 134656 368507 400291 1056115 1046591 383164 396952 121176 108082 123684 123264 141001 137546 130662 130684 85641 86433 271042 238481 710484 709725 221528 220264 286262 288595 336609 332104 348852 349653 364974 368428 344611 380303 748823 788842 537996 458705 305598 300142 351708 347478 363783 367834 375740 377190 413673 414018 656417 691881 40.85 67.6 1
10:14:50 2023-09-28 350518 347551 89944 87657 138336 143817 142218 140571 95736 94588 106370 109049 129194 134468 368507 397025 1068291 1058893 378538 396916 121093 108115 121328 123298 140801 137772 132034 132434 85491 86529 275913 239363 707741 704215 221705 220440 287688 287967 338313 330813 348335 351276 363299 370083 342852 381865 752193 782092 541947 450597 304810 300986 348765 348563 364102 370180 374039 377318 415020 413982 664051 692836 40.85 67.6 1
10:14:51 2023-09-28 348683 345481 89447 87961 137860 144311 141967 141984 95151 94620 105848 109418 132365 134949 367399 395800 1069949 1053040 381719 396664 121010 108490 120818 120157 140021 137797 130117 133085 85438 86556 271964 239699 700516 703138 222399 219719 286795 288342 338515 330509 348046 349371 362212 369942 344901 381865 750331 784379 545143 455641 305706 298431 351726 349617 362658 369521 372911 377226 417404 412720 664231 691881 40.85 67.6 1
10:14:52 2023-09-28 351456 345485 89726 87689 138109 144219 141594 141562 95606 94492 106125 109267 129054 134726 367399 396382 1059684 1046776 385230 396952 120844 108115 120956 123333 140027 137806 131851 132434 87344 86320 274384 238253 710270 707152 221670 220405 285530 290409 336786 329960 347278 349653 364136 367878 344306 383019 750938 792374 545143 450633 306640 301157 349854 349066 365496 369815 371787 376623 414984 416159 668714 693849 40.85 67.6 1
10:14:53 2023-09-28 351560 345662 89697 87897 138109 140464 141661 141059 95608 94620 106304 109217 129371 135057 368363 396988 1059041 1046553 385976 396736 121393 108339 120887 123333 140383 137806 129971 131049 85502 86529 278368 238993 705707 707152 221457 220299 286155 288775 336751 331278 347242 349090 364136 368721 344341 381901 748859 793495 537996 454252 306352 300944 350383 348528 365460 368970 371750 376659 414948 416159 666119 693356 40.85 67.6 1
10:14:54 2023-09-28 347568 345420 89758 87721 138332 143952 141890 141026 95671 94492 106045 109191 129073 134726 368802 397025 1060729 1048154 384250 396952 120844 108149 121168 123333 140027 137772 131851 132342 85459 86620 271964 239531 702223 703219 221670 220511 285655 288775 338597 329813 348852 351844 363299 367330 345876 381232 753260 792934 543808 455970 306542 302010 349356 349653 365132 367869 373474 375493 415104 418185 660327 697694 40.85 67.6 1
10:14:55 2023-09-28 350878 345414 90154 87629 138267 144250 142151 140959 95672 94524 106370 109133 129437 134655 367953 397025 1062961 1057010 378574 396556 121093 108115 121328 123213 140868 137668 132068 132216 85497 86257 278368 238253 706679 704215 221741 219214 287283 288874 337531 331816 348605 350746 364136 371227 344901 380715 753260 783825 546477 454252 304310 300986 348800 348563 362150 370109 375172 377890 414984 412720 664231 692836 40.85 67.6 1
10:14:56 2023-09-28 346279 345606 89758 87689 138236 143948 141857 140976 95443 94492 105947 109267 129054 134914 368248 394616 1069949 1058893 383092 399271 120844 108182 120922 123572 139961 137892 130117 129320 85529 86824 272379 241460 698545 706212 222413 220264 286723 288631 339670 328640 349079 351771 363045 369530 344901 384648 753260 784225 543264 450561 306676 302083 348520 349545 363811 370145 371750 377890 415056 414018 667529 692836 40.85 67.6 1
10:14:57 2023-09-28 348930 345520 89907 87657 138336 144118 141890 141059 95475 94555 106304 111424 129040 134726 367435 398751 1068248 1048154 378646 396916 120844 108115 120922 123333 140027 137806 129610 132376 85523 86502 274384 239735 700011 708687 221324 220251 287193 288332 338895 329813 348852 350157 365558 368943 342888 382748 747765 784297 540630 453255 306542 301157 350665 347235 362658 369603 372911 377190 412475 413333 665533 691881 40.85 67.6 1
10:14:58 2023-09-28 348857 345702 89664 87689 138109 144224 141801 141059 95183 94523 105815 109418 132457 134949 367435 397025 1062961 1044662 386360 396700 121010 108380 120749 120319 139458 137737 129575 132977 85459 86765 271964 240182 698545 707115 221705 220440 285080 290381 338503 329511 348046 349688 363887 367481 343343 383670 749993 791219 547709 454135 307341 299408 350348 348563 365496 369005 371750 376924 415020 416486 665027 693849 40.85 67.6 1
10:14:59 2023-09-28 349599 345930 89726 87657 138332 144118 142084 141026 95605 94427 106052 109116 129040 134538 367953 393436 1060729 1055878 385413 396916 121010 108115 120956 123247 140250 137806 132034 132376 85523 86470 275913 238957 712610 702226 222052 220511 285570 288879 338313 329849 346979 351916 363845 367330 345876 381865 753260 793495 543808 455970 306584 301197 347750 347550 365460 369005 373739 377318 414656 415867 662782 692310 40.85 67.6 1
10:15:00 2023-09-28 350914 345383 89914 87689 138371 143948 142394 141026 95640 94588 106337 109217 129437 132734 368399 396916 1065258 1057146 382982 396772 121435 108115 120956 123333 140513 137676 130480 132573 85534 86621 271560 238253 707941 705213 222797 219719 286588 288775 337531 331547 348852 350782 363335 370189 344875 380715 754328 784405 539972 458356 306468 300283 349854 350746 364876 367869 374039 376058 415104 415214 659356 694381 40.85 67.6 1
10:15:01 2023-09-28 349576 345147 89758 87689 137883 144390 141661 141482 95443 94524 105979 109267 129040 134855 367399 397025 1069949 1051140 381974 396988 120927 108115 120956 123333 140060 137806 132360 132376 85523 86470 272293 239735 702223 707152 222435 219754 287121 288874 338610 329813 347278 348599 362755 370118 344901 381901 749956 784379 543264 454610 305706 301230 351974 349617 362658 369557 373474 378362 415056 414772 664231 693097 40.85 67.6 1
10:15:02 2023-09-28 347551 345450 89907 87837 138228 144421 141823 141026 95672 94620 106198 109317 129348 132925 367917 397025 1063788 1043432 382587 396952 120844 108406 120956 123367 140413 137737 131851 132411 87344 86620 275913 240516 700891 703102 221741 221510 285530 288775 339885 329279 347278 350710 365522 367620 344901 383942 750975 788915 543264 450633 306208 301656 349854 347235 365168 370180 372611 376094 413709 416159 668511 691881 40.85 67.6 1
10:15:03 2023-09-28 349599 347792 90071 87537 138782 143747 142609 140571 95605 94460 105979 109116 129227 134538 367435 397025 1059225 1044809 384323 396952 120927 108399 120956 123298 140383 137841 132034 132376 85491 86470 278368 239399 699842 704215 221515 221164 285601 288329 338313 330813 348358 351916 363335 367330 345876 381289 753650 792374 541139 456006 306468 301232 347715 348313 365211 369902 373784 377208 414512 416309 663612 695786 40.85 67.6 1
10:15:04 2023-09-28 349563 345520 89939 87689 138302 144118 141890 141059 95671 94620 106337 109116 129161 134726 368507 394374 1062953 1059170 384810 396952 120927 108149 120991 123333 140513 137806 132068 132526 85470 86588 278368 238957 719377 704215 222583 220405 285566 290517 338242 330777 349347 350957 362212 368979 344271 381522 754328 791146 536679 455970 306979 301796 348484 350145 365424 368677 374003 377853 417404 416415 662238 693817 40.85 67.6 1
10:15:05 2023-09-28 350532 344593 89943 87657 138336 143917 141890 141026 95736 94492 106264 109233 129194 134656 368212 397025 1063751 1058580 381625 396664 121816 108314 121443 120484 140868 137634 130299 132654 85566 86556 271964 238552 706499 705712 222017 219684 287782 289302 337697 333027 348852 351204 366140 371085 345632 378501 754328 784379 543264 455933 304525 301197 349501 349294 364563 370109 375740 378427 415020 414989 666119 694835 40.85 67.6 1
10:15:06 2023-09-28 348190 345627 89849 87689 138422 144132 142360 140859 95573 94556 106224 109267 129073 134726 367953 398680 1065259 1041957 378610 396952 120927 108115 120922 123298 139828 137871 129971 132623 85438 86620 274384 240276 705718 707079 220944 221129 286673 288535 339849 329742 349594 351258 365487 367808 342925 383905 751583 784405 540630 453987 306172 299373 349854 346920 364585 370957 372874 376058 413019 415214 667492 691881 40.85 67.6 1
10:15:07 2023-09-28 350235 346127 89726 87677 138170 144325 142360 141984 95608 94684 106271 109552 129523 135186 367256 396916 1063388 1044812 386945 396772 120844 108447 120965 123401 139828 137935 129971 131049 85566 86738 274384 239699 701669 707115 221875 220440 285846 290409 338561 329778 348255 349653 364100 367843 344341 383542 749956 792301 534513 450633 306640 301230 350288 348563 365460 370074 371750 376058 414912 418087 666984 693849 40.85 67.6 1
10:15:08 2023-09-28 348358 347751 89849 87657 138302 143917 142086 141026 95573 94492 106158 109267 129129 134785 368507 397025 1060729 1046294 384250 396916 120927 108115 120922 123435 140622 137772 130152 132526 85512 86320 278368 239531 704831 705712 221134 221094 285566 288874 338789 330509 347829 351844 364938 367843 345876 381828 752193 792898 543264 455970 306250 301902 348765 347478 364876 368970 375172 377318 413709 416123 663252 695144 40.85 67.6 1
10:15:09 2023-09-28 351727 347629 90121 87833 138310 144395 142655 140859 95672 94427 106337 109175 129523 132628 368435 397025 1063745 1057071 381828 396880 121093 108399 120956 123298 140380 137754 132360 132531 85555 86352 270698 238218 704951 706212 222904 219530 286879 289924 337495 331816 348852 350710 363299 371191 346365 378465 751472 786602 543808 457265 304525 300740 349537 348528 364048 368970 375704 376022 414984 414989 660327 694835 40.85 67.6 1
10:15:10 2023-09-28 348436 345157 89758 87689 138297 144114 141857 140968 95573 94460 106224 109267 129054 134691 367399 398122 1069949 1049757 378610 396952 120844 108149 120956 120319 140513 137810 129610 132623 85438 86620 271964 239699 699550 709188 221479 220405 287395 288499 339575 330513 348852 350145 365522 369495 342888 383019 749956 784297 540133 453219 305706 301157 350629 349832 367151 370971 372620 378927 412295 418367 668801 691660 40.85 67.6 1
10:15:11 2023-09-28 350905 345485 89911 87805 138041 144118 141432 141449 95151 94684 106092 109418 129054 134949 367917 397025 1060618 1041699 386507 396916 121309 108115 120887 123470 139765 137806 129610 132492 85459 86470 278368 238957 701605 707115 221705 220405 286356 288797 336751 330545 347242 349090 363845 367843 344306 382711 748823 793495 543808 450633 306352 301157 349818 349054 365424 369780 371750 376623 414984 416486 665533 693849 40.85 67.6 1
10:15:12 2023-09-28 352640 345143 90072 87585 138603 144118 141890 141026 95573 94428 106297 109116 129194 134691 367917 397529 1057650 1046900 382873 396664 121616 108239 121155 120224 140868 137461 130299 130684 85566 86524 271560 237481 708118 709148 221670 220440 286244 289338 336715 331278 349594 348563 364391 368803 347038 378429 749389 790551 537996 458705 305454 301157 351974 347514 364038 367578 374039 377793 414912 414018 658314 692441 40.85 67.6 1
10:15:13 2023-09-28 348893 346066 90005 87625 138366 143817 141827 140976 95672 94364 106370 108974 129161 134691 368507 396430 1066015 1050879 378574 396592 121010 108115 120956 123298 140488 137641 132360 132531 85438 86320 271964 239735 703238 705213 222052 220123 287890 287855 338789 331780 348358 351771 363845 370083 342852 381865 754328 783825 543264 454135 306468 301197 348765 349335 364038 371218 374003 377318 415020 414018 665497 692836 40.85 67.6 1
10:15:14 2023-09-28 348930 346896 89943 87689 138328 143952 141857 141026 95443 94652 106613 109183 129525 132593 368068 399271 1069812 1051028 381217 396772 121010 108314 120922 123435 140480 137772 129971 131049 85523 86556 271964 239496 703140 708920 222017 219921 287283 288861 338824 329813 349622 349125 365487 370118 344864 382171 747765 786602 539313 453896 305706 299408 350912 347443 362948 370109 373438 376888 412439 413658 665533 693849 40.85 67.6 1
10:15:15 2023-09-28 348930 344584 89980 87354 138371 143847 142350 140538 95768 94300 106238 108716 130188 134269 368471 397529 1056864 1044735 383128 396952 121176 108082 121497 123230 140837 137546 132068 132216 85459 86320 274384 239363 708017 706212 221670 220440 286441 288775 338278 331852 348112 350993 365522 368428 345876 381289 751583 792338 545143 457335 303776 300986 350347 347443 364329 368970 376043 376094 413673 415214 656454 691881 40.85 67.6 1
10:15:16 2023-09-28 349589 345193 89874 87772 138228 144250 141823 140993 95672 94556 106304 109284 129315 132698 367881 393436 1060729 1047820 386013 396952 121010 108082 120922 120244 140350 137599 130027 132400 85459 86352 271964 238993 702966 703717 222747 220440 285548 288775 337768 330549 349347 350674 362177 368685 344306 381289 754523 791183 545143 457265 305706 299408 347715 349352 365424 368419 373474 377051 415056 416415 662275 692836 40.85 67.6 1
10:15:17 2023-09-28 347309 345420 89758 87693 138302 144154 141857 141093 95443 94491 105947 109267 128952 134949 368212 394616 1069949 1054268 383128 396988 120678 108149 120769 123333 139864 138454 129610 132595 87277 86770 274846 241193 694431 706212 222399 220405 286978 289005 339575 328746 348327 351578 362755 369530 345388 383905 752157 784261 541139 450561 307341 300248 347750 349581 366631 370971 372021 377632 416965 414989 668328 695823 40.85 67.6 1
10:15:18 2023-09-28 349465 345485 89907 87897 138164 144118 141857 141026 95443 94492 106304 109133 129054 134656 367399 396382 1068432 1051251 378646 396952 120678 108115 121168 123333 140350 137806 129610 132434 85406 86438 269912 239735 701262 708687 221705 220062 287395 288739 339585 329778 349347 349090 365522 370118 342961 382150 747765 784379 543264 454670 305741 299408 349250 346955 362948 370109 373474 376058 412475 414809 665570 691881 40.85 67.6 1
10:15:19 2023-09-28 350481 346887 89758 87661 138109 144154 141857 141026 95411 94395 105947 109191 129073 134597 367399 396382 1059188 1044795 382566 396952 120844 108115 120956 123333 140347 137772 132034 132342 85523 86352 271964 239346 708114 707152 221705 220440 286552 290409 336786 330777 348027 349371 363880 368685 344824 382800 750331 793319 543808 455860 307784 299197 350732 348385 365317 369902 372130 379466 414912 415832 663215 691881 40.85 67.6 1
10:15:20 2023-09-28 349773 347364 90005 87386 138595 143642 142426 140408 95672 94331 106191 109083 129073 134339 368212 397025 1057687 1048154 383128 396952 120844 108366 120922 123333 140060 137772 132034 132526 85459 86529 271964 239328 701977 704215 221515 221164 285601 288293 338789 330509 348358 351880 364391 367586 345876 381865 753260 792934 543264 455647 306468 300878 347715 347514 365424 368970 374039 377318 414620 416450 664231 692800 40.85 67.6 1
10:15:21 2023-09-28 349662 345143 89758 87689 138371 144118 141890 141026 95573 94652 106304 109183 129525 132593 368363 393882 1060618 1054137 386003 396772 121010 108314 120922 123435 140350 137772 129971 132342 85566 86556 271964 238957 705308 702226 222462 220229 285508 288775 338278 330545 348852 350710 361164 367913 344306 381289 753794 791183 551128 455611 306468 299408 347715 349054 365460 368677 374003 377051 415056 416159 662275 692836 40.85 67.6 1
10:15:22 2023-09-28 346496 345698 89726 87689 138323 140025 141661 141059 95443 94492 105947 109267 129054 134726 367953 394302 1069949 1051251 382550 396916 120678 108149 120887 123367 139894 137841 129610 132503 85389 86651 272379 241193 697063 705712 222747 220440 287046 288874 338860 328516 348327 351771 362755 371742 344901 384214 753260 784261 538326 451983 306194 302216 348800 349617 363237 370145 371787 377632 415056 414018 668511 693853 40.85 67.6 1
10:15:23 2023-09-28 349884 345450 90064 87833 138198 144250 141823 140993 95672 94588 106304 109284 129283 135116 367364 396347 1068395 1050000 381144 396808 120844 108082 120922 123470 140060 137989 130117 132434 85433 86620 271964 239699 699719 709111 221741 220097 287283 288856 338824 329813 346720 348563 364136 370153 345388 382441 747104 783506 543264 454573 305706 299408 351974 348247 362658 370109 373739 378059 414292 412755 664520 691881 40.85 67.6 1
10:15:24 2023-09-28 350759 345702 89758 87689 138026 144154 141661 141093 95443 94524 106158 109342 129054 134726 367435 396347 1060729 1041810 386123 396804 120844 108115 120991 123333 140480 138034 132034 132715 85491 86588 271964 238957 702471 708687 222052 220811 286481 288883 336751 331547 347242 349090 364427 368979 344859 382441 749956 794618 545143 455965 306315 299338 350912 349054 366274 369902 372357 379968 414840 416380 666045 693738 40.85 67.6 1
10:15:25 2023-09-28 350914 346778 90253 87533 138618 143847 142350 140245 95768 94364 106403 108849 129300 134398 367917 396312 1057687 1049260 383128 396988 121010 108115 120956 123333 140801 137806 131942 132342 85491 86561 271964 239531 702308 706212 221515 220511 286991 288775 338824 331816 347865 351560 365522 368393 345876 381901 752193 792934 545143 455289 305598 300984 349854 347478 364912 369521 376080 375758 413673 415832 659356 693356 40.85 67.6 1
10:15:26 2023-09-28 349920 345138 89976 87689 138366 143917 142350 141026 95671 94332 106191 108782 129175 134468 367953 396430 1063714 1055100 380541 396916 121010 108115 120991 123264 140380 137580 132360 132216 85491 86289 271964 238957 705010 705213 222115 219754 287395 288775 338313 331852 348358 351276 363880 371227 344901 380715 751863 784099 543264 455641 306468 301126 349148 349192 365078 371041 375026 378316 414804 413298 664231 692310 40.85 67.6 1
10:15:27 2023-09-28 348463 346202 89751 87869 137845 144390 141009 141482 95443 94846 105709 109418 132333 135208 367364 394652 1071327 1051140 382514 396988 120513 108481 120719 120409 139636 138259 129610 132503 85491 86588 278368 239699 696217 703102 222783 220097 286879 288788 338860 329586 348291 350181 362755 369824 345876 382748 751354 784379 548479 455647 306712 300804 350948 350975 363237 369557 371787 377793 417404 413368 665265 693849 40.85 67.6 1
10:15:28 2023-09-28 349612 345698 89948 87709 138087 144307 142262 141984 95443 94556 105815 109418 128966 135257 367399 396034 1060729 1044625 386470 397025 120761 108447 120887 123401 139732 138210 129610 132715 85491 86561 273498 239363 702941 708070 222052 220440 286476 290409 339680 330527 350762 349137 364689 368873 346855 378321 747619 793349 532728 459225 306244 299093 350912 348528 364329 367286 373183 378326 414948 414018 660327 691881 40.85 67.6 1
10:15:29 2023-09-28 348710 344629 90071 87386 138401 143703 142300 140347 95736 94396 106297 108782 129161 134280 368507 396312 1057687 1044735 383164 396988 120844 108149 121168 123298 139981 137810 132176 132531 87290 86320 271964 239028 702595 704215 221360 221129 285601 288775 339585 329813 348358 351880 364427 367586 345876 381574 753260 792934 537996 456726 306468 301232 349851 349090 365460 368419 374039 377318 415056 417890 662275 692836 40.85 67.6 1
10:15:30 2023-09-28 349671 345178 89997 87837 138129 140264 142182 140993 95704 94524 106231 109133 129315 132769 368327 395692 1063745 1053988 384831 396628 121485 108380 120956 123418 140513 137806 131851 132342 85566 86556 270698 238587 705665 704215 223132 220158 286441 290649 337768 330813 348852 350746 361199 370153 343343 380715 753650 784405 543808 455569 305706 299408 349327 350674 364876 367869 374039 375758 417994 415832 660327 692872 40.85 67.6 1
10:15:31 2023-09-28 348432 344624 89480 87689 137893 144289 141641 141516 95443 94556 105808 109267 132299 134726 367105 396430 1069949 1051140 381435 396988 120844 108291 120956 123298 140027 137806 131942 132376 85491 86470 271964 239735 704712 706212 222783 220251 286588 288509 338824 329279 348291 350710 362212 369565 345658 383055 752193 786045 545143 455325 306640 300944 350912 350674 363237 369521 371496 380546 417522 414917 668966 695329 40.85 67.6 1
10:15:32 2023-09-28 348664 345556 89845 87617 138198 144250 141823 141026 95573 94427 105881 109191 132459 132593 369188 398365 1066088 1042068 380541 396844 120678 108115 120956 123470 139994 137806 129610 132434 87297 86529 271964 239771 708120 708687 221231 220440 287395 288332 339610 329813 346963 349161 365302 371227 344901 382748 747801 784379 546477 453255 307197 301157 350912 347443 362948 370145 373739 376888 413091 413658 665570 691881 40.85 67.6 1
10:15:33 2023-09-28 350481 345178 89758 87677 138101 144154 141661 141059 95443 94492 106125 109267 129073 134632 367983 396417 1059225 1045105 384031 396952 121176 108115 120956 123333 140286 137772 131851 132342 87324 86320 271964 237551 704307 707115 221705 220475 285717 288775 336715 331852 353092 349371 364974 368721 345876 378465 749302 791035 543264 458124 306250 302940 350768 347372 364769 369416 375860 379466 413529 417926 657383 691881 40.85 67.6 1
10:15:34 2023-09-28 347639 346518 89758 87865 138776 144154 141857 141059 95605 94492 105848 109133 132390 134691 367435 395800 1060729 1048154 384595 396988 120844 108115 120956 123333 140480 137806 131851 132342 87351 86620 271964 239028 710906 704215 221515 221164 285740 289009 338824 330545 348358 351650 364427 367586 345632 381595 753260 792934 543808 455647 306542 301232 347750 347514 364912 369849 374003 377051 414328 415867 663759 691821 40.85 67.6 1
10:15:35 2023-09-28 348653 343660 89758 87537 138099 143716 141214 140272 95443 94300 105979 109083 132365 134093 367399 397025 1062990 1053951 383128 396434 120927 108149 120956 123298 140174 137702 132268 130866 85523 86225 270698 238253 705427 704215 223132 219898 286476 288775 337531 331028 348632 350458 365106 370012 346855 378429 753150 788274 543808 458725 306468 300563 349291 349653 364048 367869 374916 378390 417404 414989 658387 694342 40.85 67.6 1
10:15:36 2023-09-28 346472 347870 89758 87689 138105 144118 141508 140798 95151 94427 105637 109267 132365 134726 367399 394338 1069949 1050979 381974 396952 120678 108149 120922 123281 140259 137875 129610 132468 87310 86620 272379 241059 701157 705213 222435 220251 286476 288879 339885 328516 348063 351807 362791 368979 344657 384214 752193 782019 537996 450597 307239 300319 348800 349054 363237 370180 372611 377318 415056 413982 666512 692836 40.85 67.6 1
10:15:37 2023-09-28 346960 345848 89882 87657 138279 144338 142163 140762 95411 94524 105677 109267 128877 134691 367364 397025 1064181 1041841 385120 396952 120678 108115 120853 123470 139723 137914 129610 132715 87310 86620 271964 242254 698582 709148 222178 220299 284916 290336 339670 329297 350836 349473 364249 369911 344271 383055 750294 791183 547812 454633 306388 299338 350347 347514 365460 369968 372312 376058 413673 416450 666475 693356 40.85 67.6 1
10:15:38 2023-09-28 351871 344589 89722 87657 138178 144044 142262 140859 95573 94395 105914 109158 129008 134656 367364 396347 1064022 1044289 383451 396916 120844 108115 120922 120244 140380 137862 129971 132531 85433 86320 273065 239516 700257 707079 221670 220440 286405 288775 336751 332288 349347 349090 365230 368685 346365 378429 751310 788806 543808 458705 304739 299373 351443 348790 363747 367542 375447 380509 414296 417264 657898 691734 40.85 67.6 1
10:15:39 2023-09-28 349713 345520 89907 87593 138129 142010 141790 141026 95573 94492 105947 109233 129054 132593 368363 395764 1060729 1044735 384287 396772 121010 108115 120922 123435 140253 137772 129971 132526 85374 86470 272293 239699 702966 703219 221705 221129 286177 288775 338789 330277 349347 351844 363264 369839 346121 381522 754328 792338 545143 455970 307341 300283 347715 348528 365460 368935 374039 376416 414984 416450 662275 695329 40.85 67.6 1
10:15:40 2023-09-28 346522 346482 89730 87689 138297 144048 141857 141026 95443 94524 105947 109267 129054 134750 368212 394616 1069949 1051251 382821 396988 120761 108298 120887 123418 139699 137841 129610 132526 87310 86620 274384 241193 700738 705213 222364 220062 286441 288856 340555 328711 348255 351807 363299 369530 344901 384214 753260 784379 534513 454670 306460 300036 348622 349473 366113 369933 371569 378316 417259 414664 669422 695823 40.85 67.6 1
10:15:41 2023-09-28 348427 345156 89722 87833 138198 144733 141857 140993 95443 94428 105947 109183 129161 134691 367399 398086 1069949 1048154 378646 396628 120844 108115 120887 123333 140253 137772 129971 132492 85438 86470 275913 239531 700891 707115 221670 220097 287283 288739 339300 329778 349347 349688 365522 370083 342888 382711 747067 786602 540630 453950 305706 299373 349818 346920 363237 370145 373438 376058 412439 413947 665570 691844 40.85 67.6 1
10:15:42 2023-09-28 350914 344593 89882 87689 138187 144031 142163 140762 95443 94492 105947 109083 128877 134621 367399 396382 1059188 1044289 382909 396880 120927 108396 120922 123298 139828 137879 132360 132531 85555 86289 271560 237516 709469 707115 221670 220440 286441 290862 337223 331278 350725 349366 364981 369911 347346 378357 749117 793313 534045 458558 305992 299197 351690 348492 363783 367286 373438 380509 414004 413947 660254 691881 40.85 67.6 1
10:15:43 2023-09-28 348930 344624 89939 87505 138487 143791 142655 140076 95736 94395 106092 109083 129040 134433 368507 397025 1057687 1046406 383806 396916 120927 108115 120922 123435 140380 137901 129971 132531 85544 86320 273498 239531 704307 704215 221386 221475 285566 288775 338824 330509 348358 351880 364391 367843 345876 381828 753260 793495 537996 455965 305706 301232 347715 347478 365460 368970 373739 377318 414292 416123 663252 694835 40.85 67.6 1
10:15:44 2023-09-28 346691 345138 89730 87689 138206 144118 141628 141026 95411 94460 105881 109267 129054 134785 367399 394616 1069949 1051251 382821 396952 121211 108149 120769 123538 139636 137806 129610 132561 87344 86620 272379 242427 695487 706029 222619 220193 286651 288766 339945 329101 350836 350494 363122 369907 345876 382946 752120 786602 545143 455319 308218 298396 350876 350391 363237 369521 371641 377757 417404 413912 667066 693849 40.85 67.6 1
10:15:45 2023-09-28 346741 344629 89758 87657 138401 144132 142360 141593 95475 94460 105947 109607 129054 134691 367435 398086 1065259 1042068 378610 396952 120761 108115 120887 123470 139828 137901 132360 132715 85544 86620 274384 240107 699197 707715 220979 221129 286879 288536 339849 329742 347207 351542 365558 369530 342888 383055 747104 784333 539313 453219 305957 299408 350347 347443 363202 370957 373438 379355 413095 414881 668892 691697 40.85 67.6 1
10:15:46 2023-09-28 348930 345520 89751 87897 138254 140431 142360 142180 95411 94556 105815 109342 132207 134914 369188 396880 1063745 1041218 386233 396592 120844 108115 120612 123538 139470 137927 129610 132715 85459 86620 274384 240445 696025 707152 222208 220440 285762 290409 338539 329778 348291 350181 364427 367843 343343 382727 750368 791778 560056 453183 306676 301656 349496 347514 365460 370145 372611 376623 413709 418444 667456 693849 40.85 67.6 1
10:15:47 2023-09-28 350445 347364 89882 87689 138328 143917 141890 141026 95443 94428 105979 108782 129054 134527 367399 396382 1056079 1044795 383128 396916 121010 108082 120956 123435 140380 137641 132034 132273 85470 86289 273065 237481 715534 708151 222017 220475 286879 288775 337259 331780 347015 349090 364427 368979 345101 381828 748696 793495 543923 455641 306460 301796 350768 348946 365353 368794 372167 380005 414804 416309 664083 693849 40.85 67.6 1
10:15:48 2023-09-28 349663 346896 90071 87561 138957 143934 143010 140079 95736 94332 106337 108849 129404 134219 368507 396312 1056864 1044735 383128 396880 121010 108366 120922 123333 139861 137797 129971 132715 85523 86792 274384 239735 707410 706212 221670 221094 286441 288775 338824 331816 347865 351807 365522 368428 345878 381828 752193 792338 537996 456615 305598 302062 349572 347443 364364 368970 376310 378574 413385 415214 658350 691881 40.85 67.6 1
10:15:49 2023-09-28 351644 344624 89882 87597 138217 143939 142360 140472 95443 94364 105914 108899 129054 134468 367399 395872 1062172 1054314 384177 396916 120927 108082 120956 120244 139828 137753 129971 132531 85523 86289 271560 238218 705665 704215 223132 220405 285601 290431 337768 330813 349411 350952 365106 369907 346855 378393 753264 788832 543808 458898 304631 300598 349818 350373 364305 367869 375172 379086 418289 414989 659553 694835 40.85 67.6 1
10:15:50 2023-09-28 345129 345414 89878 87525 138328 140061 141907 140823 95573 94396 105914 109116 129008 134562 368212 395800 1069153 1050879 378682 396916 120844 108115 120922 123435 139762 137641 129610 132531 85342 86352 271964 240480 700181 704215 222399 220440 287019 288775 340878 329511 349347 351807 363299 369911 344901 384486 753260 782569 545143 453813 307998 301197 348765 349617 363783 370145 372874 376453 415056 414018 667492 692836 40.85 67.6 1
10:15:51 2023-09-28 346960 345383 89726 87681 138328 144114 141628 141026 95443 94459 105848 109267 132333 134726 367364 397025 1062209 1040517 385413 396952 120678 108115 120646 123504 139603 137806 129610 132376 85459 86620 275913 242427 700691 709148 222150 220846 285152 290409 339705 329137 350836 349509 364249 369651 344271 382690 749389 791183 552807 454670 307835 301230 349496 347514 365496 370935 372729 376623 413709 418517 666984 691881 40.85 67.6 1
10:15:52 2023-09-28 349706 345143 89693 87689 137883 144254 141432 141059 95443 94556 105604 109342 132390 134879 367399 397025 1060729 1042068 386507 396592 120761 108115 120887 123470 139765 137841 131817 132526 87344 86588 271964 239531 703066 707152 222052 220440 286441 290517 337768 330777 348046 349653 364427 367878 344341 383055 747765 792934 545143 454823 307779 299373 350629 348809 365460 370074 372312 379355 414660 419405 669368 693738 40.85 67.6 1
10:15:53 2023-09-28 349351 344624 89726 87689 138236 143917 141759 141026 95443 94460 105947 109116 129054 134656 368507 395485 1060729 1048154 384559 396952 120844 108531 121051 120402 140607 137599 130117 132757 85502 86556 271964 241051 704950 705103 221528 221821 286293 288293 338824 330777 348065 351735 364938 367843 345876 381901 753794 792789 536679 456615 306542 301232 347715 347478 364876 368970 374003 377318 413709 415214 664231 691821 40.85 67.6 1
10:15:54 2023-09-28 349461 344659 89758 87685 138328 144018 141759 140798 95443 94396 105914 109083 128877 134656 367953 393400 1060729 1051888 385120 396916 120844 108115 120956 123298 140350 137806 129971 132308 85555 86320 271964 238993 704950 702226 222115 220475 285530 288775 338551 330777 348852 351771 362212 367843 343343 381828 753794 792338 537996 456791 305920 302830 348622 348385 365317 368864 373893 377208 414768 416309 663068 695329 40.85 67.6 1
10:15:55 2023-09-28 351662 344659 89758 87837 138228 144250 141827 140782 95475 94428 106012 109183 129227 134691 368212 397025 1063714 1053988 384214 396952 121010 108115 120956 120244 140488 137806 132268 132531 85497 86529 273065 238587 705546 704215 223132 220251 286476 290409 337803 331547 349347 351240 362755 370153 344859 380715 753650 788879 545143 458019 305706 300283 349572 350710 365460 368935 374076 376058 415686 416450 660327 694872 40.85 67.6 2
10:15:56 2023-09-28 348930 345919 90075 87657 138405 143913 142120 140653 95671 94395 106639 109083 129161 134280 368507 397025 1065296 1057426 378574 399271 121351 108149 121328 123298 140968 137785 132160 132531 85534 86620 271964 239531 706380 705942 222399 220974 288205 288775 338789 331529 348375 351519 364725 371500 344756 382295 754255 785972 543264 453074 305096 301760 349255 349581 363237 371253 375172 378242 414912 413982 664557 696423 40.85 67.6 2
10:15:57 2023-09-28 348925 345556 89758 87993 137883 144360 141432 141843 95411 94684 105775 109779 129054 135208 367399 395607 1071327 1050468 383128 399271 120844 108481 120956 120402 140480 138486 132068 132629 85598 86651 275913 240107 701543 707188 223638 220475 287283 288563 340363 331816 349379 351524 363880 371227 343343 385413 752434 788879 546477 453255 309065 300842 350912 351807 366524 372924 374039 377757 417287 417106 673450 696989 40.85 67.6 2
10:15:58 2023-09-28 356596 352403 91751 89602 140690 145171 147180 146791 96981 95979 109308 113407 133590 134763 376327 406038 1094425 1075971 393114 407401 124714 113470 123517 125889 146800 143229 134462 135936 88205 89496 276433 247588 720743 726494 229049 224560 294058 296455 350226 340300 358992 362790 373101 379888 354716 394544 776526 808184 555117 466591 315690 311983 360988 362935 376376 385408 387157 387411 427863 429197 688843 719504 40.85 67.6 2
10:15:59 2023-09-28 363016 361024 94936 90984 144377 149557 149659 149539 97644 96932 111045 112719 135835 137950 382951 411276 1115220 1096074 400720 417400 127274 114784 127475 131179 150165 147069 138986 141906 89816 91448 295112 251473 728602 731723 229746 227799 297955 300429 356614 347009 362731 365304 379033 385067 357452 396299 787675 820460 563300 475289 321344 315802 367709 369170 381498 387621 390176 395448 436584 436045 691215 728613 40.85 67.6 2
10:16:00 2023-09-28 373170 370038 96264 94504 151667 151933 156008 155376 98446 97362 115871 115276 141402 140912 393676 423659 1125268 1113061 410113 423741 130814 113524 132535 131161 156906 152596 142782 142816 92223 94558 283505 252432 752145 749344 233789 232053 302276 304292 360686 354243 369452 369907 383312 387939 363252 402774 795629 836007 575472 477041 327377 318923 372109 372000 387912 392923 395241 401108 436766 439440 710330 734664 40.85 67.6 2
10:16:01 2023-09-28 374306 371998 96464 94730 150440 153122 157783 157361 98446 97395 116262 116431 141990 144298 396623 426236 1137714 1112787 408919 428578 132253 114649 134625 132764 157460 152751 143579 144803 92454 94891 285129 256278 743041 752439 234190 236519 304245 305293 363268 353175 369560 372036 383008 391232 360916 402168 801212 838228 565160 477982 328000 321692 375300 376232 387840 396943 395058 396353 439946 440750 713141 738453 40.85 67.6 2
10:16:02 2023-09-28 378574 374560 96530 94991 148441 154467 158225 159130 98284 97362 116506 117161 142171 144954 399054 426570 1147886 1127134 412916 427787 129088 114715 135019 133746 160689 154269 144611 145911 92713 95187 287666 257734 748690 750832 234851 232019 303959 305688 365199 354308 368412 371614 384498 391533 363030 399690 802388 838415 565160 483281 327854 321870 374083 375869 391319 394714 394114 401518 441953 442174 706130 742792 40.85 67.6 2
10:16:03 2023-09-28 378970 377990 96837 94734 150731 154111 158456 161269 98378 96932 114212 117276 140330 144478 402630 435534 1136907 1123931 417631 430253 132501 115275 132675 134635 158447 155303 146233 147243 93034 95253 288229 256278 754916 759066 234851 234679 303070 309179 365627 355894 369452 373880 385509 387569 359832 401032 800150 838410 570498 480377 328414 322584 377252 374003 387876 393507 395802 401219 440223 437705 711077 740618 40.85 67.5 2
10:16:04 2023-09-28 378261 378610 96565 94869 150278 154889 158389 161748 98110 97031 114212 117739 139527 144989 403200 434096 1146960 1126332 412916 430289 132283 114715 133142 134702 158733 155338 146471 147551 93034 95320 288551 257005 749415 758479 236179 236483 305209 305400 363268 353210 369596 373616 381595 387745 359685 400647 802424 834488 575472 481765 326649 322849 373821 373847 387366 393782 394114 396425 437987 437505 712128 745561 40.85 67.5 2
10:16:05 2023-09-28 385601 378742 96736 94831 150727 155074 159435 158153 98313 97330 114680 118026 140363 145294 403144 431681 1143708 1131532 418784 431636 132806 114715 133645 135390 161202 156319 147355 147614 93421 93367 285359 258100 754633 759557 235622 233314 303142 306730 363198 355873 368341 369835 385241 387533 360736 396349 802571 847556 565995 480340 329577 320860 375435 373514 391319 394428 393419 396461 436615 441408 716312 742718 40.85 67.5 2
10:16:06 2023-09-28 387412 380403 96770 94991 151078 155575 159435 159232 98413 97563 114904 118420 140783 145502 404032 435927 1148591 1125531 418854 432863 132685 115414 133956 136190 159494 156851 147187 148480 93421 93559 288551 259754 751238 762839 234851 233453 304209 306730 365164 354202 368896 369835 383277 389413 358243 396421 801784 841453 574119 483518 330365 320611 377968 376255 387804 395198 393200 398559 439587 441044 720899 745663 40.85 67.5 2
10:16:07 2023-09-28 385601 385266 94898 95260 152499 156396 161003 159587 99019 97662 116019 118782 141763 142265 408977 440484 1158118 1147354 422499 437488 129988 116086 134928 136535 160926 157835 148493 151089 95436 93527 291208 259570 760852 761219 237518 233453 305209 309848 364765 357794 368341 373026 384427 387368 360192 396385 809220 853007 592652 488974 329344 323794 378979 375270 390766 394714 396926 401182 437915 441408 713870 749325 40.85 67.5 2
10:16:08 2023-09-28 387808 384552 94981 95417 153275 156903 162069 160318 99254 97929 116795 121085 142586 142725 411772 444594 1148700 1137492 421791 435856 130608 116219 135439 136923 161319 158126 151207 151544 95735 93781 290395 257404 762792 769296 237182 234139 306070 307988 364324 357914 371506 373998 384753 386956 359505 400748 808161 846702 575472 486627 331215 324780 379015 376098 390215 395854 396742 402392 437286 439297 723650 749673 40.85 67.6 2
10:16:09 2023-09-28 387794 387258 95025 95823 153237 157320 162035 161398 99254 98365 116795 121640 142783 143824 412355 445328 1162148 1142502 419483 437732 131103 116640 135994 137501 162095 158967 149289 150149 95935 94134 297738 260419 779572 770387 236274 233487 306969 309410 367695 358930 373447 374146 383277 390030 360736 401251 815109 844422 578177 487243 330278 326654 378338 377811 390215 396514 396484 399941 441259 440714 720193 754131 40.85 67.6 2
10:16:10 2023-09-28 394764 390111 95604 96286 154764 158992 163439 162742 100210 98768 117611 122146 143676 144962 414579 441953 1165453 1152333 423606 441877 132386 117617 136845 138414 163266 162516 148845 150479 94514 95325 293229 261265 776913 774768 238191 235918 308669 311827 369215 360731 373793 372990 386232 391197 364057 400922 816394 859736 577171 487588 331556 324692 382237 378740 393891 399479 395261 402999 440584 444977 730900 755711 40.85 67.6 2
10:16:11 2023-09-28 396191 393876 95701 94175 155151 162562 163736 163788 100210 99344 117645 122655 144176 146458 418090 448322 1171331 1146738 423606 445149 132718 118125 137295 141050 163762 162964 149663 150889 96638 95648 294715 264670 769063 778451 236310 236789 309542 309356 372117 360767 374048 373026 386812 393257 360880 401251 817488 854742 578177 488627 335919 325637 381698 383005 394654 399756 398547 404969 446450 445473 735010 762898 40.85 67.6 2
10:16:12 2023-09-28 396786 393766 96643 94360 156722 162672 165662 164611 102654 99445 118864 119436 145620 146339 421217 451070 1178797 1169258 432832 445972 133733 118932 138684 142035 165736 160377 150841 152004 94804 96468 296520 264670 775303 777350 238716 237644 309542 312696 370024 362953 373748 377567 387939 392368 364057 399973 820428 868878 572767 495376 335919 326656 383259 382953 394481 398534 396592 405791 445541 444979 728696 761054 40.85 67.7 2
10:16:13 2023-09-28 399571 395858 97475 94547 157352 159292 166721 165140 102758 99478 119145 119599 146127 146283 419780 454544 1171368 1158179 433631 446777 134052 119384 138757 142044 165945 161266 151212 152490 94772 96664 298288 265420 776495 785659 239086 237558 308112 313756 372906 362953 377156 377603 391200 392981 363216 404564 822761 862138 579529 492251 333537 327573 385420 384854 395664 402154 400073 405331 446231 447050 736057 765530 40.85 67.7 2
10:16:14 2023-09-28 396781 397079 97309 94781 157722 159902 166954 166389 102791 100059 119296 120513 146331 147478 422293 458345 1180855 1166924 430532 448143 134445 119794 139443 142311 166758 161138 151980 153156 94965 96895 298403 266172 780843 785899 240033 237226 310273 313168 371800 362953 375596 378848 388047 394723 363509 405506 827879 860954 582234 497487 333645 331476 383259 382987 394445 403110 403740 406050 447689 446345 731412 768363 40.85 67.7 2
10:16:15 2023-09-28 404796 399609 97972 95336 161294 161475 170775 167613 103208 100505 120097 121252 147213 147957 426134 456084 1185449 1173695 432714 450926 135547 120470 140560 140118 170086 162579 153135 154180 95617 97591 298847 267686 787875 788539 239988 239192 311546 314604 373665 366278 379572 378560 391899 396394 365255 405794 827879 870424 583587 495046 338573 330665 385599 383058 400409 405849 401023 405367 446268 451043 740261 767391 40.85 67.7 2
10:16:16 2023-09-28 405835 401125 98207 96010 161191 162251 171084 170694 103208 100850 120298 122050 149801 149241 427412 460048 1193265 1167754 438354 454905 135657 121096 140862 141162 170157 163249 153953 155177 95748 98025 299182 268761 779397 792083 240076 239476 313623 313446 375493 364738 377329 377847 390242 395275 363069 406082 829700 866423 590175 495339 339199 332513 385563 386555 399280 405885 401059 407962 449303 450471 747321 774053 40.85 67.7 2
10:16:17 2023-09-28 408240 404487 98710 96168 160042 163023 167764 171039 103450 100884 121008 122451 150391 149694 431275 460048 1196402 1183723 441670 457106 136679 121649 142043 141577 167755 164195 155052 156084 96959 98498 300075 269978 788471 793208 241564 241211 313147 317603 376093 366980 376125 381064 394521 394101 364160 404711 830947 882013 587434 501477 340644 332747 388029 387409 400371 404019 402846 408417 449554 450719 744946 774787 40.85 67.7 2
10:16:18 2023-09-28 410699 405739 98776 96793 158780 163555 168330 167582 103593 101228 121549 122853 148624 149902 429962 465486 1197501 1176221 441106 456392 136505 123611 143715 142008 167823 164897 155082 156757 97024 98763 301891 270423 787851 797890 240850 241474 313880 315780 378663 366709 378465 378848 390435 396488 364160 407385 836112 873742 591546 499610 341612 332639 387849 389911 400902 405957 402342 407660 450967 451043 750933 778169 40.85 67.8 2
10:16:19 2023-09-28 412807 406097 99396 97100 159612 163693 169704 168448 103836 101342 121919 123159 148152 150709 432534 465345 1206741 1192207 445448 459864 137456 123887 144526 142342 168957 165843 156265 157495 97722 99205 303314 270495 791193 797890 242002 241644 314137 318501 377828 369853 378465 381908 391604 395586 366941 405794 834630 884619 592917 499952 341612 333830 390224 387718 401004 406500 404672 409067 449620 451163 749696 778169 40.85 67.8 2
10:16:20 2023-09-28 413247 408524 99425 97423 159604 165240 169435 169520 103726 101578 122042 123357 147541 153966 432714 468990 1206853 1181324 442925 459674 137662 124042 144597 142930 169460 166529 156483 158005 97755 99441 306511 273786 789036 804170 241975 241747 315838 317349 378749 368525 381253 382069 393186 397529 365112 408977 839377 874193 592917 499210 341127 334486 390006 389911 401542 407747 404213 407805 453108 450683 749335 781675 40.85 67.8 2
10:16:21 2023-09-28 412263 409750 99728 97493 160446 165240 170007 169789 103798 101859 124336 123933 148522 154144 437192 465849 1218482 1196476 439687 461429 138210 123990 144870 142761 170033 166412 157173 160067 98089 99474 305835 273592 805796 799454 243521 240966 315983 318501 378396 369623 378610 381878 389817 395863 367494 404720 841302 887162 592917 504507 340644 334556 391917 387790 401040 406500 405497 409646 450933 454484 743103 781940 40.85 67.8 2
10:16:22 2023-09-28 413104 411977 100141 97960 161366 165614 171125 170531 104080 102000 124856 124170 149270 154323 439161 474243 1215668 1194018 440831 464032 138306 124439 142310 143689 170911 167392 158019 160963 98359 100024 306511 274488 801112 809349 243792 241537 317734 319402 381182 368417 382857 385983 390877 397635 364160 405506 846266 878790 594288 507054 341612 334556 392195 391016 399493 406464 405497 410298 454946 449166 746901 785715 40.85 67.8 2
10:16:23 2023-09-28 412592 412596 100623 97855 161692 165802 172097 170599 104180 101859 125134 124170 149542 154323 440443 468773 1217431 1209221 445448 465017 141045 124473 142907 143926 171576 167674 160562 160724 98963 100157 313142 273363 804687 805345 243864 241984 315947 319206 379038 372018 378646 384279 393954 396175 366354 404756 842567 888208 594288 510008 343558 337071 394700 392026 402097 405187 407301 412628 453500 454878 750400 783054 40.85 67.8 2
10:16:24 2023-09-28 414849 414849 100817 98193 162240 167141 171975 171636 104247 104093 125291 124903 150544 151459 442911 477751 1227019 1205918 446721 467987 139078 121753 143269 144726 171696 168723 160702 158237 99196 100707 310004 276122 800465 808574 243864 242325 317437 320534 380994 369889 380788 384243 392225 400718 365255 404114 846266 884254 596944 510305 341551 336036 392472 391936 404653 407426 405461 409972 454655 453879 750933 787962 40.85 67.9 2
10:16:25 2023-09-28 420206 417087 101068 98529 162691 167179 172320 171756 101677 102357 125448 124784 150367 150699 441584 474472 1220930 1208361 452145 465343 141310 121753 143371 144931 172312 169078 160996 158447 99134 100846 315977 275926 804877 808775 243864 241679 315983 321899 382691 373725 380570 385127 394436 398157 366798 406045 845483 892885 601114 508856 342659 336000 392172 391362 405615 410042 406146 412117 453663 454588 759840 788474 40.85 67.9 2
10:16:26 2023-09-28 423166 415805 101179 98702 162734 167950 172320 172372 101677 104237 125536 125435 150538 151733 441656 478075 1220930 1196476 450503 467090 141507 121920 143371 145368 172312 172105 160919 159206 99370 101335 313064 276837 799594 813917 243864 241713 318219 318242 381529 372806 383128 381610 392225 400120 365326 405434 846266 881758 594288 504965 342659 337559 392472 391936 403444 412025 405425 409972 453300 451902 756657 792119 40.85 67.9 2
10:16:27 2023-09-28 422987 417660 101345 98862 163508 168211 173940 173162 101798 104304 125693 125435 151021 152222 446259 475140 1222665 1209221 451824 468149 141773 122088 144304 145705 173412 170114 158326 159325 100024 101304 315977 277694 809329 815538 243828 243350 318633 319548 381648 371632 384904 383058 393365 396488 367939 408413 847467 888517 599772 505645 342550 336542 394562 392340 402240 411157 405497 412774 450967 451515 758838 787368 40.85 67.9 2
10:16:28 2023-09-28 421073 421601 101527 98904 163551 168388 173940 173473 101761 104338 125903 125883 151264 152713 446611 481532 1230176 1205748 449196 468881 141808 122425 144338 146077 174299 172332 158460 159528 99849 101438 310681 276607 806779 818235 245244 242325 317176 319466 380959 371728 385523 385433 392225 398893 365326 408449 850936 884619 606673 509042 342586 338365 395820 395195 404681 409467 408404 411424 454153 454236 753151 793049 40.85 67.9 2
10:16:29 2023-09-28 424262 421124 102042 98928 164858 167917 175123 173438 101989 104126 122895 125642 151574 151733 448974 486323 1223811 1212820 456991 468845 138301 122697 145075 146653 175240 168274 159405 160379 100330 101719 316202 276906 815212 823202 245244 241679 317770 321669 382100 372289 384486 384820 395800 398928 364999 405470 849128 888419 597030 509079 346279 336307 394598 396539 403480 411446 404213 414093 455657 452854 767009 793227 40.85 67.9 2
10:16:30 2023-09-28 423466 422742 101905 99412 164374 169216 175088 174061 101920 104550 126096 126298 151574 153240 449611 484856 1235907 1215021 450575 472418 141976 123304 144842 146860 174556 172873 159329 160515 100364 101719 313405 277688 811603 818235 245590 241679 317176 320435 384431 371928 382010 386304 393739 401067 368202 407237 850936 893589 608129 514256 344525 338436 394700 394880 405975 410185 405533 410043 457527 455903 756356 795556 40.85 67.9 2
10:16:31 2023-09-28 428749 424084 102014 99820 164650 170181 175367 175595 102059 104810 123182 126648 152382 154093 451527 485395 1234957 1207501 455983 474462 142243 124018 145313 147509 175359 169594 159982 161319 100570 103916 324332 281126 817478 825393 243864 242457 318136 319725 384431 373079 385214 383130 393713 401388 366097 405434 853002 888590 597030 508708 345790 340188 394249 394324 405939 411585 405569 411571 453732 454233 765613 797254 40.85 67.9 2
10:16:32 2023-09-28 426401 423827 102051 99957 164787 172320 175403 175736 101920 104902 122895 127377 152378 154695 449927 481211 1245127 1222517 451246 474462 142610 123573 145786 147304 176008 170099 160527 161285 100569 102392 311927 279220 827100 822618 245937 243350 318994 320589 384428 376673 384177 386992 392190 397670 368083 405434 855460 901397 597201 513238 342659 340463 396340 395416 405795 412061 410140 413726 454304 454624 756121 794991 40.85 67.9 2
10:16:33 2023-09-28 428326 424115 102184 99748 165462 169905 176245 175490 102129 104622 123197 126749 152902 154089 450669 483011 1230176 1218519 456629 474462 140114 123540 146296 147304 179060 169526 161041 160917 101124 103658 310906 278579 828252 825393 245590 242085 318101 322193 380959 373079 386343 385433 394267 396558 366390 407837 848004 894103 605283 511758 345790 338686 397043 394011 404081 412389 409624 415048 453192 453065 763223 794807 40.85 67.9 2
10:16:34 2023-09-28 428931 426523 104394 99923 166033 168421 176739 175736 102256 104762 123567 127201 153289 154380 450741 487017 1239422 1228983 461143 477082 140015 124256 146192 148127 176624 170997 161230 161992 101127 104199 313746 279365 817819 822477 245937 242865 319571 322050 383281 374199 383128 385397 396394 398787 366426 406229 852362 904805 612482 516412 347861 338650 397007 394951 408921 412061 407769 414093 453096 457330 765650 797820 40.85 67.9 2
10:16:35 2023-09-28 433279 426865 104466 100124 165873 168554 176739 176509 102186 104762 123718 127499 153535 154480 450778 489400 1237939 1215058 458109 475032 139038 124304 146261 147885 176377 171219 161075 162648 101192 104113 310475 282902 815909 829777 245937 242085 320068 320731 385008 376250 387166 385433 392225 400750 366984 408808 857706 891571 607997 510447 344597 341591 395566 395970 404510 414679 409741 412482 453768 453243 766625 800093 40.85 67.9 2
10:16:36 2023-09-28 431440 429886 104814 100124 167028 169806 178231 176052 102964 105033 124704 127452 154073 154660 455933 494090 1233640 1224609 461271 476036 140374 124356 147012 150345 177854 171491 162073 162614 101643 104113 314963 279473 827447 832201 245937 242457 317211 323700 383317 374847 386070 386283 396394 397741 364707 405506 853432 893772 606673 513712 347615 338615 399289 396515 405617 412640 405569 415306 454512 453243 769686 797725 40.85 67.9 2
10:16:37 2023-09-28 430829 428891 104644 100328 166799 169726 180305 179658 102390 104868 124189 127588 154030 154798 456115 491610 1253421 1229567 457061 477523 140114 124423 146807 150659 179380 171799 161624 163204 101472 104252 314802 284508 819295 827589 246634 243693 320446 320589 385442 376380 384721 386448 392118 400504 367939 405326 857084 902888 610843 517259 345219 342494 395674 394324 408344 411774 410139 412190 450751 456652 758301 797762 40.85 67.9 2
10:16:38 2023-09-28 431440 430948 103046 100509 166923 170486 177981 179944 102421 104975 124599 127942 154206 155775 457836 494108 1247782 1227818 459745 479648 140214 124833 147183 150659 179486 171833 162367 163317 101677 104502 315720 283302 825422 830988 246285 243693 319136 322193 387361 374235 384051 387754 394580 401316 364196 403866 856478 898923 608129 519171 346878 340739 395782 396876 408344 411482 410208 412848 456183 455974 762216 801877 40.85 67.9 2
10:16:39 2023-09-28 437469 430827 104852 100574 167033 169862 180573 179728 102523 105283 124838 128112 154454 155264 458778 487125 1244261 1229567 463314 477679 140922 125078 147764 149409 176151 172672 162784 163624 101891 104729 313746 283630 824851 829118 245764 243239 319100 322719 385334 378565 385177 384784 394616 398928 367243 407704 855189 905446 610948 514805 347861 340463 397043 394324 408921 412808 405533 414093 453663 456652 771396 796559 40.85 67.9 2
10:16:40 2023-09-28 432980 432872 104818 100672 167028 170284 180755 180338 102491 105154 124805 130413 154454 156336 456851 492301 1248668 1229567 459406 480513 140634 124833 147766 150938 176185 172656 162695 164018 101993 104680 318067 284105 827671 834561 244833 242085 319619 322229 385621 373079 385523 387826 394351 398928 363614 407742 860219 897354 605283 519577 346696 341111 396862 396696 405831 411882 409017 414056 456468 454233 761136 802520 40.85 67.9 2
10:16:41 2023-09-28 432768 435936 105147 100807 167554 170433 176960 178625 103162 103109 125323 128764 154923 156166 461388 495429 1252111 1233038 461869 481618 141022 125178 148007 151148 177019 173240 163045 164879 102205 104859 314656 284508 831287 835671 246634 242626 320032 322647 387325 374163 384868 387790 394302 401281 364124 406082 858905 900157 603894 519269 347861 341735 397043 399121 408921 412640 408513 414020 456468 455903 763297 804765 40.85 67.9 2
10:16:42 2023-09-28 438726 433093 105177 100951 170611 170403 177239 180338 102587 105086 125337 130560 155310 156018 459539 490123 1250443 1229917 462225 482103 141522 125212 147935 149373 177578 172897 163671 164631 102310 104714 315627 284971 837439 837792 246423 243693 321385 322539 385409 376380 387679 385868 394401 396347 366247 408136 857890 900193 610843 515170 348564 341735 400127 394880 405939 412196 407900 415011 454304 456166 771906 800026 40.85 67.9 2
10:16:43 2023-09-28 441320 436770 105513 101055 167961 170876 177765 176977 103632 105232 125457 130594 155561 156271 463357 493391 1248668 1231740 462950 482567 142305 125418 149044 149373 178105 172931 163740 164780 102310 104854 315566 285315 833960 838118 246285 242830 319100 322683 384132 376488 387166 385976 394267 396488 365291 405434 857890 901503 603884 515170 348107 341735 400418 395508 405939 412484 405569 415270 454946 453207 772491 800063 40.85 67.9 2
10:16:44 2023-09-28 432876 436498 105254 101014 170650 170979 177833 177078 102964 105154 125457 130809 155532 156524 462223 498965 1257914 1236237 463478 483578 140955 125872 147935 150175 177129 173968 163306 165876 102208 102502 317556 287348 819025 836263 246983 242795 321922 322158 388015 377068 384721 387682 394580 401316 365255 405824 862133 905446 603372 519636 348354 342253 396619 396804 409789 412318 408549 412154 454441 457294 768919 805946 40.85 67.9 2
10:16:45 2023-09-28 441684 434763 105356 101223 170836 171014 178394 177358 103709 105334 125838 130934 155595 156668 462356 492648 1248668 1233529 464579 483578 142004 125418 149655 151428 178488 173483 165173 164780 102808 104714 320769 284306 846838 840080 246285 242795 320068 324649 384431 375359 387166 386555 394580 396523 364160 405434 857706 902603 608063 517992 348774 341315 401551 396659 405795 414971 408367 416376 454904 453879 772491 802446 40.85 67.9 2
10:16:46 2023-09-28 442582 436052 105390 101331 171026 171524 178429 178058 103644 103141 126119 129190 156073 156672 464283 496824 1254896 1238362 465905 485561 142305 125833 148765 147817 178454 174073 164780 165701 102773 102400 315224 286126 840806 839271 246634 242795 320032 322360 384972 377621 387716 386319 394267 396523 365291 405398 858941 902888 610843 516633 348354 341940 400418 396065 405939 412808 405606 415270 454692 453879 774833 802410 40.85 67.9 2
10:16:47 2023-09-28 452048 436776 105378 101232 170995 171524 178394 177918 103124 105334 125838 129370 155595 156812 464429 501993 1258911 1238879 464661 483924 141089 126074 148733 148991 177578 174873 163775 166374 102594 102496 318474 287552 834366 837599 246634 243693 320528 324385 387871 376380 384721 387574 393846 401138 367160 405322 863172 906528 616770 519672 348354 341965 396790 396768 410078 412640 407936 411497 457454 456973 770012 806248 40.85 67.9 2
10:16:48 2023-09-28 439483 438540 105654 101622 166441 171967 178890 178377 103470 105524 125872 131183 156246 157320 465195 506091 1261494 1239200 466087 483924 141702 126463 149011 149296 178173 175468 164529 166607 102808 102496 318474 285739 834086 841306 246285 242591 320553 323173 388051 376524 384323 387754 393990 401352 364124 404931 864004 906528 619629 521218 348354 342771 396970 399121 410368 413221 408549 411862 454477 456937 770012 806870 40.85 67.9 2
10:16:49 2023-09-28 444789 441168 105458 101360 171096 171823 179275 178826 103463 105368 125939 131343 156637 157320 466586 495873 1253384 1238879 467850 483959 142699 126253 149739 150211 180266 174628 166248 165701 103165 102459 318474 286126 845493 846050 246459 242795 320517 324492 385008 376488 387568 386304 394508 396523 364736 405362 862166 902888 610843 516563 348847 341771 401588 396768 405939 412520 408549 416635 456234 453207 774759 806519 40.85 67.9 2
10:16:50 2023-09-28 453574 439418 105605 101575 167275 172105 179559 178514 103534 105368 125939 131376 158774 157610 467615 505008 1266261 1241903 466707 486115 141906 126491 149254 149296 178454 175748 164828 166840 102594 102716 319776 288450 825898 841657 246459 242795 321039 321669 388051 378794 385214 387754 392261 401316 365291 404895 865881 913141 612357 522543 349195 342699 396826 396623 410077 414351 408692 411970 455480 456901 770231 806586 40.85 67.9 2
10:16:51 2023-09-28 441858 439050 105985 101649 167376 172139 179593 178548 103566 103195 126571 127905 156796 157700 467468 504864 1270767 1247741 464881 486314 142686 126565 149497 149742 179018 175223 165703 166513 103131 102818 320509 288414 837024 841306 246459 242726 323229 321669 387325 378830 385486 386591 391019 398893 365291 404931 864654 909762 606847 519709 347615 342843 397043 396416 409499 413803 410394 412774 453663 455939 768361 807093 40.85 67.9 2
10:16:52 2023-09-28 441665 441380 105639 101641 167757 172174 179968 179078 103534 105401 126497 131411 159030 157610 467591 501993 1250443 1238879 473266 486837 142508 126142 149952 149742 179052 175749 165738 166840 103165 102678 317385 286584 832582 846702 246285 245072 319556 324397 387727 376345 386507 386412 395620 403045 365568 405971 862779 901466 615176 519269 350334 341219 399071 400605 408308 412161 405461 414056 458499 457135 779399 806893 40.85 67.9 2
10:16:53 2023-09-28 446231 440912 106011 101582 167873 172550 180560 179473 103850 105597 126916 131849 159355 157802 467199 504828 1259370 1232578 470584 486656 142365 126740 149669 150223 179619 176347 165889 167272 103022 102888 319583 288491 837041 847936 243864 244804 321074 322420 388015 377355 386892 385090 394402 400085 363069 406082 864617 901539 612928 516332 348847 342843 397043 399157 408344 414071 409509 412154 454405 454588 777073 809257 40.85 67.9 2
10:16:54 2023-09-28 440503 442147 105673 101645 167941 172723 180127 179361 103598 102986 126740 131661 159099 158378 468552 500512 1264977 1253930 472361 486945 143332 126525 150336 150223 180266 176065 166526 167307 103308 102959 319392 287149 844354 844090 246285 243439 319100 324649 387907 377657 384323 386448 395135 398228 363614 403067 861450 916983 618200 522806 349838 341495 400701 396840 410658 413803 405497 414056 452425 457458 778178 806248 40.85 67.9 2
10:16:55 2023-09-28 442966 441786 103807 101931 168940 172653 180732 179078 104134 105401 127234 131849 159612 157830 468625 504617 1263258 1247303 472731 486981 142694 126613 152729 150153 180222 176382 166353 169507 103380 102888 320310 288148 844468 845524 245590 242865 320068 323664 387389 378903 385486 385397 393990 397706 364743 404080 862097 911967 606847 518133 349590 342530 400418 396732 410368 413456 405497 413763 453627 455939 779362 807093 40.85 67.9 2
10:16:56 2023-09-28 446936 445281 105780 102068 168457 173274 180447 180248 103914 105649 126956 128461 157569 158645 471909 504936 1267049 1246267 468366 489627 142824 126808 150583 150223 180222 176417 166353 169542 103596 102959 322363 288414 842588 847973 246634 243693 320789 323173 387943 375359 385523 387826 392225 397706 364057 404895 866495 905446 606152 524364 348600 342807 399853 400889 408344 412640 408513 413396 455791 453207 769104 810442 40.85 67.9 2
10:16:57 2023-09-28 449150 444653 105879 101645 168469 172998 180767 179713 103928 105469 126774 131627 159424 158121 468661 505008 1263258 1246416 471326 490500 143094 126822 149986 150257 180222 176912 166701 169779 103380 102959 318436 288509 853586 847337 245244 242457 320528 323412 387425 378614 387092 385290 393570 396417 365112 405736 861950 910591 610843 517731 349590 342807 400418 396443 408344 414035 405569 414056 451039 454410 779399 805678 40.85 67.9 2
10:16:58 2023-09-28 449792 446908 106083 102064 168898 173135 180698 180288 104024 103183 127268 131753 159646 158559 468733 504792 1266853 1248192 471991 491230 143094 126822 150405 150572 180632 176912 166853 169849 103452 103029 320884 288554 856010 848009 245590 242422 320068 322360 386816 378867 387166 385433 392261 396488 364160 405506 863392 908642 610843 518133 349342 342253 400135 396416 408344 413456 405569 412848 450751 453207 779399 806856 40.85 67.9 2
10:16:59 2023-09-28 453684 444988 105887 102242 168473 173550 180767 180567 103914 105683 127072 128438 159570 158927 471421 509020 1267160 1249080 468566 491961 142827 126734 152907 151056 180620 177231 167215 168246 103596 103241 320310 288378 846447 850941 246459 243693 320410 322360 388051 376488 384323 387754 392945 400049 363800 402461 866495 907757 618200 525108 348847 342807 397043 400323 410078 412640 405606 411571 454477 454624 771360 813471 40.85 67.9 2
10:17:00 2023-09-28 446936 447027 105892 102171 168906 173550 180767 180282 103914 105615 127072 128504 157814 158892 471457 510992 1270872 1249523 468602 492694 142497 127187 152588 151258 180187 177836 166585 166663 103308 103422 323289 291945 838706 848380 245937 242050 320588 321705 388051 378794 384323 386591 391950 399488 365087 401855 866164 911967 623917 523621 348847 342807 397043 396840 410513 411263 405569 410298 454625 454624 774246 811358 40.85 67.9 2
10:17:01 2023-09-28 451052 445426 105887 101922 168966 173671 180836 180533 103914 105649 127194 128679 157779 158680 473612 504720 1260561 1248117 474277 491048 143554 127018 153551 150639 180827 176877 167320 169814 105229 103223 321024 288987 847429 854106 245590 241713 321158 324541 386780 376223 386617 386319 393677 395310 362958 404645 862133 902888 623917 520481 349158 340703 401588 400323 405975 411585 405497 414975 454122 453414 780540 809293 40.85 67.9 2
10:17:02 2023-09-28 456119 445684 103641 101922 168974 173706 180836 180567 103914 105683 127370 131798 159716 158962 473568 510956 1278265 1254822 468919 492694 143060 126977 153333 150636 181400 177391 167320 170038 105229 103241 321114 290843 850331 849577 245590 240603 321823 323377 386528 378578 386089 387646 390293 396034 365863 403492 867074 913795 613766 522806 347615 342843 401021 396804 410042 411621 409778 414056 451075 454233 770520 808646 40.85 67.9 2
10:17:03 2023-09-28 450638 449523 105937 102417 168639 174312 180698 181736 103850 103301 127268 129018 157409 159926 474275 505116 1276406 1260450 473266 493740 143457 126977 151253 151123 181733 177515 169862 170157 105302 103100 322147 288486 850847 848046 246459 240637 319100 323377 386744 377938 384323 387790 393400 395310 364057 401287 866224 914588 613766 525853 348847 341254 401588 396876 408344 412061 405533 414093 454625 453207 774796 808037 40.85 67.9 2
10:17:04 2023-09-28 452112 447674 106073 104016 169000 174195 181788 180887 103946 105757 127438 128461 159973 159125 474275 512108 1267160 1239200 468638 492438 142993 126977 153084 150813 181123 177267 167636 168718 103740 103525 323405 292772 845477 857748 245244 243585 321644 324451 388015 377657 387166 384856 393287 397564 364057 404895 867110 901539 615012 521525 347861 342843 399289 399157 405975 412843 410517 411243 454946 451163 777073 811666 40.85 67.9 2
10:17:05 2023-09-28 458613 450349 106103 104046 169521 174173 181915 180887 103946 105717 127404 129193 155927 159702 475692 509450 1270909 1251184 472768 492504 142728 127574 152907 151292 180827 178585 167086 167639 105083 103590 324564 293468 840117 852293 245099 240672 319843 321705 390247 378794 384323 386627 391879 398893 364057 400931 866237 911967 611828 524364 348847 342843 397007 396876 410078 412354 405533 410262 454946 454588 774870 811629 40.85 67.9 2
10:17:06 2023-09-28 454651 450340 106103 104054 169545 174104 181915 180887 104246 105683 127615 128503 156100 159419 476820 504864 1264814 1249970 474033 494016 143752 127140 151856 151123 182391 177515 169967 170157 105443 103241 321934 288347 858528 857139 245244 241679 319136 324541 387677 376488 386343 385433 392225 394101 360916 404374 862170 905446 610843 521255 348847 340739 401588 399157 405939 411621 405497 414056 454946 451198 779025 810442 40.85 67.9 2
10:17:07 2023-09-28 449776 449359 105951 104016 169545 174139 181949 180922 104263 105649 127493 128503 160008 159479 476439 514130 1280116 1254822 468264 492158 143661 127011 151537 151049 182264 177515 170205 170227 105443 103241 319205 291084 850240 852897 245764 242325 320139 323412 386492 378542 384920 387610 390293 396952 363984 402278 867037 912993 622488 525480 347615 342807 401588 396804 408703 412533 408549 414020 451039 452889 773231 811588 40.85 67.9 2
10:17:08 2023-09-28 453694 450800 103702 102338 169439 174713 181845 181897 104166 103224 127513 129725 156299 159926 477114 509483 1276406 1264692 476908 492504 143457 127310 153404 151542 182275 178108 169862 170332 105409 103382 323289 291084 848413 853362 243864 241882 318618 323700 387397 377693 382259 384856 392812 395310 362994 398808 864654 915480 618200 524364 349838 341254 400418 396840 410353 411550 403929 412190 453663 454588 779472 811054 40.85 67.9 2
10:17:09 2023-09-28 455558 451052 106103 104227 169242 174452 181995 182036 103914 105785 127527 128809 159820 159926 477114 513262 1272750 1248446 472361 492922 143457 127310 153404 151576 182309 178246 168224 167654 105565 103873 324216 292528 849147 856531 245764 243008 322032 322683 388051 375923 383201 386591 393566 399198 360736 399973 866200 909284 610948 525706 348577 342566 399289 400889 409210 412640 405533 412577 453096 453243 773075 814048 40.85 67.9 2
10:17:10 2023-09-28 450832 450769 106137 104071 169948 175026 182527 181748 104121 105751 127649 129051 156349 159643 477114 514130 1282007 1257504 468602 496120 143922 127310 153689 151292 182587 178335 170240 166730 105477 103557 328270 292431 858144 854106 243864 242293 321074 322719 385657 378830 384396 387481 390924 394101 363800 400647 866200 914588 613766 524836 346842 342807 400418 396768 408344 412640 408352 411607 450967 451867 770267 809293 40.85 67.9 2
10:17:11 2023-09-28 454228 451052 106209 103839 170144 173706 183141 180887 104295 105469 128072 131849 157112 159161 479717 516821 1263420 1245962 481169 494936 143689 127683 151288 151915 181975 178585 169862 167823 105263 104068 325388 294117 850098 859554 243864 240637 320103 321301 388051 377391 385486 383094 389853 396558 360880 401214 867110 905446 616585 518902 348354 342843 396754 399157 406047 412843 405461 409682 454268 454127 779435 814048 40.85 67.9 2
10:17:12 2023-09-28 457083 453713 106137 104295 169776 175254 182272 182486 104121 103263 127649 128971 158325 162967 476223 514022 1272787 1252074 474142 494384 143490 127398 152091 151326 182425 181320 170240 167789 105477 103557 324216 293324 845793 855200 243864 245701 319136 322193 388051 376524 383164 386283 389853 396558 359685 398772 864904 908642 616585 525853 348354 342001 397043 400323 409210 412061 405461 410008 456316 452536 776618 813753 40.85 67.9 2
10:17:13 2023-09-28 457964 454519 103653 102565 169973 174800 182839 182278 104199 103269 128079 129018 156929 159779 477194 507949 1268696 1254890 478100 495080 143761 126977 151963 151643 183132 178335 170191 167191 105623 103493 322843 291048 860096 859590 243864 242666 319100 323314 385550 375923 385523 385090 390983 395557 360736 401214 864617 909146 623917 521993 348600 341459 401588 399085 405831 413803 405140 413396 453663 451043 778774 811626 40.85 67.9 2
10:17:14 2023-09-28 453223 453713 106176 104194 170050 174417 182816 182368 104263 105785 127649 128897 156548 159926 477194 519383 1281933 1255715 475324 495814 143888 127513 153869 151891 182888 178407 169087 167688 105746 103899 324216 293431 870248 856495 243792 242253 320635 324610 386400 378456 384287 386555 391200 396673 362631 399936 866164 914588 619404 524960 346805 342541 400418 396732 408308 413221 405606 411534 450629 451479 770194 810405 40.85 67.9 2
10:17:15 2023-09-28 453319 454996 106163 102631 169982 175219 182781 182452 104263 103269 127649 129942 157146 160299 477602 510561 1276406 1266816 481169 495814 143789 127608 152949 151326 182842 178585 166642 167823 105623 104530 324216 293468 851846 855318 243864 240637 318101 322647 387598 378492 381974 383094 390709 394066 360772 396421 864654 910488 618200 523992 349443 341699 400135 396804 409499 413803 406146 410335 451039 454091 782831 810442 40.85 67.9 2
10:17:16 2023-09-28 458943 454996 103685 104405 169541 175097 182527 182614 104088 103301 127615 129877 156979 160720 481118 516785 1276295 1257119 473291 495706 143786 127527 149824 151853 182807 179088 166675 167823 105477 104418 324216 294230 850546 859590 243864 241984 321239 322504 387634 375323 383164 386555 388656 394101 358566 398808 866200 907891 619629 527349 347861 342253 399289 400323 405975 411121 405425 410225 454946 451043 773819 815206 40.85 67.9 2
10:17:17 2023-09-28 454339 453917 106210 104227 170084 174974 183106 182324 104295 103212 128038 128995 157179 160151 477638 518352 1281669 1257504 474577 495959 144255 127520 153940 151684 183586 181447 167204 167789 105589 103751 325143 293676 855639 857139 243864 241474 320068 321669 385585 378492 383164 385433 387463 392896 360844 398772 866200 916532 621059 524364 346805 342807 400418 396696 406011 412640 405569 410335 449590 450719 773231 814017 40.85 67.9 2
10:17:18 2023-09-28 457503 454851 103775 102205 171065 174277 183840 181863 104549 103269 128360 129027 157713 159814 480449 517952 1266816 1249858 481409 495693 143457 127820 153654 152165 182842 181809 166642 169024 105443 104515 326791 295346 850243 862065 243106 240603 319100 320696 388015 376488 384287 382485 388656 395310 359649 398808 867110 901511 613766 519672 348847 342807 397007 396840 405975 412773 406146 407805 453627 449201 782867 814048 40.85 67.9 2
10:17:19 2023-09-28 453739 453821 106137 104333 170080 175411 183141 183193 104564 103360 128038 129675 158769 163346 477710 512468 1278265 1268621 481999 495923 143922 127608 150094 152030 182923 179520 169206 168419 105814 104275 325245 293602 852411 857748 243720 243008 320023 322384 386744 377054 381668 383130 393566 394031 359902 396349 865881 917076 616770 525853 349590 340703 399853 396768 409499 412640 405283 410298 450967 452536 781721 811629 40.85 67.9 2
10:17:20 2023-09-28 459952 453817 106318 102497 170789 174939 183945 183075 104328 105898 128250 129391 157604 160186 481540 513806 1274595 1257504 479804 495923 144289 127513 153973 151326 183749 181447 167768 167823 105691 103686 326596 292638 863699 863287 243864 241984 318101 323339 385550 375359 384904 383094 389509 394169 359108 399973 864654 901474 621059 522806 348354 340474 401588 399085 404689 412640 406146 411571 450340 451043 779399 811666 40.85 67.9 2
10:17:21 2023-09-28 454883 455621 106318 104333 170625 175254 183176 182903 104295 103198 128250 130147 157613 160720 483248 522994 1286455 1261191 479014 498655 144187 127683 152247 152342 183516 179797 168732 168705 105623 104450 321724 296255 850469 860844 243864 241984 320753 320553 386780 378794 382259 384243 388047 393791 360808 396421 868727 915444 616585 525108 346805 342807 397043 396101 409158 412640 405497 407805 448255 450531 773194 814011 40.85 67.9 2
10:17:22 2023-09-28 458294 455556 106103 104443 170084 175850 183141 183263 104263 103418 128038 130097 157245 163682 480449 514022 1282007 1268621 479804 498801 143888 127697 152319 151887 183714 181554 167618 168588 105657 104340 324663 293744 855376 857089 243864 242154 317141 322348 386744 377032 381398 384279 389853 394723 359107 395162 867110 917041 615341 527349 348847 340703 400418 398854 408921 411121 404996 410335 450931 451831 782232 814017 40.85 67.9 2
10:17:23 2023-09-28 463158 458152 103714 102639 170488 175977 183583 183472 104231 103495 128325 130514 157429 160684 481540 519117 1279843 1251110 476269 498510 143888 127820 152247 152520 183423 181809 167768 168705 105550 104411 325143 295001 856315 863287 243864 241541 319100 321408 387361 374270 383128 385433 390025 392931 356414 396457 866200 907371 616585 525360 346878 341735 399289 400040 405260 410220 405195 409031 453554 450726 774796 816365 40.85 67.9 2
10:17:24 2023-09-28 458943 455617 106352 104232 170659 175254 184015 182648 104328 103186 128497 129116 157604 160299 483013 519307 1276128 1258399 481169 499578 144487 127486 150447 152350 184345 178945 168699 168453 106030 104275 324663 294156 861835 864475 243305 242118 318441 322384 384431 376488 384904 385436 391346 393579 358566 399372 865881 910480 617994 521255 347861 341459 401021 396696 404653 412640 405571 411243 449554 448009 781721 811666 40.85 67.9 2
10:17:25 2023-09-28 459754 455881 106466 102635 170919 174417 184108 182486 104295 103236 128648 129999 157713 162967 483354 519919 1268962 1252111 483222 501064 143689 127820 151856 152267 183167 182136 167502 168890 105477 104515 324203 295171 851268 865738 241939 241474 320440 319690 387655 376223 383978 381878 388047 393826 358027 400223 866164 905446 623917 519709 347369 342807 396777 396768 405867 411550 404213 405439 450931 450778 779435 815206 40.85 67.9 2
10:17:26 2023-09-28 455921 458403 106318 104367 170616 175530 183723 183193 104295 103269 128284 129999 159847 160684 484822 516930 1280039 1268546 483727 499396 144287 127683 152247 152614 184006 182064 169312 168739 105657 104594 325143 295001 851766 859590 242347 241984 319571 321443 386780 378794 380824 381878 388656 394723 359396 397009 865881 910524 616585 522436 348354 340703 399289 396101 408344 411937 404385 409031 449730 449201 784016 811629 40.85 67.9 2
10:17:27 2023-09-28 459881 456910 106171 102530 170625 175534 183723 183066 104295 103301 128284 129844 157746 163196 484454 514094 1272750 1257504 482501 500320 143888 127820 152319 152098 183749 179485 167536 168856 105657 104340 326069 294374 853356 864291 242935 241305 316184 321634 387361 374235 382821 383058 389271 394723 356342 396385 864654 901474 616585 523992 348847 339365 397043 396876 404366 412061 403168 408706 450859 448080 786060 814673 40.85 67.9 2
10:17:28 2023-09-28 459773 458520 103747 102497 170050 175709 183420 183927 104549 103321 128360 129577 157713 163232 482976 519307 1291147 1264977 476981 500320 144088 127608 152605 152233 184333 181681 167835 168588 105726 104132 327165 294374 857953 859590 243864 240966 319083 322158 385585 376524 380824 385126 387533 393303 357488 395162 867110 916532 616585 525627 347827 339639 399853 396137 405581 409573 404422 411317 448255 451043 778178 811666 40.85 67.9 2
10:17:29 2023-09-28 462555 457267 106244 104376 170659 175534 184015 183263 104328 103269 128642 130156 157746 160749 483936 522227 1276406 1252074 477018 501101 143888 127820 152426 152554 183807 180098 167700 169056 105814 104730 328194 295835 858528 866967 243684 240414 318101 320660 386744 374235 383201 387353 387722 394723 356128 396457 866889 905977 638671 525853 346560 341771 397043 396840 403444 410185 404249 407805 450967 449034 776065 816365 40.85 67.9 2
10:17:30 2023-09-28 456920 459090 103873 102488 170853 175534 184015 183263 104295 103309 128559 129999 157713 163267 484833 523144 1282583 1261346 477171 501810 144088 127820 150135 151996 184205 182136 167801 168890 105657 104515 327259 296260 856468 861454 242387 240628 318841 319690 385314 377960 381398 382521 386812 393579 358278 398212 868076 915883 618200 524364 345229 342289 397007 394360 405903 411410 404249 405475 449093 451043 771943 811703 40.85 67.9 2
10:17:31 2023-09-28 459126 459805 106318 104299 171193 174970 184635 182938 104328 103333 128559 129999 158115 160755 485988 521349 1269827 1254673 484175 501664 144287 128106 152283 152618 183912 182207 169206 169309 104465 104659 327165 295475 848287 866205 241430 240859 318618 319430 387361 375923 383128 382989 387975 394723 356378 396349 865552 902888 633254 519672 346560 342253 396970 396732 404689 413221 405571 405367 449590 449775 779435 815206 40.85 67.9 2
10:17:32 2023-09-28 459845 459706 106318 104409 170930 175885 184050 183845 104295 103321 128284 130097 158086 163302 484833 519919 1280116 1259517 481058 501810 143490 128277 151856 152731 183167 182406 169206 169695 105584 104580 327165 297103 847134 863899 242518 240628 317141 321216 387979 376223 378610 385363 388047 394101 356414 396299 868727 911967 616585 525853 346842 340703 396061 396768 405975 409832 404996 405331 449626 451188 779099 816143 40.85 67.9 2
10:17:33 2023-09-28 465894 459886 103773 104521 171099 175429 184167 183670 104942 103354 128572 129643 157746 163232 486282 517111 1274313 1259296 485293 501810 143888 127888 152412 153011 183749 182171 168334 169158 105691 104444 326737 295420 867000 866241 242351 240966 317770 320696 387361 374235 381974 381913 387498 394723 355023 395162 865881 905446 616585 524364 348600 338294 397043 396876 405296 411446 402561 405511 450859 449739 787437 815206 40.85 67.9 2
10:17:34 2023-09-28 460899 460107 106175 102777 170118 176131 183595 184430 104328 103301 128497 129708 157779 163532 485557 516898 1287459 1267718 479124 501455 144287 127820 152676 152554 184638 180098 168699 169056 106030 104450 324663 295201 862118 860698 242963 240414 318444 321634 385008 375923 378610 386530 390206 392368 356342 395738 867110 918233 617994 525664 347615 338650 399289 395544 405903 408641 403168 408417 447904 451043 778222 811663 40.85 67.9 2
10:17:35 2023-09-28 461369 459387 103767 102631 171091 175376 184307 183263 104328 105751 128682 129999 157779 163003 486282 521456 1278221 1260714 483258 501810 144219 127854 150343 152199 184368 179960 168334 169158 105691 104515 328194 296186 860151 866205 241599 240628 316662 320174 383281 376524 382259 380773 388047 390922 356449 395755 866495 910337 616585 520886 346878 339675 399289 394324 403216 412061 403813 407805 445564 449771 784016 811666 40.85 67.9 2
10:17:36 2023-09-28 453240 459782 106318 104295 170926 175560 184388 183845 104295 103301 128497 130299 158367 161243 488092 527555 1281859 1262890 483225 504658 144351 128106 150239 152618 184298 182171 167835 168923 103489 104802 330650 296448 853816 862065 241975 240255 320440 318688 385044 376560 378610 381949 386539 392439 357201 396299 868727 915883 615176 524364 344951 342325 396970 394360 405903 410220 403041 407925 445564 450408 772527 813471 40.85 67.9 2
10:17:37 2023-09-28 459594 462519 106279 104337 170693 175604 184342 183880 104328 103289 128497 130130 157779 163417 486971 518352 1281024 1269716 485768 501810 144289 127854 150239 152512 184368 182207 167869 168923 105726 104548 329130 295976 859171 862065 240886 240966 316149 320210 385314 377657 378538 382719 388047 392439 356378 394228 865881 910524 628563 522106 347369 339639 397043 394951 405939 411482 401059 405403 445564 451504 787092 814017 40.85 67.9 2
10:17:38 2023-09-28 464475 462410 103722 104631 171099 176272 184167 184254 104231 103509 128360 130308 157746 163638 486282 523036 1283263 1261309 477616 502875 143685 128188 152462 153334 183784 182499 167801 169460 105652 104548 328194 296793 865765 865125 241599 239847 316662 319242 387670 375060 378501 382485 388011 394723 354206 394265 866237 911286 615341 526974 346315 339710 395746 396804 405939 408963 403813 404154 449590 449379 777073 815206 40.85 67.9 2
10:17:39 2023-09-28 463251 460174 106175 104439 170118 176413 183758 184465 104596 103269 128408 130097 157746 163718 487316 519518 1289966 1266938 479804 502875 144326 127731 150887 152199 184661 181916 168601 169309 105838 104307 327923 295136 860432 862065 242351 239511 315983 320435 385050 375359 378501 382485 388047 391232 354277 393392 866495 918335 618200 528437 347359 338508 396934 395400 405437 408213 401205 405331 446746 450544 778774 811703 40.85 67.9 2
10:17:40 2023-09-28 466751 460179 103743 102607 170896 175973 184377 183845 104328 103295 128696 130166 157779 163567 487316 526140 1278265 1253930 477508 501109 143956 127854 150135 152301 184333 182207 167869 169426 105726 104548 328194 295335 860040 866205 241975 239069 316184 320688 385008 372520 378610 383058 386847 392439 355468 395457 866237 909257 616770 522635 345509 339675 396970 396804 403444 408355 404422 405367 450260 448316 774796 814869 40.85 67.9 2
10:17:41 2023-09-28 464629 460174 106352 104257 171236 175604 184964 183845 104646 105853 128717 130031 158586 160791 488900 522155 1280039 1261990 483076 503158 144620 127683 151434 152131 185179 181880 168902 168890 103652 104497 326737 294927 885775 868769 240850 239670 316184 320696 382977 373674 381704 380737 388011 390030 353675 393979 864654 907854 621059 522843 346024 338615 399289 396101 402240 410256 402598 409489 447554 447682 780540 811703 40.85 67.9 2
10:17:42 2023-09-28 463282 463495 106421 104227 171262 175285 185258 183263 104646 105717 128957 128962 158501 160405 486350 527664 1272787 1251184 481822 501850 144126 127888 150169 152792 184368 182243 168368 169460 103346 104548 328194 295453 871908 871232 240815 238735 317176 318242 385314 374270 381704 380808 385382 392439 353923 397009 866237 902851 617994 521428 342731 340463 396340 395544 401040 410256 404996 404154 448385 446831 779099 814947 40.85 67.9 2
10:17:43 2023-09-28 462148 462374 103775 102422 171610 175359 185011 183635 104692 103342 128875 129675 158249 163196 485823 522227 1281631 1266816 486112 501850 144289 128182 150447 152452 184626 182171 168567 169426 105770 104515 329130 296818 857032 866168 240033 239440 317770 319395 383281 376488 378610 382178 387393 390922 355842 395701 865881 911250 623917 521218 346279 338650 396934 393110 403373 411410 402488 405331 446486 448316 784016 811593 40.85 67.9 2
10:17:44 2023-09-28 466931 463431 106279 104372 171168 176096 184928 184231 104803 103333 128531 130097 158215 163532 486580 519883 1268763 1259296 489024 501814 143752 127854 152498 153003 184169 182314 167835 169813 105770 104548 330359 296901 849821 868695 239864 240184 317770 318206 387332 373901 378574 381639 387393 393543 355468 395149 867110 907556 620108 522543 346513 339496 395252 396551 403265 411231 400529 405939 448040 448951 785895 815785 40.85 67.9 2
10:17:45 2023-09-28 463936 463182 103820 104699 171121 176377 184342 184723 104295 103406 128360 130520 157779 164019 486544 520651 1287480 1272464 485805 501425 144326 127854 150377 152652 184920 182314 168751 169695 105838 104515 328194 296396 862118 864511 240815 239440 315983 319690 383281 374235 377365 382989 388011 390030 353923 392098 864654 920491 611053 525853 346878 338341 396970 395472 405903 408641 400675 405367 445528 449350 779399 813980 40.85 67.9 2
10:17:46 2023-09-28 468111 463759 106107 104405 170656 176377 184307 184441 104295 103289 128648 130422 158443 161620 489047 529040 1283686 1258915 481816 504658 144487 127983 150343 152724 184790 182499 168334 169608 103521 104835 328194 296167 871974 869999 240565 237856 316149 320909 384431 372485 378574 381878 385346 390922 354676 395140 866164 906728 618200 525853 344670 339411 396934 396696 401040 407712 403776 404688 449289 447159 774796 816365 40.85 67.9 2
10:17:47 2023-09-28 459809 464747 106352 104414 171202 176166 185035 184430 104328 103327 128799 130308 158215 163646 486616 527290 1284740 1264114 482539 502556 143956 127820 150239 152758 184368 178578 168334 169695 105657 104548 329414 297464 858752 864511 240405 238664 318858 319402 385008 375887 378465 382989 384157 391507 354739 392135 868727 914588 616770 524364 345244 340703 395396 393110 404048 408606 403740 405179 443861 449478 776618 815760 40.85 67.9 2
10:17:48 2023-09-28 466721 465076 103820 104597 171333 175832 185176 184254 104868 103451 128786 130308 158467 163532 486652 523000 1270767 1259296 489024 501850 143922 128216 150343 152758 184088 179109 168334 169965 105691 104867 330359 297392 866241 871232 239289 239476 317770 317725 386164 374163 378538 378885 386232 392439 354967 393913 867086 908013 613912 519709 346279 339365 394562 396101 403408 411410 400073 405762 446889 445711 787092 816365 40.85 67.9 2
10:17:49 2023-09-28 470168 463180 106103 104405 170659 176131 184342 185016 104295 103483 128497 130520 157779 163832 486580 527664 1282583 1259296 480354 502946 144155 127820 150343 152486 184661 182243 168601 169695 105691 104548 329130 296448 860226 867467 240815 237961 315983 318206 385585 371963 377329 383260 385653 391782 353893 391544 866164 910480 621309 527238 346259 338472 395602 396551 403301 406928 401169 405976 448040 448316 774833 816365 40.85 67.9 2
10:17:50 2023-09-28 469107 464743 103800 102773 171436 175815 184928 184266 104295 103354 128786 130097 158501 163532 486688 521421 1278228 1261346 484701 502592 144728 127820 151434 152690 185179 182243 168902 169426 105872 104411 328849 295346 860935 871232 240033 237961 315947 321671 383246 372485 378538 382719 387666 388868 354716 394508 864654 905446 623665 523955 345717 336542 397043 396101 401040 408928 400711 405403 446889 445014 784016 814048 40.85 67.9 2
10:17:51 2023-09-28 464991 463038 106347 104299 171236 176131 185223 184430 104660 103483 128985 130422 158619 161620 490438 529907 1293559 1266704 481132 505732 144551 127683 151370 152267 185438 182207 168936 169760 103619 104483 330065 295092 867870 866168 240565 237382 317770 318723 383018 374199 378501 381878 384462 388832 353144 392735 867110 914588 625659 526600 342623 338615 397043 393663 402842 407105 403740 405331 445856 445711 774210 811666 40.85 67.9 2
10:17:52 2023-09-28 459845 464747 106386 104219 171628 175569 185517 184206 104328 103333 128923 130097 158753 163417 486724 525872 1280987 1266816 488677 503300 144389 128360 150343 152758 184920 178544 168868 169729 105872 104913 329130 296448 865174 869963 239254 237997 315983 318206 383246 375923 378574 381100 385653 390065 354206 393319 865881 911250 621059 521255 345519 338104 395746 391900 402240 410185 400109 406086 444936 446794 787092 813437 40.85 67.9 2
10:17:53 2023-09-28 464035 466393 103743 102564 171482 176113 184753 184805 104549 103418 128675 130308 158501 163868 486724 530547 1284740 1264580 484321 504436 144185 128229 150135 153144 184368 179491 168334 169999 105657 105044 331610 299678 849140 865936 239696 237926 317770 318951 385585 375323 380379 382719 383348 391817 355468 391508 868691 913941 612885 525853 344706 339675 393936 393699 404048 407712 401314 404289 443550 447072 778731 814048 40.85 67.9 2
10:17:54 2023-09-28 467841 466646 106176 104617 170625 176730 184050 185440 104263 103451 128462 130945 158249 159803 486688 523000 1289323 1274313 483222 503336 144389 127820 151191 152652 184920 182371 168868 169426 105838 104515 330065 295543 864957 865738 239661 237926 315724 318723 382941 373972 376197 382719 386232 387745 354967 389744 866002 918335 618409 527987 346414 337144 396790 394181 403941 406323 398763 407783 446766 446965 779362 811703 40.85 67.9 2
10:17:55 2023-09-28 470440 466646 103755 104520 171163 176965 184964 185016 104328 103418 128799 130520 158501 161584 486688 527290 1282007 1257504 480354 506772 144627 127820 150951 152690 184920 182314 168868 169965 105691 104548 329130 296483 858184 869999 240405 237419 315983 319329 383281 371892 377329 383260 386481 389448 351830 392098 868076 906610 625659 526547 342695 338579 395710 396416 401040 406500 401642 406050 447518 444355 774759 816365 40.85 67.9 2
10:17:56 2023-09-28 471333 464456 106352 104227 171794 176166 185517 184723 104328 103257 128923 130308 158610 161172 486724 528882 1291227 1265014 477652 504081 144624 127820 151573 152618 185438 182278 169136 169460 105906 104515 329130 295995 875999 866241 239784 236910 318183 320761 384973 374092 377789 383260 383134 387498 354857 391639 868305 915235 617664 525853 342586 338365 396826 391936 402168 405328 402561 404119 444453 445327 773624 811666 40.85 67.9 2
10:17:57 2023-09-28 467845 463407 103731 104194 171782 175534 185552 184102 104916 105830 129261 129577 158787 163232 490971 530409 1276134 1252148 484737 504864 143922 127888 151326 152792 184920 179109 168868 169999 105691 104548 331303 297428 863248 873705 238919 236990 317770 318951 383281 373043 378574 381908 382739 389448 353929 393913 866164 900193 623917 521218 342623 338650 394526 393699 401542 407747 401919 404576 446086 444277 779099 814909 40.85 67.9 2
10:17:58 2023-09-28 463631 466723 103820 102671 171909 175797 185411 184254 104868 103224 128923 130097 158787 163532 491834 525958 1280987 1266938 489024 504828 144287 128277 150985 152792 184920 178826 168902 169847 105838 104515 329130 296483 863586 869347 238514 237760 315947 319220 382136 375359 378501 378885 384498 387710 355720 392098 864654 911809 622131 520481 342731 337559 395153 391589 401004 408963 398872 405474 441989 444008 784053 814048 40.85 67.9 2
10:17:59 2023-09-28 469244 464854 103738 104333 171202 176096 185552 185016 104328 103301 128744 130130 158610 163832 491007 523108 1270909 1261346 486629 504828 144189 128277 150239 153284 184790 179426 168601 170421 105691 104867 330359 297500 870521 871232 237811 238032 315658 318501 385008 373043 377365 378812 384498 390613 351866 390955 865623 906509 616770 522171 345084 338199 393204 394181 403822 409395 396448 404069 444832 444319 785970 816365 40.85 67.9 2
10:18:00 2023-09-28 466495 468042 103787 104554 171159 176730 184964 185275 104660 103477 128531 130855 158501 159658 492238 523072 1287422 1274313 488257 504828 144828 127854 151191 152901 185179 178860 168868 169965 103356 104548 330065 296483 863864 866205 238549 237926 315502 319329 382672 372782 375069 378921 385346 387674 351902 387443 864654 910488 621309 525853 345753 336542 395746 393146 403444 406785 396556 405474 444381 445711 782831 811703 40.85 67.9 2
10:18:01 2023-09-28 470773 464818 106352 104295 171236 176008 185552 184465 104646 103301 128923 130097 158753 161469 490624 523072 1279171 1261383 486875 504670 144557 127854 151123 152792 185438 182570 169170 170048 105872 104444 327923 294641 865431 873705 238874 237478 315286 321216 384428 374126 378357 378776 386367 387533 351578 391362 864004 904805 625659 522806 344706 338338 396052 394880 399809 407105 396592 407056 446936 443004 786319 814048 40.85 67.9 2
10:18:02 2023-09-28 466490 465508 106202 104227 170962 176131 185552 184758 104328 103257 128923 130398 158753 163718 490278 528846 1294899 1266938 481069 504900 144758 127731 151678 152512 185438 182278 169287 169460 105872 104340 330065 295766 868403 868118 239325 236093 315947 317761 384431 373079 376798 382719 383348 386521 351902 392509 867110 911967 624209 525627 342623 336542 396705 391971 401040 404691 400711 405791 444345 446163 777172 811519 40.85 67.9 2
10:18:03 2023-09-28 470846 466092 103844 102488 171635 175955 185931 184841 104868 103301 129171 130130 159079 163567 493235 531192 1279130 1253930 484468 507529 144321 128154 150343 152792 185179 178860 169222 169999 105872 104548 330359 297464 878053 874945 238884 236058 315983 318501 382977 371963 378538 381910 382167 387745 351866 392171 866200 901250 621773 522806 342068 338104 394249 393110 401259 406500 401314 403680 442893 441693 776521 815179 40.85 67.9 2
10:18:04 2023-09-28 466518 466271 106322 102526 171236 176166 185552 185016 104328 103289 128565 130422 158753 163868 491738 532049 1287480 1266816 486875 504936 144155 128243 150639 152792 184920 179019 168868 169999 105691 104723 328194 299926 862888 866820 237847 236459 315983 318051 382100 374199 376197 381100 380990 387710 353965 387479 869465 916998 615341 524997 343558 338508 393793 394009 403675 406323 401132 403460 441989 444355 772564 815206 40.85 67.9 2
10:18:05 2023-09-28 469959 469043 106318 104367 171232 176166 185552 185310 104581 103386 128957 130431 158753 163868 492507 527803 1272750 1259554 489455 504972 144527 128786 150504 153113 184920 179177 168601 170539 105657 105090 330359 300138 859300 873705 237041 237226 315947 317979 383317 371928 376268 378207 382131 388868 351794 389744 865881 905446 625659 519672 344537 338341 392207 393146 400442 408963 396628 402465 442928 444530 782867 815206 40.85 67.9 2
10:18:06 2023-09-28 468895 467657 106137 104295 170892 176730 184964 185311 104328 103386 128531 130553 158501 161841 492201 528067 1282007 1261383 484701 504900 143956 127854 150135 153003 184790 179143 168751 169999 103291 104548 329130 297428 858567 871907 238671 236709 315802 319293 384288 374126 377922 380955 382561 389544 350517 387263 867110 909320 621309 525595 345028 336944 392172 394289 401076 404938 396628 402604 444244 444355 777073 815206 40.85 67.9 2
10:18:07 2023-09-28 468931 468787 106244 104265 171236 176166 185552 184887 104360 103321 128923 130130 158753 163603 491738 523108 1279130 1263215 487529 504900 144323 127888 151123 152697 185179 182421 168902 169847 105872 104548 330065 296239 863863 873705 237811 236459 314137 316837 382672 373070 376233 378885 384498 387132 349675 389780 863392 904805 616770 522806 344706 334556 394562 394324 399493 405328 396168 404642 447009 444277 787178 813900 40.85 67.9 2
10:18:08 2023-09-28 469168 467148 103743 102488 171091 176237 185411 185135 104328 103289 128923 130431 158644 163868 492179 527290 1293979 1268814 482539 507529 144551 127854 151712 152758 185438 178985 169170 169847 105872 104483 331000 296448 869375 868732 238919 235729 315058 317725 380959 372520 375896 382178 383277 385372 351794 387515 865881 914588 621416 522671 342623 335530 395746 391936 400723 404055 396628 405474 442061 443004 777073 811666 40.85 67.9 2
10:18:09 2023-09-28 467509 466266 106386 102493 171782 175885 185942 184465 104328 105819 128992 130097 158820 163453 492507 525775 1281024 1265014 489024 504936 144423 127888 151191 152826 185438 179143 168902 169999 105691 104548 329130 297464 874429 872468 237408 236258 315502 318744 382801 373114 377933 378812 382703 385337 353965 390664 864396 911624 612357 519563 342514 336471 395010 393173 401542 407249 396448 404069 441570 440423 784016 813434 40.85 67.9 2
10:18:10 2023-09-28 466495 468574 106284 104194 171232 176448 185552 185134 104796 103315 128957 130553 158787 163939 493589 534937 1287480 1265014 486875 505008 144527 128518 150605 153113 185179 179461 168902 170539 105618 104946 332564 301061 863361 869384 237811 235729 315983 315744 382708 373936 375069 378885 380456 387710 351866 387371 866237 913941 622759 524364 343558 338615 392136 390766 401076 405328 398908 401255 441989 445473 774870 814048 40.85 67.9 2
10:18:11 2023-09-28 470106 468718 106137 104363 170926 176730 184964 185570 104295 103418 128531 130855 158501 160237 493706 527664 1287495 1276128 489024 504972 144423 127888 151468 152758 185308 178860 168936 170033 103226 104548 330065 297183 865789 869433 239544 236213 314327 319402 383342 374126 376245 378668 383170 387939 350800 388744 864004 915568 618409 525632 345519 337621 393936 391900 401922 404691 395297 403533 441701 444008 781721 811703 40.85 67.9 2
10:18:12 2023-09-28 472693 468859 106128 104337 170693 176607 185258 185570 104295 103509 128868 130553 158644 164090 492507 531228 1284414 1259517 483258 507901 144155 127854 150672 152731 185308 179143 168936 170033 105652 104548 332247 297500 864037 872468 237811 235729 315502 318051 382136 372543 377424 378921 381025 386251 348586 386826 863682 901474 622759 525853 342104 336578 393382 394324 399809 404055 396628 403064 446972 441777 776618 816291 40.85 67.9 2
10:18:13 2023-09-28 472971 467549 103753 102351 171482 175990 185967 184876 104328 103257 128957 130130 159040 163603 493683 526919 1281970 1265014 488677 504720 144551 127731 151573 152546 185438 182314 169473 169460 105760 104132 330703 296031 872574 874011 237077 235729 315058 316802 382530 373070 376762 378812 382739 384192 349639 389744 862133 905446 621595 522436 342345 334521 395746 391971 400409 405292 396556 404899 444598 440009 781684 811703 40.85 67.9 2
10:18:14 2023-09-28 468706 468677 106317 102242 172055 175604 186334 184301 104678 105717 129296 129708 159293 163267 495449 532121 1276406 1254822 488331 507901 143956 127888 150343 153250 185049 179143 168902 170033 105579 104580 331303 300175 858136 875562 236876 235002 315983 315383 382100 371667 377365 378207 379853 387132 350450 390076 866926 904973 616585 519527 343070 337962 394421 394567 401259 406963 398763 401073 444598 440387 778296 815760 40.85 67.9 2
10:18:15 2023-09-28 467156 468904 106210 104185 171509 176008 185552 185099 104581 103289 128834 130431 158787 163789 494748 527062 1282007 1270693 490529 505008 144627 128271 151123 152901 185308 179177 169321 170033 105760 104769 329130 297500 868015 871232 236310 235729 314615 317979 380959 373638 375069 377072 381863 385407 351830 386790 862207 912004 615341 519745 343558 335530 393347 392062 400442 406535 395890 402465 440292 444530 784053 810442 40.85 67.9 2
10:18:16 2023-09-28 471656 469012 106318 104219 171232 176131 185552 185016 104295 103301 128923 130308 158753 161613 495179 527664 1276406 1264114 492511 504972 143956 128243 151123 153250 184920 179143 168902 170539 103193 104515 332247 297464 857753 876114 239205 236178 313337 318058 384973 373033 378191 377459 382865 387498 348933 389851 863356 902851 624209 522543 345519 337584 392100 393074 400975 405257 394114 402246 445227 440387 786319 814048 40.85 67.9 2
10:18:17 2023-09-28 470440 471584 106021 104439 170625 176730 184893 185570 104295 103619 128497 130732 158501 159837 493204 529158 1291190 1274313 486112 507865 144255 127820 151434 152758 185438 179109 169405 169999 105872 104548 331000 296937 864191 868732 237408 235495 313623 318501 383071 373862 376319 378848 382167 384192 349639 387679 864654 915883 624507 525853 342586 334450 394213 390730 400687 402821 395261 403350 441665 444277 780800 810870 40.85 67.9 2
10:18:18 2023-09-28 471839 468931 106210 104227 171509 176126 185552 185016 104629 103301 128957 130308 158787 163567 494712 530036 1281698 1265014 489024 508972 145023 127581 152235 152554 186219 177634 169875 169745 106103 104243 331303 296299 873470 876187 236640 234967 314579 318501 381182 373188 376161 377567 380385 385489 348586 390961 861486 901474 616770 519709 341551 334556 395153 391279 399844 405257 395854 404289 441390 442030 779399 811629 40.85 67.9 2
10:18:19 2023-09-28 469169 469084 106141 102454 171236 176413 185517 185016 104328 103333 128710 130520 158787 163904 493975 535204 1291153 1266816 483295 508619 144289 127731 151225 152618 185438 178826 169439 169999 105691 104483 332247 297464 866565 869999 236345 234011 315502 315383 381990 371928 377156 378812 378385 385760 350167 388633 866889 916254 622759 523400 342340 336436 393793 392340 402111 405957 398763 402246 439911 440387 771906 811703 40.85 67.9 2
10:18:20 2023-09-28 472038 468904 106427 103987 172055 175569 186334 184476 104901 103236 129171 129708 159150 163417 494712 534937 1276406 1255715 489024 508655 144527 128237 150605 153007 185179 179710 169170 170505 105584 104913 331303 300138 865739 876596 236274 234769 315724 315744 380959 373070 376197 377603 378720 385372 349076 387479 865881 900230 615176 519269 341612 336578 391861 391314 400126 406500 396592 400579 441989 440081 779285 814048 40.85 67.9 2
10:18:21 2023-09-28 468091 469120 106103 104227 171202 176166 185517 185311 104295 103398 128834 130520 158787 164134 494792 530445 1285653 1265014 488331 509374 143689 128243 150135 153318 184368 179710 168601 170929 105856 104867 332247 301061 858836 873148 238866 235414 314327 315636 384973 374126 375906 378329 382796 386921 349460 387568 867110 911847 619859 524033 343558 338541 392472 390730 400406 404055 395890 399231 441079 441693 778178 814048 40.85 67.9 2
10:18:22 2023-09-28 473027 471584 106115 104126 171202 175850 185552 185016 104295 103206 128799 130130 158753 163832 495449 528410 1273332 1264114 493914 508655 143822 127854 150135 152837 184920 179551 168902 170539 105657 104515 333517 299183 861914 874666 236274 235694 313147 315816 381797 372018 377156 376205 381025 385372 347221 386173 862097 902851 622759 521291 342623 334486 392472 391900 400409 404938 396926 400891 444272 441777 788216 813900 40.85 67.9 2
10:18:23 2023-09-28 475623 472250 106137 104202 171232 176726 185552 185570 104629 103366 128834 130520 158787 163904 494325 532049 1282007 1259296 485044 508365 144219 128004 151814 152939 185403 179358 169337 170403 105995 104450 329776 298929 866643 874945 236971 234208 314137 315816 382801 369781 376355 378776 378755 384764 346420 387642 867110 905446 622759 525853 340519 337548 392172 393110 400409 402505 396484 401182 441737 442030 774210 815206 40.85 67.9 2
10:18:24 2023-09-28 474138 469152 106137 102384 171271 176166 186073 185016 104328 103269 128957 130308 158820 163603 495449 528882 1281970 1265014 489024 507901 144658 127608 151678 152301 185438 182314 169708 169729 105872 104100 330703 296483 878119 875539 235945 234734 314137 317938 381182 371981 375069 377036 380385 384677 347465 389537 862742 907556 616770 521072 343070 336430 394105 393451 399135 405957 398055 402852 441881 440786 780504 811663 40.85 67.9 2
10:18:25 2023-09-28 469959 468976 106142 104160 171232 176166 185552 185134 104581 103333 128923 130520 158787 163868 495062 536486 1294899 1267718 483295 509447 144828 128025 151678 152690 185438 182350 169439 169999 105726 104665 329130 297464 872355 871232 236310 233487 314836 317530 381182 371336 376355 378812 381177 384677 349112 385052 865881 911967 621309 525108 341054 334556 393382 392340 400975 402505 396556 402429 439292 441200 772491 810479 40.85 67.9 2
10:18:26 2023-09-28 468111 469192 106137 104016 171743 175850 186073 184887 104328 103236 128957 130097 158820 161059 497289 529627 1282007 1269716 490912 509411 143956 127820 150343 152792 185308 179109 168936 170033 103231 104372 332247 297500 862957 873558 237518 234758 313593 315491 382260 374126 377350 376026 382526 386267 349496 388468 862060 908000 616770 519540 343558 337346 391550 391232 400409 404655 394114 401036 437951 441718 784016 809257 40.85 67.9 2
10:18:27 2023-09-28 469107 472918 106068 104219 171202 176413 185552 185440 104295 103463 128834 130553 158787 164054 495449 535960 1285653 1265014 488677 509411 143689 127854 153901 153144 184920 179177 168902 170539 105477 104580 330657 301773 856686 871232 235910 234208 314615 314712 380959 371632 375218 377603 379033 385337 348550 386270 867110 911286 622759 522843 342340 336271 392195 391232 401542 402821 396168 401481 439041 441777 776618 811519 40.85 67.9 2
10:18:28 2023-09-28 471389 472918 106029 104215 170930 176726 185552 185570 104596 103289 128531 130765 158501 159938 495449 527326 1286239 1276128 491461 507575 144419 128004 151956 153045 185438 179482 169572 170437 106030 104626 332247 297135 865326 869853 235875 234734 312233 315816 381721 372888 374048 376434 380421 385218 347501 385083 862133 914588 618409 524735 342104 333947 392172 392340 399809 402856 395802 401182 439041 440387 781131 811629 40.85 67.9 2
10:18:29 2023-09-28 477013 471847 105926 102488 171202 176730 185552 185570 104295 103192 128531 130553 158644 164010 495449 532013 1285653 1261346 486185 509411 143956 127820 150343 152792 185438 179143 169170 170033 105584 104548 332247 299219 865789 874945 236274 234011 313659 315347 380959 369889 375255 378207 378685 384192 345414 386013 866274 910261 618409 525816 342583 337382 393584 391864 401542 403606 398055 400680 444562 442030 774246 816365 40.85 67.9 2
10:18:30 2023-09-28 476159 471702 106142 104016 171232 176131 185552 185134 104581 103224 128957 130341 158820 163638 496152 528618 1282007 1265014 486557 509411 144627 128059 151468 152690 185438 182314 169473 169999 105691 104282 328849 296483 886749 875357 237518 234174 312233 317530 381182 369889 376889 376506 380421 384677 345899 385088 859659 902888 624209 521255 342340 333830 393382 390730 397034 402856 394078 402144 441953 438536 781684 811666 40.85 67.9 2
10:18:31 2023-09-28 471620 469192 106137 103873 171530 175569 186073 184465 104646 105683 128957 129675 159040 163417 496585 536754 1278265 1253930 487639 510167 143922 127643 150343 152758 184920 179143 168936 170033 105856 104483 331303 300175 861848 878679 237518 234679 313886 315564 382530 372770 377922 377158 378925 385689 347079 388744 865881 901302 618200 521057 341612 337621 392472 392340 396961 402856 396168 399231 439041 439440 776521 811666 40.85 67.9 2
10:18:32 2023-09-28 469440 472584 106137 101927 171782 175604 186073 184500 104328 103186 128957 130008 158820 163567 496856 531228 1283498 1266975 490912 509807 144189 127820 150343 152697 185438 179143 169439 170033 105618 104307 332247 299219 865163 874945 236847 234174 313147 315780 381182 371407 376889 375306 378685 384677 348586 387826 861486 901511 618200 518902 340519 334252 390966 390129 399280 404090 394078 400324 440489 440535 785970 809146 40.85 67.9 2
10:18:33 2023-09-28 475586 472918 106103 104083 171504 176162 185552 185311 104629 103257 128957 130341 158787 163868 496856 528811 1272787 1261420 493457 509120 143752 128038 151360 153079 184814 179642 169303 170708 105668 104483 330359 299775 861370 876187 236513 234570 312233 315227 380923 371945 376052 374181 378720 384764 346177 386434 862170 902851 612482 518902 341551 336595 391917 390730 399280 404090 395522 396497 440314 440750 784053 814048 40.85 67.9 2
10:18:34 2023-09-28 473504 473177 105926 102530 171049 176730 185293 185570 104295 103289 128531 130978 158753 159871 496504 528067 1289359 1276128 491112 509411 143956 127820 150571 152826 185308 178985 169439 170033 105545 104132 332247 297464 866241 870615 237350 234174 311724 316073 381182 372018 373484 375905 378755 384677 346978 383958 864006 918329 615509 525034 343070 335682 394141 392303 401542 404779 395655 400114 439292 440352 779435 811663 40.85 67.9 2
10:18:35 2023-09-28 477022 472775 106034 104190 170926 176730 185258 186280 104263 103366 128565 130553 158644 164241 495449 534937 1284740 1259554 486185 510167 144227 128059 150537 152901 185438 179143 169405 170539 105511 104594 334470 299715 865902 874325 235580 233255 313147 315744 382530 369889 374916 377639 379033 385760 344859 385450 865881 905446 623036 525853 341612 334216 390656 391625 399844 403677 394982 399376 441989 439153 773661 814627 40.85 67.9 2
10:18:36 2023-09-28 468859 471847 106103 104016 171202 176166 185552 185440 104328 103230 128565 130341 158787 161841 494594 532121 1294899 1266975 485081 509447 144423 127643 151400 152546 185438 178860 169473 169999 103379 104035 329776 297392 868902 873769 238191 234679 311948 315708 378930 372507 375072 378063 381141 383348 346835 386086 863392 909108 612482 525595 341612 333685 392136 391232 399280 403110 394114 401036 437193 440440 774833 809293 40.85 67.9 2
10:18:37 2023-09-28 474366 471991 105990 101922 171271 175876 185552 185311 104328 105898 128957 130097 158787 163638 496856 534687 1281024 1255715 486222 510565 143956 127643 150343 152826 185308 179143 169170 170033 105511 104132 331303 300175 868491 877910 237182 232088 313183 315227 381721 371750 376889 377036 379033 385218 346177 385052 865609 898734 616770 521993 340644 334486 392472 391785 396925 403677 395297 401518 439077 437598 776618 811556 40.85 67.9 2
10:18:38 2023-09-28 468665 470703 106103 104050 171232 176166 185552 185440 104596 103192 128744 130341 158787 164134 497561 536192 1287207 1267718 489024 509047 144151 128004 153308 153045 185367 179642 169371 170674 105819 104769 333517 302268 875494 871086 237182 233221 314101 313720 381721 373452 374806 375834 378428 385489 347465 384774 865881 909284 621309 522769 340644 334521 391328 390644 400409 404246 395261 396353 435754 441827 771360 810442 40.85 67.9 2
10:18:39 2023-09-28 474206 473181 106034 102320 171202 176131 185552 185275 104295 103269 128799 130130 159006 163832 496856 531192 1270872 1258586 492375 510528 143655 127854 150135 153003 185179 179710 168834 170539 105482 104515 333517 300842 858741 877417 234851 233453 312197 313518 382801 369889 375181 373585 379033 385760 345343 385083 865237 906263 621309 519577 341612 337144 391328 392303 399135 405957 395618 399091 439875 439440 780540 815179 40.85 67.9 2
10:18:40 2023-09-28 476941 473837 103599 104194 171049 176660 185517 185570 104627 103483 128861 130813 159092 159803 496745 534609 1287346 1265595 488877 510309 143888 127785 150571 152758 185438 180606 169773 170403 105662 104307 331303 299926 866440 876187 236847 232734 312197 315227 382801 369853 373447 376470 379033 385760 346610 385376 864654 902815 621309 525480 341127 336193 392472 391279 396997 403110 396926 398704 441570 438751 773194 811703 40.85 67.9 2
10:18:41 2023-09-28 474439 472513 106068 102068 171461 176131 185552 185275 104328 103269 129137 130308 158787 161727 495364 528032 1278228 1265014 486593 509411 143956 127574 151157 152618 185438 179109 169439 169999 103166 104003 331000 296901 872715 879928 237182 234679 310677 317457 381073 369637 375603 375163 381949 383312 346782 386397 858941 902815 622759 521020 342097 333613 393863 392340 396889 404246 395802 401000 437808 436834 780394 810442 40.85 67.9 2
10:18:42 2023-09-28 470769 473577 106068 103983 171202 176131 185552 185405 104295 103277 128799 130308 158787 163868 496856 535815 1292863 1265914 484737 510528 144155 127398 151434 152452 185438 178826 169674 169813 105804 104068 331303 297464 876848 872468 236680 231950 312197 315191 379002 372018 374048 377265 378961 382344 345899 384758 863356 909247 621309 524364 339680 335718 393584 390644 399280 403110 395261 400251 439829 438974 773194 811700 40.85 67.9 2
10:18:43 2023-09-28 468521 473668 106068 101922 171624 175525 186073 185016 104596 105717 128923 130097 159260 163682 494860 532013 1281933 1265014 490110 510237 144385 127581 151576 152765 185958 179040 169689 169930 105814 104418 331893 299563 877990 876187 236179 232053 311688 314969 378338 371764 376016 374146 379033 381773 345899 386982 860231 905446 621309 518865 341127 335501 391825 387826 396889 402540 395241 399622 437856 437755 780540 808646 40.85 67.9 2
10:18:44 2023-09-28 471703 473850 106034 102246 171202 176131 185552 185275 104295 103269 128923 130520 158787 163904 494128 536228 1291190 1266816 485424 510528 144423 127432 151434 152267 185438 178578 169405 169965 105623 104068 330359 299219 869657 871907 236179 231788 312197 314712 378966 372018 374048 376434 377859 382344 345934 384465 865237 913141 612482 523400 339680 336193 393547 389875 396529 403250 398055 399477 436615 437777 770231 810405 40.85 67.9 2
10:18:45 2023-09-28 468859 473177 103730 101922 171747 175569 186334 184981 104836 103224 129110 130693 159599 161279 498267 531941 1283686 1268546 493914 510743 144088 127663 150605 152758 185438 179006 169723 170403 105623 104307 332247 298929 873212 876187 236179 232734 311688 314712 379002 372806 375749 374146 379033 382380 346420 385413 859497 906728 616585 518133 341127 333830 392472 387790 396925 402821 395522 396461 434757 438099 783696 806893 40.85 67.9 2
10:18:46 2023-09-28 468859 473846 105887 104088 171202 176131 185552 185405 104295 103269 128834 130520 158787 163939 495328 537396 1287422 1267718 488331 510926 144155 127608 150884 152758 185438 179143 169405 170033 105584 104307 334372 301097 865296 874391 236847 234679 313337 313612 378894 373033 373903 375163 377112 383312 346800 383994 864654 910642 611053 523661 340292 334521 391881 387790 399280 403677 396742 396281 435285 439440 769649 809220 40.85 67.9 2
10:18:47 2023-09-28 474475 473668 106034 101997 171470 175845 186073 185016 104295 103168 128799 130345 158787 164019 495594 536192 1278221 1255715 486629 510926 143822 127643 150343 152758 185179 179143 168902 170539 105516 104307 330359 301445 861166 880024 236013 232019 312891 313756 381182 369889 376016 374146 377859 384371 344789 385010 863392 892497 618200 517329 339680 334450 391459 391232 396295 402540 396926 399054 440489 439961 778509 811482 40.85 67.9 2
10:18:48 2023-09-28 472055 472097 105887 104016 171159 176413 185552 185570 104596 103269 128923 130520 158753 164054 495594 537809 1287480 1267718 486593 510670 144527 127581 152891 153045 185367 179607 169572 170826 105707 104450 330005 302733 869939 873668 236179 232019 313111 312767 378785 372588 373147 374181 376690 383526 345414 382909 864654 910606 619859 522399 339680 337071 390224 387862 399280 403110 396364 396038 437893 439440 771360 810442 40.85 67.9 2
10:18:49 2023-09-28 475166 473846 105887 102242 171202 176166 185552 185275 104295 105751 128923 130308 158820 163868 495630 537893 1272750 1257504 492375 510926 143689 127608 150135 153003 185179 179426 168902 170539 105477 104100 330359 301987 862996 879928 234851 232019 312197 313499 381182 369853 374879 371910 376725 383526 343343 385046 864006 900968 606720 518839 340644 336668 390739 391087 398593 405386 396216 398524 436651 435865 778178 811431 40.85 67.9 2
10:18:50 2023-09-28 468859 473129 105853 101922 171189 176126 185552 185323 104199 103366 128683 130873 158686 161913 498267 539799 1287369 1266667 490341 510780 143888 127608 150239 152724 185191 179573 169303 169999 105482 104132 333517 300911 864487 873049 234851 231984 312233 311854 379038 372018 372321 374146 376124 382917 345343 382441 864004 908605 622578 521255 339199 333516 390224 387754 397034 403110 396364 395166 433844 438751 769790 809257 40.85 67.9 2
10:18:51 2023-09-28 477013 473850 106034 102055 171049 175850 185552 185275 104295 105864 128710 130308 158787 163832 495400 536156 1272787 1254822 489419 510926 143457 127608 150239 152792 184920 179143 168868 170033 104064 104100 334254 300842 860755 881180 234706 234019 311948 313576 381110 369709 375603 375736 376546 383348 346537 382873 860803 897618 618200 516563 341090 336321 390224 390956 396925 402540 394645 397958 436366 437755 779285 811629 40.85 67.9 2
10:18:52 2023-09-28 468859 473493 105883 104016 171168 176131 185552 185440 104295 103360 128710 130341 158787 163904 495594 532049 1281669 1268740 493806 510926 143922 127608 150343 152486 185438 179177 169405 169999 105477 104100 335568 299890 872301 874945 234851 232019 310273 313791 379038 372018 373748 372432 378730 382344 345343 383055 857121 901474 621309 516599 340644 333830 391641 387754 396997 402259 394013 399943 436656 437848 783733 810545 40.85 67.9 2
10:18:53 2023-09-28 477008 473181 105853 101927 171198 176131 185552 185016 104246 105751 128834 130166 158586 163868 495594 535960 1270909 1257692 493457 510634 143719 127615 151326 153045 185108 179642 169303 170674 105599 104418 333517 301804 859270 879928 234685 231984 311724 312803 381182 369673 373411 374144 376725 383526 345876 382909 859586 900193 618409 516599 341127 333469 388029 390956 396925 403677 392198 395130 436508 436798 781721 811017 40.85 67.9 2
10:18:54 2023-09-28 471656 472342 105853 103949 170896 176166 185387 185570 104088 103236 128497 130524 158573 164205 495594 531603 1282007 1272501 494309 510926 143723 127520 150343 152652 185179 179109 169170 170033 105443 103686 332247 299926 865727 873705 234851 232019 310273 313756 378966 372543 371796 374144 378730 381808 344824 381574 860219 910939 621309 519577 341369 333722 391881 387646 399135 404743 392922 399128 436766 439440 782867 809243 40.85 67.9 2
10:18:55 2023-09-28 483626 472097 103599 101927 171083 176008 185552 185016 104484 103333 128896 130389 159092 159455 499329 531905 1273481 1262890 493660 510780 143423 127574 150135 153037 184920 179710 169235 170979 105375 104307 330359 301987 856840 879928 234520 232019 311996 311854 381182 369817 372920 374144 377292 383562 345632 382748 858941 899558 619859 518133 341369 333794 390224 391232 396925 403677 391921 395166 437987 436798 783659 811054 40.85 67.9 2
10:18:56 2023-09-28 475623 472387 105673 104050 170659 176730 184975 185570 104088 103431 128284 130586 158610 160228 497730 530409 1288409 1274313 490415 510926 144051 127398 150343 152546 185438 179109 169439 170033 105511 103932 332247 297464 873911 871907 236107 234349 311910 314203 378857 369673 369488 373741 378853 383228 346292 381683 859549 911286 611053 525108 341340 333036 392195 387826 396961 400990 393419 400784 435896 438099 776521 806893 40.85 67.9 2
10:18:57 2023-09-28 474297 474521 106261 102072 171490 175977 186097 184841 104295 105791 128923 130166 159150 163682 499647 535023 1281933 1265014 490146 512604 144521 127276 151678 152267 185958 182535 169826 169695 105511 103686 331351 297500 880021 875571 234851 233618 310273 314083 377792 369817 374085 373026 377859 378967 345876 383905 857121 905446 615341 519540 339680 333830 391328 387718 395737 403677 393090 396353 436154 435503 780540 806285 40.85 67.9 2
10:18:58 2023-09-28 468931 472128 105780 101927 170930 176131 185552 185016 104295 103257 128531 130130 158787 161841 495630 538603 1287346 1265014 486911 510597 143952 127581 151333 152807 185438 179075 169337 170437 105780 104243 332921 300666 875688 874945 234851 232706 311724 312803 378663 369637 372439 374110 375596 380633 343343 381610 864654 906683 619859 521255 338719 335718 391328 387790 396961 402508 396083 396353 436548 436513 768523 806893 40.85 67.9 2
10:18:59 2023-09-28 475893 472311 106068 101641 171782 175411 186334 184465 104295 105751 128744 129810 158787 163567 495666 537809 1276406 1252111 490252 510926 143822 127432 150135 152652 185179 179109 168902 170033 105443 103654 334470 301061 861665 879777 234598 232706 311724 312767 379038 369556 374085 373621 376124 382344 345632 383884 862742 897735 611053 518471 339680 335682 387921 389875 395521 404174 394462 396793 435896 435915 778178 810442 40.85 67.9 2
10:19:00 2023-09-28 468931 473528 105707 101641 171079 176131 185552 185323 104484 103333 128717 130422 159249 159489 498267 540563 1285542 1264865 490816 511901 143423 127608 150135 152652 185438 179414 170999 169999 105375 104068 332564 302629 864825 874945 234332 233034 311251 311310 379002 369889 369668 374829 374471 382005 343308 378538 862170 906683 618409 520886 338479 333830 388029 387445 396961 402846 394645 396548 435534 436798 769104 808683 40.85 67.9 2
10:19:01 2023-09-28 477008 472351 105780 101856 170930 175604 185552 185016 104263 105717 128531 129975 158787 163868 495738 536982 1272787 1254822 491643 510926 143457 127432 154046 152512 184920 179177 168902 170269 105409 103719 329060 301134 866191 881180 234634 233290 311439 313563 378894 369080 373903 374939 375382 381899 344756 381683 859549 897582 618409 517735 340329 333613 388029 390056 396331 403677 393456 396830 437856 435503 777121 810479 40.85 67.9 2
10:19:02 2023-09-28 472881 475865 106011 102068 171065 175955 185376 185299 104263 105717 128531 130341 158753 162069 495594 538982 1286566 1265014 486629 512300 143457 127398 150135 152652 185179 179143 168902 170067 105370 103719 333517 302629 862680 873705 234851 232706 310966 311310 378966 369889 369632 372764 374471 381238 349868 378465 862170 907371 616959 522030 339570 333830 387957 387790 396961 401307 393141 395058 434065 439037 774870 808683 40.85 67.9 2
10:19:03 2023-09-28 481348 472387 106057 101645 170958 175850 185552 185016 104263 105864 128531 130097 158753 163718 495666 535168 1269071 1259517 494579 510670 143634 127581 152649 152841 184463 179642 168801 170471 105599 104035 332564 302917 860574 877929 233789 236246 310020 313118 380659 367310 369596 373088 375596 382380 342636 381144 857121 897582 611053 516599 340644 333794 388029 390129 395701 403110 390467 396867 436615 435503 783101 810442 40.85 67.9 2
10:19:04 2023-09-28 474512 476503 105639 103911 170148 176721 184964 185570 103946 103398 128373 130553 158282 159871 495436 532013 1284740 1273406 493457 510926 143689 127398 150239 152301 185179 178985 168902 169999 105640 103654 331303 299926 870405 872468 234520 236483 308398 312803 378396 369853 369560 373616 377328 380633 344901 381120 860219 913141 623036 522696 341127 332639 391328 387646 396817 400812 390873 396317 434101 439037 778178 809281 40.85 67.9 2
10:19:05 2023-09-28 478294 473533 105707 101645 171198 175604 185552 184770 104199 103236 128717 130031 158939 163956 499684 531941 1283686 1264692 492511 510926 143922 127187 150639 152301 185438 179006 169875 169729 105477 103382 332871 297428 876550 879154 234520 232706 308433 313791 376658 367561 372920 371910 377292 378896 342925 383019 857084 902851 618409 516599 339680 333794 391917 387754 393927 402544 392271 396389 435534 433533 777121 806856 40.85 67.9 2
10:19:06 2023-09-28 473182 473752 105741 101641 170930 175604 185552 185016 104263 105717 128531 130097 158787 163789 495702 537845 1294626 1265014 486185 510926 143752 127011 150611 152301 185438 182314 169321 169881 105477 103557 330065 299147 874054 875455 234670 231839 310966 312660 377987 369673 369524 374039 375118 378791 345243 381291 862170 908000 618409 519745 337470 335718 390224 387172 396610 401343 394948 394816 435534 436150 769458 806893 40.85 67.9 2
10:19:07 2023-09-28 471548 474347 105976 102068 171099 175990 185411 184957 104088 105785 128497 130130 158501 161769 498578 534901 1281061 1267876 494673 510816 143689 127364 150239 152335 185179 179143 168936 169999 105443 103557 334470 300175 863345 874945 233861 233034 308433 312575 378663 369889 369668 373088 376725 380065 343083 378538 857084 901474 619859 516563 339680 333324 389949 386591 396925 403110 391644 395130 433084 436798 781721 805678 40.85 67.9 2
10:19:08 2023-09-28 477585 473788 105707 101914 170926 175885 185552 185440 104121 105785 128531 130735 158501 163939 495666 538638 1284740 1264617 491737 511792 143486 127615 150447 152690 185273 179957 168834 170437 103740 104243 336128 302807 862455 873434 234520 232706 310273 312048 378749 369853 369114 371945 374435 382076 345279 378429 861486 905176 616959 522030 338719 333324 387684 387826 396732 400147 392235 395145 434710 438420 773697 809257 40.85 67.9 2
10:19:09 2023-09-28 478634 475829 105780 101645 170930 175595 185695 185016 104263 105717 128531 129708 158644 163638 499219 530445 1276406 1261420 493733 510926 143452 127432 153973 152546 184920 179143 168751 170033 105297 103557 332247 299890 865376 877874 234520 233034 310150 312731 379002 367267 369632 373880 377859 380884 342528 381574 857706 899011 611053 521057 340856 331597 391881 389875 394302 401093 390837 398669 436615 434389 781648 811011 40.85 67.9 2
10:19:10 2023-09-28 476794 475646 105853 101641 171168 175092 185270 184735 104484 103236 128896 130031 158905 160862 499684 540946 1278110 1255327 493212 512011 143423 127398 154011 152652 184932 179573 169269 170505 104064 103731 334136 301987 864042 880400 233460 232053 310020 310838 378360 368114 372883 373088 373839 380598 342816 378465 858334 892497 615341 516633 338719 333794 387957 387790 395073 403110 391608 395705 433844 434785 779285 809293 40.85 67.9 2
10:19:11 2023-09-28 473456 474893 105785 101860 170892 175973 185352 185016 104088 103269 128462 130097 158720 163868 495666 532085 1281669 1268777 494542 511649 143423 127242 150135 152346 185179 179109 168902 169794 105336 103557 334490 300138 869035 876077 233173 232926 310894 311711 378216 369709 369488 372943 375945 379888 345487 377753 857890 908605 611053 521057 340292 332243 388029 387754 396925 401307 390285 394816 435538 436762 779399 806856 40.85 67.9 2
10:19:12 2023-09-28 480660 475856 105981 101822 171065 175674 185931 184981 104231 105649 128497 129675 158753 161506 499684 530409 1278228 1261346 491811 510926 143490 127276 150239 152030 185179 179143 169136 169965 105370 103453 333251 296874 869601 879154 233825 232053 309142 313243 377807 366457 369632 373880 377557 378932 341780 381537 857890 899910 619859 518133 338719 331740 392203 387790 393026 401307 391644 396353 434030 433165 777073 806856 40.85 67.9 2
10:19:13 2023-09-28 473063 473752 105643 101645 170922 175569 185552 185016 104160 105683 128497 129975 158877 163832 495666 534687 1294899 1267718 485892 510634 143888 127160 153035 152165 185438 178916 169958 169862 105599 103590 333191 297104 877043 873705 234585 231565 308363 312731 376371 368230 369524 376232 375225 377732 342564 378321 859622 901474 608194 521181 337212 333288 390224 386519 394517 400446 394013 397014 433012 434034 770012 807093 40.85 67.9 2
10:19:14 2023-09-28 476662 472391 105853 101505 171236 174974 186073 184102 104328 105469 128710 129335 159040 163232 495738 537845 1278221 1253930 489024 512373 143490 127153 152426 152301 184920 179109 168902 169999 105263 103557 327165 300308 871176 879777 234190 231403 311078 311310 378360 367597 372620 371910 373874 378967 342564 381610 862704 894480 618200 518102 337616 333361 387813 387574 393159 402329 392958 395669 435244 432820 774833 811626 40.85 67.9 2
10:19:15 2023-09-28 474475 474459 105677 101645 170659 175850 185270 185194 104166 103301 128559 130276 158686 159489 499684 537404 1285514 1265595 491075 512373 142892 127520 151963 152690 184345 180107 168300 170539 105049 104425 331303 302917 853915 873705 233825 232053 310199 310366 379002 368705 368412 373880 374507 381203 342816 377257 858941 902851 614059 522806 338463 332783 387648 387898 396610 398884 391608 394219 435391 435467 770267 809293 40.85 67.9 2
10:19:16 2023-09-28 482381 473752 105988 101649 171070 175569 185552 185016 104295 105683 128861 129708 158753 163832 495738 531192 1272787 1261383 494893 510926 142993 127276 153975 152301 184638 179177 168834 169999 105263 103414 332247 300138 865020 879928 233866 232926 309579 311676 378821 366314 369452 372679 376210 380723 341288 378429 857282 899308 618409 521057 340161 330469 388029 387862 393338 400673 387470 395130 435285 431424 782469 806929 40.85 67.9 2
10:19:17 2023-09-28 480251 474790 105942 101548 171061 175394 185376 184852 104088 103248 128531 129335 159092 161506 495666 536982 1281669 1255715 488184 510926 143457 127187 153973 152452 185179 179109 168902 169999 105263 103525 334470 300599 865276 875426 234190 231728 308363 310873 377792 365322 369524 371945 374101 378896 340197 380715 859586 894849 616959 519672 337249 332819 387993 387409 391816 398920 392271 395705 436154 439365 769686 808646 40.85 67.9 2
10:19:18 2023-09-28 472990 474902 105746 101505 171049 175254 185552 184430 104263 105582 128531 129269 158753 163302 495738 532157 1278228 1261383 493212 510670 144083 126916 153250 152064 185958 177634 169689 169358 105746 103241 333517 297122 876585 877920 233260 231728 308112 312957 377419 366386 369596 373088 374435 376607 341636 378538 857890 901539 612482 516633 338479 331812 390224 385361 392127 400111 390706 396867 432939 439365 779285 807093 40.85 67.9 2
10:19:19 2023-09-28 477279 473721 105746 101505 171193 174695 185967 184301 104088 105757 128408 129675 158753 163488 495738 539397 1276406 1252074 486629 512373 142967 126977 149962 152301 184920 178950 168868 169999 105229 103525 332564 301847 862845 879232 233260 231205 308433 312048 377792 367008 371759 373088 372720 378896 342262 378429 856478 896645 618409 516633 337487 333559 386794 387445 393338 401307 391644 394512 435534 431609 777073 810433 40.85 67.9 2
10:19:20 2023-09-28 471620 474824 105634 101653 170659 175411 185270 185134 104166 103301 128717 130243 158653 159489 498433 534792 1283686 1268546 495280 512373 143027 127276 154011 152267 185262 179006 168868 169965 105263 103894 334470 300593 869264 874739 232697 231728 307431 310838 376358 368705 369560 372036 374435 377767 342925 376956 857282 906728 616959 513621 337434 331274 387993 385090 395701 400990 387578 395705 432635 433928 779399 805946 40.85 67.9 2
10:19:21 2023-09-28 475893 474459 105876 101571 170144 175604 184964 185275 104088 105830 128284 130097 158282 163868 495702 539018 1282007 1265014 489455 512373 142883 127310 151856 152199 184790 179177 168601 170033 105049 103525 334810 302917 861553 874835 233209 231839 309157 309754 378252 368820 368788 373843 373101 379924 342852 376089 859586 902888 608194 522543 338479 331740 386758 387445 395701 398636 390873 393917 435534 434212 773231 806929 40.85 67.9 2
10:19:22 2023-09-28 477177 476169 105654 101893 170480 176237 184635 185570 103946 103269 128284 130097 158619 159769 495738 532049 1285477 1273983 494266 510926 142967 126977 150169 152708 185179 179109 168902 169999 105297 103382 335423 300357 865601 872468 233424 232053 306931 311564 376358 367008 367269 373088 375560 377767 341780 376655 856478 907964 609624 522806 338719 330505 388029 386247 394481 396550 387614 396867 433048 433837 774796 807093 40.85 67.9 2
10:19:23 2023-09-28 477909 476009 105639 101641 170655 175565 185552 185275 104121 105757 128497 129708 158644 163718 495738 536228 1282007 1258399 488803 512953 143486 127336 150239 152410 185238 179075 169303 170284 103740 103525 331303 300915 869035 875412 234190 231205 308112 311096 376371 364994 368412 371910 373839 381069 340293 378538 859586 897393 610517 519709 337249 332315 387993 387718 391541 397697 391644 395425 436766 438782 769104 808683 40.85 67.9 2
10:19:24 2023-09-28 472990 474427 105342 101571 170114 175674 185411 185016 103946 105683 128462 129708 158644 163904 498578 539433 1290274 1264114 488059 510023 143457 126977 150135 152128 185438 182278 168936 169695 105297 103311 332247 299926 873613 873705 233060 230290 308363 310838 374404 367561 368412 371874 372162 376309 342298 376690 858370 907172 616959 518133 333753 332819 387957 384784 393338 398884 392271 394549 432635 431407 767827 806260 40.85 67.9 2
10:19:25 2023-09-28 477274 473752 105565 101505 171049 175254 185861 184558 104166 103172 128394 129675 158653 163920 498470 540200 1276202 1253538 494542 512736 142993 127329 153725 152554 184814 179109 168868 170033 105083 103414 338164 302342 861705 879777 231973 231403 308363 309634 377828 366457 369524 369835 372198 378932 341515 377825 857890 892461 615509 516633 338479 331776 386214 387136 393302 400709 387542 393323 435534 439474 778259 808683 40.85 67.9 2
10:19:26 2023-09-28 475929 475934 105879 101632 170114 175569 184964 185311 103914 105898 128106 130097 158249 161841 495774 532121 1282007 1274313 494579 510926 142993 127011 154011 152023 184920 182385 168936 169999 105229 103241 334470 300132 868177 874798 231759 231804 308452 310731 376250 368525 368233 369727 374257 378155 342780 378191 857282 906683 614059 519600 339199 330701 388029 386247 395701 398778 387542 395705 433048 434176 776189 806285 40.85 67.9 2
10:19:27 2023-09-28 480251 475829 105942 101582 171065 175394 185517 184723 104192 103325 128408 129411 159116 163884 498542 532013 1274276 1262890 493696 510926 142993 127011 153795 151996 184920 178826 168868 169999 105156 103241 334470 299926 865897 879154 232733 231205 306969 311345 377526 365059 368968 372036 375297 377767 339684 378393 855189 897574 618409 517365 337762 329738 388029 387136 392127 398884 387578 396585 436149 438746 779399 805714 40.85 67.9 2
10:19:28 2023-09-28 475183 477215 105492 101571 170148 175560 185387 184758 103946 105683 128373 129610 158501 163677 495774 535997 1291190 1269213 488420 510670 143585 126950 150239 152165 185403 179040 169337 169862 103740 103311 332247 297248 871491 871232 233496 230648 308669 311569 375194 366421 367305 373880 374400 378658 341263 377221 855837 904805 608194 521291 336736 329809 388029 384820 392163 396514 390743 396304 432976 439748 767980 806519 40.85 67.9 2
10:19:29 2023-09-28 473027 474969 105673 101364 170965 174869 185552 184430 104192 105610 128531 129237 158753 163302 498578 537513 1277322 1261383 490912 511649 143689 126176 150239 151326 185438 182207 169439 169460 105156 102959 331303 297536 875115 877463 232009 230684 306931 312011 373808 365358 369596 369943 373017 375190 340712 378393 856674 898662 612482 516633 337249 330773 387957 383094 391541 399515 387578 395108 431007 433016 778731 806388 40.85 67.9 2
10:19:30 2023-09-28 473951 475229 105454 101513 170118 175569 185106 184816 104063 103269 128360 130031 158686 164186 498470 542756 1285514 1264692 489419 510059 142993 127126 153760 152554 184849 178985 168834 170033 105049 103241 332564 302122 877972 872468 232044 231043 308398 309634 376129 367597 368081 372036 371050 377767 342586 375525 858978 904165 614059 519305 337010 331812 385021 384784 394517 397697 387614 392103 432098 433533 770267 806285 40.85 67.9 2
10:19:31 2023-09-28 478634 475198 105411 101364 170148 175289 185258 184465 103914 105649 128284 129610 158501 163567 498615 537513 1269071 1256799 495353 509271 142860 127045 153832 152267 184403 179177 168635 170033 105083 103382 334810 302232 869083 880554 231363 230901 309178 309285 377117 365251 368788 369655 372021 378755 340401 376956 856674 896304 608194 516633 338479 330701 385057 386555 392127 399653 386889 392731 433169 439365 778259 806893 40.85 67.9 2
10:19:32 2023-09-28 481358 477666 105727 101510 170751 175359 185152 184946 103914 105723 128250 130177 158619 161799 498506 536982 1281933 1259221 489024 512373 142959 126944 153940 152233 184920 178826 168868 169695 105161 103241 334254 300812 869795 876187 232697 230577 306931 309860 376658 364476 366940 373088 372127 377732 338552 376655 856815 897574 616959 521218 335677 330701 386758 387682 391506 396444 389843 393881 436154 433016 770012 808037 40.85 67.9 2
10:19:33 2023-09-28 479304 475122 105605 101509 170896 174974 185482 184723 103946 105615 128497 129423 158501 163570 500025 532013 1278221 1262517 493175 511449 143888 126706 152605 151853 185403 177634 169841 169611 103740 103170 330703 297104 874948 877837 231739 230254 309105 313378 373736 364738 369452 369835 372946 377593 339612 378055 856674 899836 619859 516633 337176 330701 387957 383866 390612 398849 387506 395669 430365 433088 778178 805946 40.85 67.9 2
10:19:34 2023-09-28 478634 475158 105458 101360 170984 174835 186073 184430 103914 105762 128497 129610 159024 163532 500025 539397 1274595 1250258 491699 512373 143094 126910 151856 152128 184920 178950 168631 169965 103452 103170 333251 300484 874438 880400 232112 229932 308327 308887 376057 365358 369524 369907 370979 377433 340162 377185 857890 894030 614966 515901 335677 331740 385256 385361 391541 399756 387578 392103 432939 433102 774296 806893 40.85 67.9 2
10:19:35 2023-09-28 474467 475198 105502 101360 170616 175289 185235 184735 104166 103204 128360 129999 158653 161685 499879 535779 1281824 1267606 494506 512011 143094 126944 151856 152380 184920 178826 168868 169965 103596 103100 330949 299279 864079 875248 231216 230648 308706 309608 374404 367561 368377 369763 372127 376344 341744 377886 855460 905446 609624 516633 337726 329452 386758 383058 393891 398884 387161 394160 433306 432820 778259 805946 40.85 67.9 2
10:19:36 2023-09-28 477279 477764 105420 101500 170109 175530 184928 185275 103914 105796 128284 130064 158467 163868 499283 539397 1281933 1263178 489419 512373 142995 126977 151856 152512 184333 179075 168567 169999 103452 103241 330703 302367 858532 874798 231723 230471 309542 309739 376551 366829 369276 369727 373429 378155 340676 377083 857048 901889 614059 521800 336389 330701 384409 385361 394168 397520 387542 391476 433012 431609 770922 806870 40.85 67.9 2
10:19:37 2023-09-28 477169 476425 105513 101544 169973 175920 184272 185535 103598 105830 128072 130097 158476 164169 498542 532121 1284740 1273755 494618 510926 143094 126700 151856 151989 185179 182535 168834 169695 105195 103100 334470 298929 886886 873434 231576 230648 306969 309860 375194 365358 366675 369799 373279 376012 339612 376779 856674 908013 617151 521218 337726 328706 387921 384748 393302 395854 386308 394475 432258 431609 774173 805946 40.85 67.9 2
10:19:38 2023-09-28 480585 475158 105424 101364 170084 175376 185128 185016 103946 105615 128284 129610 158249 163761 501106 537809 1280079 1255715 487993 512117 143265 126916 149928 152131 184814 178758 168767 169862 103596 103382 333517 300417 866015 875398 232498 229218 309383 311606 375051 363065 367198 372561 371015 378623 337461 377221 857048 894849 616959 518865 333717 330469 386178 385361 392149 396166 387614 393009 433012 431767 769465 806856 40.85 67.9 2
10:19:40 2023-09-28 474402 476202 105390 101327 170084 174974 185046 184465 103914 105649 128284 129610 158249 163641 498542 539433 1291153 1263178 486875 512373 142993 126613 150135 151745 185308 182171 169254 169392 105016 103100 334470 297500 872997 873705 231973 228827 308706 309643 373248 365322 366682 373088 371015 376797 340162 377886 856405 905446 608194 517329 335238 331238 386758 383023 391506 396514 389880 393287 430293 433016 767282 805946 40.85 67.9 2
10:19:41 2023-09-28 481758 474824 105531 101018 170926 174260 185861 183822 104625 103162 128682 129269 158686 160601 499527 539253 1276202 1249933 493457 512373 142728 126944 149887 151989 184638 180479 168684 169813 105016 103100 333517 301945 863129 879781 230497 229218 307396 307988 375230 364774 368932 369799 369907 376607 338659 377886 856067 895670 615509 515170 336188 329417 384409 385055 391506 398849 387506 391512 433165 432711 777073 805678 40.85 67.9 2
10:19:42 2023-09-28 473768 475903 105416 101327 170118 175254 184928 184430 103882 105615 128038 129610 158506 163567 499319 535168 1278221 1266816 494622 510926 142959 126856 153832 152023 184920 182385 168601 169847 105054 103100 334470 299890 873122 876077 230896 230168 306933 311166 374226 366901 370326 369582 371985 378392 341192 376172 852965 903958 615509 517992 337139 329168 385635 383023 393302 399753 389085 393287 429991 439365 778731 805813 40.85 67.9 2
10:19:43 2023-09-28 481358 478120 105547 101196 170484 175035 185046 184395 103882 105582 128161 129105 158586 161506 499283 532013 1269071 1259517 496030 511649 142497 126944 153619 151989 184205 178826 168300 169965 105016 103100 331303 300599 861435 878112 231216 230648 306429 308887 376622 363900 367234 369763 373279 377468 338077 376053 852965 895037 615509 516563 337726 328210 386758 386519 390921 396514 385151 394512 433111 432407 779025 807093 40.85 67.9 2
10:19:44 2023-09-28 476986 476229 105424 101335 170114 175376 184964 185016 103946 105649 128250 129367 158282 163682 500927 535168 1287459 1270619 490927 512154 143220 126706 149928 151921 184779 178476 169034 169828 103919 103170 332247 299038 867126 871232 231775 229254 306933 312048 375818 365251 367708 369907 372198 375155 339505 377350 856674 904805 615509 521255 335641 328476 387648 384172 390921 394092 387161 394475 430450 433016 769104 804802 40.85 67.9 2
10:19:45 2023-09-28 476972 476193 105468 101335 170625 174974 185411 184430 103914 105435 128373 129016 158048 163305 499672 535168 1278221 1257692 490529 510926 142993 126142 154011 151292 185179 182171 168868 169309 105161 102818 331936 297428 871601 877910 230856 229218 306969 309860 372915 363100 367269 369763 372162 375739 337568 376089 852965 898209 618409 516267 336194 329471 387648 383023 391872 396514 386889 394196 430107 430477 774833 804802 40.85 67.9 2
10:19:46 2023-09-28 475250 475158 105245 101327 170084 174695 185070 184571 104149 103248 128257 129370 158400 161422 498433 541330 1292985 1266498 487373 512373 142959 126525 150154 151891 185226 182136 168868 169158 105016 102888 329776 297176 874328 874945 231973 228437 306969 309391 372654 365286 366682 372561 369942 376268 338624 376282 857890 902888 615509 516563 333609 330237 386178 382718 390921 396166 389843 393009 429165 432711 767282 804802 40.85 67.9 2
10:19:47 2023-09-28 473027 475194 105390 101145 170621 174974 185223 184312 103914 105435 128072 129105 158467 163532 499319 535928 1277313 1261383 493457 512011 142728 126875 153869 151779 184368 182243 168718 169695 103380 102959 330359 300138 880282 875325 230462 229218 306969 308023 372131 365322 367269 368651 369977 375739 340162 376779 852965 902213 615509 516267 335677 329204 385599 381842 391506 398007 388735 391847 431015 432944 779248 802299 40.85 67.9 2
10:19:48 2023-09-28 476154 476394 103650 101266 169982 175079 184893 184430 103914 105615 128038 129326 158367 161476 498542 541027 1282007 1264323 491811 512373 142365 126944 153654 152233 184076 178826 167835 170033 103165 103170 339773 302843 854369 873705 231018 229183 306717 309192 376093 365322 367969 369835 369907 376642 338624 375108 856674 898887 612609 519636 333753 329204 383259 385090 392127 394989 386889 390611 432976 433016 769458 807093 40.85 67.9 2
10:19:49 2023-09-28 480906 475229 105245 101265 170118 174974 184928 184465 103811 105435 128250 129269 158249 163567 501317 532085 1267237 1257504 496502 512154 142757 127126 153908 152131 184193 179040 168533 169862 103486 103241 337806 301341 858428 879154 230533 230290 306933 309285 376322 363610 366646 368096 372127 378889 337840 377350 852929 893735 616959 513621 337451 327450 385635 385397 392149 396166 387157 393009 433232 431119 778259 806519 40.85 67.9 2
10:19:50 2023-09-28 481173 475153 105429 101265 170114 175009 185376 184758 103914 105615 128072 128962 158501 163606 500061 537809 1280079 1252111 488331 512373 142728 126559 153797 151779 184790 182442 168751 169460 103452 102888 337687 301061 869441 875321 231576 228472 306969 308023 373808 362013 365838 369943 369907 374370 336009 375753 857890 891139 616959 516599 334761 329471 385021 384172 391319 395266 387506 391512 432299 430394 768919 807093 40.85 67.9 2
10:19:51 2023-09-28 477008 476349 105429 101055 170502 174730 185235 183857 104363 103162 128360 129139 158653 160678 499527 536609 1279056 1261054 491570 512011 142993 126142 150429 151786 185262 182100 169136 168890 105016 102748 331351 299781 877814 877910 230497 229183 306933 309391 371800 363100 367269 369242 369942 375475 337295 378570 853002 892461 615341 515170 333753 328742 386794 381842 391319 396514 385729 393323 427810 429836 774833 802446 40.85 67.9 2
10:19:52 2023-09-28 479313 476238 105240 101187 170075 174852 184928 184442 103843 105508 128072 128962 158249 163417 499319 540454 1268962 1254822 494579 512011 142699 126525 151643 151779 184333 182314 168334 169695 103165 102959 334810 300733 859616 879777 229069 229183 306969 309689 374368 363645 366682 367543 370020 375452 339657 376245 854854 894664 615509 514805 335677 329510 383223 383094 389755 398042 387596 390632 432421 431726 778657 807056 40.85 67.9 2
10:19:53 2023-09-28 477196 476801 105483 101196 169982 175236 184600 184981 103598 105649 127649 130311 158115 163904 499283 535204 1278265 1270120 495170 512373 142896 126525 151856 151745 184790 182051 168601 169392 103308 102959 330703 298929 866177 874674 229746 229218 306933 307988 373212 365358 367738 367543 369977 376532 338624 373939 852965 905176 618622 518169 336462 327715 385292 383058 392762 395854 387157 392103 429991 433102 774833 804802 40.85 67.9 2
10:19:54 2023-09-28 477945 476269 105211 101191 169776 175009 184681 184887 103598 105615 127683 129577 157779 163797 501106 537018 1278265 1255715 489882 512154 143051 126619 153979 151887 184521 178441 168650 169711 103452 102959 333517 300879 867165 874945 230533 228472 306825 310250 375386 363980 367188 369799 369613 376582 338457 376282 856674 894849 614059 518902 335680 328706 384445 385055 391872 394057 386344 390632 432939 430174 767827 807093 40.85 67.9 2
10:19:55 2023-09-28 478607 475858 105211 101022 169932 174852 184823 184430 103772 105508 128038 128995 158249 163302 499793 537881 1289286 1263215 487257 512011 142993 126142 153725 151292 185179 182171 168751 169158 103451 102748 332871 297500 875546 873705 231216 227729 306969 308023 372096 364227 368230 369943 369871 374685 337603 375676 856674 902603 614059 517955 332599 330370 385563 381842 389791 394678 387542 392103 427774 431458 765576 804194 40.85 67.9 2
10:19:56 2023-09-28 478634 478298 105424 100811 170655 174100 185306 183403 104134 103097 128559 128744 158686 160488 499916 540049 1276202 1249933 492338 512373 142497 126559 153654 151786 184380 178792 168334 169695 103165 102888 332564 301731 864332 879154 229746 228472 306969 309410 373808 364000 367234 368096 370020 374370 337331 376245 855189 894770 614059 513712 333717 329471 383223 383094 391872 397697 385729 387520 430365 431159 774870 807093 40.85 67.9 2
10:19:57 2023-09-28 480417 477823 105104 101360 169541 175005 184342 184500 103857 105542 127649 129302 157779 163603 498578 535439 1278265 1257729 486629 509271 142004 126856 153226 152023 183749 178985 167801 169999 103165 103100 330949 301951 855995 873705 230139 228472 306933 308974 375230 364227 367188 369242 369354 376012 337059 373939 855460 892497 620094 518902 333681 330136 383295 384820 390921 396277 389325 390632 432908 432744 769571 807056 40.85 67.9 2
10:19:58 2023-09-28 481708 476425 105439 101130 170016 174312 184928 184395 103598 105435 128038 128930 158367 160607 500061 532121 1270909 1260714 492511 511649 142531 126142 153689 151326 184661 182207 168601 169309 103380 102888 334470 297464 870349 878121 230139 228472 306070 310836 373212 361978 365874 368687 371570 375739 336044 377350 851722 894738 615509 515901 333681 327715 386758 383058 390766 395301 385187 393287 430103 429438 773661 805813 40.85 67.9 2
10:19:59 2023-09-28 474548 477424 105211 101018 169966 174974 184928 184441 103598 105435 127949 128995 158249 163496 500098 546086 1287480 1261346 487382 512190 142883 126915 151820 151224 185108 182413 168801 169324 103452 102959 337687 299993 869583 873705 229782 227729 306969 310896 372096 364191 367969 369799 370020 374364 338289 375072 857282 902851 616959 513621 332329 329738 383259 381307 390921 394989 387506 389712 427787 431762 765613 804802 40.85 67.9 2
10:20:00 2023-09-28 475893 478017 105177 100984 169806 174869 184659 184465 103598 105576 127649 129391 157779 163567 500963 535997 1277322 1265914 494929 512011 142464 126142 153654 151292 184403 182243 168368 169460 103414 102818 334372 300175 872301 873705 229033 228827 306070 307522 372689 365322 367708 366955 369354 375739 338588 372811 851082 902888 608194 516375 333753 327220 383330 381913 391506 395266 386334 390887 427810 431798 777073 802520 40.85 67.9 2
10:20:01 2023-09-28 477904 477832 104958 101022 169545 175131 184518 184735 103785 103186 127935 129610 158182 163956 499174 540563 1279694 1259258 486629 512373 142037 126593 153333 152561 183633 179109 167801 169999 103022 103100 337687 302482 854140 873705 229782 228118 306501 308538 374404 363136 366928 368687 368803 375225 336587 373374 855460 892497 621565 518133 333609 328210 382149 383938 390957 393507 385187 387556 431650 431996 768919 806519 40.85 67.9 2
10:20:02 2023-09-28 478362 477065 105138 101014 169545 174726 184377 184266 103928 105435 127683 128897 157779 163302 498578 535204 1285653 1266938 490146 511649 142728 126108 149679 151292 184403 181916 168334 169191 103165 102818 334254 297248 866177 871232 230104 228472 305209 307988 371835 363100 365817 368687 369942 374685 336551 375108 853002 902177 616959 519672 333645 326692 385599 381610 391319 394535 387559 391884 431321 430333 771108 802299 40.85 67.9 2
10:20:03 2023-09-28 482163 476421 105371 101101 170011 174678 184893 184395 103740 105435 128038 129447 159848 161458 499247 538982 1279130 1254890 488914 512373 142699 126142 151643 151711 184333 182171 168300 169426 103165 102818 333517 299599 863181 877837 230104 227341 306933 308139 372915 363980 366131 369763 370020 375739 335503 377046 855423 891980 612609 515170 332329 328671 382919 382450 388020 395231 386853 389676 429013 427934 770012 806964 40.85 67.9 2
10:20:04 2023-09-28 474067 479248 105138 100881 170046 174373 184764 183845 103566 105514 128004 128930 157779 163346 500061 536012 1276406 1263419 496030 512117 142757 126585 153908 151643 184228 177634 168616 169676 103308 102959 333159 299708 867320 874325 228838 228437 306070 308901 372096 364703 367708 366919 372113 375417 338445 372475 850444 902815 612609 516633 333717 329436 384103 382414 390957 395231 386608 390887 430979 432411 777073 802483 40.85 67.9 2
10:20:05 2023-09-28 479993 478569 105177 100881 170050 174529 184753 184102 103566 105474 128004 129105 158467 163346 500768 534809 1272750 1259296 490876 512373 142497 126108 153619 151224 184403 182171 168567 169275 103165 102748 332247 297248 869601 877874 229069 227729 305173 311092 372060 363980 368230 368355 369907 374649 337557 376245 850444 893735 615509 516267 333609 329632 385599 382683 390215 394954 387432 392103 431932 427921 773624 804765 40.85 67.9 2
10:20:06 2023-09-28 476274 477312 105177 101265 170046 174538 184776 184184 103817 103151 128099 129681 159766 160827 499879 541330 1289238 1265595 487183 512011 142728 126074 153762 150955 184932 179449 168567 168890 103165 102651 332871 297356 881473 874391 230462 226989 306501 307918 373170 362775 367188 369799 370020 374052 336551 374770 855460 902851 612609 517735 331520 328671 384409 383224 391100 393782 387161 390574 426557 430064 764454 804194 40.85 67.9 2
10:20:07 2023-09-28 486825 478021 103328 100984 169545 174452 184342 184395 103463 105582 127649 129269 157779 163682 500061 535960 1278221 1266901 495280 512373 142365 126108 153583 151292 184333 182356 167835 169392 103165 102818 337687 299993 870614 873705 228643 228437 304815 309192 372060 364191 366928 366368 372258 374649 337532 371651 850407 902815 612609 516633 333681 326656 383259 381842 390612 396871 386040 390908 431321 432567 776469 802299 40.85 67.9 2
10:20:08 2023-09-28 480540 477841 103256 100994 169678 175044 184272 184653 103534 105728 127615 129414 157646 161458 499757 536228 1280039 1260714 489993 512011 142699 126142 151607 151326 184298 182136 167835 169392 103486 102748 333517 299599 863192 876187 229746 227376 306501 308212 373772 363723 366076 368651 370020 376532 336786 374770 856067 892019 612609 518133 332563 327679 383223 384172 390215 394714 385115 389676 431526 427957 765576 807093 40.85 67.9 2
10:20:09 2023-09-28 475520 477281 105143 100988 169932 174417 184342 184266 103566 105582 127915 128897 157746 160944 500025 540610 1288396 1261346 488331 510512 142896 126074 151856 151292 184920 182100 168601 169509 103165 102689 333517 297212 873934 873705 229711 226796 306933 309192 373170 363100 367188 369727 369754 373208 339657 373647 858378 903685 614059 518102 333337 329061 385259 383187 392113 396664 386272 387411 426432 430535 765083 804617 40.85 67.9 2
10:20:10 2023-09-28 479652 476569 105206 100885 170084 174139 184788 184102 103960 105401 127649 128865 157779 163232 501550 540991 1270493 1249970 495353 513099 142054 126074 151581 151191 184006 182207 167801 169661 103022 102818 334810 302488 858827 879232 228093 228083 306933 306802 374105 364494 367188 365268 370020 376532 335468 374839 851685 891103 614059 515170 333681 327185 383356 383023 390766 395266 385477 387411 429991 429161 778310 805946 40.85 67.9 2
10:20:11 2023-09-28 478850 478057 104968 101014 169503 175289 184027 185029 103611 103095 127513 129910 157646 159590 499879 534987 1281824 1268546 495009 512011 142464 126108 153583 151752 184345 182392 168300 169358 103165 102748 333517 299279 872441 872468 228803 228437 305209 309192 371800 363100 364969 366439 369613 374614 336009 372212 852325 903884 614209 518133 333645 325743 383295 381539 391872 394714 385514 390887 427738 430477 771360 804628 40.85 67.9 2
10:20:12 2023-09-28 475481 476636 105177 100816 170084 173827 185223 183263 103598 105401 128038 129029 158249 162967 500805 538274 1276406 1260714 493806 512373 142365 126108 153619 151258 184368 180340 168334 169426 103165 102748 333517 300175 869810 877878 228643 227729 305854 308974 373434 363900 367451 366403 370020 374649 337568 372811 850444 902582 612609 515170 333645 327185 383259 382682 393269 396943 386040 390045 429724 431521 778067 802027 40.85 67.9 2
10:20:13 2023-09-28 479993 477882 105153 100812 169777 174800 183991 184430 103566 105615 127615 129370 158467 161136 499989 539361 1280039 1261990 490493 513099 141978 126525 153298 151779 183749 182314 167768 169965 102808 102959 330359 302843 868612 873705 229069 227341 306249 306802 373808 363100 365781 367543 370020 375945 335503 372212 854212 897282 618622 518133 334964 327679 382078 383058 391872 394714 387157 390929 430428 430143 767282 806519 40.85 67.9 2
10:20:14 2023-09-28 475893 477737 104997 100811 169780 174373 184342 184137 103566 105401 127615 128776 157779 163232 500573 540229 1289312 1260413 487602 512373 142497 126074 153619 151016 184790 182136 168567 168890 103480 102625 334372 299219 874255 873705 229069 226287 306070 309192 372643 362775 366668 369206 369427 373208 338660 373347 857157 901397 611053 517629 333337 328529 385259 382573 391246 396385 386272 387448 425203 429197 766625 802155 40.85 67.9 2
10:20:15 2023-09-28 479395 477837 105070 100915 169772 174277 184342 184137 103566 103130 127615 128744 157746 163082 500805 538603 1266573 1252111 494579 512373 142305 126108 151182 151056 183749 182171 167768 169309 103093 102818 330703 300769 860292 879117 227615 227535 306070 306766 372131 363980 367188 364976 369427 375739 334494 373338 851685 891387 612791 513675 333609 327185 383356 382414 390215 395266 384895 387339 429049 427979 774833 804802 40.85 67.9 2
10:20:16 2023-09-28 478294 477873 104887 100984 169351 174969 184027 184442 103470 103113 127479 129358 157646 164000 499879 535023 1279056 1268509 494893 510926 142502 126074 151435 151474 184158 182100 167835 168890 103165 102517 333517 298857 872188 872468 228128 227729 305173 308538 373434 363100 364969 365304 370020 374052 335503 369488 849806 902851 608259 516599 335238 325672 383223 383224 392426 394714 384623 387484 427103 430531 772491 802446 40.85 67.9 2
10:20:17 2023-09-28 477909 476632 105040 100635 169537 174104 184635 183682 103566 105368 127649 128591 157746 160815 500805 532085 1271848 1256609 491228 510926 142305 126074 151359 151258 184169 182100 167835 168890 103165 102651 334470 297104 870303 877874 228678 226989 304209 309410 373698 362953 366928 366439 369319 374351 336548 373976 847968 890756 615509 515901 332563 325672 384409 381842 387984 395683 386351 390632 431321 426530 774408 803369 40.85 67.9 2
10:20:18 2023-09-28 475481 477846 105140 100640 169678 174243 184342 183856 103156 105368 127615 129139 158082 163461 500768 543637 1287480 1262890 487257 512011 142333 125872 151750 151016 184368 181844 168567 168588 103022 102593 334470 300357 870939 873705 228838 225936 306070 309142 372117 362521 366076 368651 368907 372375 336290 372212 854212 900193 612609 516633 332392 327750 383356 381872 390766 392923 385151 387411 425203 429161 762756 802446 40.85 67.9 2
10:20:19 2023-09-28 478285 478012 104891 100919 169008 174417 184015 184465 103329 105508 127615 129325 157713 163567 500061 535240 1278221 1266816 495316 511649 142037 126074 153369 151224 184041 181880 167835 168890 102879 102791 333517 299043 865389 872468 227580 227694 304745 306802 373170 363065 364932 365268 370020 373768 337630 373309 852183 901394 615680 518839 335238 327809 384987 383187 392426 394643 384314 387484 426468 430060 774408 802410 40.85 67.9 2
10:20:20 2023-09-28 481364 478057 103079 100782 168826 174800 183758 184430 103534 105441 127615 128744 157746 163496 500025 537431 1278221 1257504 486629 512373 141579 126108 153049 151258 183202 182371 167271 169426 102879 102587 332564 300563 858939 873705 228288 226322 305209 306802 372654 363466 364417 367507 369463 376003 336311 371687 852965 893735 611159 516599 331592 325743 383356 382485 390215 393606 386608 387375 429085 427850 765045 804802 40.85 67.9 2
10:20:21 2023-09-28 480644 476609 104925 100565 169545 174173 184647 183857 103611 103174 127935 128711 157679 160601 501135 531941 1273481 1257119 490493 511649 142037 125900 153619 151090 184041 182029 167835 168890 103199 102529 329776 297320 867352 877874 228288 226831 304245 309410 372643 360911 366928 366403 370020 372375 335836 373976 847968 893772 616959 514403 331592 325707 384103 382953 387984 393472 386061 389748 426218 425946 771943 802410 40.85 67.9 2
10:20:22 2023-09-28 479653 479248 105031 100362 170084 173541 185223 183228 103740 105256 127860 128382 157779 163005 501195 541063 1269034 1248192 493843 510118 141774 125954 153084 151224 183749 182171 167768 169478 102879 102645 333159 302201 867562 879154 227580 226322 306070 306766 371539 363466 367188 364720 368316 374649 336786 372475 850480 889495 616959 512113 334286 326692 382814 380737 389940 396907 385147 389467 430710 427411 774648 804654 40.85 67.9 2
[truncated: 155,424 more chars]
