# Supplementary material for: Methods for Estimating the Detection and Quantification Limits of Key Substances in Beer Maturation with Electronic Noses
Source: Sensors (Basel). 2024 May 30;24(11):3520. doi: 10.3390/s24113520 (PMC11175341; doi:10.3390/s24113520)
Supplement: Supplementary file 1 [file sensors-24-03520-s001.zip › Data/2-Phenylethanol/raw data/Day 3/150ppm1.txt]

Time Date R01 R02 R03 R04 R05 R06 R07 R08 R09 R10 R11 R12 R13 R14 R15 R16 R17 R18 R19 R20 R21 R22 R23 R24 R25 R26 R27 R28 R29 R30 R31 R32 R33 R34 R35 R36 R37 R38 R39 R40 R41 R42 R43 R44 R45 R46 R47 R48 R49 R50 R51 R52 R53 R54 R55 R56 R57 R58 R59 R60 R61 R62 T01 H01 Phase
12:28:00 2023-09-28 326472 323826 85819 82104 123760 126894 126323 125476 93362 90345 98355 102509 123072 124722 347372 374172 996189 981813 356155 373696 112066 100527 108855 109953 124151 124085 113815 114594 78718 79919 261102 230165 663503 665254 206643 204739 262786 264133 309727 299413 319535 322310 333181 339544 315920 349272 696163 728657 522726 430896 279851 274067 320301 316846 333420 338485 341198 347405 381146 381675 617255 642927 41.25 67.6 1
12:28:01 2023-09-28 324893 323772 85756 82186 123660 127232 126733 126070 91580 90591 98289 101035 119855 122917 347193 371464 986859 979612 362731 373732 112066 100527 109029 109953 124032 124137 113815 114437 78825 80118 264562 229415 665855 664748 206934 204883 261983 266167 309926 300990 320440 320811 332716 340598 315920 347903 698175 727000 522726 431202 279707 276439 318074 317840 333938 339025 340371 348747 379002 378764 617859 640058 41.25 67.6 1
12:28:02 2023-09-28 323643 324055 85701 82237 123589 127050 126256 125924 93104 90628 98052 102750 119828 125000 346813 374507 990409 973974 362731 373696 111683 100699 108596 110257 123743 124171 113282 114785 78686 79951 261102 230165 660535 669541 206497 204739 261218 266576 307821 299413 318604 319841 337489 338494 315920 347135 696127 730215 522726 431593 279277 276475 318074 316367 336301 339025 342269 346668 378619 378464 615000 645221 41.15 67.6 1
12:28:03 2023-09-28 326720 323844 85838 82223 123689 127212 126572 125963 91643 90621 98521 100895 123004 124843 346849 377859 997549 977528 357229 373137 111836 100560 108630 110020 124360 123964 113815 114437 78857 79919 261102 229450 667095 666781 206352 204739 263628 264909 308323 302051 319658 320847 334759 339034 317707 349272 695142 737476 515607 432426 281471 274487 319074 316881 333938 337723 342618 345581 378689 381105 613582 644829 41.15 67.6 1
12:28:04 2023-09-28 328464 323832 85760 82128 123047 127016 126289 125509 93201 90595 98288 102542 122901 124756 347092 374137 992590 983246 357229 373696 112066 100528 108964 109919 124184 124050 114004 114326 78857 79855 261102 228508 667333 665761 206643 205027 264252 265143 308072 301695 319236 321821 333718 339001 315920 351388 698670 731233 522726 428731 282267 274715 317185 318803 333685 340278 341740 347395 381539 385289 619852 640854 41.25 67.6 1
12:28:05 2023-09-28 324816 323647 85957 82223 123726 127178 126256 125683 93168 90628 98187 101035 119741 123002 347056 372162 989073 977491 363028 375209 111836 100527 108630 109953 123776 124137 113815 114404 78857 79887 261102 229415 669551 664748 206643 205027 261983 265759 307391 302051 320213 320847 332646 340850 317707 347903 698175 728652 528485 432426 279513 276016 318039 316916 333938 340457 340132 348747 378654 378764 616343 639568 41.25 67.6 1
12:28:06 2023-09-28 324965 324035 85668 82237 123047 127255 126256 125803 93168 90628 98187 102716 122867 124965 346291 376690 986969 973974 360366 373137 112143 100498 108946 110020 124360 122253 113939 114719 78933 79932 263445 229990 671291 669504 206499 205027 262821 265502 306428 302190 319279 320299 334759 339988 315920 348990 699165 736953 515283 431202 279815 275557 317114 318839 333703 339025 342546 345581 379787 379897 618167 642930 41.25 67.6 1
12:28:07 2023-09-28 324857 324055 85701 82237 123039 127232 126572 125789 93168 90595 98187 102575 122867 122882 347092 377593 996189 976749 357264 373434 111990 100527 108988 110181 124065 124085 113626 114437 78825 79919 261102 229807 667715 670490 206352 204739 263663 264873 310853 300288 319206 320847 335768 339034 317707 350292 695634 737865 521373 432426 281471 274487 319074 316881 333938 339025 342510 345581 380656 381105 613582 643878 41.25 67.6 1
12:28:08 2023-09-28 323255 323604 85668 82241 123585 127016 126222 125803 93168 90723 98052 102716 122953 124965 347109 372127 998837 982292 361482 374150 111913 100910 108529 110342 123932 122338 113749 114752 78654 80170 265601 230847 654980 667648 207117 204739 262821 265316 308288 300948 320647 320562 336804 339578 315654 349272 693105 727551 522726 429642 279851 275753 318815 315855 333656 339025 340479 348747 379002 380500 609004 641001 41.15 67.6 1
12:28:09 2023-09-28 326050 322858 84287 82229 123047 127016 126256 125983 91770 90628 98388 102646 122867 124878 346813 373017 986969 976563 360582 373434 111836 100560 108630 109953 123947 122422 113659 114404 78718 79887 261102 230479 663205 664092 206643 208042 261983 265759 307356 300780 320440 321857 332681 339613 318787 348148 698175 729756 515607 433039 279743 276016 318074 317840 333938 340793 339893 347724 378689 378799 616343 640058 41.25 67.6 1
12:28:10 2023-09-28 331520 323808 85701 82274 122998 127255 126168 125924 93168 90661 98256 101035 119823 123054 348728 376582 985973 973826 361996 373554 112066 100532 109014 109885 124151 123964 113926 114404 78857 79823 267964 229339 669922 668593 206062 204739 262681 265537 306463 302562 319236 320847 334794 339988 317707 348709 699165 729890 511413 432119 279779 275557 318110 318839 333197 337543 342618 346069 378724 379968 618167 643385 41.25 67.6 1
12:28:11 2023-09-28 324893 324335 84297 82241 123043 127050 126256 125509 93137 90723 98220 102575 122867 122830 346813 377859 996189 973974 356191 373994 111836 100527 108630 109953 124065 123999 113659 114437 78857 79951 261102 229807 665961 669541 206062 208042 263628 264873 308358 299448 320440 320883 334724 339545 316389 349272 694614 736677 524372 431173 279527 274715 320866 316846 333938 339025 341992 346387 380959 380500 610874 642930 41.25 67.6 1
12:28:12 2023-09-28 322399 323827 85660 82433 123014 127619 126436 126138 91610 90621 98154 102933 123072 125454 348765 373732 995299 979534 359872 373137 111760 100560 108630 110207 124084 124102 113593 114437 78857 79919 261102 230806 662581 669541 206356 204452 263443 265316 308323 300780 320440 319581 336284 338528 315883 350858 696693 729701 518453 429068 281471 275557 318556 316916 335827 338549 342294 346668 379002 381105 614489 643422 41.25 67.6 1
12:28:13 2023-09-28 326952 323832 85730 82270 123076 127050 126256 125509 91907 90504 98220 102646 122987 124756 346813 373088 990175 984646 360510 373172 111990 100560 108663 109953 123980 123964 113848 114437 78889 79919 260995 230535 664116 665761 206643 204166 263847 265759 307141 302190 319535 321821 334220 339035 315847 351424 693854 727587 522726 428016 281471 276051 317150 319579 333938 337508 341992 348500 379002 379932 619704 643385 41.25 67.6 1
12:28:14 2023-09-28 328245 323353 84414 82120 123726 126948 127166 125582 93424 90339 98322 100756 120067 122403 346813 376761 986969 977151 361996 373696 112143 100286 108997 109919 124355 121997 114004 114358 78718 80055 261102 228773 664628 665761 206062 208369 262638 265759 307857 300780 319010 322871 333753 338528 318199 348709 699165 730251 529826 432426 279815 275593 318110 317840 333703 339027 342582 346106 380390 379932 619041 642930 41.25 67.6 1
12:28:15 2023-09-28 324893 329121 85693 82120 123047 127050 126256 125803 93201 90628 98220 102716 122901 124791 346327 376196 996189 976105 357803 373172 111913 100630 108630 109953 123947 123999 113815 114437 78750 79887 261102 229450 672562 667047 206643 204739 264032 264944 308358 300358 320440 320620 335804 339749 317707 350328 696693 735565 524372 431202 282068 274750 319074 316916 333938 339025 342366 346059 383306 381962 612098 643731 41.25 67.6 1
12:28:16 2023-09-28 322746 323719 85834 82162 122977 127212 126538 125789 93201 90847 98220 102679 122901 123089 346950 371050 995935 980419 359460 374150 111683 100733 108521 110257 123743 124171 113315 114785 78654 80060 262225 231207 667647 667648 207225 204739 262821 265572 308323 301271 319570 320586 333718 340598 315920 350081 695142 727682 525431 429642 279887 275593 319038 316367 334472 339025 340958 348747 379002 380803 609077 643422 41.25 67.6 1
12:28:17 2023-09-28 324676 323599 85693 82326 123039 127232 126289 125716 93201 90504 98187 102575 122867 124791 346849 372756 986969 977528 360618 373732 111980 100560 108813 109953 124184 123964 113926 114437 78869 79919 258799 228773 661738 663809 206934 208077 263000 266389 308072 301237 320440 321821 332716 340598 317707 348184 697187 728652 525743 432732 279491 276154 320449 320317 335646 340936 340264 348600 382204 379720 616997 642469 41.25 67.6 1
12:28:18 2023-09-28 327143 322737 85749 82204 123014 127016 126222 125789 93265 90624 98322 102683 123004 124930 348692 376475 986233 973974 360565 373137 112066 100493 109073 109919 124151 121827 113971 114404 78997 79746 263445 227993 668070 667648 206030 205315 262786 265688 308288 302154 318974 322274 335472 339988 318605 348673 699165 730215 518668 431959 279779 275593 318297 318250 333667 338992 344532 346559 380888 380465 619479 642893 41.25 67.6 1
12:28:19 2023-09-28 324496 322754 85719 82091 123047 126977 126222 125509 93232 90471 98187 102650 122884 124895 346013 377292 996189 973974 358671 373101 111760 100596 108596 110109 124032 124137 113626 114404 78718 79887 261102 229415 669765 669541 206352 205027 263997 264873 308323 300975 320440 320811 334759 339034 316389 351399 696457 736916 521789 433580 279599 275186 319863 319186 335827 338846 342089 347186 383306 379862 609040 641676 41.25 67.6 1
12:28:20 2023-09-28 323871 324277 84061 82317 122981 127466 126014 126098 93135 90654 98052 102858 122799 125139 346255 372198 995483 977454 358342 373137 111836 100596 108780 109919 124032 123964 113626 114404 78794 79887 261102 229415 661466 669541 207079 204739 263628 265404 308288 300744 321121 319805 336239 339237 315847 351105 696163 729628 521373 428622 281435 275522 318520 316916 335827 338003 342618 347687 379002 381856 614489 644792 41.25 67.6 1
12:28:21 2023-09-28 326803 323109 85697 82249 123043 126982 126256 125476 93232 90690 98355 102509 123004 124722 346255 373839 989671 983246 360292 372056 111990 100493 108780 109919 124032 121997 114042 114293 78857 79800 261102 227993 666230 665688 206780 204739 264437 265280 307821 302154 319206 322023 336768 341834 317417 351244 698028 729574 509096 430713 282121 274310 318861 318661 333866 338450 344287 347687 379002 382105 619889 640964 41.25 67.6 1
12:28:22 2023-09-28 324821 322750 85811 82229 123945 126982 126256 125736 93232 90690 98187 102613 122833 124930 346813 373279 986969 976489 360003 373137 111913 100355 108855 109953 124241 124016 113626 114404 78718 79887 260016 228738 663958 663737 206643 208369 262786 266132 307821 300744 320624 321821 332681 339544 317707 348148 697187 729414 521373 433346 279743 275980 318074 316916 333649 338992 341439 346632 380923 379932 618131 641407 41.25 67.6 1
12:28:23 2023-09-28 323318 323599 85723 82350 123014 127226 126053 126104 91610 90621 98223 101035 123106 123229 348518 375154 986785 973751 363545 373101 111913 100493 108596 109919 124032 122167 113749 114371 78825 79887 261102 229990 669755 670490 206643 208298 263189 265723 309757 302154 319133 320326 336239 338494 317707 349763 699165 736823 521373 431813 279815 276403 317079 318768 335827 339025 342618 346632 378654 380767 617862 643842 41.25 67.6 1
12:28:24 2023-09-28 324816 323599 85819 82208 123922 127016 126256 125509 93393 90628 98355 102613 120004 124930 346291 377593 996189 976054 356155 372840 111913 100527 108746 109919 124032 123964 113815 114608 78857 80028 261102 229772 667205 669541 206643 208298 264032 264909 308358 302051 320440 320847 337758 339988 316389 350010 695142 734201 522456 431214 281435 274715 319521 318851 333938 339501 342233 346890 380923 381070 610369 642893 41.25 67.6 1
12:28:25 2023-09-28 324169 323803 84264 82412 123627 127300 126121 125963 91580 90687 98256 101035 119808 123124 348765 372198 994740 978548 358342 373852 111760 100666 108746 109953 124118 122233 113906 114653 78825 79887 263278 229415 665343 668374 207225 204739 263663 265723 308323 302051 320894 319839 335733 339001 315847 351105 696163 729665 518241 428622 281471 275522 318779 317840 336301 337683 342618 347687 379002 381943 614053 643842 41.25 67.6 1
12:28:26 2023-09-28 324857 323799 85727 82350 123072 127050 126256 125949 93201 90628 98187 102646 122867 124843 346255 371859 989776 981776 362695 373101 111913 100527 108882 109953 124118 124050 113659 114404 78857 79887 261102 230153 663732 665761 207810 205027 262821 266951 308063 301237 320440 321821 334724 340563 315883 351649 700158 727041 522726 427980 281471 276403 317114 318803 333938 339740 341992 347651 378713 381962 620349 643843 41.25 67.6 1
12:28:27 2023-09-28 326915 322965 86015 81956 123978 126846 126835 125342 91996 90438 98355 102509 122987 122543 346291 374328 989073 977444 359967 373137 112228 100565 108663 109953 123947 124016 113626 114437 78857 79919 265601 228738 674091 663773 206643 203714 263122 265759 308323 301237 320440 323326 333181 339544 316389 348709 699165 730179 521373 431173 279815 276016 318779 317840 333938 339500 342474 346596 384122 379932 618094 641455 41.25 67.6 1
12:28:28 2023-09-28 324266 323599 85752 82237 123047 127016 126256 125509 93329 90628 98187 102683 123004 124843 346255 376725 995483 973663 356191 373696 111913 100527 108630 109953 123776 124050 113626 114437 78718 79887 261102 229450 667357 669541 206062 208369 263408 264909 309258 302051 318825 320883 334724 337517 316354 350292 696127 735179 520021 431209 281868 274715 321813 320090 335682 339764 342257 346450 381654 380963 610728 643165 41.25 67.6 1
12:28:29 2023-09-28 322940 323647 84243 82293 123047 127226 126222 125890 91777 90588 98289 102820 122970 125174 346013 371015 998527 979649 359424 373661 111607 100733 108379 110333 123710 124414 113282 114785 78686 80083 262310 231463 658230 667648 207517 205027 263628 265759 308323 300744 319570 319841 334724 340325 315883 350328 696386 729688 525431 429605 281471 275980 318556 319820 334627 339025 342233 348747 379002 381070 610347 641983 41.25 67.6 1
12:28:30 2023-09-28 331047 323339 85811 82233 123623 127016 126256 125683 93329 90628 98255 102613 122953 124930 346291 372720 986969 976069 360546 375773 111913 100527 108596 109953 123776 123930 113626 114404 78718 79887 260016 229415 661374 664712 206934 206182 262603 266354 308072 301237 320667 322310 336072 340563 322087 348709 697187 729428 521373 433543 279491 275873 318414 318180 333938 340936 340264 347987 382764 379756 616269 639116 41.25 67.6 1
12:28:31 2023-09-28 324857 323109 85664 82247 123014 127368 126188 125770 93168 90690 98256 100999 122833 124930 345770 374435 986969 973937 360244 372543 111760 100493 108596 109885 123743 122171 113626 114404 78686 79855 261102 229827 660974 669067 206643 208152 262821 266541 306428 301272 320894 320266 336274 338494 317707 349763 698670 736823 522726 431202 281471 276475 317079 318321 335827 339025 342388 346632 378689 380500 618131 643878 41.25 67.6 1
12:28:32 2023-09-28 323738 322256 85576 82383 122948 127436 126014 125924 93071 90786 98019 102750 122884 125139 345286 372198 994740 976798 358342 372840 111760 100527 108882 109953 123947 124016 113626 114437 78686 79887 260016 228773 662660 669541 207225 204739 263628 265723 308998 302265 321349 319357 336498 341870 315631 354419 695980 729890 522726 431092 282357 274573 318932 319412 335791 339979 342618 346069 380354 382211 613166 643805 41.25 67.6 1
12:28:33 2023-09-28 323538 323144 85811 82204 123660 127408 126256 125683 93168 90628 98187 102716 122918 124930 346013 371050 999022 981813 358378 373172 111904 100630 108563 109953 123743 124171 113282 114594 78654 80115 260016 230847 657985 665761 207225 205315 263417 265723 312211 299377 319570 321560 333718 340563 315920 350292 695105 727587 524078 429982 281471 275786 319781 316332 336301 339979 340443 348747 378749 381070 609004 640058 41.25 67.6 1
12:28:34 2023-09-28 324821 322790 85903 82087 123789 126597 126585 125236 93329 90471 98046 102542 122918 122578 346291 374137 986969 977849 359967 372840 111760 100527 108596 109919 123743 124037 113282 114404 78718 79919 261102 228738 664876 665761 206643 208476 262978 266292 310414 302834 320184 322692 335854 341665 318569 350762 699055 725245 517118 431018 279707 277094 318074 320109 333938 340410 341331 349736 379002 378835 618131 641975 41.25 67.6 1
12:28:35 2023-09-28 328822 322490 85752 82233 123043 127011 126256 125476 93201 90628 98220 102509 122833 122578 345770 376160 986969 973974 358883 372578 112066 100355 108855 110033 124118 121827 113815 114057 78911 79746 265601 228852 666535 668593 206643 208334 262856 265723 307391 302812 319236 321821 335768 339988 315947 349236 698908 729890 521373 432426 279815 275593 318556 318803 333938 338520 342618 346596 379822 380500 618131 641983 41.25 67.6 1
12:28:36 2023-09-28 324363 322619 85693 82087 123047 127016 126222 125476 93168 90628 98052 102575 122867 122830 345250 376160 996189 976749 357229 373137 111913 100527 108630 109953 123776 123964 113593 114404 78718 79887 261102 230806 667858 670855 207081 205244 264331 265395 308217 300638 320747 321643 336604 340083 318344 350822 695142 736121 520021 431935 281903 274679 320915 316881 333938 339979 342330 345815 380656 382211 610874 643842 41.25 67.6 1
12:28:37 2023-09-28 322796 323109 85701 82319 123039 126982 126135 125509 93104 90628 98052 102575 122833 124878 346291 371050 996189 980382 361466 373137 111607 100527 108413 109953 123625 123964 113520 114437 78440 79887 259872 230847 654980 665761 207436 204739 263408 265723 308394 301271 319346 320883 333718 340598 315920 350046 694614 727119 522726 429946 279851 275593 319781 315890 336301 337508 343280 348500 378654 380821 613077 641803 41.25 67.6 1
12:28:38 2023-09-28 326282 322602 85805 82166 123523 126914 126154 125756 91643 90621 98289 102650 122833 122612 345286 369942 989739 982973 360582 373137 111836 100388 108946 110020 124189 123930 113626 114057 78718 79800 258799 228543 673708 665761 207810 204739 263408 266541 307391 301695 320397 320883 334759 340563 315847 350328 694083 726256 525431 428319 279851 277094 317114 318357 333685 337979 340958 349241 379002 378835 618131 640040 41.25 67.6 1
12:28:39 2023-09-28 323379 323543 85664 82091 123047 127045 126457 125509 93298 90753 98288 102716 122867 124878 348692 373874 989671 973974 362731 373137 111607 100699 108596 110257 123743 124085 113282 114404 78718 80055 260016 229772 657630 669541 206934 208369 262018 266986 307857 300323 319346 320361 334794 339035 317489 348184 696693 730215 521373 431202 279743 276189 318591 319412 337217 338775 342330 347395 382224 378658 612062 643238 41.25 67.6 1
12:28:40 2023-09-28 324640 322710 84185 82162 123719 126982 126135 125509 93201 90628 98256 100895 122936 124722 345770 376160 996189 977849 356226 373469 111760 100388 108630 109953 123743 123930 113282 114443 78718 79887 261102 228773 662534 669541 206643 205593 264067 265537 308394 300780 320667 321821 336546 339988 321896 350858 696163 736121 520021 432426 281868 274715 319109 316916 333938 339740 342582 345778 380959 382211 610874 643878 41.25 67.6 1
12:28:41 2023-09-28 326549 322654 85794 82087 123585 126894 126256 125476 93265 90751 98220 102542 122867 124635 345286 372756 988971 983246 357264 371985 111913 100388 108780 109809 123776 121658 113626 114025 78825 79855 260016 227993 670870 664784 207079 208006 264437 264909 307857 301905 319535 321821 334454 339544 315920 351460 699165 729683 525743 428366 282684 275731 319544 318732 333866 340696 342402 348033 381110 382641 619815 641676 41.25 67.6 1
12:28:42 2023-09-28 324663 322654 85693 82087 123660 126948 126222 125442 93201 90723 98220 102716 119758 124756 345770 372755 986969 976749 359460 372578 111760 100527 108630 109953 123776 123930 113626 114404 78857 79887 258799 228738 676004 663773 206643 208441 262603 266354 307857 301237 320440 321988 333181 341109 316425 348971 697187 729683 504957 431308 279815 276439 318777 317840 333938 339263 341474 346668 380923 382156 618131 640547 41.25 67.6 1
12:28:43 2023-09-28 323871 322754 85668 82169 123014 127011 126256 125509 93234 90628 98187 102542 122833 124756 345250 376425 993330 971173 359090 373172 111760 100560 108596 109953 123743 123964 114009 114326 78718 79887 261102 229450 658640 667648 206199 208512 263628 265316 309980 300323 321121 320918 334759 340873 319471 350689 695870 733826 522726 433382 279599 276296 318932 319186 336777 338918 342185 347687 378689 378835 610910 641836 41.25 67.6 1
12:28:44 2023-09-28 324363 322535 85701 82233 123047 127011 126154 125683 93234 90786 98220 102716 122867 124669 345250 375596 996189 976526 357264 372056 111760 100630 108630 109953 123776 123964 113593 114293 78718 79887 261102 228773 660647 669541 206643 208006 264252 265537 308394 300780 320932 320918 336782 338022 315920 351424 697187 736121 522726 429982 282267 275364 319074 317840 333938 339025 344665 346632 378689 382247 614017 644866 41.25 67.6 1
12:28:45 2023-09-28 326839 323109 85794 82120 123699 127016 126289 125476 93362 90628 98355 102575 122987 124756 346586 373279 990409 983246 356226 372578 111913 100388 108813 109919 124151 123964 114004 114057 78857 79887 267964 228029 666475 664784 207079 208369 264507 265316 310853 303767 319243 322548 334618 339474 318337 351352 699055 729574 546901 429459 283029 276176 318591 318874 333938 338485 342402 348463 379002 382819 616351 641492 41.25 67.6 1
12:28:46 2023-09-28 326450 322822 85848 82091 123784 126806 126289 125269 93298 90504 98355 102575 119828 124548 346291 373314 986969 974649 359460 372578 111990 100560 108630 109919 123776 123964 113626 114404 78718 79864 261102 228773 663445 663809 206643 208512 262821 266389 308323 301237 320894 323326 336262 339578 316460 348954 698175 729115 525743 433580 279815 276209 318815 318098 333938 339535 342233 346668 380959 380500 618131 641001 41.25 67.6 1
12:28:47 2023-09-28 323902 323109 85701 82128 123047 127016 126222 125543 93265 90628 98220 102575 122867 124669 345250 376160 994639 971136 355620 372578 111683 100560 108563 109953 123743 123999 113626 114404 78718 79832 261102 229450 669008 667901 206282 206182 263417 265209 309188 302908 321084 323494 334618 340945 319507 350762 696163 730251 525743 430870 279455 276332 319074 316846 334402 339025 342546 347923 382224 378799 610874 643607 41.25 67.6 1
12:28:48 2023-09-28 324135 322301 85697 82124 123080 127016 126135 125917 93234 90819 98220 102608 122833 124756 344973 375069 994777 974685 357229 372578 111760 100388 108596 109953 123743 123930 113593 114404 78718 79832 261655 228773 675749 669541 206934 205027 264067 265537 308323 300780 320440 320586 336782 338258 315920 354686 696163 734527 521373 431202 282267 274750 321130 316951 333938 339979 344593 346387 380390 382247 614562 643584 41.25 67.6 1
12:28:49 2023-09-28 324592 322206 85726 82124 123076 126928 126256 125476 93170 90628 98220 102575 122867 124756 345286 369648 989776 981850 361885 372021 111760 100388 108630 109919 123776 123930 113873 114463 78901 79977 260016 230153 664087 665616 207593 205315 263487 266808 309757 301800 320440 321821 334569 340598 315883 353300 694083 727587 522726 428426 281868 276245 319544 318839 333938 337508 343553 348747 379002 380500 616315 640094 41.25 67.6 1
12:28:50 2023-09-28 327265 322165 85794 82095 123618 126631 126289 125269 93362 90471 98355 102368 122901 122267 345286 375596 985570 974414 358919 372021 112066 100045 108889 109733 124151 121658 113815 114025 78857 79887 261102 228738 668074 665761 206643 208441 262821 265794 308323 301272 318937 322799 334688 338966 316389 349236 700158 735528 527114 433039 279815 276016 319003 318803 333108 341308 342294 346340 384392 380625 620733 641308 41.25 67.6 1
12:28:51 2023-09-28 324230 322846 85760 82204 123047 126982 126402 125476 93265 90628 98255 102613 122884 122612 345215 376124 994740 973245 356155 372804 112143 100667 108913 109987 123985 122167 113561 114305 78901 79986 262310 230806 667731 669468 206499 208662 263997 265462 309223 300744 321048 321643 334688 340466 316903 349236 696865 734019 518668 431173 281435 274750 320005 316846 335827 339979 342438 346596 380959 381949 609902 641909 41.25 67.6 1
12:28:52 2023-09-28 321870 323109 85635 82321 122948 127016 126014 125683 93104 90786 98019 102820 122765 125104 345215 369942 996189 976761 358055 375777 111531 100699 108379 109919 123592 124050 113152 114404 78718 79855 258799 228738 659503 668120 207810 204849 263628 265759 308323 301237 319570 320290 335698 340850 315920 350858 694577 729688 524078 428366 281181 275889 321130 319412 337492 338846 342402 347950 378821 381766 612828 641763 41.25 67.6 1
12:28:53 2023-09-28 324821 321741 85752 82055 123047 126772 126154 125375 93329 90562 98355 102509 122918 122641 348765 372162 996189 980345 357403 372021 111913 100527 108596 109885 123743 121658 113626 114293 78718 79887 261102 228738 671469 663737 207225 208298 263408 264909 309945 300744 319987 323001 333683 339578 317707 350292 696656 729167 517952 431202 281868 274679 319781 317840 333938 339263 341474 347651 378654 382247 618131 639984 41.25 67.6 1
12:28:54 2023-09-28 322925 323109 85664 82237 123014 127016 125840 125770 93168 90786 98019 102716 122765 124930 345215 373314 986969 973937 362658 372578 111683 100527 108848 109919 123743 121997 113282 114371 78718 79887 261102 230153 668932 669067 206934 208334 263592 266986 308028 303155 321349 320361 336239 339035 317974 352761 698945 737999 521373 431740 281289 275838 319318 319628 335754 339633 344411 346596 380319 381070 618736 643385 41.25 67.6 1
12:28:55 2023-09-28 324174 323104 85727 82175 123010 126982 126135 125862 91610 90628 98187 102613 122833 124722 345024 374400 990409 970372 357264 372021 111913 100527 108596 109919 123743 124016 113593 114404 78686 79887 261102 229968 661942 667175 206643 204348 262821 265759 309980 301837 321088 320883 334759 339509 317637 349200 695105 736084 524029 431817 279815 275717 320041 316881 335827 339979 342510 348180 380959 380465 609938 641455 41.25 67.6 1
12:28:56 2023-09-28 324523 322125 84563 82095 123047 126806 126256 125269 93329 90595 98187 102438 123004 122543 345250 371606 995483 978613 357403 372840 111913 100527 108596 109919 123743 122028 113250 114293 78686 79887 258799 229415 661977 663548 207225 208334 263628 265723 310233 300953 320901 323264 337280 340493 318119 350714 695980 727369 524078 430408 281289 274573 320490 316916 333938 340793 341439 348600 382224 381070 610801 639080 41.25 67.6 1
12:28:57 2023-09-28 324587 321812 84239 82063 123014 126806 126222 125476 93201 90628 98187 102542 122833 124774 344937 369354 988934 981813 360546 372021 111683 100388 108596 109919 123743 122086 113282 114293 78718 79832 258799 229827 665244 664748 207810 205027 262821 266986 307356 301834 320440 320562 334724 341074 315883 350046 698670 725426 525125 428622 279815 276899 317150 318544 333938 339979 342510 349241 379002 380500 618131 640731 41.25 67.6 1
12:28:58 2023-09-28 321911 322849 85660 82233 123010 127368 126135 125476 93201 90786 98052 102716 122765 124756 345215 372756 989671 970409 360546 373137 111531 100596 108488 109919 123507 123964 112931 114404 78913 79887 259872 229807 659298 667392 207409 205893 264606 266924 308253 302124 322261 320704 335556 341906 318308 351797 699018 734491 522726 431202 281435 276439 319544 318803 335827 339025 342654 347405 382619 380821 618131 643842 41.25 67.6 1
12:28:59 2023-09-28 323379 322130 85701 82091 123043 126894 126256 125476 93201 90786 98052 102509 122799 124722 345215 375560 993294 971099 357690 372578 111760 100422 108596 109919 123743 122136 113282 114404 78686 79919 258799 229415 662692 667648 206030 203714 263812 265316 310197 300744 321349 321821 335472 338528 316938 350328 695142 729998 518668 431587 281471 274750 319557 316881 335827 339979 344532 346632 382100 381640 610837 645681 41.25 67.6 1
12:29:00 2023-09-28 324338 322130 85786 82095 123556 126597 126289 125269 93362 90471 98355 102438 122867 122267 345250 371570 994035 980382 356898 372840 111990 100493 108630 109809 123947 121827 113626 114057 78869 79977 261102 231190 664416 664129 207225 205315 263487 265174 312176 302693 320257 322656 334419 339578 317707 350328 697857 728743 522726 431202 282068 274487 320041 320317 333722 339027 342233 348216 378689 383088 619176 640021 41.25 67.6 1
12:29:01 2023-09-28 323866 322089 85668 82095 122981 126894 126457 125476 93362 90690 98288 102542 122833 124722 348161 368838 986969 980382 360582 372021 111683 100388 108596 109919 123710 121912 113626 114371 78718 80022 261102 230153 673835 664748 207810 208188 262821 267209 307821 301237 320894 321786 334759 341621 317453 349272 699165 726564 522456 429946 279779 276967 318074 318321 333938 338485 343309 349516 382078 382156 616159 641556 41.25 67.6 1
12:29:02 2023-09-28 323255 323571 84297 82095 123043 127016 126222 125476 93234 90786 98187 102716 122867 124756 345215 374137 990446 971136 356226 372021 111760 100560 108596 110020 123985 122148 113684 114620 78794 80041 261102 231463 659848 667538 207225 204882 263232 266318 309980 302124 319086 321593 335627 341870 316832 348919 696127 730215 517118 433617 279743 276475 320041 316846 334627 339979 342582 348253 379787 379897 610837 643385 41.25 67.6 1
12:29:03 2023-09-28 323907 322849 85815 82204 123010 126894 126135 125476 93201 90909 98187 102613 122799 122578 344973 374137 995483 976749 356978 372578 111760 100527 108596 109919 123939 121912 113593 114214 78825 79887 261544 228703 667842 669541 207225 205171 264437 265723 308358 301201 320894 320847 337290 338494 315920 351424 696693 730251 524078 428658 282267 275731 321358 320317 336181 338775 345250 346523 381954 382105 613399 645109 41.25 67.6 1
12:29:04 2023-09-28 323966 322134 85689 82241 123014 127198 126222 125476 93201 90690 98052 102542 122799 124722 345250 369354 986969 979422 363545 375245 112468 100464 108754 109818 124051 121997 113561 114305 79053 79791 267964 230316 665732 662800 207517 208369 264569 267067 308037 300847 320667 321821 333718 342870 315775 350046 698670 725490 519787 428658 279815 277288 318074 318544 333938 337979 340407 349525 381810 378835 616380 638176 41.25 67.6 1
12:29:05 2023-09-28 324888 320798 85697 82091 122981 126982 126047 125356 93201 90628 98052 102542 122833 122543 351296 375297 984100 973974 359872 371429 111913 100045 108780 109809 124032 121658 113815 113992 78911 79605 260016 229176 667091 665761 206934 208441 263224 266354 308358 302650 319498 322346 335978 338528 322087 350292 700010 737476 524372 432964 281326 276296 318450 319663 333794 340936 345515 346486 380817 381034 618131 641983 41.25 67.6 1
12:29:06 2023-09-28 324174 321812 85701 82091 122977 126802 126047 125269 93201 90723 98187 102542 122714 122675 347350 375310 995973 973672 357583 374185 111913 100393 108496 109750 123643 121962 113217 114057 78718 79746 261102 230806 666902 669067 206643 208369 264437 265316 309515 302871 320894 320883 335733 338022 318156 351388 695105 735565 528485 430896 282267 274750 319074 316916 333938 339979 342654 346351 380656 382247 612208 644557 41.25 67.6 1
12:29:07 2023-09-28 320936 322889 85668 82095 123039 126840 126014 125476 93201 90628 98052 102575 122799 124722 351296 369717 996189 977491 357803 372021 111531 100560 108230 110257 122965 123999 112679 114594 78440 79919 258799 230806 657028 665761 207517 208334 263663 266167 308358 300323 319605 321802 337519 342870 315667 351122 694996 731714 519787 428476 281687 276031 319601 318144 334627 338751 342582 348747 379002 382069 612644 641983 41.25 67.6 1
12:29:08 2023-09-28 324635 321181 85701 82178 123043 126597 126222 125308 91833 90588 98256 101001 123038 122574 347779 369984 986785 979534 362400 374715 111913 100493 108521 109919 123710 121827 113561 114338 78825 79887 258799 230153 660103 664129 207157 208405 262821 266612 308323 301272 320440 321857 333961 341656 316389 349272 698175 727587 524078 432154 279779 276475 318556 317876 333938 338520 343553 348500 380959 380500 615397 640058 41.25 67.6 1
12:29:09 2023-09-28 322792 320865 85668 82237 122948 127050 126047 125770 93201 90786 98052 102750 122629 124791 344731 373314 986969 973700 360546 372021 111607 100527 108413 109919 123540 122206 113152 114326 78686 79887 261102 229827 662530 668593 207225 205712 263821 267147 309975 303300 322447 320444 336404 341665 318605 350714 699055 729890 522726 431813 281471 276403 317114 320134 335827 339871 344593 347441 380354 381105 621100 645323 41.25 67.6 1
12:29:10 2023-09-28 324102 322396 85853 82128 123047 126894 126256 125509 91800 90661 98187 102575 122833 124756 345250 374435 993330 971136 356191 372840 111683 100527 108596 110109 123743 123999 113282 114404 78686 80028 260016 230806 664184 667648 206643 204382 262856 265759 309763 300323 324859 321595 334759 339544 319525 349236 696916 736677 523001 431817 281471 275557 320301 320090 335827 337508 342546 346632 381529 382247 610421 642930 41.25 67.6 1
12:29:11 2023-09-28 324857 322037 85781 82087 123047 126802 126256 125442 93298 90628 98355 102471 122901 124570 345250 371641 990409 980345 357403 374112 111913 100355 108630 109919 123776 121658 113626 114025 78857 79746 263445 230479 671377 666018 207738 205748 264331 265395 309621 303552 320294 322692 334618 340948 318156 351424 697187 729683 529488 431202 282666 274715 319592 318839 333938 340936 341992 347358 378724 383393 616343 640094 41.25 67.6 1
12:29:12 2023-09-28 323871 322130 85701 82128 123039 126928 126222 125509 93265 90661 98288 102575 122833 124756 344937 368803 986969 977565 360546 372021 111913 100388 108596 109919 123743 123792 113282 114326 78686 79887 261102 230153 664540 663773 207810 208405 262856 267397 308323 301942 321121 322022 334724 341656 317707 349272 698670 726487 526276 431202 279815 277288 318556 318321 333938 338249 340443 349525 383269 380821 616049 642927 41.25 67.6 1
12:29:13 2023-09-28 323318 322165 85697 82124 123047 127016 126135 125883 93234 90786 98187 102608 122663 124756 351048 374445 990409 970446 359496 372056 111607 100527 108521 109953 123866 122063 113528 114620 78869 80073 259689 231463 658958 668557 207517 206327 262463 266844 309258 300288 319346 321595 334794 342388 318605 351362 698175 729962 522726 431202 281326 277750 317150 317876 334627 339025 344629 348216 380354 380536 617255 642930 41.25 67.6 1
12:29:14 2023-09-28 324823 320798 85701 82124 123047 127016 126256 125476 93234 90628 98085 102575 122833 124722 344731 375632 993294 972591 355905 372021 111980 100560 108596 109919 123743 121827 113282 114404 78718 79919 255545 228773 663188 668593 206643 203748 264000 265351 310233 301026 324859 321857 335498 338528 316903 350858 696163 736677 520021 431209 282267 275364 319828 320317 336466 340314 342330 346523 384900 382677 610728 643658 41.25 67.6 1
12:29:15 2023-09-28 324929 321777 85697 82091 123080 126802 126256 125269 93234 90504 98046 102509 122697 122457 345215 371641 990409 983246 357726 374149 112220 100464 109022 109784 124051 121588 113749 113992 78901 79791 261102 229827 664408 664479 207371 208405 264542 265351 308288 302400 319170 322835 334759 340325 317489 351280 698670 729391 523740 429982 282866 276016 319074 318874 333938 339278 342546 348747 378089 383428 618131 641492 41.25 67.6 1
12:29:16 2023-09-28 323871 321946 85794 82039 123585 126597 126289 125097 91840 90661 98187 102575 122867 124669 345250 372756 986697 974685 359171 372056 111760 100560 108630 109953 123743 123964 113282 114326 78718 79887 258799 230535 666587 663304 207225 204382 262821 266612 308394 301308 320894 323817 334220 340668 316938 349799 698175 731568 529150 434542 281181 276332 318967 318471 335827 340449 342402 347787 382530 380963 619005 641492 41.25 67.6 1
12:29:17 2023-09-28 323619 322170 85726 82091 123039 127016 126168 125476 93234 90723 98085 102575 119371 124722 347632 375346 995421 970988 358417 372733 111913 100496 108829 109818 123677 121997 113561 114575 78686 79919 258799 229415 666704 667066 206643 204666 263698 265759 310268 301095 319346 322310 337758 339544 319614 350364 696200 734237 518668 433580 281868 275364 320562 317840 333656 338520 344629 346668 381529 382855 612195 643915 41.25 67.6 1
12:29:18 2023-09-28 321651 322165 84283 82124 122981 126928 126047 125509 93234 90786 98220 102679 122748 124843 345008 369389 996189 980382 358342 372056 111607 100733 108413 110181 123031 122268 113184 114437 78686 79919 259872 230165 654848 666018 207810 208294 263663 266612 309294 301624 320090 321593 337519 342401 318460 351208 694996 728507 518241 429836 281723 276296 319899 319412 337730 339764 341992 347104 378724 381675 612381 640058 41.25 67.6 1
12:29:19 2023-09-28 326524 322817 85819 82059 123751 126597 126289 125322 92150 90555 98289 100656 120067 122248 348271 371795 986859 978028 361739 375245 111990 100563 108596 109919 123914 121997 113684 114496 78825 79887 261102 230479 663093 664129 207738 204632 263373 266666 308323 301272 321349 323553 333683 341347 316903 349272 698175 729756 527114 433654 281435 276439 319038 318321 335827 339535 342474 348180 382100 381623 618131 640928 41.25 67.6 1
12:29:20 2023-09-28 321875 322130 85664 82204 122981 127518 126014 125683 93201 90819 98187 102891 122765 123019 346796 373243 986969 973245 360510 372543 111760 100596 108563 109885 123710 121912 113250 114293 78945 79855 260016 229827 662581 669067 207225 208662 263785 267112 309975 302790 321657 320704 336640 340622 319056 351208 701115 735383 521373 432119 281435 276403 317114 319805 335646 339907 345079 347578 381802 381070 619889 643658 41.25 67.6 1
12:29:21 2023-09-28 324174 322130 84297 82124 123538 127198 126402 125669 91643 90654 98289 101035 119743 122745 347460 375681 995409 976749 357910 371985 111760 100565 108762 109885 123743 121827 113217 114293 78869 79977 258799 230479 660592 669271 207225 208476 264472 265723 311073 301237 321165 322310 336782 338494 315912 351460 697187 737999 524078 430896 282666 275522 319521 317876 335827 338450 345640 347687 378689 383357 614017 643878 41.25 67.6 1
12:29:22 2023-09-28 325285 321155 85786 82091 123556 126597 126256 125149 93329 90595 98220 102368 122799 122353 346796 369907 999022 980345 358055 372543 111760 100596 108563 110109 123710 122171 113217 114404 78686 79887 257560 232122 659340 666018 207774 206182 263891 266434 310091 300587 322261 322620 334547 341445 318605 351352 696865 727619 522456 430750 281868 276368 320715 316810 335827 339263 342330 348747 379751 382211 612171 640058 41.25 67.6 1
12:29:23 2023-09-28 326513 321669 85948 82158 123608 126880 126121 125515 93649 90654 98289 102650 122884 124709 345215 375560 985386 975360 358342 373739 112066 100252 109047 109700 124151 121488 113815 113992 78965 79714 258799 227958 670166 665725 207079 203748 263628 266576 308358 302507 319498 322835 336204 339286 318351 350328 700158 729998 521373 433039 281471 276439 319003 319805 333938 338992 345116 347358 380923 381908 618131 643842 41.25 67.6 1
12:29:24 2023-09-28 322853 322626 85723 82148 123010 126982 126222 125476 93329 90786 98288 102716 122799 124808 346796 372162 990409 971136 360474 372021 111683 100666 108488 110181 123677 122233 113495 114620 78837 80196 260016 231463 662034 669030 207810 206182 262681 267254 311367 300498 320054 321724 335733 340325 319507 350652 698175 730287 517952 431202 279527 277659 318556 317840 334662 339025 342618 348463 380319 379932 614525 643842 41.25 67.6 1
12:29:25 2023-09-28 323835 322562 85785 82059 123010 126982 126014 125442 93265 90690 98255 102683 122799 124722 346796 375261 993294 971136 357910 372021 111836 100527 108563 109885 124029 121912 113250 114293 78718 79887 260016 230643 659360 667175 206643 204348 263997 265502 310197 300990 321349 321821 335733 339237 316903 351352 695105 737450 527114 433346 282267 275329 320490 320317 336413 340793 342330 347112 382530 382641 612381 643657 41.25 67.6 1
12:29:26 2023-09-28 326487 321868 85853 82095 123581 126772 126256 125269 93426 90628 98388 102579 123004 122438 345473 371866 993294 980345 357403 375245 112940 100431 109097 109683 124051 121962 113906 114227 78901 79900 261102 230643 671110 664129 207663 203714 264437 265723 310233 302012 319439 323781 334724 340598 316608 351388 697881 729756 524078 431202 282666 275295 320041 318803 333938 339535 342510 348747 382042 383393 618131 640964 41.25 67.6 1
12:29:27 2023-09-28 324591 321190 85668 82237 123014 126894 126222 125476 93362 90753 98288 102683 119664 124722 345250 369907 986969 976069 360510 372543 111836 100527 108596 109885 123710 121912 113250 114057 78911 79887 261102 230153 660883 662763 207663 204348 262821 267397 308358 302154 319051 322310 337250 341656 316868 349236 698670 729683 518453 433285 279527 277002 318896 318697 336301 341897 341367 350159 383035 380857 616159 639532 41.25 67.6 1
12:29:28 2023-09-28 323255 321812 85701 82229 123014 127011 126135 125476 93329 90786 98220 102716 122799 124843 346796 374715 993696 975757 360510 375245 111760 100599 108496 110122 123643 122167 113217 114686 78718 80051 261102 230643 657828 668884 207810 203714 263189 268032 308323 301587 322644 323559 336239 339578 316389 349272 697150 729890 518453 431202 279779 277945 319038 316916 334662 339979 342582 348216 379787 379932 612208 643570 41.25 67.6 1
12:29:29 2023-09-28 322889 321441 85719 82091 123043 126977 126047 125476 93362 90690 98220 102646 122884 124722 344937 375860 995483 975360 357910 372021 111913 100630 108596 109919 123743 121827 113282 114214 78857 79887 260016 228738 667460 669067 207225 203748 264507 266167 311073 301237 318604 322202 336817 340837 319923 350978 696363 736532 514449 433654 282630 275451 320606 318403 336777 340900 342546 346596 382672 382819 610874 643695 41.25 67.6 1
12:29:30 2023-09-28 324784 321863 85844 82204 123080 126772 126256 125269 93426 90588 98256 100828 121915 122264 347779 370944 996042 982330 357836 374980 112066 100565 108563 109919 123743 123930 113250 114214 78901 79919 272196 230806 666596 663737 207810 206182 264331 265794 311175 300780 320111 323553 337758 341347 315947 351388 696656 728616 524078 430567 281868 275557 321048 317840 333938 339570 342546 348747 379787 383393 615833 640021 41.25 67.6 1
12:29:31 2023-09-28 324174 321854 85701 82160 123047 126894 126222 125476 93362 90786 98452 102683 122918 124722 345215 369984 986969 981776 360546 371985 111760 100596 108596 109919 123743 121827 113250 114326 78857 79887 265601 229827 661120 664443 207810 203714 263224 267433 310414 303731 320909 322548 334653 342028 318605 350184 699055 728115 518241 431092 279671 277714 319038 318803 335827 339006 341848 349911 380923 381070 617218 640058 41.25 67.6 1
12:29:32 2023-09-28 322925 322130 85752 82258 123627 127198 126436 125896 93520 90687 98322 101135 123106 122745 347214 372021 992593 970372 358378 372021 111760 100699 108496 110122 123625 121997 113042 114404 78686 79919 261102 229968 663412 667648 207517 204808 262786 266986 309980 300744 319570 320562 336274 339613 316938 349781 696127 729962 524078 432157 279851 276403 320785 316916 334627 338214 342618 348500 382672 381891 609938 641983 41.25 67.6 1
12:29:33 2023-09-28 320936 322299 85690 82350 122981 127310 125840 125803 93168 90819 98052 102783 122765 123174 346796 372198 996189 976032 357264 372021 111913 100527 108596 109919 123743 123930 113282 114214 78857 79887 260016 228738 663205 669394 207810 205893 265002 266398 309621 304540 321804 323256 337657 342172 318569 351388 697150 735565 517118 430591 282665 275873 319745 318286 335827 338214 345676 348170 381809 383357 614489 643878 41.25 67.6 1
12:29:34 2023-09-28 324340 321558 85863 82247 123519 126914 126154 125756 92062 90687 98289 101035 122799 122714 346796 368838 987535 984534 360546 371985 111913 100630 108596 110020 123985 122171 113626 114025 78857 79887 261102 229827 662725 665492 207810 208334 264252 267397 309720 302862 321165 322799 336239 341347 315920 351460 694083 728779 532893 428658 282068 277945 318556 318874 335827 338520 342510 348152 380656 380767 617218 640058 41.25 67.6 1
12:29:35 2023-09-28 324266 322125 85756 82091 122981 127016 126101 125683 93362 90786 98288 102716 122833 122578 345215 373874 986269 973974 360969 372021 111836 100457 108596 109885 123743 121658 113873 114430 78901 79945 261102 229176 664101 669030 207810 204740 264260 266844 310378 303004 320111 321786 337290 339509 316868 351316 698010 729998 524078 432426 281868 276475 317933 319841 333938 337508 344629 348747 380923 381105 617859 643878 41.25 67.6 1
12:29:36 2023-09-28 321799 321951 84069 82223 123146 127300 125686 125890 93168 90819 98052 101314 122936 123194 346796 372198 994777 976749 359325 374939 111760 100355 108596 109885 123710 121658 113217 114057 78718 79887 258799 228703 665304 669067 207517 205857 264507 266167 309294 301272 321349 320847 337799 339544 317707 351496 697187 730251 519787 428694 282267 276209 319074 318321 335827 339025 345676 348133 378654 383393 614017 643385 41.25 67.6 1
12:29:37 2023-09-28 323835 320838 85840 82091 123047 126247 126256 125269 93362 90628 98288 102509 122833 122267 345179 369977 995483 980345 357403 371985 112066 100464 108796 109911 123985 121877 113450 114305 78933 79823 261102 230806 661466 664129 207810 203714 263628 266167 310268 300780 321084 324044 334419 341074 315947 351388 697857 728429 515607 431202 282068 275557 321048 318063 333938 341272 342474 349241 379787 382784 611775 640547 41.25 67.6 1
12:29:38 2023-09-28 324748 321106 85967 81834 123589 126778 126572 125262 93523 90657 98388 102401 122867 122264 347915 372788 986969 976749 359171 372021 111760 100527 108596 109953 123743 121658 113250 114057 78750 79832 261980 230153 660956 661792 207517 204951 263224 266986 308323 301942 324859 323361 334220 341621 316938 352487 699165 727037 516785 431813 279815 277324 320449 318803 335827 338520 341439 349241 380959 380500 615433 640003 41.25 67.6 1
12:29:39 2023-09-28 322889 321159 85610 82241 122969 127334 125840 125476 93232 90819 98052 102716 122629 124843 346306 373839 987527 975757 360969 371914 112643 100496 108863 109784 124051 121758 113749 114305 79085 79855 261102 228529 664728 667648 207409 206182 266145 266541 308288 303146 320440 321857 336533 339070 316646 351141 700158 735565 520021 431813 281868 276439 317150 319805 333938 339740 345152 347687 383855 381640 618131 643842 41.25 67.6 1
12:29:40 2023-09-28 324911 321951 85863 82204 123006 127016 126047 125389 91896 90621 98288 102575 122799 124722 351296 374471 993294 973009 357910 372578 111760 100630 108630 109953 123710 121912 113250 114057 78750 79919 258799 229415 661321 666704 207079 205019 264032 266354 310704 301237 321879 322346 336510 339613 317898 350858 696163 738908 525743 431938 281868 275593 321012 317840 336301 338520 344629 346632 382100 383393 610874 643878 41.25 67.6 1
12:29:41 2023-09-28 321390 321195 85668 82152 123014 126928 126047 125476 91904 90786 98220 101035 119940 122847 346614 369984 998948 979534 359945 374185 111760 100807 108462 110466 122998 123999 112931 114404 78718 80086 265601 230316 658118 667648 207810 208441 264260 266844 309294 301907 320575 320811 336510 341109 315559 351460 696916 729683 525125 428731 282068 276439 319109 320317 335436 339025 342654 350666 378389 382819 609077 642930 41.25 67.6 1
12:29:42 2023-09-28 325786 321155 85794 82091 123047 126772 126402 125356 93362 90628 98220 102471 122833 122267 350836 369977 994777 980382 356898 372021 111836 100528 108596 109885 123743 121658 113250 114025 78718 79887 260016 228738 662335 662800 207663 208476 264032 266034 310704 302908 321202 324021 337519 342870 318605 351280 696017 729085 518119 431055 282158 276296 321012 316881 333656 339535 342510 349553 382764 382732 610874 640058 41.25 67.6 1
12:29:43 2023-09-28 326524 322364 85912 82095 123072 126988 126470 125568 91896 90588 98322 100756 119709 122283 347250 373137 986859 976674 358342 371985 111683 100355 108446 109911 123677 121827 113250 114057 78718 79887 261102 230316 662581 662800 207225 204985 263628 267022 309258 301624 318604 324609 334724 340598 316938 350328 699165 727837 521373 431209 281471 276510 319521 318803 333938 339605 342618 347724 382136 381675 617658 641492 41.25 67.6 1
12:29:44 2023-09-28 322074 322130 85610 82237 123014 127016 126014 125509 93234 90976 98220 102716 122799 124878 346796 372756 986969 973974 360582 372021 111683 100560 108521 109919 123939 122086 113250 114371 78857 79887 260016 229990 663445 669067 207810 206472 264225 267782 309975 302720 322261 320740 337183 341906 319507 351244 700121 736084 524247 432119 282068 276510 319959 320669 336156 338013 345432 348747 383269 382570 618131 643547 41.25 67.6 1
12:29:45 2023-09-28 323070 321879 84243 82412 122907 127334 125879 125789 91776 91095 98121 103038 122936 123229 346796 371641 994777 976069 358926 371985 111980 100457 108596 109919 123743 121792 113250 114025 78750 79887 258799 230153 659380 668593 207810 208441 265187 266576 310853 301942 319310 320883 337834 339544 317707 351533 697187 728863 519787 428694 282267 276439 319557 318580 336301 339025 345676 348500 381503 383428 614053 643915 41.25 67.6 1
12:29:46 2023-09-28 324259 321155 85794 82091 123047 126597 126256 125269 93395 90628 98355 102542 122872 122422 350873 369354 996189 981813 358090 372056 111683 100560 108488 109953 122998 123930 113184 114214 78869 80118 261212 232122 659808 663628 207810 205893 264146 266844 311955 302015 322947 322656 335472 341656 315947 351424 695874 729094 521373 431542 282068 276475 321048 319412 337492 339298 344042 349847 379787 382247 610837 640094 41.25 67.6 1
12:29:47 2023-09-28 324137 320767 85893 82247 123608 126880 126504 125375 93362 90819 98288 102575 122833 122675 347632 369984 988230 977528 360546 372733 111913 100560 108630 109919 123625 123844 113250 114057 78750 79919 258799 228348 662709 662800 207810 204348 262856 267433 308358 302365 318639 322023 334759 342647 316389 350081 699165 728137 525431 431813 279887 277750 319074 318839 335827 338554 341474 349884 380994 381070 616380 639824 41.25 67.6 1
12:29:48 2023-09-28 323415 322622 85693 82289 122981 127050 126014 125509 93298 90786 98187 102679 122629 124756 346796 375033 984137 973974 358090 371464 111913 100388 108946 109683 124018 121773 113873 113992 78965 79791 263445 228852 671661 667538 207810 204740 264217 267040 308394 303146 320213 322584 337183 339509 316903 351388 694120 736641 515784 432426 281868 276439 318815 320586 333938 338520 345713 348253 380994 381962 617222 643878 41.25 67.6 1
12:29:49 2023-09-28 322746 321012 85778 82282 123043 126806 126047 125389 93456 90621 98052 102542 122714 124548 350763 374364 993330 971173 357437 372021 111607 100560 108521 109953 123625 123930 113217 114090 78718 79887 258799 228773 664261 667648 206900 204666 264472 265794 310268 301237 319346 322346 336556 339578 317898 351424 697187 736714 521373 431587 282267 275593 320562 317876 333656 338520 345385 346668 381564 383428 612678 643915 41.25 67.6 1
12:29:50 2023-09-28 322265 320758 85693 82124 123010 126806 126014 125389 93201 90756 98052 102575 122799 124756 351012 369354 996189 981979 359908 375245 111760 100841 108346 110156 122932 122253 113119 114574 78794 80041 269835 230153 657940 667648 207810 208476 264260 266844 309258 301308 323593 320883 336782 341550 317707 351460 696163 727837 515607 429642 282068 276475 319816 317840 335671 339740 342654 347140 378724 382819 609040 641038 41.25 67.6 1
12:29:51 2023-09-28 322889 321812 84243 82208 122981 126982 126390 125322 93490 90687 98322 102683 122799 122543 346541 369984 986969 981813 360546 372021 111913 100493 108596 109919 123710 121827 113250 113992 78825 79990 261102 229827 667081 663737 207810 208516 263592 267397 308288 302366 321349 322799 336510 342373 317489 351352 700158 727000 526783 428658 281471 277392 318779 318803 335827 338992 341956 348117 381761 381070 616306 640021 41.25 67.6 1
12:29:52 2023-09-28 322889 321777 85660 82346 123519 127016 125893 125649 93362 90786 98355 102716 121627 122812 346541 374150 985349 973789 359945 372435 112066 100532 108829 109716 124018 121658 113282 114187 78965 79823 258799 228852 667700 668120 207517 204732 264401 267112 311293 303111 320440 322799 337254 339509 316868 351388 700654 736084 522726 432119 281868 276403 318039 321624 333938 338485 345359 348476 380923 381943 618131 642893 41.25 67.6 1
12:29:53 2023-09-28 324174 321610 85701 82243 123043 127016 125840 125442 93362 90909 98355 102683 122918 122578 346796 374507 995483 976054 357910 372021 111760 100493 108563 109885 123625 121658 113184 114025 78686 79800 261102 230153 660927 668593 207225 203714 264472 265723 309258 301237 321349 322799 337526 339001 316389 351496 697150 735565 517118 430896 282866 275980 320005 318544 334367 338485 345957 348710 378689 383357 614017 645509 41.25 67.6 1
12:29:54 2023-09-28 324635 320858 85815 82204 123043 126597 126611 125735 91896 90588 98256 100965 119693 122403 346723 372080 996042 982330 359945 371950 111607 100527 108563 109919 122998 121962 113528 114371 78686 79887 261887 230524 659936 665761 207810 204314 264437 266986 310197 302051 320279 322799 334759 342373 316354 354307 696090 728698 519787 429946 282267 277288 321130 316881 335671 339979 342582 348081 379787 382211 608574 640021 41.25 67.6 1
12:29:55 2023-09-28 322925 321119 85727 82241 123014 126772 126188 125442 93395 90786 98355 102683 122936 124722 346796 369984 986969 977491 360546 371689 111760 100527 108596 109885 123710 121658 113250 114214 78825 79887 261102 229990 666596 661828 207810 204348 263628 267997 308394 302190 319310 322835 335508 342683 316832 350292 699165 728616 525431 432154 279851 278141 319038 318803 335827 338485 343553 350380 380959 381070 616306 639568 41.25 67.6 1
12:29:56 2023-09-28 323583 321562 84297 82379 123250 127174 126087 125789 91776 90687 98521 101035 123004 122745 346687 374101 984137 974329 358342 374185 112297 100460 108780 109885 123743 123830 113684 114273 78911 79746 258799 228852 669302 668593 207517 204666 264252 267209 309258 303146 320440 323326 336817 339544 319597 351388 698010 730107 523740 432426 282068 276475 318815 320551 333938 341596 345359 348216 382065 382211 619041 642893 41.25 67.6 1
12:29:57 2023-09-28 323255 321549 85664 82204 122981 126977 126014 125442 93329 90786 98052 102750 122765 122543 346551 371866 989634 973974 360582 371985 111607 100699 108413 110109 122998 121912 113074 114404 78686 79919 260016 230806 658029 669358 207810 204882 263522 268114 308253 302174 322947 320740 336640 340528 316832 350292 699968 733716 524586 432119 279815 278141 319038 319864 337730 340553 344593 348747 380888 380767 614489 643878 41.25 67.6 1
12:29:58 2023-09-28 321882 321012 85838 82256 123316 126880 126053 125635 91770 90786 98019 102716 122799 122760 345490 372077 996189 978140 357264 371950 111454 100738 108230 109919 122965 121912 112899 114181 78913 79855 261102 229827 659893 667648 207810 208441 264472 266576 309258 301695 320540 320811 336782 342870 317707 351496 697187 730611 526783 428658 282666 276439 319816 318544 334627 339740 345676 348747 379561 383393 613582 644335 41.25 67.6 1
12:29:59 2023-09-28 324672 321119 85848 82169 123039 126806 126256 125236 93362 90786 98355 102542 122918 122543 346796 369354 996189 980345 359872 372021 111607 100424 108379 109885 123577 121823 113152 114273 78869 80041 259872 231792 657396 665545 207593 206327 264296 266996 310633 302124 320054 322799 335508 342267 319019 351424 696127 727619 521373 430674 282049 276475 321012 316881 334627 339500 342257 349736 380319 382211 610837 640021 41.25 67.6 1
12:30:00 2023-09-28 324266 320455 86067 81769 123760 126180 126289 125030 91863 90588 98289 100645 122936 122233 346796 368803 988934 976069 359424 371429 111683 100355 108563 109923 123540 121658 113152 114025 78718 79855 258888 229827 659975 661756 207810 204808 263408 267397 308358 301942 318604 322835 334220 342408 316938 350256 699165 729683 517118 433039 281435 277288 319074 320770 335827 339535 342233 348673 382672 381105 616743 640021 41.25 67.6 1
12:30:01 2023-09-28 334539 321119 85635 82208 122948 127050 125686 125476 93201 90819 98019 102683 122680 124843 345817 372198 985533 972554 361848 374112 111913 100671 108762 109784 123677 121877 113184 113959 78901 79954 261102 229501 663281 668593 207663 204348 264217 266884 309975 304967 321349 321821 337799 339544 319172 351280 699165 729962 524078 431202 282068 277714 318074 319805 336539 339979 345640 348500 380923 382469 616315 643878 41.25 67.6 1
12:30:02 2023-09-28 322889 322622 85668 82266 122948 126982 125806 125476 93298 90786 98052 100965 122799 124722 346306 374435 994740 975360 357910 371985 111760 100527 108521 109885 123540 121658 113152 114025 78686 79887 260016 230153 660829 668593 207517 204348 265284 265759 309727 301695 319346 323552 337799 339237 316389 353557 697187 735565 521373 431202 283066 275980 320041 318321 336301 338520 346201 348500 378654 383393 613582 643385 41.25 67.6 1
12:30:03 2023-09-28 323944 320633 85853 82059 123043 126563 126222 125063 93362 90847 98220 102509 122833 122267 346577 369839 998259 982330 359945 374185 111760 100393 108462 109784 123610 121962 113152 114371 78686 79887 259872 230094 656085 663628 207810 204314 264437 266951 310233 300778 323139 322835 334759 341656 316389 351424 695105 727587 524078 430591 282267 276475 321012 316881 334437 339263 342233 349773 380354 382515 610874 640731 41.25 67.6 1
12:30:04 2023-09-28 324635 321119 85697 82241 123006 127204 126053 125356 93329 90786 98220 102613 122799 124635 346551 369984 986969 977528 360546 371985 112075 100388 108563 109919 123625 121827 113217 114025 78718 79887 265601 229501 660502 661828 207810 204314 263965 267468 308323 302154 318604 322799 335768 342647 316389 350858 699165 726487 525125 429982 281471 278141 319038 318839 335827 339027 341992 348152 383018 381105 616306 640021 41.25 67.6 1
12:30:05 2023-09-28 321906 321155 85719 82319 122615 127016 125806 125509 91833 90870 98223 101035 119711 122745 346442 373172 986122 973060 359687 374185 111913 100355 108563 109885 123540 121658 113495 114149 78933 79800 261102 228690 660865 667648 207557 204348 264032 266986 307857 302897 321121 322310 337572 339509 316868 351388 699165 736121 522726 432154 282267 276510 317150 319841 335827 337979 344862 348747 380923 381640 618131 642930 41.25 67.6 1
12:30:06 2023-09-28 324137 321549 85509 82379 122479 127255 125719 125683 93168 90819 98019 102750 122595 124930 346306 372756 996189 976749 356155 372021 111760 100596 108596 110109 123743 121658 113217 114025 78718 79919 260016 230153 661594 669067 207810 204348 265692 266576 310233 302387 319570 322572 338309 339272 315947 353594 698851 734491 524078 429946 283066 276439 320041 320317 336301 339979 346201 348216 380354 383967 614053 644829 41.25 67.6 1
12:30:07 2023-09-28 321875 321613 84302 82157 123656 127164 126436 125375 91936 90687 98289 100895 123038 122403 346687 369911 998313 977565 357264 372021 111454 100675 108230 109919 122965 122051 112679 114404 78783 80173 259872 229933 654164 665761 207810 203748 264437 267112 309258 300005 320575 322537 335733 342408 322123 351460 695142 728616 519787 429982 282267 277288 320041 316881 334697 338992 342233 347104 380390 384279 612678 640058 41.25 67.6 1
12:30:08 2023-09-28 324404 320889 85848 82136 123670 126563 126256 125030 93395 90661 98355 102542 122833 124513 346796 368803 986969 976069 361996 371429 111836 100388 108630 109919 123743 121658 113495 114025 78857 79887 260016 229990 662837 661828 207810 204985 263224 267468 309258 302154 319086 322871 334724 342683 316938 350328 699165 729167 524078 432732 281471 277714 319074 318839 334123 339500 342257 349489 382100 381962 616012 642469 41.25 67.6 1
12:30:09 2023-09-28 323354 321656 85801 82251 122948 127212 126087 125756 91743 90720 98289 102754 122799 124756 346306 373314 983953 973663 357767 370873 111836 100527 108762 109683 123710 121658 113250 113992 78911 79887 259331 228206 664358 667648 207663 204666 264437 266986 308288 303146 319048 322572 337834 339544 316938 351424 694083 737487 522726 432119 282267 276475 318074 320551 335827 338485 345676 348747 380959 382819 618131 643843 41.25 67.6 1
12:30:10 2023-09-28 319965 320838 85605 82293 122948 127045 126007 125509 93265 90852 98052 102783 122799 124913 346577 370012 994777 976069 356226 371429 111760 100457 108596 109885 123507 121658 112899 114025 78718 80022 258799 230153 666459 668593 207810 208476 265284 266576 309980 302154 319570 320883 338582 340563 318199 353557 697187 730287 519787 429642 283066 276439 320041 320770 337492 340278 346228 349021 382224 384136 614342 643731 41.25 67.6 1
12:30:11 2023-09-28 324293 322180 86104 82162 123931 126772 126222 125063 93395 90819 98256 100756 122833 122543 346796 368838 996189 980856 358090 374943 111760 100560 108488 109919 122998 121658 112899 114247 78686 79919 259872 230165 668992 663773 207810 206182 264437 267174 310233 300780 320279 322835 334759 342458 316425 351460 695142 727587 518453 430591 282068 276899 321048 316881 334662 339535 342546 349553 379822 382819 610837 640058 41.25 67.6 1
12:30:12 2023-09-28 324640 321155 85693 82237 123010 126806 126047 125269 93362 90909 98220 102542 122833 122543 346796 373314 986269 976749 358342 371464 112220 100388 108855 109700 123743 121488 113593 113992 78718 79887 272196 229827 663414 664748 207225 204985 264032 267209 309258 302154 320440 324839 335768 339578 317862 351141 694083 734749 521373 433617 281813 277002 319899 319215 335560 340449 345250 348033 381958 382105 621653 644064 41.25 67.6 1
12:30:13 2023-09-28 322140 321155 85697 82383 122915 127110 126188 125850 93362 90819 98052 102716 123004 124791 346306 373916 987535 972591 360546 371985 111454 100630 108263 109953 122998 121912 112744 114326 78686 79919 258888 230153 661155 667648 207810 204666 263628 268292 308323 301695 320540 320883 336817 340563 316903 353566 699165 729998 524078 431813 281868 278141 319959 318874 334662 337508 345152 348747 380923 381070 614525 643842 41.25 67.6 1
12:30:14 2023-09-28 320415 320838 85693 82087 123047 126840 125806 125356 93298 90819 98052 102575 119635 124548 346796 368545 996189 976798 357264 371429 111422 100733 108230 109953 122965 123964 112866 114404 78718 79887 261102 229990 657045 667175 207810 203748 264507 267209 311293 301766 322608 320918 337550 342401 318947 353267 695870 731686 521122 428863 282630 276296 319863 318697 337730 339907 344593 350380 378654 383393 611326 643731 41.25 67.6 1
12:30:15 2023-09-28 325791 320504 85785 82120 123076 126626 126154 125269 93459 90723 98079 102401 122833 122267 346306 369942 995483 982255 356898 372021 111836 100560 108630 109885 123710 121926 113152 114025 78750 79887 258799 228773 668754 664129 207810 204666 264472 266576 310957 300920 319310 323853 334794 341656 316903 351460 697187 728716 524078 431202 282267 276016 321760 317876 335827 342379 342546 350454 380354 382819 610874 640058 41.25 67.6 1
12:30:16 2023-09-28 329868 321644 85697 82237 123014 126806 126101 125356 93234 90621 98256 100965 119711 122555 346723 369871 991757 982362 359908 374185 112066 100462 108596 109885 123658 121658 113282 114025 78933 79832 258799 228852 662965 663773 207810 205893 265284 267209 308323 303485 321349 323326 336239 340633 317707 353594 697918 727587 529488 428355 282666 277288 318556 319841 333938 339027 342618 347872 378689 381105 617255 639568 41.25 67.6 1
12:30:17 2023-09-28 323033 320905 85760 82237 123006 126840 125840 125389 93330 90819 98052 102679 122663 122760 346306 371085 988971 972591 360582 371725 111531 100560 108230 109953 122965 123964 112679 114404 78718 79919 263278 230479 661052 667648 207810 204700 263628 268292 308358 301272 320611 320758 336853 342870 316938 351496 699165 730035 524078 431202 282085 278141 318110 319322 334732 337979 345152 348747 380959 380500 616399 643385 41.25 67.6 1
12:30:18 2023-09-28 323642 321155 85697 82264 123457 127198 126053 125655 93520 90720 98289 100895 123038 122745 346442 374293 995421 972516 357726 371429 111913 100527 108529 110020 123540 121658 113385 114025 78718 79977 260016 228773 659594 665761 207591 205019 264437 266203 310957 301272 319570 322835 336782 339613 318379 351460 696693 737755 523001 431209 282267 275628 321048 318357 334393 338520 345422 348253 382708 384579 612678 643915 41.25 67.6 1
12:30:19 2023-09-28 324399 320838 85785 82172 123010 126806 126135 125097 93298 90661 98220 102401 122663 122543 346551 369977 990446 981813 356645 371464 111990 100355 108630 109767 123776 121658 113626 114025 78889 79746 265601 228123 674165 662800 207810 204666 265692 265759 309949 302650 324363 323889 336274 341382 316903 351533 698175 729683 516785 431202 283066 275593 320041 319805 333938 339570 342618 349241 379787 384579 622338 643843 41.25 67.6 1
12:30:20 2023-09-28 324174 321327 85838 82276 122973 126914 126121 125375 91936 90687 98289 100895 122765 122543 346527 369984 986969 979534 360510 371429 111760 100388 108521 109683 123985 121658 112931 114025 78718 79832 258799 229827 660465 661828 207810 204666 263663 268257 308394 302225 321379 322835 334829 342718 316713 350364 698670 727587 518453 431813 281471 277912 319109 319357 334159 339062 342028 348117 382996 382247 617255 641038 41.25 67.6 1
12:30:21 2023-09-28 323255 321155 85697 82124 123006 126631 126014 125269 93266 90786 98456 102542 122663 124548 345817 372198 990446 971863 355620 371429 111607 100388 108413 109919 123031 121658 112614 114057 78718 79887 258799 228773 657775 667378 207517 205624 263663 266612 310957 301272 322187 322835 336546 341109 318861 350858 696200 737999 517316 431853 282267 276475 321083 317876 337492 342113 344375 349305 383032 382105 612381 641836 41.25 67.6 1
12:30:22 2023-09-28 322946 320941 84185 82511 122882 127266 125739 125857 93232 90819 98019 101314 122901 124983 345781 371606 994564 977151 358779 370873 111760 100493 108488 109851 123677 121658 113184 113992 78686 79887 258888 229990 668754 669067 207810 203714 265249 266951 309692 302279 319534 321786 338309 339578 318380 353557 697857 729998 518034 428658 282866 276439 320005 318803 336777 339979 346728 348747 379787 384507 614452 644521 41.25 67.6 1
12:30:23 2023-09-28 323344 320838 85883 82233 123014 127011 126101 125442 93426 90786 98355 102683 122799 124830 346306 368838 989776 983209 361482 371689 111913 100355 108596 109885 123710 121658 113250 113992 78750 79887 261102 229176 666224 665725 207810 208405 264507 267397 308288 303111 319051 323517 336746 341362 317707 353521 700158 727551 519558 428330 282884 277818 321130 320633 336777 341897 344484 348270 381918 383250 620733 641763 41.25 67.6 1
12:30:24 2023-09-28 324219 321835 85908 82059 123760 126778 126538 125030 93619 90595 98355 102438 122918 122163 346796 369613 986969 976761 359388 371429 111836 100355 108563 109885 123592 121658 113152 114025 78857 79887 258799 229827 661084 661792 207810 204985 263997 267433 309258 301799 319570 323493 334724 342647 317827 350822 699165 729683 517952 433039 281471 277324 319521 318803 336777 340044 342510 349241 382905 381070 617218 640021 41.25 67.6 1
12:30:25 2023-09-28 321875 321119 85786 82200 123010 127016 126135 125442 93426 90786 98187 102683 122765 122578 345817 371050 990372 970409 358342 371985 111683 100527 108488 109919 122998 121827 112866 114057 78718 79887 260016 229772 661968 667175 207810 205019 263408 267433 310891 301237 322601 322537 336782 341347 321321 352761 698413 735872 511534 432389 279671 278425 320348 318661 338208 340900 345178 349736 380923 381034 615870 643842 41.25 67.6 1
12:30:26 2023-09-28 323181 321119 85786 82175 123035 126806 126014 125688 91896 90786 98355 102683 122765 122438 344435 374435 996189 975360 357403 371689 111760 100493 108596 109885 122998 121658 113184 113992 78718 79887 258799 229827 661661 668593 207517 204348 265249 266541 310197 301272 321092 322799 338309 339509 316678 353521 697187 736084 522726 431202 283066 276212 320041 318544 336777 338992 346446 348747 382042 383428 615512 643842 41.25 67.6 1
12:30:27 2023-09-28 322849 320148 85668 82087 122981 126772 126047 125236 93329 90753 98452 102683 122765 122438 346306 369942 987498 982255 359945 371429 111760 100355 108596 109775 123625 121771 113217 113992 78750 79855 260016 229176 666224 666018 207810 208369 265249 267397 308288 302861 321202 323266 336533 341480 318308 354234 701152 727373 525431 428136 283029 277499 318744 320290 336301 341585 344593 349700 382224 383393 619889 641946 41.25 67.6 1
12:30:28 2023-09-28 324330 322275 84472 81801 123755 126209 126256 124996 93523 90657 98355 102509 122884 122062 346796 369577 988934 976749 359424 371429 111760 100493 108596 109885 123592 121658 112964 114025 78718 79887 261102 229827 660484 661792 207810 204985 263628 268221 309258 302754 319570 322737 334724 343162 318343 351105 699165 729683 517118 433346 281471 277714 319781 318839 334357 340554 342546 349241 382941 382211 616306 640694 41.25 67.6 1
12:30:29 2023-09-28 321911 320597 85701 82208 123010 127219 126014 125356 93329 90786 98220 102716 122799 122606 345817 372982 990372 971099 355905 371393 111683 100596 108454 109885 122998 121658 113119 113992 78913 79919 260016 230479 659808 666965 207810 205772 264190 267076 310779 301095 322261 322656 336604 342690 318684 350148 695943 734418 504996 431817 279851 277002 320869 317805 334662 338992 344593 348747 383881 382534 609938 641983 41.25 67.6 1
12:30:30 2023-09-28 319930 321159 85635 82466 122738 127050 125773 125803 93265 90852 98019 102820 122561 124930 345817 371015 993294 976749 358234 371429 111836 100527 108596 109919 122998 121912 113042 114025 78750 79887 258799 229990 659399 668593 207738 204172 265284 266576 309945 302154 319570 321560 338592 340290 322014 353594 698175 730251 524078 429676 282866 276475 320041 318839 336777 339979 345385 348747 378689 383428 614017 645681 41.25 67.6 1
12:30:31 2023-09-28 324331 321119 85815 82204 123014 126806 126014 125442 93362 90786 98288 102683 122799 122543 346306 369977 987498 983209 359690 370873 111913 100321 108596 109885 123507 121573 113250 113992 78901 79945 260765 229719 663619 663591 207810 205893 265515 267219 311257 304630 321312 323146 336746 341109 317707 354093 698376 727491 525262 428282 282866 277288 319003 320491 336229 339263 342618 348642 378689 381640 617859 640021 41.25 67.6 1
12:30:32 2023-09-28 324888 320597 85664 82091 122981 126772 126014 125442 93329 90786 98288 102542 122799 122353 345746 373279 984137 975360 357767 370838 112143 100252 108889 109624 123743 121488 113250 113647 78825 80022 258799 229827 667956 663773 207517 204985 264401 267397 309763 302154 320894 324803 336746 340325 321051 351388 698046 729998 522726 431277 282068 276931 320041 321225 333938 340316 345910 348170 385209 382803 621653 643238 41.25 67.6 1
12:30:33 2023-09-28 322796 321298 85830 82215 123482 126876 126087 125635 93457 90786 98288 102716 123209 122641 345672 371015 991183 971136 360546 374674 111836 100596 108379 109919 122932 121912 112691 114410 78718 80028 259872 230479 660643 667648 207810 204732 262821 268670 309258 301237 320575 321857 336782 341074 316903 350328 697187 730287 515784 432426 279779 277750 320005 319803 334697 338485 342654 350108 382672 381070 609471 641983 41.25 67.6 1
12:30:34 2023-09-28 322952 320633 85756 82091 123047 126597 126135 125236 93426 90943 98355 102683 122765 122508 346306 369984 996189 979649 357803 371985 111607 100527 108379 109953 122965 121658 112866 114404 78686 79919 259872 230165 657612 665761 207810 204666 264507 267209 309727 300990 321287 322310 335768 342647 316646 351496 696127 728616 526783 430287 282267 277002 320762 320090 338714 341897 342438 350730 382764 382945 611764 642703 41.25 67.6 1
12:30:35 2023-09-28 325059 327491 85786 82175 123043 126772 126014 125236 93553 90687 98322 102613 122799 122267 345817 372793 992593 980345 355889 371133 111913 100252 108988 109809 123710 121488 113250 113803 78750 79714 258799 229176 665984 661828 207810 204666 265692 265759 309949 301834 320147 324345 336274 341586 316903 354093 699165 727325 518453 430896 283066 276209 320041 319805 333938 339570 342654 349736 379787 384579 617862 640511 41.25 67.6 1
12:30:36 2023-09-28 320972 320858 85668 82297 122831 127016 125806 125476 93329 90819 98052 102820 122595 124722 345817 372198 985533 973974 358306 371169 111836 100355 108596 109919 123540 121488 113217 113992 78718 79800 261102 228206 661247 667648 207810 204985 264472 267397 310195 303182 318604 322572 338628 339578 316938 351460 701004 737999 517118 432964 282630 277145 318450 320669 336777 340936 346264 348563 381922 382784 618094 643878 41.25 67.6 1
12:30:37 2023-09-28 320932 320673 85838 82241 122981 126772 126014 125442 93329 90621 98418 102716 122714 122612 345817 369977 990409 970097 359460 372021 111683 100699 108413 109953 122998 122011 112866 114057 78750 79919 259872 229450 658364 667913 207810 204985 262856 267844 310197 301201 320575 322572 336817 341074 318343 350292 697187 729890 515607 432157 279851 277750 321012 319375 335671 341308 344629 349773 381761 381070 610837 643385 41.25 67.6 1
12:30:38 2023-09-28 322364 320901 85853 82095 123043 126772 126222 125236 93523 90819 98355 102646 122799 122578 346551 369984 996189 979686 357264 371985 111760 100630 108488 110181 122998 121827 112691 114293 78686 79919 259872 230165 657687 664242 207810 204666 264472 267112 310233 300744 320575 323266 336262 343431 319434 351388 696017 728507 525431 431055 282829 277110 320869 318144 335636 339535 342546 348117 380923 384462 613546 640021 41.25 67.6 1
12:30:39 2023-09-28 323255 321155 85815 82266 123656 126894 126014 125356 93395 90786 98355 102716 122799 122709 345817 368803 987535 983246 359931 370873 111760 100388 108630 109885 123540 121658 113042 113992 79021 79887 258799 229176 662453 664748 207810 208476 265249 267844 308358 303111 319310 323326 336782 342870 318156 354630 698046 729770 524078 428694 283066 276475 319074 320290 335827 339535 342618 349773 378429 383393 619889 641983 41.25 67.6 1
12:30:40 2023-09-28 321647 320664 85668 82237 122948 126928 125806 125476 93298 90819 98052 102646 122561 124722 345573 371606 986269 973700 360474 370873 111683 100493 108596 109885 123540 121658 112931 113992 78857 79832 258445 229501 664184 668593 207810 207054 264225 268383 310414 302861 322720 322167 338202 340493 319507 351280 699092 737537 517118 432119 282267 278141 318074 319556 337730 338450 345116 349241 380959 381070 613907 643878 41.25 67.6 1
12:30:41 2023-09-28 322625 320894 85840 82241 123014 126928 125840 125269 91904 90819 98220 102542 122595 122422 345817 373314 994740 971136 356898 370873 111760 100388 108488 110160 122998 121658 113152 114057 78718 79919 259872 230153 661558 667175 207225 205447 264507 266576 310704 301695 320054 322871 336746 339578 318343 351460 698175 735420 521373 431853 282866 276209 321012 320770 334627 339263 346483 348216 382136 384543 612678 644829 41.25 67.6 1
12:30:42 2023-09-28 322889 320668 85726 82087 123014 126806 126014 125269 93395 90786 98220 102613 122765 122543 345817 369683 987535 981813 359945 373511 111836 100388 108596 109919 123031 121573 113152 113914 78750 79887 267964 229501 672795 666018 207810 205678 265178 267290 308253 303004 321540 323146 336640 341362 318156 353594 699165 727587 524247 428512 282666 277714 319038 319841 335827 341585 342654 348417 378654 383428 619889 641001 41.25 67.6 1
12:30:43 2023-09-28 323727 320148 85848 82002 123589 126180 126256 124943 93556 90438 98421 100754 122833 122062 346306 368803 986969 976749 359991 370873 111683 100527 108596 109919 123540 121658 113606 114025 78857 79887 260016 229501 675745 658033 207810 205019 263628 267433 309258 302190 319570 323194 334724 342683 318343 350858 699165 730716 522726 431209 281868 277714 321223 319546 334393 340589 342388 348984 382996 382499 617873 641799 41.15 67.6 1
12:30:44 2023-09-28 322629 320628 85701 82330 123014 127016 126014 125655 93395 90819 98355 102646 122799 124635 345817 373839 990409 970409 357403 371464 111836 100527 108773 109919 123577 121738 113495 114273 78901 80073 258888 230643 676127 665579 207810 205841 264331 266844 311858 301942 320315 322871 337290 340969 319426 351424 697187 738277 520021 434887 283066 276439 321048 318580 334662 339263 346446 348500 383246 384579 612244 643878 41.25 67.6 1
12:30:45 2023-09-28 319657 320898 85693 82289 122981 127042 126014 125269 93362 90819 98187 102646 122799 124635 345573 369984 996189 976069 357193 371985 111597 100630 108230 109953 122965 123930 112614 114057 78686 79887 258799 229827 656067 665761 207810 204348 265037 267397 311293 302190 321097 321560 337290 342683 316425 351533 696163 729688 519787 429642 282267 277094 320277 320317 338687 340314 344484 350730 381933 383286 611908 641836 41.25 67.6 1
12:30:47 2023-09-28 324640 320399 85889 82087 123014 126631 126047 125063 93395 90687 98288 102542 119797 122267 346306 369942 994639 980382 356393 371429 111913 100388 108596 109809 123710 121488 113250 113914 78750 79887 258799 228703 661748 662800 207810 204985 264472 266389 311211 302190 320111 324839 336533 341621 316903 351496 698670 729167 524078 430982 283066 276016 321048 319581 333938 340554 342654 350454 380959 385155 618131 640058 41.25 67.6 1
12:30:48 2023-09-28 319965 320394 85631 82237 122981 127016 125719 125476 91777 90819 98052 102750 122595 124722 345817 371902 986697 973282 360438 370909 111607 100560 108521 109919 123540 121658 113184 113992 78718 79887 258799 229556 664071 667648 207810 204843 264472 267433 307857 303146 319570 322310 338582 340598 316938 351496 693818 737999 524078 432278 282484 278657 318450 322322 337730 340696 346056 349378 381654 382945 618957 643878 41.25 67.6 1
12:30:49 2023-09-28 322531 320152 85727 82110 123283 126982 126014 125476 93362 90786 98256 101035 122663 122612 345817 370789 989708 968308 356226 370909 111683 100560 108413 109919 122998 121658 112899 114025 78686 79887 258799 228773 661796 665761 207810 205624 264032 267076 310957 301272 320540 322835 336817 341347 318896 351141 696656 734128 522456 432193 282267 276475 321048 318321 334697 339027 344629 348500 383281 383951 610874 643878 41.25 67.6 1
12:30:50 2023-09-28 323866 320148 85760 82128 123014 126597 126014 125063 93395 90786 98220 102505 122799 122457 345817 369942 990446 980382 356645 371169 111990 100355 108663 109733 123743 121488 113217 113835 78857 79832 261102 227675 664767 661865 207810 204985 265692 265759 310233 303111 320894 324284 336533 341923 319959 354376 700121 731714 519287 431165 283868 276067 320348 320112 335827 340554 342690 354240 380088 384328 620329 640964 41.25 67.6 1
12:30:51 2023-09-28 322328 319868 85735 82136 123627 126842 126135 125303 93395 90951 98220 102575 122629 124513 346306 369723 986969 976069 359460 370909 111683 100560 108521 109919 122998 121658 112899 113914 78718 79832 258799 229501 675705 658069 207810 205019 263663 268257 309294 302190 319570 322871 334829 343233 317898 350894 699165 729167 518241 432426 281471 278141 319781 318874 337223 339570 342510 347104 383281 382247 617947 642019 41.25 67.6 1
12:30:52 2023-09-28 322952 319899 85697 82237 123014 126928 125840 125389 93427 90852 98288 102716 122799 124548 345817 373314 991887 970446 355121 371464 111980 100527 108446 109953 123031 121658 112899 114025 78750 79919 258799 228738 658154 665761 207225 205624 267135 267147 312804 303841 323176 322728 336711 341004 319273 351352 697003 735129 521373 431817 282866 276475 321083 318357 337730 339570 346446 347933 382996 384579 613215 644498 41.25 67.6 1
12:30:53 2023-09-28 320635 320183 85701 82241 123006 126806 125806 125303 93395 90819 98052 102608 122629 124548 345817 369984 996189 976835 356978 371725 111445 100733 107899 110181 122932 123964 112582 114326 78664 79919 257761 229501 656395 665761 206866 204382 264542 267433 311293 301731 321584 321857 338046 342683 316646 351533 696200 729683 525431 430931 282666 277324 320076 317876 336684 338520 342257 348678 380994 383428 612269 641001 41.25 67.6 1
12:30:54 2023-09-28 324888 320183 85701 82095 123047 126840 126047 125063 92037 90819 98355 102575 122663 122457 346306 373053 985998 975360 357803 371464 112066 100355 108889 109733 123776 121488 113250 113835 78857 79919 259896 230350 665579 665545 207810 205555 264366 267326 310091 302932 321312 324694 336640 340969 318861 351460 698801 734491 525743 433654 282267 277714 320076 320620 333938 342861 345141 348747 383317 383124 619704 641038 41.25 67.6 1
12:30:55 2023-09-28 320450 320874 85634 82261 123010 127050 125838 125509 93234 90852 98052 102820 122629 124756 344443 371085 986969 973974 360546 371725 111683 100595 108521 109953 122998 121658 113074 114057 78857 80086 258799 229501 663172 667648 207810 205019 264507 268855 308323 302898 320315 321857 338344 341144 319507 351496 699165 735601 517118 431813 282068 278764 318591 318874 335906 338284 345152 349920 384120 381736 615000 643128 41.25 67.6 1
12:30:56 2023-09-28 320901 320148 85778 82055 123014 126563 126014 125202 93426 90690 98187 102579 122765 122438 346062 369984 996189 979612 357229 371689 111607 100596 108413 109919 123577 121823 113119 114430 78837 80073 257560 231463 655510 664566 208985 204882 265072 267254 311104 300955 320611 323552 336239 342401 319507 351460 697113 728616 527114 431202 282829 277253 321760 317805 334697 340721 342546 348642 380923 383357 610333 640021 41.25 67.6 1
12:30:57 2023-09-28 324174 320112 85782 82208 123010 126860 126188 125236 93362 90909 98355 102683 122765 122508 346306 369942 988934 983209 359945 370873 111836 100355 108596 109885 123677 121658 113217 113992 78825 79887 258799 228852 663429 663773 207810 203714 265656 267397 308323 303146 320828 323781 336782 341621 318605 354630 698046 728693 524078 428282 282866 277714 319038 321990 337461 342861 344862 350196 382224 384400 620770 643658 41.25 67.6 1
12:30:58 2023-09-28 322625 321083 85664 82383 122948 127374 125773 125476 93265 90819 98187 102716 122663 122578 345817 372720 985533 972516 357229 374076 112699 100464 108988 109683 123677 121758 113561 113959 78933 80009 260016 228690 662248 667648 207810 204985 265147 267433 312653 304427 321349 322835 338344 340290 317862 351388 698046 736677 517118 432426 282267 277714 318779 320811 334591 338520 346446 349489 384939 382784 618131 643878 41.25 67.6 1
12:30:59 2023-09-28 321609 320134 85782 82237 122981 126894 126101 125356 93362 90786 98187 102683 119765 122543 345781 371570 990409 970409 356155 370909 111607 100493 108488 109919 122998 121658 112931 114351 78686 79919 258799 228738 659681 665725 207810 205944 264437 267397 311175 301695 320504 322835 339341 341621 318861 351388 697150 737999 518668 435506 282684 276772 321844 320134 337730 341897 345178 350458 384217 383214 612381 642856 41.25 67.6 1
12:31:00 2023-09-28 323944 320896 85811 82055 123047 126563 126222 125030 93459 90753 98388 102509 122765 122062 345526 369767 999574 982255 358926 374185 111913 100565 108496 109750 123610 121519 113119 113959 78686 79887 263278 229450 660032 663591 207810 204951 264472 267397 311175 300989 322718 323194 335733 342647 316903 351496 697150 728616 518241 431202 282666 276439 321987 318321 334088 340554 342582 350629 380959 384543 614452 640731 41.25 67.6 1
12:31:01 2023-09-28 322626 320633 85723 82293 122981 126772 125806 125642 93329 90819 98355 102716 122714 122543 345537 369393 989073 981813 360474 370873 111760 100355 108596 109885 123540 121658 113152 113992 78718 79855 259347 229501 670296 664712 207443 204348 264472 268257 308358 303111 319534 323326 337526 343431 318947 355183 701004 727441 525431 428476 283066 277962 321321 320372 336777 341897 344593 347104 378654 383088 617910 643385 41.25 67.6 1
12:31:02 2023-09-28 322265 321119 85760 82376 122977 127016 126222 125476 93395 91091 98256 101314 119775 122847 346160 373802 989702 973751 362842 374185 111760 100565 108454 109919 122965 122136 112679 114273 78869 80041 265601 230153 667709 668120 207738 205378 264252 268859 309223 302614 320611 322310 338592 341347 317862 351388 699165 734454 525125 431848 281471 278764 319970 318803 336142 338520 344825 349773 382065 381070 610837 643385 41.25 67.6 1
12:31:03 2023-09-28 322593 319756 85786 82208 123014 126772 126014 125442 93393 90786 98187 102683 122765 122508 345781 373314 994740 975780 357403 371429 111760 100527 108563 109885 122998 121658 112899 113992 78718 79887 258799 229990 658619 668593 207810 204985 265878 266612 310926 302790 322609 323493 338713 342773 318719 353376 696966 740024 524078 433654 283066 276403 321048 318803 334627 339263 346618 348747 381761 385120 613546 644792 41.25 67.6 1
12:31:04 2023-09-28 322987 319899 85756 82091 123047 126597 126222 125269 92023 90819 98355 102646 122765 122543 346306 369984 999022 977528 357264 371985 111607 100699 108379 110109 122965 122171 112899 114404 78686 80083 259872 229737 655040 665725 207810 204985 265249 267433 310197 301237 321549 322799 336746 343162 316903 351533 698175 726564 521122 430591 282666 277288 321012 319375 336413 339535 342546 348642 380959 384237 613540 640058 41.25 67.6 1
12:31:05 2023-09-28 324211 320597 85719 82293 122977 126982 125806 125442 93395 90786 98187 102716 122765 122578 345817 373279 984137 973974 357551 374076 111913 100355 108630 109809 123743 121488 113250 113803 78965 79855 258799 228206 665895 667913 207810 207202 265143 267290 309621 303998 321312 323673 338404 340913 318460 351460 699032 734201 522726 433039 282630 277288 319003 320776 335827 339027 346483 348837 382065 383428 617222 643878 41.25 67.6 1
12:31:06 2023-09-28 320936 320148 85701 82204 123006 126894 126101 125442 93395 90819 98288 101206 122714 124722 345817 371015 990409 971099 357539 371689 111836 100596 108563 109919 122998 121658 113107 114025 78718 79887 260016 230806 658090 665761 207810 205658 264032 267433 311140 301237 320540 322477 337290 341586 318861 350858 696656 736641 517118 432498 282267 277288 321987 318321 334697 339263 344629 348747 383281 383107 613629 645681 41.25 67.6 1
12:31:07 2023-09-28 324559 319923 85786 82095 122981 126597 126014 125435 93395 90786 98220 102683 122629 122353 345293 372226 990409 977491 355853 370873 111913 100355 108780 109809 123710 121488 113528 113893 78901 79977 265601 229501 669162 664129 207810 204916 265923 266398 310526 304414 321349 324574 336510 341656 316938 356527 699165 729751 518453 431202 282666 275980 323186 318839 335827 340589 342618 350270 380959 385426 618131 641001 41.25 67.6 1
12:31:08 2023-09-28 321906 320633 85727 82091 122981 126981 126014 125356 93426 90819 98220 102575 122595 122267 345817 368907 986969 977565 360474 370873 111827 100355 108563 109885 122998 121658 113152 114025 78825 79887 260016 229339 662197 661792 207299 204985 264225 268670 310414 302862 319570 323553 336746 343713 316938 351424 694083 727591 525431 431202 281868 278141 319781 319770 337492 342343 342366 351940 382671 382105 618020 639911 41.25 67.6 1
12:31:09 2023-09-28 321964 320936 85689 82293 123010 126894 125806 125269 93362 90819 98079 102716 122799 124722 345817 369942 989671 971136 359424 371429 111913 100464 108728 110020 123577 121877 112976 114305 78654 80041 257560 230806 659681 667268 207810 205412 263628 268257 311734 301272 323029 322692 337491 341586 318825 350328 697857 737116 524078 432705 281471 277945 321048 317840 335671 339027 344629 349736 383281 382784 609938 641983 41.25 67.6 1
12:31:10 2023-09-28 319670 320633 85664 82383 122747 127016 125599 125683 91777 90852 97952 102750 122561 124965 345573 369648 994505 974649 356155 371429 111760 100388 108563 109885 123507 121658 112931 114025 78718 79887 260016 230208 664994 668593 207810 204348 265692 267433 310233 302190 320054 321821 338855 341109 316646 354343 697904 730215 519787 429313 283594 277428 320762 322285 336036 340696 346582 350196 382764 384400 614814 643695 41.25 67.6 1
12:31:11 2023-09-28 323671 320148 85760 82095 123014 126806 126014 125269 93459 90819 98187 102683 122765 122353 345817 368871 988934 980856 361996 373666 111913 100565 108529 109784 123643 121554 113528 113959 78901 79855 265601 229501 660484 658069 209280 207018 264217 268634 309258 303075 320054 323529 336533 343524 316938 351424 699165 727551 525125 432119 281471 278141 319557 319546 334627 339535 342510 350260 382672 382211 616306 640058 41.25 67.6 1
12:31:12 2023-09-28 321906 320148 85693 82322 122747 126982 125806 125476 93330 90819 98187 102750 122731 122612 345537 372198 985533 973282 357264 370873 111836 100388 108596 109809 123625 121488 113184 113647 78857 79800 258799 228206 661882 667648 207810 205019 264472 267433 308358 303677 319346 322512 338820 341074 320866 351280 701004 739683 517952 432426 282866 277145 318861 320669 337253 340936 346582 349489 382100 383393 617658 645221 41.25 67.6 1
12:31:13 2023-09-28 319446 320540 85693 82379 122948 127045 125686 125509 93362 90852 98223 101314 119581 122968 345002 372077 994593 978837 358926 374185 111990 100532 108996 109919 123507 121658 113107 114025 78825 79932 267964 229501 660103 668593 207120 204666 265816 267433 310629 302827 320540 321857 338891 341621 316646 354630 698175 730287 518241 429946 283066 277324 321012 319546 336142 338249 345152 348678 380656 383428 609004 641946 41.25 67.6 1
12:31:14 2023-09-28 323835 320143 85815 82237 123043 126982 125840 125063 93459 90786 98220 102542 122731 122457 345817 369907 990409 981813 356898 370909 112447 100355 108630 109733 123743 121573 113217 113614 78857 79887 258799 229176 665739 661828 207810 205019 266447 266576 312103 303536 321657 324550 337041 342507 318237 355561 701152 732750 518453 430445 284270 276439 320041 320515 335827 340589 345141 350481 382926 385697 617658 641946 41.25 67.6 1
12:31:15 2023-09-28 322031 319339 85656 82237 122948 127198 126053 125655 91896 90720 98289 101169 122970 122574 345635 374066 989702 975086 360510 370873 111607 100630 108762 109818 122998 121658 112931 114057 78686 79887 261102 229827 663512 667648 207810 204985 264472 269120 308394 302862 323593 322310 338344 341347 316973 351424 699165 737865 524078 431202 281471 278764 319557 318580 336413 338520 344665 349773 380994 381675 610837 642930 41.25 67.6 1
12:31:16 2023-09-28 322398 320633 85701 82237 123014 126806 126014 125236 92037 90819 98355 102575 122629 122543 344806 373314 996189 973974 357403 370873 111760 100527 108596 110160 122998 121573 112899 114057 78718 79951 263278 230153 669140 668410 207810 207054 265852 267067 310779 302507 322718 323637 338677 342388 319202 353412 698851 736314 521373 431209 283066 276332 321879 318803 334662 339535 346764 348747 382834 384579 613619 644829 41.25 67.6 1
12:31:17 2023-09-28 320415 320179 85756 82124 122981 126806 126014 125236 93362 90819 98187 102575 122595 122543 346306 369723 997604 977565 357264 371725 111607 100776 108230 109953 122932 122086 112582 114326 78654 80028 257761 229450 656998 665725 207299 204985 265284 267112 309980 301272 321549 322835 336782 343438 316903 351533 696656 729167 519787 430896 282866 277750 321012 316951 336213 339535 342582 348152 380994 383993 615000 643385 41.25 67.6 1
12:31:18 2023-09-28 324857 319659 85701 82132 123014 126597 125806 125063 93362 90786 98288 102575 122629 122097 345293 372756 985533 975360 357803 370873 111990 100045 108813 109548 123743 121319 113250 113893 78901 79977 260016 230153 668435 663628 207810 205555 264331 267890 310091 302932 321048 324320 336782 340598 318637 351460 701152 735528 517952 431173 282267 277519 320644 320811 333938 339605 346764 348747 382100 383393 618131 643878 41.25 67.6 1
12:31:19 2023-09-28 321353 320148 85701 82241 123006 126806 126014 125442 93298 91068 98187 102716 122629 122578 345817 369942 990372 971173 359967 371429 111607 100527 108413 109953 122965 121658 112679 114057 78686 79919 259872 229415 658485 667175 207810 205019 263663 268706 310233 300989 320611 322835 337325 341621 318379 350858 697187 730287 524078 431965 281471 278141 321048 318321 336966 341861 345178 350085 384664 382105 613252 644682 41.25 67.6 1
12:31:20 2023-09-28 322660 319215 85726 82124 123589 126778 126047 124943 93427 90628 98355 102542 122629 122182 345817 369984 996189 980382 356226 371464 111904 100498 108728 110020 123577 121893 113086 114149 78847 80019 260016 231463 659446 664129 208985 204985 265333 267468 312157 301237 323176 324165 336239 342683 316938 351533 697187 728324 518453 431202 282666 277324 322511 318321 334662 340589 342654 348152 382410 385733 618131 641492 41.25 67.6 1
12:31:21 2023-09-28 323292 320613 85726 82348 123047 126928 126014 125269 93395 90819 98220 102575 122714 122353 346306 368907 986969 980382 361885 371725 111836 100560 108596 109919 123031 121658 113152 113992 78750 79919 258799 229339 662325 662836 209576 204985 264507 268895 309763 303146 320054 323853 337608 343713 316938 351496 698083 728720 519787 430674 282085 278549 320277 320526 337253 340449 345269 349624 383139 382641 617746 640818 41.25 67.6 1
12:31:22 2023-09-28 321423 320183 85853 82241 123006 126928 125840 125303 93395 90819 98220 102646 122629 124548 345817 372756 994676 972940 357763 374112 111760 100529 108529 109818 123440 121758 113184 114305 78933 80041 261102 230153 659975 665761 207810 206197 265108 267174 311872 302190 322187 322584 337585 341417 319344 351533 697187 735794 520021 432498 282866 276475 321760 318839 334697 339570 346728 348747 383317 385191 613312 644866 41.25 67.6 1
12:31:23 2023-09-28 321390 320188 85789 82270 123010 126928 125840 125269 93395 90852 98220 102575 122629 124635 346038 369984 996189 976798 356727 371429 111401 100733 108230 109953 122932 123964 112395 114371 78718 80028 260016 229990 657696 666704 207478 204985 265284 267468 310233 302190 323739 322310 337361 343197 319916 353839 695870 729464 526783 429836 283066 277769 320644 318661 336578 341416 344447 349204 382889 383428 609040 640094 41.25 67.6 1
12:31:24 2023-09-28 324888 320183 85882 82237 123589 126597 126256 125063 93427 90753 98620 100828 119791 122229 346088 372056 988298 977076 359945 374185 111990 100565 108679 109750 123540 121806 112976 114025 78857 80118 260016 230153 665813 664129 207810 206300 265002 268383 310233 303146 319122 324875 336239 342169 319344 351460 698083 730251 528485 432193 282267 278141 321012 321225 335827 343006 342654 347140 383353 383428 619041 642019 41.25 67.6 1
12:31:25 2023-09-28 322302 320575 85785 82379 123010 127041 125840 125476 93395 90819 98220 102750 122629 124669 345817 370012 988971 973974 360582 371725 111607 100560 108488 110143 122998 121658 113152 114293 78750 79919 258799 229501 662419 667648 206257 205658 265284 269120 309294 303521 324095 322584 338606 342028 318237 351388 701152 738386 518453 433039 282630 279318 320005 319002 336684 339027 345713 350730 382530 382211 610910 643878 41.25 67.6 1
12:31:26 2023-09-28 320936 319919 85853 82128 123656 126812 126087 125688 92023 90720 98322 102862 123038 122690 345672 369911 998239 982330 357264 371760 111607 100733 108446 110156 122998 121827 112679 114247 78945 80115 257560 231463 656032 665761 207189 205019 265320 268032 310233 301272 321584 322835 336817 343431 316938 353594 696693 729683 521122 430896 282884 277750 321760 317876 336448 339605 342618 348678 381529 384614 613582 641001 41.25 67.6 1
12:31:27 2023-09-28 324362 320183 85848 82415 123047 126928 126014 125476 93427 90819 98388 101066 122629 124548 345817 367738 987572 983246 360244 370909 111836 100527 108630 109919 123031 121658 113606 113992 78943 79887 259238 229176 667327 666018 209576 206472 265665 268419 309188 303928 322261 323386 337621 342472 319019 354950 699526 728579 516734 429568 283066 278709 321321 320776 334627 340554 344848 349204 382494 382211 617656 640058 41.25 67.6 1
12:31:28 2023-09-28 323255 322732 84293 82247 122944 126880 126087 125836 93649 90937 98289 101035 122970 122438 345817 372752 990372 974366 358342 371950 111913 100527 108413 109919 123577 121823 112899 114025 78718 80028 265601 230643 663670 665761 207810 206088 264217 267997 311140 301660 320575 323290 337526 342098 319828 354032 697187 729890 521373 433654 281868 278141 320691 318544 336649 339263 345676 348117 384395 383428 610369 643842 41.25 67.6 1
12:31:29 2023-09-28 319410 320901 85693 82500 122973 127374 125806 125476 93426 91102 98355 102925 122595 124930 345500 369354 994740 977454 356191 371985 112480 100596 108596 109919 123507 121658 113184 114273 78869 80086 261102 230479 665834 669504 209428 204916 266305 268042 312176 302932 323176 322274 339332 342133 316389 354630 697040 730215 521122 429946 283066 277678 320502 320266 336684 338485 345396 349204 384122 384273 609040 641909 41.25 67.6 1
12:31:30 2023-09-28 324100 320005 85948 82251 122977 127090 126087 125409 93490 90819 98355 102716 122765 122403 346306 368871 986969 980109 361996 374112 111760 100596 108596 109885 123540 121658 113152 113992 78879 79887 260016 229501 660140 662763 207478 205019 264437 268859 309945 303111 322831 323817 336782 343713 316938 351460 700158 729167 519787 432119 282267 278532 320041 319805 334662 339535 342546 348678 383281 383088 617656 640964 41.25 67.6 1
12:31:31 2023-09-28 321957 320148 85668 82358 122948 127016 125806 125476 93329 90852 98187 102820 122561 124808 344769 371015 986969 973245 360112 371429 111760 100464 108728 109877 123866 121738 113152 113959 78901 79900 261102 229501 664071 668484 207810 205841 265249 268670 311293 303928 322379 322620 339332 341586 318343 351533 700158 734019 525431 432426 283066 278961 319038 320290 336177 338992 346201 350380 382100 382211 615162 643878 41.25 67.6 1
12:31:32 2023-09-28 321906 320633 85811 82237 122981 126894 125980 125442 93490 90786 98187 102716 122765 122438 345746 373839 993330 971826 356898 371429 111836 100527 108563 109953 123592 121658 113152 114025 78718 80055 260016 230153 659487 667648 207810 205658 265692 267174 311648 302190 320540 324309 337799 340598 319765 354343 697187 738799 515784 432051 283758 277106 321736 321697 337730 340414 347637 349131 382834 385211 613363 644645 41.25 67.6 1
12:31:33 2023-09-28 322364 320116 85811 82346 123010 126982 126014 125442 93523 90852 98620 102716 122765 122353 345817 369984 990998 985570 361591 374112 112066 100565 108829 109784 123677 121802 113528 113959 78933 80041 260016 229339 665855 666018 207478 204882 265878 268221 309223 304035 320054 324309 337692 342647 316389 354343 699032 727551 523791 428658 283066 278729 319781 320515 334662 342584 345396 348923 380354 383088 618131 640058 41.25 67.6 1
12:31:34 2023-09-28 324568 320112 85853 82297 122998 126772 126188 125236 93523 90909 98355 102716 122765 122233 345781 372198 985570 976054 357767 370873 112143 100252 108930 109700 123743 121488 113593 113647 78965 79887 261102 229827 670676 663773 207810 205944 265284 268221 310233 303111 324822 324875 337799 341109 318861 353304 703035 737999 522726 433654 283066 277997 320905 320669 336254 341198 346582 349626 383210 383393 619479 645681 41.25 67.6 1
12:31:35 2023-09-28 319401 321123 85811 82383 122981 127368 125806 125476 93426 90852 98187 101314 119842 122847 345490 372077 994556 979534 359435 374185 112447 100532 108721 110088 123677 121658 113042 114025 78857 79887 261102 230153 663317 668593 207478 204985 266149 268078 310922 303075 321513 322310 338891 342647 316868 354630 698175 730805 529488 429946 283066 277750 321012 319805 336684 338520 345152 349204 381838 384543 609040 641946 41.25 67.6 1
12:31:36 2023-09-28 323835 320504 85853 82237 123047 126890 126135 125389 93523 90819 98355 102716 122765 122543 345817 369907 990409 983246 357403 371429 111913 100527 108930 109885 123743 121488 113250 113835 78997 79887 260016 229176 665497 663232 207810 205624 266918 267174 310233 304212 322187 324550 338034 342916 318237 355598 701152 733826 525431 430784 284673 277110 320005 320776 336301 341065 345385 350619 383035 385662 620329 641983 41.25 67.6 1
12:31:37 2023-09-28 321317 320148 85853 82354 123002 127198 126053 125862 92023 91154 98289 103004 122970 122745 345672 373393 986822 973789 360546 371985 111683 100699 108413 110020 123525 121843 113152 114025 78825 79887 255545 230153 662052 668593 208985 205624 265692 269498 311734 302897 323522 322799 338855 342408 318602 353521 694083 736641 525431 432426 282267 279354 320041 319841 336684 339263 346201 348117 384395 382784 611996 643422 41.25 67.6 1
12:31:38 2023-09-28 322629 320858 85660 82411 122981 127050 125806 125683 93395 90819 98288 102716 122680 124722 345573 373017 996189 977444 357910 372021 112228 100596 108596 109953 123507 121658 113250 114057 78825 79887 258888 229990 660974 668593 208985 205772 267018 267747 312176 302968 320468 323673 339737 340934 319507 355561 699055 729998 524078 430896 283667 277324 320905 320112 334662 339027 346764 348117 383000 384257 609077 642930 41.25 67.6 1
12:31:39 2023-09-28 324866 320611 84526 82158 124011 126462 126188 125169 93779 90687 98859 100895 119741 122062 345781 369984 986969 977917 360969 370838 111836 100457 108596 109919 123625 122081 113217 114025 78911 80028 265601 229827 666822 663773 207810 206122 264472 268257 310197 303111 320540 324839 336274 343748 319568 351460 694083 729391 523740 432498 282267 278141 321012 320254 334697 342414 344593 347140 383317 383428 619479 642930 41.25 67.6 1
12:31:40 2023-09-28 319930 320152 85701 82297 123010 126894 125840 125476 91904 90852 98288 102750 122765 124722 345537 369907 989503 973974 360546 371429 111683 100630 108413 109953 122965 121658 112866 114025 78869 80173 261102 230878 659000 668557 208985 205555 264366 269544 309586 302932 322120 323290 338784 342133 318343 351424 698637 729926 518453 432119 281471 278961 320526 321792 337322 339535 345676 348081 384431 383428 612269 641946 41.25 67.6 1
12:31:41 2023-09-28 324451 320005 85893 82219 123575 126880 126087 125409 93523 90786 98388 102542 122765 122368 344479 369061 994740 980382 355853 373893 112066 100355 108630 109809 123710 121573 113184 113835 78857 79887 261102 228348 665126 661792 207810 205338 265656 266576 311648 303075 319570 324875 336746 343178 317898 354594 699165 729683 525431 432119 283868 276439 322022 320290 335827 341100 344665 350297 382100 385733 619449 641492 41.25 67.6 1
12:31:42 2023-09-28 321911 320143 85853 82297 123014 126894 126014 125269 93395 90819 98355 102716 122765 122353 345817 368871 986969 977528 360546 370909 111760 100527 108762 109911 123610 121654 113385 113992 78933 79932 265601 229827 662709 664129 209576 205841 264437 269084 309727 303146 320090 324032 336640 344712 318567 351460 698046 731000 517747 432426 282267 278568 320266 319841 334697 339570 342546 348678 384395 383393 618131 641455 41.25 67.6 1
12:31:43 2023-09-28 322796 320112 85819 82293 123010 126982 126047 125687 93617 90786 98355 102750 122714 122543 345817 373775 991813 971099 356226 371429 111760 100527 108811 109885 122998 121658 112744 114025 78718 79919 258799 230479 663043 665761 207810 206300 265249 268068 312121 302190 320611 323817 337799 342408 319828 354924 697187 737865 518453 432624 282267 278141 322022 318803 336177 339570 345713 347104 384431 385155 611775 644829 41.25 67.6 1
12:31:44 2023-09-28 318963 320633 85748 82237 123006 127280 125840 125389 93362 90885 98288 102750 122595 124722 345817 369984 997549 979422 359908 375245 111989 100738 108496 110156 122932 121928 113152 114305 79085 80041 260016 229827 660732 667648 207512 207054 266007 268185 310668 303111 322037 322310 338333 343466 316938 354630 697187 729115 521122 430287 283066 278141 321048 318874 336720 338756 344629 349240 381838 384543 609938 640547 41.25 67.6 1
12:31:45 2023-09-28 323830 319681 85848 82204 123556 126597 126256 125030 92283 90687 98388 102509 122833 122062 345817 369942 986969 976526 359945 371689 111836 100560 108596 109919 123540 121658 113119 113992 78825 79919 260016 229501 658766 661828 207810 206300 264507 268670 310233 303146 321059 324875 336239 343197 319828 351460 698046 730057 528485 432511 282666 278141 320787 319841 334123 341647 345676 349489 384431 383393 618094 641983 41.25 67.6 1
12:31:46 2023-09-28 318998 319868 85697 82326 122981 127011 125840 125389 93362 90852 98220 101035 119646 122641 345246 373657 988999 973826 362769 374185 111760 100565 108496 110088 122965 121827 112866 114025 78857 80028 261102 230208 663541 668593 207810 205624 265692 269355 311293 303146 321549 322835 338891 341656 318343 351569 694083 736832 518453 432426 282267 278961 319781 320063 336684 339263 346201 348117 383317 382784 610641 641983 41.25 67.6 1
12:31:47 2023-09-28 320972 320901 85656 82383 122860 127050 125806 125509 93362 90852 98052 102858 122595 124722 345305 372198 996189 976069 357910 371985 111760 100527 108596 109953 123540 121658 113184 113992 78718 79919 257761 229827 665558 669067 207810 205019 266544 267433 311140 302825 322579 323565 339630 342870 319459 354521 699092 738653 518241 433039 283868 277733 321987 319770 334697 339570 347820 349268 381958 385697 614017 643915 41.25 67.6 1
12:31:48 2023-09-28 323218 320148 85730 82326 123043 127198 126053 125655 92023 91029 98554 100895 123004 122403 345391 368691 989702 983544 359967 370873 111760 100527 108596 109919 123643 123744 113074 113992 78825 79919 258799 229465 676647 665761 207802 205019 265320 269084 309294 303821 320540 324345 337834 343713 318351 353557 698083 727814 525125 429946 282267 278961 320041 320326 334697 342596 345396 349240 380959 382819 617693 640094 41.25 67.6 1
12:31:49 2023-09-28 324823 319663 85752 82233 123014 126806 126047 125356 93459 90819 98220 102575 122799 122543 344806 372198 986122 973974 357264 370909 112220 100388 108997 109809 123743 121319 113315 113581 78997 79746 258888 228852 671038 665254 208985 206093 265444 268383 310815 304304 321804 324694 338439 341445 318754 353376 701844 736641 511413 431173 282666 278141 320419 320562 335827 339570 347291 349773 383246 384400 618131 644829 41.25 67.6 1
12:31:50 2023-09-28 321390 320682 84293 82441 122948 127090 126121 125756 93617 91128 98256 101135 123004 122745 345744 369984 996189 977528 359435 373329 111607 100699 108521 109919 122998 121738 113152 114025 78857 79919 269835 229827 658783 666704 207478 205019 266100 268257 310704 303146 322073 322346 338855 343453 316938 354667 697187 730215 528136 429982 283066 277945 321048 319357 337464 338520 344629 351690 380959 384614 609040 641983 41.25 67.6 1
12:31:51 2023-09-28 323871 320148 85785 82233 123014 126894 126047 125063 93556 90852 98355 102716 122799 122457 345817 369648 992590 981813 356645 371169 111990 100355 108855 109809 123710 121488 113250 113992 78901 79977 261102 229990 664408 662655 208985 205876 266589 266844 311505 303856 322261 324176 337254 342683 318343 355743 698945 732856 519287 432119 284069 276510 321048 320597 336777 341100 345676 348152 379822 385155 618131 641983 41.25 67.6 1
12:31:52 2023-09-28 323061 320490 85863 82397 122948 127300 126087 125956 93523 91294 98220 102887 122595 122968 345817 373616 986969 973974 360474 374185 111760 100560 108596 109919 122998 121573 112899 114025 78857 79919 261212 229176 661814 667648 206832 205624 265692 269084 308394 304106 320611 322871 338891 342169 318825 354035 698046 735238 524078 433039 283066 278961 321358 320811 336448 339027 346764 348152 382672 382515 612208 644829 41.25 67.6 1
12:31:53 2023-09-28 321906 320183 85794 82330 122981 127253 126047 125476 93427 90852 98220 102750 122629 122606 344806 373314 996189 973974 357403 370909 111836 100388 108762 110020 123577 121654 113417 113992 79075 80019 272196 230153 662914 669030 207810 205841 266509 267397 311211 303111 320575 324514 338748 342316 319792 353594 698175 736591 522726 432498 283066 277094 322022 319357 335671 339570 347820 348747 383054 385769 613148 645781 41.25 67.6 1
12:31:54 2023-09-28 323255 319828 85819 82241 123010 126806 125840 125375 93427 90819 98355 102716 122799 122457 345002 369839 987535 982973 359460 371429 111913 100388 108630 109919 123031 121658 113152 113914 78857 79919 257761 229176 665978 665254 207512 204985 266171 268895 309763 304534 320348 324574 337834 342683 316903 355204 699105 729414 525125 428694 283066 278764 320041 320811 334662 340316 345188 349240 382065 382819 617255 640077 41.25 67.6 1
12:31:55 2023-09-28 324174 320148 85760 82278 123043 126982 125806 125356 93492 90819 98288 102750 122799 124635 345329 372233 985570 975757 359908 374112 112297 100496 108897 109784 123677 121384 113561 113926 78965 79791 261102 227028 673107 665761 207810 205979 265772 268634 310637 304427 319086 324875 338570 342870 319568 351569 699599 730107 522726 432592 282666 278177 321048 320584 335827 341682 346764 349884 384125 384003 621343 643422 41.25 67.6 1
12:31:56 2023-09-28 322625 320005 86023 82350 123014 126928 126168 125476 93492 90753 98355 102646 119664 124548 345329 373314 994777 973282 357403 372021 111913 100733 108663 109953 123540 121658 113042 114057 78857 79919 257761 228703 664570 667648 207810 205979 266135 267433 311902 302898 323141 324574 338570 341382 319863 354667 698175 738799 521373 435506 283868 277324 322774 319841 335706 340589 348349 349773 383281 385769 614053 645323 41.25 67.6 1
12:31:57 2023-09-28 319974 320183 85877 82411 123014 126840 126047 125476 93427 90852 98552 102750 119775 122641 345526 369767 996116 981349 359945 371914 111760 100738 108462 110156 122899 122011 112582 114404 78686 80115 263445 230806 652941 667439 207478 205481 265949 268383 311175 302190 322073 322871 337799 343748 317862 354630 697187 728197 519787 430896 283066 278141 321048 320317 336755 342620 345188 349276 381832 384579 609974 641983 41.25 67.6 1
12:31:58 2023-09-28 324748 319632 84531 82375 123552 126948 126188 125236 93523 90786 98388 102509 122833 122233 345537 371015 986969 976749 358306 371393 111913 100527 108596 109885 122965 121658 112899 114025 78857 79887 258799 229827 666088 661792 207810 206265 265249 268348 310233 303075 319570 324875 336746 342683 319828 351496 699563 735783 523290 432588 283066 278141 321012 320290 336539 342125 346691 349736 384395 384185 619005 642856 41.25 67.6 1
12:31:59 2023-09-28 321317 320152 85811 82350 122944 127198 126053 125862 92086 91187 98289 103004 122970 122862 345391 373129 989628 973751 360438 371654 111760 100699 108563 109953 123544 121962 113184 114371 78857 80028 265601 229827 666570 668593 208985 205944 265284 269878 309727 303750 322001 323182 338855 344810 318825 354630 698046 734128 524078 433039 282884 278961 319521 320811 336142 339500 346728 348117 382637 382784 612208 643878 41.25 67.6 1
12:32:00 2023-09-28 322104 319874 85967 82204 123014 126772 126101 125030 93523 90943 98355 102575 122799 122318 345817 369984 996189 980345 357229 371985 111760 100699 108563 109919 122965 121827 112899 114293 78911 80060 259872 230094 658253 664748 207478 205624 266100 268257 312086 301907 322037 324309 336782 343784 318343 354630 698175 729756 521122 431202 283066 278141 322738 318321 337474 340589 342618 349204 382672 385733 615397 643568 41.25 67.6 1
12:32:01 2023-09-28 323944 322275 84293 82412 123490 126876 126087 125375 93681 90937 98289 101035 119743 122368 345500 369718 988934 983246 361885 371689 111990 100632 108596 109919 122998 121619 113528 113881 78825 79919 261655 229339 671798 665218 208126 204985 266100 269084 309727 304498 320540 324803 338309 343713 316903 355438 699032 728616 523791 429946 283066 278961 320785 320811 335636 340589 344629 350261 383246 383072 618131 641455 41.25 67.6 1
12:32:02 2023-09-28 322626 320860 85815 82350 123014 127016 125806 125476 93523 90852 98355 102716 122765 122795 345293 372198 986233 973974 357264 371393 112066 100355 108855 109885 123743 121658 113250 113914 78997 80086 267964 229176 672285 667029 208985 206162 265550 268527 312176 304819 322261 323841 338820 342870 319792 354093 700093 729890 523263 432426 282884 278141 321012 320811 336777 341612 347501 349489 383281 384543 619479 643842 41.25 67.6 1
12:32:03 2023-09-28 323144 320655 85897 82482 122940 127300 125966 125930 93490 90786 98355 102716 122765 122578 345111 374185 996189 975760 357910 371985 112066 100699 108630 109885 123625 121658 113217 114025 78965 79887 258799 229990 666596 669541 208985 205658 266954 268221 311612 302897 323823 324538 339880 341109 318120 355743 699165 739954 524078 431202 284471 277714 321725 320326 335636 339570 348103 348642 380923 385155 610874 643878 41.25 67.6 1
12:32:04 2023-09-28 324519 319888 85971 82237 123589 126894 126222 125236 93556 90786 98388 102542 122833 122233 345817 368803 996189 981813 356645 371429 111990 100596 109097 110173 123985 121858 113684 114227 78965 80073 260016 230643 668097 664129 209576 206162 265958 267397 312821 303075 322822 324875 337657 343572 318343 354343 699165 731233 517285 433039 283066 277288 323037 320290 334662 341647 345396 348923 382404 386584 619210 641983 41.25 67.6 1
12:32:05 2023-09-28 322220 322460 85782 82383 122981 127011 125806 125896 93681 90819 98355 102820 122804 124722 345817 373137 986969 973974 357264 371429 112066 100527 108855 109919 123743 121573 113282 113914 78997 79887 260016 228206 671413 667648 207810 206122 265692 268670 311734 305464 319570 324803 340645 341621 318896 353594 700130 738799 518453 431892 283066 278141 320041 322274 334627 340554 347208 348117 383246 383393 617693 644829 41.25 67.6 1
12:32:06 2023-09-28 321875 319788 85903 82383 123043 126894 126222 125442 93492 90852 98388 102787 122765 124722 345817 372162 993294 975481 357726 374112 112066 100565 108679 109784 123643 121877 113152 114305 78933 80151 261102 230479 659956 666704 207810 206369 265993 268257 312121 303075 322035 324574 338820 342542 320573 354057 698175 738165 520021 432534 283667 277714 323001 319805 336177 340589 347501 349736 385585 385733 614017 645781 41.25 67.6 1
12:32:07 2023-09-28 325559 319899 86019 82261 123751 127016 126256 125269 93556 90720 98388 102613 122833 122438 346527 369354 996189 983209 357403 371985 111990 100596 108596 109919 123710 121658 113009 113992 78911 79919 261102 230153 667611 661828 207478 205944 266100 267468 312193 303075 322822 324875 337290 343678 318599 354594 699165 729683 525431 432426 283066 277450 323037 319841 334627 341612 345396 348923 384392 386312 618131 641983 41.25 67.6 1
12:32:08 2023-09-28 322104 319215 85853 82387 123556 126894 126222 125356 93556 90852 98388 102750 119992 122641 346015 369175 986859 979534 361996 374185 112066 100565 108721 109750 123643 121658 113217 114025 78911 79919 261102 229990 668090 661756 207478 206265 264507 269626 312176 304035 320611 324839 337537 345302 318861 351533 698083 729683 525125 432232 282666 278961 321012 320776 335671 341065 342330 349204 384972 384543 619889 641946 41.25 67.6 1
12:32:09 2023-09-28 323901 320860 85844 82280 123047 127016 126014 125476 93492 90852 98388 102716 122629 124722 344806 373279 996189 973245 357403 371429 111913 100699 108630 110109 123031 121658 113009 114025 78857 79919 265601 229990 665707 667648 207810 206265 266100 267433 312121 303111 320575 324574 338309 341347 319603 355168 694083 738799 516785 431853 283868 277288 322022 320005 336177 340554 348349 349773 382637 385733 614489 645781 41.25 67.6 1
12:32:10 2023-09-28 322000 319659 85912 82237 123589 126894 126651 125568 92150 91187 98289 101169 123004 122403 345672 369839 999658 982330 359945 371689 111836 100734 108563 110257 122965 121877 112647 114371 78825 80170 257560 229772 662390 665616 207512 205658 266135 268532 311612 302190 322299 324309 337290 343784 317898 354343 697187 729683 519787 431202 283066 278532 322738 318839 337192 341065 344629 349240 382637 386319 614489 641946 41.25 67.6 1
12:32:11 2023-09-28 324663 319892 85848 82289 123047 126806 126047 125442 93556 90852 98388 102750 122799 122543 345817 372720 986969 976032 358306 371985 112220 100527 108964 109885 123947 121658 113593 113914 78911 80028 261212 229827 668200 663773 207810 206300 265692 269120 311175 303821 319570 326445 337799 342133 319863 353557 701120 736677 524078 432534 283066 278141 321048 320847 336301 342861 346201 350702 385314 384543 619041 641983 41.25 67.6 1
12:32:12 2023-09-28 322339 320798 84302 82412 123457 127212 126087 125789 93553 91224 98322 103004 123055 122917 345111 371015 988934 973974 360582 374185 111913 100666 108563 109953 122998 121658 113152 114273 78857 80028 261102 229501 661111 669067 207478 205944 266100 269950 309510 304212 321549 322512 339880 342683 318825 354630 698046 735939 518453 433039 283066 279748 320041 320290 337192 339570 346728 348152 384431 383393 610874 643842 41.25 67.6 1
12:32:13 2023-09-28 320901 320415 85945 82318 123585 126928 126222 125389 93556 90852 98355 102750 122799 122589 345817 369984 999022 981813 357516 371985 111760 100699 108488 109953 122965 121827 112964 114371 78857 80202 257560 230094 658788 665761 207512 205944 266135 268670 311612 302190 322562 324574 337834 344964 318343 354667 698175 729683 518034 431202 284164 278568 323001 318803 337464 341065 344629 352190 384936 385140 613516 641799 41.25 67.6 1
12:32:14 2023-09-28 324211 319974 86023 82288 123681 126914 126121 125669 93779 90852 98388 101206 122833 122508 345526 372602 990372 983246 359673 371429 112220 100637 108780 109919 123625 121658 113795 114025 78997 79919 259238 229176 679987 664748 207478 205338 267364 268292 310233 304999 320315 323985 338309 342683 316903 356572 700093 729770 525431 429642 283868 278141 321358 321786 334697 341100 346495 349204 380354 383393 618131 641001 41.25 67.6 1
12:32:15 2023-09-28 320678 320148 85848 82415 123047 127050 126135 125621 93459 90852 98355 102750 122714 122508 345573 369942 990409 971826 360546 371464 111683 100699 108848 109953 122965 121658 112647 114057 78718 80028 257560 230643 656501 667648 207478 205979 264437 269120 311421 302650 322073 323817 338582 343197 319603 353803 694083 737924 518453 432426 282267 279354 320762 320041 339648 342379 346618 350730 383103 383250 614108 644645 41.25 67.6 1
12:32:16 2023-09-28 322529 319934 85990 82358 123014 126894 125840 125356 92023 91128 98322 102716 122765 124635 344806 373017 994593 972554 357403 371429 111980 100630 108596 109919 122998 121573 112964 114057 78825 79887 258799 229990 671928 667648 207810 206122 266447 267433 310855 303111 320611 324345 338309 341109 319344 355168 698670 736350 524078 431214 283868 277288 322022 319805 335671 340554 348349 349736 385482 385769 614489 645781 41.25 67.6 1
12:32:17 2023-09-28 320901 319608 85844 82204 123014 126626 126222 125303 93523 90819 98355 102716 122889 122543 345817 369984 996189 981813 359908 374112 112066 100810 108496 110156 123440 121997 112866 114305 78933 80183 260016 231463 657433 664712 207512 205624 266135 268608 313062 302154 322526 324803 338319 344783 318496 354630 697187 729683 526783 432154 283066 278177 323001 318839 336684 341065 342330 348959 382672 386312 616306 641492 41.25 67.6 1
12:32:18 2023-09-28 321649 320148 84297 82401 123010 127016 125806 125509 93395 90852 98322 102783 122629 124808 344806 372162 986969 973974 357839 371429 111990 100527 108596 109953 123540 121573 113217 113914 78911 79832 261102 228206 664116 667648 207120 205979 266100 268670 309949 305035 321584 324345 339880 341621 318861 354093 699599 738799 525431 431187 283066 278141 319557 321821 334697 339570 347820 348117 382977 382819 614255 644829 41.25 67.6 1
12:32:19 2023-09-28 322983 319663 85844 82383 123047 127016 126014 125442 93523 90852 98288 102679 122799 122641 345526 373066 996839 972368 357330 374185 112403 100565 108496 109784 123610 121554 112964 113992 78718 79951 263278 230479 659487 667648 207810 206122 266447 267433 313284 302718 320575 324574 338582 341109 318932 355168 698670 738799 516785 431209 283868 277288 322022 319805 335671 339605 348596 349884 385209 385769 614525 644866 41.25 67.6 1
12:32:20 2023-09-28 321911 319868 85844 82408 123010 126894 126014 125269 93556 90819 98486 102716 122833 122543 345293 368611 989073 983246 359967 371725 111913 100527 108596 109885 122998 121488 112931 113835 78857 79919 258799 229339 665855 663505 208126 205481 265692 269120 311073 304035 323176 324574 338582 344748 316973 353594 698083 728779 525125 430896 282267 278961 320526 320551 334697 340589 342618 350261 384125 383393 617255 641001 41.15 67.6 1
12:32:21 2023-09-28 320450 318861 85693 82411 122944 127016 125806 125688 92023 91187 98256 101035 122970 122745 344624 371500 986085 973789 360895 374185 111913 100560 108596 109919 122998 121823 113184 113992 78825 79919 258799 229068 660738 667575 207154 205658 265692 268670 311073 304999 320540 323326 339916 341656 318861 354630 699069 738968 518453 432426 283066 278961 319109 320847 336448 339535 346728 348152 382977 382819 613349 643878 41.25 67.6 1
12:32:22 2023-09-28 324828 319668 85877 82293 123080 126806 126256 125063 93589 90819 98421 102575 122833 122267 345573 368803 996189 981116 356898 370909 111913 100527 108780 109919 123540 121658 113042 114025 78857 79919 258445 230153 663061 662800 209280 205658 265913 267433 312228 303111 320315 324875 337572 343473 318379 354093 699165 729770 522726 432154 283066 277288 323001 320326 334662 341647 345105 348714 381797 386312 618131 642019 41.25 67.6 1
12:32:23 2023-09-28 323245 321358 84476 82416 123660 126880 126154 125342 93586 90753 98322 101035 122970 122368 345635 369427 986969 977293 359424 374185 111836 100527 108563 109919 122998 121658 113495 113959 78965 79919 258799 229501 676897 661828 207478 206300 265284 269155 310704 304071 321773 324839 336782 344783 319568 351533 698083 729913 525431 431853 282666 278961 321048 320586 335671 341647 342654 348678 384467 384273 619041 643385 41.25 67.6 1
12:32:24 2023-09-28 321911 319923 85794 82383 123014 127016 126047 125389 93492 90885 98288 102750 122595 122543 344806 373314 996189 973974 357403 371725 112066 100630 108596 109919 122965 121573 112679 113835 78911 79919 258799 230153 659868 668593 207810 205979 266260 267468 312157 303182 321323 324839 338891 341144 318896 355743 698670 738799 524078 432426 284270 277750 322022 320290 335706 340554 348349 350085 384444 385482 615876 644719 41.25 67.6 1
12:32:25 2023-09-28 322192 319768 86041 82251 123608 126880 126121 125222 93714 90819 98388 102505 122663 122372 345246 369875 996189 981850 357264 371464 111990 100599 108413 109919 122998 121658 112679 114057 78750 79951 259872 230165 663689 663773 207512 205658 265913 268292 311332 302190 321584 324875 338117 343784 318379 354667 697187 729770 519787 432154 283066 278177 323037 318839 336213 341373 342366 349204 382672 386584 618131 641983 41.25 67.6 1
12:32:26 2023-09-28 320709 320148 85697 82383 122981 127260 125840 125509 92070 90885 98355 102854 122595 124669 345573 371902 986697 973974 357803 371429 111913 100560 108630 109919 122998 121488 113152 113835 78965 79887 258799 228654 666347 667648 207154 205979 266100 268706 309329 305035 320315 324345 339916 341656 321859 354093 700888 738277 518241 431173 283066 278141 319792 324431 338448 342379 347674 350481 383139 384436 621653 645139 41.25 67.6 1
12:32:27 2023-09-28 322339 320660 85931 82383 123047 126836 126014 125389 92023 90753 98355 102820 122714 124548 345329 369907 994006 971173 358342 371429 111683 100562 108413 109953 122998 121658 112866 114025 78857 80115 260016 229486 663670 667175 207478 206334 264507 268833 312121 301870 321584 324345 338855 343197 320573 351496 698175 737755 525431 432606 282666 278568 322774 319805 336755 340589 346764 348152 385314 386591 612678 645323 41.25 67.6 1
12:32:28 2023-09-28 322925 320148 85886 82387 123043 126806 126135 125269 93524 90852 98388 101066 122629 122578 344806 369389 990446 983246 357386 371464 111990 100388 108630 109843 123743 121488 113250 113835 78997 79887 260016 228852 668068 662836 207478 205801 267364 267468 310957 304534 319605 324586 337834 343197 318379 356572 701041 733716 521122 430603 285481 277997 320869 321643 337253 341437 346264 351727 383306 386241 621211 642893 41.25 67.6 1
12:32:29 2023-09-28 323796 319144 84535 82077 123751 126529 126256 125030 93684 90943 98355 102579 122918 122062 345817 369984 986969 976761 359135 371429 111913 100596 108746 109885 123507 121658 113119 113992 78825 79887 258799 229827 675449 661792 207478 206300 265249 269084 310922 303786 320575 324875 336746 343748 319828 351496 698010 730611 524078 432574 283066 278764 321012 320290 335916 342125 345396 348117 384666 384543 619953 645015 41.25 67.6 1
12:32:30 2023-09-28 321463 320542 85778 82581 122944 127314 125773 125803 93362 91323 98187 102925 122680 125109 345256 369907 996189 976761 357229 371429 111913 100666 108563 109885 122998 121573 113152 114025 78997 80028 258799 229827 659253 669067 207478 205304 266918 268257 311175 303786 320575 323493 340622 343206 320412 355598 699588 729890 521122 430408 284402 277997 321808 320633 337157 339500 346691 351579 380959 385283 610837 643805 41.25 67.6 1
12:32:31 2023-09-28 324063 319859 85963 82237 123689 126894 126222 125356 93620 90819 98355 101243 122833 122353 345817 368803 996189 981776 355853 371393 111990 100527 108780 109885 123625 121573 113250 113992 78911 80028 260016 230153 667942 661792 207478 206122 266100 267397 312193 302754 320315 326495 337799 343713 318861 354630 694047 729115 527629 432426 283868 277288 323001 320776 334627 342125 346165 349169 380959 386584 618094 642893 41.25 67.6 1
12:32:32 2023-09-28 321875 320112 86022 82241 123760 126597 126611 125275 92150 91312 98256 101169 123038 122403 345635 369839 986822 979534 361996 374185 111913 100527 108630 109919 122998 121738 113184 114025 78911 80028 258799 229827 665071 664129 207512 206300 265656 269914 310922 304035 320575 324803 336782 344783 319792 351533 698046 731306 519787 432462 282866 278961 321048 320776 338417 341612 344593 348678 385008 384543 619005 645287 41.25 67.6 1
12:32:33 2023-09-28 322718 320148 85912 82415 123014 127164 126188 125476 93523 90885 98355 102787 122799 122543 344733 373279 996189 975360 357910 371689 112228 100527 108596 109919 123507 121658 112931 114025 78911 80028 261102 229990 659380 668593 208985 206265 267192 267433 312086 303146 321287 324803 339845 341347 318825 355743 699165 736277 525431 432426 284270 277714 321987 320290 336142 340554 348349 350914 384939 385769 614525 644829 41.25 67.6 1
12:32:34 2023-09-28 321875 321818 84468 82318 123693 127164 126154 125375 93714 90687 98322 101035 119828 122334 345635 369984 999022 981078 357264 373511 111913 100565 108563 110113 122965 121658 112899 114463 78869 80115 260016 230130 659064 663737 207512 205658 266100 268670 311582 302154 322037 324875 338521 344748 318602 354630 698175 729683 526783 432154 283066 278141 323037 318839 336142 341577 344302 349204 382941 386856 618131 641983 41.25 67.6 1
12:32:35 2023-09-28 320901 320188 85819 82387 123043 127050 125806 125683 93523 91260 98355 102925 122765 124930 345293 372162 986969 973974 359945 371429 111990 100699 108780 109885 123625 121658 113250 114025 78997 79919 261102 228690 674601 667648 207478 206265 266100 269048 309985 305464 322077 323817 340394 342373 319308 354630 700093 738799 518453 433346 283066 278961 319781 321786 336413 339535 347255 348152 382996 383143 615601 644498 41.25 67.6 1
12:32:36 2023-09-28 323864 320005 85990 82454 123693 127090 126121 125549 93681 90819 98355 102716 122765 122578 345293 373172 996189 973937 356898 371429 112134 100565 108563 109919 122998 121658 113152 114025 78825 79919 265601 230153 673198 668120 207810 206265 266670 267433 310855 303075 321549 324839 338855 341109 319828 355707 699165 738799 523740 430870 283868 277714 322022 320290 336142 340554 348843 347836 384122 385697 614489 644829 41.25 67.6 1
12:32:37 2023-09-28 321875 320054 85963 82379 123556 127011 126047 125442 93556 90819 98355 102716 122799 122578 345817 368907 986969 981078 360256 371429 111913 100733 108630 109919 123592 121658 113042 114025 78911 79919 260016 229501 660357 662496 208126 206265 265656 269950 312176 304071 324095 324839 337799 345544 318861 351533 699069 730963 526783 433039 282666 278961 320798 320562 338687 342861 344339 350682 384252 383286 617070 640818 41.25 67.6 1
12:32:38 2023-09-28 323255 320010 85948 82346 123010 127050 125806 125476 92004 91187 98289 102858 122816 124722 344769 371866 986587 973974 357767 370873 111913 100699 108630 109919 123540 121488 113152 113914 78857 79919 258799 228583 663476 667648 207154 206300 266100 269084 309727 305035 320315 324309 340394 341621 319344 354630 700356 738908 525431 433039 283467 278532 320041 323061 335671 339570 347783 348642 383246 383393 616343 645781 41.25 67.6 1
12:32:39 2023-09-28 322451 319180 85848 82293 123047 126806 126135 125356 93523 90819 98388 102716 119634 122438 345817 369723 998313 980382 357264 371725 111760 100733 108413 110257 122965 121658 112614 114293 78718 80170 259872 229933 658661 665725 207947 205944 266509 269084 311648 302190 324058 324803 338060 344748 318825 355168 698175 731531 521122 431984 284673 278889 322858 319663 337630 341472 344970 352914 383067 385247 611723 641492 41.25 67.6 1
12:32:40 2023-09-28 322707 319663 86096 82379 123608 127016 126188 125476 93556 90852 98355 101035 119808 122578 344769 369648 990409 984646 358926 371429 112066 100699 108630 109919 123540 121415 113217 113914 78857 79919 261102 228852 663860 664092 207478 205447 267364 268670 310233 304999 320540 324609 338273 343438 316973 356572 700093 729938 525125 429946 284069 278961 320041 321786 334662 342825 346201 348678 380354 385155 618094 642019 41.25 67.6 1
12:32:41 2023-09-28 321463 320865 85840 82415 123039 127016 125980 125476 93523 90819 98355 102925 122714 124722 345537 370789 988934 976054 360618 371985 111760 100699 108563 110257 122998 121658 113074 114404 78911 80170 261102 230153 657595 668593 207478 206300 266135 269816 310233 304035 322526 323817 339594 343466 319579 354376 701152 735129 519787 433654 283029 279712 320834 320372 338068 339535 346764 348923 385585 383993 610728 643878 41.25 67.6 1
12:32:42 2023-09-28 320865 320148 85719 82581 122911 127653 125806 125890 93395 90885 98288 102925 122714 123053 344769 371606 996189 976798 357910 371429 111913 100699 108630 109953 122998 121658 113042 114057 79161 80083 258799 229990 668754 669067 207478 205944 267552 268257 311902 304035 321549 324309 340945 342870 319863 356788 699165 738799 524078 430870 284471 278141 322511 320551 336684 340589 348843 348117 381797 385733 614562 645781 41.25 67.6 1
12:32:43 2023-09-28 322593 319899 85912 82387 123047 127016 126135 125442 93556 90852 98388 102750 122799 124548 345817 368907 989776 981540 360510 371429 112066 100630 108813 109953 123781 121658 113184 114025 78965 79919 261102 229501 672423 662800 208126 205979 265816 269662 310926 304248 323675 324694 338439 345402 318719 353912 703146 730854 528136 432426 283066 279748 321048 320811 338099 341612 344556 350297 385585 384273 617836 643545 41.25 67.6 1
12:32:44 2023-09-28 320415 320317 85853 82420 123010 127045 125840 125509 93459 90885 98355 102925 122629 124756 344769 371050 986969 973974 360969 370873 111990 100699 108630 109919 123507 121658 113217 113992 78911 80083 263278 229176 663445 667648 207478 206300 266135 269084 309949 305035 323812 323817 340394 342408 319379 354667 699069 738799 525125 431173 283467 278961 320005 321786 336684 339570 347291 348923 383246 383393 613312 644829 41.25 67.6 1
12:32:45 2023-09-28 323344 319180 85941 82241 123076 126772 126256 125269 93589 90786 98421 102575 119746 122182 345817 369984 996189 982511 356898 371985 111913 100630 108630 109919 123540 121658 113184 114025 78857 80060 260016 230806 677279 665545 210170 206197 266589 268338 312964 303004 323224 324766 340398 343607 318861 355168 699165 729115 519787 432745 283795 277910 323492 320551 334732 342160 346056 349204 382672 386856 618131 642930 41.25 67.6 1
12:32:46 2023-09-28 323671 320148 85945 82374 123047 126894 126135 125356 93492 90852 98683 102787 122884 122578 345573 368907 986969 981813 359967 371429 111760 100699 108596 109953 123710 121658 113184 114025 78965 80028 258799 229501 663041 663000 208126 206300 265506 269950 312176 304071 324095 324875 337763 345302 319344 353557 699599 732559 529488 433654 282666 279354 321048 320811 336177 341338 344593 349768 385334 384869 620622 643843 41.25 67.6 1
12:32:47 2023-09-28 322525 320041 85990 82544 123014 127300 126121 125756 92050 91287 98322 102925 122731 124756 344806 370909 988962 973974 360510 371464 111913 100810 108946 110177 123540 121658 113074 114025 78997 80115 261102 229501 661594 669067 207512 206300 266544 269914 310197 304999 321584 323853 340394 342683 319344 355168 701156 738799 525431 431214 283667 279551 320076 321464 337192 339570 347820 348923 383281 383428 612232 644829 41.25 67.6 1
12:32:48 2023-09-28 324174 319923 86029 82379 123685 126806 126256 125269 93589 90819 98388 102542 122833 122422 345817 368803 996189 982548 357403 374112 111990 100699 108855 109919 123540 121658 113217 114025 78997 80115 258799 228738 662820 662800 207802 206059 266544 268859 313143 303146 321549 324875 337834 344522 318896 355168 699165 731897 519787 432426 283868 278141 323468 320526 338448 342942 346582 351792 383139 387330 617545 641799 41.25 67.6 1
12:32:49 2023-09-28 322447 319974 86041 82350 123585 127016 126135 125476 93556 90753 98421 101276 122799 124548 345573 369463 991888 983246 360316 371725 111990 100733 108813 109953 123625 121658 113795 114025 79029 80115 259238 229501 663717 665761 208632 205944 266544 269950 310268 304999 320611 324442 338891 344783 317862 355456 700130 729683 532893 430591 283066 279748 319792 321560 336177 341612 345408 351073 384125 384273 618131 641528 41.25 67.6 1
12:32:50 2023-09-28 320967 319663 85853 82420 123014 127016 126047 125269 93556 90885 98388 102750 122629 124548 344806 373612 995483 973974 355620 372021 111990 100699 108630 109953 123540 121658 112997 114057 78997 80202 260016 228773 659594 667175 207810 206369 266544 268634 312851 303146 321584 323985 339916 342718 320834 355223 699165 740709 511413 436125 284471 278033 323574 320183 336578 341437 348413 350196 384829 386425 614489 645781 41.25 67.6 1
12:32:51 2023-09-28 318963 319868 84468 82313 123608 127016 126188 125476 93556 90852 98289 102933 122629 122674 345817 369984 998313 977565 357264 371464 111607 100766 108230 110257 122932 123930 112537 114404 78945 80170 261102 230153 659606 667175 208161 205979 266954 269120 311648 303146 322562 323817 338855 344465 318379 355743 698670 728089 528136 431202 283795 278568 322022 319322 338246 340316 345152 350014 382708 385462 612678 641983 41.25 67.6 1
12:32:52 2023-09-28 322925 319823 85853 82383 123006 127016 125840 125476 93492 90852 98388 102750 122833 124600 344806 372198 986969 976474 358342 370873 112066 100527 108964 109809 123743 121488 113282 113647 78997 79887 261102 228206 666480 665761 207154 206300 266100 269084 311246 305464 322638 324622 339869 342401 320548 354913 703146 738398 524078 434578 283868 278621 320609 322620 334662 340554 348349 348152 383281 383860 618020 645287 41.25 67.6 1
12:32:53 2023-09-28 322983 319663 85844 82383 123014 127016 126135 125476 93556 90852 98388 102750 122663 124635 345329 372198 993330 973974 357910 371725 111836 100733 108630 109953 123031 121658 112997 114214 78857 80060 258799 228738 658366 665761 207810 206369 266135 268257 312821 303111 323817 324875 338855 342443 320869 354630 698670 737041 522726 432610 283868 277945 323037 320326 336684 340589 348349 354026 385008 386584 615162 645781 41.25 67.6 1
12:32:54 2023-09-28 321946 320128 85877 82383 123047 127011 125840 125269 93523 90852 98388 102716 122629 124687 345573 367738 989708 983246 359135 371464 111913 100630 108780 109919 123540 121573 113086 113914 78997 79919 258799 229176 662709 665761 208161 205481 266705 269662 312103 304748 321441 324730 339987 343607 319398 355598 703146 729537 525125 430931 283467 279354 320787 320562 336071 341612 344862 350790 383281 383464 618057 641038 41.25 67.6 1
12:32:55 2023-09-28 322399 318896 85848 82415 123047 127050 126014 125476 93589 90852 98388 102750 122714 124722 344769 372198 986269 976474 357803 370909 112066 100560 108997 109919 123743 121488 113282 113835 78997 79919 258799 228206 666475 665761 207478 206334 266171 269120 311211 305464 320348 324875 339916 341656 319828 354630 700166 736776 525431 432157 283467 278764 320526 322799 334662 340589 348349 348188 383317 383464 618131 645681 41.25 67.6 1
12:32:56 2023-09-28 322589 319699 85915 82415 123793 126806 126289 125269 93653 90885 98421 102750 122867 124513 345817 369984 998125 983246 357839 372021 112057 100766 108596 110257 123540 123844 112822 114057 78997 80202 260016 232122 656899 666965 208382 206231 266937 268976 313729 302968 323399 324730 338166 345267 318861 355492 698670 725791 526783 433039 283868 278961 323528 319322 337737 341507 345676 349768 383850 386856 616343 641983 41.25 67.6 1
12:32:57 2023-09-28 323172 319663 85886 82420 123047 127016 126135 125476 93589 90885 98388 102783 119436 124635 345573 369723 990409 984646 360256 371464 111913 100699 108780 109953 123658 121658 113217 114025 78997 79951 261102 227993 664667 665761 208632 205658 266954 269950 310268 304677 322910 324875 338606 343748 316938 355492 700130 729240 523791 430298 283467 279748 321048 321560 335706 341135 345432 353268 384392 383987 619704 641836 41.25 67.6 1
12:32:58 2023-09-28 321683 320148 85941 82415 123043 127050 126014 125476 93793 90885 98388 102783 122663 124635 344806 369942 994777 971173 357264 372021 111683 100733 108630 110380 123610 121858 113495 114463 78965 80325 261102 230770 663798 667029 209873 207452 265923 268940 312157 303111 322073 324875 338891 343332 320584 351533 693818 736350 522456 432462 283066 278177 323073 320005 336720 341100 346764 348152 385008 386856 615438 645781 41.25 67.6 1
12:32:59 2023-09-28 320371 319215 85886 82420 123043 127050 126221 125269 93589 90852 98388 102783 122629 124722 345573 369463 998313 977565 357229 371725 111607 100907 108338 110257 122932 123930 112345 114326 78718 80202 261102 230479 658431 665761 208161 206122 266544 269721 311902 303182 323543 324117 338855 344783 318602 355743 698175 728638 528136 431202 283868 278568 322225 320041 338508 342861 345947 350718 382565 386212 612381 641799 41.25 67.6 1
12:33:00 2023-09-28 323759 319215 86033 82326 123793 126597 126289 125030 93653 90819 98454 102542 122901 121977 345573 369354 986969 976069 361482 374149 112220 100740 108897 109851 123643 121623 113217 114305 78933 80151 260016 230153 660992 661792 207512 206944 265878 269770 311648 303642 321513 326495 337254 344748 320691 354057 698046 730215 519287 432574 283066 278961 322022 320811 335671 342639 346728 348152 385279 385426 619953 644829 41.25 67.6 1
12:33:01 2023-09-28 319894 319832 85963 82379 123043 127016 126014 125476 93523 91419 98355 102925 122765 124722 344733 369907 989671 973974 360582 371429 111760 100872 108563 110257 122998 121827 112744 114371 78857 80170 258799 230153 661344 668593 207802 206265 265692 270557 310922 303821 322526 324309 339880 343678 319379 353521 699937 738087 519787 433580 282920 279748 321844 320148 338387 340925 346582 351727 384829 383932 610874 645509 41.25 67.6 1
12:33:02 2023-09-28 324672 319663 86004 82354 123076 127157 126256 125269 93620 90852 98421 102575 122833 122264 345246 369803 998259 981628 356751 374185 112862 100532 109047 109784 123643 121554 113217 114025 79117 79919 258799 230479 668066 663232 208092 206300 267513 268068 313297 302754 320575 326712 337834 343748 319344 355168 699661 727325 519787 433039 283868 277324 323037 320811 334697 342399 346201 349204 381838 386856 618131 642930 41.25 67.6 1
12:33:03 2023-09-28 322983 319144 85941 82315 123674 126597 126222 125063 93556 90852 98355 102716 122765 122543 345537 368871 986969 977491 361482 370873 111913 100699 108630 109919 122998 121658 113042 114025 78965 80028 258799 229501 663790 661828 209873 206334 265692 269950 311211 304071 321287 324586 337797 345538 320548 353449 701152 732787 524078 435542 283066 279479 321844 321120 336649 342364 345105 349204 385585 385012 619953 642893 41.25 67.6 1
12:33:04 2023-09-28 320963 319756 85853 82562 122981 127016 126014 125476 93492 90885 98288 102820 122765 124722 344769 369942 987535 975086 360546 371429 111683 100699 108596 109953 122998 121658 112712 114057 78965 80170 261102 229827 672542 668593 207512 206300 266135 270557 310233 304071 323278 323853 339880 342683 319344 354093 698010 738530 518241 430874 282866 278037 321048 320811 337701 339605 346764 349204 385621 384237 610874 643843 41.25 67.6 1
12:33:05 2023-09-28 323799 319180 85886 82297 123076 126982 126047 125269 93556 90852 98388 102716 122799 122353 345293 369354 994740 981813 356393 371985 112765 100527 108964 109953 123776 121658 113282 114025 78997 80115 257761 228348 662884 663268 208092 206128 267277 267971 313952 304462 320504 326676 338713 343607 319685 356353 701152 733826 522799 433039 284673 277910 323001 321535 337730 342639 346728 349768 384122 386856 621653 643842 41.25 67.6 1
12:33:06 2023-09-28 323144 318821 86037 82241 123822 126597 126289 125063 93750 90852 98388 102646 122833 122267 345293 369984 989073 977528 360602 371429 111913 100699 108630 109919 123625 121658 113152 114025 78965 80028 261102 229501 660394 661828 207981 206334 265913 269950 311648 304570 321549 324875 337572 345544 320312 353557 699069 728863 525431 432304 283066 279354 321987 320847 336649 342639 345349 348923 385585 385155 619953 643385 41.25 67.6 1
12:33:07 2023-09-28 320932 320143 85811 82562 122981 127436 125806 125890 93395 91227 98388 102854 122629 122612 344769 371902 996189 976032 357910 371429 111913 100630 108889 109953 123031 121658 113250 114057 78997 80115 261102 230915 661484 669394 209873 206231 267669 268940 312014 304319 322156 324694 341281 342647 318861 356861 697779 738799 518241 432426 284673 278141 322511 321784 336684 340519 348843 349240 381797 385769 612714 644829 41.25 67.6 1
12:33:08 2023-09-28 323871 320410 86004 82338 123585 127016 126256 125442 93653 90852 98388 102716 122833 122267 346038 368768 996189 981776 356645 371429 112220 100733 108780 109919 123625 121658 113250 114025 78997 80115 261102 230153 661391 663268 207981 206334 266918 268257 313840 304035 320611 326712 338582 344783 320535 355743 698046 730611 526783 430648 283868 278696 324019 320776 335671 342639 346201 352227 383032 387494 619704 642746 41.25 67.6 1
12:33:09 2023-09-28 321772 320148 85785 82525 123010 127050 125806 125476 93459 91135 98418 102854 122629 124722 344769 371050 986969 975360 359945 370873 111913 100630 108630 110020 123610 121654 113495 114240 78965 80073 261102 228852 661247 669197 209576 206231 266554 268904 311293 305715 323176 324803 340598 342542 319828 355132 700093 740246 506114 433654 283667 279354 320041 322274 336684 340281 348349 348678 383317 383393 613582 644829 41.25 67.6 1
12:33:10 2023-09-28 322362 319663 85932 82383 123047 127016 126256 125442 92150 90852 98388 102716 122663 122578 344769 373017 996189 973974 356898 371725 111913 100699 108630 110143 123507 121658 113184 114025 78997 80115 260016 230153 665199 667648 207810 206369 266954 268068 312193 304234 321549 324875 338855 341656 319863 355780 700047 738799 524078 431209 284471 278141 322750 322594 339167 342861 348203 350481 385442 386749 613436 645102 41.25 67.6 1
12:33:11 2023-09-28 328929 319534 85996 82379 123656 127011 126135 125476 93589 90885 98388 102750 122714 124548 344806 369389 990372 984646 359761 373821 112297 100810 108863 109818 123677 121588 113561 113959 78933 80073 267964 229339 663492 665254 207802 207346 267588 268976 309985 305428 320575 324875 338891 343524 318237 357403 700093 730716 525125 430591 284270 278961 321012 322310 335636 341338 346764 352728 380923 385462 618131 641983 41.25 67.6 1
12:33:12 2023-09-28 324291 319184 85937 82383 123585 126806 126256 125236 93717 90819 98421 102575 122867 122267 345573 369977 989776 976069 358342 371464 111913 100699 108630 109953 123625 121658 112964 114025 78911 80028 261102 229827 660592 662800 207512 206944 266135 269155 311211 304534 320611 326956 337799 343748 320834 353630 702572 736953 523571 436125 283831 279318 321915 320740 337492 343013 347637 350730 385442 385697 619917 643878 41.25 67.6 1
12:33:13 2023-09-28 322068 319663 85697 82675 122948 127470 125806 125889 93395 91356 98220 102887 122595 122968 344479 373966 998259 979534 358671 374185 111990 100599 108848 110122 123643 121554 113184 113992 78965 79919 256971 230153 667205 669067 207947 205979 267588 268859 311907 303928 321584 324345 340981 342647 318379 356532 698046 735601 528136 431202 284673 278961 321439 320847 336684 339605 348349 349732 381797 385769 610406 643843 41.25 67.6 1
12:33:14 2023-09-28 323830 319184 85912 82420 123080 127402 126256 125269 93524 90852 98388 102716 122748 122543 344806 368838 993294 980345 356356 370873 112740 100527 108997 109919 123776 121573 113250 113803 78933 79919 265601 229501 664160 662763 207981 206300 267918 267468 312193 304999 320575 326567 338606 343537 319839 356678 701152 733826 511534 433654 285077 277766 322822 321643 334662 342125 346764 349240 381838 386169 619917 643842 41.25 67.6 1
12:33:15 2023-09-28 318998 319828 85912 82415 123043 127050 126047 125688 92283 91187 98289 101244 122867 122745 344661 372602 991146 976363 360402 374980 111836 100699 108596 110257 122965 121978 113152 114496 78965 80170 260016 230153 670957 669541 207547 206334 266135 270748 311140 304035 323350 324345 340155 343438 319863 353594 698083 738530 526783 432732 283066 278300 321796 320326 337737 340316 347537 349240 385621 385155 610910 643843 41.25 67.6 1
12:33:16 2023-09-28 321427 319910 85701 82570 122944 127470 125773 125890 93395 91419 98220 102958 122595 124965 342794 369977 996189 976761 357910 370909 111913 100699 108630 109953 122998 121658 113184 114025 78943 80202 256536 230208 665697 668593 207836 206122 267491 268833 313952 304248 321929 324201 341317 342542 318754 356678 701115 729890 522456 431202 284270 278568 322058 320811 337322 340414 347783 350261 382100 385769 613426 644829 41.25 67.6 1
12:33:17 2023-09-28 324591 319663 85877 82415 123080 127050 126256 125269 93589 90852 98388 102750 122663 122578 345293 368838 993330 981813 356645 370873 112643 100560 108997 109953 123776 121658 113282 114025 79029 79919 260877 227993 665862 662800 207836 206334 267080 268032 312193 304784 320575 324875 338855 343784 319603 356861 699105 730251 526783 431041 284673 277750 322547 321821 334697 342674 346764 349240 384392 385769 619078 643422 41.25 67.6 1
12:33:18 2023-09-28 319705 320635 85886 82452 123585 127050 126014 125389 93492 90885 98654 102854 122663 124583 345817 369942 990409 974649 360618 371760 111760 100766 108446 110257 122998 121966 112679 114057 78911 80202 261102 230643 659535 669124 210021 206265 265993 270639 312619 303892 325944 324394 340215 343572 319568 353594 698046 737999 526783 433654 283066 278265 321987 320586 338757 342861 347710 349240 384395 383464 614237 645323 41.25 67.6 1
12:33:19 2023-09-28 320972 319663 85937 82411 123076 127016 126135 125476 92492 90885 98421 102783 122833 124548 345329 373314 995917 976749 357910 371725 111913 100699 108630 109953 123540 121658 112931 114025 78997 80170 258799 230535 659995 669067 207512 206334 267811 268706 312193 304071 322073 324875 340909 342169 319863 356861 694120 738067 518241 429926 284673 278141 322774 321296 336684 341135 348843 348959 384392 386333 615601 644534 41.25 67.6 1
12:33:20 2023-09-28 322135 319180 85853 82415 123556 127050 126222 125476 93589 90885 98421 102750 122663 124548 345817 368647 988371 977602 360003 371429 111990 100699 108663 109953 123781 121823 113495 114273 79149 80105 262310 230153 673071 664129 208527 206265 265958 270186 311394 304963 321584 324875 338307 346479 320312 353594 700093 728053 521122 434578 283066 279748 321796 320847 336213 341338 344665 349276 385585 385155 618131 642019 41.25 67.6 1
12:33:21 2023-09-28 320335 318936 85789 82411 123014 127083 125840 125509 93459 91260 98485 102887 122629 124756 344769 369977 986969 975757 360546 371464 111836 100733 108630 109953 122998 123899 112931 114057 78889 80170 258799 229501 674926 669541 207512 206334 266544 270366 310015 304927 322526 323889 340430 343197 321321 355204 698119 735794 526783 431209 283667 278265 320277 321535 338270 342379 348339 349133 384018 383321 613907 645139 41.25 67.6 1
12:33:22 2023-09-28 322817 319180 86037 82354 123751 126982 126222 125063 93750 90819 98421 102716 122833 122233 345537 369095 998313 982511 359398 375209 112220 100776 108913 110046 123643 121588 113184 114305 78933 80183 261102 230806 665813 663195 208161 206300 266954 269498 313660 302365 322001 324550 338309 345267 319568 355832 699661 731320 526783 433039 284270 278568 324439 320290 336213 342674 346446 350014 383281 387731 618094 643842 41.25 67.6 1
12:33:23 2023-09-28 323255 319180 86000 82383 123581 127016 126222 125476 93556 90852 98388 102820 122765 124917 345537 368871 989776 981813 360546 371429 111990 100699 108855 109953 123710 121658 113184 113992 78997 80083 258799 229501 666714 661828 208486 206300 266135 270366 311175 305035 321549 324875 338855 346359 318861 354343 700093 729391 525431 433543 283357 279712 320905 321643 336542 341472 344970 352543 384252 384364 618131 641001 41.25 67.6 1
12:33:24 2023-09-28 320936 319643 86004 82387 123039 127011 126135 125476 93556 90852 98388 102750 122799 122612 344479 373030 997359 973826 356751 374185 112066 100841 108829 110088 123643 121928 113184 113992 78965 80170 258799 230153 661036 668011 207810 206334 267364 268257 313071 304425 322383 324875 339880 342133 320573 355743 699165 740368 527114 432498 284673 278141 323037 320811 336684 341577 348843 348117 382065 386856 616343 645781 41.25 67.6 1
12:33:25 2023-09-28 322328 319406 85932 82379 123760 126806 126222 125030 93622 90819 98388 102716 122833 122267 345293 369984 998313 982511 355655 371689 111990 100699 108596 109919 122998 121658 113042 114025 78943 80115 258799 229772 659487 663737 208126 206300 266731 268797 313583 303075 321549 324875 338060 345019 319579 355452 700084 731677 518241 433346 284270 277997 324067 320597 338687 342639 346201 349240 383246 387429 621653 642893 41.25 67.6 1
12:33:26 2023-09-28 321501 319663 85912 82533 123014 127050 126014 125896 92086 91220 98256 101525 123004 122745 344624 372865 989665 975211 362246 374185 111913 100699 108596 109919 122965 121658 113631 114305 78997 80138 260016 229501 665086 668410 209576 206300 266731 270366 309980 304534 322526 323002 340394 343473 319828 355204 698046 737755 518453 431173 283066 278265 323024 320811 337737 340589 348079 349240 385621 384614 610874 644829 41.25 67.6 1
12:33:27 2023-09-28 322861 319888 85701 82622 122948 127470 125773 125890 93492 91419 98388 102925 122714 124808 344769 371050 996189 976761 357910 371429 111913 100699 108630 109953 122998 121658 113217 114025 78965 80115 258799 230153 662755 669541 207981 206300 267526 268833 311907 304712 322454 324694 341798 343057 318754 357220 701115 735129 526783 431202 284673 278764 323037 321750 338352 340589 348559 350225 382100 386312 613215 644410 41.25 67.6 1
12:33:28 2023-09-28 323727 320090 86278 82262 124068 127163 126747 125342 93974 90720 98388 100895 119905 122128 345599 369947 989776 977491 359424 373511 112797 100776 108855 110181 123540 121912 113250 114273 78965 80170 261102 229827 666695 663268 207836 207267 266260 269950 310891 304748 322299 326712 337799 345302 320869 354343 699069 730287 525125 432570 283066 279551 322511 321560 336448 343429 346728 349204 385334 385733 619953 645781 41.25 67.6 1
12:33:29 2023-09-28 321089 319888 85971 82387 123039 127050 126222 125509 93556 91260 98388 102854 122714 124756 344769 369907 990409 975360 360582 371725 111760 100699 108596 110257 122998 123930 112866 114214 78911 80170 262225 230806 660411 668884 210170 206265 265958 270639 311760 304319 323399 324622 340465 343572 320277 354093 699069 738391 526783 434306 283066 278265 322511 320290 338246 342861 346363 349240 384972 383428 612208 644829 41.25 67.6 1
12:33:30 2023-09-28 323687 319074 86078 82454 123726 127178 126538 125375 92545 90720 98421 102787 122833 122337 345573 369839 995917 982474 356898 371429 112066 100776 109047 109953 123710 121658 113250 114025 78997 80115 261102 230535 665007 663809 208161 206334 266954 268257 313583 304534 320611 326712 338582 344783 319828 355743 699331 730251 519787 433039 284673 278141 323528 322535 335671 342674 346764 349276 381797 386856 620904 643878 41.25 67.6 1
12:33:31 2023-09-28 321768 319534 86092 82383 123826 126802 126289 125063 93750 90852 98421 102575 122918 122267 346282 369984 989073 977528 359967 371429 111913 100733 108813 109953 123866 121738 113495 114273 79149 80105 262310 230153 666822 664129 208347 207452 265958 269770 311867 304999 324738 326712 338344 345715 321283 354343 700093 730251 519787 435815 283667 277780 322058 321560 336684 343189 346764 349204 385334 385733 619990 644829 41.25 67.6 1
12:33:32 2023-09-28 319670 319888 85908 82415 123043 127016 126222 125509 93556 91356 98388 102925 122855 124808 345293 369942 988934 975360 360546 371985 111760 100872 108596 110257 122965 121658 112679 114057 78857 80170 258799 230153 662401 668593 207981 206334 266135 270748 311175 304071 323279 324803 340394 343713 319863 354130 698083 734201 526783 433543 283066 278300 321998 320562 338508 342861 348020 349133 384900 384130 612062 644645 41.25 67.6 1
12:33:33 2023-09-28 325285 319180 86004 82387 123589 126894 126256 125356 93686 90885 98388 102679 122833 122267 344806 368838 996189 981813 356605 374112 112374 100464 109131 110008 123847 121588 113561 113992 78965 80073 261102 230153 663565 662763 207836 206369 267364 268383 312964 305306 320575 326712 338855 344748 320323 356678 700433 728863 526783 430870 284673 278141 323001 321821 335671 342674 347574 349768 381797 386856 619041 643878 41.25 67.6 1
12:33:34 2023-09-28 323865 318921 86070 82237 123826 126597 126821 125030 93750 90819 98421 102505 122833 121977 345537 368803 989073 977528 359424 371760 111990 100907 108630 109953 123507 121658 113119 114025 78997 80115 261102 229501 665609 661828 207836 207481 266135 270193 311683 304999 321584 326712 338309 344819 320869 354093 699563 735872 525431 436125 284233 279712 322631 321643 336578 343528 346618 351764 386564 386448 619005 642930 41.25 67.6 1
12:33:35 2023-09-28 320972 320901 85886 82420 123585 127016 126135 125476 93589 90885 98388 102783 122833 122675 344479 373625 998259 975943 357583 374185 112143 100910 108829 110122 123643 121843 113250 114057 78997 80170 260016 230153 664200 669504 207478 206369 267588 268706 313507 304391 321584 326445 340394 341656 319863 356861 694083 741075 526783 430567 284673 278764 323037 320847 336720 341647 349337 348678 382065 386856 613619 645781 41.25 67.6 1
12:33:36 2023-09-28 324635 319180 85945 82387 123784 126928 126256 125269 93750 91260 98421 102641 122867 122457 345573 368803 996189 983246 357403 372021 112066 100733 108813 109953 123743 121658 113250 114057 78997 80170 261102 228773 664584 664748 208196 206369 267364 269155 314096 304071 322073 327260 338606 345538 320323 355488 701152 732856 521122 433654 284673 278033 323839 320669 336423 343153 346483 350014 383317 387948 621653 644521 41.25 67.6 1
12:33:37 2023-09-28 319890 319663 85932 82566 123047 127348 126047 126104 92150 91346 98289 101454 123004 125197 344624 370944 989702 975943 362769 374185 111990 100699 108630 110257 123540 121738 113184 114305 78997 80170 258799 229501 663702 669541 207981 206369 266954 270557 310233 305464 322526 324309 340945 343489 319863 355743 700130 738799 525125 431214 283868 278265 321012 320883 337737 339605 347856 351690 383281 384273 614053 645781 41.25 67.6 1
12:33:38 2023-09-28 320936 318865 85945 82420 123076 127033 126135 125476 93427 90852 98388 102750 122663 124513 342830 372756 996189 973974 357150 371464 111836 100630 108630 109953 123540 121658 112997 114057 78997 80170 261102 230153 661084 668593 207443 206369 267526 268797 312857 304248 322454 324248 340526 342542 320430 356642 701115 740856 520621 431205 284673 278141 323037 320811 336578 341612 348843 348678 382100 386856 614378 645781 41.25 67.6 1
12:33:39 2023-09-28 321649 319639 84535 82437 123689 127232 126154 125754 93714 91161 98355 103004 123089 122574 345635 368475 986969 980382 360510 371429 112066 100810 109084 109885 123625 121658 113250 114273 78997 80060 259238 229501 666205 661865 208161 206369 265913 270176 311211 304784 321584 324875 337834 345857 320348 354089 699105 730179 521122 432620 283066 279354 320762 320847 336720 343189 345713 349240 385621 385769 619953 643422 41.25 67.6 1
12:33:40 2023-09-28 321575 319923 85882 82618 123047 127408 126047 125509 93460 91260 98388 102854 122629 124756 342830 369942 987498 975360 360582 371464 111980 100766 108630 110181 123031 121827 112679 114057 78911 80202 260016 230643 660173 668410 210021 206300 266563 270675 312176 304605 323399 324658 340766 343713 320312 354667 699069 738277 519787 433580 283066 278300 322022 320361 338246 340484 347820 349240 386227 384614 612208 643915 41.25 67.6 1
12:33:41 2023-09-28 324183 319690 86107 82426 123726 127212 126188 125375 93812 90852 98620 102608 122697 122372 344769 369984 996189 983732 356645 372021 112817 100599 108997 109953 123743 123744 113217 114057 78997 80147 260016 228703 663433 665291 208161 206369 267400 268292 313143 304999 320611 326712 338855 343784 321729 356861 699599 729412 526783 431209 284673 278141 323073 321821 335671 343198 346801 349768 381564 386856 619704 643915 41.25 67.6 1
12:33:42 2023-09-28 324288 319670 86036 82237 123818 126806 126323 125063 93989 90852 98454 102505 122867 122097 345329 368510 987535 977491 359171 371725 111913 100663 108630 112081 123866 121858 113495 114463 79149 80270 261102 230042 661247 664129 210021 207452 265993 269806 311867 304463 322037 326712 337834 345160 323149 354343 700392 729890 524078 432498 283667 279354 322058 321535 335706 343464 346801 348678 385621 385769 621542 645781 41.25 67.6 1
12:33:43 2023-09-28 321692 319970 86071 82646 123014 127436 126014 125890 93556 91446 98355 103066 122816 125052 344769 368803 996042 977491 357229 374076 112066 100699 108780 110257 123710 121827 113250 114025 78997 80138 261102 230153 662453 669541 208632 206265 267776 269120 312157 304963 322526 324309 341425 344452 318825 357367 700654 734491 525125 431202 284673 278961 322475 320811 338484 339570 347255 353482 382637 386584 610837 643878 41.25 67.6 1
12:33:44 2023-09-28 323830 319628 85996 82379 123760 127016 126222 125476 93684 90852 98388 102891 122833 122438 345293 369061 996189 983209 356605 374112 112720 100706 109014 110122 123932 121554 113561 113959 79181 80183 261102 230153 665874 663700 208452 206334 267740 268491 313107 304927 320540 326956 338820 344748 319721 356788 700057 730215 520621 431173 285481 278141 323001 322501 335636 342639 346764 349732 381761 386856 619005 643842 41.25 67.6 1
12:33:45 2023-09-28 322746 319796 86088 82289 123822 126772 126289 125030 93717 90819 98421 102613 123004 122062 345256 370128 988897 977454 359099 371985 112066 100699 108780 109953 123592 121658 113250 114025 78997 80170 265601 229990 665409 662763 208092 207267 266135 269950 311648 304963 322037 326712 338273 345267 320869 354594 701041 735835 518241 436125 284233 279712 322595 321607 336316 343528 347318 351478 386564 385697 619406 644521 41.25 67.6 1
12:33:46 2023-09-28 320415 320148 85811 82785 122977 127619 125806 125890 93523 91419 98355 102925 122731 123019 344479 373921 998259 979534 359435 374185 112524 100774 109014 110122 123643 121723 113152 113992 78997 80170 258799 230479 667738 669541 208417 206265 267827 269084 312821 304176 322073 324538 341942 343162 318861 357367 699069 736641 539972 431202 284673 278961 322738 321750 337192 339570 348596 350790 383018 385733 610837 643842 41.25 67.6 1
12:33:47 2023-09-28 324823 319180 85967 82433 123556 126806 126222 125476 93684 90852 98421 102820 122799 122508 345256 369319 994740 983246 356605 371689 112220 100596 108964 109919 123743 121573 113593 113914 78997 80083 258799 227958 668312 664712 210170 206369 268565 268634 313107 305464 320575 326993 339366 344983 320548 357726 702646 733826 526783 433382 285886 278621 322332 322584 335636 342674 346436 350014 382065 386713 619880 643842 41.25 67.6 1
12:33:48 2023-09-28 321243 319832 85996 82525 123080 127016 126222 125896 92150 91187 98289 101454 123072 122574 344588 372602 994713 973060 360366 374185 111913 100699 108563 110257 122965 121858 113152 114305 78965 80170 259872 229415 660918 669504 208452 206334 265878 270366 312785 303039 325018 324839 340358 343748 320834 354093 700158 734128 526783 432606 283066 279551 323037 320254 338211 341338 347783 350014 387325 387402 615713 645781 41.25 67.6 1
12:33:49 2023-09-28 320518 320108 85967 82529 123043 127050 126014 125476 93523 90852 98355 102925 122731 124930 344769 369984 998313 977528 357229 372021 112066 100872 108596 110257 122998 121658 112997 114025 78997 80170 258799 229990 669522 668120 208812 206300 267277 269662 312565 304712 323855 324129 340766 345402 321284 356642 700047 735908 523791 431813 284270 279354 322738 320491 339365 341030 346691 351357 383570 386584 612062 641983 41.25 67.6 1
12:33:50 2023-09-28 324302 321349 84647 82445 123864 127334 126188 125549 93747 91191 98355 101275 119693 122368 345075 372127 986969 977219 359945 374112 112883 100596 109115 109919 123914 121488 113593 113959 79029 80170 258888 230153 665696 665725 207802 207267 266954 269950 312193 304999 321773 327637 339880 343713 321772 355707 702184 738639 527114 432665 284270 279354 322738 322763 334697 343189 348843 348923 385008 386584 619515 645450 41.25 67.6 1
12:33:51 2023-09-28 320896 319180 85967 82415 123047 127016 126222 125476 93556 91135 98388 102820 122799 122543 344769 369648 994703 973245 357803 371985 111913 100699 108596 110257 122998 121658 113042 114214 78997 80170 262310 231683 671190 668374 208492 207810 265993 269806 313154 303856 323363 324694 340251 344471 321808 354057 699165 740368 526783 435593 283667 278961 324019 320551 337737 341507 347783 348397 385621 387402 615562 645781 41.25 67.6 1
12:33:52 2023-09-28 322710 319038 86078 82454 123726 127266 126121 125635 93843 90852 98388 102750 119664 122438 344443 372077 991813 986048 357910 371429 112374 100599 108964 109953 123743 121658 113626 114025 79029 80115 260016 228852 666839 663773 208126 206334 268601 269120 311648 305930 321513 324875 339844 344748 318861 357946 702148 730251 519787 430945 285279 279354 321083 322799 336177 341647 347537 350261 382100 385155 618131 641983 41.25 67.6 1
12:33:53 2023-09-28 325559 319144 85882 82383 123076 127050 126256 125442 93556 90852 98853 102750 122833 122233 344769 371866 986969 977491 358342 371725 112297 100596 108964 109683 123985 121415 113873 114083 79181 80215 261102 230153 667117 665274 209576 207452 266741 269770 312121 304999 322873 327405 339880 343572 321510 355419 702184 737999 522456 432462 284270 279551 322738 322763 334662 343169 348843 348678 385008 385733 619515 645781 41.25 67.6 1
12:33:54 2023-09-28 319989 319974 86141 82387 123047 127016 126135 125509 92250 91320 98388 102962 122765 124930 344733 369984 996079 977528 357229 372021 111683 100874 108521 110257 122965 121658 112964 114025 78965 80083 258799 229827 659486 667648 208812 206334 267364 269741 312157 304677 323543 324309 340394 345302 318861 356825 699165 729890 529488 431813 284471 279354 322738 320776 338793 340589 346201 351357 383281 386591 612641 642893 41.25 67.6 1
12:33:55 2023-09-28 322952 320375 86000 82415 123623 127050 126222 125476 93556 90852 98388 102750 122833 124722 344769 369648 992553 985346 359835 374953 112220 100776 109047 110122 123677 121758 113561 113959 79181 80183 261102 229501 664614 665725 208306 207638 267811 269770 310891 306577 321513 324875 339845 345006 318719 357946 702184 729665 519787 431202 284673 279748 321760 322799 336684 342160 347820 353230 382065 385733 619041 643878 41.15 67.6 1
12:33:56 2023-09-28 320825 319888 84535 82535 123548 127226 126014 125509 93653 91512 98289 103038 122799 124756 344769 369942 990409 975360 360618 371429 111760 100872 108596 110410 122998 122206 112899 114214 78997 80170 260016 230479 663728 669067 208452 206369 266100 270748 312121 303536 323543 324839 340669 343748 320348 353594 698046 737719 526783 432462 283066 278300 323001 320776 339554 341100 348349 350261 386780 386312 613141 645509 41.25 67.6 1
12:33:57 2023-09-28 321918 320116 85844 82671 122981 127436 126014 125890 93589 91453 98355 103062 122714 123089 344479 373124 998259 980931 359435 374185 112066 100738 108829 110122 123643 121554 113217 114025 78997 80170 261212 230153 661484 669541 208597 206300 267776 269120 311836 304855 322526 324309 341461 343784 318825 357273 698046 729998 522456 431202 284673 278961 322714 321786 338757 340554 347537 351073 383246 386856 610874 643878 41.25 67.6 1
12:33:58 2023-09-28 322746 319310 86029 82372 124097 126768 126323 125063 93750 90852 98421 102575 122867 122233 345817 369984 987498 977528 361371 371985 112066 100699 108813 109953 123710 121658 113495 114057 78997 80170 261102 229827 662026 662763 210170 207302 266731 270557 312121 305035 322299 327174 338344 345857 321808 354630 700093 729890 525431 432606 283868 277878 323001 321786 336720 343740 346963 349240 386200 386312 619990 645781 41.25 67.6 1
12:33:59 2023-09-28 319670 319859 85886 82420 123043 127348 126014 125896 92283 91472 98797 101314 123004 122745 345391 372602 992593 977095 360438 374715 111913 101011 108596 110257 123610 122063 113184 114371 78965 80280 261102 230153 658764 670490 208486 206403 266135 270748 311902 304534 323769 324839 340909 343784 320348 354667 698083 738530 526783 431817 283467 278300 322774 320811 339648 341100 348349 350297 387361 385769 612641 645681 41.25 67.6 1
12:34:00 2023-09-28 321353 320148 85853 82618 123010 127470 125806 125924 93459 91453 98355 103062 122799 124965 344733 369942 996189 977491 356226 372021 111990 100733 108916 110257 123540 121658 113184 114025 78997 80115 265601 229827 662197 669067 208486 206300 268126 269626 313509 305931 322418 324165 341834 343607 319202 357473 701152 735420 518241 431202 284673 278961 323001 320562 338377 340554 347783 351109 382941 386584 613688 643385 41.25 67.6 1
12:34:01 2023-09-28 324866 320417 84526 82297 123693 126948 126154 125375 93812 90753 98355 101035 119823 122334 345075 371015 987498 976761 359835 374112 112220 100699 108855 109953 123625 121658 113217 114305 78965 80170 260016 229827 666595 663737 209576 207336 266954 269950 312157 305035 320611 325168 338628 343748 320905 354667 702184 736677 529855 432376 283868 279354 322774 322274 334697 343189 348303 348959 384972 386312 620585 645781 41.25 67.6 1
12:34:02 2023-09-28 320415 319534 85970 82420 123047 127016 126047 125509 93589 90885 98388 102750 122799 122543 344769 369389 993294 973700 358090 371725 111990 100733 108596 109953 122998 121658 112899 114025 78965 80147 262225 231463 671999 667901 208743 207521 265993 269842 313404 303643 323661 324694 339737 344748 321772 354343 699165 738202 521122 435747 283667 278961 324019 320290 337737 341542 347820 348959 385621 387402 614525 645681 41.25 67.6 1
12:34:03 2023-09-28 323864 319521 86023 82430 123693 127090 126121 125409 93843 90852 98388 102750 122799 122612 344769 369615 990372 984646 359967 371429 112545 100599 108663 109919 123507 121658 113184 114025 78997 79919 265601 229339 667604 665761 208847 206300 267080 270557 309914 305930 321584 324875 339916 345786 318825 355780 701652 731233 525125 431202 283868 278396 321760 322310 336720 342160 346201 351393 385711 385155 618131 641983 41.25 67.6 1
12:34:04 2023-09-28 320967 320148 85937 82611 123047 127436 126014 125683 93556 91260 98388 102958 122799 124791 344769 371902 986969 975360 359835 370909 112143 100733 108889 109953 123985 121738 113528 114161 79289 80073 261102 228852 673198 669504 210170 207452 267410 270150 311175 306829 321584 324875 342230 343572 320727 355743 702184 738544 525431 435232 284673 279354 321048 323290 336720 341100 348586 349240 384972 384579 615906 645781 41.25 67.6 1
12:34:05 2023-09-28 322796 319007 86133 82379 123789 127016 126289 125269 92423 91220 98388 102750 122918 122457 345293 369984 1001592 983246 357767 372021 111913 100906 108596 110257 122998 121658 113184 114326 78997 80202 259872 231848 660918 665761 208812 206369 267588 269950 313583 303146 323579 324875 338891 345857 319828 356283 699661 730620 521122 430951 284471 279354 324476 320548 338246 342709 346764 350826 384431 385240 617859 642893 41.25 67.6 1
12:34:06 2023-09-28 323025 319215 85945 82407 123614 127050 126256 125476 93653 91260 98421 102854 122833 124548 345549 368943 989671 983246 362990 374149 112297 100810 109131 110342 123643 121623 113561 114149 79213 80183 260016 230153 664842 665254 209466 206334 266990 270495 311541 305894 322037 324875 340430 346343 319836 355634 702184 731233 522456 431813 283868 279411 322022 322310 337464 342434 345713 351429 384721 385462 618131 642930 41.25 67.6 1
12:34:07 2023-09-28 320932 319699 85886 82544 123589 127016 126101 125476 93622 91294 98687 102933 122748 124722 344806 371606 995483 974329 355905 372021 111913 100766 108630 109953 122998 121602 113217 114057 78997 80234 260016 229415 669520 667913 207478 207625 266954 269120 313840 304071 322598 324875 340394 343748 321844 355492 694083 738544 521373 432642 284471 278568 324019 320740 337701 342392 348843 348152 383281 384936 616306 645781 41.25 67.6 1
12:34:08 2023-09-28 322983 319534 85996 82322 123826 127011 126256 125303 93622 90885 98388 102750 122799 122264 345526 369731 1001754 983098 359945 371914 112066 100910 108863 110381 123643 121962 113042 114025 78997 80202 257560 230130 661686 664129 208777 206944 267588 269950 313619 303664 323315 324875 338891 345857 319863 356825 699069 727837 522456 433039 284270 278961 324476 319934 337737 342674 346728 350826 383353 384936 618131 642019 41.25 67.6 1
12:34:09 2023-09-28 321317 319180 85853 82448 123453 127334 125840 125716 93492 91356 98388 102958 122629 124756 342794 369977 986969 975360 360184 373511 111913 100699 108630 110181 123625 121658 113217 114057 79029 80202 265601 229176 660484 668593 208161 206369 266954 270366 310268 305930 322562 324839 341497 343524 320348 355780 701156 740514 525125 431245 284270 278300 321012 322310 338246 340589 348596 352190 384467 384579 614562 645781 41.25 67.6 1
12:34:10 2023-09-28 322402 319215 85877 82411 123080 127050 126168 125688 92283 91187 98322 101244 123038 122403 345147 373208 996042 975211 357330 374185 112066 100733 108630 110257 123540 121658 113250 114541 78997 80170 258888 228738 666068 669541 209576 207302 267811 269120 313619 303713 322562 324658 340394 342718 320834 357367 694120 738152 524924 432534 284673 278568 323528 321560 337464 341647 349337 348678 382672 386856 616380 645781 41.25 67.6 1
12:34:11 2023-09-28 320936 320410 85945 82420 123076 127050 126256 125509 93719 91294 98388 102816 122833 124635 345817 369718 988971 981813 360510 371464 112066 100766 108889 109953 123658 121658 113250 114057 79061 80202 258799 229827 668748 663809 208812 207267 266767 270748 312193 305500 322562 324586 338891 346657 320834 355187 701156 727729 511413 432615 283467 278071 322808 321821 337228 342949 345713 350332 386780 385447 619515 643878 41.15 67.6 1
12:34:12 2023-09-28 318998 319859 84410 82591 123660 127619 126154 125823 93683 91320 98355 103109 123004 123069 344588 373129 989776 975360 360546 371725 112066 100975 108596 110257 122998 121658 113217 114463 79410 80202 260016 229827 660293 669541 208486 206979 267588 270748 311175 305500 323088 324875 340981 343502 320609 355816 700130 738799 526783 431853 284032 278470 322022 321786 338793 341135 348596 350297 386472 385155 616361 645781 41.15 67.6 1
12:34:13 2023-09-28 323375 318956 85937 82444 123047 127050 126256 125303 93557 91197 98421 102750 122867 124548 344806 368838 993367 983246 356898 370909 112066 100527 108997 109953 123939 121488 113626 113992 79061 80060 259238 229339 665745 664784 208486 206979 268601 268706 312887 305930 321323 324714 339880 344819 320384 358454 701192 730323 526783 432426 283453 278961 322547 322835 338657 342674 347820 351727 382459 387804 622501 645992 41.25 67.6 1
12:34:14 2023-09-28 323255 320908 86192 82215 124101 126846 126747 125308 93973 90819 98388 102683 123004 122267 345781 369875 991183 977491 359424 371985 112066 100910 108930 110257 123710 121658 113282 114025 79029 80170 258799 229990 661849 663737 208812 207590 266883 270748 312785 304999 324556 327174 338820 345822 321546 355168 701083 729890 525431 432570 283868 279748 322965 321786 337701 343704 347501 349978 386744 386276 622430 645745 41.25 67.6 1
12:34:15 2023-09-28 319894 320865 85992 82590 123552 127402 126222 125770 93620 91419 98388 102995 122765 124861 344769 369907 990372 976749 360546 371950 112220 101011 108596 110410 123577 122028 113495 114620 79257 80325 261102 230806 661455 670454 208638 207452 266492 270639 312050 304748 324035 324803 340909 344606 320063 354594 699069 737719 526783 434850 283868 278335 322738 320811 338757 341577 348313 350261 387037 385733 613546 645745 41.25 67.6 1
12:34:16 2023-09-28 325559 320898 86197 82350 123751 127016 126256 125356 93684 91128 98421 102858 122970 122438 345256 369984 996042 984372 356898 371950 112220 100699 108964 109919 123710 121658 113250 114025 78997 80170 261102 229990 666726 663232 208452 206334 267552 268670 314024 304963 324053 327405 339332 345544 320312 357330 700057 734454 521122 431209 285279 278141 323719 322501 336142 343669 347537 350261 382637 387402 619953 643878 41.25 67.6 1
12:34:17 2023-09-28 323901 319144 86156 82342 124167 126948 126707 125030 94085 90819 98998 102716 122953 122062 345817 369984 988664 977491 361408 374112 112314 100776 109014 110156 123643 121843 113450 114305 79181 80238 261102 230733 666469 663700 208452 207590 266731 270459 312815 304963 322526 327405 338344 345786 322046 355022 701879 734454 516785 432624 283868 279748 322965 322212 336720 343740 347783 349240 386472 386856 623831 645781 41.25 67.6 1
12:34:18 2023-09-28 318963 320112 84535 82548 123789 127402 126014 125857 93556 91453 98322 103100 122765 124930 344769 369984 996189 977528 357193 374907 112066 100733 108780 110257 123592 121658 113217 114025 78997 80170 260016 230153 660720 668593 208812 207025 267811 269914 313035 304999 323543 324574 341701 344748 318896 357367 694047 734491 515423 431202 284471 279354 323037 321821 338793 340589 346764 354349 382941 386856 610874 643878 41.25 67.6 1
12:34:19 2023-09-28 323571 319180 85992 82420 123666 127016 126256 125476 93717 91102 98388 101206 122918 122641 344966 369875 996839 983061 357276 374185 112374 100565 109198 110088 124018 121519 113282 113992 79029 80083 258799 229339 665865 664129 208597 206979 268601 269048 311872 306002 321287 327491 339880 345302 320798 358454 701120 730323 521122 432119 283758 278961 323001 323290 336413 342674 347783 350297 382100 386312 619479 643385 41.25 67.6 1
12:34:20 2023-09-28 320410 319144 85971 82566 123608 127016 126222 125821 93556 91260 98388 102891 122799 122612 344769 369803 994740 972554 358306 372021 111990 100733 108848 110257 123625 121997 113217 114371 79029 80312 259238 229737 663731 667648 208486 207625 266696 270330 313547 304035 323543 324875 340394 344748 321808 354016 699661 737913 521122 435130 284069 279354 323432 320776 338246 341647 348349 349204 385621 385205 615397 647618 41.25 67.6 1
12:34:21 2023-09-28 320518 319796 86000 82383 123080 127221 126188 125688 92150 91187 98289 101314 123038 122660 345111 369283 1000368 983732 359945 374980 112066 100838 108563 110257 122932 122063 113054 114496 78857 80422 257560 229737 654451 665579 208812 206334 267044 270330 312157 303786 324299 324875 339880 346586 319828 356536 694083 730179 522096 432732 284471 279551 323983 319805 338722 342364 346201 350826 384686 387402 615397 641946 41.25 67.6 1
12:34:22 2023-09-28 321427 319528 85912 82622 123039 127402 126101 125770 93492 91260 98388 102958 122799 124930 344733 371050 986969 976474 360969 371393 111990 100733 108780 110257 123710 121658 113250 114057 79029 80202 258799 229176 664699 669067 208452 206944 267552 270557 311140 306361 323278 324839 341701 343713 320834 356283 701120 737850 519787 431925 284471 278300 321048 322274 338722 341065 348843 350014 385585 385155 613582 647214 41.25 67.6 1
12:34:23 2023-09-28 322987 320348 84531 82558 123660 127300 126154 125789 93812 91287 98355 103075 119758 122745 344588 372162 998313 977454 357910 375209 112143 100699 108930 110257 123710 121658 113250 114305 79029 80202 260016 230153 663445 669541 208452 206369 268412 269120 312821 304999 324220 324875 341978 343162 319863 357946 700093 738799 521122 432426 285077 278961 323037 321750 337429 341100 349337 350297 383246 386856 612371 645323 41.25 67.6 1
12:34:24 2023-09-28 324219 320375 86029 82379 124197 127016 126323 125356 93815 90852 98454 102683 120004 122062 345293 369907 988934 977491 358378 371795 112066 100699 108780 110257 123540 121658 113217 114377 78997 80170 258799 229990 667604 663773 208126 207873 266954 270366 312193 305464 321549 325396 338855 344748 321808 355707 702148 736641 522726 432642 284270 279748 323001 321428 335671 343704 348843 351954 386492 386297 624757 645671 41.25 67.6 1
12:34:25 2023-09-28 321170 319745 84516 82686 123693 127511 126121 125789 93843 91386 98388 102925 122799 124722 344407 372865 990372 977151 360618 372021 112220 101117 108630 110410 122998 122028 113119 114404 78997 80312 261102 230479 657663 668864 208632 206979 266544 270748 312121 304427 324035 324609 340945 344712 320798 354630 699563 734201 519787 432498 283467 278265 323037 320776 338757 342861 348596 350014 386164 385120 612641 645323 41.25 67.6 1
12:34:26 2023-09-28 324555 319149 86029 82415 123760 127016 126256 125788 93589 91260 98421 102854 122799 122543 345293 369767 996189 983246 357403 371985 112297 100630 109118 109953 123743 121658 113626 113992 79277 80170 258888 229501 668685 663773 208777 207267 268601 268670 313143 305679 321549 325396 339880 345302 320573 357580 701156 729890 528136 431173 283396 278961 322463 323230 338687 343458 348166 350682 382530 387330 622981 644645 41.25 67.6 1
12:34:27 2023-09-28 324371 319710 86260 82387 123826 127300 126289 125356 94069 91128 98454 102716 123072 122062 345573 369942 991888 977491 359135 371725 112545 100733 108813 110181 123710 121658 113250 114025 79029 80202 261102 229990 666459 663773 208452 207660 267192 270748 312851 305464 321584 325659 338820 345267 321808 355419 702184 736121 524078 435103 284069 279748 323001 322274 335706 343740 348843 349204 387096 386856 621343 645781 41.25 67.6 1
12:34:28 2023-09-28 320518 319344 85882 82618 123589 127050 126222 125476 93653 91294 98388 102783 122799 124722 345537 369427 999022 980109 357803 371985 111607 101045 108413 110410 122965 123964 112582 114404 78943 80344 258799 230479 657429 667648 208847 206369 267776 269950 312851 304534 324370 324875 340394 346621 319828 356825 699974 735600 529488 432892 285481 279748 322893 320669 339675 342498 346582 351249 384793 386856 614452 643843 41.25 67.6 1
12:34:29 2023-09-28 323944 319215 86175 82637 123784 127226 126256 125509 93686 91294 98355 102925 122867 124687 344769 368287 991850 986048 359967 371725 112143 100733 109097 110257 123710 121658 113250 114025 79029 80170 260016 229501 662137 665725 208847 206300 267811 270557 311573 306361 322562 326712 340394 345544 318861 357656 702184 729115 526460 431202 284673 278265 322058 322799 336720 342674 346801 351429 385279 385769 618131 641983 41.25 67.6 1
12:34:30 2023-09-28 322395 318821 85906 82566 123589 127260 126135 125509 93589 91260 98421 102854 122714 122641 344479 375126 988934 976674 359945 374185 112752 100738 109232 110088 124051 121554 113626 113992 79277 80115 261102 229339 669302 667648 208306 207302 267044 270366 312014 306829 321549 324875 341978 343713 320869 356572 702221 738507 526783 432498 284471 279748 321760 323781 336720 341647 349585 350014 385299 385155 618131 645781 41.25 67.6 1
12:34:31 2023-09-28 322364 318896 86033 82445 124101 127016 126289 125442 93815 90885 98421 102679 122833 122267 345781 369984 996677 985072 356191 372021 111990 100733 108964 110257 123540 121658 113152 114025 79029 80202 265601 229450 662197 664748 208812 207267 267811 269986 315053 304498 323314 327405 338891 345857 320573 356825 698046 729985 525125 431209 284673 278961 324933 320847 336720 343704 347537 350826 384467 386084 619953 645681 41.25 67.6 1
12:34:32 2023-09-28 322796 319180 86037 82452 123703 127083 126436 125688 94004 91346 98865 103038 119676 122660 345635 369319 991146 983732 360366 372543 112066 100733 108916 110257 123743 121877 113561 114025 79029 80202 258799 229827 664585 664129 208812 207302 266954 270748 313319 304784 322562 324875 338891 346621 320834 355168 701652 730215 524078 432660 283868 278300 323001 322274 337737 343704 346201 350332 386744 385769 619990 644792 41.25 67.6 1
12:34:33 2023-09-28 319441 320152 85853 82705 123014 127470 126014 125924 93492 91419 98288 103100 122595 124965 344769 368838 996189 979649 356226 371725 112066 100733 108813 110257 123625 121658 113217 114025 79029 80202 259872 230153 666704 669541 210616 206334 267847 269950 313107 304999 323052 324345 342471 345302 319344 357946 698046 729998 523791 431848 284673 279354 323037 321786 338793 340589 347245 351393 384395 386856 612208 643878 41.25 67.6 1
12:34:34 2023-09-28 324174 321780 84560 82554 123693 127334 126188 125789 93876 91287 98355 103075 119726 122368 345391 369354 993330 985004 358926 374185 112297 100699 108930 109953 123743 121658 113795 113959 79029 80115 258799 228852 667208 663809 208486 206369 268601 269950 312121 306361 324930 326712 340394 344783 318896 358454 702184 730323 526783 431202 285077 279551 322022 323326 336684 342674 348349 351357 383246 385733 618131 642930 41.25 67.6 1
12:34:35 2023-09-28 322983 318892 85974 82415 123674 127050 126168 125509 93686 91390 98421 102854 122833 122543 344769 373279 996189 975360 357403 371985 112732 100733 108780 110257 122998 121658 113250 114057 79029 80202 258799 230153 660484 669067 207802 207625 268126 269155 312785 304999 323279 324875 340430 343233 320869 357656 699032 740149 525431 432570 283360 278961 324019 321786 337737 342674 347233 353230 385921 387767 616960 645708 41.25 67.6 1
12:34:36 2023-09-28 322710 321062 86208 82393 124101 127178 126572 125375 93846 91260 98421 102783 122901 122267 345635 369911 998313 983246 357437 372056 112220 100766 108813 110257 123540 121658 113184 114057 78997 80202 258799 228773 663445 663773 208812 206979 267588 269570 314574 304071 322299 327405 339617 345857 320834 356572 698046 729665 521122 431605 284471 278568 324704 321821 336684 343669 346472 350332 384431 385814 619953 643878 41.25 67.6 1
12:34:37 2023-09-28 319446 319184 85937 82618 123585 127436 126256 125509 92389 91356 98421 102958 122833 124843 344769 369942 990138 976749 360582 372021 111760 100733 108630 110257 122998 121827 112931 114293 78997 80257 261102 230535 660853 669541 208632 207302 266954 270748 312121 305035 324035 324875 341701 344783 320834 355204 700130 738918 522096 432583 283467 281330 322750 321759 339532 342259 348203 350718 387763 386749 614071 645560 41.25 67.6 1
12:34:38 2023-09-28 321020 319970 85971 82679 123039 127504 126047 126104 93586 91542 98355 103100 122629 125000 345305 369984 996189 980382 356727 372021 112066 100733 108630 110257 123540 121658 113250 114025 78997 80202 260016 230153 666322 668593 208847 206334 268224 269986 313143 305035 324898 324610 342496 344783 319601 357946 698083 735637 525125 431813 284673 278008 323791 322310 339543 340589 347820 351429 383570 386856 612269 643915 41.25 67.6 1
12:34:39 2023-09-28 324327 319144 86037 82420 123708 127050 126289 125476 93622 90885 98823 102783 122833 122457 344769 371902 986969 977954 358919 372021 112850 100733 109257 109953 124065 121567 113626 113914 79029 80147 258799 230153 669389 666491 207981 207625 267364 270366 313107 305930 320611 325659 340669 343748 321844 355780 705147 740186 526783 436125 284673 279748 322893 322823 337730 345776 348696 352265 386600 386584 621820 645323 41.25 67.6 1
12:34:40 2023-09-28 321089 322046 86048 82667 123585 127260 126256 125509 93620 91442 98355 102816 122833 124756 344806 369942 993172 974649 360654 372021 111990 101079 108630 110257 122965 123930 113184 114437 78997 80312 258799 230153 657264 669541 208486 207267 266731 270748 312157 304412 323579 324875 340981 344783 320834 355204 700967 738908 522096 432610 283667 278335 323073 320847 338793 341647 348596 350332 387670 386856 612714 645781 41.25 67.6 1
12:34:41 2023-09-28 323944 319211 86037 82420 123822 127083 126256 125476 93622 91294 98421 102783 122816 122624 345329 369354 992627 986048 357910 370909 112220 100733 108997 109953 123743 121573 113626 113992 79061 80170 258799 229014 672289 664784 208486 206979 268979 269950 312193 306613 321584 326205 340383 347929 320620 358344 703146 730215 521122 433654 286292 278853 323576 322656 336649 343704 348349 350297 382136 386785 619479 644792 41.25 67.6 1
12:34:42 2023-09-28 324823 319215 86130 82449 124015 127016 126323 125476 93783 90885 98454 101066 122935 122062 345573 369907 987535 977565 359991 371464 112066 100766 108889 109953 123507 121658 113795 114057 79061 80234 260016 230153 663702 663268 208486 207660 267400 270557 313071 305930 322335 327491 338891 345579 322332 355780 702184 736677 525431 435126 284270 278071 323528 322310 336213 343775 348596 349276 386200 386584 621343 645781 41.25 67.6 1
12:34:43 2023-09-28 319925 319184 85978 82655 123589 127083 126436 125688 93939 91378 98322 103038 123004 122403 344624 372077 995421 973789 360402 371725 111913 100766 108596 110257 123820 121997 113217 114371 79029 80234 259238 229450 659299 669067 208667 207446 266171 270748 313143 304071 323579 324875 340981 344783 322296 354667 698046 735757 521122 435090 283467 279748 322714 320586 338543 341647 348349 349804 386816 384971 614053 645523 41.25 67.6 1
12:34:44 2023-09-28 321911 319215 86003 82590 123793 127083 126256 125509 93622 91294 98421 102816 122748 124635 345329 368580 992590 986048 360713 372021 112797 100766 108964 110257 123658 121658 113282 114025 79029 80202 265601 229501 668068 665761 208847 206334 267562 270557 310637 306397 322562 324875 340430 345302 318861 357693 702257 729151 523509 431202 284673 278396 322285 322835 336755 342674 347574 351465 385034 385733 618131 642966 41.15 67.6 1
12:34:45 2023-09-28 323075 319899 84703 82595 123652 127334 126154 125823 93845 91320 98355 103075 119758 122745 344588 372162 986969 973958 358342 374185 113005 100733 108997 109953 123743 121658 113717 113959 79223 80202 258799 228690 668561 667648 208486 207336 267811 270366 312157 306829 321323 324875 342230 343713 320905 356825 702221 738672 519787 432439 284673 283625 322058 323817 336720 341682 349649 350261 385550 385697 618131 647158 41.15 67.6 1
12:34:46 2023-09-28 323799 319572 86156 82496 123789 126999 126289 125442 93717 91260 98421 102820 123004 122438 345781 369984 998313 984646 357403 371985 112066 100699 108964 110257 123710 121658 113593 114025 79029 80170 258799 230153 666470 663737 208812 207302 267776 269120 314251 304963 323812 325659 339845 345822 320798 356825 700093 730251 525125 431817 285077 278764 324476 322763 336649 343704 348313 353519 384992 387840 622632 644645 41.25 67.6 1
12:34:47 2023-09-28 321768 320197 86133 82507 123693 127300 126121 125756 93749 91386 98421 102962 122799 122543 345635 367511 991183 983246 360546 371689 112817 100872 108855 110257 123592 121658 113250 114293 79029 80170 258799 229501 678051 663232 209320 207267 266411 270748 312086 305679 322526 326712 338855 346864 320798 355132 701615 730143 525431 432148 283868 278265 322738 322274 337701 342639 346446 351357 387037 385769 619917 643842 41.25 67.6 1
12:34:48 2023-09-28 323255 319788 85853 82642 123006 127647 126014 126064 93684 91419 98388 103100 122680 122869 344454 371606 996189 979339 356155 371985 112143 100733 108855 110257 123625 121658 113250 114260 79029 80170 261102 230153 660738 669541 208777 206334 268601 269914 313107 304604 324262 324875 342737 343713 319792 358454 700057 738530 522456 432119 285279 279603 323696 322477 338472 342861 350329 350153 383103 387603 613399 645569 41.25 67.6 1
12:34:49 2023-09-28 323886 318967 86122 82387 123793 127016 126256 125442 93876 91187 98421 102858 122918 122353 345293 369947 996189 983246 357150 371689 112220 100699 108964 110257 123710 121658 113250 114025 79029 80170 261102 228703 665126 663773 208812 207411 267776 269084 314694 304963 323444 327637 339880 345544 320798 356825 700093 730251 525125 431817 285279 278729 324476 322763 336649 343429 347783 350790 382941 385240 619721 644829 41.25 67.6 1
12:34:50 2023-09-28 319894 320343 86000 82675 123755 127436 126222 125770 93653 91419 98388 102958 122799 122578 345256 369907 992553 976749 360618 372021 111836 100942 108596 110410 123507 121912 112899 114247 78997 80422 260016 230806 665016 669541 208777 207411 266544 270748 311979 304999 324035 324875 341677 344783 320798 355168 701041 737949 528136 436472 283868 279748 323576 321381 339365 342188 348403 350929 387763 387402 613546 645781 41.25 67.6 1
12:34:51 2023-09-28 320072 319823 86023 82700 123548 127613 126222 125890 93556 91631 98355 103100 122799 125052 344769 368803 998313 981466 357767 371985 112066 100766 108964 110410 123710 121912 113250 114371 79029 80312 261102 230153 661645 669541 208847 206369 268601 270557 313583 305930 324298 324875 342737 345267 319828 357946 699069 734970 523791 431813 285077 279748 323719 322274 339782 341065 348349 351429 384090 386856 612208 645681 41.25 67.6 1
12:34:52 2023-09-28 324323 319144 86096 82541 123793 127016 126256 125476 93782 90852 98421 102858 122918 122267 345537 371866 988934 977528 359424 372021 112545 100872 108964 110257 123710 121827 113593 114214 79191 80312 258799 230153 674543 667175 208452 207625 267491 270557 311836 306361 324095 327527 341138 343502 322642 356642 704064 740112 529855 436125 285279 279712 322858 323745 336413 343189 349833 349768 388504 386856 619889 647158 41.25 67.6 1
12:34:53 2023-09-28 320865 320019 85996 82539 123722 127221 126256 125683 93717 90885 98388 102925 122833 124722 345293 371866 996189 975360 356191 372021 112066 100733 108889 110257 123507 121827 113250 114293 79029 80312 258799 229380 659399 667648 208161 208274 267740 270330 314538 304963 323543 324875 341436 344819 322822 356499 698010 740600 528485 436125 284673 279354 324933 321750 338722 342639 349080 349204 384972 386354 617693 647618 41.25 67.6 1
12:34:54 2023-09-28 323255 320112 86037 82533 123789 127348 126289 125683 93589 91260 98388 102891 122833 124722 345293 368907 990409 986048 360510 371725 112066 100872 109251 110257 123743 121827 113593 114057 79029 80202 265601 229827 671796 665761 209947 207382 267526 270567 313033 306253 323136 327174 340802 346687 320170 357184 703530 732787 523509 432426 284673 279174 322714 323146 337665 342639 347291 351465 386744 386169 619449 643842 41.25 67.6 1
12:34:55 2023-09-28 322140 320112 86000 82675 123047 127933 126222 125890 93589 91453 98421 103100 122799 124843 344769 372162 989073 976749 358378 371725 113115 100733 108997 110257 123743 121658 113626 114025 79397 80170 261102 228206 663139 668593 208632 207446 268715 270557 311867 306829 322037 324875 342460 343748 320869 356825 702221 738116 526783 432615 284673 279748 321760 323817 337701 342125 347198 350297 386436 385733 614053 645486 41.25 67.6 1
12:34:56 2023-09-28 323571 319792 86147 82614 123793 127226 126289 125476 93750 91294 98454 102820 123004 122543 345537 368803 998313 985773 357403 372021 112220 100733 109148 110257 123743 121827 113626 114214 79397 80293 263445 230806 669167 663628 209326 207521 267669 269734 314874 305249 323170 328100 339845 346343 320869 357403 700130 734042 518241 432426 285077 278961 324933 322512 336578 343775 348596 351357 384125 386354 620904 645681 41.25 67.6 1
12:34:57 2023-09-28 322723 319180 86096 82679 123822 127226 126289 125476 93717 91356 98421 102958 122833 124722 345781 369463 988934 981813 360474 372021 112066 100906 108964 110257 123710 121658 113282 114293 79029 80344 261102 230153 660992 663773 208847 207625 266954 270748 312785 305930 325348 326712 338891 347387 321808 355456 701652 730611 521122 432683 284069 278300 323037 322537 337701 343704 346472 353519 387346 386333 620497 643695 41.25 67.6 1
12:34:58 2023-09-28 322909 320005 86175 82747 123693 127722 126121 126084 93684 91419 98388 102958 122799 123054 344624 371015 989776 976749 361482 375209 112752 100872 108964 110257 123710 121658 113250 114214 79029 80170 263278 229501 664087 669541 208812 207590 267491 270748 311648 306829 323052 324875 342737 343784 320869 357367 702184 738152 525125 432498 284673 278971 321987 323290 338484 341612 349337 350332 385299 385733 614525 645781 41.25 67.6 1
12:34:59 2023-09-28 323799 319534 86130 82614 123826 127045 126289 125476 93879 91260 98454 102820 122953 122578 345781 370128 996640 986048 357656 372021 112143 100906 108964 110257 123710 121658 113593 114214 79277 80289 260016 230806 661721 665456 208847 207625 267811 269950 313773 304999 323291 325694 339880 345822 320834 356825 699599 733679 522096 432073 285481 278745 324753 322250 339407 343599 348203 351213 384865 387948 623424 645102 41.25 67.6 1
12:35:00 2023-09-28 322220 319144 86063 82415 123789 127260 126256 125669 93686 91323 98388 102925 122833 124722 345490 368763 989671 981813 360546 372021 112066 100733 108889 110257 123710 121658 113282 114293 79029 80202 261102 228478 662453 663773 208847 207625 266954 270748 311872 305930 322598 326712 338891 347423 321808 355707 702184 729890 522456 432876 284270 278300 323037 322799 338211 343704 346728 351073 387943 386856 621550 644829 41.25 67.6 1
12:35:01 2023-09-28 322366 320148 85882 82675 123047 127681 126047 125890 93653 91260 98421 102958 122833 124756 344769 372162 999022 977528 356191 372056 112220 101045 108889 110257 123743 121658 113282 114214 79029 80312 258888 230479 661466 669541 210170 207302 268979 269950 314060 305715 323052 324875 342857 343713 320384 358742 703109 740709 518241 433382 285886 279712 323839 322167 337594 341472 349465 351213 383246 387402 612208 645323 41.25 67.6 1
12:35:02 2023-09-28 323571 321500 86092 82585 124082 127016 126256 125476 94036 91287 98421 102750 122833 122543 344769 368803 996189 982973 356898 371985 112220 100733 109148 109953 124032 121658 113626 114025 79277 80312 261102 229990 667085 664748 208847 207625 268601 269724 314796 305930 323050 325694 340430 345857 320869 358454 701120 734223 528136 431965 283993 278961 324476 323517 336720 343740 348596 351109 383281 385814 621343 645221 41.25 67.6 1
12:35:03 2023-09-28 319634 319180 86096 82675 123784 127348 126256 125803 93589 91356 98421 102958 122833 124756 345293 369942 992553 976032 362403 372056 112480 101045 108663 110410 122998 122171 113250 114404 79029 80344 258799 229415 663412 669541 208847 207625 267303 270748 311332 305428 324311 324658 341690 345261 321665 355598 703146 737282 522456 434887 284471 281330 323001 321750 339818 341612 348843 353771 386385 385733 614017 645781 41.25 67.6 1
12:35:04 2023-09-28 323025 319892 86166 82671 123076 127436 126289 125683 93750 91390 98454 102958 122953 124669 344769 372756 999022 977491 356191 372021 112220 101045 108997 110257 123710 121658 113282 114326 79029 80202 260016 230153 660520 669541 208632 207446 268979 269950 314060 305715 323315 326712 342713 343713 320869 358962 700130 738152 528136 431587 284144 279551 324476 322310 338246 342399 350182 350297 383317 385240 613582 645781 41.25 67.6 1
12:35:05 2023-09-28 321649 318936 86070 82387 124197 127045 126323 125389 93717 91260 98421 102854 122833 124548 345293 369463 988971 980382 360510 372021 112143 100766 108997 110257 123710 121827 113250 114214 79061 80202 261102 230153 661247 663773 211064 208031 267080 270603 312714 305822 325352 327405 339499 347209 322153 355273 702039 730287 521122 432642 284069 278300 322858 321988 337701 343704 347291 350332 387943 386785 622467 645781 41.25 67.6 1
12:35:06 2023-09-28 319670 320375 85965 82557 123047 127382 126256 125803 93653 91453 98421 102958 122833 124843 345305 369648 990409 976069 360654 371725 111913 100975 108630 110410 122998 122171 113250 114404 78997 80344 261102 230479 659535 669067 208812 207625 267400 270748 312157 305715 323747 324875 342014 344783 321544 355780 701120 738799 525125 432534 283868 279545 323037 321821 339782 341612 348843 350826 387346 386584 613582 645486 41.25 67.6 1
12:35:07 2023-09-28 324592 319180 86096 82562 123793 127083 126289 125509 93750 90885 98421 102783 122901 124687 344806 368803 994777 985346 356898 371725 112143 100733 108997 109953 123776 121658 113626 114025 79430 80260 260016 230153 672037 664602 209361 207521 269321 269319 313881 305463 324707 325694 340634 345822 320869 358962 702075 734273 528136 431173 284263 278961 324019 323637 336720 343704 348843 350862 382977 384667 619990 645781 41.25 67.6 1
12:35:08 2023-09-28 324818 319180 86130 82420 123826 127016 126289 125269 94053 90852 98421 102716 122901 122062 345573 369648 990138 979649 359424 372578 112066 100766 108997 110410 123710 122121 113626 114214 79029 80312 261102 230479 665343 664748 208486 207984 267776 270748 313107 304676 322598 325694 338891 345822 322822 355780 703977 730035 519787 435130 284471 278300 323037 323001 336720 343493 348623 352728 387655 387186 622795 644645 41.25 67.6 1
12:35:09 2023-09-28 321882 320379 85877 82822 123652 127681 126047 125924 93524 91453 98388 103062 122663 124965 344769 371050 998313 980345 356191 374943 112066 100843 109131 110283 123985 122063 113593 114338 79321 80389 261102 230643 666312 671441 209326 207892 268979 270366 314132 305930 323543 324839 342834 343748 320348 358999 700130 738361 529488 432426 283396 283607 324019 322763 338246 341373 349337 353882 383281 385240 614562 645781 41.25 67.6 1
12:35:10 2023-09-28 322889 319131 86070 82533 123822 127050 126323 125476 93750 90885 98454 102750 122867 122372 345573 369984 996677 983246 355121 372021 112066 100733 108964 110257 123710 121658 113250 114293 79061 80312 257761 228773 662701 663809 208847 207625 267847 269986 315053 303677 322562 327991 339642 346621 320834 357403 700130 730287 521956 431853 285683 279174 324789 322512 337594 343634 348203 351249 384324 387948 622981 644645 41.25 67.6 1
12:35:11 2023-09-28 323107 319140 86070 82708 123818 127083 126256 125703 93971 91419 98421 102887 122697 124722 345526 368763 988971 981813 360510 372021 112143 100766 108922 110257 123743 121658 113282 114247 79029 80202 261102 229990 668553 663809 208882 207660 267364 270748 312887 305930 322598 326712 339880 347702 321808 355780 702221 729890 528136 432606 284270 278335 323528 322799 338566 343704 346764 351357 387361 386856 619990 645509 41.25 67.6 1
12:35:12 2023-09-28 320972 319832 85937 82818 123043 127824 126047 125924 93524 91419 98421 102958 122697 124843 344806 371606 995899 977528 356191 372056 112708 100766 108889 110257 123625 121658 113250 114025 79343 80202 258799 230153 665304 669541 208812 206979 269472 269986 313143 305500 323052 324875 342737 343713 320348 358742 703109 737985 525125 432732 285886 279748 323875 322393 338104 341472 349759 351249 383246 385240 612244 645781 41.25 67.6 1
12:35:13 2023-09-28 323691 319894 86029 82495 123784 127050 126256 125688 93845 91198 98454 102854 122833 124548 345817 368873 996189 983246 356605 372021 112220 100733 108997 109953 123743 121658 113626 113946 79061 80115 258799 228029 666962 663809 210467 207446 268601 269155 313840 305930 321549 325431 340681 345822 320869 358708 701156 734745 522096 431083 284232 278961 323528 323517 336684 343740 348093 351393 383246 384632 619990 645323 41.25 67.6 1
12:35:14 2023-09-28 321962 319180 85970 82675 123080 127260 126256 125543 93686 91294 98421 102958 122833 124756 344806 369389 994777 973974 360582 372056 111990 100975 108916 110622 123540 123964 113217 114437 79029 80399 261212 229450 661667 668593 208847 207625 266731 270748 314531 304748 324347 324694 341414 345715 322153 355059 701152 735648 521122 434945 284069 279748 324476 320847 338829 342399 348843 351249 387799 385205 614053 645781 41.25 67.6 1
12:35:15 2023-09-28 318699 321358 86115 82712 123080 127436 126135 125803 93589 91486 98421 102991 122799 124878 344806 369984 998313 980419 357264 371464 112237 100766 108847 110257 123573 121658 113217 114057 79397 80234 261102 230153 669216 668593 209501 206403 269093 270366 313143 305930 324564 324875 341978 345857 319863 357946 698046 730359 523791 432119 284673 277843 323563 320883 339818 341373 346801 351465 384431 391937 613582 643878 41.25 67.6 1
12:35:16 2023-09-28 322853 319528 86063 82500 123755 127226 126256 125476 93717 91260 98388 102891 122799 122543 344733 372162 986969 978562 358306 371985 112444 100699 109148 109919 123776 121488 113626 113992 79385 80170 261102 229176 674038 667913 210765 208031 267526 270495 313404 306721 324439 327637 341762 343572 321855 356858 704174 743108 526783 432656 284673 279640 323001 324237 336649 342674 349833 350261 385442 386276 619449 647158 41.15 67.6 1
12:35:17 2023-09-28 323218 319149 86063 82577 123789 127436 126256 125683 93717 91419 98421 102925 123004 124808 344733 372127 996189 975360 357910 371985 112066 100872 108964 110410 123710 121997 113217 114371 79191 80399 260016 230806 661704 668120 208126 208274 267776 269950 314730 304999 325514 326712 340945 343748 322786 357330 698046 739228 524078 435126 285279 279354 324933 322274 338722 343153 347269 350261 383281 385240 616012 647359 41.25 67.6 1
12:35:18 2023-09-28 321613 319537 86055 82638 123793 127348 126256 125683 93717 91323 98421 102925 122884 124722 345781 368871 988934 983209 360510 371985 112143 100975 108964 110257 123710 121658 113217 114430 79397 80293 261102 230643 661866 663591 209689 207955 267151 270675 313956 305463 323363 327174 340645 347911 321808 355743 702002 730179 529488 434926 284270 278335 323432 322620 338211 343669 345874 351357 387907 386856 621307 644792 41.25 67.6 1
12:35:19 2023-09-28 318927 318825 86004 82679 123585 127647 126222 125770 93684 91419 98388 103100 122799 124930 344733 369907 989634 975760 360582 371985 111990 100942 108780 110257 122998 121912 113250 114025 79029 80312 257761 229990 662052 669067 208812 207590 267811 270748 312086 305930 324045 324875 341942 344748 320869 356283 701120 740892 521122 432462 283868 279249 322965 322274 339782 342861 349365 353230 385334 386169 618020 647047 41.15 67.6 1
12:35:20 2023-09-28 324823 319144 86156 82529 123997 127050 126289 125442 93815 91260 98421 102891 122918 122353 344769 369984 996189 984646 356898 372021 112874 100949 109131 110359 123951 121823 113561 114305 79213 80357 260016 230643 665739 664129 209326 207590 268243 269724 313773 305930 322801 328332 339845 346307 320834 357873 700093 734866 528136 432157 283758 278961 324933 322763 336684 343704 348843 351321 382733 385814 620867 645287 41.25 67.6 1
12:35:21 2023-09-28 322640 318790 86189 82383 124201 126894 126673 125356 93879 91260 98421 102750 122833 122233 345573 369984 988934 980382 360821 371985 112066 100733 108964 110257 123592 121658 113282 114214 79029 80312 272196 230153 663333 663737 210765 208239 267364 270748 313547 305930 323279 328100 339617 346864 322296 355743 702148 729962 519787 437404 285077 281294 323696 322512 338377 344598 347873 350965 387763 387294 621637 645597 41.25 67.6 1
12:35:22 2023-09-28 318927 319659 86000 82708 123589 127647 126222 126219 93556 91453 98388 103166 122765 125052 344733 368838 1000395 983657 359908 374980 112220 100910 108897 110308 123643 121928 113561 114305 79321 80312 261102 230535 661374 669541 209912 207486 268601 270521 313583 305930 324035 324586 342943 345786 319828 358708 699069 734237 525125 432426 285481 279748 323983 323025 339782 341338 348349 351429 384395 387402 613276 643878 41.25 67.6 1
12:35:23 2023-09-28 324174 319180 86096 82622 123784 127314 126222 125476 93717 91260 98421 102820 122799 122543 345793 368803 993294 986750 358417 371725 112220 100733 109148 109953 123743 121658 113626 113992 79277 80202 258799 227799 666841 665218 208847 207302 269357 270330 312157 306829 324437 327405 340945 345822 320321 359543 705147 733826 521122 432046 286292 279482 322822 324093 337523 343528 348659 351321 385482 386312 619005 645681 41.25 67.6 1
12:35:24 2023-09-28 320936 319348 86037 82679 123780 127432 126256 125803 93717 91419 99132 101454 119855 122641 345599 372875 996079 975607 358381 374980 112220 100910 109014 110410 123625 123951 113250 114404 79397 80389 265601 230643 665304 669541 208126 208682 267669 269724 314096 304963 323543 326712 340945 343713 321974 357403 698046 740682 521373 432642 283360 278961 324476 322274 338484 343162 347757 350297 383281 385205 613582 645781 41.15 67.6 1
12:35:25 2023-09-28 324362 319144 86062 82553 123789 127050 126289 125476 94150 90852 98454 102820 122918 122353 345293 369984 998749 984646 357403 371985 112220 100733 108964 110257 123743 121658 113282 114025 79061 80202 258799 230806 668431 665218 208847 207625 267811 269724 314730 305284 324787 328528 340766 345680 321403 357726 701733 734953 528136 434887 285886 279354 324933 323156 336720 344739 348203 352728 385514 386389 620585 644335 41.25 67.6 1
12:35:26 2023-09-28 323255 319074 86037 82610 123755 127348 126638 125476 93653 91260 98421 102891 122799 122543 345256 368871 988934 983246 360546 371985 112143 100907 108889 110257 123625 121658 113250 114025 79029 80202 260016 229827 663077 663737 209466 207590 266954 270337 312157 306146 323052 326712 339845 347423 320834 355707 701652 730179 522456 432534 283868 278300 323528 322799 337737 343669 346728 351357 387325 384947 619953 644829 41.25 67.6 1
12:35:27 2023-09-28 320967 319663 86033 82675 123674 127314 126256 125509 93717 91323 98421 102958 122833 122612 344733 373017 999022 976749 357910 372021 112066 100872 108964 110257 123710 121827 113282 114214 79029 80234 260016 230153 661721 669394 210616 207886 268953 269770 313917 305786 323435 327114 342316 343537 320691 358815 700057 738116 527629 431830 284196 279712 324476 322728 338246 342639 348002 351177 384288 385205 611738 645287 41.25 67.6 1
12:35:28 2023-09-28 323607 319499 86147 82614 123789 127221 126256 125476 93750 91260 98454 102854 123004 122612 345817 368803 995384 984646 356898 371985 112297 100733 109073 109953 123743 121658 113626 113992 79277 80202 265601 229501 666552 664748 208847 207625 269168 269120 313583 306037 322037 325659 340394 345822 320869 358999 702221 734454 525125 430531 284662 279354 323037 323781 336649 343704 348596 351109 382941 387402 622943 644534 41.25 67.6 1
12:35:29 2023-09-28 321390 319180 86004 82590 123789 127368 126222 125857 93653 90885 98388 102925 122833 124722 344769 369907 995483 973974 359171 371985 112447 101045 108780 110410 122998 121827 113528 114620 79289 80293 260016 231463 659936 668520 209361 208495 267312 270639 313594 304569 324528 324875 340945 345544 322786 355561 701115 740892 521122 436085 284270 277843 324861 321786 338757 342674 348806 349768 387080 386084 615951 647158 41.25 67.6 1
12:35:30 2023-09-28 319668 319892 86029 82578 123793 127083 126256 125476 93622 91260 98421 102925 122799 124722 344769 369463 998089 983246 359251 372021 111913 101079 108596 110486 122965 124050 112789 114594 78997 80486 260765 229772 656564 667648 211213 207590 268601 270748 313583 304963 324600 324875 341196 347387 320834 357946 698046 728863 525431 430908 285077 277882 324019 320776 340045 343422 347235 351213 385442 387948 615250 643695 41.25 67.6 1
12:35:31 2023-09-28 320972 320635 85941 82708 123047 127436 126135 125857 93589 91419 98421 102958 122833 124756 344769 371902 986969 976749 358342 371429 112785 100810 109164 110173 123985 121588 113593 114305 79353 80215 267964 229014 670644 668994 208812 207949 267847 270748 311872 306685 324437 326712 342979 343784 321844 357367 704101 739192 525125 432534 284673 278396 322511 324538 337737 342160 349833 350826 385585 385733 616072 645781 41.25 67.6 1
12:35:32 2023-09-28 320936 319180 86037 82679 123789 127260 126256 125716 93717 91294 98421 102958 122833 124722 344769 373314 998313 976749 357910 372021 112797 100906 108889 110257 123625 121912 113217 114025 79029 80202 261102 228738 665940 669541 208126 207625 268728 269950 312785 305500 323543 326712 341942 343748 321808 358454 699563 739192 526783 435506 286292 279603 324717 322620 338615 343323 350827 350153 386305 387948 616159 647158 41.25 67.6 1
12:35:33 2023-09-28 320967 318785 86037 82562 123826 127226 126256 125476 93717 91231 98421 102925 122833 124722 345817 369175 991777 984860 362511 374185 112374 100944 109047 110385 124018 121928 113561 114305 79277 80367 261102 228738 677924 664129 209396 208094 267517 270748 313143 306361 323553 327405 339880 347946 321844 355780 702148 729624 521122 432588 284270 278335 323528 322799 338246 343740 346764 351109 387943 386856 621343 645681 41.25 67.6 1
12:35:34 2023-09-28 319446 320352 85974 82708 123674 127432 126256 125890 93653 91453 98421 102958 122833 124843 344769 369942 990409 975377 360582 372021 111990 101079 108889 110486 123625 121827 113107 114293 79061 80312 261102 229827 662932 669541 208847 207625 267847 270748 311907 306361 323711 324875 341978 345538 321784 356569 704646 740856 528136 434887 284673 279929 322858 322357 339639 342223 348843 351357 387943 386584 614218 645671 41.25 67.6 1
12:35:35 2023-09-28 324174 320444 86096 82622 123818 127260 126289 125476 93750 91220 98865 101314 119838 122555 344624 369984 995335 984497 357786 374980 112565 100807 108964 110257 123710 121658 113250 114025 79213 80293 261102 230153 664155 663773 208847 207990 267847 269155 314428 305930 322299 325659 340681 345857 320869 357910 701120 730287 521122 432268 284055 278961 324476 322835 336684 343740 347454 351109 382977 385275 620026 645323 41.25 67.6 1
12:35:36 2023-09-28 324362 318527 86222 82387 124201 126806 126707 125063 93783 90852 98487 102716 123038 122062 345573 369984 989671 980109 359424 372578 112220 100766 108964 110257 123625 123809 113250 114057 79223 80344 261102 230153 662153 663773 208812 208274 267776 270748 313297 305894 326096 328564 339463 346722 322714 355634 702002 737573 518241 435903 285279 278300 324019 322799 337228 343493 348733 350261 387289 387402 621820 645781 41.25 67.6 1
12:35:37 2023-09-28 318927 320054 86033 82738 123864 127683 126820 126104 93812 91320 98322 103175 123072 123038 344298 369911 1000368 982474 357803 372021 111913 100874 109047 110418 122998 121827 113282 114025 79029 80293 260016 230153 673267 669067 209501 207302 268601 270482 313583 305930 324600 324875 342014 346864 320348 357946 699599 734527 525125 432426 285279 278037 324019 321821 339818 341612 347328 351465 385008 384982 612678 643878 41.25 67.6 1
12:35:38 2023-09-28 335480 319180 86004 82566 123789 127050 126256 125509 93622 91294 98421 102925 122833 124722 344806 369354 993330 985275 358342 374943 112220 100733 108997 110257 123710 121658 113593 114057 79061 80202 261102 227799 667208 667913 209291 208813 269321 270675 312050 306685 322454 327637 340802 346181 319721 358962 704284 728863 528136 431813 285886 279712 322475 323745 337737 343464 348843 354742 383281 386856 619990 644829 41.25 67.6 1
12:35:39 2023-09-28 324592 319140 86029 82420 123789 127050 126289 125476 93719 90885 98454 101206 122867 122267 344769 371050 987535 977528 358654 372021 112610 100733 108997 110257 123710 121658 113250 114025 79061 80257 260016 230479 664755 664748 208486 208309 267811 270748 313107 305930 321549 328528 340394 344506 322559 356861 704247 738799 526783 435407 284673 278300 324019 323517 336177 343775 347233 350261 385585 386025 619704 647396 41.25 67.6 1
12:35:41 2023-09-28 322889 318901 86066 82562 123826 127255 126289 125476 93750 90885 98421 102783 122833 122543 344769 368579 996640 983246 357656 372021 112220 100766 108964 110257 123658 121858 113906 114273 79397 80293 262209 230479 664038 663628 209396 207955 268422 269770 314874 305930 322263 327527 340394 346621 321558 358036 701083 729890 528136 432498 283793 279318 324667 322835 336720 343775 348596 351357 383281 387804 619990 645781 41.25 67.6 1
12:35:42 2023-09-28 322256 318927 86214 82420 124226 127016 126707 125269 93848 90852 98454 102679 122867 123082 344806 369984 988971 980382 359967 372021 112066 101009 108997 110257 123625 121658 113217 114057 79061 80344 258799 230153 667460 663304 208812 208309 267588 270748 313363 305930 323543 325730 339367 346673 322822 355780 702184 736084 525431 435162 284673 278300 323755 322023 339648 345010 348623 352506 387799 386785 622981 644682 41.25 67.6 1
12:35:43 2023-09-28 321427 319251 85877 82708 123039 127681 125840 125924 93556 91579 98388 103166 122629 125000 344769 369389 996189 980382 357803 375245 112578 100983 109131 110283 124248 121877 113561 114338 79353 80357 261544 230479 664215 669541 209466 206979 268979 270557 313840 305822 323891 324875 342979 345822 319863 358962 701152 737719 525125 432119 283453 278071 324019 322799 340259 341612 348596 351465 384431 385205 612678 645781 41.25 67.6 1
12:35:44 2023-09-28 322849 319180 86037 82618 123826 127348 126289 125821 93686 91294 98421 102854 122867 124635 345329 369839 994777 985275 358417 372021 112220 100733 109522 110257 123776 121658 113659 114025 79309 80202 259238 229014 666718 664784 209174 207302 269357 269986 312887 306829 322073 325431 340945 345857 320348 358996 702257 730395 518241 432278 286292 279676 321593 324165 337086 343563 348769 351249 383139 386133 619519 643842 41.25 67.6 1
12:35:45 2023-09-28 320936 318925 86037 82566 123703 127083 126256 125509 93589 90885 98421 102854 122663 124548 342505 375392 998091 976526 357873 371914 112143 100944 108897 110308 123643 121962 113217 114305 79029 80234 261102 228738 665431 669541 210170 207625 268979 269950 314096 305715 323927 327174 342713 343748 320905 358962 700130 738672 521122 431623 284299 279551 324019 322310 338246 342399 350182 350826 383317 385240 612714 645781 41.25 67.6 1
12:35:46 2023-09-28 324635 318856 86066 82415 123822 127260 126289 125303 93719 90885 98454 102854 122867 122612 344769 369984 996189 984372 357150 372021 112297 100766 108997 110257 123743 121658 113282 114025 79061 80202 263278 228703 663686 663809 208882 207660 268412 269534 315053 305930 323314 325730 339630 346580 321593 358197 704145 734078 525125 434578 286292 279282 324332 323637 336578 344739 348843 351393 383281 385814 621673 643584 41.25 67.6 1
12:35:47 2023-09-28 319446 318972 86007 82708 123080 127432 126256 125716 93939 91442 98322 101314 119709 122745 345404 372077 993183 976674 360474 372994 112066 101045 108780 110410 123031 123878 113184 114529 79029 80399 260016 229807 657863 668593 209396 207694 266954 270748 314060 305035 324011 324875 341978 345579 322629 355456 700130 738799 521122 435777 283868 279017 324704 321560 339818 342674 348843 350862 387655 385275 615870 645320 41.25 67.6 1
12:35:48 2023-09-28 319894 319215 86066 82708 123793 127348 126289 125476 93750 91294 98421 102816 122833 124583 344806 368943 999577 984646 358090 372875 111913 101079 108630 110656 122965 123930 112931 114404 79029 80454 259872 230094 671499 665761 209466 207590 268601 270531 313773 305497 324347 327138 340214 347733 321403 357726 701152 734866 525125 433396 285481 278265 324933 320811 339508 343563 347993 351393 385585 386354 619449 644608 41.25 67.6 1
12:35:49 2023-09-28 320638 319144 84535 82709 123660 127653 126402 125963 93779 91287 98355 103213 119661 122917 342577 373129 989776 976749 360474 371985 112643 100910 109115 110257 123592 121827 113217 114371 79213 80312 260016 229501 665586 669541 208812 207625 267811 270748 311801 306361 325658 324875 342496 344748 321546 356825 702184 744277 521122 432498 284673 279648 322702 322763 339746 341612 348843 351321 387598 385769 614218 645781 41.25 67.6 1
12:35:50 2023-09-28 322146 319628 86004 82826 123589 127647 126135 125890 93589 91323 98421 102995 122765 124895 345549 371606 999022 977528 356191 371985 112143 101045 108964 110257 123677 121827 113250 114293 79029 80312 261102 230806 670779 670855 211064 207521 269285 270603 313917 305679 325443 326604 342870 344571 320571 358962 701120 737391 528136 433346 286292 278008 323947 322763 338722 341612 349796 351393 382960 387948 611738 645745 41.25 67.6 1
12:35:51 2023-09-28 324147 320454 86292 82539 124101 127266 126713 125342 94006 91254 98454 102858 123004 122233 345256 372756 990409 980035 359424 372021 112220 100949 109047 110257 123592 121827 113217 114293 79061 80367 258799 230153 663462 665218 208812 208274 267776 270748 313804 306361 322500 325730 340669 345267 322822 356861 704247 740368 525125 435126 284673 278300 324019 323745 336649 344739 349833 350297 386744 387402 621307 647618 41.25 67.6 1
12:35:52 2023-09-28 322494 319184 86147 82671 123784 127314 126256 125890 93750 91419 98421 102925 122884 124808 344769 369354 996189 975360 359424 372543 112143 101045 108930 110410 123625 121823 113495 114620 79397 80545 261102 230478 662804 669030 209326 208786 267151 270639 314514 304963 324528 326712 341942 345822 323396 355561 700021 742582 528136 436506 285077 279748 324933 321786 339508 343153 348843 350297 387943 386354 616946 647618 41.25 67.6 1
12:35:53 2023-09-28 320518 319180 86096 82675 123760 127436 126222 125857 93782 91419 98421 102995 122970 124843 345256 369463 999540 983246 358306 373101 112143 101288 108596 110698 122965 124137 112899 114594 79029 80454 255545 230806 658097 667648 210122 207625 268279 270748 314024 304999 324636 324875 341425 347667 320798 357946 700093 730287 529488 433346 285077 278265 324476 321988 340560 343422 347491 351357 386313 387912 615213 643658 41.25 67.6 1
12:35:54 2023-09-28 322399 319180 86029 82675 123076 127436 126256 125770 93750 91453 98421 103066 122884 124722 344733 371606 986969 976798 360932 375209 112850 100810 109164 110308 124051 121554 113749 113959 79462 80325 261102 229176 669178 669271 208812 207949 268601 270748 313952 306829 324787 327174 342979 343784 322296 357220 704284 741759 522726 432800 283418 278300 322511 324766 337701 342674 347269 351109 386164 385769 614525 647158 41.25 67.6 1
12:35:55 2023-09-28 322796 319184 86062 82667 123784 127314 126256 125770 93750 91356 98421 102925 122833 122578 344733 372720 999022 977491 356155 372840 112220 100975 108964 110410 123710 121658 113593 114404 79029 80454 260016 229154 664794 670490 208812 207660 269357 270366 313738 305930 323543 327174 342979 343713 320869 358962 700093 742321 529488 434850 286292 279748 324332 322656 338579 342498 350827 351213 383947 387912 614181 645781 41.25 67.6 1
12:35:56 2023-09-28 322256 318936 86281 82387 124197 127011 126707 125356 93848 90885 98454 102750 119992 122267 345246 369767 991740 982330 360112 372436 112220 100910 109047 110461 123899 121962 113561 114260 79277 80344 261102 229990 678051 664712 208812 208274 267776 270748 313107 306217 323279 325694 339366 346900 322786 355743 701652 735565 525431 437367 284673 278300 323983 322799 337228 345258 348843 350297 387325 387402 622260 645781 41.25 67.6 1
12:35:57 2023-09-28 319894 319925 86000 82671 123674 127436 126222 125683 93653 91356 98421 102925 122799 124722 344769 369354 993294 976749 360618 372543 111913 101045 108780 110410 122965 122171 112899 114404 79029 80454 265601 230094 661796 669541 209466 208129 267364 270748 314096 304999 324117 326482 342208 345574 322535 355452 703146 740856 518241 435595 284270 281330 324789 322095 339878 342639 348843 351357 388015 387840 615833 647618 41.25 67.6 1
12:35:58 2023-09-28 324362 319184 86092 82675 123793 127348 126289 125896 94069 91472 98865 101314 119775 122660 344624 369984 994556 988822 359653 374980 112740 100978 109182 110257 123743 121658 113860 114025 79277 80170 260016 229176 667208 667029 209794 207625 269557 270748 313071 306829 323052 325659 341701 346586 320609 357086 705281 734491 522096 432426 284662 278300 323037 324766 337701 343704 348843 351429 384074 386856 619917 644829 41.25 67.6 1
12:35:59 2023-09-28 324323 319105 86156 82679 123826 127558 126289 125509 93815 91260 98454 102925 122833 122543 344769 372162 988234 977528 359135 372021 112598 100699 109333 109953 123743 121658 113626 114025 79029 80312 258799 230153 669389 665761 208777 208274 268090 270531 313517 306325 322156 328564 341569 345160 322678 357437 705098 738325 526783 435785 284673 278300 324019 324273 336578 344598 350394 350297 387052 385240 623424 645356 41.25 67.6 1
12:36:00 2023-09-28 322853 319379 86435 82558 124068 127408 126572 125669 93974 91224 98863 103075 119873 122334 344588 369984 999022 983246 357403 375245 112374 100699 108930 110257 123743 121658 113217 114305 79029 80312 258799 230479 663205 663737 208882 207625 268412 269950 315690 305930 324807 325730 340634 346621 320869 357946 701615 730323 521122 432525 284272 279354 324933 323290 337192 344739 348843 351393 384431 386424 622467 645745 41.25 67.6 1
12:36:01 2023-09-28 323255 319144 86214 82415 124197 127016 126882 125356 93783 91260 98454 102854 122953 122612 345817 369463 989671 981813 360510 371985 112874 100906 108964 110257 123710 121658 113282 114293 79277 80312 267964 230806 663012 666018 209396 208495 267348 270748 313404 306217 323891 328332 339702 347911 322750 355780 702184 734454 518241 437056 284673 279174 324019 322799 338246 345152 348349 351073 387619 387402 622700 645781 41.25 67.6 1
12:36:02 2023-09-28 323021 319038 86078 82690 123490 127756 126121 126084 93941 91386 98926 102958 122833 124895 344733 372056 999022 979347 356191 372021 112643 101084 108997 110257 123710 122011 113250 114214 79061 80312 261102 228738 667477 670307 209466 207660 269357 270748 314060 305930 323579 326712 342979 344748 320834 359509 702148 740368 525125 431173 284427 278071 324476 322405 338757 342392 347269 351501 385008 385240 612232 644829 41.25 67.6 1
12:36:03 2023-09-28 323834 319634 86033 82618 123822 127226 126289 125683 94053 91323 98421 102925 122833 124635 344733 369354 996189 987452 357910 372021 112374 100766 109182 110483 124241 121823 113906 114273 79407 80389 261102 229716 669550 665543 209654 208135 270116 270603 314132 306829 322526 325694 341461 346201 320548 360130 705547 730071 522456 433039 284898 278265 323037 324478 337701 343740 348843 351393 383281 386856 621063 643878 41.25 67.6 1
12:36:04 2023-09-28 322643 319003 86293 82646 123760 127348 126256 125716 93750 91320 98355 103066 122970 124722 345293 369942 996079 973974 356226 375209 112143 101045 108964 110333 123540 121827 113250 114326 79277 80486 263278 229772 665200 668593 208812 208682 267811 270748 315053 305894 324299 326712 341701 346359 323803 356861 699069 739264 527114 436429 285077 279748 324933 322537 338793 343189 349585 352441 387979 386389 615870 647618 41.25 67.6 1
12:36:05 2023-09-28 320513 319663 86033 82675 123793 127260 126289 125890 93750 91453 98421 103029 122748 124843 344733 369463 999577 981813 359872 375245 112066 101190 108529 110563 122932 122167 113119 114653 79213 80357 261102 230479 656721 668593 210157 207625 268601 270639 312857 304604 324564 324622 341461 347423 320727 357946 698083 730323 523290 433039 283405 278265 324019 321560 340296 342639 347574 351465 385585 385240 614489 643878 41.25 67.6 1
12:36:06 2023-09-28 321911 319930 86166 82743 123755 127613 126256 125855 93783 91419 98355 102925 122833 124756 344769 373584 989073 974649 358342 372021 112220 100733 109251 110257 123743 121658 113282 114025 79277 80202 258799 228852 669179 668593 208847 208129 268601 270748 312879 306829 322562 327174 342979 344783 322296 356495 704247 743103 522096 432674 285279 278300 322774 324839 338484 342674 348282 351357 386780 386584 614489 645781 41.25 67.6 1
12:36:07 2023-09-28 322989 319888 86037 82675 123789 127756 126289 125803 93686 91260 98421 102925 122833 122675 344479 373066 1000294 979534 358926 372472 112985 101084 109014 110385 123677 121843 113217 114214 79277 80344 261102 230806 668473 669541 208812 207625 269178 270557 313122 305930 323543 326712 342979 343748 320834 358962 700130 737041 521122 430870 284312 279748 324476 322835 338757 342160 347269 351465 385357 385240 612678 644829 41.25 67.6 1
12:36:08 2023-09-28 322884 319175 85974 82490 123760 127348 126289 125509 93750 91260 98421 102925 122867 124687 344769 368803 993330 983842 358488 371429 112220 100766 109182 109953 123743 121658 113626 114025 79277 80202 260016 229176 667577 665725 210765 207481 269357 270366 313107 306829 322526 327564 341425 346544 320620 359690 704101 730179 528136 432768 286292 279748 322858 324358 337665 343740 348833 351429 384125 386749 619005 643805 41.25 67.6 1
12:36:09 2023-09-28 320901 319215 86033 82675 123789 127436 126645 126104 93939 91346 98797 103109 123089 122745 342614 372875 998202 976637 358381 371985 112066 100733 108922 110257 123710 121997 113282 114371 79245 80454 261102 229546 667574 670490 208486 208129 268979 270366 314251 305930 323579 326712 341978 343748 321844 358454 700093 739264 526783 432665 284232 279748 324704 322799 338757 343464 348282 351357 384125 385205 612408 645781 41.25 67.6 1
12:36:10 2023-09-28 324635 318925 86117 82562 123789 127260 126289 125476 93783 91294 98454 102783 122867 124635 344733 368768 996189 984646 357403 372021 113115 100766 109182 110257 123743 121658 113626 114025 79277 80344 261980 228348 667454 664748 209466 208066 268927 269662 314508 306757 322454 328564 340802 346479 322153 359653 702039 735383 528136 431889 284969 279354 324476 324129 338687 343740 348843 351357 383032 387186 619880 645323 41.25 67.6 1
12:36:11 2023-09-28 321390 321362 86249 82734 123949 127574 126188 125789 93909 91353 98892 103109 119791 122745 344588 369613 996189 977151 359460 372472 112066 101011 108889 110410 122998 122081 113250 114607 79029 80486 261102 230130 660318 669541 209501 208634 267364 270748 315017 305035 324600 326712 341978 345857 322463 355743 700093 742061 528136 436561 284673 278300 324933 321821 339782 343198 349337 350332 387979 386389 615988 645356 41.25 67.6 1
12:36:12 2023-09-28 320709 318921 86214 82557 123822 127050 126256 125509 94053 91260 98454 102783 122833 122612 344769 369463 1001031 983246 358342 372578 112066 101112 108813 110517 123507 123792 113217 114404 79061 80545 262225 232122 658999 666965 209724 208135 268493 270711 314874 304819 324419 328100 339737 347911 320584 357946 700888 734866 522096 431817 285481 278605 324933 321500 338543 344598 347856 351429 385585 387000 619667 645287 41.25 67.6 1
12:36:13 2023-09-28 321465 320005 86208 82841 124001 127722 126154 126084 93684 91419 98421 102991 122663 124878 344624 373129 990372 976069 360582 375245 112220 101112 108964 110410 123710 122171 113282 114293 79277 80312 260765 229990 664313 669541 209320 208031 268412 270748 312157 306613 324528 324875 342979 346116 321844 357403 702221 738152 528136 432656 284673 279804 323528 322799 340571 342674 353334 353808 386780 386584 615433 645781 41.25 67.6 1
12:36:14 2023-09-28 320932 319215 86070 82708 123793 127470 126256 125509 93719 91419 98421 102958 122867 124722 344733 372198 997383 977491 356155 372578 111990 101009 108997 110393 123985 121978 113684 114463 79213 80357 261102 230479 661374 670966 209326 208170 269321 270557 314538 305930 323579 327491 342906 344783 320869 358962 701156 738544 517747 433654 284227 277878 324476 322835 338520 342709 348282 351465 384431 385240 612244 645323 41.25 67.6 1
12:36:15 2023-09-28 324147 319038 86147 82671 123826 127050 126256 125476 93909 91260 98421 102891 122867 122578 344769 373916 989671 977528 359424 372056 112850 100733 109367 109953 123947 121658 113815 114025 79061 80344 261655 228738 667352 665761 208667 208309 268412 270748 313619 306361 322073 325765 341461 345337 322858 358183 705318 738116 526783 435162 283431 278335 324667 324309 336684 344774 347233 350862 386200 386533 616351 645781 41.25 67.6 1
12:36:16 2023-09-28 322983 319215 86070 82618 123793 127470 126289 125509 93719 91390 98421 102887 122867 122744 344806 372756 996189 977849 358852 375777 112374 101086 109081 110452 123677 121997 113593 114338 79353 80389 260016 230806 663830 668593 208521 208309 268601 270449 315497 305930 323807 327138 341737 345019 322714 357946 700093 739337 525431 435162 286292 279551 324416 322799 338793 343464 348808 351393 384431 385814 614525 645781 41.25 67.6 1
12:36:17 2023-09-28 322256 319570 86523 82397 124197 126885 126707 125389 93783 90885 98898 102862 123072 122372 345573 369984 989671 981577 360256 372021 112220 100975 108997 110257 123951 123844 113217 114057 79223 80344 269835 230153 663702 663809 208882 208344 267811 270748 313583 306397 324033 325730 339642 347423 322858 356572 702221 737487 525431 435895 284673 278335 324019 322835 339407 345293 348843 350332 387943 384936 622737 645486 41.25 67.6 1
12:36:18 2023-09-28 319446 319180 86062 82704 123822 127470 126289 125543 93622 91453 98454 102991 119709 122882 344515 372004 994593 976712 360546 373030 112220 101257 109029 110682 123643 124050 113217 114437 79061 80486 260016 231463 668165 669541 209466 207984 267400 275588 314028 305284 324636 324875 342014 345857 322332 355780 700130 738799 528136 435162 284471 279262 324933 321821 340332 343189 349337 351429 388015 385814 614489 647158 41.25 67.6 1
12:36:19 2023-09-28 322629 319628 86096 82676 123897 127436 126289 125857 93782 91419 98421 102925 122884 122543 344733 369984 994703 988155 359945 372021 112297 100872 109148 110257 123743 121827 113782 114371 79309 80312 261102 229176 668808 665725 209466 207590 269357 270748 313071 306829 322562 325694 342194 346586 320312 360019 704746 730287 528136 432154 284290 279078 323001 324502 338211 343740 349328 351465 384936 386856 619479 644792 41.25 67.6 1
12:36:20 2023-09-28 324327 319608 86156 82679 123992 127427 126821 126070 94198 91409 99165 103109 119920 122660 344588 372021 989665 981311 361482 371950 113070 100666 109367 110257 124118 122220 113939 113992 79471 80399 265601 228703 668684 669067 208812 208600 268601 270748 314024 306829 322299 326643 342219 344783 321974 357910 705281 740158 518241 435090 285279 278300 324476 324766 336684 344472 348246 350826 386708 386856 618131 647618 41.25 67.6 1
12:36:21 2023-09-28 322872 319628 86147 82671 123789 127436 126289 125857 94118 91453 98421 103066 122884 124808 345256 372198 998749 976749 357910 372840 112220 101045 108964 110410 123710 121827 113217 114371 79029 80454 261102 230806 660248 669067 208777 208716 268917 270078 314730 305679 324383 327637 341834 345125 323133 358270 703872 742636 525431 435126 284232 279748 324933 323576 339567 343669 348282 351357 384395 387804 615802 647158 41.25 67.6 1
12:36:22 2023-09-28 323910 319603 86494 82562 124507 127212 126868 125582 94039 91320 98931 103109 119823 122368 345075 369947 990372 981776 360510 375897 112720 101011 108964 110410 123743 121827 113684 114305 79277 80312 260016 230479 668996 663737 209501 208321 267776 270748 313291 306577 323543 325694 339845 347683 322786 356283 702184 734454 528136 435741 284673 279249 324019 322799 338722 345258 348843 353230 387979 387402 619953 645287 41.25 67.6 1
12:36:23 2023-09-28 319665 319623 86063 82793 123760 127647 126135 125803 93684 91419 98388 102958 122765 124930 344733 369942 990372 978140 360546 371985 112066 100872 108964 110333 123592 121827 113250 114371 79277 80293 261102 230479 666203 671441 209654 208135 268458 272279 311943 306721 324347 326373 342979 345751 321808 357946 702184 743103 512426 432588 285077 279573 323001 323254 340153 342861 347233 351357 387943 386584 615550 647158 41.25 67.6 1
12:36:24 2023-09-28 325134 319038 86293 82762 124268 127300 126713 125756 93717 91386 98454 102925 122867 124722 345355 371809 996189 985346 357403 372021 112883 100699 109182 109953 123914 121658 113626 114057 79309 80202 261102 230153 667085 664748 209501 207915 269357 269950 315017 306829 322526 327954 340945 346864 321808 357324 702148 729998 518034 432498 284862 279354 324667 323781 337464 344774 348843 351393 383281 387840 621783 645781 41.25 67.6 1
12:36:25 2023-09-28 325097 319144 86214 82415 124192 127016 126882 125269 93945 90852 98895 102716 123072 124674 345781 370128 990372 980345 359967 371985 112220 101045 109131 110393 124156 122028 113684 114305 79353 80357 261102 230479 665099 666018 209689 208786 267633 270748 314024 306793 324035 326643 340251 347119 323276 356788 702184 736641 528136 436893 284673 279148 324476 323517 338484 345777 348843 352728 387979 387402 621746 645781 41.25 67.6 1
12:36:26 2023-09-28 322566 319003 86118 82642 123760 127436 126256 126070 93909 91505 98388 103066 122799 124687 344769 373732 998259 976749 357910 372021 112066 100872 108964 110410 123710 121912 113250 114371 79277 80454 260016 228738 662581 669541 208452 208239 269168 270748 314760 306275 324035 325168 341942 344748 322559 358962 700967 739264 518034 432606 284227 279748 324933 322799 338757 343669 348282 351393 384395 385814 614053 645781 41.25 67.6 1
12:36:27 2023-09-28 323344 319854 86147 82671 123826 127226 126289 125509 93815 91260 98454 102925 122867 122543 345537 369354 999022 987953 357437 375474 113037 101049 109265 110418 124051 121962 113906 114496 79462 80357 265601 230479 664291 664748 209466 208094 268907 270085 314981 306361 322562 325730 340909 346615 322296 358962 702184 734491 525125 432534 284263 279354 324933 323781 337192 344739 348843 351393 383856 386706 621307 645781 41.25 67.6 1
12:36:28 2023-09-28 321280 319863 86267 82833 123755 127735 126289 125924 93717 91665 98355 103133 122799 124965 344733 369977 990372 976069 360546 372021 112066 101045 108964 110333 123592 121658 113282 114057 79029 80344 261102 229827 663958 669541 209466 208274 268601 270748 312121 306829 324528 326191 342979 345822 322296 357946 702184 739192 524625 432534 283360 279999 323001 323517 339782 342674 349833 351357 387634 386856 614489 647158 41.15 67.6 1
12:36:29 2023-09-28 321419 319663 86156 82712 123674 127470 126256 125770 93750 91356 98421 102958 119791 122847 344966 372768 999571 980931 358926 372994 112374 101050 109198 110461 123643 121997 113282 114214 79277 80367 261102 230479 662789 670490 209320 208129 269357 270495 314616 305607 324071 327637 342979 344783 321546 360130 701652 741002 528136 431299 284662 278265 324704 323290 338757 342674 348282 351465 384431 385814 612641 645745 41.25 67.6 1
12:36:30 2023-09-28 324291 319144 86494 82576 123822 127226 126323 125509 93912 90885 98454 102820 122867 122438 344769 369942 990409 977528 359424 375209 112220 100975 108997 110410 123710 121827 113282 114404 79223 80399 263278 230153 671161 665218 208812 208682 268412 270748 314024 306577 322562 326678 340669 346602 323540 356861 704247 738799 523740 435777 285077 278335 324476 323781 336684 345293 350329 352728 387943 385240 622737 645781 41.25 67.6 1
12:36:31 2023-09-28 321199 319144 86037 82679 123585 127653 126645 126104 94069 91505 98388 101627 119808 122745 344588 372077 995421 978103 362867 372543 111913 101079 108889 110486 123643 122206 113152 114561 79029 80454 258799 230806 657530 669541 209501 207984 267776 269528 313547 305930 324636 326495 342737 345822 321808 355780 701120 743750 522456 432606 284270 279183 324704 321821 340571 342639 349585 351393 388015 385240 614452 645781 41.25 67.6 1
12:36:32 2023-09-28 322359 319144 86125 82679 123793 127348 126256 125855 93589 91260 98421 102854 122884 124722 344769 369767 995483 986048 358926 371985 112220 100733 109450 110410 123776 121658 113626 114025 79309 80312 259238 229176 664641 665725 209466 207625 269357 270748 313107 306829 322526 325659 341461 346621 320573 359506 704284 730805 528136 432119 284662 278335 322189 324538 337737 343775 346954 353526 386744 386856 617622 644498 41.25 67.6 1
12:36:33 2023-09-28 324174 322008 86338 82734 123726 127545 126188 125789 93876 91446 98863 103251 119808 122745 344733 372162 987535 977491 360969 372543 113360 100942 109257 110257 124032 121623 113749 114025 79417 80202 261102 228852 671661 668593 208847 208274 268728 270748 312598 306829 322562 325431 342979 344783 322296 357946 705318 739228 526783 432629 285481 278300 323037 324839 337701 343429 348282 351393 387096 386312 615870 645781 41.25 67.6 1
12:36:34 2023-09-28 320936 319220 86066 82906 123789 127436 126256 125803 93750 91419 98454 102958 122833 124756 344769 372756 996640 977454 358524 373137 112297 101045 109182 110410 123710 123930 113282 114371 79430 80513 262310 230806 666057 670966 211213 208495 269736 270603 314874 306685 324383 328100 342713 344748 322332 359874 704108 742284 522456 432304 284662 278265 324933 323374 338793 343740 350753 351073 385008 386389 616343 647158 41.25 67.6 1
12:36:35 2023-09-28 322792 319038 86234 82808 124101 127334 126538 125683 93750 91453 98454 102887 122833 122745 345635 368871 990409 983246 360582 372436 112143 101045 108997 110410 123710 121658 113250 114057 79277 80344 261102 230153 662137 663773 209829 208309 267811 270748 313773 306829 326432 325396 340394 347946 322786 356572 702221 734491 529488 435103 284673 279573 324019 323781 338757 344739 347820 351429 387979 384936 622467 645781 41.25 67.6 1
12:36:36 2023-09-28 319446 319832 85970 82818 123674 127470 126222 125770 93686 91419 98421 102958 122833 124756 345025 369907 992590 976761 360582 372578 111990 101252 109131 110580 123747 122148 113528 114338 79353 80389 261102 230479 669999 670966 209835 208170 268601 270282 312851 306577 324239 326676 342208 345822 322486 357403 702184 740527 511534 432570 284673 280202 323983 322799 340571 342674 347198 351393 387727 386119 614525 647618 41.25 67.6 1
12:36:37 2023-09-28 323070 318861 86070 82679 123822 127260 126767 125789 93815 91323 98454 102958 122953 124722 345428 369354 995483 986439 357229 372056 112476 100766 109182 110410 123743 121658 113282 114293 79309 80312 258799 229176 668402 665761 209794 207660 270152 270748 313583 306829 324033 325694 341701 346343 320573 357624 704782 735333 522456 432426 284742 278335 323528 324803 338246 343740 348843 351429 384395 386856 619953 645681 41.25 67.6 1
12:36:38 2023-09-28 324595 319215 86185 82708 124082 127436 126289 125509 93783 91356 98454 102925 122953 124600 345329 371902 991035 982255 360969 375245 113290 100841 109554 110342 124255 121758 113939 114305 79375 80357 260765 230643 669625 665761 208847 208856 268979 270748 314752 306793 322562 326678 341798 345822 322822 357946 705281 738116 527285 435162 283325 279113 324476 324766 336720 344739 348282 350826 386472 386856 616315 645320 41.25 67.6 1
12:36:39 2023-09-28 323200 320452 86240 82462 124197 127050 126289 125688 93942 90885 98454 102750 122867 122578 345537 368803 996677 984646 357184 372056 112297 100975 108997 110410 123710 121658 113250 114293 79061 80312 258799 228773 664640 664748 211064 208309 268601 270557 315720 305930 323579 326678 341232 347423 321808 357946 701156 730323 528136 432403 284196 279748 324933 323254 337701 345293 348513 351429 385008 387000 621820 645781 41.25 67.6 1
12:36:40 2023-09-28 322796 318892 86281 82671 124192 127050 126323 125389 93783 91419 98865 101314 119888 122761 345526 368763 992593 982862 360474 372994 112708 101050 109198 110486 123743 123930 113250 114404 79277 80357 262310 230153 662486 663809 209829 208309 267633 270748 313804 305643 324334 325694 340394 348680 322822 356825 704247 735297 528136 435777 284673 279253 324476 323553 338793 345258 348349 351393 388015 385240 621820 645681 41.25 67.6 1
12:36:41 2023-09-28 318481 320210 86029 82818 123793 127681 126222 125924 93653 91453 98388 103095 122833 125000 345549 368545 996677 981813 357767 372021 112220 101045 108997 110410 123710 121827 113282 114404 79309 80344 258799 230153 661374 669541 210157 207625 269357 270748 314574 306613 324455 324875 346901 346900 321057 359509 700624 738386 523791 430652 283993 278890 324476 323817 340882 342399 348843 353562 385334 385814 613582 645781 41.25 67.6 1
12:36:42 2023-09-28 322889 319670 86095 82708 124268 127653 126645 125896 94069 91320 98795 103109 123106 122660 344588 372077 996005 988822 356942 372578 112598 101079 109291 110342 123776 121658 113815 114025 79309 80344 260016 229501 667946 665761 209466 207984 269736 270748 314060 306829 322598 325730 342230 346864 320869 357624 705318 736677 528136 430605 285098 278300 323791 324803 337737 343775 349117 351393 384395 384936 619953 644829 41.25 67.6 1
12:36:43 2023-09-28 321647 321261 86125 82708 123793 127348 126256 125509 93783 91419 98454 102958 122867 124756 345293 372198 996189 976054 355905 372578 112143 101079 109217 110545 123710 123964 113282 114326 79061 80399 260765 229807 677024 667648 208812 208995 268601 270748 315676 305930 324299 325168 342014 345857 323839 357656 700093 739301 529855 436230 283993 277843 324933 322799 338829 343740 348282 350826 384431 386389 616960 647624 41.25 67.6 1
12:36:44 2023-09-28 324174 321326 86327 82581 124130 127688 126572 125375 93941 91287 98863 101169 122918 122267 344769 369984 996677 985272 357910 372578 112699 100906 108997 110257 123677 121658 113250 114214 79029 80312 261102 228773 665126 664278 209536 207949 268728 270366 314436 305715 323315 325730 340909 347423 321808 357946 701156 730287 522456 432498 283449 279551 324933 322835 337701 345293 348843 351465 385028 386965 621343 645323 41.25 67.6 1
12:36:45 2023-09-28 318963 318598 86130 82708 123822 127504 126289 125543 93622 91453 98454 102991 122833 124878 345293 369942 993294 977219 362695 372021 111913 101079 108663 110486 122998 123964 113250 114437 79061 80399 258799 230479 666836 669541 209536 208309 267847 270317 313583 306397 324154 326712 342979 345857 322296 356861 701652 742577 521122 432687 284471 279839 324019 322799 339567 342942 349686 351213 387763 387912 614342 645671 41.25 67.6 1
12:36:46 2023-09-28 321994 319970 86201 82874 123693 127790 126101 126098 93589 91708 98388 103536 123004 125174 344733 369389 996677 981555 359435 372056 112220 101045 108997 110410 123743 121658 113250 114057 79277 80344 260016 228738 662709 666975 209829 207660 269357 270748 314251 306613 323291 324875 341410 347423 320869 358999 700130 736677 525125 430901 284285 278335 324704 322835 340882 342674 348843 353526 385657 385275 614489 645287 41.25 67.6 1
12:36:47 2023-09-28 323835 319570 86062 82704 123822 127677 126289 125716 93783 91294 98454 102958 122901 124635 344806 371902 988271 977602 358378 371725 113135 100733 109367 110257 124032 121658 113659 114025 79277 80431 261102 230153 669861 665761 208847 208634 268412 270748 313261 306829 322562 326714 342713 345857 323576 357946 705318 738152 526783 436996 286089 281330 324488 324658 337322 345187 350320 351249 386600 387948 621197 646269 41.15 67.6 1
12:36:48 2023-09-28 320865 319344 86159 82708 123793 127579 126289 125683 93717 91390 98454 102958 119741 122660 344769 372162 996189 974414 356155 372056 112066 101079 108997 110410 123625 122051 113282 114404 79061 80454 258799 229450 660484 667648 208847 208815 268601 270748 315497 305930 324406 325431 341978 345857 323875 357946 700130 743288 527114 436466 284290 277843 324933 322835 338793 343740 348808 350826 384431 386389 616380 646936 41.15 67.6 1
12:36:49 2023-09-28 324635 318558 86163 82594 124192 127260 126323 125509 93783 90918 98454 102887 122867 122457 344806 369803 1001042 985824 358307 373030 112533 100944 109335 110418 124018 121997 113561 114338 79277 80399 260016 229486 664087 665725 210052 208600 268979 270748 315496 304784 323819 327066 340945 347946 321879 357946 701156 730323 526783 432534 283396 283625 324969 322799 337772 345293 348843 351465 385657 387271 620026 645781 41.25 67.6 1
12:36:50 2023-09-28 319375 319608 86151 82822 123760 127731 126154 125924 93717 91453 98421 103100 122765 125017 344733 369871 990372 976724 360546 372021 111913 101011 108964 110410 123592 121997 113217 114371 79277 80454 261102 230153 666798 669541 209794 208274 268979 272279 312815 306829 324600 326712 342713 345857 322786 357946 703178 739156 521122 432363 285077 280034 323719 323290 340535 342639 350145 351393 387979 386856 614017 645781 41.25 67.6 1
12:36:51 2023-09-28 320901 319497 85967 82879 123047 127858 126014 125890 93684 91472 98764 101594 119808 123019 342614 371464 1000368 983455 358926 375245 112374 101050 108964 110410 123710 121827 113282 114371 79321 80389 265601 230479 661264 669541 209794 208135 269736 270748 315017 306361 324334 326712 342979 344748 320834 360130 702148 738890 525125 433654 284631 278396 324933 323290 338793 342639 347233 351501 385585 386354 612641 645681 41.25 67.6 1
12:36:52 2023-09-28 324451 319149 86156 82646 123826 127368 126289 125476 93815 91260 98454 102925 123038 122543 344733 371866 990372 980345 358883 372056 113524 100733 109333 110410 123947 121827 113626 114371 79397 80367 261102 230479 664399 665688 208847 208600 269093 270748 314096 306793 322562 326943 341425 345822 323803 357656 706354 740892 525431 436393 285481 279113 324933 324237 338927 345777 348002 351073 386744 387402 619005 648539 41.25 67.6 1
12:36:53 2023-09-28 320901 319796 86342 82705 124068 127649 126733 125756 93909 91446 98795 101346 119758 122745 344552 373921 998313 976749 358078 373066 112143 101084 109047 110486 123710 122171 113795 114404 79277 80389 260016 229772 661594 668593 208847 208995 268601 270748 315720 305930 324564 326993 342460 346864 324296 357910 700093 739264 528485 437083 283360 278300 324933 322799 339782 343704 348246 350297 385008 386965 618131 647618 41.25 67.6 1
12:36:54 2023-09-28 322760 319180 86156 82826 123789 127436 126256 125862 93750 91356 98421 102925 122833 124722 344769 368316 990409 986048 360546 371985 112220 100975 109251 110486 123710 121912 113815 114371 79417 80344 261102 229990 666185 664748 210192 208274 268601 272279 314495 306829 324035 325659 341701 348680 322261 357620 704284 730611 523791 432610 285077 279999 324476 323781 340612 343740 347820 353489 387979 387767 621063 645450 41.25 67.6 1
12:36:55 2023-09-28 322987 319970 86162 82841 123760 128111 126504 126138 93843 91572 98355 103100 122850 124930 344733 371015 992593 979534 360330 371985 113017 101079 109467 110529 124032 121827 113626 114404 79397 80367 260016 229501 662987 670490 209940 208600 269661 270748 313071 306829 324528 326712 343123 345822 322786 358454 704746 739264 531226 432570 283758 279856 323001 324309 339782 342674 348002 351429 387979 387402 614489 647618 41.25 67.6 1
12:36:56 2023-09-28 323981 319534 86181 82671 123822 127436 126256 125649 93750 91323 98421 102995 122918 122543 345256 368838 996189 986439 358671 372056 112915 101045 109367 110257 124327 121827 113626 114025 79417 80312 261102 229501 667211 665761 209794 208309 270152 270748 314060 306829 323733 325730 342014 346864 320869 357875 705281 734970 528136 433039 285102 278300 323983 324514 339538 344975 349649 351321 384252 387912 622981 646565 41.25 67.6 1
12:36:57 2023-09-28 324063 318967 86413 82657 124134 127314 126256 125476 93750 90852 98898 103004 122970 122403 344769 371050 989671 982330 359460 372056 112817 100906 109131 110410 123743 121827 113250 114371 79277 80399 258799 230153 673143 667175 209466 208309 268601 270748 315010 306829 322526 325730 342979 345544 322822 358454 706318 739228 519787 435216 285481 279113 324019 324803 337701 343740 348808 351393 386780 386856 618131 647618 41.25 67.6 1
12:36:58 2023-09-28 323344 319534 86181 82671 123793 127255 126289 125476 93783 91294 98454 101481 122953 122543 345293 368803 999022 986048 355892 372543 112708 100942 109333 110257 123743 121912 113984 114404 79309 80399 257761 230153 666107 664748 209829 208309 268979 270557 315720 306829 323279 328455 340909 347387 322296 358962 702148 736953 522456 435815 287106 279603 324933 323637 338068 345394 349759 351321 384829 387948 622700 645781 41.25 67.6 1
12:36:59 2023-09-28 321542 319082 86333 82449 124335 126982 126848 125442 93848 91135 98454 102933 119937 122578 345817 369984 990372 982237 360546 372578 112411 101045 109182 110410 124156 121912 113250 114371 79277 80399 261102 230153 662598 663773 209829 208960 267811 270748 314096 306829 324370 325730 340909 347946 323768 357367 703712 729696 528136 436429 285077 279343 324476 323781 338793 345813 348843 351429 388015 385240 623178 646602 41.25 67.6 1
12:37:00 2023-09-28 318666 319038 86156 82822 123793 127470 126222 125890 93750 91453 98421 102991 122714 124843 344733 369984 998089 981776 357803 372021 112578 101045 108922 110486 122998 122171 113282 114371 79277 80486 260016 230479 664154 669541 210192 207660 269142 270748 313297 306829 324672 324875 342726 347346 321522 359251 702646 735975 525125 433654 286292 281330 324825 322620 341183 342603 348843 353526 385920 387804 614925 644298 41.25 67.6 1
12:37:01 2023-09-28 323144 319384 86185 82765 124068 127629 126256 125509 93783 91419 98421 102958 119664 124722 345293 369648 995483 986674 359435 371985 112297 101045 109257 110257 123743 121658 113626 114293 79309 80312 258799 229501 670916 666704 209536 207660 269926 270748 313143 306829 323543 325694 341942 346864 320834 357624 704247 729890 528136 433199 284662 279113 323492 324766 338722 343775 349833 353526 384431 387402 619479 644829 41.25 67.6 1
12:37:02 2023-09-28 322037 318885 86130 82712 123822 127314 126256 125890 93750 91419 98454 102958 122833 124722 344769 372756 999022 976749 356155 372840 112143 101045 108964 110410 123710 121827 113282 114404 79277 80486 260016 229707 662820 667648 208847 208815 268953 270531 314957 306073 324419 327637 342316 345680 324188 358270 703146 745102 526783 436738 284263 278037 324933 323290 339639 344356 348772 351357 384395 386389 615778 645356 41.25 67.6 1
12:37:03 2023-09-28 323339 318567 86185 82679 124082 127226 126289 125476 93783 91260 98454 102925 122833 122578 345293 368803 996189 984646 357403 372021 113017 100906 109333 110257 124032 121658 113659 114025 79309 80312 260016 228348 669055 665254 209829 208309 269142 270366 315017 306829 323052 325730 341701 346900 322296 360167 703215 735565 528136 432574 285098 279748 324704 324538 337701 344739 349337 351429 384145 386084 622426 645781 41.25 67.6 1
12:37:04 2023-09-28 323272 321326 86430 82587 124439 127198 126781 125549 94072 91128 98964 101035 119990 122128 345355 369871 990409 980382 359424 374112 112374 100910 108964 110410 123743 121912 113593 114620 79407 80454 261102 230153 664087 664748 209501 208960 268601 270748 313225 306829 324528 327172 341677 347423 323803 357403 704211 734201 524078 437469 285279 279148 324476 323781 338246 345848 348586 351357 387979 385814 623656 647618 41.25 67.6 1
12:37:05 2023-09-28 323074 319663 86037 82761 123784 127647 126222 125924 93717 91453 98388 103133 122833 125000 344769 369984 999022 982511 357767 371985 112220 101045 109285 110622 123710 121827 113593 114371 79277 80399 263278 230153 666312 669541 210157 207660 269357 270748 315454 306829 324636 324875 342979 346900 320834 359509 700093 737198 523509 433039 283993 278396 324704 323553 340846 342674 348843 353526 385334 387840 615876 645597 41.25 67.6 1
12:37:06 2023-09-28 323462 319521 86267 82833 124101 127831 126713 125930 94006 91323 98454 102958 122867 124722 344769 372077 996189 988155 358926 371725 113017 100944 109367 110410 123947 121827 113815 114057 79430 80312 259331 229339 668685 665688 209829 207625 270648 270748 313804 306829 323279 325694 341978 346864 320834 357624 704247 729998 522456 432426 284662 278305 323755 324766 338211 343740 349337 351501 385285 386856 619990 644792 41.25 67.6 1
12:37:07 2023-09-28 320415 319570 86066 82712 123789 127470 126289 125770 93783 91453 98421 102887 122970 124756 345293 369648 996189 976474 357300 372021 112143 101079 108997 110486 123625 123930 113282 114404 79061 80454 261102 229807 659997 669067 209829 209468 268601 270748 315720 305930 326277 325694 342496 346864 324296 356825 701120 742540 522456 437392 284673 278265 324825 322512 340045 343493 349833 351213 387799 387437 617508 648914 41.25 67.6 1
12:37:08 2023-09-28 321427 319038 86318 82671 123789 127470 126289 125509 93750 91353 98898 102995 122970 124756 345573 369463 1001866 984646 358342 372056 111913 101079 108780 112373 122998 123999 112899 114594 79029 80518 258799 230094 656102 667648 210157 208129 268979 270748 314251 305070 324275 326712 341461 347946 321582 358454 699069 730323 522456 431866 284059 279113 324933 321821 340846 343704 348349 351501 386200 386965 617859 644829 41.25 67.6 1
12:37:09 2023-09-28 320967 319215 86037 82822 123793 127647 126256 125890 93622 91453 98421 103100 122799 124878 344769 371902 987498 976069 358342 372021 112374 100906 109182 110410 123743 121658 113626 114057 79309 80202 261102 228852 681547 669541 209501 208634 268979 270748 313583 306226 323543 325431 341187 345857 322559 358454 705147 740453 522456 436125 286292 279929 322858 324394 340188 343013 350569 351285 387145 387402 614489 645781 41.25 67.6 1
12:37:10 2023-09-28 320936 320023 86147 82776 124015 127432 126256 125509 93750 91356 98865 103109 122833 124635 344769 372756 998089 980345 356191 372056 112297 101079 109031 110410 123710 121827 113626 114404 79277 80399 261102 228773 668494 666781 209501 208309 269357 270748 313738 306829 324275 325659 342979 344783 322296 357086 702184 742247 521122 432710 284756 278300 324933 323781 339782 343704 349370 351501 385314 385814 613582 645781 41.25 67.6 1
12:37:11 2023-09-28 326023 319180 86070 82708 123818 127470 126323 125509 93783 91356 98454 102816 122901 124548 345293 372162 988971 980382 358883 372021 113258 100906 109333 110257 124118 121658 113659 114057 79309 80399 258799 228738 665807 665761 208882 208960 268279 270748 314096 306829 322598 329495 341690 346094 323552 357763 705671 741942 518241 436247 285886 281330 324825 324586 337429 345329 348282 351393 387371 387639 618094 647618 41.25 67.6 1
12:37:12 2023-09-28 320932 319628 86189 82885 123726 127436 126289 125509 93750 91453 98421 102958 122867 124722 344806 371606 996189 976749 356191 372021 112066 100975 108997 110410 123540 121658 113250 114326 79061 80454 261102 229450 674472 668593 210765 208995 268979 270748 315942 305930 324564 325659 342471 345822 324332 357946 700130 742847 525431 437469 284263 278265 324933 322835 339543 343740 350716 350826 386508 387000 618131 646305 41.25 67.6 1
12:37:13 2023-09-28 320972 318702 86095 82708 123822 127382 126289 125509 93686 91390 98454 102958 122833 124722 345293 368907 990409 983246 360546 371985 112220 100975 108997 110410 123658 121658 113282 114404 79277 80312 260016 228703 661866 663773 209975 208751 268126 272207 313558 306721 326432 327637 340526 347804 322642 356642 702039 735908 525431 435126 284673 279253 324476 323637 338650 345258 348843 351393 387979 387804 622761 645781 41.25 67.6 1
12:37:14 2023-09-28 320113 319180 86070 82708 123789 127470 126168 125803 93686 91419 98388 102958 122799 124843 344806 369648 992590 976069 360618 372021 112435 101079 108630 110545 122998 123964 113184 114404 79029 80454 258799 229415 662419 669541 209647 208309 268090 270317 312785 306397 324672 326712 342979 346621 322559 356898 702184 737949 528136 432570 284270 280280 324476 322310 340846 343189 349833 351429 387655 385240 614489 645781 41.25 67.6 1
12:37:15 2023-09-28 321946 319868 86066 82708 123793 127466 126289 125716 93750 91356 98992 102958 122953 124722 344806 368803 994740 986785 359424 371985 112476 101079 109148 110410 123743 121658 113626 114057 79309 80293 260016 230153 669674 668250 210346 207521 269357 270748 313507 306793 326408 328100 342737 346864 320348 356835 705318 735020 529129 432426 283993 279691 323791 324309 338543 343634 348843 353562 386200 386856 617658 643878 41.25 67.6 1
12:37:16 2023-09-28 322399 319894 86062 82708 123789 127470 126256 125683 93686 91419 98454 102958 122867 124756 342794 371606 986969 974649 358883 371725 112374 100766 109367 110410 123776 121658 113626 114057 79341 80202 261102 228906 669673 667648 209501 208634 268979 270748 313619 306829 322562 325694 342979 345302 322822 357946 705318 740673 515607 432642 283396 278335 323073 324573 338520 343704 350753 351213 386801 387222 620864 648502 41.25 67.6 1
12:37:17 2023-09-28 322339 319745 86327 82694 124118 127633 126538 125789 93815 91386 98454 102991 122833 124756 346209 373279 998313 976749 355905 374980 112565 100975 108997 110410 123658 122051 113282 114404 79029 80454 258799 229450 665431 668593 208812 208815 269168 270748 315497 305930 323747 325694 342737 345337 324066 358708 701156 739337 526783 436438 284334 278043 324933 322835 339543 343775 349334 351393 385028 386389 615433 647158 41.25 67.6 1
12:37:18 2023-09-28 322183 318697 86163 82566 124201 127226 126673 125509 93783 91453 98823 102958 122867 124548 345817 368907 990446 983694 360546 372056 112220 100975 109031 110257 123625 123986 113282 114404 79061 80376 261102 230153 662709 665761 209536 208815 267847 275552 313840 306577 324035 325730 340705 347946 323576 356898 703251 735872 526783 435777 284673 281927 324224 323757 339293 346522 348769 351321 387835 387948 623473 647544 41.25 67.6 1
12:37:19 2023-09-28 320972 320457 86029 82704 123589 127470 126256 126104 92513 91479 98421 102958 122799 124756 345293 372077 995211 976105 362731 372056 111913 101112 108663 112295 122998 122086 113152 114404 79029 80454 258799 231190 656899 669541 209829 208309 267847 270352 314096 305930 324672 326712 342737 346378 322332 356609 701916 738799 528136 435090 284270 279608 324933 322248 340846 343464 347233 351145 388015 387000 616012 645356 41.25 67.6 1
12:37:20 2023-09-28 323029 319180 86218 82708 124068 127470 126289 125543 93654 91390 98454 102887 122833 124756 344769 367834 993330 986048 360546 375245 112297 101009 109182 110511 123743 121796 113516 114214 79277 80344 260765 229990 665099 665761 210816 208391 268601 275661 313143 306829 324035 325694 342496 347946 320869 357690 704988 733972 516734 433654 285481 279969 323875 324165 338650 343634 348166 354736 387943 387402 616351 644829 41.25 67.6 1
12:37:21 2023-09-28 321873 326715 84727 82822 123589 127504 126135 125924 93622 91509 98388 103100 122765 124895 342758 371015 989776 976749 359063 371950 112220 100975 109224 110410 123710 121912 113250 114371 79277 80312 261102 229176 664372 669541 209466 208565 269168 270748 313035 306226 324035 325399 342979 345822 322786 358708 705818 744157 522456 432687 284192 279964 323719 324839 340260 344801 349334 351429 387907 387402 617693 648539 41.25 67.6 2
12:37:22 2023-09-28 328168 323934 87227 85544 127076 130823 130286 129760 94729 94562 100877 101759 122679 123168 350284 374471 1011681 1004401 369488 380848 115705 105202 114708 112038 129092 124985 118393 119208 81621 82734 265529 234513 677665 676025 216213 213627 274087 278278 321973 315591 332748 336581 350360 356574 329604 365747 724506 755707 537136 445967 294257 290395 333947 333852 350549 357603 357687 360370 400332 398689 641955 665488 41.25 67.6 2
12:37:23 2023-09-28 333328 332509 86175 86694 133015 132697 133172 132390 93077 95287 103401 104255 125522 126609 356284 388011 1036211 1014371 374012 389676 118142 103718 114440 116061 131835 129720 123800 121786 83560 85761 267912 239686 689442 696058 218050 215853 279928 281940 329609 319859 340648 341722 357251 358007 335836 373338 735945 776360 543013 450912 299201 292808 341888 340103 355441 359105 365476 369312 403476 403896 645754 674567 41.25 67.6 2
12:37:24 2023-09-28 344969 342785 88154 86129 134588 139276 139717 142104 94442 96318 104842 107737 131499 130831 368471 396759 1066807 1046257 386507 400995 122987 106667 119845 122684 138635 134547 126886 127960 86829 85215 274384 243526 704307 712248 222846 220811 286262 288355 336573 328569 347646 347300 364075 369911 340533 377717 750487 786602 543808 458705 306468 300974 349783 346119 363534 368642 369371 378390 408657 411321 665646 689774 41.25 67.6 2
12:37:25 2023-09-28 348020 345667 88763 86496 136244 142872 143795 143342 94732 94236 105571 109049 128800 134363 373579 400468 1072230 1050392 392799 405822 123500 107900 121378 120650 142147 136802 128644 129597 87210 86008 277182 246401 704478 714874 224497 222827 286405 291339 339539 329742 348255 350391 363009 365655 342816 378465 754599 797907 548423 460007 306748 302010 351407 349617 366524 370109 371714 376587 413385 417853 671829 697161 41.25 67.6 2
12:37:26 2023-09-28 354711 352010 89415 87294 138782 144320 143309 142862 95119 94364 107485 112157 130642 135397 377762 406002 1079169 1068977 394087 409191 121951 108814 122181 122924 142174 139385 131428 130075 85864 87401 278811 247837 716666 717919 225837 225348 288662 291388 342706 333834 349343 355409 365416 368908 344864 378429 763689 802324 552480 464356 309975 305890 351974 351807 368772 372366 376310 376888 414912 416450 671432 703095 41.25 67.6 2
12:37:27 2023-09-28 358098 353175 90088 87505 139465 141290 144275 143725 95411 94268 108213 112524 131314 135692 378740 406038 1084389 1072564 396565 411062 122063 108848 125535 123801 142871 140583 129965 131046 85992 87557 280420 247837 721727 719338 227435 223434 288946 292206 342983 333870 349907 355158 363809 368650 345388 378465 765924 802324 552480 465818 310195 304349 351758 354798 369740 372747 376163 379466 417223 417514 672238 704873 41.25 67.6 2
12:37:28 2023-09-28 358598 356751 89726 87657 139978 141609 145448 144560 95411 94364 108538 112858 131972 132328 382069 406937 1088389 1078874 396565 412327 122180 109216 122872 124414 143668 141051 131029 132232 86087 87828 280420 248188 723843 722499 226139 223434 288942 292856 342717 335759 350153 354406 363264 368979 345876 382243 769328 802324 548532 467836 310049 305639 353820 353617 369920 372924 376880 378326 416340 420629 673450 707660 41.25 67.6 2
12:37:29 2023-09-28 359676 359423 90351 87965 142743 142698 147050 146660 95671 94158 109308 113340 132660 132996 384065 414980 1097609 1089885 400647 414944 123018 109620 124173 125543 145068 144474 133281 133721 86618 88230 295112 247785 730428 727423 227386 224126 289888 293331 344923 335534 351280 355515 364689 370979 346574 378321 774413 809145 557890 470534 312619 306681 357016 355749 369956 373483 377414 382174 418683 418607 675033 712341 41.25 67.5 2
12:37:30 2023-09-28 362985 360481 90567 88114 143368 143663 147697 146689 95768 94460 109451 110511 133102 133633 388458 415052 1100730 1091262 402388 418580 123051 109991 124994 126165 146220 144861 133612 134508 87251 88658 282353 248936 726692 729501 227580 224820 292223 294684 345411 336547 351533 353652 364391 370153 345876 378429 774911 811727 562757 470534 313062 306789 354454 356356 372086 375430 375887 378506 418861 419892 678626 711068 41.25 67.5 2
12:37:31 2023-09-28 367588 363317 90765 88642 140372 144620 149803 149675 96094 94846 110568 111252 134342 135400 391123 419063 1106828 1094516 405579 419964 124238 110959 126238 127843 147411 143837 135398 136218 87932 89402 283570 251434 738813 733564 230187 226884 290701 297059 346199 337930 351460 356249 369211 371570 345876 381828 775113 818417 564128 468625 313952 309051 357380 355784 373138 378383 378492 381527 416340 421514 682670 716810 41.25 67.6 2
12:37:32 2023-09-28 368736 365279 91207 88946 141508 145575 152188 151606 96422 94877 111011 111955 135187 135870 394045 418269 1109188 1097634 405615 422549 124681 111422 126899 128547 150809 144162 136103 137278 88512 89807 287467 252504 735934 738345 227934 227535 292582 295901 347666 339679 351605 355321 370020 373159 346365 381289 777345 819574 565499 475209 313952 310455 360408 356391 373930 376599 378348 383852 420291 421227 682486 716663 41.25 67.6 2
12:37:33 2023-09-28 369916 368956 91717 89378 142921 146627 149492 152487 96916 95168 112111 112796 135835 136624 395400 427805 1109553 1100764 410184 423669 125631 112043 128205 129588 147894 145675 137926 138628 89374 90459 286006 252396 743990 747108 229711 228242 295100 297789 347701 340600 358782 356391 370020 372898 345379 385230 782464 820315 563300 472879 315726 309772 360988 359626 374373 380021 377888 385344 418861 422460 696432 723641 41.25 67.6 2
12:37:34 2023-09-28 375891 371986 91945 89815 143385 148066 150106 150190 96949 95815 112380 113657 136280 137698 396659 427841 1118721 1097313 412295 428578 125539 114193 128445 132040 149337 147572 138220 141421 89472 91098 298621 257005 740462 747733 230104 229148 293959 297789 351961 340743 358020 358004 369613 374614 345876 385923 782994 822913 563300 475239 317403 310824 362994 359483 373634 380714 378384 385744 418719 424002 699014 721714 41.25 67.6 2
12:37:35 2023-09-28 376429 373707 92358 90128 143850 148619 151377 150706 97250 96438 114885 114100 136761 138220 399923 430441 1128468 1103751 410113 427627 126161 114261 129209 132407 150027 147416 138965 141781 89660 91256 287666 257369 738566 752051 229069 229183 296585 297789 351997 342848 358527 357466 370020 375417 344824 384794 784192 820227 564652 477004 317743 309989 364608 363961 373741 380056 378528 384985 424034 423406 698977 726549 41.25 67.6 2
12:37:36 2023-09-28 377502 376483 92617 90727 144585 152394 152115 152697 97312 96635 115182 114828 137591 139166 401905 431394 1142013 1119000 413282 430253 127030 114784 130229 129509 151165 149002 141957 142752 90319 91987 287232 258235 741223 751477 231576 229897 297320 299963 355958 345653 358307 360713 372639 378392 346855 385230 792116 823023 572354 479754 317584 314585 364608 364476 374230 382051 384278 387060 423998 424002 701302 732392 41.25 67.6 2
12:37:37 2023-09-28 375395 376775 92937 90727 145696 152394 153165 152444 97644 96503 115526 115051 140510 139298 403180 433007 1142050 1124730 412623 431573 127906 114943 131337 129687 153140 149421 142661 139536 90542 91987 290248 256217 757982 752051 231688 229218 297919 300108 351997 344337 357193 360821 370020 376797 347501 385376 793351 829401 566356 477530 318976 314585 364093 362468 378934 382032 383119 386512 423998 425313 700539 734330 41.25 67.6 2
12:37:38 2023-09-28 381367 379056 95290 90988 146890 152996 154721 153284 98178 96833 116183 115309 141073 139987 405745 440382 1133647 1120628 422011 436747 128118 112308 133815 131136 153122 150926 140553 142085 91353 92847 291141 259939 753295 762261 232554 231450 297919 301349 355994 345799 359424 362971 374185 376797 346278 387679 792226 833490 571414 477300 321800 315322 365433 364992 378934 385751 383720 387303 423926 425375 709753 733031 41.25 67.6 2
12:37:39 2023-09-28 383985 379871 95369 91556 147295 153458 154970 154630 98210 97591 116298 116271 141269 141208 409919 440670 1145795 1119832 414628 437379 128755 112593 134625 131993 153863 151422 140989 142266 91619 94462 292876 260858 752575 763694 231973 231565 297738 299210 355472 346224 360546 360857 369942 377732 347221 387790 796523 831722 570983 479754 322256 315658 367160 368106 378682 386839 384131 388712 428886 426401 712202 739894 41.25 67.6 2
12:37:40 2023-09-28 387519 385266 95833 91892 149717 150576 156657 155843 98546 97362 116738 116658 142067 141417 410843 444340 1150077 1141202 426297 437732 129687 113213 131437 133503 155580 152488 142623 143535 92387 94856 293777 261077 762222 763891 234010 232053 297811 301985 355472 347009 358992 362503 374101 376607 347501 385376 797871 841453 578876 487588 321800 315802 369669 366075 381150 384668 387157 390574 427675 427885 703344 740079 41.25 67.7 2
12:37:41 2023-09-28 386645 384552 96062 92064 149155 150755 157783 155843 98883 97362 113969 116886 142404 143851 416196 445631 1143708 1135637 423883 439216 129979 113290 131709 133256 156286 150127 142816 143334 92777 94792 295580 259870 767984 769296 233825 232053 301339 302941 355223 347532 362731 364882 373030 377464 348300 389888 799583 838893 575095 483062 324740 318487 369785 366039 381150 385937 386334 391765 427457 427890 714175 741131 41.25 67.7 2
12:37:42 2023-09-28 386645 386865 96343 92578 149083 152004 156960 157326 98883 97862 114126 117519 139461 144715 413959 445631 1155392 1133502 422048 440238 132070 114124 131891 133905 156301 152186 143018 144432 92777 95253 303243 264296 761465 771389 234190 232053 300495 302990 358768 349143 363575 364770 372162 378896 348305 387371 800050 835703 580579 481808 322366 316929 368817 369170 380631 387666 386608 387411 427774 429125 715297 744937 41.25 67.7 2
12:37:43 2023-09-28 392463 388065 96758 94467 152231 152774 161302 158021 99254 98029 114759 117897 140330 144887 418358 449015 1158745 1147848 428635 441985 132248 114649 133243 134635 157670 153280 144279 145239 93292 95386 295794 264451 767448 770857 234670 233855 299444 305469 358660 350019 360438 366581 376210 378755 349040 386544 800050 847429 580266 491061 324295 316381 372095 369466 384051 387384 386608 392103 427743 431191 711114 744555 41.25 67.7 2
12:37:44 2023-09-28 391949 391028 96527 94598 152405 153049 161633 160835 99254 98029 115149 118060 140850 145192 419688 455087 1156207 1140878 431105 445851 132432 115388 133864 135364 160325 153670 144782 146084 93550 95651 298281 264670 766483 776800 234851 233034 301090 305171 359309 349425 364417 364720 376690 378896 348042 387098 801821 841453 581656 488280 324102 316965 373711 369763 382769 390124 388698 393903 431321 429505 717254 746979 41.25 67.7 2
12:37:45 2023-09-28 392263 391968 96661 94898 149146 153795 162113 161382 99320 98398 115792 119082 141305 145848 419780 451034 1173865 1155893 423606 446639 129630 116026 135175 135876 159738 154346 145821 146283 94070 93495 300410 266172 780023 774658 234851 236447 303320 304456 360250 353816 364380 365304 373279 378932 351240 388596 811215 847465 589807 486616 324138 320825 370002 369835 384094 387701 387470 390299 427103 432407 713238 750924 41.25 67.7 2
12:37:46 2023-09-28 398719 392283 96971 95030 150111 154326 158322 161635 99764 98398 116019 121085 141763 142432 421070 451034 1165453 1151787 432170 446895 132857 115866 134996 136731 161010 154492 146471 147449 95536 93654 299190 266928 770621 778629 234851 232053 301481 305544 361010 354639 364969 364720 376425 380900 351794 389223 808868 855831 583046 488974 326504 318746 373939 371854 385411 389879 387707 393104 429147 439365 723367 751240 41.25 67.7 2
12:37:47 2023-09-28 400409 394173 96863 95252 150248 155074 158641 158658 99769 98634 116326 121438 142123 143358 422960 457214 1167939 1143450 432207 448143 129537 116514 135030 137182 157910 155554 146268 148066 95603 93877 301058 268447 770442 781213 234851 233093 301445 305207 363566 351862 366113 364209 377292 382380 349316 387098 808917 844458 579208 486616 328145 319332 373975 371839 382641 389439 384844 393323 432759 431535 726558 752914 41.25 67.7 2
12:37:48 2023-09-28 393824 397079 94837 95389 151313 155039 160489 159384 100072 98735 116829 121505 142606 143502 426206 458170 1176391 1165268 429923 450183 131033 116252 136397 137406 159528 155840 147838 148273 96002 94005 301058 265440 780272 779596 236179 233654 305497 306406 360758 355391 365930 368507 374328 379888 351083 389297 814099 855987 587215 491976 324631 321835 374733 372416 385247 390021 389880 393009 428019 433025 717401 754131 41.25 67.7 2
12:37:49 2023-09-28 401016 397083 94800 95414 151283 155610 160523 160063 100072 98768 116829 121741 143079 144058 428125 456892 1171368 1159386 434827 452283 131198 116607 136854 137892 160404 156345 149129 148584 96002 94262 300100 267147 784306 784197 235839 232053 303320 306730 361010 353706 367188 365340 376725 380633 351866 387443 809140 853536 578694 486616 328414 320825 373226 373052 386749 391488 386344 393917 428712 439574 728475 755748 41.25 67.7 2
12:37:50 2023-09-28 401012 397542 94961 95621 151736 156688 161071 160831 100210 98801 117253 121977 143246 144360 430055 460120 1189771 1165212 432665 455961 131132 117340 136513 139078 160345 158136 148144 150114 96334 95226 302903 270351 770977 785659 237182 234341 304102 306730 363778 352152 365781 368651 378487 384498 349076 387679 815680 854778 578876 496290 327646 321835 373261 374181 386133 389439 392053 393881 433088 438746 721596 760764 41.25 67.7 2
12:37:51 2023-09-28 402473 401287 95057 95691 152499 156792 162069 160850 100584 98834 117678 122180 144176 144607 428718 462433 1180588 1172025 439687 454942 131989 117259 137329 140819 161096 157905 150996 151402 96437 94807 302866 268797 781835 784197 237182 232734 303356 306802 364080 355245 366076 369799 378997 381203 350167 385594 816379 856406 580236 498009 328318 321513 378237 375067 386533 389879 389662 396120 431497 432944 725158 757718 41.25 67.7 2
12:37:52 2023-09-28 401328 403863 95248 96019 153097 157670 162588 161671 100620 99344 118004 122621 144510 145972 433654 468737 1187129 1169370 436797 456802 132502 117712 137750 141806 162224 158791 149917 149071 96806 95648 299158 270459 786887 793203 237182 232019 304816 306766 366145 353989 368230 369799 376690 382344 347501 387371 820492 853007 587215 497840 327609 323303 374346 376158 384328 391808 390982 394475 432903 432474 726007 759867 41.25 67.7 2
12:37:53 2023-09-28 402525 402958 95405 96048 153595 157670 163109 161671 102517 99275 118283 122451 144979 145603 432606 463421 1189771 1177931 435103 454294 133256 117813 138723 141477 162648 158932 150237 149138 94708 95648 303739 269590 790074 790961 236847 232019 306235 308538 364594 357914 368009 369582 376367 381905 351330 389851 819699 863360 592626 496598 327927 324780 375399 372954 387912 392430 392053 394329 430293 431609 722270 758829 41.15 67.8 2
12:37:54 2023-09-28 405763 404487 95503 96148 153731 158211 163144 162674 102447 99445 118433 122621 144673 146114 435162 463024 1185633 1171751 440085 454365 132852 117881 138723 141710 163155 159413 148044 149617 96774 95975 304702 270531 790848 793240 236680 233418 305209 306514 364594 355588 367198 369170 377823 381167 351794 387479 817504 859736 588605 493443 330044 323303 376335 372954 387912 394714 387578 395669 430369 431574 735946 761156 41.25 67.8 2
12:37:55 2023-09-28 407968 406088 95441 96320 153731 158881 163405 163264 102376 99786 118738 119843 145350 146929 436584 465813 1199028 1181324 437405 457070 132985 118439 138853 141855 163169 162445 149184 151842 94837 96501 301775 273954 787646 793208 237350 233709 306609 306550 366119 357054 368669 369727 376690 384641 351191 388596 820620 863150 591217 498194 330044 323794 376365 375834 390215 393258 389843 393881 433048 433241 728733 764987 41.25 67.8 2
12:37:56 2023-09-28 412250 406097 95704 96424 154656 158659 164599 163264 102583 99478 118864 119599 145958 146248 436828 466213 1192344 1177894 441597 458108 133252 118637 139180 142242 163545 162551 149629 150614 94805 96591 305620 272977 791926 792083 236179 234174 305173 308974 364360 357483 368230 368615 378961 382309 351474 385866 818685 866387 594035 496078 330328 322813 378505 378103 390788 394428 391027 396438 432795 433857 735568 765073 41.25 67.8 2
12:37:57 2023-09-28 409142 409260 95769 96458 155048 159103 164823 163857 102725 99753 119228 119989 146672 146974 439819 472333 1201333 1182052 442703 459615 133185 119795 139366 140019 163624 159443 150043 152004 94868 97065 309311 274415 782546 797890 237182 233349 305208 308538 367695 356373 368230 369546 377679 385218 349603 387642 822399 862577 591217 498433 329285 324780 374944 376398 390215 393570 390394 394160 433133 434141 731881 767781 41.25 67.8 2
12:37:58 2023-09-28 414093 407530 96285 96417 155332 159550 165318 164348 102758 99786 119296 120072 146876 146974 441067 469098 1192895 1182014 446843 459940 133721 119068 140133 138844 164665 161402 150593 151618 94933 96829 303761 274562 794439 797728 236847 234174 305173 309410 365164 356373 367188 369763 378709 382060 349880 387109 820318 871306 587215 500321 331450 323124 378460 375919 387659 392323 387542 396830 433570 434034 734973 765567 41.25 67.8 2
12:37:59 2023-09-28 410772 409779 96414 94263 155913 160334 165640 165127 101322 100028 119759 120758 146942 147820 442948 477823 1204892 1185353 442925 463304 133788 119466 140560 140245 165079 160216 150972 152106 95160 96994 309389 275340 792067 800538 237350 233418 306070 309192 367659 355873 368230 369871 377823 384677 348514 387642 822399 863832 598189 499952 330512 324780 376636 378402 390512 393570 390706 395388 436457 434389 732922 769730 41.25 67.8 2
12:38:00 2023-09-28 414277 409997 96454 94239 155830 162190 165884 164910 102862 99819 119862 120513 147114 147684 441800 473366 1198991 1185443 447853 463632 134175 119658 140573 140151 165344 163520 151178 152140 95225 96994 307457 275157 795204 800000 237518 234035 305030 310676 365349 357054 367561 369618 378889 382167 349867 386544 821011 870109 588398 500696 331920 323794 378943 376398 391319 393427 387506 396548 432903 434141 737916 767818 41.25 67.8 2
12:38:01 2023-09-28 414583 410069 96579 94400 156086 162637 165919 165440 102862 99957 119696 120790 146735 147854 441584 478039 1197217 1177746 447877 465345 133788 119867 140560 140798 165344 160968 151144 152876 95225 97326 309389 276710 792758 805854 236513 234535 306070 308538 368249 356409 367234 368651 378997 384677 348514 386209 820620 856406 594035 496782 331920 323830 377805 378668 387623 394150 390748 395972 436303 432845 744309 771922 41.25 67.8 2
12:38:02 2023-09-28 417894 413467 96652 94367 156369 162821 166686 166006 102933 99990 120097 121252 149767 148201 444227 473330 1201594 1187412 449911 466707 134868 119994 141278 141168 166572 162579 152051 153020 95617 97528 306511 276906 804723 801675 236179 233487 306070 309410 366999 360223 367198 369170 378961 382917 351330 385866 820620 865492 594035 498194 332156 324780 378979 377567 391100 395548 387578 396267 433021 434176 742292 767934 41.25 67.8 2
12:38:03 2023-09-28 419608 413794 96652 94464 156369 160969 166954 166738 102933 100162 120097 121617 147213 148720 441439 480852 1202437 1177931 449013 466334 134715 120345 143210 141493 166177 161620 151631 153616 95486 97691 308463 277694 790128 805916 236179 234011 306933 309579 368803 357232 367234 368355 377823 384641 349093 388596 825652 863250 587215 497414 332392 324672 377324 378524 387804 396349 387362 395035 436149 431609 742764 770913 41.25 67.8 2
12:38:04 2023-09-28 419779 414845 96982 94431 157081 159004 167339 166505 101463 100204 120427 121919 148210 148823 446781 475701 1205134 1190618 449368 467987 135071 120345 143615 141093 166875 161654 152752 153898 96006 97825 311243 276906 798638 806984 236680 233453 306717 307728 367401 360513 367787 369763 378961 382917 351244 386718 823018 870109 596854 498194 331920 324780 379015 376434 391872 394092 387578 396267 431650 435850 742764 767934 41.25 67.8 2
12:38:05 2023-09-28 421078 415106 96974 94647 157094 159902 167222 167474 102928 100195 120500 122274 150044 149694 446817 480464 1206461 1180484 448841 467473 134706 120303 143593 141753 166875 162035 152537 153932 95748 97724 309389 278484 795229 809165 236440 234679 306825 309010 368364 357879 368233 369026 376246 383348 348371 389297 827842 862540 594035 498194 331920 324636 377661 378668 387623 394678 387578 394512 435389 439748 743854 774787 41.25 67.8 2
12:38:06 2023-09-28 418326 417454 96949 94655 156844 160379 166989 170351 102928 100505 120500 122250 147693 149378 448303 477846 1217945 1194018 446612 466725 134732 120683 143816 141745 166875 162172 152889 154180 96071 98058 309389 278543 798426 805916 236847 233453 306969 308452 368839 360223 366682 369871 376690 384371 350126 387367 830231 870424 594035 500696 331450 325412 377769 376434 391872 394714 391608 394475 432399 437315 739210 774361 41.25 67.8 2
12:38:07 2023-09-28 420780 417008 97277 94777 157348 160379 167926 170316 102999 100505 120702 122451 148210 149622 449611 482636 1211683 1182846 446187 468809 135326 120650 142143 142266 167811 163042 153458 154575 96628 98262 310316 278435 800224 815113 236847 233117 306969 309192 368544 358598 369228 369655 376618 383186 347536 387335 829054 863397 594165 498194 331450 325146 378374 378740 390766 395266 390982 394512 433156 431609 742238 773615 41.25 67.8 2
12:38:08 2023-09-28 419355 417336 97273 94840 157827 160892 167926 170505 102999 100677 120702 122685 148521 150641 447888 481532 1220930 1198296 448426 468845 135547 121062 144223 142008 169814 163008 153556 154678 96529 98193 312162 278935 800413 807000 236847 233093 306969 308538 367731 360259 366940 369907 375560 382344 349603 387092 828491 874982 587563 503175 332119 327505 377625 377423 390991 395512 390837 394329 432759 433999 740149 774824 41.25 67.8 2
12:38:09 2023-09-28 422563 418910 97313 94913 157712 160926 170775 170540 103033 100505 120939 122689 146744 150429 452278 485288 1213332 1185357 452145 468773 135855 120973 144623 142774 170121 163111 153701 155212 96661 98394 310316 279293 797454 815113 234851 233255 306861 308683 369655 358598 368081 369206 376124 383491 347221 387679 827879 865127 594035 498194 332156 324816 377805 378740 389925 394954 387542 394475 433048 440059 747173 776791 41.25 67.8 2
12:38:10 2023-09-28 420712 418941 97273 94937 157708 161183 170810 170814 102966 100505 120939 122853 150530 150641 449891 481246 1222162 1198216 451504 468918 135581 121224 144324 142468 170157 163249 153697 155212 96726 98562 307146 279473 802159 809349 236179 232053 306969 308742 369107 360515 369165 369582 375382 383348 349231 386086 831964 875677 592626 501331 331450 325409 377805 377000 391726 395512 390982 393844 431614 432890 739210 773467 41.25 67.8 2
12:38:11 2023-09-28 423397 421866 97741 95067 158485 161339 166748 171102 103359 100613 121376 122989 147077 150641 450597 487017 1214769 1190511 448585 471643 136025 121393 144496 142698 168754 163828 154193 155246 97024 98562 312169 279437 806235 817383 236179 232019 306969 309142 368839 358634 368932 369871 375560 382344 347238 386173 828527 861360 599673 498470 330512 324692 378979 378740 387912 394057 392235 395108 433012 432711 741668 774824 41.25 67.7 2
12:38:12 2023-09-28 419560 420232 97638 94840 160922 160926 171465 170729 103104 100505 121380 122685 150912 150219 450741 484103 1217468 1202300 449514 472419 136505 122926 144870 142637 167557 163690 154983 155437 97558 98533 309903 277581 812183 813923 237015 233690 306933 310286 366964 359680 366975 373088 376124 379782 348162 386544 830231 875467 602477 504177 330980 324816 381698 377567 389925 394437 392235 396867 431614 439474 737393 774787 41.25 67.8 2
12:38:13 2023-09-28 422297 421487 97947 94848 161226 160447 167764 170694 103208 100367 121583 122685 150876 150219 454004 489917 1206461 1196476 450611 472382 136505 121359 144976 142698 167673 163283 155190 155212 97389 98562 312965 276837 821256 816226 236179 232053 306070 309130 366591 358058 368117 369871 378392 378896 346193 387790 825499 866423 595445 500696 332392 324528 382398 378488 387840 396385 390285 397958 432831 432908 745900 774565 41.25 67.7 2
12:38:14 2023-09-28 425844 422747 97805 94844 161151 161183 167797 170919 103346 100505 121753 122886 147409 150641 456801 486837 1218482 1203008 457130 473980 136369 123633 141202 143334 167721 164195 155052 156113 97356 98566 313096 279401 813466 812694 234851 233221 305854 309410 368285 359537 367708 369502 377859 380900 346420 383055 827879 877472 591217 503757 332392 324816 379015 378740 392149 393472 387542 395705 432939 433427 747321 774824 41.25 67.8 2
12:38:15 2023-09-28 427301 423415 97904 94965 160896 161475 171500 171109 103208 100677 121753 123088 150947 150958 456151 489744 1217431 1189694 450611 474126 136466 123234 144989 143064 167292 164397 154940 156252 97356 98763 307783 281994 805467 819429 234851 232019 306969 308538 369655 358059 371120 369474 375274 382364 346278 387568 832592 865287 595445 500321 332392 327079 378338 378776 390281 394989 391027 393734 432939 433102 749446 778169 41.25 67.7 2
12:38:16 2023-09-28 427701 423795 98147 95329 159152 162046 168529 167549 103569 100716 121853 123192 148422 151028 458104 486873 1215132 1196142 455947 472722 136696 121649 141440 143406 167856 164091 155190 156479 97591 98829 309903 279545 816188 818598 234851 232019 306501 309410 366591 360259 368377 369763 376725 378932 347501 387092 829054 872402 596854 499563 331920 324816 381159 377000 387587 394092 387614 395705 429991 433102 749446 777064 41.25 67.7 2
12:38:17 2023-09-28 423015 424120 97976 95171 161226 161846 167831 171179 103208 100677 121753 123291 147607 153679 457121 490088 1220930 1201631 450611 472155 136633 122006 141282 143461 167856 164368 155294 156757 97758 99209 307783 281541 811065 820868 236680 233690 306933 309848 368624 357340 369276 372561 375525 381167 343343 386544 833775 866351 595445 505976 331215 326654 378943 378885 387948 394160 391019 395108 433084 432605 740181 779276 41.25 67.7 2
12:38:18 2023-09-28 431643 423975 98209 95127 161747 161992 168762 167882 103274 100716 122124 123291 148555 151170 458778 493796 1222294 1189550 457317 473591 136548 123560 144976 143892 167856 165162 155225 157086 97389 99337 315375 283302 802980 820625 234685 232019 306933 308320 369988 358634 366975 368355 374471 382380 344859 384250 829150 868878 602477 498470 332156 324692 378943 378740 388020 395266 389843 391775 432976 433016 749335 779276 41.25 67.7 2
12:38:19 2023-09-28 427004 426519 98240 95397 161226 162545 168330 168681 103241 101057 121753 123390 148522 151842 458778 489917 1234909 1211954 453779 478134 137040 123766 142144 144197 168554 165253 156057 157091 97656 99309 315099 283503 811629 815955 234706 234019 306969 308538 369359 360839 367005 369727 374137 380633 346455 384177 833412 877399 601047 504113 330512 325672 379015 377000 390766 395270 391055 393917 429991 439365 740320 777064 41.25 67.7 2
12:38:20 2023-09-28 429879 427122 98005 95195 161547 162251 169184 167915 103450 100814 122232 123291 148895 151169 460260 490956 1217431 1198806 457317 473555 137177 123508 142245 143693 168622 164782 156230 156976 97722 99271 316035 282466 814442 819429 234851 236591 306285 309410 366627 359716 368081 369502 375310 378925 348824 385083 830231 874084 598189 499843 332717 324780 378907 376291 390215 394092 387542 394182 429130 432980 751467 774824 41.25 67.7 2
12:38:21 2023-09-28 423930 426517 98181 95300 160051 162713 169585 168663 103788 100716 122434 123291 148898 152021 461093 493740 1229642 1213184 454832 475701 137471 123560 143202 143825 168923 164897 156736 157195 97889 99304 315065 281795 818949 818542 234851 232706 306825 309410 367695 360259 366167 372036 374400 378925 345379 384177 832197 878020 594035 505976 331179 324816 381698 377567 390215 394160 391644 395982 430432 433016 740883 777064 41.25 67.7 2
12:38:22 2023-09-28 430220 426893 98240 95259 158107 162217 169670 167915 103450 100884 122448 123357 149031 152021 459251 495260 1212152 1202252 462350 475665 137402 123818 142411 143892 168890 165392 156230 157525 97956 99408 318309 280873 817656 825545 234670 233690 304994 310945 368624 358131 369276 369546 377076 380261 346365 385376 830231 870725 595445 502751 331920 324780 382237 378740 387623 395962 387506 396548 432671 431726 749631 779276 41.25 67.7 2
12:38:23 2023-09-28 427462 429932 98520 95592 158936 162860 169905 168414 103560 100781 124787 123871 149376 152079 459539 494492 1223065 1215422 462568 477451 137627 123852 142873 144226 169444 165427 156736 157635 98056 99611 313746 282629 817082 818542 234851 231950 305603 310067 368803 358239 367188 369763 376654 378896 344306 380679 830009 879417 598189 507413 332392 324780 381159 378416 391872 394714 386853 395072 431578 431574 750933 779276 41.25 67.7 2
12:38:24 2023-09-28 433894 427885 98311 95526 157793 162791 169670 168949 103488 100884 122608 123357 149442 151842 459611 498946 1223065 1199180 461143 477607 137162 121128 143136 144458 169207 166086 156706 158076 98389 99786 315099 285279 810611 824772 234154 231788 306933 308393 369988 358562 368752 367507 374364 381167 346147 383019 829700 870109 601047 501440 332392 324816 378907 378812 388020 394057 386308 392694 432903 433016 751895 781064 41.25 67.7 2
12:38:25 2023-09-28 430500 430257 98316 95872 159745 163555 169401 169872 103560 101033 124578 123390 149139 151878 459647 494492 1235834 1212933 455947 477823 137402 123887 142839 144394 168923 165809 156736 157855 98056 99749 316035 284911 814697 820286 234851 233034 306933 306802 368803 360609 368230 369799 373243 378932 348294 382113 837066 880039 594035 505829 331920 327577 378158 378488 392113 394607 387398 392030 430329 433016 746040 781496 41.25 67.7 2
12:38:26 2023-09-28 430829 432324 98480 95912 158464 163018 169787 171534 103898 101101 122620 124280 149409 150359 459575 498764 1230518 1206404 458462 477859 137689 123955 143105 144594 169426 166202 156999 158076 98191 99782 316970 284105 815993 827699 234851 232706 306717 309192 368803 358333 366646 372000 373839 378896 344864 385340 835579 866387 596854 504434 330512 326654 379015 378740 387566 394714 390706 393287 431578 430441 742764 778213 41.25 67.7 2
12:38:27 2023-09-28 428640 430414 98484 95688 158999 163032 170480 168983 103593 100850 124787 123900 149542 152184 463373 495959 1226687 1217160 462274 481233 138045 123921 143337 144360 169847 165959 157173 157855 98392 99782 316803 282865 819701 823165 236070 233230 304887 310286 367552 359572 367859 371854 377378 378685 346782 382529 833339 878020 602477 508745 331376 324708 382237 378366 390215 393570 391583 395522 430293 432711 742165 779276 41.25 67.7 2
12:38:28 2023-09-28 431061 431974 98545 96007 158965 163417 170377 169888 103817 101059 124700 124018 149955 150554 464247 501993 1233677 1211879 461365 480186 137886 124370 142873 145062 169191 167065 156954 158962 98224 99920 317905 284911 808997 824225 234851 232933 306070 306514 369988 359680 367708 369799 373923 381167 345388 380679 834593 872923 599618 508223 331450 326654 379015 381028 390215 393570 387348 393250 432976 433016 742727 781638 41.15 67.7 2
12:38:29 2023-09-28 433021 431699 98644 95880 159028 163293 170514 169486 103593 100850 124821 123390 149989 154504 464429 498946 1231189 1212782 463641 480707 138030 121060 143690 145073 170334 166388 157613 157865 98359 99991 328734 284435 815383 823787 233938 233361 305639 308974 368508 360803 368119 368024 375189 378561 344271 378501 832592 874109 601047 504113 332392 324816 379015 377603 391872 394057 386308 394160 429013 432728 751895 779276 41.25 67.7 2
12:38:30 2023-09-28 433746 432552 98549 96140 158456 164114 169939 170447 103450 101204 122741 124137 149542 150668 465122 496103 1241184 1215422 458682 482140 138114 124162 143371 144863 169999 166529 157393 160325 98392 100124 316970 286736 816508 824225 234685 232543 306933 306802 368768 360839 368230 369206 371831 378296 343308 382478 835850 874109 597030 505976 330168 325182 378691 377265 390215 394714 389807 392066 427774 432764 741640 779353 41.25 67.7 2
12:38:31 2023-09-28 436366 433021 98648 96075 158961 163589 170514 170024 103593 101196 122948 124313 150303 150668 465891 495923 1220819 1210831 463893 482407 138722 124266 144688 144458 170574 166494 158089 158480 98902 99991 317905 283703 824661 829499 234190 232563 305854 309848 366849 358310 367234 369206 374208 376572 344901 383019 830947 874912 605157 502579 331920 324816 381159 377265 387876 393472 387470 394475 427738 430549 751326 779276 41.25 67.7 2
12:38:32 2023-09-28 433159 433097 98648 96079 159037 163624 170548 170058 103626 101126 124734 124137 150022 150770 466550 501569 1232259 1212669 461365 482858 138292 124404 144045 144658 170033 166913 157613 160584 98425 100124 314949 286052 817672 828911 234851 232053 306069 308756 369071 357233 368716 369691 373137 378455 342636 383686 835666 869963 601047 506335 329824 324816 378727 378632 387876 394714 387578 392972 431274 430118 746394 781675 41.25 67.7 2
12:38:33 2023-09-28 436764 432804 98648 95949 159978 163451 171498 169922 104099 100716 125484 123971 150471 154469 467247 504617 1225557 1206366 467740 483578 138004 124404 144045 145649 170421 167487 157613 160766 98458 100329 317905 285132 819892 828496 233989 232706 304209 308538 369952 358058 368230 368355 375560 378896 342816 381253 829700 871342 596678 505259 332392 324323 381159 378848 387912 394714 385151 394475 432258 429478 755995 781638 41.25 67.7 2
12:38:34 2023-09-28 432885 435276 98681 96112 159545 163624 170785 170092 103626 101057 124856 124137 150471 150736 467946 504617 1240302 1214984 459624 483309 137856 124473 143647 145576 169828 167392 157728 159783 98293 100539 314949 287348 814047 827663 234340 231946 305926 306442 369988 359716 367188 369466 373851 379888 344828 378393 834667 875567 599618 510268 331450 324816 378979 381028 390766 394160 387470 392103 432903 433088 746040 784007 41.25 67.7 2
12:38:35 2023-09-28 440738 435579 98685 96436 159147 164503 170919 170599 103664 101230 124891 124203 150752 151564 467946 505008 1232259 1205748 459624 482194 138388 124404 144145 145060 170033 167604 157943 159371 98458 100191 316970 287348 817510 832165 233060 232053 306501 306766 369952 358669 366646 367507 372720 378861 342888 378501 834593 870483 597030 502579 331920 324816 378943 378776 387984 394057 386272 391440 431274 431834 754140 783970 41.25 67.7 2
12:38:36 2023-09-28 436978 436816 98484 96440 158531 164561 170514 171176 103450 101404 124734 124579 150333 152086 468353 501627 1244261 1220143 460964 484532 138328 121224 144545 145060 170945 167311 158089 160724 98458 100157 316970 287074 828661 827150 233789 231367 306933 306802 369234 360261 367708 369206 371015 376607 345388 378429 837666 874109 592626 507054 329788 324692 378619 377531 390215 394714 387542 390887 427738 432046 744381 781121 41.25 67.7 2
12:38:37 2023-09-28 439417 436556 98714 96112 159881 163693 171091 170481 103626 101057 124891 124170 150504 151148 466834 500393 1224875 1213221 463641 483578 141033 124162 144645 144658 171542 166797 160373 160432 98491 100191 318841 285315 830105 829741 233460 232053 305639 309192 366591 359140 369165 368363 373590 377859 342780 381683 833856 875426 598616 502825 331736 324816 379015 376434 387912 393472 389362 392066 427067 430517 754140 779053 41.25 67.7 2
12:38:38 2023-09-28 435742 437975 99159 96639 160628 164274 171805 170921 103850 101095 125362 124446 150853 151597 470237 500440 1234081 1226073 465129 484911 139136 124404 144645 145094 171116 167604 158753 159665 98899 100501 318841 285113 823083 827736 234520 231367 304245 309410 367401 358634 367188 369799 373541 376012 342852 378393 834667 874109 601047 504643 330512 324816 381159 377567 387984 392430 387542 393881 427738 430589 744909 779426 41.25 67.7 2
12:38:39 2023-09-28 437719 435147 99193 96112 160566 163589 172063 170058 101625 100884 125134 124137 150988 154536 467893 505116 1225472 1211805 469880 482457 138392 124439 144245 145296 170810 167639 158089 159632 98902 100544 318841 286852 819758 833234 233281 231982 304030 309374 370848 358166 368230 368615 374400 378296 342262 380570 833375 870452 604978 505617 331340 324672 382377 378812 387912 394714 386000 394475 431274 429442 755210 782821 41.25 67.7 2
12:38:40 2023-09-28 440063 438048 98747 96436 160054 163693 171670 170633 103989 101095 125274 124427 150988 150976 468589 504720 1235871 1220255 469251 483172 140965 124473 144545 145330 171116 167674 160562 160983 98491 100501 315876 287483 831724 828911 232697 232053 304709 308538 367408 360803 367188 366439 373279 376607 342925 377185 834039 881686 596759 504643 332082 324780 380942 378740 391319 394160 387707 392694 428978 432423 751895 781121 41.25 67.7 2
12:38:41 2023-09-28 441955 436477 98751 96440 159915 164412 171635 171176 103660 101230 125134 124546 150988 151665 468223 508046 1237080 1210188 467225 487358 138748 121502 144645 145801 170979 168274 158385 158570 98799 100812 316970 287567 818365 834561 231866 231946 306070 306730 369988 358634 367712 366704 371570 378296 342780 378429 834002 872986 601047 504507 332392 324816 378907 378776 387948 393472 387157 390574 430329 429917 756393 784043 41.25 67.7 2
12:38:42 2023-09-28 441214 436740 99155 96639 160396 164561 171670 171176 103693 101230 125100 124579 151021 151665 468661 502029 1226651 1217653 467114 483959 141178 124439 144673 145739 171696 167604 160737 157496 99168 100501 321343 285720 830790 834561 232697 231728 305173 309410 367143 358058 366095 367543 372685 376797 342262 380679 834667 878020 599673 504471 330292 324816 381159 376434 387294 392888 386272 393287 426432 429161 753459 781085 41.25 67.7 2
12:38:43 2023-09-28 436796 438469 98776 96664 160426 164962 172010 171754 101368 101409 125344 124856 151234 152365 471352 510095 1239001 1218519 463677 485018 140781 121586 144571 145768 171389 168180 160632 161123 99033 100611 322231 287230 822591 834561 233460 230648 303887 306514 368516 356445 367188 369799 371535 376607 340712 382900 838260 865456 603906 507054 330278 324816 378461 378402 386133 393606 387506 390923 429013 429838 744124 784007 41.25 67.7 2
12:38:44 2023-09-28 436366 437733 99155 96140 160595 164183 172217 170633 103660 101230 125169 124374 151230 151526 468697 505008 1235871 1226945 470548 485850 141011 124508 144189 145840 171542 167710 160667 158066 99101 100673 322465 286940 831163 830051 233081 231225 304773 309410 367516 359248 365857 369026 373994 376012 342780 378357 835850 883009 598440 509006 330980 324780 381159 377279 387695 392395 386308 393602 427783 430674 745709 781675 41.25 67.7 2
12:38:45 2023-09-28 438832 439596 99255 96696 160498 164711 171909 171245 103660 101264 125169 124770 151439 152049 468697 510597 1245090 1223092 467850 486607 140781 121586 144304 146587 171151 168723 160632 158790 99033 100846 317905 288450 819757 829777 232498 230684 305209 306262 369952 360549 366668 368096 370754 378032 342852 376655 838260 874397 606809 504643 330512 324816 377805 378740 390215 393570 385693 387520 429787 431726 749335 784043 41.25 67.7 2
12:38:46 2023-09-28 444300 438728 98784 96436 160561 164676 171943 171245 103765 101230 125256 124784 151402 152188 471421 503516 1235907 1223092 470363 489089 139203 121586 144705 146158 171592 168463 158976 158347 99171 100712 318841 288371 827787 833380 231775 231367 304672 306730 368249 360803 367708 366368 372127 378320 342888 376125 833412 883333 608259 505617 331920 324816 379015 376470 390215 394714 387432 390923 426552 431762 756430 781675 41.25 67.7 2
12:38:47 2023-09-28 441545 441088 98743 96761 160301 165136 172063 171790 103660 101404 125134 125023 151021 152747 472827 505008 1245090 1229382 465026 486115 141276 124542 145009 146571 172277 168180 160996 157843 99304 100846 321647 287144 829044 832201 233460 229932 304709 308538 367143 359427 367188 369763 372127 376797 342262 377257 838260 882013 601047 504571 329577 324816 380942 377000 388020 392430 387470 392066 426432 428839 745511 781712 41.25 67.7 2
12:38:48 2023-09-28 442264 439059 99226 96699 160837 164711 172833 171515 101550 101342 125748 124890 151271 152645 474092 510889 1230065 1219604 471701 486571 141449 124611 144808 146349 172139 168723 161039 158756 99304 100846 322805 285490 828638 836416 232697 230684 303320 308974 367695 357519 367969 367543 373576 375452 340437 378465 834039 875539 602477 505976 330512 324816 381968 378438 386713 394437 385151 393009 427774 427885 754140 784007 41.25 67.7 2
12:38:49 2023-09-28 443114 439122 99290 96666 161202 164745 172251 171245 103726 101230 125413 124579 151541 152222 474275 510204 1235907 1223386 471326 486873 141080 124732 144658 146556 171969 168487 160996 158414 99168 100985 319776 287064 828133 832201 231775 231367 304281 306766 368544 360259 365781 366146 372127 375487 342262 378301 834667 886534 609795 508288 331847 324323 379015 378438 390215 392982 386077 391811 430710 431474 753993 783859 41.25 67.7 2
12:38:50 2023-09-28 446722 441196 99296 97002 161007 165366 172113 172011 103731 101264 125378 124784 151541 152611 474982 512072 1240302 1211954 468638 486656 141080 121586 144257 147118 171696 168723 160737 158953 99101 101055 323031 290225 820428 836930 230856 230684 305173 306154 369952 358634 366928 365268 369942 377169 340712 377257 835850 874230 609709 505976 332156 324780 377482 378776 387912 394437 386061 389712 429688 430215 758581 786310 41.25 67.7 2
12:38:51 2023-09-28 442481 442003 99222 96765 160600 165505 172097 172183 103693 101264 125344 124903 151574 152467 474275 507165 1250443 1227818 465063 489215 139549 121753 145450 146071 172139 168617 157221 160442 99375 100954 316001 288338 836073 834224 231937 229897 306070 306766 367178 360115 366631 367471 369353 374370 342780 378422 837631 879126 608259 507413 330044 326654 377805 376434 388020 393570 386308 387448 425203 429917 747321 784080 41.25 67.7 2
12:38:52 2023-09-28 442966 441606 99263 96769 160392 165621 172251 172149 101625 101308 125309 124990 151507 153171 475655 509736 1242949 1220255 466381 489468 141546 121753 145047 146005 172054 168723 156795 159009 99101 101055 316001 288455 824015 838191 232299 229148 305138 306694 368249 357197 367708 368579 369611 375417 339648 378357 838855 870442 605336 504471 329577 324816 378907 377567 385554 393570 386272 387448 427703 426637 751579 785715 41.25 67.7 2
12:38:53 2023-09-28 439645 442039 99325 96765 160600 165090 172251 171602 103731 101308 123743 125048 152107 153669 475509 508942 1242912 1233879 470326 486729 141850 121586 145249 146005 172243 168569 157789 158818 99474 100985 321294 288576 829974 833970 232881 229218 303320 308538 367365 358598 366040 369170 371500 376532 340676 379451 838260 874109 599618 508970 329285 324780 380906 376964 387876 391773 386853 391753 426098 428803 749446 782785 41.25 67.7 2
12:38:54 2023-09-28 440939 442115 99354 96765 160959 165470 172286 171995 103731 101370 125466 124990 151960 152713 476365 514058 1247782 1224808 470584 490847 141011 121920 144338 147459 171389 171793 160891 159460 99101 101405 325520 291054 816852 834561 231576 229897 303745 306190 369952 359680 364969 367471 369907 377169 340676 377350 838855 880510 595445 509006 330512 324780 378505 378776 387948 391773 387707 387484 429955 431105 746620 788288 41.25 67.7 2
12:38:55 2023-09-28 446903 441931 99493 96696 161268 165331 172903 172131 103956 101272 125694 124923 151994 152679 476365 510382 1240682 1223312 471326 490962 141473 122088 145073 146689 172243 168723 156904 159043 99441 101125 325638 288378 846147 835744 230497 230451 303320 306766 367659 360259 366040 365268 371570 376797 341708 376779 835813 884619 603906 507413 331450 324287 378979 377567 390215 393570 386024 390850 427067 430441 757641 783970 41.25 67.7 2
12:38:56 2023-09-28 448182 441525 99184 96934 160595 165771 172182 172303 103660 101230 125553 124990 151960 153171 475655 513226 1243215 1218519 467813 491577 141473 121837 145073 146584 172070 169019 159869 159325 99512 101301 323031 291401 826151 842891 231398 229007 305138 306406 367373 358598 368230 367364 372077 377593 340126 377185 838260 872777 608259 504471 329285 324816 378014 377567 387603 394714 385115 387375 427500 427600 754140 787988 41.25 67.7 2
12:38:57 2023-09-28 446899 441714 99396 97002 161424 165470 173282 171756 104099 101230 125870 125168 152238 153171 477790 513190 1231988 1221124 474614 490464 141507 121753 145005 146415 172277 168723 157647 158919 99612 101125 321647 287639 833067 840675 231216 229218 302007 308538 367408 356445 366891 366403 371570 376268 338588 379350 834630 878020 602477 506694 330512 323830 381787 377567 385554 393570 387157 391753 427367 427658 755247 784043 41.25 67.7 2
12:38:58 2023-09-28 440467 441710 99358 97063 161207 165736 172800 172303 103803 101404 125501 125340 152280 155011 478211 516821 1248266 1227231 471551 490665 141763 122088 145378 146653 172243 169197 157889 159173 99474 101125 322805 288581 828039 838712 231902 229148 304173 306442 369619 356409 364932 367507 369577 377593 338042 376053 839451 875467 601047 509006 329285 324780 378943 378776 386405 391152 385079 387448 429013 426544 749335 787988 41.25 67.7 2
12:38:59 2023-09-28 449876 445276 99396 97001 161278 165771 172286 172303 103731 101404 125588 125023 152205 153171 477114 514058 1241453 1217653 469251 492657 141358 121920 145249 146515 172208 169197 157789 159427 99441 101265 324938 291134 826022 843132 230497 229183 305209 305759 368249 358562 367969 366368 370020 374336 339374 378154 838260 874925 601047 504471 329788 324816 377769 377869 387566 394714 387157 387375 427067 427603 756356 788325 41.25 67.7 2
12:39:00 2023-09-28 447158 447022 99499 97259 161007 166165 172182 173024 101474 101443 125730 125595 152314 153700 478321 507949 1250170 1238362 469178 491541 141803 121753 145313 146655 173239 169197 158393 158919 99714 101125 325402 288112 835236 838118 231937 228437 304209 306802 366850 358634 366076 368615 369836 375475 339648 377591 839451 884619 603906 508495 328646 324816 380892 375834 387876 392430 386308 390262 427675 428897 745709 784007 41.25 67.7 2
12:39:01 2023-09-28 445313 445901 99524 97100 161371 165806 172286 172337 101657 101404 125623 125315 152238 153452 478468 518574 1248395 1227818 468566 492694 141473 121920 145043 146860 172277 172034 157647 159316 99612 101265 322805 291022 828466 838227 231018 228988 303369 306694 369627 357483 364638 366955 369319 375452 337568 377019 839451 878020 606809 509799 330365 324528 381201 378488 387150 391046 387670 387339 428982 428683 749150 789559 41.25 67.7 2
12:39:02 2023-09-28 445054 445901 99533 96934 162172 165793 173248 172303 103980 101230 125623 124990 152517 154938 477566 512468 1241490 1227818 475186 492694 141606 121920 145279 146826 172312 171758 158141 159427 99645 101335 322805 289950 831386 838118 230104 229861 303320 306730 367695 360259 364932 364685 369871 376532 340401 375640 837072 887162 606809 507534 330995 323830 378979 377531 388020 392982 385441 389712 426432 429442 758581 786273 41.25 67.7 2
12:39:03 2023-09-28 450439 445018 99391 97100 161371 165806 173041 172852 103693 101404 125501 125315 152483 153666 479680 517551 1248192 1217160 473266 494053 141601 122172 145176 147733 172653 169673 157889 159460 99474 101438 324938 291653 825439 843729 229711 229148 304923 305759 368839 357915 366595 364138 370020 374370 338588 377350 837666 877363 599618 505617 330980 324780 378505 378402 387258 394437 385477 387339 427703 428818 760199 788548 41.25 67.7 2
12:39:04 2023-09-28 450746 447100 99557 97092 161390 165841 173040 172372 103765 101578 125536 125315 152517 153452 477602 510920 1235907 1226036 473436 492694 142139 121586 145918 146964 173810 169078 158898 158919 99849 101125 322805 287932 839143 842498 230265 229148 303996 306658 367183 357519 367188 365268 368768 374315 338624 378606 838260 874470 603906 505976 329285 324323 378691 375270 385554 393570 386334 387448 426469 428818 758581 784007 41.25 67.7 2
12:39:05 2023-09-28 446590 448077 99743 97268 161283 166327 173178 172783 103917 101476 125624 125301 152382 153597 479827 517002 1247782 1226593 468602 494016 141572 121920 145450 146515 173102 172034 158764 160061 99645 101438 318837 290906 834797 838857 230856 228472 303782 306442 368803 356409 364638 367507 370020 376532 336516 377886 838816 875549 608259 509006 329577 324780 378943 378740 385247 391188 387432 387411 427774 425384 750511 788548 41.25 67.7 2
12:39:06 2023-09-28 451052 445269 99630 97096 161684 165841 173231 172406 103731 101404 125448 125023 152483 153666 477602 519307 1245090 1220255 468530 491431 141739 121920 145279 146860 172826 171793 158393 159460 99645 101265 324938 291496 830545 843729 230462 227729 304245 306226 367731 357555 367188 366919 370020 376268 338315 378570 837594 872923 598263 505617 328464 324816 378050 377847 385303 394150 387707 387267 428886 425207 755757 788437 41.25 67.7 2
12:39:07 2023-09-28 449345 447541 99707 97096 161629 166304 173076 172887 103917 101443 125553 125402 152517 153700 477638 514555 1250443 1237117 474106 494090 141704 121920 145313 146826 173378 171829 158898 159206 99747 101265 322582 287968 833471 838118 231180 228437 302363 306766 368225 358058 363830 367543 369907 374578 338588 376816 837002 883515 606809 510556 329161 323830 380906 376434 387294 390604 387157 390299 427373 429765 750933 785715 41.25 67.7 2
12:39:08 2023-09-28 449212 446724 99903 96798 162494 165505 173940 172029 103903 101126 125693 124990 153289 152781 477674 517952 1239799 1224149 480059 494753 141832 122256 145548 147166 173084 169673 158326 160129 99682 101405 322805 290637 839483 843729 230320 229007 301410 306694 368249 356409 364969 365161 369942 376268 336551 377350 835850 875503 599618 507413 330512 322287 379015 378704 385518 392395 385204 390299 427067 424980 760740 787428 41.25 67.7 2
12:39:09 2023-09-28 451683 445684 99841 97268 161941 166188 173352 172406 103836 101230 125536 125056 152902 153559 477710 510956 1242949 1227818 474179 491894 142139 121753 145786 146619 173810 169078 159185 159212 99849 101125 323517 288455 840014 843729 229746 228437 303320 306766 365456 356981 366631 365268 370020 373457 338113 377886 838855 874470 609709 505976 330044 324323 379015 375270 385247 393570 386061 387448 424034 425313 759659 786310 41.25 67.7 2
12:39:10 2023-09-28 446483 446938 99429 97297 161727 166478 173660 173472 103989 101443 125659 125508 152872 154093 480268 519161 1248520 1230443 472028 491395 141310 122425 144983 147784 172277 172418 158141 160191 99816 101405 325891 291712 824645 841306 230265 228242 303320 306226 369398 358058 363280 366110 370020 376797 336551 375347 838852 874433 605360 510556 329577 324058 378713 378776 386713 390021 386061 387375 427738 426951 750400 786218 41.25 67.7 2
12:39:11 2023-09-28 449859 448085 99429 97265 161516 166607 173231 173162 101373 101578 125413 125435 152517 154196 477710 518574 1250170 1227818 468638 491431 141773 122088 145748 147304 173102 172070 158426 159494 99645 101405 325891 291787 832671 842535 230497 227729 303036 305759 368538 355909 363280 366403 370020 376268 336009 376812 838852 878020 608259 509762 329344 324780 378374 378704 387129 390903 387247 390651 430101 425136 748965 790794 41.25 67.7 2
12:39:12 2023-09-28 447470 448257 99912 97326 162176 166038 174217 172372 103870 101264 125957 124990 152668 153205 481201 517002 1246416 1235358 479583 492851 141808 122172 145651 147304 173378 171829 158912 159494 99816 101438 322465 291084 835612 838857 228844 228472 302363 305759 367107 359427 363536 366544 370020 374649 338588 373374 837072 889158 603910 509042 330512 322849 378943 376470 387948 392167 384006 387411 427675 428064 759120 787428 41.25 67.7 2
12:39:13 2023-09-28 448175 448300 99557 97290 161624 166374 173352 173438 103660 101578 125588 125469 152517 154196 481164 513986 1249760 1239762 474544 492504 141773 121920 145347 146895 173378 171829 158937 159460 99882 101438 319583 290227 839647 837635 229746 228083 301445 306730 366591 357555 360654 366691 369354 373768 339657 375383 839266 884437 606809 510447 330512 321822 378835 376255 385989 389404 385477 387484 427072 425946 753608 785924 41.25 67.7 2
12:39:14 2023-09-28 450799 446987 99732 97124 162494 166327 173905 172971 103836 101230 125833 124990 153042 153205 481164 522957 1241453 1218519 477767 494000 141640 122256 145305 147578 173222 172105 158426 159494 99747 101438 325891 293468 827923 847325 228998 227729 303356 304506 367695 357519 366113 364138 368907 375475 339657 375640 839451 877399 603906 505617 329577 324262 376335 377000 385590 393606 385477 385834 428437 425313 758581 789670 41.25 67.7 2
12:39:15 2023-09-28 449776 450093 99557 97293 161512 166863 173506 173749 101518 101831 125799 125748 152415 154591 481735 513842 1254004 1240533 472057 492887 141773 122088 145786 147200 173792 171829 158898 159460 99882 101335 322582 290588 837375 838227 229782 227729 302621 306694 365491 357519 360654 365340 369284 374052 336551 375072 838855 882200 603906 510593 329577 322813 379015 375306 385554 388859 385168 387484 426469 425313 751208 787083 41.25 67.7 2
12:39:16 2023-09-28 449766 450450 99634 97425 161663 166875 173386 173473 103765 101437 125693 125435 152940 154196 481881 518574 1259703 1235321 468530 493616 142040 121920 145821 146895 173966 171864 159185 159460 99882 101265 324693 290637 845360 842535 230104 226287 302823 306478 365456 357555 363866 366955 369984 372375 337059 373976 838852 885518 606809 504643 328145 324816 378979 375270 385590 390939 387559 390929 423746 426437 749756 788131 41.25 67.7 2
12:39:17 2023-09-28 452407 449496 99941 97366 162303 166700 173905 173161 103836 101437 125623 125402 153118 154308 482599 519823 1239422 1227663 480059 492922 141749 122256 145450 146993 173378 172261 158788 159970 99849 101438 323395 291843 829822 846124 228998 227764 300952 304470 367731 356409 364638 364173 369319 375739 335539 375942 837072 876847 608259 504607 330512 321477 379015 378171 384976 391808 383119 387448 428401 424132 761063 788548 41.25 67.7 2
12:39:18 2023-09-28 450940 459435 99732 97290 161692 166025 173819 173092 103870 101404 125570 125315 153042 153948 482635 513826 1245090 1229567 476643 494000 141842 122088 145786 146895 174001 172141 159185 159494 99882 101405 323167 288523 847173 846124 229033 227535 301410 305866 365527 355873 364675 364720 370020 372375 337666 375989 836815 880327 601047 507413 330044 323100 378871 376255 384221 391941 385021 387448 426143 424260 759033 788511 41.25 67.7 2
12:39:19 2023-09-28 449462 450979 99699 97326 161688 166758 174095 173783 103765 101404 125693 125469 153008 154196 483354 523000 1252495 1231702 475999 495080 141580 122425 145450 147232 173257 172489 158426 160481 99678 101719 321724 294578 826965 841343 229033 227376 302292 303865 368544 358634 362731 364173 368871 375739 337568 372811 838888 880327 605360 509042 328646 323830 375507 376434 387330 390057 384895 387757 425424 426677 754793 788325 41.25 67.7 2
12:39:20 2023-09-28 453472 451165 99765 97357 162068 166607 173904 173802 101689 101342 122699 125614 153293 154342 483208 516749 1246490 1231245 477547 495429 142238 122088 146023 146895 174243 169673 159881 159494 99849 101438 325874 292018 844119 846124 228518 227376 301091 305436 364907 357268 365005 364173 370020 372043 339657 375676 838855 882013 612609 507054 329577 323242 378374 374146 384976 392466 384623 387339 423673 424980 758838 786310 41.25 67.7 2
12:39:21 2023-09-28 450606 450979 99932 97290 162214 166607 174217 173457 103903 101437 125868 125435 153535 153734 483391 521405 1249555 1231740 479804 495850 141976 122425 145855 147027 173931 172297 159185 160225 100020 101438 326844 292909 841337 845524 228323 227729 302363 305637 365235 358634 365781 363627 370020 372411 341010 373976 838260 881722 599618 507054 330044 324514 377841 374146 386441 392466 384314 389818 423516 428818 762796 787317 41.25 67.7 2
12:39:22 2023-09-28 454080 450796 99876 97395 162562 167272 173801 174165 103803 101578 125658 125989 153289 154695 483245 519883 1250647 1229567 472731 495778 141907 122425 145651 147509 173689 170114 159185 160003 100089 101649 323749 292845 854745 845940 229069 226989 302399 305293 367695 355374 362731 365340 369759 374649 340735 375108 841302 879264 606809 510593 328646 323866 377769 378135 386307 389439 386061 386758 426544 422831 749696 790598 41.25 67.7 2
12:39:23 2023-09-28 464514 451944 99907 97432 162146 167260 173905 173836 103836 101578 125798 125608 153467 154518 484760 522191 1252222 1226908 473771 495850 142144 122509 145855 146958 173740 172418 159185 160191 99987 101438 324203 293740 834772 847667 229033 226287 303983 304757 366555 355339 365770 366075 368835 374017 334530 376245 842886 876261 602477 507192 328500 324600 377058 376255 385486 391595 386114 388675 427072 424002 755902 787926 41.25 67.7 2
12:39:24 2023-09-28 447919 452297 99907 97432 162405 166840 174638 173438 101635 101308 125798 125522 153501 154196 485915 519307 1252222 1240645 481169 495850 138330 122425 146504 147715 174174 172382 159372 160191 100125 101719 326844 292845 841996 843729 228288 227694 302525 305723 366555 358562 360582 363011 370020 373732 335938 371614 839451 889678 601010 510556 330512 322777 378871 376134 387566 389986 383082 387110 426469 427178 759659 788548 41.25 67.7 2
12:39:25 2023-09-28 450806 450904 99968 97423 162142 166944 174182 173750 103836 101578 125833 125729 153361 154553 486245 519307 1252458 1240080 479390 495814 142005 122256 145955 147612 173931 172297 159185 160225 100158 101719 325638 292845 837842 843729 230350 227484 303013 305902 366964 357376 360438 366581 369875 373243 338696 372556 839340 885506 605360 513218 330278 321477 378799 376362 386641 388824 383119 387339 426288 426544 755683 788548 41.25 67.7 2
12:39:26 2023-09-28 455697 450868 99899 97423 162440 166607 174495 173438 103870 101547 125833 125402 153501 154162 485484 523108 1247816 1221575 477616 495886 141971 122763 145752 147715 173896 172695 159295 160481 100056 101719 323984 295136 835079 850412 227545 226989 302788 303865 367695 358046 364896 365028 367727 374614 335974 373866 838547 879484 606809 506694 330044 323794 376035 376434 385518 392395 383119 387610 428098 427607 762796 791772 41.25 67.7 2
12:39:27 2023-09-28 453620 453577 99628 97858 162043 167776 173766 174443 103922 101758 125764 126023 153255 155485 485864 520005 1261494 1241881 474142 499726 142623 122593 146227 147509 174521 172297 159473 159970 100330 101438 326844 292845 852738 846124 228998 226417 302788 305759 365164 357519 363500 366075 367404 371747 336516 373338 841302 887162 606809 510994 327609 324780 378338 374971 385554 391188 386314 386722 423926 425278 751467 788548 41.25 67.7 2
12:39:28 2023-09-28 449864 451165 99899 97428 162214 166875 174495 173836 103870 101578 125868 125608 153535 154509 486282 526103 1257914 1236200 478372 499274 142005 122509 145989 147715 173931 172489 159295 160907 99849 101719 328512 295346 831980 843729 228288 226287 303249 302941 366298 358598 362695 364138 367168 373492 336516 372176 841302 888036 603906 511758 329321 324371 375892 375690 387114 389844 384095 387187 423818 426619 754533 787926 41.25 67.7 2
12:39:29 2023-09-28 457508 453450 99978 97366 162502 166840 174147 173836 103803 101404 126045 125435 153535 154196 486245 518574 1248668 1229917 479124 495850 142238 122340 145989 147509 174209 172418 159439 159970 100158 101438 325638 292576 845360 849810 228288 226796 302193 306442 368225 355339 363830 363882 370020 372304 336786 374404 838260 880510 608259 507413 329577 322323 378461 376398 383214 391188 384241 387411 426469 424386 758581 788548 41.25 67.7 2
12:39:30 2023-09-28 457503 453713 100070 97460 162440 166910 174495 173871 101571 101578 125903 125642 153501 154445 486282 518574 1250170 1231702 479464 495886 142272 122256 145985 147509 174487 172105 159473 160191 100364 101438 324453 291763 846195 849810 228093 226287 301197 306370 367807 357914 363941 366062 369839 371085 337189 375429 839340 883009 601047 507413 329577 322849 378749 375127 383107 391152 383969 387375 423962 426025 760740 788548 41.25 67.7 2
12:39:31 2023-09-28 451052 453713 99870 97460 162552 166910 174495 173992 103870 101578 125833 125729 153966 154695 486971 527664 1254310 1233529 476688 498801 141855 123422 145513 148197 173412 172802 158898 160994 99816 103591 324453 295346 833312 845524 230079 226252 301445 302941 367731 357519 360582 364138 367762 374614 335503 369524 840039 879163 603366 510556 328646 322813 375471 377265 386713 389702 384278 387610 428280 425313 754551 792373 41.25 67.7 2
12:39:32 2023-09-28 458463 453427 99970 97358 162322 167120 174668 173818 104133 101409 122732 125715 153855 154695 486971 516826 1252185 1233529 479804 498801 142471 122256 146871 147027 175079 172176 159982 159936 100502 101438 325638 292995 850709 850448 228093 226287 303050 305975 366913 356123 364380 363082 368835 370118 334459 374743 839451 881976 603906 507054 329344 322813 378749 374110 383214 391773 383119 387303 423890 422501 759375 787988 41.25 67.7 2
12:39:33 2023-09-28 462125 453713 99899 97428 162700 166875 174530 173992 103870 101578 125868 125642 154030 154695 487662 519919 1252458 1233529 481169 498801 142644 122425 146261 146958 174922 172297 159948 160191 100158 101719 326844 294312 844520 847900 227580 226287 302621 304757 366923 356445 364638 363011 368316 370118 334530 373538 839451 879126 601047 507192 329088 322526 379272 376232 383107 391666 382973 388675 422482 424954 762907 788548 41.25 67.7 2
12:39:34 2023-09-28 453546 455058 99903 97493 162624 167811 174460 173992 103693 101578 125833 125995 154005 154729 487662 523000 1254310 1235321 477694 498837 141971 122593 145786 150137 173931 172802 159439 160849 100192 101860 326844 294539 833014 847325 229698 226252 301868 304328 368249 356409 360582 364138 368575 374614 336786 371651 841302 879453 612738 512076 327818 322849 377468 378135 385211 388824 384278 386106 425875 424017 750795 790832 41.25 67.7 2
12:39:35 2023-09-28 456239 454996 99757 97493 162727 167682 174460 174304 103836 101789 125868 125883 153889 154798 487662 523072 1254310 1233529 476944 500248 142173 123271 146227 147715 174243 172524 159439 160515 100192 101719 328631 294509 839395 847936 230024 225902 302835 304506 367408 357408 360366 365161 367583 373017 333767 373192 844234 877874 604816 510411 328341 322813 376672 377567 385486 387595 384822 387610 427675 422394 750674 791809 41.25 67.7 2
12:39:36 2023-09-28 450602 454354 100070 97432 162734 166875 174896 173438 101495 101404 125938 125435 154278 154445 488354 523000 1250375 1237117 481785 499931 142272 122763 146054 147715 174365 172524 159473 160515 100192 101719 327526 294509 839553 847936 227351 226287 301410 304328 365228 358598 363536 364512 368575 372340 336245 371383 838260 887162 606809 507413 329577 322550 376672 373847 386405 391773 381965 385021 422625 424682 762253 788288 41.25 67.7 2
12:39:37 2023-09-28 453236 454675 100107 97298 162734 166875 175053 173750 101527 101404 125991 125435 154278 154196 488354 522191 1250412 1237117 483222 499578 142272 122796 146054 149998 174365 170629 159779 161081 100301 101968 329998 294927 848605 848528 229049 226147 301268 304185 366292 358598 363280 364512 368280 372198 336245 369222 839451 888419 614209 507266 330044 322323 376672 374110 386133 391773 381928 385021 422661 424647 761063 787988 41.25 67.7 2
12:39:38 2023-09-28 466102 455640 99903 97489 162214 167448 174182 174582 103836 101578 125658 125849 153535 154764 487662 523108 1254347 1231702 476710 500320 142075 123271 146013 147990 174487 172767 159988 160515 100192 101719 325638 294656 842031 847973 228288 225552 301445 303901 366262 354273 360582 365006 367727 372340 333911 372811 841302 878221 605360 510159 327818 324880 378505 377243 384941 388410 384131 387573 427603 423894 753608 792157 41.25 67.7 2
12:39:39 2023-09-28 452334 453599 100078 97428 162764 167131 175315 173836 103980 101264 125973 125435 154527 154591 486544 523036 1253384 1238879 483258 500320 142272 123304 146261 149998 174556 172524 159507 160515 100330 103448 325874 294509 837211 847936 226841 226287 302193 303543 365491 358598 362731 364512 368316 371818 335503 369416 839451 883447 605360 507413 329577 322490 377238 374146 386441 391188 381353 385834 422374 425278 761100 787988 41.25 67.7 2
12:39:40 2023-09-28 450796 455640 100070 97298 162994 166875 175053 173734 103870 101300 125903 125608 154137 154445 485859 525223 1250683 1239762 483258 498837 142277 122593 146058 147437 174521 172489 159473 160515 100192 103415 326844 295001 839088 846702 226173 226252 300495 304277 365491 358383 362477 363780 367511 371641 338237 369271 839377 886023 606809 508856 329468 322548 376636 374146 385554 391188 381244 387647 423660 424420 761100 788548 41.25 67.7 2
12:39:41 2023-09-28 459394 453812 99765 97460 162206 167682 174339 174582 103803 101578 125693 126197 153569 154798 485859 526140 1254347 1231740 477694 501064 142272 123337 146023 149998 174365 170629 159473 160515 100364 103558 327526 295136 840701 852150 228288 225552 301445 303865 365527 354273 360654 364685 367174 371783 333875 373638 841302 878020 606809 509042 327646 322849 376636 375834 384323 388859 384586 387647 426433 424002 752351 790869 41.25 67.7 2
12:39:42 2023-09-28 453558 453176 100112 97460 162244 167917 174495 174617 103765 101474 125868 125849 154030 154764 486201 527664 1254347 1231702 477018 501419 142272 122763 146261 150033 174521 172560 160068 161081 100301 102109 328631 295346 838990 852553 228147 225378 303013 303722 366412 355161 363561 364173 366658 371783 333622 373757 841265 875503 612609 507413 326359 323279 376371 375270 382069 389439 384859 387060 423998 423704 753459 788557 41.25 67.7 2
12:39:43 2023-09-28 454435 454207 100070 97456 162768 167295 175109 174304 103870 101507 125903 125675 154278 154729 488479 523000 1254310 1241918 483222 500320 142173 122593 146261 149998 174521 172524 159948 160737 100192 103591 329998 294927 844468 847325 226173 226252 302193 304578 365491 357519 360474 363998 368316 371227 336786 369083 839451 888481 609795 510593 329824 321549 377518 377299 386461 389298 380670 387204 423818 425774 760666 790195 41.25 67.7 2
12:39:44 2023-09-28 461189 455586 100217 97464 162734 167448 174495 174408 103798 101544 125921 125815 154030 154764 489979 528711 1254347 1230443 477731 501064 142235 123304 146261 147472 174521 172560 159473 160883 100364 103448 326844 295420 858360 852897 227580 224855 301091 303829 366041 354770 363830 364138 365558 371783 335836 373638 841302 874307 604978 507413 327378 323794 376071 374971 382033 390021 384314 387060 423998 423704 755757 788557 41.25 67.7 2
12:39:45 2023-09-28 453904 454530 100215 97489 162734 167448 174931 174461 103870 101507 125903 125849 154313 154764 486652 527290 1254310 1229567 479464 501810 142075 123507 145918 148197 174521 172995 159540 160917 100192 103520 329998 295346 842974 854106 227193 224855 301091 302977 366591 356409 364126 366026 366336 372056 335764 372665 843035 875357 608259 507303 327464 323651 375364 375234 382677 391223 384006 386217 423854 424002 759537 789712 41.25 67.7 2
12:39:46 2023-09-28 454204 457540 100188 97489 162695 167448 174565 174617 103693 101578 125868 126090 154030 154798 489246 521456 1257914 1246416 482538 501455 142354 122763 146296 150033 174922 172560 160016 160737 100578 103415 333874 294509 845037 847325 226876 225587 301303 304793 365164 356409 359967 363047 368871 370966 335836 369452 838816 883447 603906 512875 328646 320896 378676 375270 384094 387394 381965 386178 423591 422761 755720 786254 41.25 67.7 2
12:39:47 2023-09-28 457322 456289 99765 97793 162435 167950 174495 175018 103693 101578 125693 126298 154030 155766 486652 522227 1260808 1246416 478408 499920 142450 123389 146261 147472 175079 172802 159948 160515 100646 102109 325638 294491 864728 848528 227828 227584 299479 304326 364765 356302 360366 364976 368835 370118 336311 369452 843035 884291 605360 512545 327646 321573 378655 376765 384364 387088 382864 386142 423890 422849 751932 787405 41.25 67.7 2
12:39:48 2023-09-28 458549 455617 100455 97432 163551 166945 175648 173750 103970 101441 126096 125435 154561 154695 486724 528439 1246416 1231740 485731 501810 142075 123573 145821 150311 174243 172909 159439 161319 100364 103696 332164 296186 834620 852897 226173 226287 301339 302977 367401 355611 360618 362971 367762 372375 333947 369524 839179 878020 603906 507571 329577 320825 376371 376713 385486 389192 378384 387573 426324 423966 764270 793049 41.25 67.7 2
12:39:49 2023-09-28 458760 454557 100107 97493 162986 167448 174774 174426 103726 101578 125903 125849 154420 154764 489514 523000 1250045 1238324 483188 503158 138561 123474 146020 148353 174904 168508 160358 161149 100402 103591 328751 293492 845017 854106 229049 225413 299095 304721 365456 354273 360618 365028 368871 370153 333839 371651 838855 874470 606809 504643 328414 320860 377482 375306 382033 389439 381965 386142 424034 422486 760199 788557 41.25 67.7 2
12:39:50 2023-09-28 454200 454561 100112 97529 162734 167682 175088 174617 103760 101507 125938 125883 154420 154798 486724 530409 1258948 1239762 480390 502962 142173 123540 146058 150172 174556 172909 159473 161360 100192 103658 329447 296483 837492 846702 226682 224855 302835 301985 365491 357519 360546 364330 365309 372091 337080 371306 842420 884510 605360 510411 328503 322633 376365 374828 385211 387736 381965 385072 423637 427269 755683 790272 41.25 67.7 2
12:39:51 2023-09-28 461079 454597 100137 97691 163133 167682 175403 174461 101609 101578 125903 125883 154561 154798 486724 521492 1252224 1237117 481785 501810 142575 122796 146330 149998 175394 172560 160238 160515 100569 103415 327526 294238 853462 854106 226173 224855 299655 304864 366393 354273 360654 363998 367762 368979 333875 372184 839451 881390 612738 507413 328414 321870 378749 374146 382033 389439 381965 386178 422625 423737 758838 787368 41.25 67.7 2
12:39:52 2023-09-28 461282 456334 100107 97464 162802 167448 175123 174461 101389 101437 125938 125642 154561 154764 489550 523108 1254075 1236237 481785 501810 142679 122509 146974 147612 175516 172489 160494 160259 100502 103415 329998 295162 851771 855794 228402 225256 300389 304649 365875 355695 363098 364476 366995 368943 333947 371383 838852 883812 618953 507413 328377 321870 376672 374829 385486 390639 381659 387060 421366 424002 761100 788548 41.25 67.7 2
12:39:53 2023-09-28 455271 455916 100078 97497 162730 167682 174565 174617 103726 101578 125903 125883 154454 154833 489514 527290 1257914 1238879 477350 501810 141941 123829 145709 148403 174243 169560 159473 161543 100466 103553 326844 296186 841902 851690 226876 224855 300495 304713 367731 355339 359967 362821 366658 373195 333911 369119 842530 874145 609795 512113 327646 320540 375542 376434 386307 389849 382250 386802 426360 424002 754682 792826 41.25 67.7 2
12:39:54 2023-09-28 460246 457232 100045 98098 162734 167917 174495 175018 103731 101578 125868 126264 154278 155558 489478 529158 1257914 1241016 480711 503012 138873 123644 146192 148334 174904 169423 160102 161149 100540 102109 327526 296186 843676 852897 227193 224820 301021 303794 365456 354237 360510 363847 365237 370944 333297 369524 843164 878790 605360 511677 327609 322777 376035 376362 382033 387666 383119 386512 426469 423406 753459 792938 41.25 67.7 2
12:39:55 2023-09-28 455298 457232 100413 97456 163665 167682 175613 174081 104046 101404 126114 125729 155026 154729 491665 526964 1257021 1239200 486149 502875 142653 123540 146261 147712 175044 173152 159982 160994 100433 103591 329998 296049 846837 851653 227757 225517 299620 303793 365456 358058 360510 362971 367174 370944 336789 370704 841055 888682 603910 511394 329234 322046 376457 375091 385375 389369 378528 387060 422969 422866 763882 789670 41.25 67.7 2
12:39:56 2023-09-28 462537 457232 100074 98024 163015 167741 174530 175140 103836 101578 125903 125883 154386 155480 486724 528067 1257914 1232615 479464 503231 142298 123540 146261 150172 174800 168508 159982 161028 100399 103591 329998 296186 848987 855318 227193 224126 300495 302372 365456 354237 360618 363592 365522 370118 333803 371651 843761 876224 608259 507413 326613 322849 375507 374146 383310 388859 383698 386512 423926 422774 755210 791772 41.25 67.7 2
12:39:57 2023-09-28 461554 458014 100112 97886 163138 167682 175088 174426 103798 101578 126114 125849 154596 154798 490971 531192 1257021 1229567 480087 501425 142505 123540 146261 150242 174957 172909 159507 161285 100502 103625 328751 295543 844899 857674 228402 225666 303013 302763 365349 355981 363098 364992 364760 371015 333839 369452 841302 878129 614209 507192 327573 323531 374382 374971 382641 390629 383119 385344 423926 424002 760080 792938 41.25 67.7 2
12:39:58 2023-09-28 457280 458305 100074 97797 162764 167917 175053 175161 103836 101578 125903 126231 154561 155732 491702 526079 1259840 1249970 482538 503231 142540 123507 146296 150033 175079 172838 159982 161028 100536 103663 328751 295346 844005 847973 226647 224820 299340 304506 364872 356159 359388 363047 367727 369789 333550 369380 840670 887162 604978 513638 327609 321214 377805 374110 383250 386477 382250 388288 425385 423822 755757 790794 41.25 67.7 2
12:39:59 2023-09-28 459594 458664 100005 97793 162474 167917 174495 175687 103765 101578 125903 126264 154420 155766 490242 526592 1267160 1247303 479206 504512 139981 123814 147008 148127 175779 168508 160648 160926 100886 102001 327526 295346 854959 852293 227193 223434 299620 304470 366145 356409 360546 364173 366622 368943 335292 372099 843164 883411 605360 509799 324739 322787 377202 373812 383250 387736 383969 387060 421115 422099 751245 788557 41.25 67.7 2
12:40:00 2023-09-28 461286 458305 100141 97995 162768 167682 175368 174617 103726 101437 125938 125849 154561 155480 492434 527254 1247782 1233566 487565 501425 142272 123914 146115 148410 174521 169560 159507 161543 100433 103625 327797 297002 854976 855318 225946 225552 299340 303119 366849 355303 360582 362971 367174 372043 333767 372401 839266 879854 611341 510305 329504 320197 375928 376255 384941 388682 378348 387060 426168 423406 765033 792723 41.25 67.7 2
12:40:01 2023-09-28 459656 458301 100103 97489 163029 167799 175368 174861 101539 101342 122898 125994 154459 155628 492288 526738 1250332 1238362 486331 504622 142505 123540 146296 147918 174556 171279 160136 161509 100502 103701 327797 295346 846278 858234 227757 224473 298190 303865 365456 354237 360546 363998 367468 370118 332792 369416 839451 874470 614209 507498 328377 319854 377805 375270 383201 387736 378601 385021 423998 422810 763297 790869 41.25 67.7 2
12:40:02 2023-09-28 457609 459413 100107 97497 163108 167917 175088 174617 103765 101404 125938 125849 154811 155264 491702 531819 1267160 1239163 481822 501425 142649 123906 146261 147953 175079 172909 159982 161285 100364 102250 330297 295435 841707 853362 228402 224647 301197 303488 364765 357340 360366 364770 363958 369942 335691 370515 843798 884291 603910 509042 327464 323567 373750 372954 384364 387666 381353 384433 421366 422813 754140 788594 41.25 67.7 2
12:40:03 2023-09-28 462792 457947 100074 97497 162764 167799 175088 174617 103693 101404 125938 125849 154811 155264 492086 523108 1250683 1238287 483222 501461 142540 123540 146330 149069 175114 169710 160238 161028 100569 103591 328751 295136 846313 857052 227757 223503 298398 303543 364907 354237 360294 363998 367504 369530 333261 369452 838855 879185 606809 504643 327609 319890 377769 374146 384127 387701 380779 387462 423637 422486 761637 792210 41.25 67.7 2
12:40:04 2023-09-28 459917 458628 100284 97726 163247 167917 175525 174652 103870 101578 125938 125883 154918 155299 492470 523108 1254347 1239762 483258 503944 139497 123781 147008 148229 175762 173181 160793 160926 100747 101968 330949 295136 852190 857748 227596 224438 300877 304364 363268 356650 360330 363998 367174 367878 332828 373309 840076 881976 603906 507413 327609 320896 377769 373514 383310 387736 380779 387794 421366 422476 760480 787962 41.25 67.7 2
12:40:05 2023-09-28 458028 458664 100103 97489 162768 167917 175389 174652 103870 101404 125938 125883 154811 155515 492142 532085 1260771 1239200 481822 502592 138534 123947 145821 148160 174487 169560 159473 162060 100192 103835 331269 297464 832939 852293 226139 223503 300937 301104 366591 356409 359424 364512 365522 371830 333875 367126 844197 885518 609795 514316 327464 321656 376365 376255 384221 387489 381208 384927 423962 422725 755247 792028 41.25 67.7 2
12:40:06 2023-09-28 459612 460030 100107 97830 162994 167741 175088 175175 103836 101656 122828 126237 155035 156062 492324 532162 1261494 1240608 483569 505732 138587 123914 146261 150381 174556 169526 159507 161441 100569 103625 330961 295543 837617 854106 228240 223503 299585 302693 366591 354273 359135 362214 365522 371783 332756 368269 843798 874145 609795 513218 327111 320540 375507 376134 382641 386512 380815 385964 426469 423704 754140 793190 41.25 67.7 2
12:40:08 2023-09-28 459594 460890 100348 97525 163547 167682 175648 174582 103870 101264 125938 125675 154952 154798 493589 528439 1257914 1239200 486149 502592 142411 123573 146115 148197 175359 173152 160204 161285 100536 103625 330961 294948 849222 854712 227757 224612 301979 304755 366145 359678 360474 362862 365380 368252 335655 370778 841838 886534 605360 507413 327646 320575 375364 374898 383179 389439 378565 386201 422153 422099 763297 789332 41.25 67.7 2
12:40:09 2023-09-28 458143 459624 100510 97691 163710 167811 176034 174408 104090 101446 126149 125729 155095 154798 493939 531335 1259889 1246416 488294 501814 142411 124018 146769 150276 175079 172909 160238 161285 100569 103658 330961 295092 847310 851690 227115 224820 299095 302941 364360 356445 359388 362971 366329 369530 333875 366574 838223 888554 606853 511750 328646 320375 376071 373585 384976 387394 378492 385964 421402 422761 761063 788521 41.25 67.7 2
12:40:10 2023-09-28 463973 460499 100141 97797 163142 167917 175368 175140 103693 101578 125973 125883 155095 155806 492470 532013 1259703 1231740 477652 506017 142540 124018 147219 147986 175079 169457 160392 161475 100435 102143 329998 297663 842575 860187 228079 225364 300460 304012 364360 354273 360366 365028 367065 369495 333568 369452 842567 880813 609709 504377 324739 322586 374382 374110 380625 388859 382595 384762 422661 421550 758581 790869 41.25 67.7 2
12:40:11 2023-09-28 458650 460066 100112 97761 163290 167917 175368 174652 103870 101581 125938 125883 155060 155489 493975 528410 1259370 1249080 486838 501814 142411 123743 146365 148194 175394 172909 160349 161062 100536 103658 328274 295092 849286 851690 227115 224820 300452 302941 364907 355339 358342 362971 366658 369014 333568 366574 838888 892093 606853 513345 328354 320197 376528 374039 384221 386371 378420 386913 422148 423930 759537 788521 41.25 67.7 2
12:40:12 2023-09-28 461443 460030 100107 97789 163142 168270 175053 175175 103693 101578 122832 126479 154785 156533 494032 527555 1263420 1252645 483913 505374 138942 123847 146975 147918 175639 172909 160494 161285 100819 102180 330180 296755 849744 851690 226104 225666 301068 303616 365590 355054 358342 362503 366658 368428 333803 368269 840076 884254 602460 513675 326868 320600 376951 373026 382641 385937 380815 387060 421402 423082 755869 788557 41.25 67.7 2
12:40:13 2023-09-28 461226 461489 100558 97489 163598 167439 176122 174582 103903 101057 126184 125469 155310 154729 494712 535168 1250647 1229917 488331 502592 142272 123743 146261 150311 175079 169560 159982 161577 100536 103730 332241 297428 841052 857089 225837 223503 300740 301736 365242 357408 360438 360713 363738 370012 333117 371454 842436 881722 594794 507413 328377 321835 373821 374828 384396 389404 378528 384145 423627 423154 764454 790906 41.25 67.8 2
12:40:14 2023-09-28 462761 459778 100518 97691 163710 167612 175946 174408 101539 101235 122862 125595 155031 154764 494712 532121 1254896 1231320 486926 503336 142342 123947 146561 148506 174556 169560 160324 161577 100536 103692 329998 297428 842128 858946 227168 223469 302014 301068 365491 355090 360582 360857 363335 370118 332792 367974 838852 879453 603366 507413 327646 321799 373226 374181 382069 389464 378528 384182 423293 422810 762721 792028 41.25 67.8 2
12:40:15 2023-09-28 459543 460102 99940 97997 162768 171280 174565 175736 103693 101578 125903 126506 154596 156305 493975 525739 1267160 1248446 483258 502592 138751 123540 146669 147986 175674 169962 160837 161821 100780 102001 327165 296681 847315 852150 227757 223400 300986 302585 363304 355054 358342 363998 366479 368650 333803 368233 840707 888124 605360 513675 326649 320019 376672 373026 382069 385363 378601 387060 423498 423406 757486 787999 41.25 67.7 2
12:40:16 2023-09-28 461226 459917 100009 98270 162883 171796 174495 175757 103660 101578 125868 126479 154364 156340 493975 528902 1267160 1248483 484285 503336 142649 123606 146261 147850 175639 172909 160494 161319 100603 103587 331923 295020 849859 851690 227435 223503 298190 303315 363814 355339 358306 363741 366622 367878 333514 367974 841302 886869 586989 514440 327378 320597 376672 372990 382069 385328 378601 386512 422063 423406 756393 788557 41.25 67.7 2
12:40:17 2023-09-28 462700 460066 100451 97529 163813 167682 175964 174339 103903 101437 126008 125815 155285 155524 494696 535670 1255789 1231282 488184 507529 138873 124137 146158 148541 175289 170198 160349 161543 100502 103840 332241 300208 842998 860113 225837 223434 302621 301596 365164 355019 360546 360821 363264 369530 332756 368197 840670 881976 603910 507413 327609 321763 373190 374110 384632 389404 378492 382987 423257 423704 761063 792955 41.25 67.8 2
12:40:18 2023-09-28 461554 462519 100074 98028 162734 171365 175018 175736 103593 101859 126009 126560 154884 156524 494638 528784 1267160 1248409 484591 503300 138942 123914 146669 147953 175604 173116 160290 161509 100675 102283 324663 297103 848527 851653 227435 223434 300616 304566 366663 357914 361043 363925 366186 368252 332612 370252 843035 886650 612738 514367 327246 319819 376636 373514 384941 387548 378492 385834 421330 423704 760253 788557 41.25 67.8 2
12:40:19 2023-09-28 462792 464119 100188 98062 163114 168851 175092 175560 103956 101758 122780 126513 155000 156742 494309 529158 1267160 1253501 481372 504400 140092 123947 146772 150276 176061 173030 160750 161251 100881 103768 332885 296186 858400 852897 226139 223400 299325 302941 363198 355303 359931 363011 365230 369609 333261 367126 841897 889788 603910 512802 324667 320825 376600 372954 382033 385328 381928 386789 420111 422774 751859 787368 41.25 67.8 2
12:40:20 2023-09-28 461554 460066 100417 97485 163809 167682 176210 174582 104013 101474 126079 125849 155276 155480 495413 532085 1250443 1233566 489024 504792 142540 123947 146261 150520 174800 170351 160290 162114 100612 102284 335035 299577 841987 857748 225837 224022 301193 301772 365456 356829 359931 360821 364356 369942 332576 368161 842620 880510 599261 510305 328610 320303 373785 377835 381730 387666 377284 384145 423890 422440 767790 792590 41.25 67.8 2
12:40:21 2023-09-28 459881 459814 100275 97789 163513 168352 175648 175385 103946 101578 126026 126056 155251 156132 496504 530373 1249555 1237117 489024 504436 142649 123947 146261 148401 175044 170099 160204 161577 100675 103801 327655 298374 842026 857089 225837 224438 300566 303740 365491 355041 359931 360857 365522 370083 331749 367938 838510 874109 612738 509006 328646 319335 375471 375270 380892 387666 378154 385927 423962 422143 765576 792028 41.25 67.8 2
12:40:22 2023-09-28 459548 462778 100107 97797 163255 167917 175613 175420 103836 101578 126079 125849 154854 156573 495083 534914 1275042 1246851 481300 507418 139160 123881 146804 148125 175464 171368 160494 161373 100536 103768 330961 298724 848781 854106 225837 225082 300495 301738 365627 355838 359388 363484 365069 367808 333803 369350 843761 883447 611267 511806 324703 322287 373190 372396 383179 387053 381369 382987 418861 424002 751932 790832 41.25 67.8 2
12:40:23 2023-09-28 463936 463823 100384 97793 163513 167564 175613 174966 103803 101370 126079 125849 154991 155766 495449 529158 1250683 1240645 485892 503300 142739 123914 146296 150311 175481 169526 160494 161543 100744 103696 331923 295263 848740 858302 225837 223400 299641 302941 367183 356848 362623 362681 366479 368803 331570 371454 839105 880400 612738 510305 326431 318852 376636 374110 382769 390124 378420 387060 423221 421478 763260 791809 41.25 67.8 2
12:40:24 2023-09-28 466829 462492 100527 97927 163572 167846 175508 175001 104023 101516 122813 125889 155212 155819 496856 528784 1255678 1240645 486002 504828 139064 123914 146977 148436 175885 169928 160905 161251 100881 103591 329704 295976 853237 859554 225837 223400 298190 302977 363233 353175 360474 362971 365487 366712 331480 368788 838852 883921 615680 508856 327378 320825 376672 372919 382769 387666 378528 386512 420040 421514 759913 788557 41.25 67.8 2
12:40:25 2023-09-28 459594 462778 100112 97932 163517 167917 175613 175420 103836 101578 125938 126144 155276 156311 496152 536754 1263493 1242764 484701 507529 142653 124323 146261 148436 175044 170641 160324 162374 100612 102568 330657 298784 839500 855281 227435 225328 301412 302733 366119 356338 358271 362971 366140 370153 333117 368679 843090 881931 609795 514899 326820 320718 373785 375270 383214 386477 380257 384182 423962 424002 756074 793227 41.25 67.8 2
12:40:26 2023-09-28 463854 463873 100413 97928 163513 168388 175455 175595 101539 101578 126079 126473 155310 156166 496745 532085 1263493 1240999 482881 504828 138873 124118 146738 150415 175516 169594 160527 161577 100708 103835 334185 297356 846811 857748 227435 223244 299130 301950 365420 353140 358306 363998 364100 369495 330710 367679 843798 880515 611267 512802 324739 320825 374382 375270 382769 386477 380779 385035 423926 421478 754140 793227 41.25 67.8 2
12:40:27 2023-09-28 469858 462773 100619 97757 163848 167917 176210 174617 104013 101404 126219 125849 155561 155515 496210 533672 1264767 1247703 488951 504720 139822 124256 146838 148541 175499 170267 160871 161543 100744 103658 331923 297126 850317 857748 225837 223434 300452 301985 367183 357879 360220 360857 364427 368393 333839 367825 838816 888517 605360 509042 327877 320303 377429 372990 384058 387666 377888 385035 420702 422536 764380 789712 41.25 67.8 2
12:40:28 2023-09-28 459717 463504 100460 97797 163775 167917 176052 174983 103836 101474 125938 125849 154682 155801 496856 528846 1262597 1249970 490067 504828 138942 123914 146669 148160 175639 170065 160750 161543 100778 103801 330180 298449 849021 854106 225837 223434 300137 303740 365849 355303 357731 360821 364938 367843 331749 367635 838816 889421 606853 512875 326856 318887 377700 372990 383250 386172 377320 385344 421034 423750 758801 790272 41.25 67.8 2
12:40:29 2023-09-28 467371 462487 100557 97960 164198 168246 175508 175036 104023 101443 122847 126009 155389 156132 496320 536572 1261494 1233529 483258 507529 138968 124256 146330 150520 175639 169526 160494 161855 100920 103730 333213 297428 842927 862065 225837 227148 299549 301068 364324 354237 360546 363741 362720 367878 331749 368233 843164 878020 603370 507413 324667 322287 373785 373026 382769 387736 380779 383023 421366 420850 760199 792028 41.25 67.8 2
12:40:30 2023-09-28 459579 463431 100348 97793 163483 168270 175648 175578 101293 101578 126079 126177 155310 156201 496856 528067 1263258 1252074 490415 504828 138942 123947 147339 147953 175639 169560 160494 161543 100819 102392 330961 298374 851502 855281 225837 223400 300488 303666 366393 355945 360824 360785 364938 367843 332486 367885 841838 889458 606853 512875 327877 319594 377433 373549 383250 386512 377356 385344 421366 424002 760443 790272 41.25 67.8 2
12:40:31 2023-09-28 461282 464014 100456 97765 163665 167917 175490 175175 101432 101443 126026 125849 155276 156018 496856 529627 1264814 1250258 490067 504828 138942 123947 147390 148194 175639 169560 160527 161577 100881 103801 330180 296268 849859 855318 225837 223400 300566 303310 364098 356159 358271 360785 364391 367551 333261 367364 838816 889421 609795 510556 328145 319819 374382 372990 383250 387053 377320 384726 420738 424002 763297 788594 41.25 67.8 2
12:40:32 2023-09-28 468509 463436 100145 97932 163290 168388 175368 175578 103803 101578 125938 126177 155060 156271 496152 535168 1266573 1238324 485018 504792 138968 124170 146669 148541 175744 169997 161134 161924 100920 103768 331923 297392 845882 860844 227596 224398 299549 301068 364324 352152 360184 364759 362720 367843 330710 368269 843164 878221 605360 508856 324667 320540 374083 373026 381958 387088 381353 383023 421366 420223 756393 792938 41.25 67.8 2
12:40:33 2023-09-28 468500 464086 100552 98125 163551 168388 175929 175455 103870 101578 126114 125883 155595 156271 496856 537513 1259804 1233566 483258 504900 142679 124237 146772 150555 175639 170099 160527 161577 100811 103835 335399 297464 862717 862065 225837 227219 301303 302880 364360 354273 360582 363741 362212 368685 331193 368233 842530 878790 612791 507413 324667 321835 373785 372990 383039 388551 378637 383023 421402 420886 762441 793012 41.25 67.8 2
12:40:34 2023-09-28 459485 465259 100447 98195 163602 168627 175894 175490 104023 101510 122813 126163 155173 156384 497450 531785 1266890 1252036 490415 504900 139072 124170 146930 148611 175639 169594 160527 161577 100708 102284 328631 296196 851771 854712 225837 223400 297738 302160 363233 355339 357193 360821 364427 367260 331462 366818 838852 889495 615854 512838 328145 319792 374382 372954 383214 385902 377320 384762 420747 424002 760524 789712 41.25 67.8 2
12:40:35 2023-09-28 464372 463759 100145 98028 163433 167917 175490 175455 103836 101578 125938 125849 155345 155766 496856 536754 1261494 1233566 482503 504900 142610 123947 146330 150345 175639 170099 160494 161577 100811 102392 332164 299364 850317 862635 225837 224083 301303 302880 366145 355894 360366 363889 362578 367808 331516 368233 842567 876151 598440 507413 324595 320896 373226 372954 382192 387088 380779 383023 421366 419008 758996 792975 41.25 67.8 2
12:40:36 2023-09-28 467964 464702 100456 98029 163251 168388 175490 175736 103693 101578 122662 126197 155418 156236 496856 535960 1262965 1239762 482503 504900 142610 123947 147014 148334 175639 169457 160527 161577 100881 103835 331803 297392 848491 860761 225837 223768 300452 302880 364069 354889 359424 363998 363009 367586 329746 368233 843761 878790 603906 509006 324631 320860 373785 372990 381958 386207 378637 383565 420738 419008 755683 793227 41.25 67.8 2
12:40:37 2023-09-28 459543 464073 100451 97822 163813 167917 176210 175175 103870 101404 126061 125883 155595 155801 497561 531747 1261665 1251309 491313 504684 139756 124658 146873 148645 175779 170538 160905 161958 100747 102534 341427 297320 851771 855318 225837 225348 300307 301914 363778 356159 358019 360821 364284 367586 332522 367078 838852 891103 599560 512149 327646 319370 374417 372954 383250 386207 376789 384182 420774 423704 763297 790272 41.25 67.8 2
12:40:38 2023-09-28 461295 465071 100484 97822 164201 168352 176175 175175 103765 101578 126149 125883 155453 156018 495557 532013 1259840 1246416 486593 504900 138873 123980 146330 150311 175639 170065 160527 161577 100811 103835 334185 297392 850202 857139 225519 222745 300877 301068 363268 355873 358306 360785 363299 368763 332792 366818 838816 888554 609795 509042 327549 319630 374382 372396 383214 387053 377054 383852 419816 423406 764996 788557 41.25 67.8 2
12:40:39 2023-09-28 468111 463180 100318 98128 163538 168785 175402 176017 101507 101476 123049 126338 155423 156672 498230 536609 1265088 1240645 483222 504936 139038 124151 147078 148227 175639 170065 160527 161577 100569 103835 330961 297140 848491 860844 225837 223768 299095 302666 363268 354639 359388 363998 362177 367295 329711 367162 843798 878093 605360 509042 324595 320860 373785 372693 381689 385937 378637 383023 420738 419008 755683 792065 41.25 67.8 2
12:40:40 2023-09-28 460715 464086 100447 97789 163839 167917 176245 174652 103870 101264 126061 125849 155561 155766 495472 532049 1259877 1245530 486593 504972 139157 124151 146365 150555 175885 170370 160527 161577 100777 103692 341427 299364 849584 859502 225693 224714 300488 301631 365886 356267 359787 360605 363158 367551 332756 367114 838852 888199 623484 507498 326613 319854 374346 373843 385486 387701 377320 384145 418238 422810 765576 788557 41.25 67.8 2
12:40:41 2023-09-28 464844 464711 100529 97988 163740 168352 176210 175455 103870 101404 126096 125849 155389 156058 495594 530445 1259877 1245962 489024 504972 140147 123829 147286 150276 176377 172909 161298 161062 101088 103801 330961 296483 860152 860844 225837 222711 298190 301985 364080 353989 359967 360857 363299 367576 331247 367162 838852 884765 615680 508745 324739 319890 374382 373579 382228 387666 380028 383602 417873 419928 763297 788557 41.25 67.8 2
12:40:42 2023-09-28 459877 463220 100145 97964 163665 168388 175683 175613 103836 101685 126026 126177 155453 156305 495594 537809 1265014 1247703 486618 504720 139064 124256 146192 148956 175534 170606 160426 162477 100574 104199 334875 300126 846371 856531 225837 227184 300877 301841 365164 355303 357229 360929 362212 368838 331749 366521 842567 884655 612738 512512 324703 319890 374240 373549 382641 385328 378492 381833 421366 422810 758581 793227 41.25 67.8 2
12:40:43 2023-09-28 459620 462722 100377 97822 163813 168624 175683 175613 103798 101855 125973 126177 155595 156305 495630 537396 1272787 1246416 484737 507865 139064 123980 147012 150508 176008 170099 160527 161646 100811 103902 330961 300219 849687 855841 225837 227148 301339 300576 362979 355624 358342 360929 361058 366747 332522 367114 845068 888481 611267 510593 324775 321799 374130 374108 382641 385398 378528 381833 418825 421856 755820 792065 41.25 67.8 2
12:40:44 2023-09-28 468111 462722 100484 97960 163809 168789 175929 175455 101635 101342 122828 126163 155492 156419 498267 532162 1258474 1244186 488331 505008 139497 124151 146669 148192 175955 169560 161007 161577 100881 103835 335156 297738 854037 862065 225837 227184 297955 303740 363268 352152 358342 360893 364427 366747 329213 366832 837631 874109 612738 508288 327619 318852 376371 373549 382228 386512 377888 385381 421366 419044 761063 790869 41.25 67.8 2
12:40:45 2023-09-28 468111 463185 100451 97956 164066 168388 176210 175175 103693 101334 125973 125883 155561 156162 495630 532049 1250683 1238320 491811 504972 142610 124270 146330 150380 175639 170370 160382 161611 100811 103902 331923 297464 845650 862065 225693 223055 297847 301068 364943 353175 358342 360567 364427 368428 329746 368716 837631 874470 596223 509042 327646 318370 374382 374146 382769 387822 378376 384469 422374 420599 771597 792480 41.25 67.8 2
12:40:46 2023-09-28 464496 465405 100529 98029 163676 168624 175753 175175 103803 101437 125973 125883 155320 156166 497914 538274 1272787 1248192 483113 504972 139064 123829 146772 150102 176131 169594 160784 161431 100811 103692 330961 298988 852561 855841 225837 223140 300877 301033 365037 355054 358342 362971 361093 365655 331516 366748 843798 883447 611267 510196 324138 321573 375791 373579 380928 386207 378637 382139 417580 423140 751932 790309 41.25 67.8 2
12:40:47 2023-09-28 467449 464995 100455 97997 164070 168388 175929 175736 103726 101507 125973 125916 155595 156053 495666 536754 1250683 1235649 493877 507575 139064 124633 146871 150871 175534 170572 160392 162217 100677 104165 331803 299745 863157 862065 225657 223210 299357 302880 365057 353670 358306 359988 363299 368979 330335 368716 838223 874433 604816 509799 327682 318852 373261 374146 382769 387858 375887 383873 422328 420294 767827 793190 41.25 67.8 2
12:40:48 2023-09-28 465359 463180 100726 97793 164408 167917 176510 174617 103903 101090 126184 125642 158554 155515 495666 537809 1259703 1233566 488752 505008 138968 124270 146330 150589 175639 170370 161047 162095 100915 103830 335156 299890 849614 863287 225519 223768 299340 300541 363814 353989 360510 360627 361129 367586 329782 367895 841338 874145 611267 507413 324703 320468 372145 372954 380625 387701 378190 381833 420111 420921 761711 793049 41.25 67.8 2
12:40:49 2023-09-28 466169 463470 100141 98161 163551 171315 175367 175981 104032 101690 122795 126493 155423 156707 499329 533147 1268814 1257119 487373 504900 139497 124151 146873 148160 175920 170469 160973 161543 100881 103801 329346 296268 854739 855924 225837 223768 297955 303310 364852 353954 359291 362935 364100 365620 330442 367895 841265 886169 611267 513638 324667 321202 375435 374108 383310 386294 378190 384998 420850 420814 756319 788521 41.25 67.8 2
12:40:50 2023-09-28 461099 463443 100388 97964 163513 168624 175648 175722 103769 101578 125903 126144 155526 156489 495630 535188 1263493 1252036 490493 507865 139064 124189 146772 150520 175639 170065 160716 161543 100778 103801 334185 297428 848080 857748 225202 222522 297703 301723 363198 355339 358019 359662 363264 366712 332995 365634 839451 888517 608324 509042 327074 318852 374346 371839 382069 386477 379452 383581 421854 422486 764812 791921 41.25 67.8 2
12:40:51 2023-09-28 469366 465400 100414 98164 163607 168860 175438 175946 103841 101544 126079 126264 155561 156568 499684 538274 1263530 1238287 484445 508833 138968 124151 146977 150486 175639 170251 160861 161948 100881 103873 330961 297500 850546 863899 225837 223140 298607 300541 363198 354889 361556 363484 361093 366712 328715 367090 843761 878994 615680 507498 324367 320339 373190 372657 381472 385902 378565 382643 420075 418643 756356 792918 41.25 67.8 2
12:40:52 2023-09-28 459809 463443 100590 98024 163839 168388 176175 175420 103836 101474 126149 126056 155595 156166 495666 532121 1261665 1248192 490876 507575 139981 124223 147008 148677 175499 170031 160905 161958 100989 102709 334185 297284 851119 858265 225202 227467 297703 302917 365886 357914 358235 360205 363009 366712 331749 365747 838816 889809 609795 509762 326868 318887 374048 372396 382910 386477 376983 382987 418861 422774 764417 790272 41.25 67.8 2
12:40:53 2023-09-28 462761 464412 100663 97928 163844 167917 176479 175280 104166 101300 126219 125849 155595 155766 500321 535168 1261665 1249970 491222 507865 140837 124270 147322 149277 176008 170065 160750 161577 100881 103835 334185 297428 850443 857052 225202 227148 298383 303147 362689 355303 358019 359662 362684 369017 331749 365930 838816 890438 609795 509042 326613 318852 374048 374108 382069 386477 376152 383296 418825 422440 765539 789675 41.25 67.8 2
12:40:54 2023-09-28 469839 463398 100141 98132 163517 171520 175175 175981 101657 101308 122813 126237 155354 156672 499684 538201 1266890 1240533 484555 507684 139855 124356 146875 150555 175872 170504 161317 161543 101021 103945 331923 297464 850546 861954 225837 223140 298154 300541 363198 353562 358306 363484 361129 366712 328680 366832 844160 877399 614209 509366 324066 320339 373190 373925 381150 385293 378528 382373 418861 418314 758005 792590 41.25 67.8 2
12:40:55 2023-09-28 470506 467343 100128 98124 163517 171280 175333 175736 103731 101544 125868 126264 155561 156777 495666 537513 1263530 1242801 486112 507865 138942 124237 146669 148194 175639 170099 160895 161577 100881 103835 327655 297140 848294 859590 225837 223611 300349 302415 364360 354639 359036 360893 361129 367843 328680 367114 842530 874109 618840 513602 324631 319594 373190 373847 382228 386566 378190 382695 422338 419937 758027 793079 41.25 67.8 2
12:40:56 2023-09-28 464447 466458 100628 97929 163710 168352 176281 174966 104133 101196 126149 125883 155595 156267 500395 536572 1261628 1246416 490110 508420 139564 123947 146977 150520 175639 170099 160527 162087 100778 103835 334185 297500 853190 860808 225043 223768 299641 300576 364080 355303 359388 360205 362494 367576 331480 366448 838816 889048 611267 508856 324703 318852 373750 373052 380928 387053 376753 382950 416340 421514 765576 788521 41.25 67.8 2
12:40:57 2023-09-28 468554 464818 100137 97956 163517 171520 175613 175736 103660 101544 125938 126473 155595 156672 495702 538274 1267160 1245530 487220 507865 139690 124599 147078 148641 175639 170572 160905 161992 100953 102426 334185 299942 852742 862022 225837 223454 297703 302451 366923 355533 359801 360821 361129 367878 328680 366781 842384 874109 609428 514403 326395 319819 376061 373812 382769 386294 377888 382680 422292 419937 755210 793227 41.25 67.8 2
12:40:58 2023-09-28 465232 468038 100532 97999 163740 168624 175648 175700 103803 101622 126255 126264 154897 156777 495702 539397 1268962 1247303 488331 509374 142610 124389 146296 150834 175516 170641 160494 162580 100536 104046 329811 302359 840935 857052 225519 223768 299568 299210 367183 354237 357193 360821 361129 367878 329746 364495 841302 884619 603910 512875 324667 319819 374729 372990 381766 384183 377320 381221 421366 423438 757877 793190 41.25 67.8 2
12:40:59 2023-09-28 469440 466650 100447 97956 164101 171236 176210 175420 103765 101308 122979 126029 155787 156424 498397 531458 1261457 1245962 488914 507684 140081 124118 146977 150311 176131 170099 161007 161855 100992 103768 332885 296203 855765 863287 225015 223768 297955 301950 364080 354639 358306 360821 363299 367317 328680 368716 838186 881840 603366 507498 324703 318887 375507 374108 381150 385902 377320 384762 418825 418349 761026 790869 41.25 67.8 2
12:41:00 2023-09-28 469435 464769 100451 97928 163813 168388 176210 175736 103836 101404 126149 126056 155966 156305 495702 532085 1254273 1242764 491514 508619 139038 124323 146873 148401 175885 170370 161060 162095 100881 103868 330180 297140 853423 864511 225391 223768 298032 302880 363814 354889 358306 360425 363845 367295 328680 368156 839451 874109 601916 509042 324667 317853 375471 373514 381689 387822 376188 384726 422752 418687 767870 793012 41.25 67.8 2
12:41:01 2023-09-28 464215 466719 100489 98033 163740 168624 175753 175403 101314 101409 126149 126144 155595 156493 495702 540454 1278021 1249970 484664 509411 140081 124289 147437 150311 176377 170099 161264 161577 101054 103835 331923 299219 858361 857089 225519 223140 299095 300541 364080 354273 357480 360893 360553 367317 330978 366781 845031 888517 611267 510593 324102 320540 372109 373579 383310 385328 378492 381221 417252 421514 755247 793190 41.25 67.8 2
12:41:02 2023-09-28 464629 464845 100455 97964 163848 171245 175929 175578 103765 101404 126061 126177 155595 156668 495702 536427 1275500 1249970 483258 509411 140135 123947 147099 148507 176254 169594 161298 161543 101054 103835 333848 299298 855970 858338 225837 222515 297773 305082 364080 354237 357229 362971 361093 366801 330460 366521 843834 890792 602460 512852 325476 321142 375832 373506 383310 387657 378420 382497 419515 420850 752849 790869 41.25 67.8 2
12:41:03 2023-09-28 468841 465508 100558 98293 163813 168624 175964 175578 103765 101404 122762 125883 155595 156558 499283 537774 1254273 1239762 492338 509374 142610 124356 146296 150694 175639 170606 160494 162320 100778 103902 333213 300988 844398 862065 224533 227184 297847 301170 364324 353140 357731 358580 361164 367551 329177 367078 838816 880665 611267 510159 326613 318370 372109 373026 382228 385328 377414 381833 421366 419044 767827 794709 41.25 67.8 2
12:41:04 2023-09-28 465396 465463 100455 97964 163813 171520 175929 175722 103836 101404 122862 126237 155718 156603 501069 537946 1276295 1249896 484175 509229 140501 124256 147114 150486 176377 170065 161298 161543 101093 103835 331923 297428 873130 858946 225519 222770 300452 302610 363566 354237 357229 362971 360805 366801 330460 366521 843834 889797 609795 510556 323610 321571 373226 373052 383039 385328 378565 381797 417940 420886 751932 790832 41.25 67.8 2
12:41:05 2023-09-28 465359 465975 100488 97960 163809 168388 175683 175578 103765 101404 126149 126177 155595 156271 495738 532121 1272750 1253893 487183 509374 139621 123980 147424 150380 176131 170099 161298 161611 100915 102601 336495 297176 853710 856446 225837 223140 297775 302880 364594 353706 356119 360929 363299 367317 329711 366781 841302 889048 614209 514805 326403 318593 374382 373579 382228 385751 377852 382659 417580 419973 755459 792975 41.25 67.8 2
12:41:06 2023-09-28 468288 465401 100874 97858 164464 167846 176633 174878 104200 101062 123064 125608 156029 155480 499636 540991 1261494 1237117 488677 510131 139064 124356 146908 148436 175885 170641 160784 161889 100847 103940 333213 300417 861297 865738 224885 223140 298642 299210 362979 353140 359388 360495 360014 366712 329177 366781 842530 881022 603910 507413 324631 320339 373975 372396 382228 387088 377320 380647 418861 419928 760554 793263 41.25 67.8 2
12:41:07 2023-09-28 470501 468042 100447 97952 163813 171280 175683 175736 103693 101404 125973 126264 155595 156777 495738 537431 1263567 1240999 486185 510889 139985 124356 146772 150450 176131 170099 161007 161611 100811 103868 331803 300138 848905 862065 225837 223140 299605 300120 362689 353888 357767 362971 361093 365655 327688 368716 843798 877764 605360 511758 325707 320315 375300 374108 378862 387384 378348 381651 418683 417549 755645 793190 41.25 67.8 2
12:41:08 2023-09-28 459953 465867 100561 97927 164335 171259 176210 175175 103765 101264 122862 125956 155595 156498 498578 536754 1262560 1246416 491643 509480 139621 124151 147322 149277 175885 170099 161007 162095 100811 103835 334185 299256 855969 860844 224533 223712 297955 302718 362653 355090 357767 359662 364002 365620 331247 364823 838852 892313 611267 509927 324739 318852 373226 373052 381498 386477 378067 382409 417252 421550 765576 788594 41.25 67.8 2
12:41:09 2023-09-28 468593 466226 100145 98132 163551 171435 175648 176263 103660 101547 125938 126445 155354 157050 501819 539799 1268382 1244186 486002 510743 140048 124580 146975 148747 176008 170370 160527 161577 100742 104093 335035 300102 854383 862065 225678 222614 299460 300120 362146 353888 357767 360929 361093 365620 327688 368156 843798 878020 605360 510159 323646 319594 372667 374108 379006 384183 378492 381833 418825 417398 755683 793190 41.25 67.8 2
12:41:10 2023-09-28 471839 466195 100377 98124 163551 171471 175525 175981 103693 101507 126026 126506 155595 156847 498578 536228 1268962 1246416 486875 510167 139855 124356 147012 150485 175639 170488 160527 161611 100915 103868 334185 300792 849821 860844 225202 222984 297919 299245 366145 353888 356155 360893 361093 366747 327194 366155 845031 879453 602460 512875 324138 318887 375525 373514 381150 385751 377888 381833 421330 419959 757914 797016 41.25 67.8 2
12:41:11 2023-09-28 465506 467781 100666 97954 164643 168388 176351 175001 104166 101095 122946 125748 156246 156058 500805 536754 1265088 1248192 490110 510528 139229 123980 147385 148228 176131 170099 161041 161577 100881 103868 330961 298893 859325 862065 224174 223140 297955 301987 363053 353706 358342 360241 361129 365772 329746 367078 838852 884254 605360 504643 326390 318852 373226 372000 382228 386512 376188 381833 415686 419008 765576 789712 41.25 67.8 2
12:41:12 2023-09-28 469440 465939 100455 97793 164329 167917 176210 175490 103836 101264 126096 125883 155595 156271 499319 532049 1259877 1245530 486593 510131 140567 124151 147251 150206 176377 169526 161444 161543 101158 103658 333040 297392 864487 864511 224756 223140 297811 301033 363053 354639 358306 360241 361164 365772 328485 367895 841302 884655 593774 509905 326636 319310 376898 372716 381042 387404 379563 382841 419437 418171 768848 789675 41.25 67.8 2
12:41:13 2023-09-28 464799 466235 100472 98262 163607 171520 175929 175700 103693 101437 126026 126237 155822 156668 499319 541063 1268135 1247303 489024 510926 138873 124356 146330 150624 175639 170488 160494 162129 100569 103902 334527 302573 845253 858338 225202 222984 297738 298965 366393 354273 356119 360785 360014 366747 329746 364531 845031 884765 608324 512113 324631 318852 373707 371874 380892 384183 376753 378470 418861 421249 758581 793227 41.25 67.8 2
12:41:14 2023-09-28 468859 465975 100447 97822 163844 171280 175964 175210 103693 101264 125938 125883 156153 156603 502534 531797 1261494 1245381 488692 509949 140501 124256 147147 148437 176377 169560 161298 161431 101192 103658 333040 299354 859665 864511 224914 223140 297631 301596 363053 354388 358055 360241 361129 365772 328449 368156 841265 884619 604816 504643 324667 318852 374382 372788 381150 387240 376188 383023 416304 417727 762756 788557 41.25 67.8 2
12:41:15 2023-09-28 470773 467396 100627 97952 163878 171311 175964 175613 103693 101264 125973 125883 156035 156414 500061 532085 1257914 1245530 490230 510926 138968 124237 146908 150555 175797 170099 160837 162060 100915 103868 335156 297248 852626 864511 224685 223140 297955 301104 362181 353888 357480 360241 363009 367317 327688 367635 838223 880732 601916 508647 324631 317000 374417 371874 381150 387276 377018 384182 418861 417727 760480 795313 41.25 67.8 2
12:41:16 2023-09-28 466484 469375 100565 98066 163740 168860 176105 175560 103989 101409 122847 126130 155683 156777 500805 541063 1275500 1250415 488331 510926 139690 124356 146822 148227 176096 170404 161041 162060 101088 103902 335156 299884 849753 859554 224885 222827 298642 300599 364080 354273 356155 360785 361006 365110 329818 364823 846266 887534 602460 510629 324631 319570 373183 372788 383039 384218 376224 378434 416375 420886 756430 793190 41.25 67.8 2
12:41:17 2023-09-28 463059 466927 100627 97964 163844 171280 176087 175635 103693 101264 125973 126090 155595 156668 500061 541293 1276406 1250258 486149 510926 140180 124256 147286 150345 176501 170133 161298 161577 101158 103763 332885 297428 856066 860235 225519 222515 297955 301723 363566 353140 356191 360929 361129 365772 329519 365966 843834 883483 611267 512852 325013 319605 376061 372979 382769 386839 378420 382534 419473 418866 755757 790832 41.25 67.8 2
12:41:18 2023-09-28 469107 466235 100484 97960 164475 168718 176140 175385 103769 101196 126026 126056 156177 156463 501513 540991 1257914 1238287 493770 511649 139038 124356 146261 148401 175639 170931 160716 162432 100847 104118 332241 300696 845203 866695 223566 223140 299641 300563 363233 355140 359673 358544 360518 366712 328644 366189 841265 873843 611267 507498 324739 318593 373975 372396 381960 385902 377414 378470 420075 418937 767790 793190 41.25 67.8 2
12:41:19 2023-09-28 469435 466190 100595 98032 163848 168506 176175 175700 103769 101370 126079 126110 155595 156524 501513 540538 1257914 1240645 493806 510926 139038 124389 146669 148782 175885 170641 160750 162354 100881 104046 333251 300733 849269 865738 223602 223140 299713 300563 366663 355282 359908 358293 363561 369391 328538 366043 841801 880496 609795 510305 324667 318335 373975 371874 381689 387930 377414 380611 420075 418937 767266 794807 41.25 67.8 2
12:41:20 2023-09-28 467780 467247 100417 98128 163551 171760 175490 175736 103660 101196 125938 125849 155595 156524 501281 535924 1272713 1257504 491075 510492 140081 124356 146977 150520 176131 170099 161007 161948 101056 103907 335156 297500 853494 857052 225202 223140 297955 300998 364080 354889 357983 360749 362177 366801 328680 365376 841302 891681 609795 515133 324595 316929 373785 373579 381958 385209 376152 382987 417545 418973 759659 792610 41.25 67.8 2
12:41:21 2023-09-28 468845 468417 100803 97964 164464 168388 176633 175560 104023 101173 122946 125715 156395 156097 501477 541027 1263866 1238730 489024 510889 139951 124356 146772 150660 175920 170538 160861 162060 100881 103978 333213 301061 855738 865520 224497 222515 297773 299175 364852 353409 358847 360205 361006 365620 328680 367041 843454 874433 609795 507413 324102 320564 373975 374108 382228 386477 377320 378470 418825 418973 761063 793227 41.25 67.8 2
12:41:22 2023-09-28 465526 466231 100451 97960 163813 168742 176052 175736 103731 101230 126114 126144 156029 156777 500025 539361 1268962 1240962 486112 511649 139985 124356 146875 150555 176131 170370 161007 161948 100881 103978 334185 300828 855579 864511 225202 222359 299641 299175 364768 353888 357193 360857 359979 367834 327158 367825 843761 878020 612738 508251 325013 319570 375525 373925 378790 386839 378312 381076 420959 417251 756172 793005 41.25 67.8 2
12:41:23 2023-09-28 464556 466918 100451 98028 163848 168754 176457 175263 103913 101230 126149 126144 156000 156637 501513 536192 1263567 1249970 493840 510926 139885 124356 146735 150555 175850 170488 161206 162060 101054 104012 333848 300350 851462 862065 223910 223140 297955 300084 364080 354237 359546 358580 361093 367317 329711 363684 838852 890438 607773 509042 324667 317889 375035 373579 380928 387548 377414 381797 417252 420886 764426 789712 41.25 67.8 2
12:41:24 2023-09-28 463973 466891 100447 98028 163878 168388 176492 175578 103836 101404 126114 126177 156000 156524 501586 537018 1263493 1248409 493877 510926 140114 124356 147114 150555 176131 170370 161317 162060 100881 103835 333848 300563 857318 863287 223910 222984 297955 299245 363934 356866 360750 359895 364075 366658 329604 364677 841801 889605 609244 509942 324487 318558 372893 372525 383039 387641 378339 381760 418585 420259 766692 792975 41.25 67.8 2
12:41:25 2023-09-28 472325 467621 100413 98124 163503 171796 175613 176228 103626 101474 125903 126298 155457 157285 500061 537809 1268689 1248192 488677 510926 140114 124356 146977 150555 176008 170335 161007 162095 100881 104012 328751 300756 852946 862065 224569 222515 297811 299210 366913 353888 358527 360785 360518 366456 326665 365306 843761 881976 605360 513638 323610 318852 372928 372954 381150 385480 376753 380647 420702 418674 755070 793227 41.25 67.8 2
12:41:26 2023-09-28 467082 469699 100765 97960 164494 168742 176351 175280 104023 101202 122862 125715 156366 156384 501513 537893 1263530 1246416 492638 511865 140542 124237 148198 148403 176254 170504 161249 161577 100881 103907 334185 300781 861781 863287 223946 222827 297955 301499 363053 353140 358019 359121 360805 365665 329177 365930 838852 887162 603366 508495 324595 318370 374240 371963 381150 387858 378218 381221 417994 418314 764933 788557 41.25 67.8 2
12:41:27 2023-09-28 470773 467256 100585 97928 163878 168388 176210 175700 103803 101196 126184 125883 156035 156419 501513 532121 1261665 1245492 490927 510926 141133 123914 147078 147953 176483 169560 161317 161543 101261 103801 334185 297104 860768 865738 223946 222515 297955 302237 363053 354388 357983 359662 360518 365408 327724 367041 840076 881649 604816 508856 325939 320747 376328 371709 378718 387677 378487 382227 418549 417514 763659 792485 41.25 67.8 2
12:41:28 2023-09-28 468224 467585 100422 98099 163469 171520 175858 175964 103769 101544 125991 126264 155595 156812 501367 544196 1268763 1248192 490067 512373 139064 124389 146330 148782 175639 170675 160494 162580 100569 104046 334875 302280 841246 862065 224497 222827 297955 298268 366913 353706 358020 360205 360014 366747 328680 363907 843761 887125 612868 513602 324102 318593 373971 372432 383310 385751 376188 378470 420111 420622 758005 793263 41.25 67.8 2
12:41:29 2023-09-28 465822 468316 100451 97960 163538 171400 175806 175736 103660 101230 125973 126144 155595 156777 501550 541135 1270600 1248192 486629 512373 139597 124389 146703 148436 175885 170641 160750 162114 100847 104046 332241 302122 847900 860808 224497 222515 297495 300320 363516 356866 358561 359917 360790 368871 329568 364408 844884 889788 606853 512655 324415 318816 372095 373579 382769 385751 379293 378398 418167 420223 758996 793227 41.25 67.8 2
12:41:30 2023-09-28 473119 467652 100688 98095 163878 168388 176245 175455 103803 101230 126149 126056 158740 156524 501586 535960 1261494 1246416 490571 510926 140127 124356 147219 150589 176131 170370 161339 161948 101228 103835 333517 297392 857990 866353 224146 222827 297500 302666 364080 353888 357193 360519 362177 366544 326665 366521 838816 881354 612738 507534 323610 316965 374310 373579 378970 384720 375587 382950 417545 416415 761063 790608 41.25 67.8 2
12:41:31 2023-09-28 468895 467648 100451 98163 163848 168388 176210 175736 103693 101404 125973 125883 155595 156668 501550 536754 1257914 1246416 493212 510889 139621 124389 147322 150555 176131 170370 161351 162114 101025 102568 334185 299533 855211 867559 224196 222408 297428 302305 365110 353816 359546 359626 362177 367317 326700 365674 839451 881291 612738 509042 324138 316788 373785 374108 379006 384148 375587 382987 418861 416486 765539 792975 41.25 67.8 2
12:41:32 2023-09-28 467514 469008 100558 98132 163848 171400 176210 176003 103731 101404 125991 126056 156246 156812 501586 543965 1276406 1248446 486149 512011 140470 124386 147251 150520 176377 170099 161410 161948 101158 103835 335156 299678 860432 862065 224533 221475 298627 300279 363053 353140 359036 360821 359979 365701 329181 364787 843761 888517 609795 510593 322366 320279 374998 372235 382623 387384 378312 380502 418549 418830 755219 793049 41.25 67.8 2
12:41:33 2023-09-28 470773 468601 100417 97964 163848 168388 176210 175595 103731 101370 126079 125883 156029 156668 503500 541027 1257021 1243679 495280 511649 138942 124356 146261 148782 175639 170965 160861 162614 100881 104046 330703 300733 845477 866081 223638 223140 298027 300636 363268 354639 359637 358040 361058 365655 327423 364859 838816 873843 618840 509835 324739 316929 374240 372432 381421 384183 376880 381221 418897 417727 767827 793227 41.25 67.8 2
12:41:34 2023-09-28 468859 468751 100595 97924 163844 168624 176210 175420 103765 101230 122964 126177 156494 156598 503081 538982 1254310 1242838 494542 510926 139368 124389 146261 148436 175324 170675 160527 162354 100811 103902 333213 300696 854902 864511 223638 223140 297919 300599 363233 353888 359107 358257 363966 368763 327317 365230 841838 880565 611267 511394 324523 318938 374240 374108 379006 386294 376346 381382 418861 417363 769458 793190 41.25 67.8 2
12:41:35 2023-09-28 467561 468859 100592 97964 163813 168388 176087 175736 103660 101196 125938 125883 155595 156668 501317 534652 1276406 1252074 487602 512011 139656 124356 146997 148625 176131 170335 161152 161611 101054 103835 336128 298050 863427 858946 224569 221856 297919 302561 363053 354889 358020 360785 361093 365736 327688 364271 841302 888419 609795 513272 323119 316965 373785 372525 381150 384668 378339 382373 416340 418643 755783 790272 41.25 67.8 2
12:41:36 2023-09-28 469839 468673 100137 98132 163631 171711 175613 176228 103593 101578 125903 126506 155595 157581 501550 537513 1267160 1257504 494506 512104 140114 124389 146772 150555 176131 170099 161007 162729 100992 102568 334670 300344 852379 860698 222989 222913 297176 301810 364080 355894 357583 357968 360869 366801 327724 362332 839266 891067 606853 512875 324667 319389 375035 373052 383039 385480 376346 381258 416375 420223 762179 790832 41.25 67.8 2
12:41:37 2023-09-28 473382 467652 100447 97924 163499 171280 175297 175455 103660 101230 125938 125849 156029 156558 501586 540610 1269591 1242838 488331 512373 139576 124356 147889 148611 176131 170641 161041 162129 101158 104046 334185 301207 855304 865738 224533 221821 297955 301068 362392 351898 356155 360821 359727 366801 325716 367624 843798 878020 605360 509042 322593 318852 374203 373661 378646 386387 377212 380502 419770 416344 755571 793005 41.25 67.8 2
12:41:38 2023-09-28 466303 468823 100590 97932 163882 171280 176245 175210 103917 101269 126114 125849 158809 156702 503081 540946 1263567 1247523 492106 512011 139855 124356 146908 150589 176131 170370 161041 162095 100915 104012 334185 300812 862292 864511 223132 222515 297775 299175 361010 353210 357193 358544 360014 365188 329213 364529 838223 887406 609795 508495 324367 317889 374240 369835 381689 385328 377414 380647 417404 418973 765613 791809 41.25 67.8 2
12:41:39 2023-09-28 470506 467657 100623 97826 164339 171280 176368 175613 103693 101230 125973 125989 155718 156271 502688 536754 1263530 1245458 490876 512373 140771 124151 148184 148410 176624 170233 161556 161543 101228 103835 334185 298050 859592 866325 223132 222203 297955 302133 361010 353888 359982 358869 362903 364320 327582 365784 841838 884473 614209 508856 323958 318193 374998 369799 378646 384755 377682 381236 417151 416415 764380 790598 41.25 67.8 2
12:41:40 2023-09-28 467449 470004 100554 97956 163844 171315 175929 176003 103626 101264 125903 126056 156029 156847 501586 546348 1270767 1248192 490415 513099 138916 124730 146606 150589 175639 170641 160494 162354 100708 104046 337849 303273 843255 860844 223831 222359 297955 299658 362979 353140 358020 359121 361006 365655 328453 362586 843761 886534 608324 512875 323646 317924 372095 373579 382228 385209 377950 378362 418532 419008 758581 793227 41.25 67.8 2
12:41:41 2023-09-28 466751 468343 100451 97960 163848 171555 176356 175613 103660 101230 126149 125883 156029 156777 502004 544269 1272750 1249080 486629 512373 140837 124356 147322 150414 176008 170370 161007 162095 100992 102568 335508 302409 855078 860698 223652 222217 298312 300066 364043 355894 357910 359626 360426 366287 328715 363171 843651 889678 608324 510629 323610 319335 373147 372788 382228 385751 375587 378132 415686 419008 758042 793190 41.25 67.8 2
12:41:42 2023-09-28 472795 468677 100594 98065 163848 171365 176210 175736 103660 101160 125973 125883 156806 156777 503044 537893 1254347 1244644 493770 512011 139888 124356 146772 148471 176008 170370 160895 162095 100915 103974 334792 299993 854606 866168 223638 222515 295959 299210 362181 351573 358782 359121 361164 366801 325716 364859 840495 874470 614209 509042 324595 316416 373261 374802 378718 386695 377157 382570 418719 416928 767642 792443 41.25 67.8 2
12:41:43 2023-09-28 468598 468787 100623 97989 163779 171245 176210 175736 103693 101093 125938 126177 156029 156812 503117 541099 1259814 1244074 496738 512300 139822 124699 146703 148799 175779 171081 160905 162442 100920 103978 334185 300842 847360 865738 223025 222827 297500 298930 362689 353888 358527 357358 361093 365620 325752 364235 837594 874433 609795 509079 324667 316416 373975 371874 379006 385751 376346 378506 418825 416486 767827 793227 41.25 67.8 2
12:41:44 2023-09-28 468111 469084 100447 97960 163882 171315 175964 175736 103660 101264 126061 126090 156029 156812 501623 536982 1276406 1252036 488331 511649 140147 124356 147149 150380 176377 170370 161298 161611 101088 103835 337457 299219 868558 860844 224569 221856 297284 300120 363053 354639 358020 360533 363745 365159 330255 364126 842384 889641 596223 513492 324551 317747 375832 372525 381150 384398 376753 381833 418881 419702 755107 790906 41.25 67.8 2
12:41:45 2023-09-28 470428 468677 100902 97862 164440 167917 176298 175175 103765 101230 126096 125762 158774 156305 504187 545423 1263258 1238879 493457 510023 139246 124389 146807 150729 176008 170641 160895 162320 100881 103940 333213 302843 858415 867467 222904 221856 297847 299896 362463 353888 357193 357501 361006 367317 326700 364591 841302 883515 608324 507413 323646 318370 372095 373052 379006 385059 377414 378362 417580 417398 764431 793263 41.25 67.8 2
12:41:46 2023-09-28 473432 468677 100451 97960 163848 171555 176245 175722 103660 101160 125938 125849 156350 156777 503081 542481 1267160 1242801 487639 512373 140114 124389 146908 150589 176131 170370 161041 162129 100915 102568 335156 301731 854183 866967 224196 221488 297667 301181 364594 351753 359546 360641 361006 366801 329285 366521 846639 880039 614209 508251 322593 319592 373183 373243 378934 383077 377054 378434 417975 415832 757914 793227 41.25 67.8 2
12:41:47 2023-09-28 466054 469084 100652 98195 163878 168640 176245 174826 103693 101230 125973 125883 156246 156812 504581 537845 1266261 1251184 493879 512373 140015 124389 146873 148441 176131 170198 161041 162095 100881 103868 333848 299884 850316 864477 222939 221856 297955 300599 363053 353706 356155 357501 361006 365772 329213 363134 838888 889495 615854 507534 324631 316965 374240 369582 382660 387312 376623 378362 417332 418866 765465 793042 41.25 67.8 2
12:41:48 2023-09-28 462268 468352 100663 97789 163882 171245 176492 175455 103660 101057 125973 125642 156385 156305 503081 536228 1267755 1251309 493914 512916 140555 124289 147939 149277 176624 170267 161454 161475 100920 104021 334670 300175 862900 864511 222811 221573 297284 300848 361010 353888 356942 358472 359727 363548 327194 364859 838888 884655 605360 507413 323646 316965 373711 369835 379006 384183 377414 378470 415056 416486 765045 789712 41.25 67.8 2
12:41:49 2023-09-28 467172 469120 100174 97989 163813 171315 175951 175736 103626 101264 125938 126090 155595 156812 502396 545845 1269034 1247560 489455 510418 140322 124389 146669 148471 176008 170641 160784 162095 100811 103902 335508 302623 851616 862065 223638 221665 299869 297536 364080 353175 358020 358293 360717 367110 330489 362880 843651 884218 608324 512003 324185 318675 372058 372380 382228 385209 375024 380813 419031 418723 759659 793190 41.25 67.8 2
12:41:50 2023-09-28 472323 469084 100484 98058 163887 171280 176087 175613 103693 101264 122735 125916 156029 156702 503473 537893 1257914 1247917 492861 512373 140030 124356 147424 150589 176294 170370 161298 162060 101088 103835 335156 299890 853831 866205 223167 221856 296872 302024 363822 351898 358782 358580 361093 365736 325681 364823 839728 879417 609795 509006 323574 316416 373190 373579 378934 385751 377950 381833 417580 415832 764971 792028 41.25 67.8 2
12:41:51 2023-09-28 472656 468818 100663 97964 163882 168388 176210 175420 103803 101230 123001 125849 156029 156558 503437 537893 1257914 1248192 493914 512373 139789 124356 146735 150555 175885 170606 161041 162060 101021 102568 335156 299847 855963 868779 222989 221679 297009 302024 364594 351753 358671 358401 361093 366508 325681 364823 839451 880290 629477 508574 323610 315938 373226 373925 378790 385751 377414 381797 417580 415832 766136 792627 41.25 67.8 2
12:41:52 2023-09-28 468504 469048 100447 98024 163848 171520 176210 175736 103660 101230 125903 125849 156246 156812 503916 541135 1278221 1250258 487602 512373 140114 124323 147112 147953 176501 170099 161152 161441 101124 103801 330359 299147 862006 862065 224146 220440 297955 299175 361010 354889 358020 360785 361006 364313 327423 363427 843798 883447 608324 511357 323172 318370 374240 369835 380896 385500 379489 382867 417259 417549 755219 792485 41.25 67.8 2
12:41:53 2023-09-28 468562 469084 100145 98132 163517 171711 175613 176263 103626 101300 125903 126264 155285 157607 503044 536192 1272713 1260714 488729 513372 140501 124323 147112 148332 176342 170538 161420 162224 101093 104203 341547 299570 855057 860844 224146 221630 297529 300084 363053 354388 357476 360241 363709 365010 327158 363684 841338 887162 608324 513638 322629 316894 373190 372000 379006 383517 378487 381221 418585 417070 756356 790869 41.25 67.8 2
12:41:54 2023-09-28 470663 469044 100796 97757 164466 167917 176457 174652 103798 100884 126219 125435 158961 156127 504187 545002 1263258 1238879 489419 513099 139203 124356 147219 150589 176131 170606 160973 162095 100881 103868 335035 302573 852690 868695 223096 221475 297847 299715 364217 353888 357193 358544 360681 366551 329518 366182 844234 881759 614209 508495 325013 318710 373934 372943 381005 384989 377950 378362 416959 417802 763957 793190 41.25 67.8 2
12:41:55 2023-09-28 474170 469084 100447 97960 164088 168789 175964 175981 101283 101095 122762 126130 156212 157070 504003 540883 1268696 1244570 488331 513099 140072 124389 147785 148817 176377 170606 161041 162095 101054 103907 335156 301951 856546 864261 223795 221094 297955 300175 363053 351862 358020 360205 361006 365736 331279 364896 843761 878020 611267 509799 321616 319389 373183 372525 378329 384938 376188 378398 416304 414018 756393 793190 41.25 67.8 2
12:41:56 2023-09-28 467514 467956 100455 97797 164339 168388 176492 175175 103660 101126 126149 125849 156915 156668 504617 539397 1266261 1248446 492375 512373 140147 124389 147114 150555 176624 170099 161041 162095 100881 103868 333213 301695 869176 866857 222761 221488 297667 300567 360902 354853 359764 357861 360862 363512 330021 364235 838852 890158 608324 508856 323574 316965 373711 369763 378898 387384 377147 378434 415020 417398 765576 790646 41.25 67.8 2
12:41:57 2023-09-28 468823 469147 100417 98065 163848 171555 175648 176039 103626 101404 125868 126264 156029 157320 503437 545481 1267237 1249080 486593 510777 142683 124944 146261 149179 175639 171184 160527 162614 100708 103978 330703 301512 845389 863287 223132 221475 298027 300828 363233 353888 356934 358580 361006 367834 326933 360582 843761 881649 614361 513675 322629 316965 373711 371839 381471 384382 378034 382174 418719 417878 758027 793079 41.25 67.8 2
12:41:58 2023-09-28 461615 469183 100459 97960 163809 171400 176074 175981 103660 101404 125938 126056 156385 156847 503967 545423 1268962 1253098 491699 513680 139134 124872 146261 148816 175499 171081 160871 162737 100747 104309 334185 302403 846261 863287 223132 221164 297631 299292 365110 354388 356971 358616 360790 367504 325716 360510 842530 881027 598110 513675 324740 316965 373183 374108 381150 383517 377414 381630 418825 417727 756393 793263 41.25 67.8 2
12:41:59 2023-09-28 472896 469075 100658 97924 163882 168388 176245 175455 103660 101196 126061 125883 156494 156777 504581 537893 1263530 1248192 490876 512373 140567 124151 147286 150276 176624 170065 161556 161543 101261 103835 334810 297500 870598 866205 223096 221475 297320 299245 361010 351898 358527 358040 361006 363229 328514 364568 841727 883812 611267 509580 325013 317712 375264 369618 378718 384685 377414 380683 415056 415214 764240 793049 41.25 67.8 2
12:42:00 2023-09-28 474170 468751 100451 97797 163848 168789 176175 175490 103999 100961 122832 125922 156108 156742 504397 539799 1257578 1245962 495243 512373 139690 124389 146712 148641 175955 170641 160861 161889 100915 103835 341427 300623 859182 866205 222904 222203 296872 300599 364080 351573 358020 358040 360553 366801 325681 363720 838888 879974 609795 509042 324138 315938 374240 372170 378934 385480 376346 381221 418202 416123 767554 793227 41.25 67.8 2
12:42:01 2023-09-28 469107 469147 100623 97993 163874 169072 176087 175736 103626 101230 125938 125883 156246 156847 503830 541063 1278221 1252074 487639 512117 140684 124237 147977 148507 176501 170099 161075 161577 101158 103725 333848 301207 876658 863863 223895 220957 297919 302133 360902 354352 357873 360605 360573 364427 328441 363134 843761 883483 609795 513180 323172 317853 374240 369835 379006 384112 379035 378470 417404 416486 753459 789749 41.25 67.8 2
12:42:02 2023-09-28 468670 468895 100718 98060 164374 171280 176492 175455 103660 101127 125938 125883 158774 157175 505333 546230 1259370 1239762 495316 510813 139985 124389 146330 148921 175885 170641 160527 162354 100881 104079 335508 303488 849581 868118 221705 221785 297775 299473 364080 353888 358020 356391 361006 366801 325716 363427 838852 879489 608324 504643 324367 316965 372095 373052 379006 387003 375447 380546 420625 417256 765465 793079 41.25 67.8 2
12:42:03 2023-09-28 472510 468999 100619 97793 163882 168388 176210 175175 103660 101059 126026 125762 158774 156319 504581 544269 1265014 1240645 489882 513680 140249 124633 146835 149570 176096 170572 160939 162217 100920 104165 336490 302917 853608 866241 223060 220405 297811 300429 363822 351898 356191 359121 361006 365451 328623 364859 842530 878020 615680 507413 321651 318593 372095 372788 378595 384183 376152 378059 416012 414018 760740 792627 41.25 67.8 2
12:42:04 2023-09-28 467449 469156 100484 97956 163839 171485 176087 175736 103660 101264 125938 126177 156385 157295 504617 537809 1267160 1252148 495280 513279 140114 124356 147012 148334 176008 170198 161041 161924 100948 103868 333848 301134 852149 864511 222208 221622 297500 298686 363053 353175 358020 356391 360717 365188 330489 360222 841690 889311 606853 509421 323466 318938 373939 369655 381886 386223 375709 378398 417404 418678 766625 793049 41.25 67.8 2
12:42:05 2023-09-28 468111 469080 100619 97826 164369 168388 176492 175175 101550 100995 122862 125748 156321 156419 504434 539325 1267793 1248043 493660 513099 140156 124389 147992 148719 176554 170606 161230 162060 100881 103868 334185 302060 861755 865738 222399 221510 297500 300426 361010 354388 356155 357466 361006 363548 327194 363171 838888 887162 609795 508495 324778 316894 373183 369763 379006 384183 376346 378434 415020 417106 765613 790309 41.25 67.8 2
12:42:06 2023-09-28 473187 469183 100451 98028 163848 171471 175683 175736 103626 101264 125903 126298 155595 157355 503830 544233 1268962 1249080 489419 510777 142610 124766 146296 148817 175639 171065 160494 162354 100915 103835 337471 302066 847094 864364 222846 221191 297919 300745 365470 353816 356788 358436 360898 367762 328623 364212 843798 884583 614361 513382 323383 316929 373707 373843 379006 383553 377341 378398 418238 417429 755247 794991 41.25 67.8 2
12:42:07 2023-09-28 472112 469147 100619 97960 163913 168388 176245 175455 103517 100917 125973 125642 156287 156454 504617 536228 1263567 1246416 493914 512373 141327 123947 147078 147953 176554 169560 161317 161543 101261 103692 334185 297248 861270 866205 222548 221510 297709 300848 361010 351898 358782 357501 361006 363512 325716 364565 838888 881099 610715 507413 322665 316929 374240 369763 378898 385536 376890 382211 414732 418517 763733 791921 41.25 67.8 2
12:42:08 2023-09-28 473063 469156 100623 97822 163844 171400 176087 175490 103626 101126 125938 125883 158844 156812 504617 536982 1257914 1246416 495679 512916 140361 124633 147424 150871 176096 170572 161236 161992 100953 104021 335156 300879 869871 866205 222399 221129 296246 300211 364080 351862 357766 358315 360553 365736 327696 364271 839451 874145 608324 508683 323119 316113 374240 373052 378631 385209 376346 378506 417545 415179 765576 792373 41.25 67.8 2
12:42:09 2023-09-28 469506 469147 100451 97964 163848 171435 175964 175420 103660 101230 125938 125883 156029 156881 504617 543943 1278221 1250258 488331 510777 140470 123980 147008 150311 176501 170099 161075 161577 100915 103868 339651 299926 864774 862065 223132 220251 296621 300865 361010 353888 357766 359698 361006 363512 329518 362368 845435 888016 605360 510447 323172 318484 374203 369618 378826 384525 378487 378398 417137 416159 752924 791809 41.25 67.8 2
12:42:10 2023-09-28 468665 471838 100484 98165 163551 171626 175648 176074 104032 101238 122828 126170 156395 157400 504397 541059 1276202 1259146 494618 513462 140114 124558 146942 150520 176377 170538 161420 162026 101021 103978 335156 301024 855860 862065 222712 221439 295995 298915 361010 353888 355816 357968 359979 364569 326404 360510 841229 888481 608324 514731 323083 316345 374240 369835 378934 382873 376880 380611 417994 416450 760199 790832 41.25 67.8 2
12:42:11 2023-09-28 468859 469084 100619 97789 164335 168624 176210 175140 103769 101023 126114 125729 156568 156271 505296 546616 1267160 1240979 486593 511856 139814 124389 147219 149277 176131 170931 161007 162320 100881 104012 335399 302629 853034 871634 222619 220158 297523 299219 363529 353780 359489 358365 359703 365522 328587 364198 841265 878994 614209 507413 324091 318781 372620 372525 378632 386294 377729 378290 418585 415179 758801 793190 41.25 67.8 2
12:42:12 2023-09-28 474293 468976 100451 98025 163676 168860 175473 175806 103631 101023 122822 125849 156029 157295 505186 541027 1268962 1246142 488383 513826 139814 124356 147322 150555 176223 170641 161007 162095 101054 104012 334185 301951 856271 866353 223096 220440 297919 299219 363053 351825 357476 359626 360970 365408 326771 364529 844122 878020 609795 510520 323172 316929 372884 372489 377724 383517 378487 378254 419177 413982 757914 793190 41.25 67.8 2
12:42:13 2023-09-28 468509 469084 100663 97797 164603 168388 176197 175140 103626 100884 126079 125695 156915 156524 504251 540157 1263567 1249080 494893 513243 140788 124599 147008 148262 176342 170538 161128 161958 100920 102568 335156 301481 857007 866316 221981 221129 297509 300320 361010 355533 358527 356356 361006 364320 327653 360366 839451 883447 606809 504643 324101 316859 373147 369727 381150 385751 375438 381899 414948 417691 765539 788521 41.25 67.8 2
12:42:14 2023-09-28 474067 471847 100352 98132 163800 171831 175613 175981 103560 101230 122653 126264 155595 157285 504544 541027 1268061 1249695 489024 513099 139672 124323 147786 148333 175907 170454 161007 162060 100847 103801 334185 302060 862987 864511 222868 220405 297500 299809 364080 351825 355853 358544 360970 366250 326771 362296 845737 882862 615854 513455 324091 316824 373411 373142 378754 383268 377840 378326 418131 415796 755720 794917 41.25 67.8 2
12:42:15 2023-09-28 470106 469116 100451 98095 163809 171555 175648 175298 103965 101274 124664 126203 156637 157110 504434 547280 1270693 1251402 492511 514920 139038 124733 146261 148782 175626 171438 162053 162840 100675 104156 337471 303016 863689 863177 222364 220405 297081 297464 364080 353888 356393 358292 360970 367059 325681 360366 841265 881722 598110 513638 322104 316859 370002 373315 381150 383482 376880 377190 417580 417363 757877 793227 41.25 67.8 2
12:42:16 2023-09-28 474133 469120 100455 97932 163813 168388 176197 175420 103593 100884 125903 125729 156355 156742 504251 535780 1261665 1246416 492302 513099 140694 124237 147251 148194 176377 170099 161556 161577 101228 103801 334810 299147 864341 870669 222619 220811 297221 302024 360830 351717 357910 357323 360898 364996 327623 364347 839451 881976 603910 507498 324740 319389 374240 369763 378293 385751 376880 382839 417404 413982 762142 790832 41.25 67.8 2
12:42:17 2023-09-28 476118 471665 100489 98029 164166 168860 176091 175560 103889 101163 125938 125849 156603 156812 507573 539653 1263420 1248192 492338 510023 141002 124289 147216 150486 176624 170099 161410 161577 101228 103835 334810 299183 881816 866205 222328 220440 297284 299175 361010 351862 358020 357466 361006 362035 327696 363720 838816 882673 612738 508856 324740 316894 374240 369799 377760 385751 376880 382174 414984 413982 762719 789675 41.25 67.8 2
12:42:18 2023-09-28 469440 472250 100625 97924 163839 171520 176210 175700 103660 101196 122934 125849 156246 156847 504581 547003 1270872 1251147 486593 511532 140749 124599 147836 148817 176272 170572 161308 161992 101093 104093 336490 302733 866510 863789 222676 220405 297955 297536 361010 355391 357583 357466 359557 364604 326700 360474 843651 889678 603910 510593 322104 318335 370002 369799 381150 384668 377414 376852 415020 417070 757374 791991 41.25 67.8 2
12:42:19 2023-09-28 475250 471838 100451 97932 163848 171400 176074 175736 103626 100884 125903 125815 155718 156812 504287 539361 1257914 1245492 496297 513826 139981 124389 146669 148401 176008 170641 160895 162432 101054 103978 333251 300733 849213 868695 222364 221284 298158 300138 364080 351862 358020 357430 359979 365380 327233 363134 839266 879749 603910 511758 324221 317589 374203 372979 378149 385030 374989 381824 417509 413947 765576 793190 41.25 67.8 2
12:42:20 2023-09-28 472023 469143 100590 97789 164603 167917 176479 175018 103994 100927 122931 125995 156325 156707 505250 547280 1260524 1238730 495133 514555 140382 124356 146192 150555 176008 170641 161060 162374 100847 103978 336490 303703 848905 870669 221528 220440 298361 297789 363566 351862 358020 355820 359629 365188 331602 360510 838852 879417 608324 507413 322593 316929 370002 371963 378934 385751 375704 377456 418585 415796 764417 793190 41.25 67.8 3
12:42:21 2023-09-28 468859 471838 100107 98132 163290 171831 175053 175736 103384 101230 125658 126264 155595 157575 505333 536192 1269034 1258399 496370 510777 139855 124389 146977 150415 176131 170488 161041 161948 101021 104012 340380 301737 856850 862065 221924 221346 295708 301097 362980 354585 355168 356249 360898 364427 328623 360222 838547 895236 615854 513638 323574 318487 373711 369799 381689 383482 375172 381902 418217 417691 760406 791991 41.25 67.8 3
12:42:22 2023-09-28 468834 471702 100592 98025 164421 168352 176034 175403 103889 101023 126044 125849 156246 156812 506050 543637 1268689 1250221 494893 510777 140368 124666 146632 150555 176131 170370 161007 161948 101054 103868 333848 301987 861636 865738 221670 220440 297081 300108 360745 354639 358020 356391 361006 363187 326700 362355 837594 887790 608324 504571 322629 316381 372884 369430 379006 385751 375740 378326 414912 416450 765008 788557 41.25 67.8 3
12:42:23 2023-09-28 473468 471838 100348 98128 164084 171555 175648 175736 103593 101230 125903 126056 156256 157320 506050 544196 1268962 1249080 490578 510741 140015 124891 146908 148956 175394 171115 160905 162511 100920 104199 335156 302482 854223 865701 222405 220370 296412 299896 364080 351537 355561 357968 360680 366801 327233 360438 844234 882013 606301 513638 323172 316859 372620 373052 378934 382588 376310 378326 417580 415796 755070 793227 41.25 67.8 3
12:42:24 2023-09-28 472388 469116 100619 97789 163848 168388 176210 175175 103626 100884 125938 125642 156494 156524 505691 536982 1263530 1246416 492338 513099 140675 123947 147424 150033 176624 169526 161522 161285 101228 103658 333820 299678 868297 866967 221670 220216 296663 299642 359851 351825 357476 356391 359919 361305 326771 362586 839229 882899 611267 507229 323172 317371 373147 368435 376448 384183 374688 380546 413493 414989 760488 788548 41.25 67.8 3
12:42:25 2023-09-28 465359 460170 99391 96798 161594 165806 172286 172321 103870 101375 123499 124790 154321 155381 498267 531565 1248520 1231245 485621 506091 138500 122509 144735 146454 172792 168723 159899 160482 99649 100846 329704 294927 851771 851690 219429 217641 293064 297198 354938 346451 351641 354907 357685 359079 324236 360366 829642 865668 608324 499952 319982 315056 368522 364649 372622 380021 372312 377853 412138 412587 752998 779353 41.25 67.8 3
12:42:26 2023-09-28 458677 458624 99396 96997 160856 165621 171635 171142 104180 104059 124891 124544 154278 154764 495449 537513 1250443 1229567 481033 501814 142005 123507 143337 145703 170574 168475 157978 158128 98932 101125 331562 297029 840094 843490 218851 217397 292334 294713 357439 347389 351105 355912 356538 363299 324717 359945 830157 873260 598110 505223 319530 313850 366677 366776 374302 377424 371750 375910 414696 414917 742434 783649 41.25 67.8 3
[truncated: 152,499 more chars]
