# Supplementary material for: Methods for Estimating the Detection and Quantification Limits of Key Substances in Beer Maturation with Electronic Noses
Source: Sensors (Basel). 2024 May 30;24(11):3520. doi: 10.3390/s24113520 (PMC11175341; doi:10.3390/s24113520)
Supplement: Supplementary file 1 [file sensors-24-03520-s001.zip › Data/2-Phenylethanol/raw data/Day 3/150ppm2.txt]

Time Date R01 R02 R03 R04 R05 R06 R07 R08 R09 R10 R11 R12 R13 R14 R15 R16 R17 R18 R19 R20 R21 R22 R23 R24 R25 R26 R27 R28 R29 R30 R31 R32 R33 R34 R35 R36 R37 R38 R39 R40 R41 R42 R43 R44 R45 R46 R47 R48 R49 R50 R51 R52 R53 R54 R55 R56 R57 R58 R59 R60 R61 R62 T01 H01 Phase
12:48:00 2023-09-28 322376 318856 83125 81062 124451 124871 123922 122990 90641 89738 96660 99246 121816 120909 345817 369463 977749 968308 358090 371823 113892 99195 107000 108195 120957 119836 114268 111828 77267 78734 257560 228852 661582 658506 204121 202283 260394 262449 305169 297888 314626 316403 330014 338771 311011 346382 688982 718497 521373 422852 277302 272135 314809 315825 328884 334692 339435 341861 372654 377337 610910 635659 41.25 67.6 1
12:48:01 2023-09-28 323272 318697 83262 80877 121087 124460 124330 122957 90828 89312 96561 99246 121968 120599 346332 373657 979609 968828 359673 372004 114038 99163 107007 108103 121289 119866 111492 111828 77425 78765 261544 229501 661204 659439 203444 202954 260980 262012 305455 297816 314590 319448 330014 336487 312686 345296 685070 717953 518668 423628 274568 271945 315031 314865 330480 334423 338146 342451 373808 375677 609040 633749 41.25 67.6 1
12:48:02 2023-09-28 320415 319668 82849 81020 121029 125077 123718 123564 90608 89717 96331 99723 121682 121484 345329 371606 976363 964016 357763 369984 113824 99126 107000 108013 120957 119636 114268 111751 77372 78734 260016 228259 658577 661865 203729 202317 261164 261612 303919 297532 314626 317648 333025 334935 311957 346138 690247 725521 515964 428658 275833 271305 315697 315559 327857 334962 339675 340313 376694 376806 614125 635659 41.25 67.6 1
12:48:03 2023-09-28 318963 319180 82882 81028 124252 124871 124089 123465 90502 89833 96562 99628 122052 121345 344334 369871 980456 964516 360969 371932 113565 99466 106420 108303 120708 120071 111386 112058 77267 79069 257560 229501 652281 664129 203838 202600 260430 263398 305169 296690 315694 315861 332521 335006 311992 346700 689054 727587 517316 427037 276027 271305 314110 315825 329649 332918 338285 340828 376093 378315 610910 636562 41.25 67.6 1
12:48:04 2023-09-28 320675 319180 82927 81052 124252 124871 124093 122990 90641 89500 96364 99553 121783 120909 345573 373314 984137 963294 355584 369984 113824 99195 106926 108013 120874 119636 111416 111675 77372 78734 263892 229501 655122 658069 202840 202954 261532 260813 306712 297816 315328 317575 331749 334701 313894 345576 688019 721309 517316 429982 274568 271305 315920 313872 330916 333920 339455 341344 376622 375341 604464 636562 41.25 67.6 1
12:48:05 2023-09-28 320936 319863 83112 81188 121023 125149 123874 123498 90634 89619 96528 99147 122018 120771 344588 372875 986233 965184 355853 372077 113667 99197 106420 108013 120957 119670 114234 111675 77477 78993 259872 229176 656718 663773 203800 202282 259989 260848 306065 297816 315392 315008 333495 334701 311992 347756 688019 729683 516640 429338 276292 270255 315956 313908 329916 333920 339435 340313 377828 377602 604464 636562 41.25 67.6 1
12:48:06 2023-09-28 320640 318921 82915 80873 124321 124460 124156 122924 90575 89468 96397 99180 121951 120805 344370 369984 986969 968271 357656 369984 113791 99328 106967 108311 120874 119802 114211 111828 77214 79069 259872 230643 655450 660373 204051 202247 261164 262120 306928 295713 315550 316846 329978 336959 311412 346627 687982 720567 525743 423484 276221 271046 315697 313836 331614 332883 339675 342379 373177 377603 604062 635291 41.25 67.6 1
12:48:07 2023-09-28 324672 318861 83125 81030 121262 124771 124026 122891 90726 89615 96726 99081 121951 120805 344733 369984 982669 972978 354166 369623 113982 98652 107073 108111 121566 119236 114302 111589 77372 78734 257560 228852 658141 659439 203908 201895 261901 261734 306496 297888 313635 316916 330978 336697 311921 346346 686972 718460 524372 423556 276841 271235 315956 313324 329845 334891 338163 342415 374333 376806 604938 633712 41.25 67.6 1
12:48:08 2023-09-28 320901 318825 82845 80873 124252 124460 123718 122990 90575 89468 96397 99213 121867 120874 345537 368871 977749 970826 357767 369984 113791 98685 106893 107980 120957 119602 114200 111675 77372 78702 257560 228852 655627 658506 204408 202247 260394 262414 305097 297816 315320 315890 330942 337739 310033 346591 690951 720567 518668 422221 276221 271270 314074 315789 328849 334609 339418 344583 375250 377581 613252 634501 41.25 67.6 1
12:48:09 2023-09-28 324174 318739 83244 80913 121382 124393 124402 122689 90732 89374 96528 99011 120449 120500 345220 369871 977749 967450 358488 371968 113791 99093 106967 107980 120791 119602 114200 111675 77372 78734 260016 229231 656108 658506 203551 202919 260394 262012 304846 297816 314333 317840 329978 335945 312906 345540 690679 718424 511780 426025 275147 272135 315475 315559 329613 334388 337685 342451 374034 375641 610421 632778 41.25 67.6 1
12:48:10 2023-09-28 321236 319144 82816 81075 124209 125077 123685 123023 90575 89746 96266 99723 121783 121280 344733 371570 977056 963979 358815 369659 113757 99093 106967 108013 120957 119602 114313 111675 77372 78734 258799 228206 657065 661828 203729 202248 261532 261977 304205 299573 315292 317648 333025 335684 312650 346627 688982 725426 515964 427980 277982 273615 315703 315573 330012 334282 340083 340170 376479 376591 612458 635889 41.25 67.6 1
12:48:11 2023-09-28 321199 319821 82820 81020 124304 124837 123685 123517 90477 89468 96365 99691 121816 120909 342469 372793 978357 964016 359195 372077 113599 99195 106387 108162 120791 119802 111231 111828 77267 78873 261544 229827 651754 661828 204051 202565 260394 263219 306065 297606 315622 315717 332719 335945 311957 346065 690951 726487 517316 426699 275991 272100 314074 315530 331183 332883 340975 340792 375458 376770 609938 636562 41.25 67.6 1
12:48:12 2023-09-28 320415 318885 82849 81020 124252 124837 123718 122990 90575 89468 96299 99213 121783 120840 344769 372198 984100 964702 354739 369984 113791 99093 106453 108013 120791 119519 114279 111598 77267 78702 257761 229231 666125 663773 203729 202212 260135 260813 305741 297816 315070 316367 333495 333894 312906 346664 687455 728779 520259 429313 276114 270751 315920 314899 329738 334211 339528 341164 377576 376770 605688 635585 41.25 67.6 1
12:48:13 2023-09-28 319612 319131 82989 81062 124183 124837 123748 123023 90513 89500 96332 99279 121783 121449 342433 369984 984100 967450 356898 369984 113599 99192 106453 107980 120791 119636 114166 111675 77214 78961 257560 228852 665305 661792 204551 202070 261532 261754 305599 297527 315658 315861 332485 336923 310722 348248 688019 725580 517316 423484 276875 270478 315697 314571 329346 332883 338321 340277 374368 375920 607849 636562 41.25 67.6 1
12:48:14 2023-09-28 322590 318180 82857 80877 124274 124460 123718 122924 90575 89468 96462 99383 121783 120840 344733 369984 981204 968271 354471 369947 113824 98652 107073 107683 120957 119236 111568 111513 77372 78595 259238 228206 660403 658506 204051 202282 260317 261734 306065 297816 313635 318705 331426 336675 311707 347921 687835 719367 517316 423484 276078 270716 317707 313693 330443 334891 338385 342379 374368 376183 605174 632778 41.25 67.6 1
12:48:15 2023-09-28 320865 318790 82878 81016 121172 124909 123718 122957 90480 89468 96299 99213 121749 120840 345256 369984 980530 973009 357836 369947 113791 98652 106453 107905 120874 119236 114245 111545 77267 78595 258799 228206 659426 660373 204551 201612 261164 262379 304633 297816 315284 315925 331982 336959 310069 348248 685070 721165 517316 423186 277495 270443 315031 315825 327857 334423 339194 341825 374404 378401 610406 633712 41.25 67.6 1
12:48:16 2023-09-28 323344 318176 82911 80873 124252 124460 124123 122957 90608 89468 96299 99180 121816 120840 342433 371606 976363 966074 357910 369984 113858 99090 107073 107831 121123 119236 114358 111578 77319 78929 257560 228852 666483 660373 203409 202884 261164 264437 305526 297311 313384 319448 331839 334829 313495 345431 689861 720421 517316 428439 275340 271305 315031 314793 329346 335795 336843 342066 376322 376542 608911 634518 41.25 67.6 1
12:48:17 2023-09-28 321133 318885 82820 81016 124088 124871 123482 122990 90513 89685 96200 99246 121665 120909 342758 370012 974943 961853 357763 369623 113633 98652 106453 107980 120791 119236 114234 111578 77267 78702 258799 227883 660790 661792 203729 201965 261164 262379 303280 297888 315034 315861 333025 335684 311992 346346 688982 725426 515964 427980 276841 271270 315697 315825 327821 334891 339675 340277 376658 376770 610874 636073 41.25 67.6 1
12:48:18 2023-09-28 319930 318825 82849 80873 124252 124460 123718 122839 90575 89468 96266 99246 121698 120840 342794 371050 981204 961580 355026 369984 113599 98685 106420 107980 120791 119519 114234 111687 77267 78702 257560 229501 654995 662137 203161 202672 261829 263215 306892 297743 315248 318546 331839 334759 313715 345394 687982 721273 518499 428658 276876 271769 315920 313616 330612 333652 339675 342235 376622 375341 603536 635622 41.25 67.6 1
12:48:19 2023-09-28 320415 319144 82849 81016 124097 125043 123482 122990 90608 89468 96397 99213 121614 120874 342794 371606 984137 966074 355528 369984 113633 98685 106453 108013 120791 119636 114200 111675 77267 78734 257761 229231 657814 661865 203908 201929 261901 260848 305526 297816 315034 315861 333730 334935 311957 348248 687748 727669 518888 428319 276292 270443 315920 315265 329845 333920 339675 340277 377756 377868 606364 636267 41.25 67.6 1
12:48:20 2023-09-28 320371 318896 82746 81030 121106 124771 124056 122924 90568 89804 96496 99114 121833 120840 342433 369427 986969 968642 356861 372077 113374 99499 106354 108270 120543 120037 113940 111981 77109 79069 257560 229501 650789 657997 204551 202282 261164 262155 306065 295749 315694 317648 331247 336994 310722 347719 688994 721237 518668 422852 276292 270856 315697 314829 330612 332615 338321 341344 373212 375955 606551 635622 41.25 67.6 1
12:48:21 2023-09-28 321649 318150 82853 80877 124218 124460 123685 122924 90608 89468 96266 99350 121783 120721 342758 369984 978393 973245 356339 369984 113824 98685 107073 107905 120957 119519 111492 111557 77425 78702 263892 227883 658640 659439 204086 202282 260351 261577 305133 297047 313635 318510 331713 336452 311957 348779 689483 720567 517316 423628 276292 269620 315920 315272 330282 334680 338682 342127 375243 378451 607864 632632 41.25 67.6 1
12:48:22 2023-09-28 322339 320449 83236 81030 121074 124771 124026 122990 90575 89533 96365 99246 121816 120771 344552 368575 977749 973009 359690 369695 113824 99093 106967 107980 120874 119602 114234 111675 77372 78734 258799 228690 660320 659439 205089 202247 261164 262449 304883 297816 315320 316403 332018 338012 310504 348248 688982 719100 517316 422221 277105 271081 314773 315825 328884 334891 339675 342379 373808 375915 610874 634721 41.25 67.6 1
12:48:23 2023-09-28 322889 318180 82849 81016 124287 124494 124123 122957 90641 89500 96430 99246 121732 120874 342397 371606 974943 966074 357403 369984 113892 98853 107106 107650 121218 119236 114381 111601 77372 78821 257560 228206 668787 660373 203444 202919 261164 262155 306065 297599 313599 316916 333025 334970 313859 346627 689972 722609 515964 428658 275411 271924 315703 315020 329595 335830 338292 342271 376515 376964 610020 632632 41.25 67.6 1
12:48:24 2023-09-28 321463 318998 82816 81071 124123 124871 123482 123635 90477 89865 96266 99689 121749 120909 342794 369871 974943 963257 357763 369659 113712 98652 106893 108013 120791 119636 114234 111522 77267 78734 258799 228044 656133 661828 204086 202567 261532 262379 304205 299573 315328 315861 333025 335720 312906 346664 689018 725426 515964 428016 276841 271270 315475 315825 327857 334926 337810 340313 376658 376806 612208 636562 41.25 67.6 1
12:48:25 2023-09-28 319670 318343 82878 80905 124252 124460 123718 122957 90575 89500 96365 99213 121614 120874 344490 371050 980546 958853 353703 369984 113599 98685 106420 108013 120791 119519 114008 111642 77267 78734 257560 229176 654490 660373 202840 202954 261164 260813 306496 297606 315392 315925 331982 334935 313894 345576 687202 726678 518499 428403 277072 271614 315920 313729 330773 334247 340083 342199 376479 375462 603536 635622 41.25 67.6 1
12:48:26 2023-09-28 320415 318881 82993 81227 124149 125043 122973 122957 90575 89533 96397 99246 121614 120874 342722 371050 984100 966762 355277 369984 113712 98685 106453 107905 120791 119270 114166 111642 77267 78702 257761 229231 655322 663268 204551 202282 260351 261612 305777 297816 315550 317648 333965 334970 311992 348779 688723 728725 515964 428658 277105 270478 315920 315559 329916 334423 339675 340277 377792 377868 606551 636562 41.25 67.6 1
12:48:27 2023-09-28 322376 318145 82919 80873 124312 124460 124093 122722 90608 89468 96462 99213 121850 120672 344769 369984 986269 968308 355314 369659 113712 98685 106420 107905 120791 119270 114166 111687 77267 78734 257560 229501 655753 658506 204121 202283 261532 261612 306928 297888 315070 316951 330960 337465 312400 347390 687348 719912 520021 423448 277123 271579 315847 313436 331704 334388 338954 342487 373808 377337 604998 634685 41.25 67.6 1
12:48:28 2023-09-28 321911 318185 82886 80909 124274 124771 123718 122957 90608 89500 96331 99383 121816 120840 342794 368838 979816 971136 354471 369984 113824 98685 107073 107831 120957 119270 111416 114436 77425 78702 259238 228044 661360 659439 204121 202919 260784 261577 305850 297047 313670 318735 331982 336487 311992 348742 688019 720567 517316 423628 276256 270408 315956 314829 330480 335972 338422 342138 375493 377868 606252 633749 41.25 67.6 1
12:48:29 2023-09-28 319965 317295 82894 80656 124424 124427 124093 122487 90608 89500 96365 99246 121816 120672 344769 369463 977749 965455 358417 369984 113791 98685 106453 107905 120791 119436 114200 111566 77319 78734 257761 228906 655982 656645 204121 202990 260797 264706 305526 297707 315334 320126 330567 336888 312799 345431 691660 717771 517316 426246 275762 272551 315031 315559 329880 334410 338938 342487 373474 376505 611363 633749 41.25 67.6 1
12:48:30 2023-09-28 323463 319038 82911 80905 124287 124460 124123 122957 90641 89500 96364 99246 121783 120874 342397 371606 974980 966074 357403 369984 114050 98956 107287 107939 121123 119236 114302 114323 77477 78821 257560 228206 664272 660373 203908 202954 261164 262190 305850 297671 313635 316951 333025 334970 313894 346382 685034 719065 515964 428658 275797 271375 315697 314865 329382 335972 337685 342379 376694 377337 608911 633749 41.25 67.6 1
12:48:31 2023-09-28 319612 318216 82882 80909 124205 124494 123685 122990 90608 89533 96200 99383 121698 120909 342794 369354 978393 961927 358618 369984 113633 99126 106420 108046 120543 119670 111210 111828 77319 78873 261544 229827 650913 664129 204303 202672 260836 263149 305957 297780 315550 317394 332846 336310 312507 345919 690951 727037 517316 426097 276256 272757 315031 315566 330916 332918 341019 343493 376107 376806 607286 636329 41.25 67.6 1
12:48:32 2023-09-28 319670 318861 82878 80905 124252 124494 123718 122990 90608 89500 96331 99246 121816 120874 342758 371050 981278 961617 355314 369984 113667 98685 106453 108013 120957 119270 114200 111610 77267 78734 257560 229339 656567 660373 203409 203594 261532 260848 306712 297816 315392 316403 332521 335006 313930 345576 688019 721309 518668 428694 274954 271340 315920 313872 330916 333920 339675 341861 376658 375677 606119 635291 41.25 67.6 1
12:48:33 2023-09-28 319386 318689 82915 80905 124218 124494 123952 122990 90608 89500 96266 99246 121614 120874 342433 368611 986969 966862 355853 369984 113408 99395 106387 108345 123684 119871 113940 112135 77267 79221 259872 230116 650435 662248 204659 202778 261865 262452 305885 296510 315550 315890 331982 338048 311483 348285 690914 721129 521373 423448 277105 271305 315920 315164 330880 332883 338392 342379 373808 376217 608048 636562 41.25 67.6 1
12:48:34 2023-09-28 322833 317255 82915 80873 124347 124427 124007 122722 90641 89500 96331 99213 121816 120672 342794 369723 985570 970409 354776 369659 113824 98685 106453 107939 120625 119270 114166 111610 77214 78702 257560 229176 657687 658506 204121 202283 261532 260848 306928 297888 314590 316987 330978 337785 311957 347473 687008 719549 518668 423592 277267 271305 315956 313651 331417 334657 338422 342271 374119 377387 604938 633602 41.25 67.6 1
12:48:35 2023-09-28 320415 318374 82882 81028 124252 124460 123718 122957 90641 89533 96299 99246 121614 120874 342758 367798 977749 970900 356727 369947 113667 98685 106974 108037 120957 119397 111407 111675 77372 78831 259872 228529 660446 658433 205235 202743 261312 263184 304954 296597 315392 318437 331874 339034 310504 347719 688982 718559 529826 422888 276910 271340 315031 315825 329382 334692 339675 342138 373248 377868 610874 634685 41.25 67.6 1
12:48:36 2023-09-28 321577 317255 83262 80623 124351 124255 124126 122188 90828 89468 96626 99044 121850 120352 342794 369984 977749 967450 357403 369984 113791 98652 106420 107939 120625 119270 114200 111578 77267 78734 257761 228906 658661 658040 204086 203594 260980 262047 304882 297816 314626 317876 330978 336723 313418 345613 688714 718497 518668 426061 275411 272531 315481 315307 329631 334680 337575 342379 374261 376062 609876 632632 41.25 67.6 1
12:48:37 2023-09-28 321768 318262 82845 80905 124218 124460 123748 122924 90601 89468 96299 99180 121833 120840 342325 374185 974869 963220 356861 369875 113791 99022 106967 107650 120708 119202 114324 111525 77319 78790 258799 227240 659721 662248 204015 202884 261532 262155 304883 297635 314554 315925 333459 334900 312906 346664 691441 721201 515964 428622 276185 271305 315920 315494 327857 335936 339675 341032 377756 377603 610333 633712 41.25 67.6 1
12:48:38 2023-09-28 320518 317225 82849 80877 124261 124460 123685 122924 90608 89500 96266 99383 121749 120805 342686 369871 979743 959051 356628 369947 113565 98652 106420 107980 120708 119602 111210 111610 77267 78734 259238 229176 654490 660373 203409 203559 261532 261577 306928 297816 315550 318212 332719 334970 314336 345540 688019 724548 517316 428366 277072 271994 315920 313693 331471 334211 340000 342199 376143 375990 603536 636329 41.25 67.6 1
12:48:39 2023-09-28 319894 318790 82849 81030 121006 124804 123652 122957 90575 89500 96299 99114 121783 120805 342686 371606 984100 966488 354703 369911 113791 98652 106893 107947 120957 119236 114132 111622 77267 78734 257560 228852 658173 661792 204051 202565 260351 261977 306065 297816 315320 318097 333965 334935 312870 348742 688019 729683 516978 428658 276875 270821 315920 314793 329916 334388 339675 340313 377828 378401 605321 636562 41.25 67.6 1
12:48:40 2023-09-28 320343 317255 83254 80873 124442 124460 124156 122722 90890 89500 96396 99213 121867 120756 342397 369427 986969 970372 356898 369984 113757 99192 106453 108162 120625 119802 114132 111751 77267 79037 257560 229990 654742 658506 204551 202884 261532 262190 306928 295713 315586 316916 331157 337692 312620 347919 687872 720458 515784 426246 276926 271734 315847 313657 332207 333815 339675 342451 374034 378848 603743 634501 41.25 67.6 1
12:48:41 2023-09-28 323292 318110 82853 80983 124382 124909 123960 122924 90575 89468 96299 99180 121783 120638 342722 369984 981241 968308 351605 369587 113937 98652 107073 107650 120957 119202 114234 114289 77372 78648 258799 228206 662206 658506 204408 202567 260715 260813 306065 297888 313635 316916 332018 336733 312650 347683 688019 719513 518668 423592 277231 270821 315956 313872 329346 335936 338714 342415 375194 377602 605800 632778 41.25 67.6 1
12:48:42 2023-09-28 319894 319996 82845 80983 124218 124427 123889 122839 90828 89500 96397 99213 121816 120840 342758 367762 977749 966553 358417 369911 113824 99093 106926 107872 120957 119236 114132 111610 77267 78734 257560 228852 658661 656645 204408 202954 261164 264706 305526 297671 315104 319900 330799 338380 312763 346200 691895 719294 521373 425641 276078 272135 315031 315789 329845 334423 340010 344425 374034 376806 609902 632815 41.25 67.6 1
12:48:43 2023-09-28 324174 318489 82853 80877 124339 124460 123718 122722 90765 89500 96397 99180 121783 120721 342758 369977 976326 966074 357403 369911 114016 98652 107073 107650 121040 119168 114392 111481 77319 78702 257761 228906 664533 659439 203872 202954 261164 262196 305706 297816 313635 317876 332954 334970 313930 346346 689700 720567 515964 428622 275797 272135 315920 315559 329880 335972 337648 342415 376658 376470 608616 632815 41.25 67.6 1
12:48:44 2023-09-28 319131 318145 82853 80987 124209 124494 123685 122990 90575 89500 96299 99246 121749 120874 342722 370128 977749 963257 357803 369623 113565 98652 106354 107980 123718 119519 113974 111642 77162 78895 257560 229501 659094 664129 204446 202390 261020 263517 305921 297888 315514 318321 332810 336556 312763 346445 691441 727000 517316 426699 277231 272862 315031 315753 330844 333885 338321 342102 376515 377868 609004 636562 41.25 67.6 1
12:48:45 2023-09-28 320972 317255 82849 80877 124218 124460 123482 122839 90608 89500 96299 99383 121783 120874 342722 369942 981204 959051 355296 369911 113599 98685 106420 107980 120543 119236 111222 111610 77267 78702 261544 229339 655223 660373 203409 203594 261532 261577 306928 297816 315550 318510 332990 335945 314372 345784 688019 721237 517316 428622 275147 272135 315920 313836 331417 334388 340704 342379 376622 376169 604391 636104 41.25 67.6 1
12:48:46 2023-09-28 319161 318180 82853 80987 124179 124494 123482 122990 90575 89533 96266 99246 121665 120909 342722 368907 985496 967450 356356 369911 113374 98685 106387 107980 123822 119602 114132 111642 77425 78853 260016 229194 656093 662248 205235 202601 261865 264332 305634 297780 315550 317575 332954 337976 311448 348779 689700 721210 518668 423448 277495 271270 315920 315235 329631 332918 339344 341344 374368 376441 606818 636562 41.25 67.6 1
12:48:47 2023-09-28 321427 317220 82878 80619 124252 124427 124123 122389 90765 89468 96430 99180 121783 120470 342325 368907 985533 968271 355601 369947 113757 99192 106420 107980 120625 119270 114098 111598 77214 78821 257560 229501 655349 658506 204730 202884 261532 262155 306928 296374 315550 316951 331444 337739 311992 347719 687495 720567 513115 423520 276292 271685 315920 313580 331919 333920 339435 344207 374119 378524 602737 634501 41.25 67.6 1
12:48:48 2023-09-28 319894 317255 82853 80877 124382 124427 123685 122722 90575 89500 96266 99350 121665 120756 342686 367762 977749 968308 359163 369875 113757 98652 106420 107929 120957 119362 113216 111642 77372 78831 263892 228206 656259 660337 205235 202566 261680 263184 305097 297047 315070 318771 332702 338344 310940 349273 688982 719100 517316 425641 277814 271305 315031 315825 329346 334926 339665 342343 374404 376476 610837 634443 41.25 67.6 1
12:48:49 2023-09-28 319894 317858 82845 80619 124252 124051 123889 122370 90608 89500 96332 99213 121783 120840 342722 368352 977056 967176 357910 369875 113791 98652 106420 107798 120874 119202 114132 111481 77267 78702 257560 228206 656084 656645 204086 203559 261164 262414 305599 297816 315356 317840 330710 338012 312906 346346 685106 720058 514449 423484 275411 272551 315259 315500 329631 334644 339602 342343 373928 376326 611511 632595 41.25 67.6 1
12:48:50 2023-09-28 319612 318136 82816 80905 124011 124837 123714 122990 90575 89717 96266 99246 121547 120874 342325 368838 974943 961853 358595 369623 110994 99332 106867 107880 120708 119465 114312 111610 77372 78973 259872 228654 654187 658033 204086 202919 261532 263363 304062 297383 315550 315861 333730 335945 312906 347291 688982 725462 515964 427001 276256 271340 315031 315825 328849 334388 338321 341308 376622 378848 610874 636073 41.25 67.6 1
12:48:51 2023-09-28 320101 317220 82849 80909 124175 124460 123600 122924 90575 89500 96168 99246 121698 120840 342722 369984 978393 959051 357656 369587 113757 98685 106387 107905 123822 119270 113974 111642 77162 78734 259872 229501 654690 657997 204408 202637 260394 262414 306712 297888 315622 316367 332485 337241 312650 345576 689972 725612 518668 428069 278179 272757 315367 314427 331507 333476 340602 342199 375878 375462 609263 636525 41.25 67.6 1
12:48:52 2023-09-28 319612 317898 82845 81048 124149 124871 122940 123023 90513 89811 96135 99723 121513 121280 342650 369767 985346 966952 355022 369767 113936 98994 106827 107847 120708 119382 114346 111642 77162 78702 257560 228206 657791 662137 204911 202565 260282 262012 306065 297816 316995 317951 333965 336994 311921 348779 688019 728652 520021 423628 277567 270856 315920 314865 329880 333920 339106 340313 376658 376178 606252 636562 41.25 67.6 1
12:48:53 2023-09-28 320064 317255 82882 80877 124339 124460 123685 122722 90608 89500 96331 99213 121580 120756 342758 367762 986269 968271 355853 369947 113599 98685 106387 107980 123822 119270 113940 111610 77162 78734 257191 230044 649332 658506 205053 202919 261901 262012 306676 296942 315658 316881 331480 337455 312364 347673 687455 722426 521373 425641 276998 271959 315847 315415 331740 333208 340602 342415 374070 377868 604826 635328 41.25 67.6 1
12:48:54 2023-09-28 321919 317220 82849 80873 124119 124460 123718 122957 90641 89533 96627 99015 119748 120633 342469 369911 980493 972978 356715 369443 113970 98961 106974 107650 120625 119236 114166 114402 77214 78638 257560 227883 661456 659439 205053 201613 261901 262414 305133 299573 315070 316881 332521 337241 311483 349521 689972 722097 517316 423592 278619 270443 315920 315825 328849 334962 339675 342379 375529 376476 609902 634198 41.25 67.6 1
12:48:55 2023-09-28 319670 317185 82849 80877 124218 124460 123515 122755 90641 89533 96365 99383 121749 120840 342758 367210 976326 966862 357503 369911 113712 98685 106453 107905 120625 119236 111254 111513 77267 78702 261544 228206 654693 656645 205053 202954 260980 263219 305169 297707 315334 318705 331229 338618 311814 347008 691932 718278 517118 424434 276149 272792 315475 315789 330948 334657 339936 342199 373630 377337 609902 633749 41.25 67.6 1
12:48:56 2023-09-28 321839 318633 83121 80873 124252 124255 123718 122455 90890 89468 96430 99044 121783 120436 342686 369354 977056 965800 356898 369911 113633 98652 106420 107905 123649 119236 114166 111481 77267 78702 257560 228206 655362 658040 204086 203559 261164 262414 306065 297816 314804 318392 332018 336452 314372 346664 689972 720567 511780 427375 275411 271945 315920 315530 329880 335936 338438 342523 376057 376505 608911 632778 41.25 67.6 1
12:48:57 2023-09-28 319386 317216 82849 80909 124045 124460 123714 122924 90575 89565 96266 99246 121783 120909 342325 368803 977749 963294 359435 369984 113565 99362 106387 108162 123684 119636 113974 111675 77162 78961 255288 228690 653182 658069 204481 203276 261460 264401 305526 297419 315550 318097 332882 336546 313203 347536 691895 727551 517316 426061 276256 272100 313566 315536 329845 333616 338356 341825 376057 377955 612644 636562 41.25 67.6 1
12:48:58 2023-09-28 319357 317220 82882 81016 124244 124460 123600 122872 90641 89533 96299 99246 121783 120874 342722 369984 979779 959088 355565 369587 113633 98685 106387 107905 123856 119436 113940 111513 77214 78734 257560 229176 655324 660373 204086 203561 261532 261977 306928 297888 315622 316403 332755 337241 314372 345576 688019 721309 518668 427375 275958 272170 315920 313908 331919 334388 337810 342379 376057 376205 606231 636562 41.25 67.6 1
12:48:59 2023-09-28 318710 317862 82849 80897 124002 124494 122940 122957 90608 89779 96168 99279 121547 120909 342650 368907 984100 966590 355853 369947 113521 98652 106420 107939 123718 119236 114008 114391 77267 78702 259872 229067 664820 662211 205306 202778 261901 262309 305957 297780 318074 317612 333315 338249 311921 348779 688994 728200 513115 423412 277726 271270 315920 314865 329916 334282 339893 341308 375493 379150 606682 636562 41.25 67.6 1
12:49:00 2023-09-28 320518 316706 82857 80623 124080 124255 123685 122487 90641 89468 96299 99213 121783 120470 342722 367798 986269 968345 355853 369947 113599 98685 106420 108013 120625 119270 114053 114482 77214 78734 257761 230208 655577 658506 204766 202954 261901 262047 306748 296942 315622 316916 331749 338048 311992 347756 687748 720567 515784 423520 276910 271340 315920 315301 332458 333920 339675 342523 374155 378221 604529 635328 41.25 67.6 1
12:49:01 2023-09-28 321463 317220 82882 80905 124209 124460 123685 122839 90608 89533 96266 99246 121783 120840 342722 369463 980530 971136 357510 369587 113633 98652 106453 107650 120625 119362 111331 111642 77477 78821 257560 228206 662339 659869 205199 202107 261901 263482 304954 299573 315514 316881 333025 337750 311595 349732 690951 720114 518668 423556 278332 271889 315697 315825 329346 334997 339675 342415 376093 377038 609938 634198 41.25 67.6 1
12:49:02 2023-09-28 320518 317189 82886 80909 124131 124460 123685 122957 90641 89533 96331 99416 121732 120874 342758 367246 977056 966862 357001 369911 113588 98652 106453 107905 120791 119236 111189 114357 77372 78734 261544 228206 661330 656645 205089 203594 261164 263219 305850 296597 315586 318997 331014 339034 312650 347437 689991 718533 524078 422257 276256 272586 315031 315825 331344 334715 340235 342271 374190 377796 613252 634051 41.25 67.6 1
12:49:03 2023-09-28 319670 317220 82853 81052 124045 124837 123482 122957 90608 89717 96200 99246 121580 120874 342686 369977 973525 961890 356898 369875 111112 99064 106974 108037 121040 119134 111354 111622 77425 78885 260016 227776 658958 663188 204516 202954 261532 262449 304596 300560 315442 316403 333965 335980 313930 347719 691586 721422 523001 428658 276328 272135 315920 315559 328388 336478 337810 341344 378360 377337 613651 634685 41.25 67.6 1
12:49:04 2023-09-28 319386 317242 82878 81048 124080 124871 123748 122957 90641 89811 96365 99279 121614 120909 342325 368803 977749 963294 359435 369947 113521 99362 106387 108195 123650 119636 113940 111675 77162 78821 259872 228690 651873 658069 204730 202990 261164 263837 305850 297563 315730 315925 333730 336994 313382 348248 689018 726524 517316 427084 276855 272531 314743 315645 330469 333779 341607 342235 377045 378668 614125 636414 41.25 67.6 1
12:49:05 2023-09-28 320518 317220 82886 80909 124131 124460 123685 122839 90641 89533 96266 99383 121614 120874 342686 371085 986122 965001 354754 369659 113812 99027 106387 107880 120791 119499 111351 111642 77425 78885 261544 228690 656591 661865 204443 203275 261865 261977 306928 296597 315622 318997 333929 335006 313930 348779 688019 728652 520259 429642 276292 271270 315956 314350 331417 334962 340492 342415 379002 377868 603572 635659 41.25 67.6 1
12:49:06 2023-09-28 319161 316973 82845 81048 124011 124871 122973 122990 90608 89844 96168 99723 121530 120943 342650 369984 983403 965905 355816 369947 113633 98685 106453 107905 120625 119236 113974 114391 77267 78734 257560 228206 656567 658069 205089 202635 260351 262231 306496 296597 318255 315861 333965 337775 311992 349548 687762 728361 518668 423484 277850 271200 315920 315200 330737 334516 341607 341681 376622 376511 607186 636562 41.25 67.6 1
12:49:07 2023-09-28 320972 317216 82911 80905 124287 124460 124037 122755 90828 89500 96364 99213 119948 120633 344944 369471 983321 970209 351460 369731 111048 99195 106974 107847 121040 119168 114245 111448 77319 78821 259872 228206 662320 658506 204730 202954 260931 264064 306676 297599 314333 317840 332485 337467 313382 348212 687982 720021 520021 423592 276875 271235 317743 314314 329845 334962 339194 342451 375458 376182 605182 632778 41.25 67.6 1
12:49:08 2023-09-28 321919 317185 82886 80869 124295 124427 123685 122839 90732 89500 96397 99213 121749 120805 342686 368907 979138 971062 357800 369551 113757 98619 106420 107872 120625 119202 114132 111481 77267 78702 257560 227883 654819 659439 205377 202213 261901 263184 305097 299573 315298 319448 333207 338450 311671 350228 691932 722535 511780 425641 278992 271734 315553 315825 329311 334962 339675 342379 375207 378826 610333 634611 41.25 67.6 1
12:49:09 2023-09-28 321875 319539 82882 80928 124252 124460 123685 122858 90784 89829 96660 99424 119782 120702 342541 373129 976128 964243 356715 369659 114140 98619 107073 107616 121269 118998 111439 114311 77372 78585 255288 227561 661725 660373 204086 203559 261716 262414 306496 297532 314325 316916 333965 335945 314594 347400 689972 721165 517316 428622 275991 271910 315920 315308 328849 336443 339435 342379 378324 377337 610643 632778 41.25 67.6 1
12:49:10 2023-09-28 319612 317189 82849 81075 124183 124837 123482 122957 90575 89811 96331 99689 121715 120874 342650 369984 974906 962536 358815 369875 113599 98652 106420 107980 120560 119236 114132 111513 77267 78702 257761 228583 655040 658033 204730 202990 261865 263851 304559 299428 315514 318321 333857 336817 313715 348312 693627 726914 517316 427266 276256 271720 315031 317344 329702 334622 339308 341789 377454 377868 614051 636230 41.25 67.6 1
12:49:11 2023-09-28 320298 317185 83145 81112 121164 124909 123874 122891 90758 89681 96561 99557 119782 120702 342541 374331 984026 961853 354202 369551 111059 99062 106420 107947 120560 119202 114132 111525 77425 78961 257560 228206 657305 658033 204086 202602 260715 261612 306928 297888 315622 316881 333965 335684 314815 348248 688019 727551 518668 429946 277462 271305 315956 314793 331345 334926 338012 342379 378966 377868 605368 636073 41.25 67.6 1
12:49:12 2023-09-28 319161 317189 82820 81159 124063 124837 122940 122957 90575 89811 96168 99861 121513 121246 342650 369984 984100 967450 356087 369911 113757 98685 106420 107947 120625 119202 111155 111481 77425 78702 261544 228206 659043 664129 205416 202672 261901 262309 306604 297780 315514 317358 333857 337799 312691 349769 688994 727551 518668 423592 277850 271305 315920 315308 330880 334657 342578 341200 376658 377301 607149 636562 41.25 67.6 1
12:49:13 2023-09-28 319612 319092 82845 80873 124304 124460 123685 122755 90828 89685 96365 99213 121783 120840 342686 367727 986969 968036 356609 369947 113599 99093 106387 107980 123856 119270 114098 111622 77267 78734 257560 229827 654282 659439 205377 203559 261901 262414 306928 297816 318219 316951 331982 339034 312906 348779 688019 721201 521373 423520 277105 271305 315920 315566 332891 333885 338285 342487 374368 378401 606119 635778 41.25 67.6 1
12:49:14 2023-09-28 319930 317185 82878 80873 124218 124460 123714 122839 90608 89500 96331 99213 121749 120840 342048 369984 980530 972516 357077 369543 113791 99402 106453 107980 120708 119236 113974 111675 77425 78973 259872 228096 663853 660337 205235 202424 261901 263626 304954 299247 315550 317805 333025 337739 311957 349548 691895 722609 518668 423592 278384 271270 315920 315825 329346 335936 339675 342415 376322 377940 609040 633712 41.25 67.6 1
12:49:15 2023-09-28 319357 317154 82849 81016 124209 124460 123567 122924 90608 89500 96331 99213 121749 120805 342686 365594 977749 965455 356155 369587 113757 98685 106453 107872 120625 119202 114132 114448 77372 78734 257560 228206 654038 656645 205233 203241 261164 263254 306065 297888 315586 316881 331444 338771 312870 347437 689955 718460 517118 422852 277267 272968 315475 315825 329880 335653 340492 344207 374119 378329 612381 633565 41.25 67.6 1
12:49:16 2023-09-28 319612 319318 82816 81016 123976 124460 122907 122957 90575 89779 96234 99246 121547 120874 342131 368803 973488 962984 357220 369839 113599 98685 106941 108037 120874 119397 111289 111501 77319 78831 257560 227847 656084 663188 204553 203382 261901 263219 305097 297289 317249 318546 333441 336687 313823 348248 689991 728779 529657 427980 276875 271910 315475 315825 328849 334926 339344 341861 377792 377868 612641 636562 41.25 67.6 1
12:49:17 2023-09-28 319386 317185 82849 80877 124218 124494 123600 122957 90765 89779 96233 99246 121665 120840 342686 369984 980530 959088 356155 369911 113599 99093 106387 107980 123822 119236 113940 111578 77214 78734 257761 229719 654563 660373 205053 203880 260980 263219 306676 297816 315694 316624 333495 337467 313638 346627 684804 725526 517316 426061 276221 273592 315445 315307 331632 334247 341365 342235 376479 376591 610020 636377 41.25 67.6 1
12:49:18 2023-09-28 319649 317220 82849 81159 123968 125043 122940 123023 90575 89935 96135 99723 121429 120909 342614 369984 983366 969142 355561 369371 111102 98994 106827 107880 120625 119100 114188 111481 77372 78885 259872 228206 654742 657997 205233 202248 261865 264706 306496 297888 315658 317648 333965 337430 312620 349273 688994 727587 520021 423592 279012 271270 315920 314829 329916 334388 339380 341308 376057 376476 606663 636562 41.25 67.6 1
12:49:19 2023-09-28 319612 316928 82886 80877 124218 124427 123685 122520 90765 89500 96364 99383 121614 120721 342686 367210 986969 968271 356628 369911 113565 98685 106387 107980 123890 119236 111124 111622 77267 78895 261544 229501 655551 658506 205413 203559 260135 262414 306928 297606 315694 319448 332018 339034 312906 349273 687725 723486 514449 426246 277511 271994 315920 314721 332783 334211 340791 344316 375051 376441 603036 635622 41.25 67.6 1
12:49:20 2023-09-28 319670 316928 82886 80877 124213 124460 123685 122722 90765 89779 96430 99246 121783 120599 342397 369175 979612 972978 356605 369695 114004 99130 106941 107847 120791 119100 114177 111525 77214 78734 257761 227937 666756 659869 205342 202530 260317 263219 304810 300135 315550 316916 333495 337739 311957 350412 688678 719163 518668 423556 277993 271270 315920 317344 329382 335936 340157 342415 376622 377336 612232 634685 41.25 67.6 1
12:49:21 2023-09-28 320518 317185 82878 81016 124252 124460 123918 122839 90828 89779 96266 99213 121580 120638 342325 366658 977056 966825 358417 369911 113757 99192 106420 107980 120543 119236 114098 111557 77267 78961 257560 228206 653938 656645 205233 203880 261164 263802 306065 297599 315622 316916 331462 338784 313131 347390 691932 718315 517118 425641 276732 272862 315811 315645 329738 334926 340639 344461 374070 375920 612381 634648 41.25 67.6 1
12:49:22 2023-09-28 320518 317220 82886 81229 124097 124494 122973 122957 90660 89894 96528 99799 119748 120771 342505 372077 976823 963626 357493 369695 113970 98652 106893 107980 123752 119202 111189 111481 77425 78702 259238 227240 657456 658033 204769 203597 260317 262449 304919 298227 315586 318249 331683 336723 313894 348532 691039 725462 517316 428622 276292 272135 315920 315825 328849 335972 341224 342102 378360 377868 610874 635875 41.25 67.6 1
12:49:23 2023-09-28 319161 316938 82845 81048 124218 124460 123482 122839 90828 89717 96332 99246 121614 120874 342650 369984 977749 963743 357229 369947 113588 99093 106420 108013 120625 119402 113940 111610 77162 78765 257560 228852 667448 657925 205053 203737 261164 263851 306244 297707 317964 319149 333857 337361 313715 348102 691932 728434 518668 427157 276962 272933 315031 315825 331381 333955 341607 342379 376658 377868 609974 636562 41.25 67.6 1
12:49:24 2023-09-28 320518 317185 82878 80965 121139 124737 124022 122858 90791 89804 96365 99147 119782 120702 343475 372865 986122 964664 354739 369875 113599 99408 106941 108062 120543 119202 114053 111513 77267 78929 257560 228206 656084 661792 205053 202990 260750 262190 306496 297599 315622 316881 332147 335980 313894 349273 688019 728652 514611 428694 277105 271270 315956 314829 330916 334962 338048 341344 378966 377341 604789 636562 41.25 67.6 1
12:49:25 2023-09-28 317448 317220 82886 81104 124175 124494 123482 122872 90608 89968 96266 99279 121580 120874 342650 367798 985533 967450 355816 369587 113487 99126 106387 108013 123650 119270 113861 111578 77267 78734 255288 228206 650762 662174 205776 203029 261865 262894 306856 297888 318081 318546 333315 338628 312507 349658 689972 725426 518668 423520 278583 271994 315920 315530 330844 333885 339893 342379 375386 377038 608048 636562 41.25 67.6 1
12:49:26 2023-09-28 323025 319398 83136 81006 121058 124393 123822 122773 90758 89804 96528 99114 119782 120603 342614 368943 980510 969784 351388 369839 113869 98652 107000 107650 121123 119100 114234 114448 77319 78702 258799 227561 662680 657575 205089 203559 261183 261612 306712 297497 315026 317876 333025 338012 313638 348779 688019 720567 520021 423664 277105 271305 317743 314829 329916 336714 339435 342523 376658 378401 604427 632815 41.25 67.6 1
12:49:27 2023-09-28 319446 317185 82886 80877 124248 124460 123685 122722 90828 89717 96332 99279 121614 120756 342650 369203 979834 972554 357910 369875 113667 98652 106453 107831 120625 119236 114008 114289 77425 78821 257761 227864 667759 659402 205270 202778 261901 263886 304703 299924 315406 319448 333495 338012 311957 347135 689018 720458 511780 422816 277957 272135 315475 315379 329666 334962 337810 342451 374368 376511 613651 634685 41.25 67.6 1
12:49:28 2023-09-28 328929 317079 83269 81025 121251 124393 123619 122891 90795 89746 96365 99279 121783 120756 342505 372865 973452 963979 356609 369587 114140 98652 107073 107650 120791 119003 114279 114221 77425 78648 263278 227561 663177 659439 204730 203918 260135 262449 306496 299392 314590 316951 333965 336452 314851 347756 689972 720114 515964 428694 276841 272205 315920 315825 329880 337021 339435 342415 378930 377868 608911 634685 41.25 67.6 1
12:49:29 2023-09-28 319612 317220 82849 81104 124209 124871 122973 122990 90641 89811 96200 99724 121580 120909 342686 368838 975671 961890 359673 369911 113633 98685 106420 108037 120874 119362 111231 111578 77425 78670 261544 228206 662144 663658 204911 203881 261901 263622 305133 297532 315658 318024 333785 336853 313859 348779 690028 727587 518838 428476 277531 272170 315920 315825 328884 334997 342269 341861 378396 378401 612678 636329 41.25 67.6 1
12:49:30 2023-09-28 318935 316938 82882 81016 124244 124460 123482 122924 90828 89779 96299 99246 121614 120874 342650 369984 978393 961617 357229 369875 113633 99093 106420 108013 120708 119519 113940 111675 77162 78765 257560 228852 650387 658033 205233 203594 261164 263658 306712 297816 318255 316659 333965 338012 313894 347756 688982 729683 518668 427339 277141 273039 315223 315573 331632 334644 342335 342307 377081 378667 612381 636451 41.25 67.6 1
12:49:31 2023-09-28 320518 317185 82882 80905 124067 124494 123881 122586 90828 89533 96527 99246 121783 120840 342361 370012 984100 964702 353948 369587 111080 99064 106941 107880 120625 119416 114188 111601 77372 79049 257761 228654 657919 661756 205053 203594 261183 262414 306892 297635 315622 316916 332449 336452 313644 349732 688019 728720 508934 429642 277300 271305 317743 315308 331381 334997 338356 342138 378966 376252 604427 636073 41.25 67.6 1
12:49:32 2023-09-28 323829 317220 82882 81044 121006 124494 122940 122957 90641 89968 96299 99279 121547 120943 342167 367834 983403 967450 355314 369623 113554 98685 106453 107905 120543 119236 113974 114368 77214 78702 263278 228206 661305 657997 205484 203276 260784 262449 306496 297635 317553 315925 333965 338558 312686 347135 689483 725649 517118 426246 277742 271924 315920 315681 331776 333779 339989 344642 375350 378934 609188 636562 41.25 67.6 1
12:49:33 2023-09-28 321390 317000 82886 81044 124218 124460 123685 122755 90890 89862 96397 99213 121614 120470 342650 369211 980345 972903 351496 369471 113959 98553 107007 107772 121292 119100 111321 111481 77372 78670 258799 227401 663531 657784 205270 203880 261183 262379 306065 299996 315298 320353 333025 338012 313894 350412 688994 720298 518668 423664 277105 270856 317743 315308 329382 336443 339675 342451 376358 376511 606663 632852 41.25 67.6 1
12:49:34 2023-09-28 319891 316706 82886 81020 124213 124460 123600 122722 90828 89685 96233 99246 121614 120672 342650 366694 977749 971136 357910 369319 113667 98685 106420 107683 123684 119003 113974 114368 77267 78734 257560 227883 653938 658506 206062 202954 259592 263658 305777 297289 315284 316951 333495 338784 311743 349585 691784 722572 518668 425641 278277 272030 315847 317308 329738 335795 338285 342415 374440 377336 613178 634501 41.25 67.6 1
12:49:35 2023-09-28 322760 316967 82915 80905 124244 124460 123685 122455 90890 89533 96660 99015 119748 121155 342433 372077 974759 965963 356715 369695 111242 98553 107154 107616 120957 119037 114200 114221 77372 78670 257761 228206 661482 658972 204766 204166 261901 263035 306712 297532 314626 318392 333730 336768 315331 348248 685070 719168 517316 428694 277302 272586 315920 315825 330916 337021 339194 342523 378360 377602 608911 632852 41.25 67.6 1
12:49:36 2023-09-28 322160 317220 82886 81163 124037 124871 122940 122990 90765 89811 96200 99724 121580 120874 342131 368838 973525 961170 356372 369319 113667 98685 106420 107831 123924 119236 113974 114368 77267 78734 258799 227401 668727 658033 205089 203880 260135 263035 305133 299845 315406 318669 333857 336853 314229 348669 691932 725286 518668 428476 276962 272446 315667 315825 329613 336007 340143 342271 378663 375915 612208 636110 41.25 67.6 1
12:49:37 2023-09-28 319095 316706 82882 81052 124037 124704 123585 122858 90913 89927 96430 99147 119782 120736 342264 369839 982622 960883 355277 369839 113633 98685 106420 108144 120708 119465 114019 111513 77214 78734 257560 229465 656313 660373 205089 204452 259592 262449 306856 297816 315298 316916 333730 338012 315367 346664 688994 721553 525743 427677 275797 273039 315920 315301 332458 334692 338356 342451 376694 376806 608469 636562 41.25 67.6 1
12:49:38 2023-09-28 319466 316741 82919 80909 124213 124460 123881 122722 90890 89811 96364 99246 121614 120638 342397 369977 984137 964702 351677 369911 113633 98685 106420 107831 123856 119236 113974 114323 77214 78929 255288 228206 654995 658033 204948 203775 263382 264706 306784 297816 315586 316846 333965 336274 315121 349411 688884 729683 517992 429982 277141 271340 318380 315422 331847 334962 338356 342451 379002 378524 605688 636110 41.25 67.6 1
12:49:39 2023-09-28 320833 318646 83174 80993 121183 124360 124026 122689 90949 89713 96692 99555 119782 120702 342541 367762 986269 970446 355889 369587 114004 99093 106420 108013 123752 119270 111277 111751 77267 78765 257761 229501 654742 658506 205449 203594 260386 262851 306928 297816 315694 320991 332719 339034 313602 349273 688019 722097 515784 423520 277495 272135 315920 314829 333396 334891 338093 344984 375158 376441 603072 635585 41.25 67.6 1
12:49:40 2023-09-28 322265 316898 82882 80979 124295 124427 123685 122755 90890 89932 96430 99213 121783 120687 342614 369391 981204 968235 351569 369839 113791 98652 107073 107798 121125 119086 114324 114334 77477 78702 265601 228096 661368 658641 205235 203881 263382 263959 306748 299210 315406 318697 333279 338451 313823 349521 688019 720298 520021 425880 277459 271875 317743 314793 330558 336808 339435 342487 376587 378667 604285 633540 41.25 67.6 1
12:49:41 2023-09-28 321170 316565 83240 80776 121266 124241 123993 122422 90946 89648 96528 99180 121783 120318 342492 367619 976290 967450 357403 369839 113757 99064 106941 107798 123856 119120 114064 114323 77267 78702 257560 228206 654164 656645 205053 204166 261716 263254 306496 299573 315622 318839 331982 338796 314963 347646 688982 719513 521373 423556 276256 272721 315920 315825 330880 334962 339675 345264 374368 377602 608108 632778 41.25 67.6 1
12:49:42 2023-09-28 323255 316963 82845 80979 124265 124460 123685 122924 90765 89717 96331 99213 121749 120638 342095 369354 974178 964664 355816 368959 114016 98619 107040 107583 121206 118964 111428 111460 77689 78638 257560 227883 665367 660337 204875 204059 261865 263482 306928 298400 314590 318357 333965 336449 315631 348175 690951 721165 517316 429605 277585 272968 315920 315825 329880 336985 339435 342487 378627 377868 608911 633712 41.25 67.6 1
12:49:43 2023-09-28 319247 318228 83092 81229 124265 124837 123482 122957 90765 90018 96660 99628 121715 120805 342095 369984 977749 963109 357229 369911 113487 99195 106387 107980 120715 119485 113940 111642 77267 78841 257761 228852 649290 661778 205377 204023 261532 264062 306712 297816 318226 316624 333965 337739 314372 348779 688982 728452 518668 427001 277495 272968 315475 315825 331381 334657 339893 342379 377792 379114 609938 636562 41.25 67.6 1
12:49:44 2023-09-28 320108 316671 82886 81020 124300 124427 123685 122722 90828 89935 96397 99246 121783 120840 342095 369723 979779 959051 354776 369623 111070 99234 106941 108111 120625 119134 114278 111610 77372 78885 257560 229501 657409 661310 205197 204596 261901 262414 306784 297419 315262 316881 333965 338012 315295 346664 688700 721309 518668 427303 275991 273003 315920 315523 332891 334891 338356 342415 377189 377337 607416 636562 41.25 67.6 1
12:49:45 2023-09-28 318942 316675 82816 81159 124145 125082 122874 123023 90575 90091 96135 99860 119620 121311 342131 369984 984100 967450 354739 368995 113757 99060 106420 107980 120460 119202 114098 114448 77267 78734 257560 228206 655880 658033 205882 203559 260966 262816 306928 297497 315658 315960 332681 337750 313382 348112 689972 726487 520021 423592 278583 272100 315956 315825 330880 334657 340407 342379 376622 377600 608048 636562 41.25 67.6 1
12:49:46 2023-09-28 320555 316671 83254 80901 124425 124460 123718 122722 91015 89717 96463 99383 121749 120721 342650 366408 988934 970097 355561 369731 113936 99062 106387 108029 120625 119066 114278 111610 77372 78734 257560 229501 652778 658506 205596 204059 260351 263184 306928 297816 317516 320808 332846 339034 313382 349273 688019 719065 511413 423484 277531 272551 315956 315308 333161 334388 339045 344497 375493 376511 603499 636073 41.25 67.6 1
12:49:47 2023-09-28 321737 317084 82841 80987 124391 124494 123685 122722 90791 89533 96331 99246 121580 120638 342614 369984 980530 972516 355241 369579 113824 98652 106967 107798 120625 119003 114166 114334 77372 78702 257761 227401 668638 658506 205413 202954 261183 262816 305741 298192 314746 317840 333730 338487 313859 348184 689991 722609 513115 423592 278848 271305 315920 315825 329845 336443 338285 342523 377756 378164 612208 634648 41.25 67.6 1
12:49:48 2023-09-28 319632 316706 82886 81016 124183 124460 123567 122806 90890 89811 96726 99458 119714 120633 342203 365416 976179 970209 358598 369695 113970 99130 106974 108029 120593 119120 114053 114402 77372 78961 260016 228206 654668 656645 205882 204166 261865 263886 306496 297497 315298 317876 332719 339988 314108 348779 690479 719513 514290 423484 277567 273296 315920 315825 330880 335936 338321 342487 374404 376476 610837 636073 41.25 67.6 1
12:49:49 2023-09-28 320642 316233 83262 80877 121195 124255 124059 122305 91015 89500 96626 99112 121783 120234 342650 369723 977749 966074 356898 369587 113791 98685 106453 107905 123856 119202 114132 111513 77319 78734 257560 228206 659977 657575 205053 204383 261901 263254 306496 299138 315406 321262 332198 338238 315151 347573 691932 720421 514449 426482 276663 273663 315920 315825 330880 335936 339675 345290 375243 377868 609004 633712 41.25 67.6 1
12:49:50 2023-09-28 319608 316965 82845 81067 124183 125115 123552 122924 90817 90114 96463 99727 119782 120771 341951 369947 976823 963626 356495 369247 113791 98685 106420 107650 122804 119100 114098 111492 77372 78702 261544 227401 656845 661778 205377 204023 260351 263219 305133 298192 315658 316846 332646 337030 314851 349273 691039 727319 524372 428658 277105 272551 315920 317612 329097 336478 339344 342379 378966 376178 612678 635875 41.25 67.6 1
12:49:51 2023-09-28 318710 316932 82849 81016 124183 124460 123279 122957 90765 89811 96365 99279 121665 120840 342095 369984 977477 964702 358926 369875 113599 99093 106387 108013 123615 119236 113906 114402 77162 78734 255288 229121 652135 657997 205092 203918 261865 263886 306712 297816 318081 319448 333893 337834 313428 348632 693899 727610 518668 427037 277531 272968 315475 315428 330594 334891 339857 342415 377792 376213 613178 636562 41.25 67.6 1
12:49:53 2023-09-28 320862 319088 83111 81108 121124 124393 123652 122891 90916 89837 96660 99114 119782 120982 341951 369977 984100 961853 351641 369767 113925 99060 106420 107905 123684 119202 113940 111545 77804 78734 257560 228206 654869 657997 204730 204166 261183 262414 306928 297635 315658 317876 333965 336133 315847 348779 688019 727551 518668 430591 277105 272170 317743 315308 331919 334962 338356 342451 378736 377868 604752 635875 41.25 67.6 1
12:49:54 2023-09-28 319680 317185 82816 81308 123942 124871 122907 123023 90608 90029 96168 99723 121547 120874 341578 369984 981278 966074 354737 369875 113633 98652 106420 107905 123718 119202 113940 114414 77214 78734 259872 228060 654416 664129 205270 203881 261079 262711 306928 299500 315514 320126 335587 336923 315295 349805 688994 729683 517517 430821 277495 271305 317743 315308 331883 335795 338356 342451 379002 376441 604427 636073 41.25 67.6 1
12:49:55 2023-09-28 321422 317044 83277 81030 121139 124393 123993 122689 90979 89804 96528 99213 121816 120638 342650 367511 987489 968308 355853 369947 113633 99126 106827 108013 123856 119236 113940 114402 77267 78765 257560 229501 653937 658506 206062 204023 260750 263254 306928 297599 317516 318580 332990 339749 313859 349273 688019 722097 515784 423556 277726 272170 315920 315344 333672 334657 338356 344497 375529 376511 603536 637919 41.25 67.6 1
12:49:56 2023-09-28 320896 316228 82915 81020 124252 124427 123685 122614 90890 89717 96496 99246 121665 120436 342650 368288 982669 968271 351533 369911 113824 98685 107278 107798 120708 119280 111375 111610 77530 78821 259520 228206 660506 656500 205703 204059 263196 264332 306892 297254 315586 318874 333025 338796 314121 348302 688994 720567 523001 423628 277670 272757 317743 314829 331919 336950 339675 344534 376622 376476 603266 632852 41.25 67.6 1
12:49:57 2023-09-28 320481 318537 83211 81034 121108 124456 123567 122487 90890 89811 96726 99147 121715 120721 342131 365558 977056 968642 357910 369321 113757 98652 106420 107905 120625 119236 114098 114289 77319 78734 263278 228206 654668 656645 205882 204204 261716 264062 306496 297635 315658 316916 332018 339988 313382 348779 690479 719549 517118 423448 277764 273003 315920 315825 330880 335972 338321 342523 374368 376511 610837 635172 41.25 67.6 1
12:49:58 2023-09-28 320865 318646 83258 80877 124287 124456 123718 122188 91015 89500 96594 99383 121783 120352 342408 369984 977749 966074 356898 369587 111102 99064 106941 108037 120625 119134 114312 111557 77372 78831 257560 228206 658788 657894 205197 204596 260317 263658 306928 299500 315406 321034 332719 338048 315589 348248 691294 720058 518668 427339 276292 273003 315956 315825 330916 334997 339665 345544 376622 377602 610209 633503 41.25 67.6 1
12:49:59 2023-09-28 319343 318871 82919 81108 124218 124968 123515 122957 90752 89968 96233 99279 119748 121207 341614 369984 977749 961890 357800 369875 113791 98685 106420 107899 123822 119202 113974 114448 77267 78734 257560 227883 659347 657997 205233 204166 260351 264062 305169 298176 317516 316438 332414 337775 314851 348779 691257 727591 516809 427980 277531 272170 315920 317612 329845 335972 339380 342379 378663 376178 612244 636562 41.25 67.6 1
12:50:00 2023-09-28 318710 318646 82882 81071 124183 124485 123515 122755 90890 89811 96331 99246 121580 120874 342131 369723 981739 963588 358234 369175 113812 99197 106387 108062 120543 119465 114278 111751 77372 78841 257761 229176 650124 657997 205776 204095 261532 265832 306928 297816 318001 319448 333965 338796 314851 348508 688982 727673 511780 427339 277957 273840 315654 315825 332422 334423 339893 342451 377792 375915 609077 636562 41.25 67.6 1
12:50:01 2023-09-28 320518 319097 83258 81016 124252 124489 123567 122839 91012 89811 96430 99246 119862 120840 342131 369942 984137 964702 353703 369911 113633 98685 106420 107683 123856 119202 113940 114289 77214 78734 257560 228206 657051 658069 205413 204166 261183 262449 306928 297047 315334 317876 333857 336487 314528 349521 688019 728657 520259 430591 277105 272135 316123 315184 331919 335972 339106 344266 379002 376476 603536 635659 41.25 67.6 1
12:50:02 2023-09-28 318485 318646 83081 81052 123976 124519 122940 122990 90641 90062 96266 99798 119714 121291 342120 368655 983953 968791 355095 369695 114004 99130 106974 108137 120460 119328 113974 114357 77267 78734 257560 228096 654894 662137 206062 203594 261183 265268 306928 297497 317516 316621 332716 339034 313859 348184 689972 725499 520021 423592 278420 272170 315956 315825 331381 334423 340407 342415 376093 377635 608479 636562 41.25 67.6 1
12:50:03 2023-09-28 320415 318646 83174 80965 124252 124477 123685 122647 90828 89533 96364 99246 121783 120638 342408 367476 981278 968308 351569 369875 113858 98652 107256 107831 120625 119003 114166 114289 77372 78734 259238 227883 659198 657575 205918 204166 261218 262012 306928 297532 315550 318874 333495 339034 314630 348449 688019 720567 513115 426061 277993 272170 316123 314829 331417 337021 339675 344534 376658 376476 604157 633749 41.25 67.6 1
12:50:04 2023-09-28 321784 318646 82915 80905 124218 124720 123789 122891 90975 89927 96495 99147 119884 120736 342276 368987 980493 970951 355598 369543 113791 98685 106893 107831 120957 119280 114098 114414 77372 78734 257761 227401 660426 659439 205449 203559 261800 263254 306065 298471 315262 317911 333965 338796 315359 348990 690515 721201 520021 423592 279313 272779 315956 317612 329916 336985 338321 342523 377224 378234 611326 634685 41.25 67.6 1
12:50:05 2023-09-28 320901 318378 83335 80901 124287 124423 123718 122370 91015 89533 96429 99246 121783 120436 342167 369984 977056 965652 356645 369875 113633 99126 106420 108013 123718 119362 113974 114289 77267 78734 263278 228206 657418 657705 205089 204596 260170 263658 306928 297635 315586 319614 333495 338048 315811 348285 685106 720058 513949 428016 276256 273003 315956 315825 331381 336950 339435 345544 377792 377868 609776 632815 41.25 67.6 1
12:50:06 2023-09-28 321353 319133 83079 81164 121041 124800 123415 122924 90791 90180 96496 99557 119782 120736 341951 369354 973525 961853 355853 369175 113824 98652 107073 107683 120625 119003 111298 111578 77372 78702 256536 225643 658529 657961 205413 204166 260750 263289 306065 301198 315586 316987 332716 337030 315367 348779 690515 721273 517316 429338 277105 272777 315956 315825 330616 337766 338321 342451 379002 376213 610406 636562 41.25 67.6 1
12:50:07 2023-09-28 318485 318828 82878 81100 124045 124867 123482 122990 90641 89811 96266 99279 121379 120874 341614 369984 977056 962610 359435 369615 113633 98685 106908 108013 123650 119120 113895 114323 77162 78734 259872 228581 667948 663188 205306 204095 261901 264732 305871 299924 318081 318997 333929 338012 314815 349273 690515 728889 510504 428355 277531 272742 315697 315631 330880 334821 340407 342415 378396 375950 614125 636562 41.25 67.6 1
12:50:08 2023-09-28 315827 319054 83216 81062 121102 124766 123619 122891 90854 89931 96331 99246 121580 120756 341650 372530 983321 959088 351641 369587 113633 99097 106941 107831 123650 119202 113940 114289 77162 78734 257761 228206 654742 661310 204730 203882 260784 262449 306928 297082 315730 316987 333965 337513 315920 348779 688994 727105 515607 430287 277729 272586 317743 315344 332458 334997 338392 342523 379002 378545 604464 636110 41.25 67.6 1
12:50:09 2023-09-28 319612 318828 82878 81192 123890 124867 122841 123023 90641 89844 96200 100372 121412 120909 341614 368287 984100 966762 353703 369911 113791 98718 106453 107831 123856 119032 111344 111610 77477 78961 263278 228206 655627 663188 205884 203738 263382 263149 306784 297635 315730 319448 332716 338012 313787 350762 689483 729683 521630 428694 278561 271924 317743 315825 331919 335972 340143 342138 379002 377635 606119 636562 41.25 67.6 1
12:50:10 2023-09-28 321097 316859 83273 81173 121183 124460 123718 122722 91015 89779 96626 99455 120217 120653 342614 367762 985533 972978 351605 369839 113948 99093 107040 107980 120791 119202 114132 114448 77267 78841 257560 229157 658932 658040 206027 204166 260931 262449 306928 297888 315622 319581 333495 339034 314594 349769 689700 720494 514449 423592 277921 272742 317743 314984 333396 336407 338048 345544 376622 376476 604508 634648 41.25 67.6 1
12:50:11 2023-09-28 321016 316898 83315 81016 124330 124427 123926 122722 90890 89746 96462 99213 121715 120805 342095 368871 979779 971099 351605 369551 111177 99299 107269 107929 120957 119134 111321 111525 77477 78885 259872 227489 661238 658360 205991 204452 261983 265187 306388 298748 315298 318803 333965 339034 314851 348638 690767 720114 520021 427303 278812 271270 317743 315825 329880 337458 338321 344461 377792 381042 610209 634648 41.25 67.6 1
12:50:12 2023-09-28 320829 316271 83258 80987 124312 124393 123718 122370 91078 89717 96594 99213 121783 120332 342650 369984 977749 966762 355452 369875 113791 98685 106893 107980 120625 119202 114132 114357 77267 78734 257560 228044 654668 656609 205056 204739 260351 263622 306928 297497 315586 319841 333699 338998 315811 348495 689955 720567 520021 428389 276875 273840 315920 315825 331381 336443 340157 346069 376622 377868 609040 633712 41.25 67.6 1
12:50:13 2023-09-28 320379 316706 82882 81071 124425 124460 123652 122924 91015 89811 96947 99246 121749 120805 341614 369354 976786 968450 356605 369695 111242 98961 107369 107847 121040 118949 111331 111406 77530 78638 258799 227401 663299 660103 205270 204739 260680 263622 306136 298435 315262 321262 333532 337467 315811 348779 688982 722316 517316 429946 277105 273003 315956 315825 330880 338762 339675 344461 379002 378401 607643 634648 41.25 67.6 1
12:50:14 2023-09-28 318601 317009 82882 81127 124183 124494 123482 122891 90942 89935 96397 99279 121547 120840 341614 369718 979834 963257 358926 369875 113565 99263 106387 108013 123615 119202 113872 111545 77162 78841 259537 228852 651605 657997 205882 204166 261716 264133 306712 297599 318974 316916 333965 339034 314851 349488 689991 728625 518668 427303 277993 273003 315667 317612 331883 334926 340958 342451 378627 377301 610837 636562 41.25 67.6 1
12:50:15 2023-09-28 318796 316671 82886 81163 124244 124876 123685 122924 90890 89935 96397 99595 119748 120633 342120 369139 983321 960883 355419 369695 110948 99130 106974 108103 120510 119202 114053 111633 77267 78949 257560 229501 653601 661310 206062 205027 261599 263921 306928 297888 318226 317911 332147 339034 315811 347683 690951 727000 518668 427339 276292 274259 315920 315825 333396 334962 339380 342451 376901 377868 608394 636562 41.25 67.6 1
12:50:16 2023-09-28 319612 316706 83101 81261 124149 124871 122940 122990 90828 89935 96331 99689 121547 120874 341578 369984 984063 964889 354202 369839 113633 99093 106420 108013 123856 119328 114098 114448 77267 78734 257560 228206 654742 661595 206062 203880 261948 263254 306928 297497 317480 317615 333648 337739 314851 348673 689972 729683 520021 426699 279277 272135 317743 315825 331919 336714 341403 342415 378930 378729 607149 638372 41.25 67.6 1
12:50:17 2023-09-28 318710 315973 82919 81020 124213 124460 123960 122891 90975 90114 96759 99557 119782 120702 342505 367067 986859 970209 355634 369911 113723 99263 106387 108013 120550 119382 114120 111642 77267 78981 261544 229501 648023 660190 206643 204166 261148 263658 306928 297816 319236 317876 333965 340466 313859 348148 688994 721165 515784 423556 277993 272586 315703 315825 333649 334926 339344 345508 376622 377600 604427 635291 41.25 67.6 1
12:50:18 2023-09-28 321280 316228 83262 81020 124213 124460 123685 122839 90952 89935 96430 99246 121665 120721 342456 368871 979779 972516 353666 369839 113824 98652 106453 107798 120708 119003 114132 114300 77372 78702 257761 227561 662076 658506 206062 204166 262018 263219 306928 298471 315622 318839 333965 339034 315221 348673 688982 720078 539805 426097 279277 271889 315956 315464 329916 337494 338356 342523 377756 378729 609004 634685 41.25 67.6 1
12:50:19 2023-09-28 320371 318646 83136 81215 123023 124704 123652 122891 91012 89931 96595 99387 119782 120702 341951 365380 977749 968308 357910 369285 111135 99064 106420 107947 123856 119202 113940 114368 77477 78917 257761 227883 654768 656645 206643 203882 260351 264097 306496 297532 315694 318321 333965 339988 312942 349769 690479 720567 520021 423484 278619 273003 315920 315825 330880 336714 338356 342523 375493 377600 610874 635585 41.25 67.6 1
12:50:20 2023-09-28 322723 316193 83229 81071 124244 124460 123685 122924 91015 90184 96462 99246 121783 120805 342131 369354 974943 964702 356609 369839 114084 98619 107106 107650 120874 118838 114200 114187 77425 78702 257560 227883 668135 659439 205413 204596 260931 263842 306928 298435 315586 319357 332147 337976 315883 349273 688982 720863 520021 429909 277105 273003 315956 315825 331363 338003 340157 345264 378930 378754 610458 634257 41.25 67.6 1
12:50:21 2023-09-28 320079 317044 83121 81257 120939 124976 123500 122957 90883 89993 96692 99689 121715 120874 341614 370128 978215 965001 355816 369875 113824 99161 107040 108029 120791 119202 114166 114391 77372 78734 258799 226920 662310 658033 206062 204452 261148 263842 306244 299342 315302 317911 333683 338012 315811 349805 691039 725648 517316 429946 277531 273003 315956 317344 329880 338039 339070 342451 379002 376476 614088 635622 41.25 67.6 1
12:50:22 2023-09-28 318455 316228 82878 81155 124300 124837 123685 122924 90890 90029 96430 99689 121749 121313 342131 369723 980530 961170 356191 369875 113633 99263 106420 108162 123787 119270 113940 111545 77267 78981 257761 229176 652334 657997 206062 204452 261901 264097 306928 297047 319010 317876 332646 338771 315553 348779 691003 728720 520021 427980 278260 274259 315920 315825 332927 334715 343553 344207 378641 378934 612381 638298 41.25 67.6 1
12:50:23 2023-09-28 319284 317013 83240 81284 121131 124771 124026 122957 91015 89968 96561 99657 120115 120771 342095 369984 981204 959088 355059 369767 113791 99126 106453 108013 123718 119236 113974 111525 77319 78873 263278 229176 658511 660373 205773 205027 260568 263254 306928 297635 318487 320353 332147 339034 315847 348248 685034 725462 520021 427339 276292 274259 315956 315825 333902 335701 340143 342523 378360 378401 607849 636562 41.25 67.6 1
12:50:24 2023-09-28 320072 316671 82886 81192 124002 125077 122940 123023 90828 89968 96430 99279 121580 120840 341578 368838 985533 966762 354202 369875 113791 99093 106893 107980 120543 119202 114053 114368 77267 78734 257560 228206 654416 661828 206062 204166 261983 263219 306820 297567 315338 317911 334185 337503 315847 348184 689972 729683 518668 427980 279186 272721 318605 315573 332135 336808 341055 342271 378894 381078 610133 638261 41.25 67.6 1
12:50:25 2023-09-28 318760 316675 83225 81075 124248 124494 123718 122924 91012 89935 96397 99279 121580 120840 342131 366515 986969 968235 355780 369875 113487 99296 106354 108270 123547 119436 113906 111751 77162 78981 257560 228852 650879 660373 206643 204166 261183 263842 306928 296632 318160 316916 332182 338223 314586 348148 689483 721587 515784 423628 277993 272779 317519 315344 333938 335972 338356 346069 376622 377600 604322 635622 41.25 67.6 1
12:50:26 2023-09-28 322377 316228 83254 81100 124373 124460 123751 122839 91015 89811 96561 99246 121837 120721 342650 368611 981241 972172 351388 369623 111122 99095 107007 107847 120874 119100 111266 111416 77583 78885 258888 227883 661238 658040 206062 204166 262463 264706 306928 300420 315622 319617 333519 339916 315847 350698 689972 720567 513115 427764 277993 273003 316857 315789 331919 337731 338321 345837 377224 377038 605800 634198 41.25 67.6 1
12:50:27 2023-09-28 320286 317743 83216 81225 124304 124460 123685 122839 91015 90113 96692 99279 121783 120874 342372 365594 978215 968308 358671 369875 113791 99093 106453 107939 120708 119202 114166 114402 77319 78841 257560 228206 654341 656645 206643 204452 260351 264097 306712 300560 315694 319900 333495 338494 315295 348779 690515 719549 520021 423556 277141 274259 315920 315825 331883 336985 339380 346069 376057 376511 610837 635351 41.25 67.6 1
12:50:28 2023-09-28 320932 316202 83258 81112 124252 124460 123685 122487 91078 89968 96594 99279 121816 120599 342361 371700 978911 967375 356751 369731 114072 99163 107007 107880 120874 119299 114177 114357 77372 78734 259537 228581 656970 658506 205377 204739 260750 264062 306928 297983 315622 319841 333965 338796 315920 348993 689991 720567 520021 428658 277105 273074 315811 315825 331919 337494 339675 346106 377792 375915 608610 633749 41.25 67.6 1
12:50:29 2023-09-28 319151 316702 82915 81196 121074 124976 123482 122990 90828 90124 96364 99791 119828 120909 342095 369984 976363 963294 357800 369283 113858 99195 106486 108013 123752 119202 113974 114448 77319 78734 255545 227883 657791 658069 206027 204452 261148 264097 306065 298471 315334 316951 335782 338522 314532 350449 692053 728725 518668 428694 277957 273003 315956 317430 329916 337021 340407 344230 379002 376511 612678 636562 41.25 67.6 1
12:50:30 2023-09-28 318701 316237 83233 81163 124252 124494 123515 122957 90975 90207 96791 99661 119748 120736 341987 369319 981924 963109 359945 369767 114004 99433 106453 108270 123822 119528 111376 111751 77372 78981 255288 228690 656667 661163 206245 204739 260351 265351 306928 299392 319272 318096 332681 339034 315589 347135 690515 728689 515607 428355 278029 274715 315920 315825 333703 335936 340479 342559 378966 376511 611400 636562 41.25 67.6 1
12:50:31 2023-09-28 320028 318196 83258 81048 124252 124867 123685 123391 91015 89968 96594 99279 121783 120756 341614 369875 985570 963979 354239 369911 113824 99126 107223 108013 123890 119236 114053 114436 77372 78927 261544 228206 654869 658069 205449 204739 261948 263219 306928 297532 317553 318615 332716 337030 315920 349227 689483 729172 520021 430896 277531 272777 316158 315789 332963 336714 339380 344534 379002 376441 605087 636562 41.25 67.6 1
12:50:32 2023-09-28 319161 318610 82845 81396 120943 125145 123467 123635 90824 90058 96430 99794 119782 121276 342203 369911 983916 967450 354776 369875 113824 99302 107007 108137 120477 119202 114008 114391 77372 78961 257560 228206 654894 661828 206352 204166 261983 263622 306928 297497 315334 316951 334220 338048 315654 349236 685034 729683 518668 427037 279510 272814 317743 315825 332656 336749 341234 342451 379002 378764 607076 638372 41.25 67.6 1
12:50:33 2023-09-28 320518 318646 83377 80909 124373 124456 123889 122338 91015 89811 96528 99213 121816 120436 342372 367762 986969 971173 355350 369947 113667 99195 106420 108046 123684 119397 113974 114357 77319 78873 257560 229339 654490 657705 206352 204452 261183 264062 306428 297816 318038 319614 333730 339988 314851 347135 689483 720567 515964 423664 277993 273003 316158 315086 333432 336985 338321 346106 377792 377635 606551 635328 41.25 67.6 1
12:50:34 2023-09-28 321846 318683 83288 81074 121041 124423 123652 122891 91074 89960 96660 99557 119782 120721 341650 368907 980308 973097 351496 369839 113892 98685 107073 108013 120957 119134 114166 114289 77372 78734 256536 227401 662030 658506 206062 204166 262419 263035 306928 301198 315622 319357 332147 339034 315367 348673 689018 720114 520021 427375 279707 271910 317743 315825 331386 337766 338356 344534 377792 378764 608911 636562 41.25 67.6 1
12:50:35 2023-09-28 322111 315972 83369 80901 124351 124460 123718 122422 91140 89533 96824 99246 121816 120318 342372 369984 977749 965455 356898 369911 114128 99126 106453 107980 123718 119236 113974 114368 77372 78734 257560 228206 653812 656645 205918 205027 261865 264062 306928 297983 317292 320361 333730 339034 315654 348779 691039 720567 515784 427339 277141 274909 315956 315825 331919 336985 341012 346340 376937 378790 608505 634051 41.25 67.6 1
12:50:36 2023-09-28 322339 317044 83236 81169 120991 124804 123822 122839 91015 90000 96561 99279 120029 120736 341470 369319 974943 964702 356898 369731 113926 98685 107106 107650 120791 118838 114234 111307 77477 78734 257761 227561 661733 659439 205449 204739 261183 264062 306928 298888 315622 319357 333821 338048 315920 349558 690028 721305 515607 430287 277567 273074 315956 315536 331955 338549 337810 346082 379002 376476 607286 634648 41.25 67.6 1
12:50:37 2023-09-28 318710 316228 82911 81192 124252 124837 123482 122957 91015 90155 96462 99723 121614 120874 341614 368943 979816 961927 357264 369911 113633 99296 106387 108013 120550 119270 113974 114391 77372 78959 261544 229176 656518 658033 206062 204452 260170 264909 306928 297635 319236 317911 332716 339034 315589 349916 691039 729414 513115 428016 278420 274239 315775 317951 333778 335830 341331 342415 378821 378934 613688 638261 41.25 67.6 1
12:50:38 2023-09-28 318505 316535 83258 81127 124278 124494 123718 122891 91107 90146 96594 99723 121698 120874 341614 369579 982669 959125 355853 369947 113824 99228 106453 108046 123890 119236 113974 111501 77372 78981 257560 229339 656494 657997 206352 208042 260750 263877 308628 297888 317747 318392 332681 339034 315883 348779 689018 727264 520021 427375 277105 274294 315956 315559 333938 335972 339893 344497 378663 376178 607753 636562 41.25 67.6 1
12:50:39 2023-09-28 319612 316228 82911 81192 124045 125077 122973 123023 91078 90124 96594 99654 121732 120874 342131 369389 986269 967450 353703 369623 113824 99126 106453 108013 123924 119236 114008 111545 77372 78765 257560 228206 654768 661828 206062 204166 262201 263254 306928 297983 318262 318392 333718 338295 315883 348745 690767 731568 518668 428403 279225 272671 318642 315753 332783 336808 341295 342307 378894 378799 607112 638372 41.25 67.6 1
12:50:40 2023-09-28 316023 315977 83178 81094 124218 124494 123685 122957 90890 89968 96561 99726 121614 120909 341614 365629 986969 968271 356628 369947 113408 99296 106354 108303 123581 119305 110930 111545 77267 79012 261544 228690 659555 660373 206643 204166 261218 263877 306928 297082 319535 319448 332147 338258 314887 348184 688994 720567 515784 423664 278420 273039 315775 315789 333938 336749 339152 346351 376658 377635 603572 636562 41.25 67.6 1
12:50:41 2023-09-28 320862 316198 83258 81192 124248 124494 123718 122957 91015 89968 96561 99723 121816 120874 342408 366694 979834 972591 357836 369911 113858 98685 106453 107905 120543 119120 113974 114289 77372 78734 256536 227561 657560 658506 206643 204023 261218 264097 306712 298471 316127 321034 333857 339809 314121 352510 690930 724658 522790 425916 279563 272792 317707 318692 331166 337932 339344 345228 378930 378764 613465 636488 41.25 67.6 1
12:50:42 2023-09-28 320335 316193 83319 81159 124334 124771 124189 122957 91140 90029 96824 99246 121783 120840 342361 365487 977749 971099 358926 369875 113982 99161 106893 108013 120625 119202 114132 114357 77372 78897 257560 228206 656338 658040 206934 204596 260931 264873 306928 298400 317516 318803 333965 339001 315487 349273 692017 720567 519787 423520 277993 274259 315920 317612 331919 337494 339857 346596 376358 377376 612208 636073 41.25 67.6 1
12:50:43 2023-09-28 322983 316162 83315 81012 124459 124460 123718 122520 90975 89894 97121 99424 120115 120465 341951 369839 977639 967338 357473 369407 111112 99060 107040 107980 120708 119202 111310 111642 77636 78949 257560 228206 662367 658506 205884 204957 260784 264062 306928 298400 315694 320326 333965 339724 315920 349273 691003 720567 514449 427980 278547 274259 315956 315825 331919 336950 338321 346596 377756 376441 609938 634611 41.25 67.6 1
12:50:44 2023-09-28 319955 316995 83258 81303 124183 125043 123567 123023 91015 90332 96430 99860 121580 120874 341578 369984 976290 963257 355780 369839 113824 99161 107040 107980 120881 119202 114132 111513 77425 78734 259457 226920 657710 657997 206352 204739 261218 264062 306928 301198 317516 317876 333683 338760 315847 350661 692017 727319 517316 430555 277993 273039 317743 317612 329559 339025 339857 342523 381146 377600 612641 636073 41.25 67.6 1
12:50:45 2023-09-28 318151 316671 83292 81367 121121 125115 123756 122957 91012 90149 96561 99760 119782 121276 341434 369803 977565 963220 359435 369839 113791 99370 106974 108211 120543 119450 113940 111481 77372 79101 257560 228044 653525 658033 206062 204739 261148 264873 306676 298435 317935 317840 333683 339034 315811 348148 691003 729683 520021 428622 278580 273840 315920 315855 332891 335972 341474 344461 378930 377635 615512 637919 41.25 67.6 1
12:50:46 2023-09-28 320702 316233 83262 81163 121144 124837 123685 122957 91140 90029 96561 99689 121749 120756 341578 369907 983403 961853 351641 369357 113757 99093 106453 107980 123718 119202 114132 111481 77372 78927 257560 228529 658151 661778 205377 205172 261183 263254 306393 297497 318001 318803 332681 338048 317707 349521 689972 727000 520021 431202 277693 273039 316601 315825 332927 336678 339893 344497 379002 378401 606551 636267 41.25 67.6 1
12:50:47 2023-09-28 320330 319097 83179 81261 121008 125063 123619 122957 91074 89960 96791 99761 121799 120840 341578 369354 984100 965963 354667 369839 113824 99161 106420 108162 120708 119202 113974 111481 77372 78895 257560 228206 654869 661792 206352 204452 261983 263622 306928 299924 318226 320807 334220 338487 315847 349200 690951 729683 511413 428319 279474 272551 318642 315825 332656 336985 341690 342451 379002 378764 606682 638372 41.25 67.6 1
12:50:48 2023-09-28 321422 315937 83319 81020 124459 124427 123718 122722 91140 89811 96561 99246 121783 120638 341614 367727 985533 968308 351605 369839 113937 99126 107073 107980 120625 119236 114166 114357 77372 78734 257560 228833 654416 658040 206643 204739 261218 263219 306428 297532 317516 320326 333965 339988 315811 348148 689700 720567 513115 427001 277993 273003 317079 315271 332422 338229 341533 346304 378072 378623 606119 635438 41.25 67.6 1
12:50:49 2023-09-28 320225 318501 83396 81233 121183 124766 124149 122957 91140 90029 96725 99689 119997 120702 342059 368835 978393 973245 354986 369175 113824 99158 107073 107905 120625 119202 114132 114289 77372 78734 256536 227401 657352 658972 206352 204166 262384 263851 306928 300347 315694 318874 332414 339749 315589 349272 691003 721201 518668 423664 279707 272586 317743 318060 331381 338003 339857 345264 378627 382156 610874 636073 41.25 67.6 1
12:50:50 2023-09-28 320901 318378 83258 81020 124287 124489 123685 122722 91078 89968 96758 99246 121816 120638 341578 369984 977749 967450 356356 369875 113903 98685 107073 108013 123856 119202 114132 114357 77372 78765 257560 228206 657534 658040 205737 205027 261148 264097 306928 298227 315658 320586 332387 339034 315920 349273 689991 721587 521373 430626 277742 274431 318119 317430 332603 337825 340844 346486 378483 378898 611945 634014 41.25 67.6 1
12:50:51 2023-09-28 321427 318719 83258 81112 124252 124867 123600 122891 91074 89935 97146 99552 121816 120840 341578 369984 974869 964702 355853 369839 113937 98652 107106 107980 120957 119003 114166 114380 77477 78734 257761 226920 662932 661039 206207 204739 261183 264097 306640 299377 315406 318874 333893 338522 315920 350412 690967 724511 515607 430591 277993 273039 317743 315825 331883 339476 338321 345020 379002 377073 608579 634685 41.25 67.6 1
12:50:52 2023-09-28 318710 316960 83311 81159 124339 124837 123685 122957 91015 90124 96561 99723 121749 120874 341614 369463 981204 961853 357910 369947 113791 99499 106420 108162 123822 119519 113940 111610 77319 78981 257560 229339 650035 658033 206352 204739 260317 265440 306928 297635 319498 318357 332681 339034 315847 349521 693862 728876 511413 427725 278705 274573 315654 317612 333722 335795 341295 344316 378749 378718 609938 638372 41.25 67.6 1
12:50:53 2023-09-28 318383 318828 83306 81317 124382 125082 123685 122957 91015 90207 96692 99723 121749 120840 341614 369984 981241 959125 354739 369839 110938 99161 106453 108013 123684 119236 114098 111448 77372 79012 259872 229176 655577 660373 206062 208369 263673 264062 307106 297671 319010 318839 332681 339034 315920 348779 685106 726487 514449 428622 277105 275067 317743 315825 333938 336443 340407 345020 378966 376178 608394 636562 41.25 67.6 1
12:50:54 2023-09-28 319612 316702 83195 81196 124183 125043 122973 123023 91015 90091 96430 99689 121614 120840 341338 368803 985570 965652 354166 369875 113791 99296 107000 108195 123856 119362 113974 114402 77372 78734 257560 228206 658278 662137 206352 204452 262384 264027 306928 298192 318001 320764 337280 337763 315595 351973 690877 731677 518161 430750 279097 272827 319318 315717 333396 336950 339857 342487 378619 381042 606588 636562 41.25 67.6 1
12:50:55 2023-09-28 317738 316969 82919 81340 121100 125182 123482 122990 90890 90175 96397 99893 121580 120943 342131 367798 984100 968828 355277 369875 113667 99093 107073 108195 120798 119236 114008 111578 77425 78927 257761 228206 658533 658033 206934 204166 262018 264062 306928 298435 319236 316916 333683 339988 314851 349272 685106 728384 521373 423628 279707 273039 318192 315825 331525 334997 341992 344461 378360 378764 608911 638372 41.25 67.6 1
12:50:56 2023-09-28 320825 316233 83319 81196 124321 124494 123718 122957 91140 90124 96626 99279 121783 120874 342384 369723 981204 973974 354452 369875 113971 99126 107106 108013 120708 119236 114200 114368 77530 78765 258799 227401 663047 659439 206643 204739 263381 265832 306856 303248 318454 320183 335854 340430 315545 352297 691895 722535 514616 427943 278812 272532 317150 315825 332135 338882 339070 346314 378966 378164 606682 635438 41.25 67.6 1
12:50:57 2023-09-28 320298 316228 83319 81196 121160 124837 123718 122957 91272 90062 96824 99791 120046 120840 342131 368871 979086 973974 355707 369646 113858 99195 107073 107980 120708 119202 114132 111589 77477 78873 257761 227561 663601 659439 206643 204477 262603 264097 306928 299413 317516 319357 332681 339988 315883 350328 691528 721237 539138 423664 279779 273003 317743 317394 331883 338549 340132 346363 379002 379932 610874 636562 41.25 67.6 1
12:50:58 2023-09-28 322723 315275 83377 81020 124351 124460 124093 122520 91140 89968 96824 99246 121816 120436 341614 369984 978911 965492 356898 369875 113824 99195 106453 108013 120625 119236 113940 114425 77372 78927 257761 228581 655832 658250 206102 205857 261901 264767 306928 300876 317371 320669 333893 339916 315775 349769 692053 720567 520021 427652 277814 274679 317743 317612 333672 338003 341570 347504 377792 377336 609974 636562 41.25 67.6 1
12:50:59 2023-09-28 322339 316193 83319 81192 124455 124871 123718 123306 91140 89968 96791 99689 121816 120874 341614 369803 974943 966074 356898 369615 114118 98685 107586 107616 120957 118804 114313 114255 77636 78734 263278 227561 660777 658506 206062 205171 261183 264097 306928 300736 315658 320326 332716 338796 315920 348943 690028 721201 520021 430591 277957 273840 317519 315825 332656 339025 338048 346069 379002 378826 611487 634390 41.25 67.6 1
12:51:00 2023-09-28 320189 316561 83183 81206 120971 124976 123619 122924 91074 90211 96627 99689 121749 120909 341578 369984 978215 965001 355816 369875 111177 99126 106967 108062 120708 119202 114166 114448 77425 78734 258799 226920 657963 658033 206352 205027 263346 264097 306712 299413 317480 318615 334185 338796 317439 347171 692542 729683 520021 429946 278616 274033 317743 316589 330880 338003 340958 342487 379002 377600 613582 636562 41.25 67.6 1
12:51:01 2023-09-28 319124 316198 83258 81159 124252 124494 123718 122990 91078 90124 96594 99689 121816 120874 341614 368907 981241 959125 357403 369911 113746 99296 106420 108270 123822 119236 113940 111642 77372 78959 257560 229339 654244 657997 206497 208042 260568 264873 306393 297289 319498 319095 332716 339034 315883 349273 690515 729683 515283 428319 278652 274750 315956 315825 333938 336702 343553 345254 378713 378934 612381 638788 41.25 67.6 1
12:51:02 2023-09-28 319503 317743 83240 81229 121089 124771 123685 122957 91015 90216 96561 99723 119918 121004 341578 369984 981241 961890 354343 369911 113667 99126 106486 108195 120543 119270 113974 114368 77372 78981 257560 228852 655149 660373 205918 208113 261183 263693 306463 297532 319010 318839 332716 339034 317707 349273 685070 727319 524372 429946 277531 274487 317743 315825 333685 336478 340443 345300 378966 376476 607149 636783 41.25 67.6 1
12:51:03 2023-09-28 317992 316193 82915 81159 124218 124871 122973 122924 90890 89968 96397 99824 121614 120874 342384 366694 986269 968271 355565 369875 113633 99263 106453 108013 123718 119236 113974 114391 77372 78765 257761 228206 656674 657997 207079 204166 261583 264062 306928 298192 318160 316951 333450 338494 315065 348954 689972 721237 517118 423592 278597 273977 318605 315609 333866 335830 340300 346205 376551 378623 604281 636414 41.25 67.6 1
12:51:04 2023-09-28 322111 315716 83262 81196 121160 124460 123993 122773 91140 89935 96889 99279 120115 120672 341470 367762 984137 968345 351605 369718 113858 99093 107000 107905 120625 119003 114132 111512 77425 78765 257560 228206 659430 658040 206643 208107 261218 263219 306463 298192 315730 320586 332182 337517 315847 348954 689018 720662 514449 427375 279707 272170 316857 316203 331883 339025 339380 346400 378966 378799 608479 634685 41.25 67.6 1
12:51:05 2023-09-28 320865 318117 83364 81044 124355 124456 123718 122487 91140 89811 96725 99246 121732 120470 340618 369984 977518 966762 356645 369615 113824 98685 106453 107980 120625 119236 113974 114323 77372 78765 257560 228206 655314 657575 206062 208369 261183 264097 306928 300311 315730 320622 337880 339034 315920 349585 693862 721878 515784 428512 277850 274573 317707 318060 333492 337553 341365 347222 378627 376511 609077 636562 41.25 67.6 1
12:51:06 2023-09-28 318998 318269 83284 81155 124218 124489 123685 122924 91015 90026 96725 99312 121783 120840 341338 368803 974943 964702 355853 369911 114005 98685 107524 107831 120791 118838 114234 114221 77530 78702 258799 226920 661612 659439 206062 208042 261218 264097 308325 299342 315658 319876 333450 339034 315920 347135 692053 727037 521630 430591 278029 273074 317743 317612 330880 339025 340168 344497 378354 377635 614489 636110 41.25 67.6 1
12:51:07 2023-09-28 319161 315716 83369 81188 124248 124785 123600 122755 91015 89968 96561 99279 119862 120874 341338 368907 981241 961890 356898 369911 113791 99195 106453 108013 123856 119236 113940 111545 77372 78927 257560 229176 663731 660373 206643 208405 260966 264133 306463 297532 318428 321262 336002 339809 315307 349447 691932 728507 514449 428476 277850 275186 317707 315500 333938 336478 340958 345837 378677 378934 607250 638372 41.25 67.6 1
12:51:08 2023-09-28 319612 316193 83233 81256 121002 124871 123685 122957 91078 90062 96594 99723 121698 120874 341614 368803 984100 960734 353666 369947 113824 99296 106453 108195 123718 119397 113974 114357 77319 78927 257560 228690 654969 659219 205918 208223 261218 263693 306463 297567 319010 319579 333181 339034 321787 349273 685070 726524 508528 430287 277531 274294 316601 315825 333938 337021 340443 345544 379002 376476 607149 638372 41.25 67.6 1
12:51:09 2023-09-28 317811 315977 83266 81228 124045 124871 123482 122957 90890 90157 96364 99824 121614 121280 341133 367504 984137 966899 355277 369911 113858 99126 107073 108013 123924 119236 114132 114357 77372 78927 257761 228206 654894 658069 206934 204596 262576 264626 308810 300985 319142 317770 334583 340430 315445 350184 691932 727405 502434 423592 279743 273039 316158 315825 333288 336537 342233 344534 378699 378870 610458 639242 41.25 67.6 1
12:51:10 2023-09-28 319612 315751 83364 81108 124347 124460 123751 122722 91272 90062 96692 99312 121816 120672 342420 365594 986969 970446 355853 369947 113701 99296 106453 108195 123684 119236 113940 111578 77267 79012 257191 229827 653858 658506 206643 204739 261800 264097 306428 296632 318196 318910 332182 338563 315618 348709 685070 719100 514449 427074 278884 274033 317114 315825 333703 338039 338392 346632 378396 378199 604464 635172 41.25 67.6 1
12:51:11 2023-09-28 320065 315751 83258 81188 124373 124494 123685 122755 91140 90124 96980 99756 121783 120874 342167 365558 977749 970134 356226 369911 113858 99126 107073 108013 123718 119310 114008 111513 77372 78981 255288 228096 656235 659467 207153 205315 261114 265581 306928 299027 318342 319699 333929 341906 315295 348184 693068 720567 521373 423448 278705 274679 315956 315855 332692 337683 340335 346668 376694 377600 612343 636110 41.25 67.6 1
12:51:12 2023-09-28 322488 315972 83373 81192 124321 124460 123718 122924 91078 89968 96791 99279 121850 120756 341650 369984 979609 965455 356898 369947 113858 99126 106453 108013 123667 119270 114008 114323 77372 78873 256605 228206 658533 658040 206352 208259 261218 264133 306928 300929 317516 320883 331683 339749 315920 347171 691039 721237 520021 430591 278029 274294 317743 315634 333432 339025 338356 346632 379002 378862 611400 635995 41.25 67.6 1
12:51:13 2023-09-28 317766 316158 83311 81188 124304 124871 123482 122924 91015 90124 96594 99860 121749 121001 341578 369391 980530 964664 358926 369839 113791 99263 106420 108195 123822 119562 111344 111904 77920 79101 259872 229014 652996 663188 206571 205315 263382 266176 306892 298400 320403 318357 334185 339737 315595 350762 693032 731233 520021 428658 278848 274537 315956 316846 332621 336950 342474 344461 380878 378164 613582 638147 41.25 67.6 1
12:51:14 2023-09-28 319156 316198 83373 81267 124339 124871 123685 122957 91078 90124 96791 99758 121749 120840 342095 369427 981241 962573 357616 369911 113835 99296 106453 108237 120625 119236 114064 111642 77372 78981 257560 229176 653713 657997 206643 205171 260715 265316 306393 297532 320213 318839 334194 339988 315847 350661 691039 729683 521373 428106 278812 274679 315920 316332 333649 336666 344287 345217 378713 381078 610728 638298 41.25 67.6 1
12:51:15 2023-09-28 319612 316193 83258 81159 124339 124837 123685 122924 91140 90091 96791 99689 121749 120840 341614 369907 984609 962536 351641 369875 111057 99404 106941 108144 120791 119299 111344 111578 77477 79025 257560 228852 655656 662248 205848 205315 261983 263622 306428 300275 318828 319439 333146 338998 318156 350947 689714 727369 521373 431202 277495 274259 317079 315825 333672 336985 340443 345544 379002 376476 606082 639279 41.25 67.6 1
12:51:16 2023-09-28 318860 316671 83315 81192 124252 124871 123718 123273 91140 90124 96824 99689 121783 120840 341302 371932 986969 966074 354202 369911 113903 99263 107478 108162 120791 119485 114132 111545 77477 78981 261544 228690 654995 661792 206643 205171 262786 264027 306428 300420 318487 319581 334688 338760 317707 350541 685070 731233 518888 430982 278989 273976 319507 315609 333758 337825 341055 345887 382187 378934 608118 636377 41.25 67.6 1
12:51:17 2023-09-28 318701 316640 83225 81395 124183 125250 123415 123023 91078 90405 96397 100031 121715 121411 341951 369984 986969 968828 354990 369875 113824 99161 107040 108162 120625 119202 114098 114357 77372 79145 257560 228206 654742 661792 206643 204596 262786 264062 306928 298435 318712 317876 334724 339034 315559 350010 688982 729688 518668 426097 279707 272757 318417 315825 332891 336985 342474 342487 379002 379897 608479 638372 41.25 67.6 1
12:51:18 2023-09-28 320154 318646 83369 81155 121187 124489 123889 122722 91140 89811 96791 99246 121901 120638 341578 367468 986969 971099 351641 369911 114016 99296 107073 108013 120625 119236 114132 114482 77425 78981 250862 228852 659437 658506 206934 205027 261983 264062 307391 299500 318749 320562 332414 338528 315847 351723 691747 722389 511413 427193 279133 273890 319544 315645 333758 338335 342306 346940 378894 378764 604856 635622 41.25 67.6 1
12:51:19 2023-09-28 321052 318494 83369 81155 121067 124489 123718 122957 91008 90026 96791 99279 121816 120805 341578 367762 981241 973700 353630 369875 114016 99263 107073 107980 120791 119003 114245 114300 77477 78981 258799 227401 662565 658506 206643 205027 262821 264027 306928 299377 317704 320326 333181 338223 315553 350822 692542 725390 520021 423628 279815 272968 317743 316554 331919 338039 340407 345789 378966 380465 612641 636562 41.25 67.6 1
12:51:20 2023-09-28 321699 315275 83373 81192 124399 124837 124289 122839 91272 90029 96922 99689 121985 120756 341326 369984 977749 967450 356861 369875 114050 99195 107073 108162 120791 119202 114132 111513 77477 79145 257560 228206 656163 658506 206352 208369 261183 264133 306928 300632 317263 321535 333821 339809 317308 350477 693899 722535 517118 429422 278241 274537 318605 317612 333396 338478 338356 347933 378785 378504 609004 635622 41.25 67.6 1
12:51:21 2023-09-28 319670 316193 83319 81317 124364 124837 123718 122957 91272 90124 96824 99723 121867 120840 341578 368803 976326 964702 355816 368403 114050 98685 107254 107905 120957 118804 114234 114266 77530 78734 257560 227401 662099 659906 206352 208188 261766 264133 306928 299448 315658 320326 333718 339485 318156 348148 693068 727551 518668 430896 278976 274259 318417 317612 331650 339025 340132 344497 378619 378164 611738 635622 41.25 67.6 1
12:51:22 2023-09-28 318710 315937 83250 81196 124278 124837 123685 122656 91078 90124 96561 99689 121698 120840 341302 368611 981204 962300 356898 369875 113791 99263 106453 108162 123856 119236 113940 111513 77319 79012 257560 229176 665472 661310 206643 205857 263346 265218 309538 300311 319768 319180 336950 340430 315703 349658 693899 728669 514449 428282 278384 275557 315956 317915 333830 337705 341439 345544 378966 377301 612306 636266 41.25 67.6 1
12:51:23 2023-09-28 319343 315716 83377 81196 124459 124837 123685 122924 91236 90091 96626 99723 121749 120840 341578 369984 983829 961853 353666 369911 113791 99296 106926 108013 123856 119202 114098 111448 77425 78981 257560 229067 655450 660373 206062 208405 261766 264027 307141 297532 318974 318874 333414 339034 315559 349769 691003 727000 521373 430591 277531 274715 318642 315536 333938 336985 340443 345544 378966 376511 606719 636562 41.25 67.6 1
12:51:24 2023-09-28 315774 316193 83319 81340 124300 124871 123685 122990 91078 90157 96594 99893 121749 121155 341338 367210 985496 968271 355528 369875 113858 99263 106967 107980 123718 119202 113974 111513 77613 78981 257761 228096 660514 663621 207701 204739 262646 264027 308665 302605 320031 319448 336804 340108 314815 349799 688982 727551 546394 425916 279671 273039 318192 315825 333938 336159 342366 345508 378700 378799 608911 638372 41.25 67.6 1
12:51:25 2023-09-28 320789 315275 83369 81211 124385 124460 124093 122553 91272 89968 96857 99246 121816 120638 342131 366658 986969 971136 354521 369911 113824 99263 106453 108162 123718 119236 113940 111545 77372 78981 257761 229501 654871 658040 206682 205027 262018 264097 307356 297289 319010 319841 332387 339001 315883 348709 690461 720114 514449 428050 279277 273039 317150 315825 332927 339025 340938 346632 378677 381078 608469 635328 41.25 67.6 1
12:51:26 2023-09-28 320482 315280 83373 81020 124390 124341 124093 122155 91239 89811 96791 99246 121783 120436 341614 366658 977749 965455 357656 369911 113824 99093 106967 108230 123822 119397 111266 111654 77636 79101 257560 228206 660589 656500 207189 205893 263382 265546 306928 299117 318487 320326 333965 339272 317598 350477 694281 722755 514449 428658 278329 274573 317743 317612 332927 337968 339106 347651 378360 377600 609938 634685 41.25 67.6 1
12:51:27 2023-09-28 319934 315941 83315 81188 124287 124871 123718 122957 91140 90157 96824 99723 121816 120840 341338 369354 976326 966074 356572 369579 114208 98685 107287 107980 120957 119003 114234 114266 77583 78734 257560 227561 662091 659906 206497 208334 262018 264962 306179 299413 315694 320586 333683 339034 317707 348409 693032 726487 504957 430896 278616 274067 316341 317915 331095 338811 342578 345290 381648 378646 614125 636414 41.25 67.6 1
12:51:28 2023-09-28 319161 318421 83315 81275 124339 124489 123685 122957 91140 90124 96692 99723 121783 120840 341578 368611 981241 961853 355525 369623 111080 99370 106941 108144 120543 119465 114312 111642 77477 79164 257560 229501 659128 662248 206643 208405 260966 264097 306463 299924 319316 318839 333424 337987 318156 349769 691932 727514 521373 430931 277567 274679 316601 315825 333938 336985 340443 345544 379002 376441 606663 636562 41.25 67.6 1
12:51:29 2023-09-28 319386 317748 83258 81155 124287 124867 123600 122957 91272 90124 96980 99279 121783 120840 341062 369354 986969 966762 353666 369875 113824 99195 106453 108013 120543 119236 113974 114368 77372 78873 257560 228206 656313 661525 206497 205027 262786 264062 306748 298192 318719 319357 336804 338522 317707 349200 685070 730460 518668 430298 279455 272792 319507 317575 333288 337599 341019 342379 382187 379756 606498 638372 41.25 67.6 1
12:51:30 2023-09-28 320752 315938 83369 81100 124351 124460 123993 122924 91272 89968 96791 99279 121867 120638 341097 367511 986085 972903 351352 369731 114140 99365 107335 108062 120957 119066 111354 111513 77583 78981 257560 228206 660628 658040 207043 205748 262751 265750 309128 298924 317516 320704 332681 338528 315920 350010 691039 721287 515607 428658 279779 272586 317079 316332 331883 339025 339893 346596 378966 383114 608911 634685 41.25 67.6 1
12:51:31 2023-09-28 319612 315751 83369 81188 124373 125242 123685 122957 91272 90157 96791 99893 121816 120935 341338 364462 980530 973245 358671 369875 113858 99126 107073 108195 123752 119202 114087 114448 77782 78927 263278 227883 657687 659439 207517 204739 261218 265537 306928 301198 318524 318910 332716 340766 315043 352761 695874 726715 529657 423484 279671 273734 317707 319186 331740 338335 340815 346033 378641 380500 612641 634390 41.25 67.6 1
12:51:32 2023-09-28 319410 315972 83369 81188 124287 124904 123567 122957 91078 90124 97121 99628 120115 120633 341326 369984 974759 965689 355671 369399 111122 99163 107335 107947 120874 119003 114200 114255 77583 78917 265601 227240 663421 660373 206643 208334 261913 264133 308665 302051 318255 320326 334220 339034 317707 348184 693105 729756 521630 430896 278848 274259 318417 316332 331650 339025 340407 345544 378619 378199 613582 636562 41.25 67.6 1
12:51:33 2023-09-28 320341 316228 83319 81224 124252 125163 123600 122990 91272 90157 96791 99893 121816 120943 341338 369463 977749 964702 359690 369911 113858 99329 106453 108195 123752 119270 113974 111481 77477 79012 257560 227937 660113 658069 206934 208334 261983 265759 306748 301015 319243 321034 337758 339952 317598 350762 693671 730606 520021 429763 279527 274345 317743 318060 331919 338549 341992 345119 378654 378764 615876 637919 41.25 67.6 1
12:51:34 2023-09-28 316445 318642 83310 81196 124317 124871 123748 122957 91078 90157 96824 99893 121783 120909 340774 368871 979816 964702 357264 369947 113824 99532 106453 108378 123822 119553 113940 111642 77372 79132 255288 228852 659062 658069 206643 208188 261148 266314 306928 300420 320440 318839 333683 339988 315920 348954 691039 729683 514449 428658 278652 275593 315956 317612 333938 336985 341474 346106 379002 378504 609040 636266 41.25 67.6 1
12:51:35 2023-09-28 315361 316193 83258 81196 124252 124871 123482 122990 91015 90157 96496 99893 121580 121280 341338 366694 985570 967548 355565 369875 113858 99296 107073 108013 123890 119120 114053 114368 77372 78927 263278 228206 654290 658069 207738 205099 262978 265068 309720 300839 320067 318989 334618 340945 315631 350714 691932 727655 516618 423664 279779 273074 319092 315890 333667 336443 342546 345544 378930 379826 608911 636229 41.25 67.6 1
12:51:36 2023-09-28 320248 315280 83373 81052 124321 124494 123889 122520 91305 90184 96824 99312 121648 120672 342131 366401 986969 971099 355853 369875 113824 99195 106453 108046 123684 119236 113974 111513 77425 79012 256605 229501 653810 658506 207079 208006 262018 264133 307356 297599 319498 320326 332449 339544 315883 349236 685106 720114 509022 428016 279277 273074 317150 315825 333672 339025 339380 346632 379002 378764 605321 636303 41.25 67.6 1
12:51:37 2023-09-28 319612 316330 83373 81192 124407 124871 123685 122957 91272 90157 96791 99824 121901 120874 341614 364427 977749 972554 358926 369911 111034 99296 107073 108378 120625 119236 114166 114357 77636 79132 260016 228060 656683 658433 207810 205315 263718 265617 306928 299236 318828 319699 332646 339544 315883 348148 692579 722572 517285 427943 278420 275364 317743 318437 333288 338039 339380 347724 376937 377372 612269 635622 41.25 67.6 1
12:51:38 2023-09-28 320415 317639 83377 81196 124385 124896 123718 122957 92911 90124 96791 99723 121871 120756 341373 368803 976363 966074 355853 369875 114118 98685 107361 107939 120957 119003 114200 114255 77583 78927 257560 228044 660300 659439 206643 208148 261983 264944 305965 299377 317516 320883 336536 339034 321823 348148 693068 725426 517316 430603 278884 274294 316158 315890 331919 339025 341570 345815 382115 381042 612639 635926 41.25 67.6 1
12:51:39 2023-09-28 317485 318378 83315 81196 124287 124867 123718 122990 91272 90157 96561 99824 121614 120874 341614 368907 982474 961890 357910 369947 113824 99466 106453 108144 120708 119397 111256 111828 77477 79164 257560 229501 656670 662248 207225 205893 261901 265316 307071 300772 320440 321274 334618 339001 318156 349769 690515 728652 517619 428549 277993 275557 318417 315825 333938 337021 341474 346106 379002 377336 608911 635998 41.25 67.6 1
12:51:40 2023-09-28 319612 316929 83369 81224 124459 124871 123718 122957 91140 90157 96791 99723 121783 120874 341338 369717 985570 964702 353703 369947 113858 99195 106893 108195 123890 119120 113974 114357 77477 78959 259537 228206 658533 658033 206062 208369 262821 264062 307356 298471 319535 319841 333683 339034 322050 350652 685070 729683 514449 431202 277993 273875 319398 315645 333722 337754 343198 346450 382224 378934 605174 638261 41.25 67.6 1
12:51:41 2023-09-28 315987 316228 83369 81327 124321 125077 123718 122957 91140 90157 96626 99824 120112 120943 341614 365594 986969 968308 355598 369659 111222 99437 106387 108278 120527 119699 114120 112048 77477 79164 260016 228690 659892 657997 207517 208042 262786 265289 308411 298888 320667 318392 336530 339035 315343 350292 685070 721481 518453 427460 279707 274294 316857 315825 333938 337021 340479 347983 378396 378835 605357 636562 41.25 67.6 1
12:51:42 2023-09-28 319965 315275 83525 81140 124355 124494 124007 122957 91272 90062 96857 99585 121816 120672 341373 367504 985570 970059 351569 369875 113892 99296 107106 108046 120625 119032 114042 114448 77477 78959 257560 228206 659430 658173 206934 208188 262419 263693 307641 298888 318262 321593 333749 338528 315920 349236 690028 724584 515784 428366 279527 272862 319544 318285 331812 338324 340264 346450 378821 380359 608911 636110 41.25 67.6 1
12:51:43 2023-09-28 322451 323105 83369 81192 124321 124460 123718 122689 92975 90000 96758 99279 121816 120638 341362 369767 979609 968791 356499 369731 111274 99197 107384 108244 120957 119100 114380 111469 77477 78959 255288 228206 658460 659439 206643 208441 261983 264944 309270 301015 318524 320918 332716 337551 322050 348709 693105 727646 513115 431202 278884 274294 316158 315890 331650 343455 340443 345544 378689 378234 613747 636562 41.25 67.6 1
12:51:44 2023-09-28 318217 316263 83377 81428 124287 124871 123600 123023 91272 90190 96496 99926 121783 120943 340618 369723 977749 964702 358889 369911 111209 99329 107000 108195 123615 119270 114166 114482 77477 79012 263278 227883 658151 658069 206934 208077 264127 265759 306928 301198 319535 318839 337519 339845 317706 351760 693976 729610 527114 429836 279097 275153 318380 319412 331740 338787 342269 345300 378654 378799 614851 638372 41.25 67.6 1
12:51:45 2023-09-28 319603 315756 83377 81196 124321 124494 123718 122957 91325 90240 97055 99661 120115 120771 340954 372077 986859 963794 351496 369695 114117 99230 107040 108162 120593 119168 114098 111642 77730 78981 263278 228206 654616 662248 206392 205603 262786 264027 309101 300238 319236 320263 334419 339034 318380 348919 690951 727837 518161 431202 279707 273003 318004 317612 333938 338003 340407 345020 378654 378799 606216 638372 41.25 67.6 1
12:51:46 2023-09-28 315915 318421 83262 81395 124304 125155 123685 123023 91140 90312 96561 99926 121749 121246 341302 367468 986969 967511 355528 369875 113937 99263 107040 107980 120881 119168 114132 111601 77583 78981 261544 228206 655501 658033 207517 205027 262786 265068 309065 300693 320147 320580 334618 340945 315703 351208 693407 728516 525743 425880 279707 273769 319314 318060 333613 336666 342474 345472 378894 379897 608911 637170 41.25 67.6 1
12:51:47 2023-09-28 320972 316672 83377 81367 121370 125082 123960 123229 91140 90149 96922 99727 120168 120702 341926 368137 983321 973937 354452 369543 114050 99263 107335 108062 120791 119168 114166 114402 77583 79101 260016 227401 661065 659439 207225 208334 263628 264097 306928 299413 317154 320326 333648 338494 315618 351352 693068 721309 521373 423628 279815 274418 317743 316846 332891 339025 340443 346632 379002 381070 613546 636562 41.25 67.6 1
12:51:48 2023-09-28 319612 315716 83377 81307 124308 124837 123685 122957 91140 90124 96857 99758 122006 120874 342095 365230 977749 970409 358926 369839 113982 99195 107073 108345 120625 119202 114132 111610 77477 78981 255288 228206 655172 658641 207738 205893 263941 265617 306928 299236 319316 320148 335333 340423 315775 350725 693032 722097 518453 427764 278989 275415 318192 316775 333938 338478 340922 347887 377612 378729 612195 636562 41.25 67.6 1
12:51:49 2023-09-28 316809 318642 83277 81465 121102 125149 123652 122957 91074 90623 96889 100036 121749 121211 341302 369984 977749 964553 359398 369839 113892 99263 107000 108195 120791 119236 114132 111578 77477 79012 257560 227883 659719 661792 207079 208369 262384 265688 306928 300288 319498 318839 334759 339988 317707 349236 694086 732933 520021 429642 279671 274679 317743 316916 332878 337968 342546 345508 381291 378799 614489 638150 41.25 67.6 1
12:51:50 2023-09-28 318121 316193 83373 81299 124403 125010 123718 122957 91140 90157 96594 99893 121749 120874 341614 368907 981241 963294 358671 369911 113824 99296 107057 108270 123822 119236 113940 111828 77583 79132 257560 229428 661408 663188 207225 205315 263382 266363 309707 300772 320747 318839 334454 338459 315920 350054 693899 730716 521373 428658 278812 275980 318605 318510 333938 336985 342474 346559 379002 377900 610568 639279 41.25 67.6 1
12:51:51 2023-09-28 319466 315972 83377 81192 124455 124871 123685 122957 91272 90124 96857 99791 121783 120840 341349 369984 983366 963257 353666 369875 113982 99296 106893 108270 120543 119236 114053 111545 77477 78981 257560 228852 656059 660373 206497 203748 261983 264097 307356 298192 318610 319805 334454 339988 316608 350265 689018 727791 514449 430555 277921 275011 317079 315825 333938 337719 343553 346304 378749 378826 607433 638335 41.25 67.6 1
12:51:52 2023-09-28 317254 316198 83315 81331 124252 125163 123482 123023 91078 90376 96626 100064 121749 121280 341578 367727 986269 967548 355241 369911 113903 99296 107269 108144 120957 119397 111342 111610 77583 79164 257560 228690 656006 664129 207810 205315 262786 264873 306428 299133 319498 319177 337519 340466 315811 350858 691003 729391 521373 426699 279815 273840 317079 315890 333938 337021 342582 345264 379002 380465 608911 639279 41.25 67.6 1
12:51:53 2023-09-28 320026 315280 83373 81188 124494 124494 123974 122924 91140 90124 96824 99689 121783 120840 341578 365522 988934 971099 355816 369911 113791 99263 106893 108270 123684 119236 114098 111578 77372 79012 254361 229501 662886 659906 207225 208298 262419 264909 307356 300099 320440 319805 332681 339578 315847 349236 685070 720114 522726 427339 279491 274431 320449 315609 333758 338846 340300 347787 378785 378658 606663 636142 41.25 67.6 1
12:51:54 2023-09-28 319131 317748 83373 81307 124321 125031 123922 122990 91305 90124 96857 99893 121951 121120 341614 364974 977749 974366 359288 369623 111122 99333 107040 108244 120708 119134 111321 111610 77984 79079 257560 228206 655070 658506 207663 208334 261878 266398 306928 301271 319236 320326 333683 342485 315331 349799 693068 722097 522456 423628 279474 275329 317743 316810 333667 338513 340443 347651 378095 378764 612641 636329 41.25 67.6 1
12:51:55 2023-09-28 321427 317711 83369 81192 121270 124489 124093 122722 93008 90029 96954 99246 122006 120638 341614 368907 977749 966825 356898 369875 113858 99296 107073 108162 120708 119236 114166 111525 77477 79012 257560 228206 659689 658040 206934 204314 261948 265316 306712 299133 319236 321560 333388 338494 321859 348184 694849 727746 518668 431970 279097 274573 319092 318510 332477 340146 342335 346132 382151 378164 609902 636073 41.25 67.6 1
12:51:56 2023-09-28 318710 316189 83369 81303 124459 125043 123718 122990 91299 90157 96824 99893 120115 121004 341326 368619 984446 963831 358889 369731 114128 99503 106900 108244 120625 119568 114064 111642 77477 79012 257560 229425 658055 657997 207225 208480 261148 265759 309101 300166 320440 318874 334185 340466 315920 348673 692274 729236 515607 428658 277993 275980 318417 317835 333938 337021 341715 346069 379002 377635 607679 636229 41.25 67.6 1
12:51:57 2023-09-28 325209 316193 83369 81188 124355 124871 123960 122957 91140 90124 96561 99791 121698 120874 341614 369354 984100 963979 353666 369911 113903 99499 106967 108195 120625 119236 114132 114391 77425 79012 263278 228690 654490 661310 206352 203748 262786 264771 307356 300311 319462 320076 336768 339534 318460 350762 691932 727405 514449 431703 278241 274573 319544 317539 333938 338003 341439 346596 381146 378718 606448 638372 41.25 67.6 1
12:51:58 2023-09-28 312635 315972 83373 81500 124451 124871 123685 122924 91008 90427 97121 99969 120085 120771 341434 366222 986822 970209 356766 369695 113982 99263 107073 108013 120625 119202 114188 111545 77477 78949 255288 228206 657560 663151 207663 205171 262821 264873 306891 299342 319498 318357 335508 338494 315847 350822 689991 727000 524078 425830 279743 273875 316601 315855 333938 336950 344287 346632 378663 379897 608911 638372 41.25 67.6 1
12:51:59 2023-09-28 320745 315240 83488 81192 121196 124460 124093 122839 91305 89968 96954 99279 121816 120554 341614 367210 986969 973700 354239 369947 113858 99296 107000 108195 120625 119202 114132 114323 77372 78981 257560 229176 660194 658506 207225 208369 264875 265475 310414 300772 319658 321452 335854 341906 315739 352297 691895 725721 517118 427001 279743 274679 317079 315825 335718 338108 340407 347651 378360 378835 606156 638298 41.25 67.6 1
12:52:00 2023-09-28 319357 318412 83441 81452 121262 125115 123907 122924 91140 90339 96889 99727 119782 120736 341915 365416 980530 973974 358671 369875 111154 99296 107073 108162 120543 119202 114166 114357 77583 78981 276929 227883 659171 659439 207810 208298 262384 265812 306928 299413 318974 320361 333683 339544 315811 349236 693068 722097 515607 426061 278884 275557 318192 316367 333938 338787 340443 348216 377792 381042 610874 635622 41.25 67.6 1
12:52:01 2023-09-28 322031 315275 83315 81159 124321 124494 123718 122722 91305 90124 96692 99689 121783 120344 341097 369984 977749 967450 356898 369579 114050 99093 107328 107905 120791 119037 114166 114334 77477 78981 263278 228383 662125 659219 206754 205893 262279 265395 308665 300876 317335 323098 336329 340108 318605 348673 692506 726569 518668 431128 280841 274679 316822 315890 332656 339979 340264 346632 379526 378199 609938 636562 41.25 67.6 1
12:52:02 2023-09-28 319430 316088 83310 81349 121006 125182 123619 122924 91140 90306 97279 99860 121783 120874 341062 368352 983209 964664 357403 369911 113858 99296 107040 108378 120543 119236 113940 111589 77372 79012 260995 229339 652228 657767 207225 204314 261183 265316 307356 300063 319921 319357 334185 338528 321668 349805 689018 728779 521373 429946 277993 275136 316822 315825 333938 338762 341474 346106 379002 377336 607416 638372 41.25 67.6 1
12:52:03 2023-09-28 320026 315275 83373 81192 124321 124871 123685 122924 91332 90157 96824 99860 121783 120874 340582 369354 986969 964702 353666 369875 113892 99296 107073 108531 123856 119397 111354 111642 77583 79132 257560 228236 655982 664129 207043 205748 263452 264732 309538 300699 319498 319876 334759 339034 318910 350184 691711 727837 515607 431202 279779 273698 317150 315681 333938 338787 341439 345300 379787 379932 608011 638372 41.25 67.6 1
12:52:04 2023-09-28 322111 318574 83536 81265 121071 124863 123718 122773 93008 90124 96954 99727 120198 121025 341578 367798 986269 972405 351605 369911 114005 99296 107106 108162 120791 119236 114166 114482 77583 78981 257761 228206 660862 658506 207517 208405 262786 264097 308072 300772 318749 321821 332716 339356 315920 349272 691039 721237 514449 428658 281005 273003 317150 316367 332422 339025 340407 346668 379002 380500 608911 636562 41.25 67.6 1
12:52:05 2023-09-28 319612 316451 83311 81192 124321 124871 123718 122957 92847 90281 96922 99824 121816 120874 341614 365010 978357 973974 358344 369579 111154 99404 107302 108144 120957 119334 111277 111610 77636 79056 261102 228169 658937 661310 207810 205171 262603 265759 306928 302051 319498 320299 333683 339578 315589 349272 692923 720567 513796 426061 279510 275593 317743 316810 333938 338787 341198 348216 377792 378799 612678 636562 41.25 67.6 1
12:52:06 2023-09-28 317775 315972 83377 81336 124278 124976 123685 122990 91140 90190 96626 99893 119748 121142 341062 368907 979834 964702 359435 369875 113858 99296 106453 108270 123615 119236 114008 111545 77477 79012 257560 228206 654738 661828 207225 208516 262603 266354 306820 299377 319206 318874 334724 338258 315920 348990 691039 729756 521373 428694 278848 275628 317743 315855 333938 336985 341992 346069 379002 377635 608809 636266 41.25 67.6 1
12:52:07 2023-09-28 321249 315751 83319 81188 124282 124871 123685 122957 91078 90157 96791 99723 121783 120840 341349 369803 987527 966379 353449 369767 114038 99367 107007 108244 120791 119348 114346 111598 77583 79012 263278 228206 655223 657997 206571 205893 262821 264097 307356 300579 318646 320219 334185 339034 316678 348709 689018 727837 510446 431813 279707 274489 318039 317612 333938 338549 341474 346632 379787 378799 606551 636562 41.25 67.6 1
12:52:08 2023-09-28 315663 316228 83258 81480 124209 125163 123482 123023 91078 90471 96692 100133 119828 121484 340582 367834 986269 968271 355816 369984 113858 99296 107073 108195 123735 119236 114132 111589 77477 79012 257560 228206 654995 661828 207517 208263 263628 264909 306463 301198 319535 318615 337758 338494 315271 353300 693825 729510 515607 427193 279707 274153 319544 317285 333794 337352 342474 346327 379002 380500 608911 638187 41.25 67.6 1
12:52:09 2023-09-28 319668 315275 83373 81192 124407 125043 123718 122924 91272 90157 97221 99798 120115 120633 341362 368208 983807 973826 355346 369731 111232 99163 107335 107980 120708 119120 114166 114289 77583 79056 257761 227240 658804 659439 207225 208042 263926 264909 305930 300707 318524 320397 334185 339035 315625 351388 694614 721467 521373 423628 279851 274715 317743 316881 333672 339025 341198 346632 377828 380536 612714 636290 41.25 67.6 1
12:52:10 2023-09-28 319612 315020 83483 81052 124459 124460 124126 122746 93071 90062 96889 99312 121732 120638 341338 366659 977749 966862 357656 369875 113858 99296 107000 108195 123718 119236 113974 114323 77372 79012 257228 228206 659895 657575 206934 208476 261218 265537 306179 301198 319206 321535 333821 341906 317634 350504 692923 722499 518241 427193 278669 275415 318156 315925 333938 338549 340407 348353 378216 378464 610910 635659 41.25 67.6 1
12:52:11 2023-09-28 317802 315977 83319 81340 124287 125115 123874 123262 91041 90522 96791 99931 120044 121142 340954 368763 977602 964516 359398 369875 113780 99329 107000 108378 120625 119397 114098 111448 77372 79012 257761 228133 656894 658033 207079 208405 262419 266389 306928 299377 319133 318874 337758 338022 315920 349272 691564 729683 521373 428330 278848 276016 317743 315890 333938 337021 341992 346632 379002 377635 608653 638372 41.25 67.6 1
12:52:12 2023-09-28 319161 318196 83373 81228 124321 124896 123718 122957 91305 90124 97245 99756 121648 120840 341338 368803 984137 963551 351677 369911 113937 99296 107000 108195 123856 119344 114008 111513 77372 79044 257560 228852 655831 661631 206463 206472 263381 264661 310414 298992 319389 320219 334349 339677 319507 350762 691932 728579 521373 431202 278420 274715 320186 317612 333938 336666 341474 346632 378654 378623 607149 638372 41.25 67.6 1
12:52:13 2023-09-28 315699 318196 83470 81452 121187 125006 124026 123490 91140 90339 96824 99931 119782 120771 341302 364974 986969 968345 355561 369767 113757 99433 106420 108378 123615 119636 114086 111675 77372 79152 257438 228852 652253 657961 207517 208369 262821 264944 306463 298227 320894 318910 333718 339578 315920 352487 689018 725426 518241 426097 279779 274294 319056 315634 333938 336985 341474 347687 378396 379932 605394 638372 41.25 67.6 1
12:52:14 2023-09-28 319930 318546 83377 81196 121067 124871 124007 122924 92944 90124 96889 99654 121816 120672 341062 367246 985570 971136 351605 369875 111045 99228 107106 108013 120625 119037 114087 114289 77425 79101 257761 228617 661044 657784 207517 205315 264875 263992 309320 299272 318342 321452 335854 339272 315920 350328 691564 725649 515784 428658 279815 273003 317114 316846 332783 339979 340443 346668 378641 381070 609040 636110 41.25 67.6 1
12:52:15 2023-09-28 322339 316088 83344 81354 121146 124976 124026 122924 91140 90157 97312 99723 121783 120756 340295 369947 976363 966379 356645 369875 111348 99095 107435 107831 120874 118746 114234 114221 77583 78765 257560 227240 662213 659219 206643 208441 262419 264944 306428 300323 317553 320847 334688 339034 321859 348709 693141 728652 521630 430896 279510 274715 316636 316624 331919 339525 341439 345544 378689 378764 613582 636562 41.25 67.6 1
12:52:16 2023-09-28 315699 315275 83258 81224 124244 124904 123718 122990 91272 90345 96594 99926 121816 120943 340582 368943 977665 964702 358926 369875 113824 99296 106453 108178 120625 119431 111213 111828 77477 79110 257560 228206 669472 663658 207663 205893 262244 266434 306928 299133 320440 318874 334724 340945 318156 349974 692996 731750 514449 429422 279707 275522 317743 316846 333456 337458 342510 346033 381146 378764 610874 639057 41.25 67.6 1
12:52:17 2023-09-28 317520 318417 83240 81419 124304 125283 123652 123023 91078 90496 96660 100100 121883 121449 340546 367762 986085 968235 354703 369875 111253 99263 107040 108162 123856 119202 114132 111525 77425 78981 257560 228206 657687 661792 207517 205171 264875 264909 306428 301271 320440 318580 334759 339001 315811 350292 688982 725485 518453 426025 279743 274259 316822 318060 333938 336950 342233 347123 377432 379897 608048 638372 41.25 67.6 1
12:52:18 2023-09-28 321156 315210 83377 81163 121038 124837 124093 122689 91272 90124 96857 99689 122006 120603 340546 366658 985533 971789 351352 369587 111187 99404 107269 108062 120791 119066 111321 111578 77583 79164 257560 228690 659187 658506 207225 208369 262568 263851 309867 300699 318938 321560 333925 339001 315631 352909 688982 721228 522726 429336 279474 273039 318074 317612 333667 339740 339857 347405 379002 378799 607149 636073 41.25 67.6 1
12:52:19 2023-09-28 321417 315275 83545 81363 121469 124460 124093 122755 93135 90029 97319 99557 122019 120436 341578 368871 979609 966862 357656 369875 114050 99433 107073 108195 120708 119202 114132 111545 77583 79012 257761 228206 659719 658506 207225 204632 262384 265723 306428 301624 319498 321821 332681 339509 316425 348709 693068 727000 525743 432426 279707 275136 317079 316367 333672 338485 341956 345789 379787 378764 614489 638099 41.25 67.6 1
12:52:20 2023-09-28 317811 318342 83369 81391 124459 125073 123685 122990 91272 90438 96889 100133 121783 120874 341326 369501 982405 966613 359872 369767 114004 99470 106974 108244 120708 119431 111256 111675 77477 79012 257560 228206 653979 664129 207517 208551 262349 266763 306928 301837 320784 321034 334724 338528 317707 349007 691003 729683 511413 428658 278812 276016 316819 317612 333938 337968 342233 346596 379002 378754 609776 638372 41.25 67.6 1
12:52:21 2023-09-28 319612 315937 83254 81476 124218 125389 123534 123564 91140 90343 96626 99860 121837 120874 340546 369984 986969 967450 354703 369875 113903 99296 107040 108162 123856 119236 114166 114368 77477 78981 257560 228206 657687 661792 207225 208298 263408 264873 306891 299098 319535 318874 336237 339988 315920 351105 690967 729115 515784 428027 279815 273840 317079 315890 333938 338513 342582 344984 378319 381034 606749 636266 41.25 67.6 1
12:52:22 2023-09-28 318224 315240 83377 81336 124520 124871 123718 122957 91418 90332 97480 99936 119997 120736 341434 365416 989702 971916 355634 369731 114128 99296 106420 108345 123615 119510 113872 111828 77477 79174 257560 229501 647892 660153 207774 205893 262751 265316 306891 297983 320894 320326 333181 340053 315920 350010 688945 724291 522726 427339 279707 274679 318039 315428 333938 338704 339893 347933 378966 378799 604752 636073 41.25 67.6 1
12:52:23 2023-09-28 319247 315716 83373 81192 124451 124871 123718 123273 91272 90124 96759 99893 121783 120840 341578 366769 977749 971136 358671 369579 114016 99296 107223 108162 120625 119202 114087 111525 77583 79012 261544 228044 657202 656645 207810 208405 261983 266354 308665 301271 319498 320586 333181 340598 317707 350615 694086 722609 522726 426061 279510 275786 317743 316810 333902 339025 341439 348500 378360 378764 613276 636562 41.25 67.6 1
12:52:24 2023-09-28 322265 315240 83377 81363 121432 125115 124164 122891 91140 90058 97154 99727 122188 120702 341398 369839 979723 968828 356898 369911 111327 99404 107335 108162 120708 119168 114132 111448 77477 79132 257560 228206 661830 659439 206643 204314 264501 265723 306428 299342 318001 321821 333683 338258 316389 349200 694577 729751 520021 431202 279707 274715 317079 316881 332387 339979 341439 345544 382042 378799 614489 636562 41.25 67.6 1
12:52:25 2023-09-28 318892 315941 83373 81340 124425 125077 123718 122990 91305 90343 96626 99893 120112 120909 341097 368871 980530 966074 358889 369875 113824 99296 106893 108270 123787 119236 113940 111578 77477 79044 256605 228206 654775 664129 207738 206182 264127 266434 306928 301052 319738 319663 337648 340945 315451 352297 694541 732933 513115 429605 279455 274573 317743 319302 333902 338003 342546 346035 381073 378799 614452 636266 41.25 67.6 1
12:52:26 2023-09-28 319015 318412 83288 81638 121041 125596 123619 123668 91107 90588 96824 100240 119782 121415 340546 369984 987489 970209 355095 369875 113937 99296 107073 108195 120791 119134 114132 114482 77477 79012 263278 228206 655602 661792 207517 208334 263628 264909 306891 300772 319535 321283 335768 339988 315920 351388 691003 727837 521373 427980 281435 273875 317114 316332 333938 338787 342546 345544 379002 381070 608911 637871 41.25 67.6 1
12:52:27 2023-09-28 318251 315236 83373 81196 124321 124804 123718 122957 91272 90124 96857 99860 121783 120874 341338 366946 989776 971136 356898 369947 113824 99466 106420 108270 123787 119236 113940 111904 77583 79295 261887 230116 653149 660373 207810 205893 263049 265546 309757 299706 321275 319805 333181 340563 315920 350839 691932 721165 517118 427980 279779 274715 321087 315789 333938 339025 340132 348463 379002 379897 605321 636562 41.25 67.6 1
12:52:28 2023-09-28 319539 317783 83503 81321 121187 125145 123993 122924 91140 90157 96889 99893 121867 120736 340295 364391 977749 971136 358926 369767 113858 99296 107073 108162 120625 119202 113974 114323 77477 79012 257761 228206 665999 658040 207810 208369 261983 266354 306712 299413 319498 320326 333961 340563 315920 348184 692542 720114 522726 429713 278848 275557 316565 316589 333938 339025 339857 348747 379002 378164 610801 636073 41.25 67.6 1
12:52:29 2023-09-28 321199 315943 83373 81192 124312 124871 123685 122957 91305 90157 96791 99791 121816 120840 340582 368768 977056 967176 356898 369875 114084 99093 107483 108144 121040 118998 111396 111568 77762 78917 258799 227204 661501 660373 207225 206182 262751 265316 306428 300323 319193 320740 334759 339988 315912 349236 695105 729391 520021 430896 279743 274715 317079 316881 331919 339025 341956 345544 379751 378799 614489 636562 41.25 67.6 1
12:52:30 2023-09-28 319466 315681 83377 81192 124312 124871 123718 122957 91140 90157 96857 99893 121783 120874 341061 369984 986269 964702 353666 369947 113937 99296 107073 108195 120625 119236 114166 111513 77477 79012 257560 228206 655476 658069 206643 203748 263628 264133 307391 298888 318610 320326 334724 339034 316713 349236 689018 730215 520259 431813 279743 274489 318556 317612 333938 338513 341474 345825 380354 380465 607149 638372 41.25 67.6 1
12:52:31 2023-09-28 315551 315721 83258 81224 124416 125043 123685 122990 91140 90376 96660 99893 120029 120909 340546 366658 986969 970097 355525 369659 111122 99197 107040 108244 120791 119382 111289 112249 77583 79196 259872 228690 656165 661792 207810 208334 263487 265723 306856 299342 320894 318874 337758 341906 315883 351388 691039 728652 515784 426699 279851 274487 317114 317358 333938 337021 342582 347418 378966 380767 608911 637202 41.25 67.6 1
12:52:32 2023-09-28 320519 317738 83516 81354 124407 125043 123718 122957 92975 90332 96922 99791 121816 120840 341097 367762 980308 973974 356825 369875 113892 99263 107106 108046 120708 119086 114087 114323 77583 78873 256536 227401 656259 659906 207517 204739 263628 265759 306928 300918 319462 322487 334220 339272 315811 351424 695105 720222 511413 423628 279815 275557 318192 316881 333938 339025 341439 346632 378360 379932 613582 636290 41.25 67.6 1
12:52:33 2023-09-28 321616 315240 83549 81196 121270 124494 124126 122553 93040 90029 97220 99279 120281 120397 341603 368059 980493 969518 357293 369767 111112 99402 107007 108244 120791 119168 114098 114391 77530 79012 257560 228529 655855 658040 207225 204348 262384 265759 309101 301198 319535 321607 332716 339544 316646 348971 693105 726487 513949 431202 279707 275329 316854 316589 332963 338249 341956 346069 379787 381886 614489 636562 41.25 67.6 1
12:52:34 2023-09-28 319161 315888 83373 81336 121085 124863 123685 122957 91272 90157 96791 99893 121783 120874 340582 369984 984100 963294 351388 369911 113903 99263 107073 108195 123752 119236 114166 111545 77477 79012 257560 228852 655096 660373 206643 204666 262821 264168 308072 298435 319535 320326 334499 337987 316646 350292 689991 730215 521630 431848 279779 273074 317150 315890 333938 338751 341115 345581 379787 380465 607528 636266 41.25 67.6 1
12:52:35 2023-09-28 315915 317892 83369 81299 124252 124900 123718 123465 91041 90364 97056 99969 119782 121142 340918 365451 986822 972978 355671 369731 113791 99433 106453 108237 123684 119270 114188 111828 77530 79012 255288 228206 653419 663188 207810 208223 262821 265316 306891 299342 321387 318839 334759 339578 315920 350858 689018 725462 518453 427339 279815 274715 317079 317612 335827 338003 341474 348253 378966 379968 606551 638372 41.25 67.6 1
12:52:36 2023-09-28 319612 315275 83369 81224 124407 124871 124004 122957 93071 90190 96889 99893 121816 120874 340259 364427 978357 973974 356978 369875 113937 99624 107073 108303 120625 119270 113974 111633 77583 79101 257560 227883 658788 658506 207810 208405 262638 266759 306179 301198 319535 320847 334489 340563 315667 349236 693141 720657 518241 427339 278848 275593 316123 316624 333938 339025 340407 348747 378663 378539 610874 636562 41.25 67.6 1
12:52:37 2023-09-28 321317 315883 83618 81252 123203 125082 123960 122891 91140 90244 96922 99727 119782 120736 340403 369875 977749 967450 356898 369587 111325 99163 107402 107872 120874 118838 114234 114221 77953 78917 257761 227883 662932 659439 206934 206472 262419 265537 306428 300323 318038 320918 334724 339988 316389 349236 694122 728616 518668 431202 279510 274750 317079 316589 332422 337508 342510 345254 378654 378799 614525 636266 41.25 67.6 1
12:52:38 2023-09-28 318978 315280 83377 81188 124403 125043 123718 122990 92975 90312 96857 99824 121816 120874 340618 369984 985570 964016 351677 369947 113858 99296 107106 108195 123649 119236 114132 114402 77425 79012 255288 228852 658358 658033 206643 203748 262856 264909 307857 298924 320213 320586 334454 339988 316646 349272 689018 730179 521630 432426 279707 274294 320068 315890 333722 339025 341956 346632 380354 382156 606855 638983 41.25 67.6 1
12:52:39 2023-09-28 317744 316092 83273 81382 121041 125216 123500 123498 91107 90463 96759 100133 121715 121484 340546 367210 986822 968235 354954 369911 114016 99296 107269 108244 123718 119236 114053 114267 77477 79012 257560 228206 657664 661828 207810 208077 263408 265316 309707 299377 320440 318839 335733 339035 315883 350858 689018 726487 518453 426097 279815 274715 317079 316332 335827 336985 342510 347687 379002 380500 608170 635817 41.25 67.6 1
12:52:40 2023-09-28 319636 315240 83373 81228 124476 124494 124093 122722 92944 90157 96922 99723 121816 120638 341349 367210 986269 972554 351641 369875 113858 99263 107106 108046 120625 119154 111310 111675 77815 79132 257560 228852 660384 658433 207810 206037 263268 264732 308217 299236 318160 322310 333718 339544 321782 350184 693032 721201 522726 428694 279815 273977 318450 316589 332963 337508 341474 347687 378749 381640 612678 636562 41.25 67.6 1
12:52:41 2023-09-28 320518 318537 83273 81288 121089 125166 123685 122990 91305 90157 97279 99798 119918 120840 340546 369984 976363 966379 356210 369875 114050 99195 107140 108013 120791 119310 114200 114323 77583 78873 257761 226920 664022 661199 207225 203748 262821 265723 306214 301237 319010 320586 334794 337987 322014 349272 695142 729151 520021 429982 279779 274750 317743 319735 333938 338229 342582 346596 378654 378835 614525 636266 41.25 67.6 1
12:52:42 2023-09-28 317970 316451 83369 81424 124407 125163 123718 122990 91272 90190 96824 99926 121816 120909 340618 368352 983209 963294 357910 369947 113824 99506 106974 108178 120625 119562 114154 111751 77477 79196 257560 229176 658055 662248 207810 204314 261253 265794 307356 300929 321084 320847 334688 339035 316646 348148 690730 729574 511413 431813 279277 274715 318074 315825 333938 338787 341956 346668 378689 378199 606252 635998 41.25 67.6 1
12:52:43 2023-09-28 317775 315205 83364 81192 124347 124871 124164 122957 91140 90157 96758 99926 121816 120909 341194 365558 986800 971136 355853 369911 110883 99329 106453 108378 123684 119519 113974 111675 77425 79152 257560 229501 648853 660373 207810 208294 263381 265537 308592 298435 318639 319876 334220 340598 315920 350328 688982 721237 522726 428016 279779 274750 318556 315825 335827 339025 340958 348747 378713 379968 606119 636562 41.25 67.6 1
12:52:44 2023-09-28 320371 315275 83377 81228 124321 124494 123718 122957 91305 90157 96824 99756 121816 120874 341097 367798 985383 975757 353412 369623 111242 99230 107040 108062 120874 119100 111321 111536 77878 79025 256536 227401 661839 659439 207517 205893 264472 264873 306784 302124 319010 320883 334428 339544 315920 351460 693105 725548 521373 427107 281471 274330 316158 316916 333432 339025 341474 347441 379002 381141 613582 636562 41.25 67.6 1
12:52:45 2023-09-28 321766 315170 83377 81336 124442 124871 123718 122957 91041 90182 96824 99893 121732 120874 340582 367738 976823 966074 355889 369319 114118 99195 107361 107939 120874 119003 114268 114255 77709 78873 263278 227401 662579 660373 207225 204348 262821 265759 306498 300763 318524 321857 334759 337517 322087 349272 695380 728125 522290 430896 279815 274750 316857 317840 332927 339025 342582 346106 378724 379932 615906 636483 41.25 67.6 1
12:52:46 2023-09-28 318221 315280 83373 81331 124321 124871 123718 122990 92880 90190 96857 99900 120115 121004 341086 368390 983321 964590 359435 369731 114004 99503 106974 108244 123615 119519 113940 114391 77372 79152 257761 229176 649945 658033 207517 208476 261253 266470 307106 298924 320894 321135 334724 339035 318156 348481 690551 728652 511413 431202 278420 275171 317849 315825 333938 338039 341474 346705 378619 378862 607186 636266 41.25 67.6 1
12:52:47 2023-09-28 315911 315941 83441 81574 124459 125043 123685 122957 91140 90281 96857 99860 121749 120840 341026 365522 989073 971062 355488 369839 113757 99501 106420 108345 123719 119602 113838 111675 77372 79206 257560 228852 649907 660373 207701 208662 263189 265688 307321 298853 321349 319805 334428 340528 315920 350292 688982 721165 524078 427711 279743 274679 317114 315825 335827 338989 343065 348710 379002 380465 606663 637919 41.25 67.6 1
12:52:48 2023-09-28 320972 318160 83369 81299 121154 125078 124335 122891 91418 90207 97596 99760 122188 120702 341158 367619 986122 975757 351424 369839 114050 99263 107106 107980 121123 119328 114177 114380 77709 78981 258799 227722 662565 659635 207663 203748 264401 264097 307321 300288 318646 321786 334419 339544 317707 351424 693068 726604 521373 427001 281868 274451 316601 316916 332891 339715 341439 347405 381146 381604 613075 636562 41.25 67.6 1
12:52:49 2023-09-28 321207 315205 83574 81355 121150 124837 124131 122957 91272 90124 96922 99791 121816 120805 340546 369984 977749 967450 356609 369839 114118 99295 107435 107905 120957 119168 114324 114380 77530 79012 257560 228206 665999 659439 207079 204632 262751 266403 306891 300288 318487 322310 334454 340466 316868 349200 694577 727551 518668 431813 279707 275329 317079 316846 332891 338450 342474 346069 379751 382427 614489 638372 41.25 67.6 1
12:52:50 2023-09-28 317521 317748 83432 81508 121270 124976 123652 122924 91107 90339 96922 100036 120115 121185 341578 368835 979743 966074 359543 369767 114128 99433 107007 108345 123856 119519 111256 111675 77846 79120 263278 228690 650855 658033 207517 203714 261983 266986 308665 300736 320894 319322 334724 340802 317707 350292 693032 730802 521373 429265 279707 276403 318192 316367 335590 338003 342510 346596 378394 378729 609938 639279 41.25 67.6 1
12:52:51 2023-09-28 320341 315937 83319 81595 124213 125456 123482 123650 91140 90595 96660 100202 121749 121449 340546 369463 986969 968308 355277 369875 113892 99296 107106 108378 120708 119236 114132 111578 77583 79012 263278 228206 654542 663000 207810 208405 264032 265723 309028 301198 320147 319617 336746 338494 315920 351424 692017 730333 518241 426663 279815 274715 317150 316810 333938 337731 342618 347076 378713 381391 610458 640189 41.25 67.6 1
12:52:52 2023-09-28 320679 316053 83561 81317 121382 124976 124402 122891 91677 90091 97286 99893 121985 120721 341326 366479 990910 973937 355853 369911 114016 99503 107073 108378 120625 119485 114166 111610 77477 79152 257761 230208 654616 659439 207810 204314 262821 265723 308323 298435 320440 321334 333648 340598 317707 350328 691748 721237 522726 428622 279779 274715 319038 318096 333938 339979 340407 348216 379002 379932 606602 636562 41.25 67.6 1
12:52:53 2023-09-28 319608 315240 83369 81391 121089 125077 123718 122990 91305 90281 96954 99860 121985 120874 341302 364427 980530 971099 356191 368995 113971 99296 107073 108270 120625 119236 114132 111601 77583 79120 257560 228206 659185 658506 207810 204314 262384 266576 306463 300288 320440 320847 333683 341397 318156 349164 693068 721165 524078 429909 279474 276174 319507 319412 333685 339490 343309 348233 378857 378658 610728 636377 41.25 67.6 1
12:52:54 2023-09-28 321417 317738 83536 81451 121270 125163 124007 122990 93102 90463 96987 99893 121951 120874 340582 368803 977602 967450 356898 369875 114118 99195 107435 108013 120957 118804 114313 114300 77847 78895 258799 227401 663910 660373 207225 204632 262821 265723 307356 302479 318524 321535 334794 338459 316389 350256 695105 730611 518161 431202 279779 275171 316822 318321 332927 339025 342546 346069 379751 378835 614489 637165 41.25 67.6 1
12:52:55 2023-09-28 315663 318196 83483 81387 124407 125073 123718 123023 91305 90312 96889 99893 121783 120909 340582 368871 981204 964702 359872 369659 111090 99745 107195 108502 120543 119499 114346 111828 77583 79196 257560 229501 655909 657997 207810 204348 261983 266986 309538 301271 321349 319841 335733 339035 318424 350762 693032 731233 521373 429946 279707 276439 316565 316589 336162 338003 342582 346632 378654 378764 609938 639057 41.25 67.6 1
12:52:56 2023-09-28 315915 315973 83369 81508 121038 125216 123652 122957 91140 90281 96857 100069 119782 120909 341313 365594 986969 968271 355816 369875 113791 99535 106420 108345 123684 119236 113940 111687 77583 79120 263278 228206 654806 658033 207810 208405 263224 265502 309065 301198 320564 318874 334724 339578 315654 350822 688982 721273 518241 426699 279779 275295 317114 317612 335827 338003 341439 348216 378930 380465 605357 636562 41.25 67.6 1
12:52:57 2023-09-28 320972 315201 83488 81307 124407 124494 123889 122957 93008 90157 96954 99791 122074 120756 341326 367476 987527 975062 351496 369767 111263 99197 107369 108211 121123 119066 111419 114334 77583 79012 257761 227883 660665 658250 207810 203714 263663 264097 307821 300496 318865 321821 337012 339544 317707 351388 693032 721309 522726 428330 281868 274259 317114 316916 332927 339740 341403 347159 379002 381640 610874 636562 41.25 67.6 1
12:52:58 2023-09-28 320869 315205 83549 81159 121096 124909 124230 122487 93071 90216 96954 99279 121850 120436 341338 368835 977749 966825 357403 369875 113858 99296 107073 108162 120625 119236 114098 114414 77583 79012 257761 228206 656773 658040 207225 204808 262786 265723 306891 299413 319236 322310 333181 339001 316868 349272 694577 728616 520021 431813 279743 275364 317114 316846 332842 338214 342546 346069 379787 378799 615397 638150 41.25 67.6 1
12:52:59 2023-09-28 317521 315240 83369 81443 124369 125043 123685 123399 91418 90522 97188 99969 120080 120771 340918 368173 983321 964516 359653 369695 114072 99501 107057 108270 123684 119519 113940 111675 77583 79174 257560 229176 652242 658033 207774 206327 261983 266986 308063 299342 321349 319876 334759 339035 318156 348673 691003 729683 521373 431202 278848 275980 317150 317612 335827 338549 342510 347405 381146 378199 607416 638372 41.25 67.6 1
12:53:00 2023-09-28 315784 315240 83377 81340 121293 124871 123718 122957 92975 90157 96889 99926 121783 120874 340582 365010 986969 971099 355816 369718 113633 99568 106420 108411 123753 119636 113940 111972 77372 79152 257560 228852 649267 657997 207810 206208 263408 265688 307106 298888 320638 319841 334220 340563 315920 350822 688982 721305 508934 427980 279815 274750 317150 315536 335827 339025 340407 348713 378966 379932 605321 636562 41.25 67.6 1
12:53:01 2023-09-28 326394 315236 83436 81363 121270 125115 124164 122891 91140 90306 97187 99760 119918 120736 340403 367583 984720 973900 351605 369875 114084 99404 107450 108137 120874 119202 114211 114334 77583 79101 263278 227561 663292 658506 207517 203748 264472 264909 306891 302051 319010 321593 334185 339509 315920 351460 694086 725426 515784 426097 281868 274715 316123 317840 333703 338704 341474 347651 379002 381908 613582 636562 41.25 67.6 1
12:53:02 2023-09-28 320518 317929 83373 81340 124407 125039 123718 122990 91239 90157 96693 99791 121732 120874 340271 369984 977749 966074 356356 369579 114050 99296 107361 108013 120791 119037 114200 114380 77583 78895 257761 226920 662534 660373 207225 204348 262786 265723 309538 301237 317190 320847 335768 338494 322050 350328 695105 729115 521373 430287 279743 275136 317743 317840 333938 338787 342618 346596 378654 379932 615305 639094 41.25 67.6 1
12:53:03 2023-09-28 318230 318153 83310 81386 121096 125010 124026 122924 91107 90306 96954 99967 121749 120840 341313 368316 982669 963831 357403 369875 113858 99466 106967 108477 120625 119270 114019 111545 77477 79012 257560 229176 667435 657961 207663 204808 261983 265759 307857 298471 320111 321717 334724 339544 316713 348184 689991 729628 522726 432426 279510 275295 318556 315855 333938 339025 342510 347687 380354 378694 606663 638372 41.25 67.6 1
12:53:04 2023-09-28 319393 315231 83545 81196 121270 124871 124126 122957 93008 90124 97580 99723 121816 120638 341614 365594 986969 974329 354525 369911 113982 99329 107073 108195 120625 119819 114132 111545 77583 79152 257560 229176 660068 659439 207810 203748 262821 264944 308323 300845 319987 321821 333718 339578 317707 350328 691039 723412 522726 428694 279815 273875 319038 316367 333667 341596 343553 347923 380964 380928 609150 636414 41.25 67.6 1
12:53:05 2023-09-28 319992 317738 83627 81461 121266 125149 123718 122957 93008 90281 96889 99893 122018 121004 340546 365558 980308 975360 357763 369911 114084 99329 107106 108270 120625 119236 114166 114289 77530 79012 258799 227722 672261 660373 207810 208369 263628 266354 306928 300707 319535 320847 334454 340563 315883 350328 694614 720114 518241 426097 279743 276209 316158 316881 333672 339025 341956 348747 378930 378835 613148 636290 41.25 67.6 1
12:53:06 2023-09-28 315996 315240 83364 81480 124425 125488 123718 122990 92975 90376 96857 99926 121732 120909 340618 368611 979779 966074 357229 369875 111024 99466 106453 108345 123822 119270 113940 111545 77530 79152 257560 228852 655462 658069 207663 204348 264501 267397 308520 299413 321349 319841 335733 339272 318156 348954 691039 729688 521373 429653 279025 276154 319507 318401 336301 338371 342402 347541 381357 381078 610133 639697 41.25 67.6 1
12:53:07 2023-09-28 319503 317639 83541 81480 124390 125279 123993 122924 91272 90281 96922 99893 120029 120874 340954 368545 986269 964702 353666 369947 113858 99329 107073 108303 123752 119236 114132 114323 77477 79044 257560 228206 654995 661828 207225 203782 264032 264909 307391 299377 319133 320811 337758 339749 318424 350822 691003 728899 518668 430945 279851 273875 318074 316367 333938 339025 342474 345837 380390 381070 608048 636302 41.25 67.6 1
12:53:08 2023-09-28 320972 315978 83377 81192 121187 124871 124093 122957 92975 90157 96922 99926 121850 120840 341097 367762 983209 973245 351641 369911 114084 99195 107106 108013 120791 119003 114087 114368 77583 78927 258799 227561 660038 658506 207810 204348 264472 264909 307356 300953 319236 320562 334454 339544 317707 351280 695874 727746 522726 427193 282194 274573 319318 319412 333252 339907 341812 347504 381146 381943 613582 638099 41.25 67.6 1
12:53:09 2023-09-28 319430 315951 83545 81447 124381 125077 124007 123391 91292 90339 96889 99893 121783 120874 341338 364654 977665 970409 356191 369911 113937 99329 107438 108378 120625 119236 114200 114357 77583 79044 263278 228206 661471 658040 207810 204348 262018 266576 308665 301624 319987 320883 333450 341382 316389 351399 693105 720231 529657 428016 279546 276245 316857 316881 333938 339025 341198 348747 379002 378799 610910 636562 41.25 67.6 1
12:53:10 2023-09-28 317811 315275 83377 81480 124312 125077 123718 122990 91338 90376 96857 99926 121921 120909 341062 368611 980510 964702 357264 369911 113824 99466 106453 108378 123684 119270 113940 111610 77477 79152 257761 228852 656667 658069 207663 203782 262018 266986 307356 299168 321694 320562 338023 341594 318605 350220 692923 731714 509022 430515 279563 276915 319318 316367 335827 338513 342582 347159 381684 378764 608579 636266 41.25 67.6 1
12:53:11 2023-09-28 318383 315240 83531 81386 124399 124871 123718 122990 93008 90376 97312 99893 121816 120874 340582 368803 985533 965652 351677 369947 113858 99329 107073 108303 123856 119344 114053 114402 77477 79012 257761 228529 658278 662137 206934 204808 263663 264909 307821 302605 320213 320586 334724 339988 316938 349272 691039 730215 547070 431813 279815 274294 318556 315925 333938 337683 342474 346668 380959 380500 607186 636266 41.25 67.6 1
12:53:12 2023-09-28 315699 315275 83311 81476 124282 125250 123789 123668 91041 90710 97221 100102 119918 121345 340954 366844 986785 971592 355634 369911 114016 99329 107106 108378 120625 119134 114166 111557 77583 79152 257761 228206 657258 663658 207810 208441 264032 265759 307391 299448 324859 319357 335768 339613 315920 351424 690515 727551 518453 427037 281471 275364 318074 316846 334402 338039 342582 348747 379002 381070 608479 638213 41.25 67.6 1
12:53:13 2023-09-28 319417 315240 83369 81420 124390 125077 123718 122990 93008 90157 96922 99926 121766 120874 341373 367798 981278 975360 356572 369875 111163 99296 107106 108046 120708 119236 114200 114368 77583 79012 256605 227561 660918 659439 207810 208369 264190 265759 306748 301237 319535 320918 334759 339578 315920 351460 696163 721485 518668 426061 281471 275593 316158 317840 333938 339979 342510 347724 378641 381105 614562 636562 41.25 67.6 1
12:53:14 2023-09-28 320518 315960 83763 81424 122138 124737 124469 122891 91776 90058 97619 99659 120311 120668 341470 367174 980530 968308 357910 369429 111090 99296 107073 108378 120625 119270 114042 112048 77847 79152 257560 228206 655753 658040 207810 205370 262821 266612 307141 300323 320440 322572 333683 340633 316903 349272 694614 725467 521373 431813 279779 275593 317150 318851 333938 338520 341474 347172 380354 379932 613582 636562 41.25 67.6 1
12:53:15 2023-09-28 318710 317480 83483 81476 124390 125159 124007 122990 93008 90471 97020 100064 121816 120909 341097 368611 983172 964016 356898 369947 113892 99568 107106 108411 120625 119636 114042 111719 77583 79238 263278 229339 664053 658069 207810 205019 262419 266576 308323 301198 319086 320847 334794 339578 316938 348954 691039 729115 522726 432426 279779 275593 319038 319090 333938 339025 342510 347687 383233 381616 611690 639804 41.25 67.6 1
12:53:16 2023-09-28 319612 316828 83335 81671 120969 125596 123855 123772 91140 90463 96954 99893 121732 120943 340582 369839 989073 968235 354739 369984 113926 99607 107386 108378 120543 119270 114042 111513 77583 79152 257761 228206 655627 661865 207810 208547 264472 265723 310218 299448 320440 320397 336817 338258 317707 351496 692579 728089 518668 427412 281471 274750 318074 316846 333938 338039 344629 346668 379002 381675 607913 638176 41.25 67.6 1
12:53:17 2023-09-28 319446 315275 83373 81368 124424 125077 124126 122990 93040 90314 97020 99926 122074 120874 341338 367798 986269 973245 351605 369947 114118 99329 107287 108195 120791 119236 114234 114402 77794 79044 256536 228206 662802 658506 207810 204666 264032 264909 308358 300323 319535 322835 337489 340325 322123 351460 693105 725462 515784 429617 282068 274330 318110 319864 333649 340864 342257 348637 381684 382105 612381 637808 41.25 67.6 1
12:53:18 2023-09-28 317791 316053 83540 81494 121262 124871 123751 123023 93040 90376 97580 99964 121816 120874 341578 365010 979816 975607 358926 369911 113926 99329 107106 108303 120708 119784 114166 111513 77709 79184 257560 228206 656741 657997 207810 208512 262856 267397 306428 300146 320440 320918 334759 341382 317707 350858 695178 721842 519787 427339 279779 276475 317079 316916 333938 338228 340443 349241 379002 378835 610910 636562 41.25 67.6 1
12:53:19 2023-09-28 318410 315240 83373 81447 121071 125250 123718 123023 93102 90343 96922 99893 121783 120874 340546 369125 981204 966074 359435 369875 113824 99603 107073 108345 123684 119519 114064 111578 77530 79120 257761 229176 652863 658033 207810 204348 262349 267397 307321 299377 319086 322194 335733 339544 318156 348971 691003 728779 511413 431556 279186 276118 318599 318285 335827 338846 342402 347504 381881 380788 607864 639279 41.25 67.6 1
12:53:20 2023-09-28 319598 315941 83488 81443 121452 125182 123889 122990 91272 90438 96987 99893 122188 121220 340546 369354 986969 966762 354166 369911 114016 99296 107073 108270 120625 119202 114098 111481 78047 79120 257560 228206 656845 661792 207517 204666 264217 265502 308253 299413 320894 320847 336204 339773 316938 350858 691003 730215 520021 432426 281435 274679 318779 316810 333938 339025 342510 346314 381838 381070 608911 638103 41.25 67.6 1
12:53:21 2023-09-28 320291 315816 83549 81196 121457 124863 124093 122806 93135 90157 97545 99791 121935 120840 341230 365558 989776 975720 355853 369947 114016 99296 107106 108345 120791 119819 114166 111642 77583 79260 257560 229501 657664 660373 207810 204348 263628 265759 310414 298435 320440 322274 333683 342870 318199 353803 693825 721134 518241 427193 279635 275380 320222 318510 336777 338252 342474 349241 379002 381034 607112 638298 41.25 67.6 1
12:53:22 2023-09-28 321101 315816 83541 81391 121104 124867 124164 122924 93039 90281 96987 99791 121783 120840 340546 367174 987489 972516 351605 369911 114208 99329 107435 108270 120791 119202 114200 114414 77583 79044 257761 228206 659917 658506 207810 204348 264032 264873 308288 300882 319462 321500 334419 340290 315912 351424 693032 721309 515784 429946 282068 274224 318074 316916 333938 340218 341956 348216 378654 382211 610837 637646 41.25 67.6 1
12:53:23 2023-09-28 319894 315908 83492 81480 121164 125115 123889 122957 93008 90405 96922 99860 121951 120840 340546 369984 977749 967450 356898 369875 111304 99126 107435 108013 121123 119003 114347 114334 77931 79012 257560 227883 661619 660373 207517 204985 263715 266132 309866 301623 318908 322512 336369 340945 319507 350184 695980 728397 521373 432352 279599 275522 317079 316846 333396 338485 342366 346450 382853 379897 616306 638372 41.25 67.6 1
12:53:24 2023-09-28 315663 316053 83369 81447 124442 125250 123718 123023 93039 90438 96922 100133 121921 120874 340546 368316 981204 966074 359945 369911 113824 99466 107073 108378 123822 119602 114098 111675 77477 79260 257560 229176 656535 661792 207810 204632 262384 267433 307786 299413 320901 320551 338861 339544 316389 349236 692506 729756 508934 430872 279671 276475 318039 316332 335827 339025 342546 348180 378654 378764 606781 637202 41.25 67.6 1
12:53:25 2023-09-28 319437 315716 83369 81484 124385 125283 123718 123023 91305 90377 96954 100202 121816 121449 340582 367210 986969 968308 356356 369911 113858 99466 107106 108345 120715 119236 114200 111513 77878 79120 261544 228529 657562 664129 208985 206472 264155 266025 309975 302015 322032 319699 336369 340934 317598 351316 690967 727000 518241 427339 279851 275415 319325 316846 337144 338513 342582 348747 378857 381034 608048 638150 41.25 67.6 1
12:53:26 2023-09-28 321326 315205 83603 81395 121266 124871 124093 122957 93071 90157 97252 99893 121985 120840 341578 367210 986969 973974 351641 369911 114242 99296 107419 108162 120708 119202 114166 114391 77583 79044 260016 228690 661953 658506 207810 204666 263592 264909 309936 299413 319498 322799 334454 340563 318380 351388 693032 721309 522726 429946 281471 274259 318779 316881 333938 338485 342233 348180 378654 382784 615876 638150 41.25 67.6 1
12:53:27 2023-09-28 320102 318408 83585 81610 121353 125221 124059 122957 91517 90306 97221 99898 120115 120840 342095 364938 978357 973060 359690 369875 111152 99466 107106 108270 120791 119382 114166 111557 77583 79012 259872 228206 654944 658506 207810 204632 263127 266986 308520 300288 320440 320847 333683 341347 315947 349236 694086 721201 522726 431202 279707 276403 317114 316846 333938 339979 340443 349489 380892 378764 610369 636562 41.25 67.6 1
12:53:28 2023-09-28 318710 317748 83521 81476 121187 125245 123922 122990 92975 90343 96954 100064 121783 120874 341062 367798 984100 963513 357910 369911 114016 99637 107073 108411 123822 119562 114098 111654 77583 79206 263278 229501 668095 661631 207810 205019 262384 266576 308288 300736 318639 321070 334759 339544 316938 349236 691003 731750 522388 433039 279743 275593 319038 316332 335827 338490 342294 347923 383269 382156 607002 639697 41.25 67.6 1
12:53:29 2023-09-28 319277 316788 83273 81610 121237 125596 123619 123735 91140 90438 96857 100031 120115 121311 340510 369984 988934 967548 354485 369767 114050 99535 107106 108378 120625 119270 114166 111589 77636 79152 257761 228206 654872 662763 207810 208512 264437 265723 307821 302051 320440 320326 336817 339001 317707 351460 693068 729683 518453 427339 281868 274750 318074 316881 335560 338513 344629 347687 379002 381943 608574 638847 41.25 67.6 1
12:53:30 2023-09-28 320972 316415 83598 81480 121187 125250 124093 123023 93135 90281 96987 99893 121816 120874 340582 367798 984100 975360 351641 369875 111216 99296 107361 108270 120957 119202 114324 114402 77878 79120 258799 227561 662932 659906 207810 204666 264966 265723 307391 301237 319535 322310 334724 339613 317707 353521 695142 727551 522726 427339 282484 275273 319507 320770 333649 340421 342089 348033 378605 382069 615876 637808 41.25 67.6 1
12:53:31 2023-09-28 318242 315205 83483 81447 121229 125077 123974 122957 93071 90405 96954 99926 122040 120874 341843 365123 980530 971136 356191 369911 114050 99637 107106 108378 120625 119236 114053 111513 77583 79152 257560 228206 655196 658040 207810 204985 262786 267138 307356 300534 320667 321560 336500 341621 316903 349763 694086 721273 522726 431556 279743 276439 317150 316916 333938 338450 341439 347687 380621 379897 610801 636562 41.25 67.6 1
12:53:32 2023-09-28 319124 315716 83488 81480 121104 125077 124007 123023 93071 90438 96987 100133 121850 120874 341062 368835 987489 964702 355853 369984 113971 99637 107106 108411 120625 119436 114166 111675 77878 79152 253366 229501 653167 657997 207810 205658 263408 266576 309223 302051 319051 320633 336004 340563 318343 352510 694849 729428 517118 433346 279563 276067 318932 318510 336985 339633 342438 348527 380586 378799 608911 637907 41.25 67.6 1
12:53:33 2023-09-28 319603 316088 83569 81480 121187 125163 124007 123556 93040 90558 97020 100133 121816 120909 341338 371628 986969 966825 354739 369947 114005 99329 107106 108378 120708 119236 114087 111654 77709 79152 259689 228852 655880 662763 207810 204666 264472 265759 308288 300323 320894 320883 337290 338528 318156 353000 693068 730179 521373 428658 282267 275136 320903 316881 333938 339025 345396 346632 378654 382247 608144 638140 41.25 67.6 1
12:53:34 2023-09-28 319612 317408 83598 81443 121187 125159 124093 122990 93008 90438 97020 99893 121850 120874 341062 366694 981241 976054 357873 369911 114084 99466 107140 108378 120791 119236 114200 114391 77847 79044 256536 227883 658937 660373 207810 208441 264032 266576 306463 301237 320184 322023 336272 342870 317453 353412 695980 721201 515784 427529 281922 275802 319544 318286 333938 338214 342221 349241 378713 381105 615988 638372 41.25 67.6 1
12:53:35 2023-09-28 321427 315462 83594 81349 121386 124871 124297 122957 93168 90157 97352 99723 122019 120638 341578 369427 979086 970137 357403 369947 114050 99329 107435 108378 120625 119270 114200 111675 77878 79238 260995 228206 655880 658506 207810 205304 263408 266576 309939 302051 324129 322871 334185 339613 316973 350328 696656 729414 518668 432426 279815 276209 318074 316881 333938 339263 342582 347159 380959 380767 616343 636156 41.25 67.6 1
12:53:36 2023-09-28 318346 315240 83492 81480 121096 125043 123751 122990 93071 90438 96987 99926 121816 120874 341902 369354 986969 966762 353666 369911 113971 99637 107106 108303 120625 119270 114200 111578 77583 79044 257560 228852 656338 661792 207517 206909 264260 266292 310853 302265 319965 321678 336369 340945 318493 351208 694886 735387 511780 433039 281471 275717 319074 319412 335827 339979 342510 346632 381797 381105 609188 637202 41.25 67.6 1
12:53:37 2023-09-28 315554 315275 83636 81508 124455 125250 123718 123023 93008 90471 96889 100133 120112 121280 340582 366658 986969 968345 355277 369911 113926 99466 107106 108378 120625 119236 114132 114357 77583 79044 276929 228206 663807 658069 207810 203748 264032 266167 307821 300288 319534 319841 336498 341074 315523 351424 691039 726732 519787 427048 281471 275593 318074 316846 334627 338513 342546 349502 379002 381141 608048 636752 41.25 67.6 1
12:53:38 2023-09-28 320021 315240 83492 81424 124390 125077 124093 123023 93071 90314 96987 99893 121901 120909 341614 364462 980308 973974 358926 369947 114084 99535 107106 108378 120791 119236 114166 111610 77794 79152 265601 228581 657670 660263 208985 204598 263522 267290 309319 303552 320784 323273 335627 342133 317707 350328 696163 721201 511534 427688 279743 276439 317114 316916 333938 339943 341474 349489 379002 378835 612641 636290 41.25 67.6 1
12:53:39 2023-09-28 319925 315275 83492 81447 124424 125077 124093 122924 93071 90376 97020 99893 121766 120840 341097 369095 977749 966140 356609 369875 111293 99195 107617 108195 121040 119037 114392 114255 77878 79012 259689 228044 670131 660373 207810 205019 263443 266576 307821 301272 318974 322608 335733 339035 316903 351158 697187 730251 521373 431813 279851 275593 318330 318839 333703 339979 342618 347159 383848 380857 617082 640077 41.25 67.6 1
12:53:40 2023-09-28 319161 317748 83377 81428 124355 124896 123718 122990 93008 90438 96857 99893 121816 120874 341097 368838 986969 966074 353666 369947 113937 99329 107106 108378 120957 119597 111310 111828 77847 79196 257560 228852 658046 663188 207517 204916 264296 265581 310382 299413 320894 321560 336520 340837 317792 350292 691003 730287 525743 430944 281326 274715 319109 316403 333938 339740 342546 347441 380994 381105 608048 637202 41.25 67.6 1
12:53:41 2023-09-28 315951 318153 83373 81624 124373 125279 123718 123023 93008 90471 96857 100064 121732 121484 341097 366658 986969 972516 355816 369911 113892 99466 107106 108378 120625 119270 114042 114357 77583 79184 259872 228206 661636 661792 207810 204348 264252 266354 308072 300323 321879 319876 336274 340598 317707 351424 691039 729167 525431 428016 281471 275593 318074 319412 337730 338739 342330 349415 378894 381801 607900 640189 41.25 67.6 1
12:53:42 2023-09-28 321882 316279 83838 81550 121345 125043 124093 122990 93104 90555 97453 99760 121985 120840 341338 367246 988934 973974 351677 369947 114152 99329 107468 108378 120791 119236 114200 114357 77709 79152 255288 228583 662076 658506 207810 204666 264032 264944 311293 303248 319987 322871 334724 340563 316425 351460 693068 725426 522726 429982 282267 274522 319038 317840 333938 338520 342233 348216 378654 382819 615162 636562 41.25 67.6 1
12:53:43 2023-09-28 315663 315245 83373 81480 124239 125163 123685 123023 93008 90504 96758 100064 121837 121280 340582 369463 977749 966762 358852 369984 113892 99329 107287 108378 123787 119236 114087 111622 77583 79152 257560 228044 659383 661828 207810 204666 263628 267433 306393 301026 320111 320361 336533 339578 316425 351388 694614 732641 515784 431744 279563 277038 319092 319412 336301 338882 342474 348033 382224 379791 612232 637652 41.25 67.6 1
12:53:44 2023-09-28 319133 315240 83492 81540 121386 125149 124093 122990 93008 90314 97312 100002 122018 120874 340582 368510 986969 965689 353703 369984 113892 99329 107106 108270 120625 119544 114008 111610 77530 79152 257560 228852 656211 662137 207225 205019 264067 265723 308394 299413 321121 320918 335768 339035 316938 351424 692017 730287 524372 432119 281868 274715 319074 316846 333938 338811 342546 346351 380959 382247 608911 638176 41.25 67.6 1
12:53:45 2023-09-28 319441 315240 83488 81372 121187 124871 124007 122990 93008 90190 97020 99893 121850 120874 341133 367570 985570 973937 351677 369947 114073 99329 107435 108195 120957 119236 114234 114357 77762 79044 263278 228206 660160 658506 207810 204808 265099 265440 308323 301237 319987 322572 336804 342870 319172 350942 695874 721264 498661 429799 281760 274537 319377 319412 333794 341416 341956 348500 378689 381659 611400 637919 41.25 67.6 1
12:53:46 2023-09-28 319603 315236 83545 81488 124390 125163 124059 123023 93104 90471 97020 99926 121766 121120 341097 365010 981241 975360 359435 369984 114005 99499 107106 108411 120625 119270 114042 111557 78079 79012 257560 228044 655904 660373 207154 204348 263663 267245 306463 301026 320440 321821 334794 342870 315920 351496 696163 721327 520875 426736 279887 276439 316636 317876 333938 339740 342546 348747 378736 381105 614525 636230 41.25 67.6 1
12:53:47 2023-09-28 317775 317480 83483 81512 124407 125163 123718 123023 92911 90314 96889 100064 121816 120909 341097 369427 981278 964500 357300 369984 113892 99568 107000 108411 123718 119636 113974 111675 77583 79206 257560 229014 654073 661828 207810 204843 262603 267468 310414 300040 322115 320597 336133 339474 318605 349128 693899 732750 522726 432046 279330 276403 318556 316367 335827 338739 342474 348747 378689 378799 608405 637238 41.25 67.6 1
12:53:48 2023-09-28 319503 315867 83488 81516 124381 124871 124007 122990 93071 90376 96954 99926 121816 120909 340618 368838 986969 966862 354202 369984 113926 99466 107106 108378 120625 119270 114087 111545 77636 79044 257560 228833 660407 663773 207810 204700 264507 266167 308323 300323 320894 321821 337290 338528 315947 351533 692542 730620 518668 428694 282267 275364 318556 316691 333938 339025 345432 346668 378724 382819 610495 638176 41.25 67.6 1
12:53:49 2023-09-28 323074 315205 83545 81451 121405 125043 123974 122990 93071 90343 96987 100064 121951 120840 341026 368316 984063 976749 355241 369587 114242 99296 107402 108162 120791 119202 114245 111545 77910 79206 258799 227561 673961 660190 207810 206693 265408 266398 309538 303552 320294 322393 335556 340899 317598 353376 696053 725426 524247 427001 282068 275802 319544 318509 333938 340218 342510 347887 378894 382784 614489 638372 41.25 67.6 1
12:53:50 2023-09-28 319393 315205 83718 81363 121465 124837 124383 122520 93168 90157 96987 99860 121985 120756 341614 366365 980530 971099 357910 369911 114050 99466 107106 108345 120791 119236 114132 111545 77847 79152 257761 228206 667387 658506 207810 205624 262821 266951 307786 300955 320894 323552 334185 341347 316938 350256 695069 727514 521373 432426 279779 276403 318074 316916 333938 339500 342474 347687 380923 380767 615876 638113 41.25 67.6 1
12:53:51 2023-09-28 319151 315205 83603 81451 121270 125130 124093 122990 93071 90405 97153 99893 121783 120874 340546 369647 986969 966074 354202 369947 114050 99466 107106 108378 120708 119236 114098 111828 77985 79349 259537 229067 656718 664129 207810 205521 264296 265954 308217 300567 321275 321750 336239 338494 316868 353254 694886 729890 521373 431202 282267 275136 321543 319412 335827 339979 345116 346596 380923 382247 608911 638176 41.25 67.6 1
12:53:52 2023-09-28 315951 317748 83598 81587 124667 125073 123889 122990 93071 90438 97286 99893 121816 121120 340546 365522 990479 972516 356898 369984 113824 99637 107040 108711 123822 119885 113940 111828 77984 79292 263278 229339 662383 657961 207810 204808 264217 266541 308037 301198 320054 320811 334759 342870 317707 351460 692017 728711 525431 428282 281868 275980 318556 316881 334627 338704 342366 349231 381235 381962 608332 639972 41.25 67.6 1
12:53:53 2023-09-28 319612 315240 83541 81476 121270 125250 124093 122990 93135 90438 96987 100031 121901 120909 341578 364427 979086 973700 358926 369947 114118 99637 107483 108477 121040 119397 111451 111751 77847 79196 259872 228206 667506 658396 208985 204882 263373 267397 307786 300990 319272 321678 334724 342338 316832 350256 696127 726407 524078 431202 279743 276439 318039 317840 333938 340457 341162 349736 378654 379897 611775 636562 41.25 67.6 1
12:53:54 2023-09-28 320518 315240 83488 81480 121104 125250 124059 123023 93071 90438 96954 99893 121901 120874 341062 369984 977749 967450 356898 369911 114152 99329 107435 108270 120874 119202 114313 114448 77910 79012 258799 226920 661466 657961 207810 204985 263997 266541 310195 302154 318610 321821 336746 339272 316903 351105 697150 730215 521373 431202 281144 276154 319507 319556 333722 339907 344970 347468 383306 381498 617711 641100 41.25 67.6 1
12:53:55 2023-09-28 319357 315716 83607 81591 121067 125250 123718 123023 93071 90438 97020 99893 122006 120909 340546 369984 986969 970022 354986 369659 111304 99674 107369 108244 120791 119499 111354 111751 77910 79196 265601 228852 655399 663737 207810 204632 264366 266398 308253 302051 320856 321595 337550 340945 318424 351460 692542 729890 521373 430225 282267 275136 319038 316881 333938 337979 345640 347123 378654 382784 610098 638140 41.25 67.6 1
12:53:56 2023-09-28 319120 315240 83696 81447 121469 124871 124126 122990 93071 90376 96987 99893 121985 120874 341338 365558 988934 973974 356356 369947 114016 99637 107073 108378 120791 119602 114132 111675 77636 79292 257761 229990 656263 659906 207810 204951 264217 266576 309258 299342 319570 323025 334688 341621 316389 351424 694849 726715 524078 429653 281289 276067 320384 318510 336539 340577 342294 349626 381881 381604 607149 638372 41.25 67.6 1
12:53:57 2023-09-28 322376 317711 85385 81443 121401 125250 124297 122957 93168 90281 97319 99689 120449 120633 341326 369429 983321 970209 357800 369803 111198 99674 107335 108469 120957 119568 114245 111610 77636 79152 257560 228852 671929 659439 207810 205624 263628 266986 308182 302552 320440 323110 334688 340325 317862 351086 697150 729756 511413 432426 279815 276209 318518 316881 333938 339263 342618 347159 380959 383347 617693 637652 41.25 67.6 1
12:53:58 2023-09-28 317775 315978 83549 81680 121183 125283 124007 122990 93135 90595 96987 100202 121985 121408 341062 368907 981241 967450 359945 369947 114016 99807 107106 108744 120625 119802 114132 111828 78079 79292 257761 229176 656761 661828 207810 204985 262856 268221 310407 300323 320054 321535 337006 342582 319434 351280 694959 733826 517118 431055 281289 277535 319544 318144 336777 339025 344593 348180 380662 380661 613546 638140 41.25 67.6 1
12:53:59 2023-09-28 319161 315721 83603 81700 121382 125283 124093 123023 93135 90504 97220 99926 121816 120874 341062 369984 985533 964702 354986 369984 114050 99637 107287 108378 120708 119602 114279 111828 77878 79292 257761 229176 658533 658033 207701 206122 264032 266354 309727 300288 318604 321821 336520 339578 318379 351388 692542 730323 524372 432768 281471 275136 319521 316881 335827 339979 344532 347687 382100 381640 608479 638103 41.25 67.6 1
12:54:00 2023-09-28 320789 315210 83603 81480 121378 125077 124126 122957 91617 90281 97286 99860 121985 120840 341578 366658 988801 975360 351641 369984 114242 99603 107361 108378 120874 119202 114132 111545 77583 79152 257560 229032 659430 658506 207810 204985 264190 265883 309949 300953 320821 323637 334618 341207 319281 351280 694125 725245 528485 429909 282267 274487 319074 318506 333830 339263 342474 348710 378689 383393 615876 638788 41.25 67.6 1
12:54:01 2023-09-28 319540 315275 83603 81628 121270 125250 124368 123023 93168 90471 96987 100064 122019 120874 341578 364974 979779 973974 359435 369947 114084 99532 107402 108378 120791 119270 114279 111610 77878 79260 256605 228206 672435 658506 207810 204985 263189 268595 307356 302908 321121 321821 334688 342647 316868 350328 696656 721508 523740 431202 279779 277094 318074 317840 335827 338485 341439 349773 380923 380808 610837 636562 41.25 67.6 1
12:54:02 2023-09-28 318448 315852 83545 81447 121205 125192 123889 122990 93008 90471 96922 99926 121816 120909 340582 368611 985533 964702 356898 369984 114005 99637 107106 108411 120625 119602 114132 111751 77583 79292 257560 230116 656821 663621 207810 206093 263268 267219 309117 299307 322261 322105 336333 340934 318825 349974 692053 734745 517952 433543 281091 275557 319038 316810 335827 339979 342294 348600 381797 380767 608282 637202 41.25 67.6 1
12:54:03 2023-09-28 317557 318342 83364 81708 124459 125693 123685 123801 92975 90690 96889 100340 121698 121653 340546 369427 986969 968345 355816 369984 114005 99535 107106 108345 120995 119236 114121 111666 77583 79152 257560 228206 657814 662800 207810 204314 264507 266541 308288 300780 320894 320326 337799 339544 317707 351533 693068 729501 518453 427375 281868 275593 318556 317840 336668 339025 344629 348747 381146 382534 611834 640849 41.25 67.6 1
12:54:04 2023-09-28 319612 315236 83598 81624 121270 125163 124093 122990 93135 90471 97020 100064 121935 120909 341338 364427 980510 975360 359435 369947 111251 99466 107106 108378 120625 119397 111407 111828 77985 79327 257560 228169 671929 659402 209428 204882 265589 267854 309975 301201 321121 321857 335733 342408 318910 353514 697150 721237 522456 427303 281471 277307 317114 318321 333938 337979 341510 347104 382655 379932 610874 636562 41.25 67.6 1
12:54:05 2023-09-28 319357 315716 83488 81480 124381 125283 123718 123056 93008 90471 96889 100064 121816 120943 340582 369984 977749 967450 356898 369911 114276 99568 107435 108378 120791 119236 114200 111525 77878 79152 256536 226920 661942 658069 207810 204985 264032 266576 308556 302190 320440 321595 338046 339272 316868 351388 697187 729376 522726 431542 281471 276016 317079 320997 335682 338775 345141 347395 383035 380963 615250 640189 41.25 67.6 1
12:54:06 2023-09-28 317213 315972 83483 81512 124494 125317 123751 123056 93008 90628 96889 100202 121816 121484 340582 367210 989776 972516 355816 369695 111261 99745 107558 108496 120791 119499 111409 111642 77878 79196 257560 228852 667957 664129 208985 204666 264472 266576 308288 301095 322261 320326 336746 341109 317707 351496 692959 729167 519787 427980 281471 275786 318110 319375 334627 339025 342618 349241 379002 381943 608048 637202 41.25 67.6 1
12:54:07 2023-09-28 321190 315275 83594 81447 121270 125077 124126 122957 93168 90376 97319 99893 121951 120840 340582 367504 986969 973974 351641 369984 114276 99532 107435 108378 120791 119236 114200 111589 77847 79184 257560 228206 661473 658506 207810 204985 264437 265440 309258 302051 320213 322835 334759 341109 316425 351496 694086 726487 517118 430298 282448 274852 321358 318661 333866 340936 342438 349094 382224 386380 613688 637919 41.25 67.6 1
12:54:08 2023-09-28 319612 315973 83488 81508 124416 125283 123751 123023 93008 90471 96987 100202 121901 121280 340546 369803 981005 969142 357184 369767 111219 99503 107369 108244 120957 119100 111298 111642 77910 79152 257761 226920 659574 662174 207810 205590 264217 266576 308556 302190 320184 322427 337290 339544 316903 351388 697187 730251 522726 431202 281471 276439 316601 318839 333938 339025 344665 348216 379822 381105 615433 638213 41.25 67.6 1
12:54:09 2023-09-28 319161 315716 83545 81480 121187 125283 124093 123023 93135 90345 96987 99926 121850 120943 341578 368611 986269 964702 356898 369984 113926 99603 107106 108411 120715 119270 114200 111719 77910 79292 261544 229501 669522 658069 207810 205658 263224 266986 309258 299413 319570 321595 336239 342870 320149 352761 697361 733555 514449 430445 279635 277607 320222 319412 337035 339633 344593 348180 379787 378835 608144 640887 41.25 67.6 1
12:54:10 2023-09-28 318383 315275 83594 81395 121295 124494 124126 122957 93040 90190 97387 99867 120281 120668 341987 365451 991183 973826 356715 369803 111392 99503 107335 108345 120625 119236 114132 111598 77815 79228 257560 229501 654742 659439 207810 207054 265625 266576 309727 299377 324822 322799 334724 341347 316389 351424 692542 721309 517118 429946 281471 275364 320041 316846 333938 339027 342269 348747 382078 382819 610406 636562 41.25 67.6 1
12:54:11 2023-09-28 319576 315280 83545 81484 121187 125163 124093 123023 93008 90471 97020 100064 122040 120874 340582 364974 981241 976054 358926 369947 113926 99568 107328 108378 120791 119236 114166 111610 77878 79044 257560 227883 656259 659439 207299 204951 263663 267433 309975 302834 321165 322059 339091 342542 319056 350997 696510 724658 518119 430822 279635 277483 318039 317840 333938 337979 341331 349985 379751 379932 611775 636562 41.25 67.6 1
12:54:12 2023-09-28 318701 315262 83545 81480 121401 125529 124368 123465 91610 90496 97286 100033 120168 120771 340439 368173 986619 964664 356898 369984 113892 99535 107302 108278 120791 119602 114132 111675 77583 79324 259872 229501 669472 658069 207810 205979 263628 266986 309258 302051 318639 321595 336274 340598 318379 350292 692053 730287 515784 430982 279851 275628 320005 316589 335827 337508 342546 347159 382065 382282 608911 637944 41.25 67.6 1
12:54:13 2023-09-28 315915 318117 83541 81620 124390 125279 123889 123056 93008 90471 96987 100202 121850 121399 340582 366395 987535 971136 356393 369911 113824 99637 107000 108411 123684 119519 114008 111687 77603 79206 257560 228206 656717 664129 209280 206763 264260 266470 308217 302479 322489 321729 336369 341515 318569 351122 691003 725462 522851 428319 281471 276261 320633 316810 334627 339025 342546 349736 381110 383962 609946 637202 41.25 67.6 1
12:54:14 2023-09-28 319466 317523 83733 81530 121517 125010 124435 122924 91580 90339 97286 100069 122222 120840 341338 365522 978357 972978 358926 369947 114118 99568 107361 108378 120874 119270 114200 111610 77825 79238 257560 228206 656006 658506 207810 205624 263224 267397 308072 301237 324399 322835 334499 341691 316973 350328 695142 727587 522726 430695 279851 276439 318074 317840 333938 339570 342294 348500 380994 381105 614053 635817 41.25 67.6 1
12:54:15 2023-09-28 317485 315951 83603 81769 121091 125490 123751 123598 93008 90471 96922 100202 121816 121399 340582 368907 978357 966590 359435 369984 114005 99637 107106 108411 120625 119270 114042 111828 77995 79381 259872 228419 656697 662655 207810 205378 264331 268078 309538 302908 322226 320847 337325 339578 316903 351424 694996 730251 524247 430591 279851 277324 319544 317876 334159 339025 342654 348747 379822 379932 610874 638176 41.25 67.6 1
12:54:16 2023-09-28 319124 315275 83598 81628 124390 125317 124093 123056 93040 90471 96987 100064 121816 120909 340546 369984 986969 966074 353703 369947 114050 99499 107287 108411 120625 119236 114166 111513 77878 79206 257761 229231 654869 658069 207663 205481 264472 265759 311293 300323 324859 322083 335768 339307 316973 351460 693068 730323 520021 432426 282068 274750 319109 316916 335827 340553 342402 346867 384392 382981 611511 641100 41.25 67.6 1
12:54:17 2023-09-28 319352 315240 85276 81512 121553 125197 124093 123023 93135 90376 97020 99926 121935 120874 341097 367798 984100 976749 355853 369587 114152 99574 107632 108435 121301 119397 111386 111642 78016 79196 258799 227847 659848 660373 207810 206873 265284 266612 307391 302190 320440 322692 336369 340598 317707 353557 697187 721264 522456 426699 282068 276475 317114 318580 333938 338249 342582 350012 379002 381105 614525 638372 41.25 67.6 1
12:54:18 2023-09-28 321427 317480 83603 81480 121270 125073 124126 122990 93071 90157 97020 99893 121901 120756 340582 369984 977665 968308 356898 369984 114152 99329 107435 108378 120957 119236 114234 111513 77794 79184 257761 228206 663473 659439 207810 205624 263663 266612 307857 301026 319535 324609 335768 339578 316938 350858 697187 728089 521373 432426 281181 276189 320903 320770 333830 340936 342510 347578 381690 380928 615764 638751 41.25 67.6 1
12:54:19 2023-09-28 319161 315245 83594 81512 121262 125197 124007 123590 93040 90504 97020 100133 121850 120909 341097 371664 988934 968679 355022 369695 111219 99537 107369 108535 120791 119465 111321 111751 77963 79228 259537 228852 656718 663268 207810 207054 265143 266132 309223 300780 324822 322083 337657 339544 316903 353821 693141 734745 522726 430591 282666 275593 321358 316951 335827 338284 345713 348253 378654 382819 609077 639605 41.25 67.6 1
12:54:20 2023-09-28 319357 315275 85418 81480 121509 125281 124330 122990 93137 90408 97352 99926 121884 120909 341614 365594 988971 975360 356898 369984 114005 99637 107106 108411 120625 119270 114166 111642 78079 79238 263278 229827 653959 659439 206257 205019 264282 266986 309763 301198 319346 322835 334724 341656 316646 351244 694886 726715 517285 430408 281687 276031 320384 319412 335791 341897 342330 349626 380324 381908 608442 637692 41.25 67.6 1
12:54:21 2023-09-28 321427 315915 83607 81591 121270 125250 124126 122990 93135 90343 97319 99867 120281 120969 341290 369731 980493 972284 357510 369731 111369 99470 107698 108211 121123 119168 114324 111525 77847 79152 257560 228419 664885 660373 207810 205590 264032 267031 308288 301201 319878 323290 336746 339544 316938 351352 697187 734745 520021 432119 281435 276403 318556 318839 333938 338992 344629 347651 380621 381105 616269 638140 41.25 67.6 1
12:54:22 2023-09-28 318710 317711 83611 81595 121254 125275 124093 122990 93102 90438 97319 100202 121985 120874 340546 367762 984100 964702 357910 369947 114016 99570 107106 108378 120543 119602 114132 111751 77847 79260 263278 229845 654738 658033 207810 205624 263373 267361 309223 301655 322608 322023 336533 342870 319507 350184 692654 731237 524078 432966 279563 277110 319486 317544 334591 339979 342582 347887 382764 379862 608147 637165 41.25 67.6 1
12:54:23 2023-09-28 314271 316420 83722 81484 121647 125495 124368 123432 91610 90555 97286 100102 122137 121142 341194 365380 992556 973789 356715 369659 113971 99535 107073 108411 120708 119602 114098 111751 77583 79292 257761 230116 654111 660373 208985 207346 264437 266986 309258 299413 320054 322799 334724 342647 316868 351460 693032 721309 524078 429909 282068 276209 320490 316589 336301 338992 342510 349516 378689 382211 608911 638372 41.25 67.6 1
12:54:24 2023-09-28 320064 315240 83603 81480 121386 125283 124093 123023 93135 90438 97319 100031 121985 120909 341542 366694 984100 978140 357800 369947 114242 99535 107435 108378 120791 119485 114245 111598 77878 79152 257560 227883 659681 660373 209428 206472 265002 267935 310195 302012 321011 322427 336640 341410 318047 351352 697003 721201 522456 427339 281471 277288 319507 318661 335827 339728 342582 349736 379002 382105 615360 636266 41.25 67.6 1
12:54:25 2023-09-28 318346 318637 83733 81797 121469 125476 124349 123858 91517 90588 97420 100240 120251 121276 341542 368871 984063 967450 359798 369803 114016 99774 107386 108744 120625 119636 111321 111751 77636 79324 255545 229176 652150 663737 207810 205590 263592 268257 308962 300323 319605 321560 336782 340563 316903 350328 693068 729079 522726 431813 279743 277288 319038 316846 334627 339979 342654 348747 380354 380199 607753 638140 41.25 67.6 1
12:54:26 2023-09-28 319343 316348 83607 81595 121270 125250 124093 123023 93135 90471 96987 100064 122019 120909 340582 369319 989073 968139 354202 369947 111163 99466 107106 108345 120708 119236 114132 111675 77878 79381 259872 229265 658555 666018 207810 205378 265302 266398 309082 300813 321768 322620 337621 339237 316868 353521 693068 734380 517118 429265 282666 275557 319038 316916 336301 338450 345676 348710 380928 382784 609004 638140 41.25 67.6 1
12:54:27 2023-09-28 319503 317335 83776 81605 121401 125178 124230 122957 91305 90438 97312 100133 121816 120909 341194 364832 980436 975757 359435 369587 111187 99603 107254 108378 120874 119544 114200 111578 77847 79206 257761 228206 666503 659182 207443 205019 263592 268221 307786 301237 321349 322537 336274 342647 316611 350822 697150 721237 518453 429909 279815 277288 317150 318286 333938 340278 341992 348117 380319 380465 610874 636562 41.25 67.6 1
12:54:28 2023-09-28 319430 315240 83369 81620 121172 125250 123751 123023 93071 90533 96987 100100 121867 120874 340510 369984 979609 967450 356898 369911 114084 99433 107328 108477 121123 119362 111516 111904 78016 79196 258799 227525 658133 664129 207810 205521 264296 267326 306891 302527 320894 321560 337657 341317 316903 351352 697187 729998 522726 431740 281471 276403 317150 318839 333938 340457 344629 347687 380923 381105 616306 637907 41.25 67.6 1
12:54:29 2023-09-28 317775 315205 83377 81628 121168 125283 123718 123556 93071 90471 96889 99926 121783 120909 340546 368059 984100 964702 357910 369947 113858 99637 107073 108378 123856 119602 114098 111642 77583 79206 257228 229501 653034 658033 207810 205590 262821 267397 309223 299413 319570 320883 336274 340598 317862 352487 693068 731233 524078 431202 279707 277002 321248 319375 337730 339764 342510 348600 382764 379791 608800 641100 41.25 67.6 1
12:54:30 2023-09-28 318383 315280 83603 81476 121295 124871 124126 123023 93135 90376 97022 99926 122040 120909 341578 365522 988934 975024 357184 369695 111251 99745 107262 108610 120708 119499 114267 111904 77762 79445 257560 230479 668095 659906 207810 204985 264437 267112 311700 299342 319534 322310 337489 342133 319507 351460 692017 721363 518453 430298 281868 276439 320041 316810 336301 338992 342474 349241 379787 382211 608911 636562 41.25 67.6 1
12:54:31 2023-09-28 320706 315275 83603 81624 121303 125283 124093 123023 93104 90438 97545 100133 121935 120874 341097 365558 982669 977491 357836 369947 114118 99535 107435 108378 120791 119270 114200 111534 77857 79152 257761 227883 663462 657731 207443 204348 264472 267397 307321 302154 320865 322346 336239 341312 317707 351496 696363 726238 526783 428027 281181 277535 319544 318697 335827 340672 342438 350159 378857 380928 615360 636266 41.25 67.6 1
12:54:32 2023-09-28 318260 317711 83603 81516 121104 125275 123889 123023 93071 90471 96987 100133 121783 121172 341290 368324 986048 966650 359945 369767 114106 99641 107335 108610 120791 119783 114098 111751 77847 79292 257560 229339 657394 661792 207810 204985 263224 268257 311073 300603 320054 320526 336746 340598 316903 350063 693068 729770 524078 432426 279779 276510 319779 316846 334393 339979 342618 348747 379787 381849 608479 637652 41.25 67.6 1
12:54:33 2023-09-28 319386 317929 83598 81508 124732 125245 124093 123023 93104 90471 97286 100133 121850 121155 340032 369984 986969 968235 354739 369947 114118 99637 107254 108378 120708 119270 114166 111610 78111 79292 263278 228852 655753 663773 207810 205019 265284 266541 308323 302265 321349 322512 338060 340551 320412 353267 692923 729890 522726 431740 283029 275608 319603 320090 335827 338450 346238 347687 380093 383143 610458 638140 41.25 67.6 1
12:54:34 2023-09-28 319612 315956 83607 81628 121299 125283 124126 123635 91770 90555 97554 100107 122222 121142 341194 366551 985421 979222 358451 369767 114118 99603 107435 108378 120791 119236 111331 111828 77910 79206 257560 227883 656913 662717 207512 204348 264507 267433 307391 302190 321387 322835 336510 341109 317707 351496 697187 725431 522456 427980 281868 277324 317150 318839 335590 338992 342546 348117 380621 380500 612641 636562 41.25 67.6 1
12:54:35 2023-09-28 319882 314985 83549 81624 124385 125283 124093 123056 93104 90471 97020 100133 121901 120909 340546 369984 979138 967450 357403 369911 114028 99466 107435 108411 120957 119236 114234 111589 77942 79152 257761 227240 663776 658069 207810 205624 264225 267183 310268 302861 318988 322656 337692 339474 317756 351316 698028 735387 522726 431813 281868 276439 317114 319546 333902 340661 345604 348216 380923 381105 616651 641100 41.25 67.6 1
12:54:36 2023-09-28 317582 318421 83614 81830 121353 125736 124026 123735 91140 90654 96954 100343 120127 121515 341398 367619 989776 972516 355853 369984 111274 99745 107106 108411 120791 119270 114166 111972 78016 79324 257560 228852 657941 662800 208985 204951 265249 266986 308323 301237 319570 320586 337550 340836 317453 351569 693068 729756 522456 427652 282267 276439 319074 318357 334697 339025 345152 350642 378619 382819 607286 638176 41.25 67.6 1
12:54:37 2023-09-28 320972 317711 83934 81620 121484 125077 124297 123023 93168 90471 97485 99893 122019 120874 341614 366658 987498 975757 353739 369984 114118 99637 107361 108411 120791 119544 114234 111578 77847 79292 263278 229465 669398 661929 208985 205521 264366 266844 310126 302442 321312 323637 335556 341515 316868 351424 694614 725426 524078 431092 281922 275329 321012 317840 333938 341825 342402 349489 379822 382784 608911 638372 41.25 67.6 1
12:54:38 2023-09-28 320371 317743 83594 81642 121262 125216 124026 123583 91391 90621 97286 100202 121850 120909 340546 368579 977676 968139 357656 369911 114276 99329 107632 108278 120957 119236 114234 111513 77910 79152 256536 226920 670172 661828 207810 205624 264472 267397 307821 303111 320440 321607 337325 339578 316938 351231 697150 729890 522726 431813 281868 276475 317814 319546 333938 339979 345676 348216 380959 383383 616343 638176 41.25 67.6 1
12:54:39 2023-09-28 320795 315275 83541 81628 121262 125283 124093 123056 93008 90438 97220 100064 121935 121190 341097 368316 986269 966762 356191 369984 113960 99670 107140 108411 120708 119797 111375 111981 78324 79576 265601 229827 665643 664129 208985 205984 263487 268078 311293 302051 320315 321821 336746 342870 319923 351244 695069 727837 524078 431202 279815 277997 319038 316881 334662 339979 344629 348747 380697 380500 607286 638140 41.25 67.6 1
12:54:40 2023-09-28 315253 317738 83833 81610 121469 125216 124093 122990 93168 90471 97220 100140 122137 121246 340546 365266 989671 975481 356751 369984 113824 99807 107073 108778 123856 119836 114019 111904 77583 79324 257761 229176 655974 657997 207478 205019 264472 267022 308358 300323 322904 320918 336274 342408 316389 351496 692053 727551 524078 429642 281868 276439 319038 316846 334697 338485 342233 347140 379822 382247 608911 638372 41.25 67.6 1
12:54:41 2023-09-28 319010 315245 83603 81516 121303 125283 124126 123023 91651 90471 97319 100064 121935 120909 341338 366694 985298 974649 357873 369947 111304 99745 107632 108510 121040 119416 111363 111675 78048 79228 257560 228435 658366 662248 207478 204314 264507 267433 307356 304103 318639 322799 336510 341109 318156 351569 698821 721381 522456 427375 281868 277324 317150 319259 335827 338520 342546 348152 380354 380767 614088 636562 41.25 67.6 1
12:54:42 2023-09-28 318448 316013 83603 81628 121266 125216 124059 123023 93008 90471 97020 100064 121850 121345 340582 368611 985570 964702 356191 369623 113892 99637 107106 108411 123856 119636 114008 111751 77636 79292 257560 229501 657923 661828 207810 207054 263628 268221 308358 300323 320054 321821 336782 341362 317862 350328 693068 725684 524078 431272 279779 277094 320005 316881 334662 339979 342690 347850 380888 379932 608911 638140 41.25 67.6 1
12:54:43 2023-09-28 318383 315716 83603 81512 121183 125283 124126 123023 93135 90438 97319 99926 121816 120909 340307 369839 989591 970059 354521 369839 111187 99674 107369 108278 120874 119465 111310 111751 78048 79238 276929 228852 656006 663809 207810 205590 265284 266612 309258 301131 321202 323180 337834 339307 316168 354093 694614 727837 524078 428694 282666 276209 319074 317840 335827 339740 346201 347687 379787 383428 609040 638213 41.25 67.6 1
12:54:44 2023-09-28 318673 315205 83714 81512 121353 125077 124126 122990 93168 90377 97352 99926 121850 120874 341338 365522 989708 973974 356898 369947 113971 99637 107106 108411 120715 119602 114200 111675 77878 79292 261544 229990 652321 660373 207443 205338 264472 267209 309727 301198 319605 322835 334794 342870 319209 353267 695380 726701 518453 429799 282630 276332 318896 319186 337584 340421 342402 350270 378654 382247 607149 639402 41.25 67.6 1
12:54:45 2023-09-28 319357 315020 85359 81480 121480 124871 124330 122990 93168 90408 97554 100002 120281 121038 341987 365451 982622 970951 358381 369803 111413 99537 107335 108345 120625 119270 114200 111642 78133 79228 257560 228206 654693 658506 206257 206093 265625 267468 308323 301272 318639 323589 334724 342683 317898 350364 696163 727587 522726 432732 281471 277288 318815 318321 335827 339570 342582 348500 384392 381105 614489 638372 41.25 67.6 1
12:54:46 2023-09-28 318217 315275 83545 81624 124424 125283 123751 123056 93008 90628 96922 100202 121871 121315 340582 369463 979816 967450 359945 369947 113926 99637 107361 108411 120625 119270 114008 111610 77878 79184 257560 228206 655040 662800 207810 205624 264472 268257 308992 301905 322644 321309 338343 340493 317756 351352 694996 733375 517118 432118 279707 277910 317114 316951 334627 339740 344375 348600 380354 380500 610910 638176 41.25 67.6 1
12:54:47 2023-09-28 312286 317675 83598 81512 121368 125525 124164 123635 91610 90654 96987 100135 122052 121177 340439 365416 988822 973245 355853 369984 113858 99670 107302 108693 120625 119602 114132 111828 77794 79238 260016 228690 662209 658069 207478 204985 264507 267022 308358 300989 320315 322868 336782 341656 322123 351533 692053 726524 525431 428694 282068 276439 319074 316881 334697 339979 342546 347175 378654 382247 607961 635998 41.25 67.6 1
12:54:48 2023-09-28 320518 315982 85334 81516 121299 125283 124126 123023 93168 90376 97020 100064 121850 120943 340582 368678 985570 976749 355026 369947 114152 99499 107468 108378 120957 119270 114234 114436 77942 79184 258799 227561 673198 660263 208985 207054 265887 266470 308182 302507 320367 322369 336369 341480 318605 355005 698175 727623 511413 427375 282866 276296 318777 319286 333938 338554 342618 349489 381110 381962 615906 636266 41.25 67.6 1
12:54:49 2023-09-28 318267 318187 83680 81780 121262 125596 124026 123735 91517 90654 97286 100343 122103 121449 340582 369723 978357 969518 358811 369875 111251 99603 107468 108378 121269 119465 114392 111610 78080 79260 258799 227240 658746 661792 207810 205624 264437 267361 309433 303075 320894 322274 338557 339544 316903 351424 697187 730251 522726 432154 282068 276403 317079 319770 335827 339979 345359 348426 380888 381908 616306 638176 41.25 67.6 1
12:54:50 2023-09-28 316668 315240 83598 81628 121262 125250 124126 123023 93135 90438 97319 100202 121985 120874 340546 367762 986933 967176 357910 369911 114174 99774 107106 108711 120708 119602 114211 112135 78133 79521 257761 230153 656797 663658 208985 206197 263487 267254 309767 300813 322683 322274 336746 341074 318790 350292 692886 729926 522726 433654 279815 276403 320005 319412 336777 340457 342582 349489 382065 381034 608911 637652 41.25 67.6 1
12:54:51 2023-09-28 320409 315951 83838 81605 121717 125149 124679 122957 93263 90281 97319 99926 121985 120702 341542 366329 988934 976054 355273 371968 114084 99807 107402 108378 120791 119519 114245 111675 77910 79292 258888 229501 657687 659439 208985 205590 264437 267671 310197 299413 318604 323290 334759 342133 316868 351460 693068 725390 524078 430555 282267 275557 320751 316881 333938 339535 342546 349736 379787 384315 610801 638372 41.25 67.6 1
12:54:52 2023-09-28 319612 315240 83603 81480 121270 125283 124297 123023 93135 90438 97319 100133 121985 120909 341302 364974 981241 976749 359435 369587 114118 99745 107524 108543 121123 119680 111439 111828 77942 79228 265601 228690 661046 661778 209873 207274 264401 268221 308072 302154 321349 322692 336640 343383 316832 351424 697187 726715 523839 428622 281471 277945 318520 318803 335827 338992 342233 350546 379787 381034 612678 638372 41.25 67.6 1
12:54:53 2023-09-28 318078 318269 83603 81744 121270 125317 124126 123635 91580 90720 97319 100271 121985 121280 340546 368468 984100 966074 357767 369947 114005 99807 107106 108561 120798 119602 114098 111675 77603 79292 257560 229501 660881 662763 208985 205624 263592 268221 309223 300323 320540 321821 336746 341109 317862 350292 694086 725514 524078 433039 279743 276475 319745 316846 337455 337979 344593 349241 382941 381105 608911 639057 41.25 67.6 1
12:54:54 2023-09-28 317811 315275 83483 81736 121089 125577 123718 123768 93135 90786 96922 100478 121783 121688 340546 368352 988934 972903 355561 369659 111295 99674 107352 108502 120874 119665 111375 111828 78048 79196 265601 228852 660535 663737 208985 207054 265550 267138 309900 301237 319534 320847 338570 340969 322050 353557 693068 729683 525125 428622 282267 276439 319038 318321 334662 339025 345640 349736 378654 383393 609040 638140 41.25 67.6 1
12:54:55 2023-09-28 319320 316057 83718 81647 121393 125283 124297 123056 91610 90496 97352 100202 120363 121246 341578 367504 984137 976069 357800 369947 111316 99603 107468 108636 120874 119636 114358 111610 77973 79292 267515 228044 662557 661310 207478 204808 265284 267397 307821 302827 320573 322835 337041 341586 318787 353557 698175 721309 518241 427652 282267 277288 318074 318839 335827 338992 342582 348152 379787 381070 613546 638372 41.25 67.6 1
12:54:56 2023-09-28 319636 315721 83607 81684 121270 125283 124093 123564 93168 90595 97578 100209 120281 121341 341290 369803 980456 970209 357257 369695 111401 99641 107732 108244 120957 119202 114381 114482 78111 79260 265601 227561 667451 661488 207810 205624 264437 267254 308288 303075 319170 322835 337799 339544 317862 351460 698175 733642 515784 432119 282068 277058 317816 319805 333938 338263 345676 348747 380888 382211 615397 638176 41.25 67.6 1
12:54:57 2023-09-28 319612 317675 83767 81642 121262 125452 124093 123023 93168 90471 97352 100202 122019 120909 340546 368803 988934 968271 354703 369984 114084 99841 107435 108561 120791 119519 114279 111675 77878 79292 257560 228852 656615 663737 207810 205447 265878 267076 309258 300672 319310 322799 338309 339578 316868 354343 695105 730251 517118 429946 283066 276209 319557 318286 336301 339979 346728 348216 380354 383107 609902 640021 41.25 67.6 1
12:54:59 2023-09-28 318448 317929 83722 81624 121517 125279 124368 123635 91610 90522 97554 100102 122222 121324 341434 366222 992593 975905 356715 369947 114050 99807 107073 108669 120957 119499 114098 111828 77636 79324 257560 230153 660118 660373 207478 205447 264472 267397 309727 300252 320540 322835 335768 343178 316903 351460 693032 725426 524078 430591 282267 276475 320751 316846 334627 339500 342546 349516 379822 382784 608911 638372 41.25 67.6 1
12:55:00 2023-09-28 318942 315937 83607 81728 121179 125283 124126 123056 93168 90847 97319 100202 122019 120909 340582 368803 979834 968828 357403 369911 114152 99535 107617 108378 120791 119202 114234 111481 77931 79044 258799 227240 662405 658033 207810 205624 264437 267397 307821 303075 320894 322572 337799 339578 316938 351460 697187 734745 522726 431202 281868 276439 317114 319805 336271 337508 345676 349241 380923 382247 614053 641664 41.25 67.6 1
12:55:01 2023-09-28 318906 318187 83763 81801 121401 125596 124349 123831 91580 90621 97420 100378 122272 121276 340546 369321 986969 966074 355598 369839 114242 99637 107287 108411 120791 119602 111342 111675 77878 79292 263278 229339 670450 658033 207810 206300 264437 266986 310197 302051 319570 322572 336782 341382 318896 350942 693068 734491 511780 431209 282267 276016 320727 317805 336539 338992 345640 347687 382136 383393 608144 640021 41.25 67.6 1
12:55:02 2023-09-28 315911 315275 83714 81624 121270 125454 124126 123056 93168 90471 97319 100133 121935 121280 340546 365558 989671 973245 356861 369984 110926 99807 107106 108744 123822 119636 114098 111828 77783 79576 259872 229916 653315 664129 209576 205378 265732 267254 308217 300567 320468 322131 336746 342612 316389 351496 693032 726342 506114 429873 282267 276403 320005 316846 337071 338520 342510 350380 380093 382211 608282 638372 41.25 67.6 1
12:55:03 2023-09-28 322339 318117 83833 81638 121484 125182 124435 123465 91643 90438 97319 99893 122019 120874 341434 369984 978320 970863 357403 369947 111445 99329 107650 108378 121040 119236 114313 111578 77878 79292 257761 228529 666307 660373 207810 205944 264437 267397 308358 301907 318342 324309 336746 340563 318379 351460 699165 730021 522726 432426 282068 277094 319074 319546 333938 339535 345713 348747 381797 382247 617255 640003 41.25 67.6 1
12:55:04 2023-09-28 317811 315240 83603 81684 121262 125317 124093 123056 93168 90471 97286 100202 121901 120909 341302 367798 986969 966762 357229 369984 114084 99670 107106 108768 121040 119763 111419 111981 77942 79509 279415 229501 652321 664129 208985 206128 263856 268185 311955 300744 321812 322537 337278 341480 318343 350822 693068 730179 506114 433654 279779 276475 320041 316846 334662 338485 342654 348747 383246 382211 608639 638140 41.25 67.6 1
12:55:05 2023-09-28 320899 315951 83838 81535 121469 125283 124502 122957 91610 90339 97352 99860 122074 120840 341614 366959 988934 976054 353703 369947 114118 99568 107435 108411 120874 119519 114279 111675 77910 79324 257761 228852 660872 659439 207154 205624 264507 266576 310704 301237 324859 324345 336237 341621 316938 351496 695105 727551 524078 430908 282666 275557 320526 318321 333938 339570 342582 349241 380053 384237 615397 638372 41.25 67.6 1
12:55:06 2023-09-28 319348 315205 83789 81624 121270 125283 124126 123023 93168 90438 97089 100064 121901 120943 341338 364427 980510 976059 359761 369695 111381 99778 107550 108610 120957 119660 111298 111675 78048 79391 257560 228852 656133 658641 207333 205624 263785 268114 310523 301237 321349 322571 334759 343466 317756 350858 696127 725426 517118 432426 281435 277714 318815 318321 335827 340793 341992 348152 382065 381105 610837 637919 41.25 67.6 1
12:55:07 2023-09-28 319612 317929 83763 81671 121386 125245 124126 123023 93135 90471 97286 100133 121901 120909 340582 368543 986969 966074 354739 369984 114039 99637 107140 108411 120791 119519 114166 111675 77910 79292 257761 229176 656464 658033 207810 206265 264472 266612 309945 301201 319570 322429 336782 340598 318861 351267 693105 734491 518034 431173 282666 275980 320749 317840 334357 338520 345676 347687 380959 383072 608144 639568 41.25 67.6 1
12:55:08 2023-09-28 317775 315682 83747 81620 121469 125541 124093 123056 93168 90471 97319 100202 121884 121172 341843 365309 991777 973826 356751 369839 111184 99845 107369 108902 120791 119866 114132 111828 77985 79356 255288 230479 656862 657961 207478 205481 265874 267397 309117 299448 320575 322572 335768 342718 316903 351533 692542 725462 525431 429982 282267 276475 320490 316846 334627 339263 342582 347140 380697 383428 609938 637919 41.25 67.6 1
12:55:09 2023-09-28 319348 317743 83603 81942 121353 125490 124007 123768 93071 90595 97153 100202 121901 121449 340582 369984 978357 966553 357763 369984 114152 99637 107468 108411 120874 119519 114234 111610 77942 79292 256605 227561 659039 663268 206832 205944 264507 267468 307857 303111 320016 322310 338309 340598 317898 351533 698175 729733 524078 431202 282267 277324 317114 319322 336301 339979 345713 348747 380923 382247 616343 639568 41.25 67.6 1
12:55:10 2023-09-28 319339 315972 85334 81717 121386 125283 124368 123668 91737 90555 97587 100135 122137 121142 341434 368208 986859 966613 357004 372077 114129 99841 107361 108898 120791 119900 111298 111904 77878 79519 263278 229465 658788 664129 207154 206369 264472 267433 310233 301201 320090 322346 336782 341347 321643 351105 695893 734491 518453 431862 282068 276475 320751 320317 334627 338520 344629 348253 383246 383393 606745 639080 41.25 67.6 1
12:55:11 2023-09-28 318963 315978 85367 81713 121342 125317 124416 123564 93329 90471 97518 100202 122053 121467 341578 367798 986969 976749 354202 369984 114220 99637 107502 108411 121040 119270 114268 111578 77973 79206 258799 228044 668881 659906 207154 205658 266135 266576 309258 301834 320894 324081 336746 342423 317862 354667 697187 729236 522456 429946 283598 276439 319074 319322 333938 339535 342654 348417 378619 383428 617306 637652 41.25 67.6 1
12:55:12 2023-09-28 319393 317748 83969 81686 121833 125182 124469 122957 91643 90372 97619 100069 122222 120736 341951 366329 981204 972554 359325 369839 111348 99637 107435 108411 120957 119519 111516 111828 77942 79324 257761 228852 656741 658506 209576 205979 264252 268032 308358 301695 319346 323817 334759 342683 318825 351424 696656 729167 515784 433039 281471 277288 319074 318321 335827 339570 342330 348747 382100 381640 615397 637202 41.25 67.6 1
12:55:13 2023-09-28 318644 315240 83603 81595 121299 125317 124126 123056 93168 90471 97319 100202 121884 120943 341338 369984 986969 967450 355314 369984 114084 99670 107328 108669 120708 119519 114200 111828 77942 79292 259872 229176 656948 658033 207810 206300 264507 266612 309985 301026 321202 322835 336782 340563 318861 351496 693105 729962 523001 431209 282466 276016 320526 317840 334123 338520 346201 348216 384664 384023 612070 642927 41.25 67.6 1
12:55:14 2023-09-28 318337 316088 83838 81671 121568 125562 124230 123668 91643 90654 97485 100202 121968 120943 341614 365451 991813 973974 357403 369984 111274 99878 107073 108744 123856 119836 114008 111904 77636 79324 260016 229827 653901 658033 207512 205624 265002 267433 309258 300323 320611 322310 336274 342683 316903 351533 693105 725725 518453 429982 282267 277094 320005 316881 335671 339027 342546 347872 383233 383428 609004 636266 41.25 67.6 1
12:55:15 2023-09-28 318796 315888 85326 81769 121401 125312 124297 123056 93168 90471 97352 100202 122107 120943 341097 365629 985533 976798 359435 369984 114152 99670 107468 108445 121123 119597 111460 111828 78281 79228 257560 228206 665072 662248 209873 205378 265515 268491 308037 302507 319310 323326 337288 342542 316389 351533 698670 721408 521122 428330 282230 277945 318074 318839 335827 339027 342582 348678 380959 381070 612678 638372 41.25 67.6 1
12:55:16 2023-09-28 318564 317738 83829 81638 121295 125317 124126 123023 91927 90588 97619 100202 122019 120909 341338 368352 986587 964702 355620 369984 114084 99670 107287 108594 123752 119636 114042 111675 77847 79292 257560 229881 653299 658069 207154 206265 263663 267468 309763 300323 320054 322310 337290 341144 318861 350858 693105 734754 524078 431952 281471 277094 320076 317579 334662 338520 344593 348747 383246 382819 608144 638140 41.25 67.6 1
12:55:17 2023-09-28 315554 315751 83603 81713 121096 125697 124093 123768 93104 90723 97120 100340 121816 121603 341385 366658 986969 971826 356642 371823 111369 99745 107632 108610 120957 119699 111298 111828 77995 79228 265601 228852 656845 662800 207512 204985 265284 267209 311476 303114 320540 320883 337834 341621 319202 353449 693105 729683 525125 428694 282267 277681 320903 317876 335706 339025 344629 347872 378689 382247 607849 636266 41.25 67.6 1
12:55:18 2023-09-28 320508 315240 85367 81494 121782 124837 124535 122957 93362 90190 97813 99931 122121 120756 341614 367762 981241 972210 358417 369984 114152 99670 107468 108445 120791 119579 114234 111675 77878 79324 257560 228690 661411 658250 206866 206334 264472 268068 308394 301942 319570 324839 334759 342683 318825 351424 697187 729756 515607 431209 281471 277324 319109 320317 333938 342861 342510 354277 382672 381675 612244 636266 41.25 67.6 1
12:55:19 2023-09-28 318492 318196 83598 81801 121270 125693 124093 123768 93168 90661 97319 100340 121850 121688 341050 369731 982255 968642 357653 369839 111337 99707 107624 108794 120957 119665 111396 111687 77942 79292 263278 227561 661174 663591 208985 205944 264542 267468 307391 303449 319499 322346 338855 340598 317898 351533 698354 730359 529319 431813 282267 277945 318074 319581 334393 340600 346238 349241 380959 382784 615906 639788 41.25 67.6 1
12:55:20 2023-09-28 315951 315716 85334 81657 121299 125729 124230 123598 93104 90819 97020 100473 121850 121411 340582 365594 990409 973974 356645 369984 113892 99841 107140 108778 123718 119670 114042 111828 78324 79292 257560 228529 654806 661865 207512 205481 265284 267433 308358 301308 320611 321595 337325 342870 316646 354093 695142 728089 526783 428694 282866 276510 320041 318615 335636 339740 346238 347104 378464 383124 608048 638213 41.25 67.6 1
12:55:21 2023-09-28 320825 315245 85367 81737 121480 125283 124330 123023 93201 90555 97587 100176 120449 121172 341158 367325 986859 975905 355712 371633 111390 99845 107583 108636 120874 119602 114200 111981 78080 79445 257560 229501 658680 659906 209576 205841 264472 267174 310922 300744 321349 324273 336249 342612 316903 351460 695069 725426 517118 430931 282267 275557 320976 318509 333938 339535 342294 349736 380319 384237 613980 638372 41.25 67.6 1
12:55:22 2023-09-28 319912 317743 83603 81773 121270 125663 124093 123768 91651 90720 97319 100340 121985 121449 340546 369984 979779 968828 357403 369947 114242 99637 107468 108630 120957 119485 114358 111610 78026 79292 258799 226666 659106 662763 208985 205944 264472 267433 307821 303146 321349 322310 338784 340563 319325 351460 699886 730287 517118 431813 282267 277253 317114 320455 336539 340457 346165 349241 380959 382748 617218 640021 41.25 67.6 1
12:55:23 2023-09-28 317394 315245 83722 81797 121600 125495 124645 123635 91643 90621 97587 100273 122222 121276 340403 368396 986785 967450 357403 372077 114118 99978 107369 108561 120708 119568 114132 111751 77878 79381 257560 229501 665888 658033 208985 206334 264217 267671 310197 300990 320504 322799 337254 341621 319568 351352 693068 730251 524078 432570 282068 276439 320751 316916 334627 338992 344593 348463 383210 384279 608911 638176 41.25 67.6 1
12:55:24 2023-09-28 321427 316420 83833 81628 121484 125317 124502 123023 93265 90438 97352 100064 121985 120874 340582 367762 989073 976054 353666 372077 111316 99637 107617 108378 120957 119270 114392 111610 77942 79292 257761 228690 659451 659439 208985 205944 265656 266541 310197 302154 320894 324609 336239 341621 316973 353557 697150 728616 524078 431202 283066 275557 320005 319286 333938 339535 342654 349736 379787 384579 616012 640040 41.25 67.6 1
12:55:25 2023-09-28 316050 317743 83838 81642 121741 125389 124435 123702 91643 90810 97520 100207 122120 121211 341062 365522 980473 973789 359435 369947 114276 99637 107435 108693 120957 119602 114279 111598 77931 79292 257560 228206 663248 659439 207443 206088 264032 268634 308358 302154 319534 323517 334759 343162 318343 351388 696656 727514 524078 433039 281471 277714 319074 318803 334402 340554 342546 349489 382100 381105 613509 637384 41.25 67.6 1
12:55:26 2023-09-28 319168 316280 83722 81684 121382 125283 124126 123023 93232 90595 97352 100202 121935 121246 341302 368316 986969 967450 357403 372077 111292 99670 107361 108744 120791 119636 114234 111828 77942 79519 265601 229827 657919 661828 207443 206334 264155 267433 310197 302479 320540 323290 337290 341621 319344 351069 694577 734454 523740 432157 282068 276475 321012 317840 334627 341585 344862 349516 385225 382069 609585 641100 41.25 67.6 1
12:55:27 2023-09-28 319122 317738 83574 81928 121270 125977 123718 123768 93039 90786 96954 100478 120309 121838 340546 369391 987498 972516 355707 369803 114310 99637 107435 108411 120874 119602 114279 111675 77910 79292 257761 228852 656764 663773 207443 205304 265692 267433 311073 301695 319570 320883 339581 341074 316389 354093 695105 731750 526783 429713 282666 276439 319521 318357 334662 339740 346165 349773 378619 383393 609077 640021 41.25 67.6 1
12:55:28 2023-09-28 318310 317711 85326 81620 121386 125279 124126 123023 93168 90595 97319 100202 121816 120909 341578 364100 981241 976054 358055 371814 114152 99637 107435 108636 120874 119602 114358 111642 77910 79292 257560 228529 659298 659439 207478 205624 264032 268257 311073 302047 321165 322835 335733 343678 317862 351388 697150 725471 524078 432242 281578 277854 321358 321225 336777 341656 342402 350730 383306 381462 614035 638751 41.25 67.6 1
12:55:29 2023-09-28 320518 316381 83714 81769 121270 125283 124402 123564 93296 90595 97319 100202 122019 121376 341169 369984 980530 968235 357910 369984 114254 99637 107617 108411 121040 119202 114336 111578 78111 79152 258799 227240 664758 658033 207810 205944 264472 267433 308323 303111 319133 322835 338546 340563 318341 351496 698175 730323 515784 432426 282267 277450 318074 320290 335827 338485 345676 349241 383196 382784 614562 640058 41.25 67.6 1
12:55:30 2023-09-28 318710 315245 83722 81684 121385 125490 124093 123056 93168 90690 97319 100202 122074 120909 340582 368835 988934 968450 355598 369695 111251 99776 107517 108794 120957 119665 111331 111981 78080 79445 257560 229339 657560 657997 207810 207163 264472 267361 310197 300955 320054 322835 340090 341515 319568 351424 693105 734491 518668 434813 282267 276209 320751 317840 334591 338992 345676 348216 382637 383428 608144 640021 41.25 67.6 1
12:55:31 2023-09-28 320826 322284 83780 81740 121386 125317 124330 123056 91643 90621 97352 100202 121935 120909 341062 367798 986969 976761 356861 369984 114130 99637 107617 108630 120957 119519 114392 111589 78143 79292 255545 227883 661942 660373 208985 205019 266135 267433 308323 303807 320894 323326 336746 341621 315947 354630 696856 726487 527114 428622 282866 277288 318074 319546 335827 339027 344593 348152 378654 381070 613546 638372 41.25 67.6 1
12:55:32 2023-09-28 318958 315210 83722 81684 121353 125283 124126 123023 93168 90595 97587 100140 120365 121291 341326 369947 980493 970209 357800 369767 111357 99641 107732 108577 121206 119236 111460 114448 78228 79132 261102 227883 666350 657997 207810 205979 265002 268078 309223 303111 320894 322548 337799 340563 318343 351267 699165 729890 517118 432426 282267 277288 318812 319841 333938 339027 346728 348747 380959 382499 616343 640021 41.25 67.6 1
12:55:33 2023-09-28 317811 318378 83676 82042 124528 125726 123889 123801 93039 90819 96987 100612 121783 121892 340546 368907 988934 972516 356569 369984 114186 99637 107468 108411 120957 119602 111428 111675 77942 79324 257560 228852 655753 664712 209873 205624 266100 267433 309945 301907 319570 321334 338855 341586 316425 354630 695105 729665 515607 429642 283066 277058 319781 318803 334662 339979 346400 349773 378654 383428 610837 640021 41.25 67.6 1
12:55:34 2023-09-28 320518 317480 85426 81624 121825 125322 124745 123517 91896 90463 97619 99931 122306 120736 341398 366479 992593 977791 355277 369984 114118 99637 107435 108660 121040 119665 114358 111828 77942 79324 257560 229790 658195 659906 207478 205944 265063 267397 311140 303678 319792 324538 336204 342683 316938 351533 695105 728347 524078 431202 282267 275980 321048 318063 335827 339570 342618 349773 380656 384543 612678 636230 41.25 67.6 1
12:55:35 2023-09-28 318419 316193 83660 81769 121266 125697 124093 123801 93168 90690 97319 100340 121901 121569 341062 369984 979779 966825 358815 369984 111368 99637 107468 108411 120874 119519 114200 111751 78026 79292 258799 228044 659936 663773 207154 205944 265595 268221 309465 303111 319570 322310 338855 340598 317862 351569 698175 730251 524078 431813 282267 278141 317150 319322 334627 338214 345141 349773 384120 381070 610874 641975 41.25 67.6 1
12:55:36 2023-09-28 320138 318417 83978 81820 121568 125596 124435 123735 91643 90621 97619 100240 122222 121246 341026 368803 989073 968450 354630 372077 114310 99807 107468 108744 120791 119699 114200 111675 77878 79324 257560 229176 660407 661828 207810 206300 265692 266986 311955 301237 319605 323326 338319 340325 318861 353557 695142 735565 522726 431587 282866 276403 320266 318321 334627 339027 345874 348747 381529 384543 609040 640547 41.25 67.6 1
12:55:37 2023-09-28 319357 317929 85359 81708 121393 125312 124126 123564 93168 90628 97352 100202 121968 120943 341097 367798 986085 977454 357293 369984 114141 99637 107468 108411 121040 119602 114234 111622 78080 79324 257560 227883 659905 657997 207478 204985 266100 267468 308323 302825 319086 322512 336817 341656 315947 354667 698670 725530 511413 428016 282666 277945 318556 319805 336301 339535 345105 351653 381809 382534 615250 639242 41.25 67.6 1
12:55:38 2023-09-28 322339 315956 83838 81642 121713 125562 124435 122990 93329 90471 97518 100064 122087 121107 341951 369984 981241 971136 357910 371968 111445 99637 107617 108445 120957 119636 114234 111751 77973 79324 257761 228852 663708 660373 207810 206334 264472 267899 309258 302190 320894 324875 336510 341586 318861 351460 699165 730215 521373 431209 282267 277519 319592 319322 333938 340554 346238 348747 382672 382767 617693 639568 41.25 67.6 1
12:55:39 2023-09-28 318869 315275 85393 81878 121378 125317 124330 123056 93201 90690 97352 100202 121935 121280 340618 368838 987535 968271 355237 369984 114186 99670 107468 108411 120874 119636 111428 111828 77910 79324 257560 229176 656971 664748 209280 205979 266135 267209 310197 302154 320054 323326 338582 340563 317862 354667 695105 729962 519787 430591 283795 276189 320277 321225 337492 340936 346327 348600 381922 384400 612381 642469 41.25 67.6 1
12:55:40 2023-09-28 318005 315915 83710 81713 121386 125283 124330 123702 93265 90595 97485 100202 121935 121280 341326 365416 990446 976474 357150 369984 113926 99841 107106 108744 120625 119836 114166 111828 77636 79519 257560 229990 653807 657997 207802 205624 265284 267433 309727 302051 323823 322835 336274 343438 316938 353557 693105 728101 518241 430591 282267 277288 321012 316881 334697 339535 342582 348152 380923 384543 610874 637202 41.25 67.6 1
12:55:41 2023-09-28 318710 317929 85330 81801 121303 125693 124156 123768 93104 90786 97319 100340 121850 121569 339984 369984 980530 967450 357800 369984 114152 99807 107435 108411 120791 119636 114234 111828 77942 79324 257761 227883 660918 663268 207154 205944 265284 268855 307821 303111 319605 321857 338820 341109 317898 351280 698413 735908 524078 431128 282194 277997 319544 319215 337253 340661 346056 349378 380923 382738 615988 640058 41.25 67.6 1
12:55:42 2023-09-28 318710 316315 85334 81684 121443 125317 124126 123056 91610 90687 97220 100202 121850 120943 340582 368871 986969 966762 355853 369587 114050 99670 107435 108744 120625 119636 114200 111675 77878 79324 257560 229176 659639 658033 207810 206369 264507 267433 310668 301237 320090 322835 337290 342149 319603 351460 694614 735601 518668 431853 282666 276475 321048 318321 334627 339027 345921 347887 383281 384579 608144 640058 41.25 67.6 1
12:55:43 2023-09-28 319845 315240 85326 81713 121266 125283 124126 123056 93104 90784 97319 100133 121850 120909 340546 365558 984100 976069 359435 369984 114152 99568 107435 108411 120791 119270 114200 111578 77973 79292 258799 228206 668585 661310 208126 205019 264542 268257 308323 302614 321922 323302 337041 343156 319281 353412 698065 721129 521122 428439 281922 277997 318896 318839 336674 339263 342510 348678 381993 382069 612208 638140 41.25 67.6 1
12:55:44 2023-09-28 319156 315275 83771 81675 121187 125697 124093 124087 93104 90786 97352 100340 121816 121484 340618 369695 980530 965492 357800 369984 114152 99637 108134 108669 120791 119602 114234 111687 77942 79292 265601 227561 660790 663773 207478 205944 265284 268032 307857 303146 319570 322310 338820 341109 317898 351244 698175 730359 516785 431813 282267 278141 319544 319357 334662 338249 345676 349241 380959 381070 610874 639568 41.25 67.6 1
12:55:45 2023-09-28 319386 315888 83607 81773 121299 125732 124368 123668 91643 90555 97552 100135 122255 121311 341205 369911 989702 968753 355241 369984 114118 99670 107468 108445 120957 119636 114245 111675 77910 79324 257560 229428 656338 661828 207810 206122 265692 267022 310233 301272 321830 322835 337799 340325 318635 354093 695142 736641 522726 432426 283066 276830 320562 318357 334627 339027 346764 348747 382619 384543 610406 640094 41.25 67.6 1
12:55:46 2023-09-28 319386 315920 83847 81708 121303 125317 124159 123023 93137 90471 97384 100133 121935 120943 341614 364427 981241 976474 357803 369984 114152 99670 107435 108445 120874 119636 114234 111751 77942 79292 257560 228206 657583 659439 207802 205979 264472 269084 308358 302190 320312 323361 335768 343473 317898 351460 697187 727282 517118 431813 281471 277945 319074 318839 334123 339570 342510 348117 383246 382247 616343 641803 41.25 67.6 1
12:55:47 2023-09-28 318534 318412 83771 81830 121531 125596 124230 123702 91580 90654 97453 100412 122222 121515 341062 369463 981278 967585 360676 371968 114084 99945 107419 108778 120708 119797 111298 111828 77942 79324 263278 228690 654980 663809 207333 206122 265320 269120 308998 302650 320611 322310 338582 341656 318120 351533 697187 730323 518453 432119 281471 278764 319038 318615 335671 338520 345640 347140 383281 381943 608911 638213 41.25 67.6 1
12:55:48 2023-09-28 320518 318196 85363 81826 121452 125312 124416 123056 93201 90471 97352 100202 121968 120943 341614 368352 986969 976069 354198 369984 111369 99703 107617 108411 121123 119270 114302 111610 78313 79324 257761 228044 667081 660373 208985 205979 266954 267209 309727 303111 324822 324574 337572 342169 316973 355707 698175 729683 517118 430321 283667 276510 319109 319841 335827 339605 346501 350371 382115 384293 617107 641100 41.25 67.6 1
12:55:49 2023-09-28 320408 317371 84065 81638 121891 125182 124846 122957 93362 90471 97685 99926 122087 120668 342131 366658 981278 973700 356191 369875 114152 99841 107468 108744 120874 119670 114234 111675 77910 79324 259872 228852 657710 659439 207333 206334 264472 268670 309258 302190 320348 324839 335733 342683 318896 351460 697187 725514 522726 431938 282068 277750 319816 318839 335827 340624 344629 348747 383281 382282 617255 638113 41.25 67.6 1
12:55:50 2023-09-28 318492 315972 83603 82059 124385 125904 123751 124176 93137 90852 97319 102335 121766 121723 341338 369463 988971 973282 356393 372077 111368 99841 107617 108703 120874 119636 114234 111751 77942 79356 257560 228852 657098 664784 207512 205658 266447 267468 311298 302190 320054 322346 339367 341382 316903 354667 697187 730251 525431 428731 283357 277002 320277 319521 338208 340696 346655 350233 382546 384400 612047 640818 41.25 67.5 1
12:55:51 2023-09-28 321124 315245 85418 81652 121633 125317 124535 122990 93553 90471 97685 100133 122141 120909 341843 366515 990482 974649 355889 372077 114152 99841 107468 108778 120791 119636 114268 111828 77973 79356 256605 229501 656488 657961 207512 206157 265692 268257 310584 300780 320054 324839 336556 343197 317862 351569 695142 727664 525431 431848 282666 276475 321083 317876 334159 340589 342330 348117 380959 384614 616343 637689 41.25 67.5 1
12:55:52 2023-09-28 318419 318153 85300 81830 121266 125693 124093 124057 93168 90786 97352 100409 121985 121653 341062 369984 982400 968235 358270 369947 111348 99637 107583 108711 120957 119802 114347 111828 78111 79324 269835 227883 663295 663773 207443 206265 265470 268221 308072 303912 320019 322799 338820 341074 318567 354053 699698 738068 518034 433346 283029 277997 318637 320372 337730 340900 346582 349626 382494 383357 617218 641185 41.25 67.6 1
12:55:53 2023-09-28 319161 318383 83829 81769 121469 125663 124297 123735 93329 90687 97652 100340 122188 121534 341854 369161 986969 967450 357910 372077 114152 99774 107402 108744 120874 119920 114268 111904 77995 79541 259872 229827 665139 662763 207478 206334 264472 268032 311140 302693 320575 322477 337799 342373 319828 351195 695105 735528 522851 432462 282267 277288 321723 318286 334662 339500 345116 348747 384395 383072 610643 640964 41.25 67.6 1
12:55:54 2023-09-28 320752 315245 85565 81878 121542 125283 124416 123056 93265 90595 97518 100202 122053 120909 341578 367762 986969 978140 354448 372077 111466 99637 107832 108411 121218 119485 111655 111654 78196 79292 258799 228206 664635 660373 209873 206265 266918 266986 311844 303111 321165 324514 337278 342401 318460 355561 699055 729656 521409 430372 284270 276879 319379 320219 335827 339570 344862 350270 382224 384400 616269 637652 41.25 67.6 1
12:55:55 2023-09-28 321161 315915 84032 81540 121782 125250 124535 122990 93490 90438 97685 99926 122256 120840 341614 366916 982632 973700 358926 369984 111316 99807 107650 108744 120957 119602 114460 111828 78228 79324 257761 228852 661411 659906 207478 206334 264472 268634 309223 302614 320312 324803 336239 343438 319344 351460 698670 728849 522726 431817 282267 277945 320005 319286 334357 341065 344593 349489 383246 383052 616306 638140 41.25 67.6 1
12:55:56 2023-09-28 319612 318646 85385 81764 121535 125490 124704 123598 93329 90753 97518 100340 122222 121280 341578 369871 989634 968271 355528 372077 111348 100584 107650 108928 120957 120037 114392 111981 78228 79630 263278 229339 656971 664712 208985 207025 266634 268084 310926 303767 323176 323673 338166 341445 321284 354448 695943 737646 524247 431137 283066 277094 320762 319403 334662 339535 347747 348747 380959 385375 610874 640964 41.25 67.5 1
12:55:57 2023-09-28 318710 315978 85426 81764 121937 125317 124502 123768 93329 90690 97518 100202 122222 121449 341578 365558 993257 976749 357656 372643 114118 99978 107435 108928 120791 119920 114166 111981 77942 79573 257560 230153 653543 658033 208126 206093 265878 268221 310162 301201 321549 322835 336782 343713 317862 354057 695105 727551 525431 431202 282866 277714 321012 317840 335636 339535 342582 350583 380923 383393 608911 637165 41.25 67.5 1
12:55:58 2023-09-28 322302 315245 85418 81764 121513 125577 124297 123056 93265 90628 97518 100202 122053 120909 341062 369984 981705 968308 357910 369984 111454 99637 107832 108378 121206 119236 111513 111481 78345 79381 259872 228169 670963 663621 209280 206231 265550 268491 310020 303570 321275 324586 338404 341039 318861 353521 700158 736916 524078 433346 282866 277714 319557 320776 335646 342379 346691 348747 383246 383357 618131 640694 41.25 67.5 1
12:55:59 2023-09-28 318897 315716 85389 81769 121452 125697 124297 123735 93168 90690 97384 100340 122019 121449 341542 369718 986969 968271 358883 372077 114084 99978 107435 108778 120791 119636 114166 111904 77910 79573 258888 229501 661779 664278 207512 206265 264472 269914 309692 301942 321549 322250 338344 342408 318602 351231 696656 730251 511413 433039 281471 278729 320713 318321 336177 339027 345640 350583 382996 384794 610458 642012 41.25 67.5 1
12:56:00 2023-09-28 319991 316530 83776 81928 121535 126011 124435 124280 91770 90753 97685 100340 122053 121493 341326 369984 989634 972516 355853 372077 111542 99878 107617 108744 120957 119636 114234 111828 78495 79324 257560 228852 660662 665725 207478 205944 266509 267433 310197 302190 320315 322871 339606 342870 318861 354667 696656 729998 522726 432426 283066 276475 321012 318839 334662 339535 347537 349489 381535 385120 610837 641001 41.25 67.5 1
12:56:01 2023-09-28 318985 318117 85422 81769 121513 125697 124535 123768 93393 90786 97518 100202 122053 121246 341614 365558 985533 977219 359690 372077 111392 99807 107650 108778 120957 119636 114268 111828 78143 79292 258799 228529 662547 658033 208486 205624 265878 269120 308358 303146 320348 324309 337799 343713 316868 353557 699165 727378 521122 429605 282666 278961 321358 320266 337492 342379 345531 351764 382224 382945 617070 640189 41.25 67.6 1
12:56:02 2023-09-28 322339 317748 84061 81732 121666 125317 124502 123056 93362 90654 97921 100202 122307 120909 341578 369984 983953 972516 357910 369984 111316 99807 107650 108928 120957 119636 111472 111828 78196 79324 259872 228852 657352 660373 208985 206369 265249 268670 309949 302650 320828 324875 337254 341656 319603 351496 699165 733972 515784 432498 282466 278141 320005 319322 333938 341100 346691 349241 383210 383088 619176 640964 41.25 67.6 1
12:56:03 2023-09-28 318671 316228 83722 81838 121270 125731 124093 123801 93104 90819 97319 102335 121935 121892 341578 368611 988934 973974 356898 372077 111304 99807 107617 108853 121123 119636 114268 111828 78260 79356 258888 229014 658831 664748 207981 205624 266509 268221 311293 302614 320540 322310 340681 341621 316903 355456 696693 732641 511534 430674 283758 277571 320384 319403 336542 340385 346582 350693 382764 384400 610874 640058 41.25 67.6 1
12:56:04 2023-09-28 320508 315205 85602 81675 121899 125250 124535 123056 93265 90471 97788 100140 122053 120874 341614 366658 990409 976761 355853 372077 114220 99841 107435 108778 120957 119602 114234 111828 77910 79324 260016 229501 663727 660103 207512 206265 265692 267433 312176 301237 322644 324803 336782 343197 318343 354093 696127 728779 525431 431202 282866 276475 321535 318803 335827 340554 344593 348152 380656 385155 617693 638140 41.25 67.6 1
12:56:05 2023-09-28 317775 315280 85359 81797 121465 125697 124416 123768 93201 90786 97352 100409 122019 121484 341338 369427 984100 968308 360713 369984 111348 99978 107468 108778 120791 119836 114234 111904 78111 79324 258799 228852 670317 664748 207478 206300 265002 269724 308323 302650 321287 322512 338606 342401 321321 353304 698596 730179 529319 432389 282158 279246 319379 318697 336613 338485 346201 348117 384109 382534 608653 639532 41.25 67.5 1
12:56:06 2023-09-28 321476 315275 83773 81950 121564 125977 124093 124176 93168 90819 97352 100612 121884 121619 341614 369984 990372 973937 356898 372077 114220 99841 107468 108778 120957 119836 114347 111904 78228 79324 263278 229014 658704 665254 209576 205658 266544 267468 310197 302154 320054 322835 340130 341347 316973 355743 697187 730287 522726 430626 283667 277324 320526 319546 334662 338249 345910 348152 380354 383428 608911 638213 41.25 67.5 1
12:56:07 2023-09-28 321194 315205 85631 81769 121782 125283 124946 123023 93523 90471 97718 99926 122290 120840 341650 367762 982632 973974 358671 372077 111348 99909 107650 108928 120957 119836 114392 111904 78260 79324 257761 229556 660299 660373 207512 206369 265408 268833 309949 302825 320504 324694 336404 343607 320170 351352 698747 731641 517118 432665 282267 278141 320041 320513 336777 342861 342546 348117 383281 383088 616886 640988 41.25 67.5 1
12:56:08 2023-09-28 317811 318378 85359 81797 121484 125693 124699 123801 93265 90786 97685 100645 122053 121723 341843 369463 984063 968308 359945 372077 114152 100012 107468 109037 120957 119836 114268 111828 78143 79598 256536 228529 660151 664748 207512 206300 265878 269120 308323 303111 320575 322346 338891 341656 321094 353557 699165 736302 524078 432426 282666 278961 319074 319581 336448 339027 346728 348117 383281 382819 608144 640058 41.25 67.5 1
12:56:09 2023-09-28 321317 315284 84058 81773 121695 125697 124535 123768 93395 90628 97718 100202 122256 120943 341614 367762 990446 978548 355601 372602 111401 100012 107691 108961 121040 119797 114336 111828 78143 79356 257560 230153 662687 661421 210021 206231 265958 268078 311760 303841 322718 324465 336640 343537 318567 353557 697187 729240 525431 432426 283066 276439 321987 318839 334123 342825 344484 348678 382100 385769 614489 638140 41.25 67.5 1
12:56:10 2023-09-28 320555 316193 85426 81801 121666 125697 124535 123768 93362 90786 97652 100409 122087 121484 341614 365266 985346 977491 359945 372077 111228 99807 107650 108778 120957 119636 114381 111904 78345 79356 257761 228852 669254 658033 208812 206122 265320 269120 308358 302825 320090 323853 337834 343748 316938 353557 699165 726524 521122 429946 282666 278764 319781 319841 334437 339570 342618 349240 383032 382803 615876 639767 41.25 67.5 1
12:56:11 2023-09-28 319612 318196 85426 81801 121484 125726 124502 123801 93298 90723 97518 100340 121968 121806 340618 368838 988934 967548 355277 372077 111304 99909 107468 108744 120957 119797 111557 112135 78505 79694 257560 229501 658704 664097 208985 206265 266367 267290 310998 302578 320540 323853 338309 341362 319721 354339 696090 736677 522726 431209 284233 277002 321048 318839 334697 339570 347820 348417 381761 385426 610837 641946 41.25 67.5 1
12:56:12 2023-09-28 318194 315943 85418 81713 121662 125317 124535 123056 93426 90690 97685 100202 122053 121280 341614 365594 993294 976749 357910 372077 114118 99978 107468 108961 120791 120037 114234 112135 78080 79605 257560 230479 653901 658069 208161 206265 265878 268292 310197 300920 321584 324573 336817 343748 317862 354630 695142 727660 526783 431202 282866 277750 321083 320317 338687 342861 344339 352227 380817 384094 608800 640189 41.25 67.5 1
12:56:13 2023-09-28 321243 315240 85509 81764 121658 125317 124535 123797 93362 90471 97585 100064 122053 120874 341614 369435 982669 971136 358417 371823 111434 99778 108047 108877 121206 119699 111493 111828 78313 79477 263892 229176 661946 661778 207443 206369 264507 268670 309727 302472 321804 324875 336782 341656 319828 351280 698945 734745 521373 432256 282666 277945 319237 319805 333938 341100 346764 349241 383246 383393 618131 640058 41.25 67.5 1
12:56:14 2023-09-28 319122 316193 85418 81834 121469 125944 124330 123801 93201 90786 97384 100340 121968 121569 341338 368611 986969 966862 358378 372077 111260 99978 107435 108778 120791 119954 114234 111981 77973 79605 256605 229827 654164 663773 207512 206300 264260 269950 311293 301942 321584 322871 338309 342408 318861 351460 697187 730287 518241 433617 281614 278709 320727 318697 336578 341656 346056 350730 384826 382069 611511 640021 41.25 67.5 1
12:56:15 2023-09-28 319603 315280 85426 81805 122237 125803 124469 123735 93362 90786 97685 100340 120719 121549 340582 369648 990409 968308 355816 371809 111357 99909 107650 108778 121040 119836 114336 112078 78143 79356 257761 229176 657732 665254 207299 206724 266954 267433 311140 302190 320575 323853 339606 341074 318861 355204 697187 736677 524078 432426 283868 277288 321048 321242 334697 339605 348349 347853 380354 385155 610421 641001 41.25 67.5 1
12:56:16 2023-09-28 320371 315978 85418 81801 121564 125610 124502 123768 93234 90723 97518 100202 122087 121246 341614 365010 986269 977528 358019 372077 111413 99909 107468 108922 120957 119636 114268 111675 78143 79356 260016 228690 658407 657997 208667 206157 265284 269120 310487 303807 320315 324345 337834 343748 320412 353839 701802 728779 522456 430445 282630 278853 319899 321680 337492 340414 342438 349204 383281 382819 613619 640040 41.25 67.5 1
12:56:17 2023-09-28 330795 316193 85334 81801 121345 125938 124126 124247 91770 90819 97518 100612 121968 121688 341097 368286 981241 968308 358417 369984 111348 99807 107650 108778 120957 119636 114302 111828 78165 79324 258799 227883 660701 663773 207512 206334 265692 268348 308323 304071 320054 323589 339880 341621 318861 354093 694083 729998 518453 432426 283066 278141 318556 320811 335401 339027 346764 348117 382100 382201 609507 641038 41.25 67.5 1
12:56:18 2023-09-28 319170 315716 85518 81805 121666 125317 124535 123598 93298 90628 97518 100202 122087 121399 342131 365594 993330 978140 357910 372077 114152 100012 107468 108961 120791 120071 114268 111981 77995 79605 259872 230316 651570 658033 208161 206300 266100 268895 310926 301658 324095 324284 337550 344642 318719 354485 695980 727482 522456 432046 283066 278141 321987 317840 335706 342343 342402 352227 380923 384507 608911 637689 41.25 67.5 1
12:56:19 2023-09-28 320967 316083 84003 81801 121517 125350 124416 123683 93329 90628 97585 100202 122087 120909 341338 367834 987527 977528 355853 369984 111325 99807 107832 108744 121185 119636 114302 111675 78281 79356 263278 228206 664952 661310 207981 206334 267400 268068 309763 303713 319570 324839 337834 343197 317898 355780 699165 729683 525125 429982 284069 277750 319781 320586 335827 339605 345432 348152 378689 382819 616817 637689 41.25 67.5 1
12:56:20 2023-09-28 317811 315275 85430 81834 121484 125931 124330 123768 93234 90786 97618 100612 122002 121615 341614 368647 986969 966862 358414 372077 114152 99841 107435 108928 120791 119954 114234 111904 78388 79519 257560 229990 654244 664129 209873 206162 264260 269662 310126 302908 321929 322728 338404 342798 318719 353376 699055 729926 525431 432426 282267 279138 319899 318839 336649 339027 346201 348152 384145 382677 608911 640058 41.25 67.5 1
12:56:21 2023-09-28 318194 316012 85334 82084 121266 125938 124093 124176 93168 90852 97352 100612 121884 121688 340618 369984 990409 973974 355598 372077 114220 99841 107502 108811 121123 119670 111525 111828 78165 79356 257560 229176 656638 665725 210021 205979 266954 268257 310233 301870 320315 322871 339916 341621 316938 355743 697187 730287 521122 429982 283467 277750 320562 318874 334662 338249 346191 348923 380656 383464 608911 641345 41.25 67.5 1
12:56:22 2023-09-28 321417 315275 85459 81717 121848 125317 124569 123056 93395 90471 97718 99926 122121 120874 341650 368647 984137 973282 356191 372077 114175 99909 107650 108778 120957 119670 114347 111828 78420 79662 259872 229661 657501 661310 209576 207342 265585 268940 310055 302932 322718 324875 336746 343197 319899 351533 700732 732203 521373 432574 282666 278141 320787 320477 334123 341647 346201 349884 383281 383428 617873 640021 41.25 67.5 1
12:56:23 2023-09-28 317811 318378 85418 81830 121484 125726 124733 123801 93234 90819 97718 100409 122087 121603 341843 369463 985570 968345 358919 372077 114118 100045 107468 108961 120791 120037 114268 111981 78111 79739 257560 229176 655668 665291 207836 206334 265727 269986 309294 302898 321323 322871 338891 342408 321321 351569 698670 734491 525125 432426 282267 278941 319781 318874 336448 339027 346191 350656 384664 381962 610643 639911 41.25 67.5 1
12:56:24 2023-09-28 319320 315240 85594 81769 121658 125283 124535 123023 93362 90595 97685 100376 122188 120909 342095 366658 993257 978140 357639 372077 111304 99978 107665 108877 121301 119964 111525 112135 78281 79618 259872 230806 658195 662248 210170 206197 266029 268670 311867 301237 320575 324370 336498 343678 318531 354630 696127 728779 519787 431202 283066 277714 322475 318286 334662 341065 344593 348678 381761 385697 616306 638140 41.25 67.5 1
12:56:25 2023-09-28 320102 315716 85506 81801 121600 125663 124535 123768 93329 90909 97585 100409 122053 121246 341578 365522 983366 976749 358342 372077 111381 99876 107724 108894 120957 119602 114426 111828 78143 79324 259872 228690 658845 660373 208452 206300 265249 269120 309258 302862 320315 324273 336782 344712 318343 351496 699165 726451 525431 432119 282049 278709 320241 320041 338198 340414 342438 351727 383103 382606 613363 641345 41.25 67.5 1
12:56:26 2023-09-28 319612 317711 85543 81773 121568 125693 124416 123768 93329 90690 97518 100340 122019 121449 341338 369836 990998 970059 355525 372647 111607 99845 107624 108794 121123 119866 111493 112058 78313 79585 257560 229176 656971 664712 208985 207059 266421 267397 311104 302154 320540 323781 338570 342870 320310 353521 696127 737682 520021 432498 283066 277450 321760 318803 334662 339535 347747 349241 385482 385697 609938 641946 41.25 67.5 1
12:56:27 2023-09-28 315951 316934 85602 81805 121633 125697 124502 123768 93362 90786 97685 100478 122277 121449 342095 365558 993998 976749 357656 372077 114050 100012 107328 109112 120625 120037 114290 112135 77931 79573 257560 229501 655086 661828 208452 206265 266100 268634 310197 301695 324021 322799 338297 343748 317898 354877 697857 728839 522456 430762 283066 277962 320609 318661 337050 341897 344484 352227 380284 384237 606745 638176 41.25 67.5 1
12:56:28 2023-09-28 320072 315240 85564 81684 121807 125250 124569 123023 93393 90471 97685 100312 120449 121172 342361 366372 985211 973789 359908 372457 111478 99845 107732 108944 120957 119768 114313 111828 78111 79356 257761 229176 664378 659906 208126 206334 264507 268940 309945 302790 320540 324839 336274 343748 319792 351496 698175 729683 524078 432462 282666 278141 320041 319546 334437 341303 344593 350380 383281 383393 617218 637907 41.25 67.5 1
12:56:29 2023-09-28 318419 315937 85418 81801 121447 125731 124297 123801 93232 90786 97352 100409 122019 121688 340582 369718 984100 968271 359945 372077 114152 99978 107468 108778 120874 119802 114358 111904 78143 79573 259537 228852 657463 665218 207512 206334 266100 269914 308323 303075 324095 322548 339356 342401 318754 354713 699055 730143 525431 433002 282793 279479 322005 318803 336649 339027 346165 348117 383983 382748 608911 640021 41.25 67.5 1
12:56:30 2023-09-28 318935 316228 83833 82106 121104 126348 124126 124176 93168 90852 97352 100612 122019 121749 340582 369984 990372 973974 356609 372077 111348 99978 107650 108928 121040 119836 114392 111904 78634 79324 257761 229176 657963 665725 208161 206265 266918 268221 310233 303075 320575 322835 339845 342870 318602 355743 697187 735565 511534 431202 283868 277288 321012 319322 335636 339570 347820 347836 380319 384543 610643 640058 41.25 67.5 1
12:56:31 2023-09-28 319612 318149 85568 81708 121811 125283 124535 123023 93426 90723 97685 100409 122222 121449 341614 365558 984100 975780 359690 372077 111304 99909 107650 108778 120957 119836 114302 111828 78345 79605 257761 229176 664232 659906 210170 207348 265408 269211 311845 302968 321630 324694 336640 344606 320170 351352 699018 730963 518453 432462 282666 278141 320644 319805 334662 341577 344593 348117 384395 383107 618131 641444 41.25 67.5 1
12:56:32 2023-09-28 315554 316158 85535 81805 121625 125697 124297 123801 93265 90786 97384 100478 122053 121688 341578 369427 986969 968308 359424 372077 114084 99978 107749 109003 120874 120037 114234 112058 78175 79573 259872 229176 654054 663773 207981 206300 265249 269914 309971 302190 321549 322871 338855 342408 318825 351496 698175 729890 518453 432426 282267 279354 320526 318839 336684 339500 346201 348152 384395 383393 610643 643794 41.25 67.5 1
12:56:33 2023-09-28 321194 315716 85602 81882 121782 125577 124535 123768 93362 90690 97685 100340 122222 121365 341614 368611 989073 977491 355022 372077 111510 99807 107832 108744 121289 119636 111525 111828 78730 79662 261102 228816 675068 662248 210170 206265 267633 267854 310091 304319 322261 324694 338557 343197 318861 356825 699937 732290 518241 430931 284270 277714 320041 321607 334627 340589 345385 348642 379787 383393 618131 638140 41.25 67.5 1
12:56:34 2023-09-28 321882 317711 85568 81764 121695 125490 124535 123564 93395 90628 98079 100133 122290 120874 341614 369984 984137 975360 358671 372077 111304 99978 107832 108744 121040 119836 114302 111828 78313 79541 257560 228852 657544 661039 207478 206979 265692 269084 311514 303075 322644 324875 336782 342683 320312 353557 698046 732567 522456 432606 283066 278141 320751 319770 335827 341612 346436 350049 384145 383143 618057 642012 41.25 67.6 1
12:56:35 2023-09-28 317811 316193 85367 81838 121397 125904 124126 124090 93168 90819 97518 102509 121935 122062 342348 368352 990409 975360 356898 372077 114096 99807 107665 108877 121206 119763 111525 111981 78313 79477 259872 229501 657374 665036 210170 206162 266696 268221 310233 302862 323029 322692 340909 342647 317566 355707 696127 731568 523791 430287 283467 277876 320751 319546 336684 338520 345432 349240 383269 384543 608911 637202 41.25 67.5 1
12:56:36 2023-09-28 321009 315236 85426 81769 121600 125577 124535 123735 93329 90690 97518 100202 122277 121484 341614 368316 986969 977528 356609 369984 111454 99909 107758 108744 121123 119636 111493 111751 78313 79356 260016 228206 662949 657997 208126 206300 267552 268221 309727 304035 319605 324839 338272 343162 316973 356536 698010 729683 525431 429617 284673 277854 321358 320562 337217 340925 345531 351478 382224 384058 617947 642012 41.25 67.5 1
12:56:37 2023-09-28 323829 317748 85426 81805 121434 125693 124416 123801 93265 90786 97518 100409 122087 121484 341614 368907 987489 972172 361408 371823 111348 99912 107550 109011 121040 119900 111396 112058 78218 79618 263278 229501 655632 665218 207981 206334 265002 270748 310162 302491 321549 323326 338570 342916 318825 351496 697857 730287 522851 433346 281868 278961 321012 318839 336684 339535 346446 348152 384395 384543 608108 640058 41.25 67.5 1
12:56:38 2023-09-28 317811 315978 85385 81834 121295 125731 124416 124209 93296 90819 97352 102405 121935 121723 340582 367798 989671 973974 356898 372077 111304 100054 107617 108778 120957 119802 114347 111828 78111 79324 259872 229176 660662 664748 208196 206265 266731 268761 310233 301799 321549 322572 339880 343197 316973 355452 697857 733196 522456 429799 283868 277997 320905 320148 337287 340936 346582 351727 380319 384797 609040 641001 41.25 67.5 1
12:56:39 2023-09-28 319357 315240 85568 81915 121658 125283 124569 123056 93329 90786 97518 100345 120449 121411 342361 365344 983953 976674 359724 372756 111454 99845 107732 108869 121123 119802 111666 111904 78345 79605 257560 229176 663816 660373 210170 206369 264507 269544 310197 303111 320540 324574 336782 344783 319828 351496 699165 729683 529855 432162 282666 278764 320751 320290 334662 341338 344339 348152 384431 383428 618131 640040 41.25 67.5 1
12:56:40 2023-09-28 318442 318417 85459 81838 121633 125904 124502 123972 93329 90819 97518 100645 122053 121688 341578 369723 985533 970826 360969 372602 114096 100012 107650 109037 121206 120037 114268 111981 78080 79519 265601 229176 656564 664748 207802 206334 265692 269986 309258 302755 322046 323266 339356 343191 319202 353412 699092 734078 518241 433039 282593 279712 320976 318839 338687 339263 346201 350619 382834 382211 610643 640988 41.25 67.5 1
12:56:41 2023-09-28 320379 316451 85627 81797 121666 125736 125102 123839 91896 90588 97886 100376 122459 121142 342987 367619 992593 979497 355277 372077 111401 100142 107798 108778 121334 119797 111428 111981 78377 79662 258799 229501 663660 660373 208126 206334 266135 268029 311867 303075 320054 324875 337799 343713 320866 355168 698175 729683 525125 432426 283868 276475 321083 320290 336301 341100 345676 348678 379822 385733 618131 638213 41.25 67.5 1
12:56:42 2023-09-28 320481 315245 85668 81805 122540 125283 124946 123023 93492 90628 97718 100064 122290 120909 342095 367210 984100 973974 359435 372348 111381 99841 107724 108961 120957 119836 114302 111904 78260 79519 257560 228852 657396 659906 210170 209404 265630 269211 310126 303004 320504 324730 336640 343607 320395 353376 699055 731750 530333 432606 282666 278141 320419 319699 334322 341612 345676 350085 384431 383143 618131 638176 41.25 67.5 1
12:56:43 2023-09-28 315663 316193 85418 81838 121476 125731 124330 124005 93234 90819 97485 100409 122053 121688 341578 369723 985533 968308 359135 372077 114107 100012 107468 108961 120791 119920 114234 111981 78175 79324 263278 228852 657429 663809 207802 206300 265284 269986 309258 302650 321323 324044 338891 342683 318379 351496 697187 730323 518241 432426 281868 279354 320751 318839 336684 339027 346201 348188 384431 383428 607250 642890 41.25 67.5 1
12:56:44 2023-09-28 320518 317675 85422 81801 121484 125519 124416 123768 93329 90628 97685 100202 122087 121280 340582 367798 986969 977528 356609 369984 111337 99807 107650 108703 121123 119636 114336 111751 78559 79553 260016 228169 660230 662248 209873 206053 267222 268078 309586 304319 322261 323949 338273 342683 316938 356555 699974 729782 518034 429605 283467 278141 319779 320669 334627 340554 345713 349240 380888 383107 618120 637689 41.25 67.5 1
12:56:45 2023-09-28 320415 315978 85451 81834 121596 125731 124535 123768 93329 90786 97551 100202 122087 121721 340618 368803 981241 971136 357910 372077 111607 99807 107865 108778 121334 119270 111578 111610 78632 79324 259872 228206 665375 661828 207512 206979 266100 269084 310197 304035 319086 324875 338891 342149 321321 353594 699069 729998 522456 431209 283066 278141 320041 320847 335827 339639 347527 350039 382996 384293 618057 641799 41.25 67.5 1
12:56:46 2023-09-28 315627 315973 85447 81998 121397 125731 124330 123801 93234 90943 97518 100509 122002 121723 341578 366694 991850 976054 357656 372077 114152 100012 107665 109095 121655 119964 111557 112135 78377 79618 263892 229339 657189 663628 208708 206231 266509 268859 310922 303111 322526 323182 339880 343713 317898 355743 696163 729428 522456 430591 283066 278141 321012 318839 337699 339298 344629 349768 381797 384273 610209 640058 41.25 67.5 1
12:56:47 2023-09-28 318737 315310 85455 81801 121568 125697 124535 123797 93362 90786 97685 100202 122053 121280 341614 367476 986969 977528 358417 372077 111325 99841 107932 108778 121123 119670 114336 111751 78408 79324 257761 228206 659253 658033 208126 205693 266954 269084 309258 304071 320090 324839 338344 343197 316938 355415 698046 727551 522456 429642 283795 278709 321321 320562 337492 340449 345567 350153 381958 382910 614342 640887 41.25 67.5 1
12:56:48 2023-09-28 319612 315978 85426 81826 121513 125697 124535 123598 93265 90786 97585 100473 121968 121688 341614 369354 989628 970097 356220 372384 111357 99912 107698 108902 121040 119866 111363 112135 78345 79618 260016 229501 658428 663304 207512 207886 265958 268257 312121 302190 320646 323853 339092 343191 320834 353594 697187 737755 527114 432340 283066 277288 322058 318874 335671 339605 346436 349525 384431 385733 609938 641946 41.25 67.5 1
12:56:49 2023-09-28 316023 315716 85414 81834 121542 125731 124502 123768 93329 90786 97685 100340 122053 121519 342095 365594 994777 975797 357656 372077 114005 100045 107361 109145 120625 120071 114200 112135 77942 79605 257560 229501 653580 661865 208486 206300 266171 268670 310704 301942 322799 323553 338309 344783 318343 355164 695834 729464 521122 431740 283667 278033 320905 318661 337559 340414 344447 351764 380923 384579 610209 638140 41.25 67.5 1
12:56:50 2023-09-28 320192 315275 85459 81842 121517 125610 124535 123801 93201 90723 97585 100345 120586 121411 341362 369839 983321 972284 358926 371968 111913 99743 108063 108794 121599 119602 111557 111610 78632 79292 261102 228044 666473 658033 207512 206369 265816 268976 310233 304534 319570 324875 338891 341656 319828 354380 698083 737865 522726 431621 283066 278141 320041 320847 336301 339570 347820 347140 385665 383088 614562 641455 41.25 67.5 1
12:56:51 2023-09-28 319161 315888 85418 81834 121434 125693 124502 123768 93298 90786 97685 100440 122226 121519 341614 368838 987535 967548 355853 372077 111348 99841 107468 108961 120957 119871 114268 111981 78143 79551 260016 229339 656718 662800 207154 206979 266135 268257 311902 301905 324095 324286 341335 342162 320430 355022 697040 737610 522726 435394 283868 277145 322511 319322 335671 339605 347856 348490 382565 385733 610874 641983 41.25 67.5 1
12:56:52 2023-09-28 319612 315959 85459 81834 121633 125944 124435 124043 91896 90621 97619 100445 122289 121549 341470 365451 986822 981630 359945 372602 111413 100012 107724 108961 121218 119797 111460 111828 78313 79356 257761 229032 660701 658069 208847 206265 266171 269760 309727 303821 320575 324839 338891 344783 317862 355204 698046 727782 521122 430591 282666 278961 320041 320548 334662 340554 342654 350297 383317 383428 615599 638176 41.25 67.5 1
12:56:53 2023-09-28 319466 316193 85455 81834 121393 125938 124330 124005 93201 90819 97384 102335 121968 121603 341385 369984 981241 968308 358417 372077 111337 99909 107650 108778 121040 119670 114460 111751 78377 79356 258799 227883 661942 664784 210170 207203 266447 268833 309152 304641 322497 323709 340251 341993 319459 354485 700618 729998 518453 433039 283066 279088 318932 320526 335671 339228 346764 348642 384936 382677 609040 641038 41.25 67.5 1
12:56:54 2023-09-28 322265 318167 84177 81938 122077 125803 124812 123872 93584 90654 97881 100240 122595 121107 341542 367432 989634 977454 354594 372457 111422 99945 107832 108744 121367 119763 111731 111828 78408 79519 263278 229176 662213 661976 208161 206334 266509 267397 311612 303075 322150 324875 337763 343713 318861 355419 698670 732559 525431 432426 284270 277253 321987 320740 336777 341388 345676 348923 380319 385697 618131 640021 41.25 67.5 1
12:56:55 2023-09-28 320708 315240 85660 81764 122413 125283 124913 123023 93490 90595 97987 100133 122256 120840 342059 367727 984798 973974 359435 372077 111434 99978 107798 108928 121123 119802 111428 111981 78591 79662 259872 229881 660318 661310 209873 207486 265923 269319 312619 302932 323176 324730 336746 343713 320573 353521 698851 733911 529488 432597 283066 278532 320976 320491 337730 342364 346165 348117 384395 384507 617826 640964 41.25 67.5 1
12:56:56 2023-09-28 319051 316530 83838 82097 121517 126011 124402 124485 93296 90786 97518 102405 122243 121819 342095 369984 992553 973974 355816 372793 111454 99978 107724 108928 120957 119636 111428 111904 78260 79573 259872 229176 657754 665725 208126 206300 267552 268634 310922 303075 321513 323781 340322 342133 318343 355743 698670 734745 522456 430262 283868 278141 321012 319805 336106 339228 346764 349204 380923 384543 608911 639532 41.25 67.5 1
12:56:57 2023-09-28 319930 315240 84054 81793 121666 125697 124569 123768 93362 90657 97685 100340 122053 121280 341614 368611 987498 978548 355241 372077 111531 99978 108179 108877 121897 119959 111808 111828 78622 79618 260016 229176 664758 661929 210170 206840 267517 267397 310886 303999 320019 324356 338166 343643 318825 356788 700158 731346 518453 431202 284270 277288 321012 320811 336539 342548 345640 348923 380354 385733 619699 639532 41.25 67.5 1
12:56:58 2023-09-28 319288 317639 85690 81764 122081 125543 124913 123056 93426 90628 97685 100340 122256 120943 341854 366365 984609 975360 359435 372077 111337 99978 107798 108744 121040 119836 114347 111981 78281 79324 257560 229176 663449 660373 208126 207267 265656 269120 310197 302825 320575 324478 336746 344748 320312 353521 700158 731233 524078 432579 282884 278709 320502 320491 338208 342259 345250 350730 384829 383250 617471 641738 41.25 67.5 1
12:56:59 2023-09-28 319612 316189 83603 82063 121299 126112 124093 124176 93265 90786 97352 100478 122019 121817 340582 369984 990372 975757 356101 372384 111531 99878 107732 109011 121123 119900 111525 112135 78602 79672 259872 229176 658112 665725 208161 206300 267410 268904 311104 303075 320575 323326 340909 342834 318825 355743 697187 736641 526783 432119 284471 277750 321048 319805 335906 340316 348596 348117 380888 385426 609040 640511 41.25 67.5 1
12:57:00 2023-09-28 321243 315716 85631 81878 121774 125663 124535 123683 93523 90753 97718 100340 122290 121449 342095 367762 992553 977454 355525 372077 111454 99978 107832 108928 121218 119920 111731 111904 78345 79573 263278 229501 663654 660373 210467 206334 266135 268257 312157 303075 320540 324875 337526 343713 318861 354913 697881 729391 511534 433039 283868 276915 322332 320148 337253 341472 346254 351478 382601 386276 616306 638140 41.25 67.5 1
12:57:01 2023-09-28 318476 316154 85426 81838 121517 126079 124297 124176 91525 90786 97685 100656 120551 121819 342325 369731 983645 972978 359835 369803 111454 99845 107732 108869 121040 119920 114268 111981 78313 79356 259872 228974 657695 665688 208126 206369 266135 269770 308358 304035 321287 323326 339880 342647 319344 354630 699165 730107 525125 433039 283066 279551 319557 320548 336684 339027 346728 348678 383281 382247 612107 640964 41.25 67.5 1
12:57:02 2023-09-28 319612 316969 85459 81805 121401 125904 124297 124143 93329 90753 97685 100340 122087 121484 341313 368545 990409 973245 355853 372077 111369 99978 107650 108928 121123 119920 111504 111981 78345 79573 257560 229176 657143 666704 208161 206334 267704 268670 311175 303111 323517 324286 340658 342401 319423 356678 698028 737869 525431 432046 284673 278356 320869 319770 335636 339263 347820 349169 383123 384976 610209 640511 41.25 67.5 1
12:57:03 2023-09-28 320605 317707 85664 81769 121910 125495 125191 123517 92086 90555 97954 100102 122493 120771 341951 367325 986122 973515 359435 372077 111357 99978 107724 109003 121301 119934 111472 111981 78313 79573 257560 229176 664323 660373 208126 207590 265692 269120 310233 303111 321773 324875 336782 343748 320537 353557 699165 729111 530333 432498 282866 278532 320751 320254 334627 341647 346201 354743 384395 383428 618131 639966 41.25 67.6 1
12:57:04 2023-09-28 318442 315721 85418 82002 121550 125904 124297 123801 93201 90786 97518 100612 122053 121688 341614 369723 985533 971099 359424 372077 111381 100012 107650 109112 120957 120071 111460 111904 78313 79573 257761 228852 670317 665254 210170 207238 266296 270269 312140 303678 323910 323182 339702 342986 319426 354198 699055 734491 525431 433039 282666 279354 320277 319663 336684 339500 346728 348678 385279 383250 608736 640511 41.25 67.5 1
12:57:05 2023-09-28 322074 318378 84123 82035 121807 125803 124846 123735 93553 90654 97854 100412 122595 121276 341578 368611 987498 977491 355132 373129 111531 99841 107832 108778 121367 119699 111525 111828 78440 79519 256536 228852 663061 657997 208161 206369 267776 267433 311140 304071 319605 324875 338592 343713 318861 356788 699165 729115 525431 432154 284673 277714 321012 320847 334627 341612 346155 348678 380354 384579 618131 639568 41.25 67.5 1
12:57:06 2023-09-28 322111 317716 85656 81797 121881 125610 124913 123564 93459 90471 97852 100202 122290 120874 341614 368907 985533 975086 358926 372602 111390 100012 107724 108961 121123 119836 111569 111904 78698 79694 265601 229827 660318 661778 208202 207521 265993 269734 310998 303856 321665 326604 337526 343748 320834 353594 698046 734595 546563 432534 283066 278764 321048 320526 337253 342399 346728 348117 383317 385120 618131 642890 41.25 67.5 1
12:57:07 2023-09-28 319571 318805 83838 82166 121666 126428 124435 124485 93329 90819 97685 100478 122087 121699 341470 370128 992553 973974 356356 373093 111827 100012 107724 108928 121123 119920 114336 111828 78377 79573 259872 229501 658112 665761 208161 206334 267044 268670 311140 303146 321287 324345 340909 341621 318602 356825 698670 736121 518241 431202 284270 278141 321048 319841 335906 339500 348349 349204 384083 385697 610643 640964 41.25 67.5 1
12:57:08 2023-09-28 320379 318421 85601 81830 121844 125697 124946 123801 93395 90786 97718 100340 122345 121280 342131 367798 989671 977491 354739 372077 111607 99978 108253 108877 121766 119797 111731 111981 78515 79618 259872 229339 661498 662248 208638 207128 267293 268221 312121 303146 320090 326640 338200 343713 319344 355743 698670 729428 506114 432855 284270 277288 321987 320776 334591 341612 346201 348923 380354 385769 618131 640021 41.25 67.5 1
12:57:09 2023-09-28 318339 316158 85623 82063 121509 126146 124502 124109 93362 90819 97518 100645 122019 121723 341843 369767 984100 970372 360969 372077 111304 100012 107650 108961 120957 119836 114415 111981 78345 79605 257560 229068 661411 665761 208161 206369 266135 270366 311293 304035 321549 323326 340394 342683 319344 354630 699165 735565 526783 433039 283066 279551 319781 320290 336720 339535 346728 348152 384125 383088 608809 640058 41.25 67.5 1
12:57:10 2023-09-28 319802 315751 85426 82050 121386 125991 124126 124176 93201 90786 97518 100340 122053 121569 341349 369984 992482 975757 356642 371859 111390 99878 107765 108902 121269 119900 111493 112135 78537 79726 257761 229339 658958 667175 208161 206771 267633 268859 311140 303111 323597 323853 340622 342401 318599 356536 698175 734527 525431 431202 284270 278304 321083 319805 335671 339027 347820 349204 383269 384579 608911 639568 41.25 67.5 1
12:57:11 2023-09-28 319890 315716 85576 81838 122270 125523 124535 123768 93426 90786 97718 100202 120852 121280 341338 367762 987498 978140 354703 369506 111454 99807 107832 108744 121123 119602 111590 111936 78408 79356 258799 228852 662939 657961 208161 207335 267552 267433 311175 304035 320054 324875 337799 343713 318896 356532 698945 731604 522456 432426 284673 277571 320905 322594 337253 341472 346019 352102 380923 386312 618131 640021 41.25 67.5 1
12:57:12 2023-09-28 317453 316965 85576 82095 121596 126112 124502 124176 93329 90819 97518 100689 120551 121819 342120 369695 985211 970209 359835 372493 111357 99878 107732 108978 121123 119836 114302 111981 78345 79573 257560 228978 661539 665761 208161 206369 266544 270042 309258 304212 321584 322548 340394 342683 318896 354667 700158 736121 525431 432732 283066 279748 319074 320290 336684 339500 346764 348678 384125 383088 608574 640964 41.25 67.5 1
12:57:13 2023-09-28 319612 315751 85367 82006 121397 125904 124330 124176 93362 90786 97685 100409 122087 121484 340582 369717 990446 973974 356393 369766 111434 100012 107758 108961 121123 119836 114381 111981 78345 79573 261980 229501 658958 665761 208161 206334 267552 268670 311175 303749 324095 324550 340658 342401 318754 356946 699092 735975 519787 432046 284673 277997 323874 320030 335671 339535 348349 349204 381387 385426 608538 641001 41.25 67.5 1
12:57:14 2023-09-28 320513 315275 85664 81878 122231 125529 125191 123635 92023 90588 97987 100135 122578 120805 341951 367289 986122 975211 359798 369766 111498 100012 107832 108911 121566 119802 111731 111904 78345 79519 257560 229339 661558 660373 210170 207446 265692 269498 310233 303182 320575 324875 336782 343784 320834 353557 694083 730179 529150 432534 283066 278961 321012 320065 334662 342399 346436 348152 384125 384579 619449 641938 41.25 67.5 1
12:57:15 2023-09-28 318710 318421 85451 82031 121633 125904 124535 124090 93362 90786 97847 100645 122087 121723 341614 368943 986969 971136 358378 372602 111381 100045 107650 109145 120957 120106 114302 112135 78313 79637 265601 229990 665058 665492 210170 207382 265479 270531 310998 304199 324981 323709 339737 343572 319685 351388 698560 735277 518241 432746 282267 279354 321879 319286 336684 340331 346728 348714 385334 385554 609040 641492 41.25 67.5 1
12:57:16 2023-09-28 319145 318196 84036 81961 121844 126045 124760 123735 92029 90654 97786 100445 122425 121449 341830 368871 986969 981555 357437 372077 111542 99909 107832 108811 121566 119797 114370 111828 78408 79605 260016 228206 660357 658033 208632 206300 267811 269084 310197 304999 322454 324875 338891 343713 318118 356861 698046 729167 525431 429982 283868 278696 319816 320847 334697 340589 346728 350261 383269 383393 615951 638176 41.25 67.5 1
12:57:17 2023-09-28 320678 315972 85451 81830 121633 125938 124535 123768 93362 90786 97685 100271 122311 121484 341650 368803 981241 971136 357910 372077 111607 99841 107899 108778 121697 119636 111655 111675 78783 79608 261658 228690 667700 664129 209873 207486 266402 269355 312176 304819 322261 324875 340609 342408 319863 354667 701152 735129 525431 432268 283066 278568 320526 322202 334627 340589 347208 348117 382977 383428 615433 641946 41.25 67.5 1
12:57:18 2023-09-28 314050 318988 84065 82069 121778 126011 124469 124176 93362 90852 97685 102368 122121 121873 342650 367468 994639 976749 357656 372829 111261 100045 107502 109037 120957 120037 114336 111981 78408 79551 258799 229501 657469 665254 208847 206334 266990 269084 311175 303749 322562 322477 339642 343784 318343 355743 697187 729151 522456 431202 283868 278568 321083 319805 337737 339535 345432 350297 382100 385155 608144 638176 41.25 67.5 1
12:57:19 2023-09-28 320518 315716 85576 81805 121695 125731 124569 123801 93362 90786 97685 100409 122036 121603 342131 368907 986969 981813 358417 372602 111454 100087 108029 108911 121682 119797 111622 111981 78622 79618 260016 228852 663958 663658 208673 206231 267740 268761 310197 304999 320575 324730 338713 343678 317898 356861 699105 729574 498734 429982 283868 278961 320076 320847 334662 340589 346238 350297 382065 382849 616306 638176 41.25 67.5 1
12:57:20 2023-09-28 319015 316193 85605 82006 121633 125972 124779 124109 93362 90786 97618 100615 122087 121603 341987 368907 987498 966899 354859 372077 114164 99978 107724 108995 120957 120037 114336 111981 78440 79746 257761 229990 659298 663809 208196 207660 266135 269120 312157 302650 321584 323493 338855 343748 320869 354130 697187 738799 525743 432606 283066 278141 321665 319322 336448 340589 347550 347140 382672 385769 611775 642930 41.25 67.5 1
12:57:21 2023-09-28 318185 315756 85635 81838 121750 125697 124535 123801 93395 90943 97718 100340 122087 121519 341650 365629 996839 979385 358815 372983 111325 100152 107732 109045 121123 119934 111428 112212 78313 79758 257560 230643 661820 658069 208521 206875 266954 269084 311648 301978 322562 324875 337692 344819 318861 355492 697187 729756 519787 432119 283667 278568 323037 318803 337439 341612 345432 349240 382672 386856 614525 639788 41.25 67.5 1
12:57:22 2023-09-28 320972 316969 85514 82208 121629 125944 124330 124005 93456 90819 97518 102335 122087 121688 341614 368803 981241 969721 358417 372077 111521 99943 107832 108961 121123 119871 114404 111828 78408 79519 259872 227883 659887 665254 208161 206979 266817 269155 309763 305035 320575 324610 340466 342647 319863 355204 699105 735794 525431 431853 283667 278764 319816 321821 335706 339605 348349 348714 383054 383124 610874 641983 41.25 67.5 1
12:57:23 2023-09-28 319612 316012 85551 82117 121546 125904 124535 123801 93298 90819 97685 100345 122612 121445 341879 372077 994006 972978 355488 373657 111531 99878 107765 109011 121123 120037 114370 111904 78377 79694 259872 229501 659064 665761 209576 206979 267491 268797 311683 303111 320646 324839 340645 341621 318932 356572 697187 737755 518453 430632 284471 278141 321796 319841 335706 340316 348020 348152 380959 385155 609077 641001 41.25 67.5 1
12:57:24 2023-09-28 320444 317743 84297 81764 121946 125317 124913 123023 93523 90628 97987 100202 122375 120874 342095 367174 985533 975360 359435 372602 111531 100012 107962 109037 121123 120037 111537 111981 78377 79519 259872 229176 661430 660373 208161 207446 266064 269914 311065 303786 321513 326712 337290 343784 320798 354057 700158 730251 524078 432620 283066 278532 321012 320290 334662 342125 346446 348152 384431 384849 617390 641946 41.25 67.5 1
12:57:25 2023-09-28 318485 318378 85572 82002 122015 125973 124779 124043 91896 90720 97652 100445 122425 121549 341434 369247 989665 972284 358342 372865 111478 100183 107650 109045 121123 120003 111548 112058 78143 79714 260016 230479 654091 664712 208452 207267 265002 269950 311175 303075 322526 324309 339845 343678 320537 351533 697187 730323 516266 432534 282466 278961 322022 318839 337192 340554 346764 349204 385299 385733 609938 642893 41.25 67.5 1
12:57:26 2023-09-28 315951 316193 85539 82059 121662 125731 124502 124176 93393 90819 97585 100645 122137 121723 341614 366622 993257 976749 357656 372602 111272 100012 107650 109112 120957 120037 114370 112135 78408 79573 258799 229501 663461 666965 211363 207238 267267 269401 311069 303856 323136 323409 340226 344606 318684 356353 697150 731837 522456 431542 283868 278709 321736 319510 338175 339535 345349 350297 382834 385155 609004 638140 41.25 67.5 1
12:57:27 2023-09-28 322529 318196 84061 81961 121782 126045 124846 124109 93520 90687 97854 100445 122425 121619 341578 369319 982669 974329 356191 372077 111607 99876 108148 108928 122098 119797 111731 111828 78718 79356 260034 228206 667208 663268 208126 207267 266731 269534 311894 304999 320054 324875 340394 342408 320348 354630 699563 737719 525431 431817 283467 278961 320526 322274 334662 340589 348843 348152 383246 383428 615433 641946 41.25 67.5 1
12:57:28 2023-09-28 319603 316193 85610 82063 121666 126252 124535 123801 93362 90786 97685 100612 122256 121688 342095 368803 989671 968271 356898 372602 111674 99978 107865 109112 121334 120037 111481 112362 78773 79835 262225 230479 658577 663628 209873 208135 267406 268904 312673 302932 322120 324803 339880 342683 320869 355168 697040 738799 524078 432674 284270 278141 322750 320266 336413 341100 348843 350951 385321 386856 610874 643385 41.25 67.5 1
12:57:29 2023-09-28 321427 316793 84069 81928 122077 125977 125018 123735 93426 90786 97685 100340 122171 121311 342614 368316 987498 980072 354448 371823 111454 99841 107832 108778 121367 119636 111557 111904 78440 79605 257761 228690 664033 658033 208632 206979 267847 268634 312692 304963 320384 324875 338855 343748 319344 357403 698046 729985 525431 431202 284673 278141 321048 321786 334662 341612 346764 349240 380923 384849 618131 641482 41.25 67.5 1
12:57:30 2023-09-28 321207 315972 85668 82002 121993 125731 124946 123768 93523 90786 97852 100340 122290 121246 342408 369984 986969 973974 358926 372602 111454 100121 108312 109170 121566 120081 111731 112212 78622 79704 259872 229501 658260 662248 210170 207949 266473 269914 311894 304035 323139 327174 338309 343713 320834 354667 700057 734958 510339 432570 283066 278961 321048 320776 334627 342674 347856 348117 383281 385155 619449 641983 41.25 67.5 1
12:57:31 2023-09-28 318705 316193 85426 82198 121484 126146 124469 124485 93296 90819 97518 102509 122019 121977 341326 368611 991850 976054 357653 372602 111498 100045 107832 109145 121206 119954 111699 112058 78408 79605 259872 229501 657985 665761 210765 206334 267364 269120 311429 303146 321549 323589 340945 343678 318343 356825 698175 729890 523791 431202 284270 278764 321760 320290 337701 339535 346436 350261 382100 385733 608911 640114 41.25 67.5 2
12:57:32 2023-09-28 319670 318646 85668 81769 121815 125726 124569 123768 93362 90819 97947 100340 122256 121484 341614 368611 991035 984434 355273 372384 111607 99878 108096 108978 121682 119783 111808 111981 78622 79618 258799 228206 664880 661525 208486 207486 268458 268634 311104 304748 322644 324875 338570 343748 318896 357367 698083 732604 518453 431202 284673 278141 321048 321786 334662 341866 346764 349240 380621 384579 618131 639568 41.25 67.5 2
12:57:33 2023-09-28 318242 317185 85819 82354 122442 126213 125530 124863 92150 90885 98052 102683 122527 122062 342289 369984 990446 973974 360582 372875 111836 101616 108488 110257 122496 121488 112191 113992 78997 80260 259872 230165 657961 669541 209829 208309 267811 270849 314096 305930 324672 325624 342979 347143 322499 356825 704247 739192 529488 438526 285481 280069 324969 323781 342674 345571 348808 351501 390210 389316 619889 650156 41.25 67.5 2
12:57:34 2023-09-28 323534 321868 86619 82927 125606 128775 128037 127211 94336 92125 99920 101617 121198 122624 349507 371500 1011534 997437 364787 381609 114425 102590 111320 113829 126247 125561 115982 117143 80505 82003 264562 234513 671228 674877 213918 211967 272205 274586 320028 309595 329488 333274 345609 352527 326665 363171 718062 750557 534898 440818 291769 285316 333477 329724 345512 352518 356925 359815 392158 395845 637434 658305 41.25 67.5 2
12:57:35 2023-09-28 336715 333775 86457 87009 133791 134441 134957 134381 93203 95519 105771 105166 126622 127551 360749 388011 1049981 1032138 378538 395656 119365 104360 116222 117604 133198 131420 121728 122965 84080 86110 272808 241979 692768 696058 218886 217268 280245 283167 332910 321613 341171 344842 356074 362968 335468 373338 740778 775263 536679 453219 301298 294229 344901 342480 356512 364596 367178 369456 404080 404850 655011 678617 41.25 67.5 2
12:57:36 2023-09-28 340779 339974 87560 85673 133110 137410 137948 137686 93647 96116 107051 106883 128594 129758 367882 395656 1054499 1038111 388707 398538 122374 106144 118219 119701 136347 131792 124984 125865 86402 84752 274846 241979 699227 706212 220979 219754 283609 287378 333969 325712 344638 343321 361006 365380 339612 374770 744456 784369 547677 460660 306079 297523 346633 343286 360979 365143 368368 374674 406835 410060 654045 683756 41.25 67.5 2
12:57:37 2023-09-28 345653 344833 88049 85880 134652 138727 142552 141906 94156 96019 104817 107845 131533 130649 369655 395800 1060729 1050206 389889 403080 122953 106634 120046 122752 138635 134910 126920 127872 86803 85215 280867 243310 708871 707067 223702 221679 284516 288901 337762 328338 346591 348928 360826 367246 341708 377350 753497 792338 541139 461277 304025 302564 347435 348563 362368 369116 369587 375644 412475 413530 658350 693849 41.25 67.5 2
12:57:38 2023-09-28 349810 348760 88699 86528 136837 141088 141232 140973 94315 96352 106337 109418 132373 132770 376802 401102 1083621 1065109 392244 410033 120203 107900 123938 121230 142843 137745 129395 132623 85375 86588 281061 247837 700950 715380 225837 223140 288093 290409 339813 329511 348291 351524 361093 367620 341228 378429 759553 794618 551128 460007 308592 300949 349818 350674 363783 371218 369551 376783 414328 414405 673450 699005 41.25 67.5 2
12:57:39 2023-09-28 351862 351515 88979 86532 137394 143847 142252 141974 94764 96519 107123 111781 129315 134785 376327 406038 1086772 1066425 393392 408581 120844 108247 123431 122858 141190 138444 130697 132964 85630 86738 283410 247837 712378 720239 225837 223611 288942 290819 340842 331852 350564 348803 362720 368979 340712 377753 760122 795181 551128 462247 306820 300949 353965 351204 363011 370109 372911 377226 413673 413494 670444 697978 41.25 67.5 2
12:57:40 2023-09-28 356832 354308 89105 86988 138215 144390 143774 143393 94796 96453 107848 110930 130900 135502 380955 409404 1088389 1065146 396673 412363 120595 108481 125221 123801 141915 140159 133150 130980 85726 87254 279353 249246 729861 724548 225837 223400 287688 290573 342428 331852 348852 351578 362247 367576 340748 378393 763522 802324 560015 459647 310158 303106 351974 351771 367664 372140 371750 376058 412475 413982 675641 703095 41.25 67.5 2
12:57:41 2023-09-28 360259 355847 89105 87024 138405 144562 144275 143926 94796 94204 108139 112669 131182 132194 382355 412255 1088204 1072788 401178 413489 121010 108605 122787 124314 142769 140552 130144 131835 85837 87405 283861 249246 721002 727332 225837 223400 289027 291317 341501 333870 348817 350710 362755 366782 342780 378201 763522 808148 557274 467873 309174 302610 354607 351807 367664 369815 371750 377190 413673 414845 673450 701420 41.25 67.5 2
12:57:42 2023-09-28 360645 359541 89693 87116 142449 141284 146157 144760 95151 94300 109014 113149 132047 132237 384677 415052 1089637 1078874 401324 417400 122549 108881 124073 124719 145021 143571 132618 132731 86382 88045 283410 248972 728979 728990 226954 223503 287962 291388 342742 333987 353129 351880 364391 367295 340676 375525 768240 808148 557890 469201 309283 305890 355505 351844 367111 372331 376346 377190 412439 413982 673450 706121 41.25 67.5 2
12:57:43 2023-09-28 363530 361024 89841 87557 140642 142601 146922 146177 95379 94364 109282 110382 132502 133029 386848 414836 1095165 1082089 403749 419469 122483 109409 124173 125750 144837 144315 132743 133633 86880 88621 282353 250131 726707 731641 227115 224664 288098 291557 342983 334490 347242 351916 364938 367843 340748 378570 775233 811727 552480 468516 309975 306357 353852 351880 367664 372366 376880 377757 413673 414018 673450 708198 41.25 67.5 2
12:57:44 2023-09-28 366563 362265 90075 87965 143364 143697 148421 147339 95768 94492 109974 110692 133135 134104 391196 416406 1100386 1087322 404294 420071 123051 110025 125438 126791 146424 145037 134099 134609 87439 88812 284887 251722 742027 733716 227757 225587 289009 292276 343211 336547 348327 351880 364427 368463 341504 375825 772716 814027 550481 472050 311293 306789 356365 352099 369364 372902 377194 382211 414696 416017 678734 712267 41.25 67.5 2
12:57:45 2023-09-28 367529 364809 90600 88110 140318 144028 149252 147784 96094 94555 110457 111187 134230 134835 393488 422729 1100459 1092975 407779 421290 123863 110025 126271 127035 147343 141774 135233 135237 87867 88877 284887 252148 753944 738690 226173 225552 289888 293133 344923 336618 349379 351916 365260 368721 342262 377922 771689 811410 561386 472790 312176 306789 356627 353652 369920 372924 377414 378470 415020 416450 678663 711105 41.25 67.5 2
12:57:46 2023-09-28 367632 365652 90757 88146 141076 144198 152223 148231 96290 94738 110943 111219 134444 134856 392727 426465 1103751 1094516 405615 423597 124481 110500 126939 127427 148236 143638 135906 135893 88447 89366 285781 252360 752034 739893 227158 225902 290771 293295 346143 340543 350153 353906 365522 369014 342816 378385 774764 819611 565499 474202 313062 305298 358206 356270 369993 374079 377414 380647 415056 417106 681855 714745 41.25 67.5 2
12:57:47 2023-09-28 372517 369889 91259 88853 141890 145575 152754 151994 96454 95104 111698 112193 135325 135870 396551 429179 1109517 1099198 411420 427671 124681 111345 127319 128938 149068 144296 136678 137599 88820 90087 287666 252540 739269 746998 227580 226287 291925 296526 344469 336547 353666 355661 365487 367843 342816 378393 777309 824484 561386 468589 313702 308307 358206 356356 373666 376788 376006 380647 416304 420223 693858 720497 41.25 67.5 2
12:57:48 2023-09-28 375644 370038 91269 89255 142598 146386 150932 148320 96487 95265 111836 113118 135833 136592 396587 431170 1118280 1100727 416002 430023 124839 111732 128035 129477 149311 145270 137265 138215 89096 90521 285791 256278 736241 747035 228253 227201 292102 296771 345543 337090 354452 354149 365522 368650 342780 380375 781319 820315 564128 468589 314143 307364 358746 356391 373930 376266 376880 381221 415721 420886 694845 722613 41.25 67.5 2
12:57:49 2023-09-28 375149 372999 91844 89553 142930 147312 150864 150190 97047 95946 112458 113657 136697 137603 402915 432971 1130326 1106933 412259 430333 125712 114000 129051 130488 149138 146253 138302 139488 89628 90815 290248 257734 745547 753506 228963 226989 295064 296318 349242 340157 355277 354149 365522 373159 342780 378393 784131 818344 571927 475582 315654 308045 360988 360713 373138 376599 377950 383023 420738 418973 698940 727179 41.25 67.5 2
12:57:50 2023-09-28 377599 374204 92251 89811 143782 148065 151525 150639 97315 96242 113086 114093 137229 138038 404344 435387 1134451 1115567 415265 433769 126161 114227 129299 132407 149757 147069 139082 141691 89816 91415 303356 256612 759160 752435 230068 227379 294407 297897 349769 338655 355889 357466 366329 372304 342780 381828 787638 820807 573317 474563 315654 310931 359829 360713 371994 378923 376152 381221 420075 420850 701110 728687 41.25 67.5 2
12:57:51 2023-09-28 377095 378482 92681 90222 144854 149035 153167 151711 97612 96339 115423 114480 138111 138675 407802 436453 1139513 1128740 415265 433039 127240 114488 130445 132868 151165 147685 142255 142410 90443 91861 297738 256612 756428 753466 230068 227341 296246 297897 349805 342848 355889 357430 366622 373457 345876 378429 793351 829923 564128 477566 315726 312661 362849 363743 377119 378916 378348 383727 423113 423560 697815 732839 41.25 67.5 2
12:57:52 2023-09-28 382006 378903 92937 90569 145595 149452 153199 152731 97947 96635 115699 114828 140510 139000 408041 440177 1139332 1129037 422011 436847 127274 114829 130845 129513 151618 148777 142393 142982 90509 91954 292876 258199 757550 754002 230497 229148 295307 299896 351677 342848 357224 360205 369687 372304 345632 380679 793351 834488 574707 479680 315726 313850 360988 360785 375163 378888 378565 382950 419450 424002 696925 731613 41.25 67.5 2
12:57:53 2023-09-28 385051 378773 93194 90872 145832 152535 153872 153184 97843 96668 115802 115051 140774 139590 409267 437852 1140575 1128230 421121 438066 127770 112168 131175 130480 152249 149033 139026 140181 90976 92496 290806 259615 750991 758442 230320 229218 296210 300005 351997 345799 355889 357610 370020 374279 345876 378429 791665 834129 574707 482903 318294 311983 363792 362935 375127 378587 378601 386512 421034 424002 696962 732392 41.25 67.5 2
12:57:54 2023-09-28 388823 384447 95327 91364 146468 153241 154686 154240 98251 97164 116102 115898 141367 140547 412939 443581 1143671 1124730 423570 438348 128152 112593 133815 131712 153016 150398 139807 142251 91586 94496 292876 262883 750787 763921 231180 230613 296663 300429 354989 342884 359036 359626 369319 374649 342925 383019 790960 832311 578876 477602 319530 313886 366900 363961 374337 382336 378601 387647 421366 422486 707632 733647 41.25 67.5 2
12:57:55 2023-09-28 384511 385144 95430 91552 147535 149558 154979 154781 98284 97232 116519 116298 141953 141138 414699 448380 1153502 1131118 421675 441539 128968 112747 134258 132257 153795 153184 140783 142220 91779 94529 293229 262888 762878 767085 231576 229636 297955 299890 354989 343303 358306 360785 369438 376268 345876 384177 796793 831722 576466 477264 320435 315766 365124 363556 376591 384668 381660 385344 423962 422725 710330 740079 41.25 67.5 2
12:57:56 2023-09-28 384297 386865 95891 91968 148672 150345 156731 155272 98850 97362 116703 116431 142265 141441 414651 445595 1156207 1143450 426904 442165 131642 113057 135001 132822 155108 151847 142325 142660 92617 94824 297371 261554 766850 764810 233060 229897 297955 300541 354739 345410 357767 363998 369319 375475 344824 383019 801433 838379 577486 487588 319982 315802 366569 363011 378862 383482 384875 388288 423005 427269 705105 739931 41.25 67.6 2
12:57:57 2023-09-28 391635 387556 96093 92058 148323 150997 157221 155931 98817 97695 113936 116886 139492 142280 418394 449125 1152854 1139147 426978 444195 132146 113213 131891 132856 156188 153753 142816 142803 92906 95054 295551 263736 771464 770387 231973 231007 297811 300084 354989 346451 359931 360785 369871 375475 345379 384758 800144 843194 580266 482185 322256 315802 366569 364685 381150 385480 381353 386142 423998 426646 715208 741658 41.25 67.6 2
12:57:58 2023-09-28 390142 388669 96478 92578 149574 151798 158004 157147 99019 97997 114101 117600 139646 144918 420914 453163 1165453 1146134 427316 446822 132180 114583 131982 133960 156504 151942 142883 144572 93034 95352 298403 266172 763666 772516 233789 230648 300561 302451 355472 344855 362108 364512 369577 375417 345876 385960 807107 839146 580266 486949 321800 318487 366977 366740 378199 386223 385294 388362 427228 422972 713870 744666 41.25 67.5 2
12:57:59 2023-09-28 391360 391878 96595 92702 152011 152072 158446 157361 99188 98166 114324 117830 140330 145157 422107 451642 1167939 1150114 423570 445417 132651 114978 133109 134229 157230 151703 144011 144266 93421 93399 299194 265984 771151 772573 233424 231043 299585 300576 355472 348581 359099 363998 370020 374336 346420 383597 806519 848191 577486 487934 322714 316894 366569 365268 382228 385480 385441 387610 423998 427178 712350 742425 41.25 67.5 2
12:58:00 2023-09-28 394450 391041 96405 94569 152226 152528 161189 160575 99221 98062 114983 118257 141072 141467 424207 450818 1162801 1150666 432943 449652 132882 115315 133209 134668 157230 152543 144279 145205 93680 93559 298403 266928 767198 775044 232697 231982 298398 303525 356614 349671 359931 360893 371275 375452 346942 383019 802388 852261 580266 486701 322366 317589 369373 367471 383039 384720 382541 387339 425132 427979 719550 748553 41.25 67.5 2
12:58:01 2023-09-28 394503 393458 96669 94865 150835 153547 161929 161199 99287 98197 115241 118454 141268 141831 423556 460012 1171368 1153427 430959 449478 132898 115414 134546 135518 157935 153457 145056 146186 93940 93495 301058 266666 772249 779554 234598 231728 301467 303740 358228 347532 362695 364138 369942 376607 344306 387092 809491 842645 578529 489405 323172 316965 369929 368615 378970 385328 387157 387339 426098 425393 718456 751236 41.25 67.5 2
12:58:02 2023-09-28 395283 396124 94668 95220 149667 153940 157978 161771 99872 98570 115726 118961 141925 142398 423737 454508 1176825 1162502 430191 451876 129715 115799 134742 135774 158998 153499 146508 146957 95569 93559 301948 266849 778309 778451 233989 231890 301410 302445 357906 351258 360582 363011 369871 376309 347465 384428 811791 852259 586989 486616 324840 318852 368529 368579 380928 385059 386608 386722 427675 429478 716348 751458 41.25 67.5 2
12:58:03 2023-09-28 401255 397079 97001 95157 149970 154575 158784 161861 99799 98566 116019 121236 142255 143324 428089 462723 1170285 1151787 437751 450530 129541 116252 134742 136603 160724 154733 145450 147280 95769 94005 301030 269139 774968 783570 234190 233197 298642 303865 360938 349442 360654 362757 373839 378296 344824 385923 808917 845652 580266 489405 326403 318901 373038 372235 383039 386371 385331 391330 428906 427671 726745 753599 41.25 67.5 2
12:58:04 2023-09-28 399165 397074 94761 95285 150594 154824 159401 158868 100039 98702 116293 121438 142716 144049 429422 463421 1180588 1162726 432583 454614 129983 116607 135064 136923 157634 154768 146573 147654 95935 94134 301948 268761 775813 783016 234851 232463 301410 303865 360684 349389 362731 365304 374149 377767 346709 387679 811540 844422 591217 492810 323347 319854 370002 369835 382228 387701 387522 387448 427703 427214 723136 754131 41.25 67.5 2
12:58:05 2023-09-28 399585 399067 94829 95488 151182 155143 159502 159265 99935 98969 116567 121640 142947 144257 431275 459724 1188149 1168387 433323 455798 131103 116815 135913 137308 158886 155130 147114 147478 96101 94262 308719 269401 797466 783988 234815 233034 303036 302941 360938 351609 362586 364173 369907 377732 347501 385067 816294 857271 588398 491629 324631 321963 370002 369280 383214 386512 387432 387339 427021 431422 720980 755238 41.25 67.5 2
12:58:06 2023-09-28 405083 401588 95086 95653 151245 155644 160489 159587 100210 98768 117185 121673 143246 144291 429997 466905 1176369 1161625 442522 454330 131099 117225 135917 138084 159077 156563 147530 150739 96203 94743 303761 270459 777102 789841 234851 233034 300460 305795 361010 351294 364380 364720 375525 378596 345343 386544 811751 850595 587215 491629 324703 318370 372631 373052 383310 387701 387432 392103 429049 427966 726671 755774 41.25 67.6 2
12:58:07 2023-09-28 401656 400562 95187 95986 152013 156375 161090 160217 100144 99143 117280 122112 143973 145095 432236 468845 1186290 1166096 437369 454365 132220 117482 136401 138180 159494 156563 147871 150949 94482 95226 302866 270531 791405 789841 234851 232543 302751 304793 361010 351862 365005 366368 372720 378296 345379 385052 817525 849392 588398 493829 326593 320860 373183 372788 382769 388859 386853 390929 427774 427885 724429 758572 41.25 67.6 2
12:58:08 2023-09-28 405903 402989 95244 95882 152504 156688 161552 160574 100348 98834 117496 122180 144510 145232 432746 462699 1184805 1170359 442925 457070 132419 117992 136974 140871 160293 157324 148319 149520 96672 95650 303130 272098 784656 788722 234520 231984 302115 305437 361010 354889 363793 364173 375261 378596 347501 384758 813876 861323 585579 493131 327646 318887 374240 373052 385303 390124 386388 391811 428911 432567 728586 758592 41.25 67.6 2
12:58:09 2023-09-28 409421 405897 95382 96183 152965 157160 161552 161122 100348 98801 117801 122383 144406 145262 432714 471788 1183104 1166546 444132 458466 132171 117914 136879 141050 160259 157624 148493 151614 96672 95648 305683 272940 780611 793171 234851 236412 302621 306694 363566 351862 364969 365304 376124 378896 345379 386544 813913 852259 588258 494602 327147 318852 374048 371874 384051 389439 385115 393323 431070 429498 730842 761850 41.25 67.6 2
12:58:10 2023-09-28 403717 406088 95441 94099 153237 157230 162588 161525 102376 98834 117678 122248 144675 145773 437883 469913 1194637 1182165 439764 459508 133193 117881 137815 141050 161577 157614 151522 151648 94708 95942 301775 272748 793471 791523 236179 232543 303356 306730 361010 352152 364969 368386 373839 377433 347287 386250 819589 863825 589807 499256 324559 321822 376098 373206 384797 389844 387434 392066 427738 431762 721759 762244 41.25 67.5 2
12:58:11 2023-09-28 409819 406092 95567 96316 153275 157995 163164 162331 102376 99275 118004 122451 145114 145976 439197 470797 1186364 1173695 441525 459868 133536 117914 138461 141050 162016 157905 151627 151648 94773 96007 304358 273399 800327 796761 234851 236555 303320 306730 361010 354889 366928 365340 374400 376607 346978 385052 818685 859736 594035 493829 327682 320540 373226 372525 383250 391808 385151 392066 427067 431119 733596 760070 41.25 67.5 2
12:58:12 2023-09-28 408889 408658 95543 96358 153271 158216 162903 162763 100664 99724 118394 119599 145175 147032 439673 473755 1196550 1171874 442671 462614 133285 118671 137884 141710 161611 158826 150182 149138 94740 96039 307536 274950 785144 800155 234851 233197 305173 305436 362146 352117 367188 366992 372982 380065 347221 386173 820620 852295 596854 493829 327378 322884 374240 372728 384436 392203 387470 390887 430437 431458 731412 763324 41.25 67.6 2
12:58:13 2023-09-28 412884 406955 95790 96391 154154 158437 163701 162708 102583 99377 118467 122672 145922 146317 438781 469548 1193790 1180422 450654 464688 133775 119068 138770 141812 162648 159413 149017 149824 94836 96631 305620 274950 792758 793349 234477 232053 303356 306802 362181 354273 364932 367100 376124 378932 347465 384214 818685 868264 588398 497840 329577 320860 375207 373026 387639 389773 385151 393881 430078 432836 733817 762600 41.25 67.6 2
12:58:14 2023-09-28 414844 410699 96357 94207 154484 158846 163632 163126 100909 99445 118713 119436 146467 146964 442874 477859 1189808 1174514 450507 464688 133654 119102 138723 142044 162422 162218 147975 150165 94933 96664 308463 275777 789734 800091 234851 232053 302823 306802 366145 352117 367188 366146 376725 381167 345414 385902 819847 858521 589807 497840 329577 320860 377968 375006 384364 391808 385115 394549 432939 430832 737953 765024 41.25 67.6 2
12:58:15 2023-09-28 412811 409422 96318 96388 155043 158881 164296 163264 102617 99445 118864 119599 146293 146929 441800 474770 1199028 1188930 448830 463242 134196 119384 139452 138600 163204 162253 149217 150165 95030 96829 307457 275340 795273 796761 234851 232019 303320 306802 362979 353989 364711 366991 376690 378932 346978 384214 818231 871159 595330 502102 329358 321466 376192 375699 386297 389262 389362 394292 430253 433016 732402 763866 41.25 67.5 2
12:58:16 2023-09-28 414006 410060 96587 94399 155298 159103 164789 163264 102791 99587 119422 119599 147114 146964 441692 480852 1188595 1179644 451713 465079 134192 119501 139478 142381 163465 162551 149663 150963 95160 96994 309311 275731 792885 802465 234851 231764 303284 308538 364360 352117 367188 367543 377306 380065 345414 387092 818231 859736 591217 498194 329344 321573 377238 374181 384436 392119 387276 395145 432299 431119 734774 765641 41.25 67.5 2
12:58:17 2023-09-28 412520 412234 96949 94332 156086 161928 165353 163822 102791 99649 119296 119761 149524 147700 443973 478003 1201231 1194739 449441 466591 134761 119818 140260 142618 163796 162814 150385 151132 95421 97259 309293 275731 800539 800155 236179 233783 303959 309265 365886 357408 366485 369655 376546 378755 346835 385193 825689 870615 590169 503175 328414 321513 377238 376232 386569 390021 387614 394512 429991 432797 730583 765604 41.25 67.5 2
12:58:18 2023-09-28 416340 413502 96941 94271 156156 161971 165734 163822 102796 99682 119228 119843 146843 147719 446222 482553 1194888 1184693 448695 465307 134698 119749 140462 142649 164516 162779 150868 151132 95617 97260 309293 275340 808137 807058 234851 231950 304245 309629 362943 354508 368230 367507 376353 377732 345379 387642 820315 856406 587215 498194 329577 322849 377733 373514 384941 393258 387470 394512 429315 431386 741322 768900 41.25 67.5 2
12:58:19 2023-09-28 414745 414705 96884 94559 156056 162916 165444 164702 101043 99995 119491 120758 149906 148597 446927 481175 1207317 1184618 446758 469279 134664 120269 140462 139986 164537 163149 150626 151862 95617 97626 309389 278088 795869 808202 234851 232819 306070 306766 364324 354237 368752 369430 374364 380562 346420 385866 827842 860954 603906 500172 328610 324780 374346 375234 384941 393847 391305 392066 431614 431083 736833 770003 41.25 67.5 2
12:58:20 2023-09-28 419779 415106 96949 94523 156230 162786 165884 165370 102862 99990 119579 120823 147901 149278 449340 477967 1203343 1190623 453541 467748 135502 120470 140560 140151 165044 163413 151111 152106 95940 97691 312162 277226 798399 805916 234851 231984 305804 308538 364324 357232 368230 367213 375525 380054 348514 387092 824221 870109 594035 498194 331105 323507 378505 376765 387804 393981 389362 394058 429509 435466 743302 769855 41.25 67.5 2
12:58:21 2023-09-28 420594 415110 96941 94615 156052 159190 165745 165902 102866 100128 119579 121104 149905 149031 447973 482636 1208650 1182732 450503 468845 135215 120638 140661 141103 165031 159443 151111 152596 95748 97825 310316 279132 792579 809349 234851 232019 305746 306766 366262 355268 367708 366075 374435 382344 346420 386507 825652 863832 595621 497840 331450 323531 375507 376398 386713 393570 385115 392972 432939 432474 745798 770185 41.25 67.5 2
12:58:22 2023-09-28 421041 414777 97273 94551 156696 162935 166686 165671 102791 99957 119980 120855 150287 149067 450997 481872 1208211 1189181 454551 468881 135551 120638 143297 140742 165375 159443 151631 152494 96266 97925 311243 277652 803900 804739 234851 232053 304923 308538 365164 357233 365747 367220 376367 380456 347043 383686 825466 875677 591217 501032 331450 322633 377733 376765 387948 391188 388698 393697 430899 435303 741322 770003 41.25 67.5 2
12:58:23 2023-09-28 422535 418453 97273 94647 157089 158583 166418 165972 102933 99990 120063 121104 150322 149206 448957 486981 1204147 1186323 456016 468918 135375 120805 140954 141026 165344 160813 151178 153122 96266 98025 309903 278935 793690 809109 234851 232053 304586 306802 366555 355303 367708 366955 376690 381721 345343 385960 824804 861323 599618 499563 331649 323567 376035 376434 386713 393534 385115 393017 433169 432407 742617 771897 41.25 67.5 2
12:58:24 2023-09-28 423171 417376 97309 94781 157339 159359 166989 166006 102966 99957 120097 121284 150461 149241 450367 481175 1211683 1195589 455910 472309 135753 121146 143545 141026 166293 160522 151874 152982 96893 98331 311243 279874 802579 806984 234779 234019 304515 308393 365313 357879 366412 366332 375560 381607 346942 383561 825279 872886 592626 495630 330944 323794 377058 374146 387984 394160 386000 394205 429013 433016 741347 767934 41.25 67.5 2
12:58:25 2023-09-28 423924 417660 97305 94905 156875 159868 166837 166971 102791 100162 120448 121650 150495 150184 450244 486566 1211683 1185170 453232 473755 135772 123012 143572 141059 165667 161104 151874 153190 96661 98293 309903 281090 806678 811545 234520 231950 306070 306730 367107 355838 367708 366368 373839 381203 345343 385340 828004 865738 599618 498194 331215 324287 375471 376978 387042 394463 388698 391920 432759 432227 746325 774399 41.25 67.5 2
12:58:26 2023-09-28 421561 421010 97678 94909 157063 160123 167431 167006 102966 100028 120648 121617 148624 149378 454421 485503 1224367 1196439 454250 473755 135547 123166 143545 141711 165911 161172 152014 153898 96628 98562 316358 281722 807602 809349 234851 233361 304815 306694 367401 356445 366076 368355 374101 381203 346106 382982 830231 870388 599618 502934 330563 324780 375471 375798 387984 392395 387470 393312 430329 433016 737953 772481 41.25 67.5 2
12:58:27 2023-09-28 423827 420196 97613 94945 157383 160413 167339 167474 102862 100162 120500 122050 148624 149902 455765 489881 1213871 1189776 456016 474462 136275 123337 143624 141874 166875 161913 152643 154146 97024 98697 313229 281994 812635 815070 234520 231788 306235 306870 367401 356373 367708 366368 374150 383155 347728 385046 827732 865556 601047 501032 331972 322598 377625 377955 387840 393534 385115 392958 432985 432872 746127 773578 41.25 67.5 2
12:58:28 2023-09-28 422015 420192 97771 95228 157837 160123 167808 167006 102999 100128 120702 121683 150879 150184 454744 489365 1224838 1200772 455230 475806 135897 123371 143580 141974 166875 162527 152609 154502 97024 98763 315065 282157 794302 811508 234851 233197 305603 306766 367695 357483 366006 368651 374400 381203 345379 383019 829736 872654 599618 504077 330512 324780 375471 376398 389948 392395 387470 391476 431704 439676 740088 774399 41.25 67.5 2
12:58:29 2023-09-28 426333 422116 97834 95070 157717 160892 167691 170316 102895 100195 120500 122250 150738 150641 455362 491998 1215631 1189657 456952 473519 136248 123371 144087 142008 167108 162640 152854 154536 97024 98763 315065 282574 803158 817793 233866 233855 305926 306622 367516 356267 367822 366260 374221 381025 344789 384758 830231 869839 592626 499499 331450 324515 376335 377531 387278 393837 385115 392066 432939 432407 746841 776791 41.25 67.5 2
12:58:30 2023-09-28 424420 422121 97939 95066 157827 160926 167926 170351 102999 100162 120939 122082 150842 150535 456043 490609 1226651 1199736 455910 474961 136119 123461 143899 142670 166875 162658 152643 154927 97024 99176 315251 282865 794424 811508 234851 233197 305209 306694 367731 357483 366631 368615 374400 381203 345379 382675 829736 872923 604085 504077 330278 324780 375471 376134 390215 392109 389916 391185 431340 433250 741672 774602 41.25 67.5 2
12:58:31 2023-09-28 427648 423717 97813 95365 158039 161183 170536 170624 102999 100505 120737 122451 147176 151241 456725 490930 1220930 1194018 456666 478473 136713 121967 140530 142367 167694 162624 153526 154932 97591 99073 318022 282683 811764 819704 234851 232706 306717 308017 366999 356409 366904 367543 373243 380030 346016 386544 829736 866351 601082 499174 329577 324816 376636 376434 385590 394714 387578 391476 431395 430513 742727 777064 41.25 67.5 2
12:58:32 2023-09-28 424420 424052 97972 95098 160896 160926 171084 170386 102999 100333 120820 122367 147311 153644 458056 487089 1226614 1206865 450575 474996 136953 123440 144526 142008 169814 162373 153663 154180 97455 98763 315065 282230 815423 815113 234851 232053 306501 306802 364907 357771 367188 369206 372127 377433 345379 382763 834924 879044 603192 502825 329002 324780 378496 375091 387515 393391 389662 393214 428797 432711 735752 776333 41.25 67.5 2
12:58:33 2023-09-28 426224 423691 97972 95259 160852 160918 168869 167943 103033 100195 120939 122250 147574 151099 459429 490609 1216242 1196142 458645 474996 137402 123427 144632 142008 170227 162207 154193 154678 97689 99176 314370 282067 813099 818542 234685 233034 304565 308538 364360 357483 366131 367507 374400 376572 345343 385376 828491 870352 596854 499916 330058 324780 378979 374146 386405 394160 387161 394439 427859 430513 747173 773615 41.25 67.5 2
12:58:34 2023-09-28 424563 424133 98274 95195 161156 160926 171465 170386 103033 100162 120973 122451 148251 153429 456887 489400 1222665 1213221 459202 476407 137402 123680 144632 142468 170394 162692 154159 154678 97722 99202 314023 279545 811789 816273 234742 232563 304672 309702 365313 357089 367041 369655 374819 377592 346819 382836 831498 877399 599618 505976 328281 324443 378655 375798 387912 391773 387614 394182 428991 432641 737953 774200 41.25 67.5 2
12:58:35 2023-09-28 427643 424120 98450 95202 161226 160926 171621 170386 103175 100402 120973 122451 148251 153537 458174 494527 1213406 1200809 462719 477078 137368 123646 144597 142713 170157 162822 154193 155212 97755 99238 314949 281126 811675 822404 234520 232706 303356 309410 366262 355339 367414 368355 376124 377767 345388 384758 829642 865226 602477 501477 330512 323830 379015 376434 386160 394160 386889 394512 430800 430405 748562 778337 41.25 67.5 2
12:58:36 2023-09-28 424600 426519 98340 95166 161482 160926 167580 170421 103208 100162 121668 122367 148588 151099 458892 492683 1222665 1213686 463334 477859 137402 124128 141113 142761 168754 163662 154411 155108 97991 99309 316970 282284 814191 817979 234742 232706 304209 309192 365491 357232 365598 368363 375525 377697 343308 380679 833775 881086 605178 507413 331450 323567 378979 376434 387429 391223 385151 393881 430293 433232 742764 776240 41.25 67.5 2
12:58:37 2023-09-28 428786 427122 98283 95365 161303 161441 171500 170694 103208 100162 121345 122451 148862 150886 458892 498946 1220063 1196513 462261 477895 136953 123921 144597 143402 170157 163283 154052 156074 97689 99645 314164 284508 802763 819429 233424 236578 305173 306766 368249 356409 367188 365340 374400 380030 345632 382748 830231 869853 601047 503784 331824 323651 377661 378524 387150 393391 387633 391957 432759 431285 750795 778722 41.25 67.5 2
12:58:38 2023-09-28 427684 425362 98236 95522 161412 161475 171500 171004 103104 100582 121410 122484 148555 151346 459575 498946 1234045 1208425 461037 477931 137177 123921 144430 142963 170157 163835 154159 156217 97722 99680 316195 285315 805057 819123 234520 232706 305854 306730 368544 358598 365784 368651 372198 380030 344306 380679 834630 877750 598189 505617 330512 324816 376071 375869 389948 392395 387197 390262 429653 439329 743854 779276 41.25 67.5 2
12:58:39 2023-09-28 431440 426557 98244 95648 161191 162217 171500 171144 103033 100539 121345 123088 148555 154180 459647 496067 1226651 1199624 458033 477967 137471 123921 144870 143971 170535 163283 154691 155757 97989 99441 318084 284508 819514 825123 234190 232053 306321 306442 367408 357233 367709 368507 372021 378455 345803 383994 834961 866241 594165 499916 330044 324816 376672 377014 386297 394714 387506 390887 430329 430477 745930 779276 41.25 67.5 2
12:58:40 2023-09-28 428968 427818 98348 95880 161482 162251 168245 171179 103104 100539 121380 123088 148895 154288 463687 493030 1230176 1217160 457312 477967 137888 123801 145011 142938 167789 163249 155225 155177 98089 99441 316970 283503 816917 818542 234851 231367 305352 308538 365164 357519 367188 369799 372162 376572 346365 381289 834667 874470 599618 504507 329554 324816 378374 375006 387912 392430 387614 391775 427738 432407 739830 777909 41.25 67.5 2
12:58:41 2023-09-28 428289 427863 98344 95749 161521 162251 171606 171215 103175 100539 121583 123055 149031 154036 462356 501455 1226687 1206628 460058 480707 137662 124150 144905 142938 167688 164160 154983 156266 98227 99724 316035 284911 815566 823202 234706 231748 305030 306514 366555 355054 366668 369242 375016 378155 342780 383019 834667 868878 601047 505829 329577 324816 377769 377301 385518 391808 387506 391476 430971 429161 739994 777662 41.25 67.5 2
12:58:42 2023-09-28 427008 428538 98512 95555 161843 161509 168597 171039 103208 100505 121923 122886 149476 154001 463409 496031 1226687 1217791 464654 482140 138079 123990 141299 142938 167789 163870 155156 156252 98257 99815 317905 283703 820759 819465 234520 232053 304245 309192 366298 357232 364677 369242 374435 376607 345388 380715 832197 878994 608259 508745 330365 324035 378763 376291 387249 391081 387362 393734 429474 431776 743743 778448 41.25 67.5 2
12:58:43 2023-09-28 429055 429170 98818 95981 161591 162511 168363 167582 103208 100539 121753 123088 149509 152377 464137 504658 1236671 1213792 463334 483432 137750 124543 141778 143731 167456 164786 155121 156757 98257 99815 316970 285647 818436 824809 234154 232053 305209 306730 368660 356409 365230 368651 373279 378932 342852 380679 835887 873925 606809 507413 330044 324816 378374 378740 387634 391223 386889 391753 432903 430701 740591 780297 41.25 67.5 2
12:58:44 2023-09-28 430183 429852 98644 95916 161949 162251 168898 171215 103241 100436 122127 122886 149576 154001 465159 499687 1226687 1217160 466417 482894 138210 124197 141974 143532 167823 164219 155294 156400 98257 100158 316970 284508 816508 820625 233460 232543 304245 308538 367964 357807 365488 367256 374186 377292 344756 378321 832050 883009 602460 508856 331193 323567 378979 376434 387948 391223 388146 393250 429013 432407 746569 778272 41.25 67.5 2
12:58:45 2023-09-28 432873 429773 98677 95908 161878 162364 168864 167582 103241 100195 121923 122769 149542 154036 465195 502029 1224875 1203421 467151 483578 137922 124404 144976 143897 167523 164998 155121 156976 98224 100055 319028 286126 807687 826720 233060 232870 304709 306694 368544 356480 367188 365340 373314 378896 342888 380751 829772 870424 599618 505259 331920 323339 378338 378438 385303 392430 386608 391789 431650 430138 753035 781085 41.25 67.5 2
12:58:46 2023-09-28 432876 430832 98644 95880 161949 162511 168864 167732 103241 100539 121923 123088 149542 154288 466220 498982 1226687 1213686 466087 483578 138306 124266 141974 143897 167890 164883 155874 156986 98326 99924 316970 286126 816862 824261 232917 232670 304994 306550 366964 359537 367188 366403 373314 377169 346365 378285 834002 883957 606809 505976 331450 324179 378943 376470 387731 393606 387157 392066 429049 433016 751363 778567 41.25 67.5 2
12:58:47 2023-09-28 437609 431735 98609 96148 161582 163066 168630 168448 103170 100642 121753 123206 149542 154611 466220 501252 1230176 1199624 462737 483578 138114 124322 141397 143897 167823 164747 155726 157195 98290 100200 319028 285503 814872 827326 232697 231890 306070 306622 367695 356445 367708 365340 369942 377767 342925 378501 834667 872306 599618 501477 330980 324816 378505 377847 387623 394499 387707 389603 430221 430333 754682 783724 41.25 67.5 2
12:58:48 2023-09-28 436086 432836 98677 96140 158493 162919 168932 168414 103241 100539 122197 123121 149989 154575 467946 495742 1227818 1211654 465831 484911 138657 124612 142335 144130 168754 164723 156057 156986 98359 100263 319972 286126 821394 827150 233245 232053 305102 306694 364872 358562 368531 366776 372127 377593 345876 378501 832123 880510 601047 502934 330292 324780 378604 374146 387876 394714 387707 391440 426432 431083 751895 779276 41.25 67.5 2
12:58:49 2023-09-28 436987 433025 98681 96136 157718 163293 168864 168915 103246 100817 122008 123357 149955 151218 467578 501993 1233677 1207728 459480 482457 138306 124404 142171 144096 168321 165148 155983 157195 98425 100157 319028 286736 816037 829903 233388 230972 306070 306586 367107 357197 368230 368291 374185 378925 342600 382223 836259 873196 601082 502359 329934 326581 377590 377495 387679 394714 387434 390262 429509 429136 749298 782785 41.25 67.5 2
12:58:50 2023-09-28 435398 432872 98677 96471 158788 163348 169651 168813 103502 100613 122023 123225 150370 150702 468795 502839 1222554 1213611 465831 483172 138306 121303 143291 144196 168856 165148 156597 157195 98491 100024 327575 284508 825063 829315 232697 231367 303320 309410 365456 355838 367188 367213 373279 375417 342226 381522 832160 878020 601047 504434 330512 324780 379015 375798 387129 393534 385115 392936 427703 427885 751467 779082 41.25 67.5 2
12:58:51 2023-09-28 431831 433061 98677 96136 158456 163293 169401 168647 103208 100505 122093 123324 150437 150702 468610 507938 1235834 1216291 464054 485635 138306 121260 142293 144296 168739 165242 156230 157635 98458 100338 319972 287348 819074 829388 233281 231027 305030 306550 367516 355695 365339 368990 371950 377363 341708 378501 838260 873816 595445 508495 330044 324780 378338 378668 385411 391188 386853 390887 431614 427885 742764 782785 41.25 67.5 2
12:58:52 2023-09-28 433007 433129 99089 96112 159037 162884 169973 168414 103384 100505 122298 123173 150471 154540 469274 501216 1233677 1224841 470251 483888 138691 124473 143063 144196 168890 165387 156631 157195 98491 100398 320916 286126 818275 825393 233388 231890 303320 308465 366555 357483 364089 367507 373803 375977 342852 378357 834630 884314 608259 507498 330980 322813 379015 376398 387418 390594 387522 392643 431284 430170 746989 781221 41.25 67.5 2
12:58:53 2023-09-28 433820 435579 98714 96136 158742 163555 169670 168949 103312 100850 122127 123357 150471 150770 469274 508010 1244171 1223558 465978 488742 138929 121586 142902 144658 169056 165814 156210 158076 98799 100645 316001 289399 819402 827902 232697 231332 306249 305830 367659 359103 366040 367507 369871 377592 344864 377753 838855 874109 602460 507413 330512 324780 376335 376434 387659 392359 385657 387448 429013 431825 749446 783142 41.25 67.5 2
12:58:54 2023-09-28 440067 435579 98710 96436 159003 163293 169670 168949 103384 100505 122437 123324 150504 150736 468187 499001 1231925 1217160 467850 484982 140875 121510 143448 144458 169158 165427 156736 157635 98491 100477 316001 287348 817466 828911 231973 231367 304709 306802 365491 359139 367708 365268 371795 378284 344611 380541 836112 883097 605360 504324 331450 324371 378460 375091 387804 393981 387432 390850 426397 431861 757486 779053 41.25 67.5 2
12:58:55 2023-09-28 437298 437429 98714 96600 158999 163589 169803 169854 103616 100858 122089 124004 150715 151875 471946 503231 1239274 1227231 464054 484605 141229 124439 143846 144158 169896 165287 157173 157415 98899 100330 316001 286736 825236 827736 233224 229861 304923 306802 364907 357483 366040 368651 369907 376532 342816 378321 838855 874145 608259 506694 327745 324816 378907 375234 387330 392395 387161 390850 425799 430210 745203 779389 41.25 67.5 2
12:58:56 2023-09-28 437893 436503 99221 96176 159037 163328 169821 168949 103317 100505 122368 123324 150504 150976 468589 504225 1223065 1217160 467593 485359 141106 124525 143846 144258 169426 165653 156954 157442 98932 100157 310475 285720 823312 836006 232411 230850 304847 309374 365349 355981 366711 366776 373101 377521 341528 378465 833375 877203 602477 504177 330512 324551 378979 376362 387407 393258 387707 392066 427738 427952 753720 780814 41.25 67.5 2
12:58:57 2023-09-28 432949 435147 98747 96604 159037 163589 169939 169486 103279 100677 122402 123357 150504 151215 468589 510926 1241184 1220255 466417 486801 141097 124715 143647 144458 169426 165462 157173 158076 98932 100675 316001 286678 818393 829704 233224 230613 305173 306766 367659 355339 364969 368355 370979 376274 340676 378465 839451 871713 608259 507498 328819 324780 378338 378135 385247 391188 386272 392752 430078 427680 746394 783785 41.25 67.5 2
12:58:58 2023-09-28 438148 436820 98747 96440 159511 163441 170007 168949 103384 100472 124578 123324 150883 150702 468625 511071 1231925 1210081 468602 488742 138947 122012 142868 145060 169324 166237 156850 158518 99002 100712 318837 288987 817632 833632 231902 231728 303782 306536 368803 356302 366708 364649 372127 377433 341996 381663 834593 872379 608259 506694 331450 322813 377769 378135 386677 392395 385514 390887 430329 427974 758027 782821 41.25 67.5 2
12:58:59 2023-09-28 436806 435183 98747 96604 159545 163589 169939 169217 103208 100539 122573 123357 150954 151699 468625 510204 1248668 1223092 464698 486837 141045 124611 143303 144863 169309 166025 157064 160144 98932 100743 320090 287936 819520 829076 231973 230648 306070 306442 366555 358634 365781 366403 369319 375487 342888 376920 839229 885481 603906 508745 330512 324744 375928 375690 387515 392181 387633 387267 427307 430441 746275 783698 41.25 67.5 2
12:59:00 2023-09-28 440208 436052 99362 96765 159003 163658 169973 169520 103208 100927 122329 124227 151271 152437 471239 508619 1239311 1218734 464881 486693 139078 121586 143337 144863 169426 165994 157173 158407 99002 100709 324811 287936 818864 834291 232554 229897 305639 306730 367107 356409 365574 367543 369871 376012 341744 378465 838260 865456 608194 504113 329344 324816 377202 376434 384364 393606 386272 387448 427738 427214 749039 783970 41.25 67.5 2
12:59:01 2023-09-28 435434 437438 99151 96761 159540 163658 170532 169486 103384 100677 124526 123390 150988 151699 474300 505008 1239422 1229567 465026 486837 141513 124542 143803 144662 169847 165462 157503 157855 99101 100501 322816 285739 827432 828532 233224 229971 306075 308284 367704 357376 365893 368507 373957 375274 342082 380578 839340 883260 603906 508856 329052 324780 378835 377299 387258 391808 386853 393275 428777 430131 741347 779389 41.25 67.5 2
12:59:02 2023-09-28 439033 436394 99391 96666 159566 163624 170785 169486 103417 100677 122671 123390 150988 151665 472790 510204 1226687 1218519 472151 486873 141143 124577 143371 144863 169494 165959 157613 160291 99134 100812 322465 284866 827200 834561 231973 230451 302007 308538 366555 355873 366631 366368 372162 376797 340162 378393 834593 876779 603906 505976 330278 323531 379015 377000 384941 392430 387707 392103 427703 427564 751022 783649 41.25 67.5 2
12:59:03 2023-09-28 437702 436482 99561 96600 160050 163589 170785 169486 103450 100539 122878 123357 151230 151215 472827 509124 1235907 1227818 472028 486945 141242 124611 144000 145094 170334 166248 157873 158518 99341 100712 325402 288576 823896 830088 231632 230992 304341 306766 366555 357232 363830 368142 371985 376797 341432 378459 837072 888660 596759 509042 330980 322849 378943 376398 387876 390021 386334 390887 427067 430138 749039 781638 41.25 67.5 2
12:59:04 2023-09-28 441527 436736 99290 96733 159574 163624 170514 169520 103384 100539 124613 123357 151230 151354 473969 510920 1234957 1210943 473939 489736 139140 121753 143371 145368 169426 166529 157173 160619 99033 100985 323627 288486 818956 834561 230856 231367 304873 306694 368544 356445 365781 364173 369942 378623 340676 377221 834593 872923 603906 507229 332392 323507 377625 377991 386533 392252 385021 389849 429509 427707 758851 783970 41.25 67.5 2
12:59:05 2023-09-28 441471 436486 99257 96733 159578 163693 170514 169789 103384 100677 124613 123390 151237 153741 474421 504720 1237192 1221050 470548 486765 139884 121753 144034 145062 170505 166377 157648 160360 99134 100846 320916 288580 830550 833970 231216 230254 304158 306478 364360 358022 367188 365268 369907 375753 342226 377789 834667 874506 602477 504507 330512 324323 378338 374146 386749 394160 386608 390031 427373 429161 756393 780495 41.25 67.5 2
12:59:06 2023-09-28 442061 441016 99261 96793 159574 164412 170514 170092 103279 100850 124526 124137 151844 152467 473568 507949 1241184 1215021 466417 486981 141178 121586 143703 145333 170082 166564 157393 160395 99134 100846 320916 288450 823295 836930 231973 229183 304959 306406 366856 358676 366894 367256 372077 377859 340569 378321 839578 873816 606765 504287 329577 324816 377504 376434 386581 393427 385965 387411 427209 426579 751245 786522 41.25 67.5 2
12:59:07 2023-09-28 442689 441376 99462 96966 160455 164011 171344 169990 103569 100716 122434 124004 151304 153741 475618 509414 1230176 1219567 475290 490464 141473 121753 143837 144931 170658 166551 157868 160360 99373 100846 325638 286141 828514 836930 231216 229218 302363 308320 366555 357661 366076 366368 372127 376268 339374 377825 836112 875539 601047 505976 330044 323339 379015 378371 384400 392395 386608 391476 427496 426579 755247 783377 41.25 67.5 2
12:59:08 2023-09-28 438233 441011 99354 96773 159604 164412 170548 170058 103384 100850 124648 124051 151372 152573 475319 514058 1245054 1222480 470584 491230 141011 121837 143371 145840 169612 167392 157473 159408 99544 101096 321861 288270 818176 833234 231632 229684 304066 306550 368660 357197 364380 366955 369907 376607 340533 378570 839451 879264 603910 509042 330044 324551 377805 378704 386749 390057 387432 387484 429688 429161 747210 786310 41.25 67.5 2
12:59:09 2023-09-28 441854 440611 99391 96798 160343 164412 171091 170058 103417 100677 124856 123422 151507 152083 475692 509414 1239422 1224256 473436 490847 141276 121586 143837 145368 170033 166564 157868 160654 99304 100846 321861 288378 829374 829777 230497 230254 303320 306766 366555 358311 363830 364976 370979 376797 340712 377083 837340 887162 602460 508683 331215 323507 378655 378298 387659 391046 385331 390154 429493 430262 753956 785401 41.25 67.5 2
12:59:10 2023-09-28 440314 441232 99387 96798 159574 164711 170514 170599 103274 100781 124682 124137 151507 152573 475655 511901 1253613 1229539 468772 491085 141665 121920 143968 145534 170403 166925 158054 156708 99408 101125 320916 291496 826199 832018 230967 229183 305173 304864 366885 358311 364750 366368 370020 374370 341708 377350 839192 882013 611267 507498 330044 324780 376071 377299 387912 391223 387157 386722 426432 429800 749696 784043 41.25 67.6 2
12:59:11 2023-09-28 445127 439090 99346 96793 160421 164468 170938 170092 103241 100711 124769 124051 151541 152467 475692 508010 1235907 1221994 468638 491266 141507 121753 144070 145503 170574 166949 157978 160689 99678 101125 321861 288486 829880 834561 230497 229254 303320 306730 365491 359174 365784 367100 372829 375489 342010 378080 835703 883151 606809 505829 330980 324107 378194 374935 387912 393570 385514 390929 427603 429800 758544 781675 41.25 67.6 2
12:59:12 2023-09-28 439691 442034 99641 97135 160426 165120 171395 170768 103602 100922 123088 124327 151859 153000 476967 510455 1243251 1229954 472695 490174 139943 122088 144645 145296 170574 167065 158089 160689 99616 101161 323749 288049 828636 831576 231576 228901 302823 306802 365527 357519 363793 367249 371015 375739 340162 378606 838855 874181 608259 511758 329577 323567 379015 375270 386441 389748 386314 390299 425167 427934 749335 781712 41.25 67.6 2
12:59:13 2023-09-28 440980 441426 99425 96662 160600 163658 171635 169520 103450 100540 124925 123390 151994 151631 477790 514094 1231394 1218519 475559 491961 141179 121837 144287 145330 170033 167100 157868 159593 99406 101270 323984 290225 832139 838602 230391 229755 302009 306586 367516 356039 364823 365161 370979 376797 338588 376089 835616 874766 599618 507413 330512 322323 378979 377883 385518 391808 385514 390887 427810 426347 758581 784043 41.25 67.6 2
12:59:14 2023-09-28 447358 441705 99595 97172 160498 164676 171516 170633 103450 100754 123033 124037 151960 152679 477790 507913 1239422 1225482 473807 492694 141542 121920 144204 145705 170574 167370 158089 160759 99474 101125 328512 288486 827524 835744 230139 229183 303320 305866 366591 359128 365781 364173 369319 376268 341744 376245 838260 887162 603906 507413 330512 323830 378410 375869 387948 392430 385204 387484 425194 429800 757914 783017 41.25 67.6 2
12:59:15 2023-09-28 447154 442106 99396 97132 159612 165549 170819 171176 103241 100884 124769 124170 151541 153529 477114 514022 1241490 1221346 470363 494684 139856 122172 144202 145737 170979 167498 158385 157325 99545 101371 323984 291012 824134 838893 230856 228866 305640 305650 366591 356445 367188 366403 370020 376761 339684 376956 838855 874848 606809 504929 329344 324816 376636 376398 385554 393606 386936 387339 427160 426615 753605 786310 41.25 67.6 2
12:59:16 2023-09-28 441854 445009 99396 97298 160343 165240 171091 170939 103312 100927 124856 124579 151541 153452 477790 507913 1248668 1236237 470584 492694 141773 121837 144338 145840 171151 167100 160408 160724 99747 101125 324693 288414 832522 835744 231775 228437 303320 306802 365456 358081 364969 367579 369836 374066 340150 377933 841454 884473 606809 509580 328500 324672 378763 375091 386569 391081 385693 387484 427072 427885 748562 784043 41.25 67.6 2
12:59:17 2023-09-28 440148 441714 99362 97100 160343 164711 171429 170971 103683 100858 123033 124446 151893 153035 478431 517624 1249155 1224652 471551 492694 141576 122004 144204 146161 170945 167463 158089 161053 99508 101438 324938 291054 826617 837635 231216 228472 303391 306262 366591 355339 364675 366955 370020 376268 337295 376655 838852 872959 608259 504607 328646 324780 376951 376398 383824 390092 385115 387411 427067 428212 749335 786310 41.25 67.6 2
12:59:18 2023-09-28 441232 441710 99630 96798 160485 164561 171635 170599 103417 100711 124925 124051 151757 152679 476187 510956 1243288 1229954 477018 493471 141658 121920 144257 146352 170879 167370 160597 157647 99678 101125 325891 288523 831627 834818 230608 228972 302114 306514 365384 356338 362622 365126 373424 375560 339231 376779 839451 887162 606809 511758 330512 322777 378943 375869 386405 389404 385221 390611 425203 427850 749696 784007 41.25 67.6 2
12:59:19 2023-09-28 444369 444544 99603 97334 160498 165296 171736 171005 103526 100817 125065 124137 152099 153171 479827 520042 1253310 1228692 468602 495074 141902 122256 144545 145768 170963 167639 158089 158394 99441 101405 321724 293324 828762 835744 230462 228437 302999 304542 367659 358274 363793 365268 369754 376797 340126 375640 838816 874145 603910 509006 329577 323794 375507 376398 387294 390604 386334 386686 426432 427961 751579 788548 41.25 67.6 2
12:59:20 2023-09-28 449141 444648 99593 97092 160358 164906 171702 170633 103560 100850 125030 124137 152238 152747 477530 509414 1241453 1224256 474106 494090 140149 122425 144803 145904 171693 167463 158753 157392 99716 101405 328512 291494 833551 839308 229711 228402 302007 306190 367183 358418 366595 364138 370020 373754 340126 377019 836889 882013 608194 505976 330044 323531 377217 373549 385554 392395 384859 387375 423998 428897 758996 783970 41.25 67.6 2
12:59:21 2023-09-28 448182 445276 99695 97124 160652 165240 171091 171176 103384 100850 124856 124546 151994 153666 479487 514022 1245054 1224219 471923 494090 141640 122088 144338 146043 170963 167639 158089 161208 99612 101265 324938 291048 831279 838857 230462 227694 303320 305759 366520 354770 364896 366368 370020 375739 336516 379377 841690 875603 602477 507192 328738 324636 376528 375955 385486 390700 387596 389818 428546 424611 750400 786273 41.25 67.6 2
12:59:22 2023-09-28 444462 441755 99695 96798 161079 164711 171909 170599 103593 100582 123378 124194 152770 153633 480850 519969 1239836 1224262 480707 495067 141862 122593 144270 146280 170810 167639 158718 158246 99682 101405 324938 291666 825753 840675 229988 229077 302327 305759 367659 355838 364380 365953 369871 376797 337568 377350 836443 875503 597653 507413 330512 321799 378640 377531 384364 390903 383698 387484 427703 425313 760080 786310 41.25 67.6 2
12:59:23 2023-09-28 445365 441782 99630 97229 160764 165355 171907 171142 103417 100850 125065 124460 152344 153418 477638 516826 1254273 1229567 473807 492887 141778 122172 144645 145566 171116 167674 160562 157175 99645 101405 323984 293890 828156 836930 230301 228706 305640 306121 369234 358454 364235 365161 369543 376160 339983 375466 843035 881613 605360 508647 329577 324551 377697 375690 387258 390021 385477 386106 425167 430132 750758 787428 41.25 67.6 2
12:59:24 2023-09-28 447158 446848 99741 97366 160750 165516 171771 171584 102228 101028 123260 124579 152310 153734 479643 517039 1249770 1224609 471923 492851 141640 122004 144202 145937 171151 167674 160709 157534 99816 101335 324938 291712 832333 840675 230497 227729 303320 305759 366592 354770 364638 366955 370020 375739 336551 379350 840670 875467 609709 507413 328646 324780 378072 376362 383214 390604 387157 387303 425251 425016 751467 787428 41.25 67.6 2
12:59:25 2023-09-28 441588 445901 99703 97132 161172 165240 171909 170905 103417 100747 125065 124374 152517 153452 477710 513226 1247782 1236237 478372 492887 141958 122256 145103 146964 171693 167897 158940 158204 99716 101405 322805 290939 831264 836893 231005 229007 302327 306550 366298 356445 360654 367100 372639 374578 338279 375035 839451 885950 595330 510593 329788 322323 378907 375798 386713 389404 384314 387448 427675 427514 751895 784043 41.25 67.6 2
12:59:26 2023-09-28 447545 444297 99387 97626 160807 165806 171091 171721 103350 100884 124856 124890 152517 154162 477638 513226 1254310 1235321 468530 492887 142005 122172 144774 145840 171661 167639 160814 161018 99849 101335 326844 290601 836687 836416 230821 227535 302823 306694 364872 357232 363830 366403 370020 373457 338588 376209 838852 886534 606809 507462 327282 324551 378338 374146 385554 390057 387432 387375 424034 426544 747136 784043 41.25 67.6 2
12:59:27 2023-09-28 449187 446990 99630 97124 160959 165231 171909 171176 103717 100850 125065 124637 152770 153563 483248 513806 1238679 1228983 477326 496193 142297 122340 145107 146143 171661 167639 160926 161018 99849 101304 331819 289072 840368 843132 229033 227729 301655 306586 365193 355303 364932 364138 370020 373457 336516 375825 838260 874433 608259 506694 329577 323567 378979 374146 383250 391223 385168 387448 426469 424017 756356 783970 41.25 67.6 2
12:59:28 2023-09-28 441854 445692 99553 97124 160625 165240 171635 171176 103274 100850 125012 124460 153110 153559 477710 519117 1250443 1230443 475967 494348 141379 122425 144345 146074 170574 168723 158423 158776 99474 101649 324938 293242 820694 838118 230039 227729 303036 306338 367962 357197 360402 367511 369875 376761 337935 374587 841166 883064 603910 510520 329344 323567 376071 377567 386225 390926 384859 386995 427402 427276 751245 787962 41.25 67.6 2
12:59:29 2023-09-28 448883 448809 99837 97528 160857 165667 171925 171618 103502 101028 123174 124737 152382 154021 477710 518574 1248668 1227670 473131 493581 141773 122256 144769 146657 171558 168180 158753 159787 99816 101405 324938 292431 828877 841306 230104 227694 302823 305508 366555 354273 362695 366140 370020 374649 335503 377083 838852 875722 606809 509762 328646 322490 376636 377000 383179 388859 386061 387031 427067 424017 749867 788206 41.25 67.6 2
12:59:30 2023-09-28 445601 444988 99903 97124 161371 165090 172251 171208 103626 100677 125222 124170 153008 153205 481881 516749 1246896 1231740 479804 494348 142005 122340 144338 146349 171728 168286 158940 158280 100129 101405 325520 292492 848597 839308 228502 228261 303695 306225 365456 358598 362731 363047 370020 374507 341552 373602 838260 889048 603910 510305 330278 322262 377504 375270 387294 390604 383119 387339 427457 427850 758996 786310 41.25 67.6 2
12:59:31 2023-09-28 444426 448013 99732 97460 161328 165667 172251 171873 103384 100884 125065 124612 152178 153990 481881 516016 1250443 1237998 476944 494384 142139 122340 145047 146005 171661 168180 160779 157776 99849 101405 323395 292054 832223 837524 229069 227729 301410 305328 365456 356445 360582 364685 370020 373492 337059 374505 838223 884254 606809 511714 329577 322001 378943 375234 385247 387701 384895 387411 423746 425406 751895 786310 41.25 67.6 2
12:59:32 2023-09-28 447812 445649 99907 97297 161482 165090 172251 171023 103593 100505 125256 124137 153008 153069 483936 523736 1244261 1225482 481580 496897 142065 123035 145047 146343 171286 168392 160774 158447 99849 101438 325638 292672 829056 843729 229033 228437 301410 305723 367516 355873 363830 363911 368803 375739 336009 376245 837072 875603 606809 504607 330278 320504 378374 377265 384094 390057 383119 387411 427067 424722 759913 787644 41.25 67.6 2
12:59:33 2023-09-28 445187 447383 99699 97464 161147 165771 172097 171908 103417 100850 125047 124579 152551 153700 481917 524070 1254310 1229954 476981 495465 141907 122509 144639 146587 171542 168215 160702 158414 99816 101438 324580 294509 828936 837599 229069 227341 304209 302620 367964 358311 363246 367100 368583 374507 338481 373793 843634 884400 602460 511031 328965 324191 374382 375270 386713 389738 384675 387610 426143 427214 752998 787132 41.25 67.6 2
12:59:34 2023-09-28 445889 449455 99828 97330 161415 165693 172113 171618 103602 100749 125450 124737 152838 154093 482940 521385 1248875 1229917 476123 497955 141971 122425 145047 146040 171576 168439 156795 158380 99816 101438 321294 292909 833078 841306 229069 226989 301797 304828 367401 355054 360582 364685 369984 375739 334494 375108 841302 878729 605360 510593 328646 322526 376636 377531 383250 387736 385477 386178 428740 424123 751045 787368 41.25 67.6 2
12:59:35 2023-09-28 445465 445649 99907 97264 161405 165505 172251 171176 103450 100677 125169 124170 153008 153205 482976 519307 1247782 1229991 480896 495850 142005 122425 144808 146553 171661 168215 158976 158641 99991 101652 324453 293187 833187 842891 228537 227554 302185 305544 365349 358418 363793 363047 370020 374052 338374 373757 838260 885518 606809 507413 329358 322669 376708 374146 386749 391188 383119 387031 424070 427249 758264 787083 41.25 67.6 2
12:59:36 2023-09-28 447309 448009 99732 97389 161109 165505 172217 171618 103379 100850 125239 124546 152517 153700 483099 518574 1250443 1238879 479804 495850 142040 122425 144808 146349 171730 168215 160996 158414 99849 101438 328512 292845 832702 838227 228323 227729 302621 304470 365199 356159 360582 363047 370020 373492 338696 372774 837594 889299 606853 511714 329577 321799 377805 374181 385554 387701 383082 387375 426469 426244 754533 787083 41.25 67.6 2
12:59:38 2023-09-28 449719 446974 99728 97257 161371 165505 172251 171807 103379 100677 125134 124460 153008 153666 482976 525039 1246379 1224841 482195 495742 142297 122593 145112 146653 171558 168546 158976 159139 99816 101719 327111 294927 843713 846495 227580 227500 303072 304220 366591 358422 363391 364255 368907 375475 338623 375072 839451 878020 605360 507413 330044 323014 374417 376134 384058 391223 381965 387794 428704 424647 758838 788548 41.25 67.6 2
12:59:39 2023-09-28 450475 450335 99868 97423 161362 165806 172251 171873 103417 100781 125134 124612 152762 153734 483391 516749 1239422 1229567 478445 495850 142083 122425 145249 146312 172123 168723 161031 158380 100123 101438 324203 292018 839413 846124 228643 227024 302270 305400 365456 354273 363793 363882 370020 373195 334530 375676 838260 874109 609709 507413 329344 322263 378979 375834 382910 390057 384006 387411 426215 422849 758027 787428 41.25 67.6 2
12:59:40 2023-09-28 445465 449420 99870 97591 161424 166025 172662 171891 103497 100922 125344 124856 153118 154557 483892 522927 1254237 1231740 477423 495995 142580 123474 144639 146826 171542 168723 160667 159325 99749 103520 329325 295346 822023 841306 228838 226989 301339 303865 367731 357232 360618 364173 369723 375739 336551 372774 838888 882200 602460 510629 328646 323339 375243 376434 385590 387736 384859 385870 426579 425946 749732 789447 41.25 67.6 2
12:59:41 2023-09-28 452013 449831 99907 97265 161624 165806 172251 171807 103417 100711 125169 124493 153186 153734 483391 519932 1249555 1231320 479804 495923 142272 122425 145245 146587 172277 168487 160996 158447 100198 101793 324938 293529 838148 843656 228218 227201 301973 305063 365886 357054 364198 363011 369391 371783 340138 373939 839377 884774 606809 506694 328646 323529 376492 372990 384364 391223 383155 386142 423696 424682 758838 784007 41.25 67.6 2
12:59:42 2023-09-28 446981 449235 99978 97332 161658 165656 172320 171245 103822 100749 125554 124546 153220 153700 485520 516826 1250647 1236719 480390 495959 142075 122425 145043 146689 172088 168723 161066 158447 100089 101858 325891 293260 839061 841343 227580 227535 301445 304828 364907 357519 360582 364512 370020 372933 336516 371614 838855 888517 606853 510593 329088 321835 376672 374181 386441 387736 381965 386722 426469 426579 758042 787428 41.25 67.6 2
12:59:43 2023-09-28 454117 449711 99838 97332 161512 165667 172251 172029 103379 100781 125169 124579 152668 153734 484797 523036 1250045 1224149 481742 495850 142453 123355 144902 146964 172070 169124 158976 159072 100025 101790 328073 294927 832466 848009 229698 226884 303036 303509 366591 355873 363575 364882 368575 374614 335503 373939 838223 874204 605360 506694 329344 322884 374944 375306 386309 391223 382235 387647 425167 424269 759986 788287 41.25 67.6 2
12:59:44 2023-09-28 450442 449359 100075 97366 161405 165841 172251 171790 103450 100884 125134 124579 153042 153734 485177 516826 1239422 1229954 479087 495923 142040 122509 144808 146587 172243 168723 160841 158447 100089 101438 326844 292431 838280 847053 227969 226322 299620 305795 365456 354237 363598 363082 370020 372375 336548 375072 837666 880033 602460 507413 328646 320896 378374 375270 382641 389748 383155 387375 426469 422796 756835 787428 41.25 67.6 2
12:59:45 2023-09-28 449542 450774 99732 97326 161941 166060 173007 172096 103569 100749 125379 124684 153050 154024 486355 525958 1256683 1233492 478445 498801 141907 123304 144910 146515 171661 168960 160814 158953 99849 101968 326148 295346 825795 841343 228288 226287 302503 302906 367143 357268 360582 363082 367798 374030 336516 371651 838888 883515 603910 510556 328085 322586 374382 375834 385554 387736 383734 386802 425203 425349 751895 787405 41.25 67.6 2
12:59:46 2023-09-28 454016 450129 100104 97290 161454 165806 172044 171790 103379 100711 125256 124612 153289 153948 486282 519307 1248668 1231777 479804 495995 142505 122256 145313 146349 172826 168215 157822 158271 100192 101438 328631 293529 849710 845977 227828 226217 303050 304685 365627 356267 364235 365028 368691 371191 336280 374505 838855 883187 606944 507413 328646 322359 376107 374793 383107 391223 382848 385870 422661 422831 759326 786310 41.25 67.6 2
12:59:47 2023-09-28 448321 450905 100146 97358 162043 165701 172766 171568 103560 100677 123672 124446 153331 153666 486245 519446 1251332 1236931 481409 498764 142342 122593 145249 146345 172208 168723 156904 158886 100125 101719 324203 294156 836428 843095 227193 226287 302913 304293 365128 357483 360582 363998 368835 372340 336480 369452 839451 886796 603910 508251 329577 320860 376299 374110 385554 389712 381353 386106 423998 425367 764925 787988 41.25 67.6 2
12:59:48 2023-09-28 454837 450663 99732 97428 161147 166188 172217 171995 103384 100884 125222 124751 152974 154123 485975 523000 1251332 1227994 476350 499251 138491 123237 145142 146653 172105 168581 158976 158818 100368 101826 327526 294509 838944 848528 228253 225517 302185 305506 365384 354273 363793 364138 367181 372198 334459 375035 840670 875103 611159 507054 327573 323794 375471 374971 382033 390878 384859 387060 426433 422394 755683 789670 41.25 67.6 2
12:59:49 2023-09-28 452407 450169 100074 97328 162455 165859 173317 171176 103626 100505 125466 124137 153535 153666 487316 526103 1243215 1224219 482503 500792 141946 123507 145047 146515 172054 169434 161031 159393 99849 101860 325891 295411 833794 847926 227386 227061 300917 303829 366591 355303 360618 363998 369687 374614 336786 373602 838855 878089 598189 509469 330044 319983 376636 376398 383179 389404 380779 389173 427675 422800 761063 788548 41.25 67.6 2
12:59:50 2023-09-28 450512 450827 99865 97423 161629 166292 172919 172096 103755 101136 125519 124856 153331 154342 486098 525922 1260789 1236596 479427 499505 141971 123304 144975 146515 171831 169434 160996 159139 99849 101860 327231 296992 829664 843729 227580 226059 303050 302657 366298 357758 360510 363011 367138 374578 336245 369488 840996 880514 605360 510520 328145 322287 373226 375270 385211 387666 383046 386512 427373 425242 752351 787926 41.25 67.6 2
12:59:51 2023-09-28 450796 450832 99874 97432 161482 166304 172251 172303 103346 101025 125100 124870 153255 154522 486971 522964 1253613 1230443 476233 500284 142238 122796 144992 146964 172243 168723 159386 158919 100192 101719 329036 294509 836078 847926 228253 225517 301445 304930 364907 354011 360618 364173 367174 372340 336311 375035 842260 875503 606809 508856 326649 322849 375471 374146 383310 388824 385147 387077 423710 423786 753608 788474 41.25 67.6 2
12:59:52 2023-09-28 450425 450872 99941 97366 162009 166014 173144 172114 103526 100850 125134 124579 153122 154337 487662 519045 1252458 1240645 484602 500759 142040 122425 145144 146791 172243 168960 157822 159043 100192 101719 328751 294301 836777 842498 227193 226252 301979 304328 364289 355339 359388 363998 369161 371191 336786 369416 839451 889678 606853 510556 328646 320789 376636 374110 384941 387053 381353 386178 423962 424611 755070 787428 41.25 67.6 2
12:59:53 2023-09-28 454763 450832 99968 97436 161603 165771 172730 171756 103560 100677 125344 124546 153501 154055 486971 527291 1250443 1222480 477580 500737 138491 123407 145073 146722 172139 169126 157154 159215 100265 101968 328073 296544 831621 849173 226999 225902 302363 302906 368366 355838 363500 364255 366329 372898 336568 375026 838816 874433 605360 506694 328646 322813 374944 374146 383214 390878 381928 386238 426469 422536 760740 787368 41.25 67.6 2
12:59:54 2023-09-28 454452 454523 99870 97428 161654 165797 172766 172096 101319 100850 125100 124612 153467 154553 488354 521456 1241182 1231320 484602 499542 142104 123540 145073 146860 172208 169197 161031 159427 100158 101860 325891 295136 835633 847973 227580 226322 299585 303865 366292 354237 360618 363998 369723 373457 336311 373634 839451 879887 605360 509580 329577 320339 376672 375798 382069 388859 380779 386722 427373 422394 761026 788548 41.25 67.6 2
12:59:55 2023-09-28 451052 451089 99907 97432 161646 166304 172800 172131 103826 100927 123813 124790 153399 154591 488317 528301 1259591 1236596 481543 501236 142096 123474 145137 146964 172243 169256 159869 159283 100056 101860 328073 294948 833599 843619 227193 225517 302327 304281 364872 356445 360546 362750 365487 372340 335974 369416 841302 881758 602460 509762 327609 321441 373190 373847 384941 387666 382505 385344 423998 424647 753569 788288 41.25 67.6 2
12:59:56 2023-09-28 451692 451165 99865 97689 161629 166339 172286 172303 103417 100850 125187 124784 153255 154587 488354 523036 1254273 1233529 479804 500674 142005 123271 144707 146826 172088 169078 156946 158919 100158 101719 329036 294927 837953 847325 227545 225552 300952 302585 366591 354237 359967 363047 367210 373457 335836 371651 841265 881291 611267 511677 327342 321835 375471 375834 382606 386512 382812 387388 427457 423822 752351 792723 41.25 67.6 2
12:59:57 2023-09-28 452066 453224 99970 97358 162303 165863 173213 172492 103783 100644 125344 124341 153535 154055 489047 525076 1252222 1237080 482844 501028 142342 123304 145349 146481 172277 169197 157822 159173 100192 101719 329036 295001 839881 846124 226173 226094 300460 304205 364360 357232 360582 363741 367727 371747 338623 369380 839451 885542 602460 504643 328646 322059 376071 373812 385247 388824 380742 387610 423768 424726 760740 788548 41.25 67.6 2
12:59:58 2023-09-28 457182 453455 99732 97432 161371 166572 172217 172337 103312 100850 125100 124954 153361 154660 487662 526140 1253347 1227818 476981 501810 138491 123610 145511 146924 172584 168912 158040 159359 100230 101826 329036 295346 856630 851331 227510 224820 301445 302941 364360 357408 363830 363556 366036 371783 336786 373903 843634 878020 611159 507054 326613 322849 374382 374110 383201 390021 384241 386512 423962 424002 756356 789675 41.25 67.6 2
12:59:59 2023-09-28 450935 453266 100564 97391 162405 165505 173386 171721 103626 100544 125466 124203 154030 153666 486580 528410 1245054 1228032 484701 501810 142173 123540 144808 146895 172243 171879 156904 159427 100158 103591 328393 296818 834276 850179 227757 225902 302193 302445 365527 354273 360064 362971 366658 372898 335836 371614 839451 878994 605360 504607 329577 320825 374346 375270 382916 387736 378565 386512 426469 424002 761063 787926 41.25 67.6 2
13:00:00 2023-09-28 461222 453713 99907 97432 161663 166304 173370 172303 103417 100788 123672 124790 153757 154557 487184 523000 1266890 1240533 476834 501627 138682 122593 145481 146826 173067 168723 158359 159105 100330 101719 327526 294927 845930 845524 229373 224716 302079 303616 363198 356159 360546 363011 365487 369911 340772 369452 842530 887790 603910 508647 326552 323339 374346 371874 383214 387666 383969 385014 421402 422796 749076 788548 41.25 67.6 2
13:00:01 2023-09-28 450832 453713 99732 97460 161697 166339 172286 172303 103417 100850 125309 124784 153535 154729 486422 527254 1257914 1237117 477544 501810 142052 123914 144808 147509 171969 171864 161101 159936 100165 103591 329036 297029 833553 846124 226876 224855 300952 302693 366555 355303 359388 364770 366622 373230 335836 369416 841302 882013 608324 512076 327609 321799 374417 375834 384058 386512 381928 387060 427072 423894 753497 791809 41.25 67.6 2
13:00:02 2023-09-28 460668 453282 99970 97391 162043 166130 173178 172200 103640 100716 125396 124751 153535 154196 486580 522747 1254004 1236200 482881 501810 142173 123440 145339 147438 172243 169197 158107 158919 100364 101719 329036 295346 840682 846702 226139 225360 299620 302772 362979 356934 360582 363741 366658 370083 334494 369416 838816 887162 612738 507413 328414 320825 375207 372431 384094 389404 380779 387060 421402 424017 759949 787158 41.25 67.6 2
13:00:03 2023-09-28 450795 454737 99903 97432 162029 166072 173076 172029 103384 100886 125309 124579 153535 154587 486688 522227 1253613 1246416 481169 501455 142272 122593 145279 146791 172277 169078 157923 158953 100192 101719 329998 294509 842031 843729 226876 225360 299095 304328 363233 355077 358342 362757 367762 370083 335836 369488 838583 888667 612738 512582 327318 320718 376528 375699 384941 387930 381783 387536 422482 423930 751859 787428 41.25 67.6 2
13:00:04 2023-09-28 454520 453677 100217 97334 162700 165771 173352 171721 103593 100367 125835 124346 153297 154019 486616 527254 1245127 1226945 484701 501554 142040 123540 145043 146515 172243 169526 160876 159325 100089 103486 330297 297029 834879 850448 227757 225786 300952 301985 365456 354273 360546 360893 365273 372340 333947 369488 837594 878020 612738 504377 328646 320860 373226 374181 382033 388824 381453 385344 424070 424002 761100 788557 41.25 67.6 2
13:00:05 2023-09-28 454339 452887 99899 97460 161516 166628 172286 172337 103417 100858 125134 125168 153757 154557 488937 523000 1266890 1242376 477547 502374 138916 123440 146402 146791 173188 168723 158393 158809 100364 101686 328631 295136 849112 847325 226841 225666 302799 303865 362689 356146 360510 363047 365230 368979 336786 369452 843491 889048 614209 508647 324703 322849 374310 374108 383179 387666 383119 385344 421366 422430 749039 788548 41.25 67.6 2
13:00:06 2023-09-28 452223 454733 99890 97428 161654 166339 172800 172303 103346 100884 125256 124612 153535 154587 486616 528032 1260598 1237998 480318 503231 141877 123540 145249 146584 172243 171829 160070 159460 100158 103625 327165 296460 839980 846124 226173 224820 301893 303525 366269 355374 359388 363998 365558 372375 336311 371269 841265 880405 608324 511714 327147 320860 376057 374181 383250 386547 381389 385344 426469 424448 755331 791809 41.25 67.6 2
13:00:07 2023-09-28 458664 454461 100007 97358 162357 166200 173213 172165 103712 100716 125554 124618 153535 154445 486652 523000 1252074 1237117 482467 502875 142411 122730 145718 146414 173102 168723 158426 158919 100364 103415 329036 295346 845109 849847 226139 225169 299620 302941 362146 355303 360618 363484 366622 368428 336311 369488 839451 884619 591217 506694 327609 320825 374382 373579 382069 389404 378601 386512 420111 424002 758838 787428 41.25 67.6 2
13:00:08 2023-09-28 452407 454996 100074 97361 162206 165806 173352 172029 103417 100677 125344 124579 154309 154231 486724 523108 1254310 1239200 485855 502520 142471 123304 145279 146826 172312 169078 158078 159206 100192 101719 331562 295346 838425 846124 225881 224855 301090 302941 363304 355873 359388 360569 366622 370118 336311 367679 839451 888481 605360 512487 328354 320054 377433 375699 383951 387300 378420 386913 423113 427004 760005 788548 41.25 67.6 2
13:00:09 2023-09-28 459975 455001 99903 97428 161594 166456 172766 172337 103679 100781 125169 124790 153787 154587 486616 526884 1253384 1227818 478866 503231 142272 123304 145529 146826 172312 169197 157889 159460 100192 101860 329036 294641 841562 852293 226173 223469 302869 301985 363778 354237 360654 364512 364938 370118 333911 371651 840670 875539 603906 507054 324739 322323 373226 373549 380625 389439 381965 384218 423293 422810 756393 788557 41.25 67.6 2
13:00:10 2023-09-28 450904 455001 99899 97489 161658 166723 172800 172372 103241 100884 125169 124937 153791 155238 491834 524107 1259628 1246267 483601 502410 138561 123474 145652 146412 172929 169197 158717 159316 100225 101860 327165 295411 842764 846124 226173 224820 300816 305469 362979 354273 358306 362821 367432 368979 333911 369416 838816 882969 611267 512875 326649 319819 376071 372728 382033 385328 381389 387060 421402 424002 753720 787083 41.25 67.5 2
13:00:11 2023-09-28 454204 456024 99765 97760 161516 166875 172320 172337 103346 100711 125169 124612 153467 154729 486652 526140 1263567 1239200 478853 501810 142540 122509 145313 146587 173378 168723 158426 158919 100225 101438 329998 295136 844082 845506 226173 223400 299620 302549 362146 354805 359931 363047 364938 367878 333622 369119 843200 887410 611267 508647 324667 322586 374346 374108 382069 387088 383119 385344 420738 424002 750400 790348 41.25 67.6 2
13:00:12 2023-09-28 458739 456211 99874 97634 162333 166735 173213 172836 103569 100749 125519 124856 153894 154729 489478 525223 1244171 1235715 485658 502875 142238 123507 145043 146860 172105 169601 157012 159427 100192 103448 328631 295346 840734 852293 226104 224820 300028 303315 364360 352152 359967 363484 367727 370118 333514 369488 838855 878861 605360 507498 327342 320076 376107 374146 382769 387666 378565 387647 423768 422476 760080 788548 41.25 67.6 2
13:00:13 2023-09-28 458943 455640 99940 97464 161697 166374 172835 172303 103274 100711 125134 124579 153604 154308 489514 522366 1250683 1235358 482881 503231 142644 123702 146159 146312 173378 168723 158898 158919 100536 101759 327526 294374 852115 852897 227757 224473 301412 303865 364080 353210 360582 362971 365522 367843 333875 369488 838223 879439 606809 507413 327124 320611 377968 373962 383310 387595 378456 385781 419932 422630 762573 787876 41.25 67.5 2
13:00:14 2023-09-28 454642 453817 99870 97489 161663 166642 173092 173179 103384 100884 125169 125023 154030 155022 490096 528784 1257914 1240645 477616 501073 142075 123507 145077 146619 172312 172034 157889 159316 100192 103520 329998 296190 837715 847740 226139 224126 299620 302445 365491 352152 358870 363998 365266 371227 332792 369380 842567 874470 611267 511714 324775 320860 374083 374743 380928 385363 380815 385381 424034 422810 749696 789712 41.25 67.5 2
13:00:15 2023-09-28 453491 453149 100107 97261 162214 166223 173718 172029 103484 100539 125413 124374 153962 154231 492661 525849 1255715 1239687 486002 504658 139121 123440 145513 146688 172929 169399 158107 159427 100330 101719 329036 296186 843346 849173 227115 224507 299395 302445 366145 356302 359967 360893 365522 369611 335836 367162 839451 889788 602460 504607 327646 319854 374382 371910 383250 387701 378492 386240 421070 422430 758838 787428 41.25 67.6 2
13:00:16 2023-09-28 453620 454982 99907 97464 161697 166374 173076 172337 103274 100642 125169 124817 154030 154729 490971 523108 1257914 1244644 485351 501109 142272 123389 145313 146860 172346 171673 159940 159316 100431 103415 328751 295590 840194 846124 227115 224507 298433 302693 362724 353989 357767 362971 366622 368979 333875 367162 838852 888517 606853 513218 327646 319370 375507 372693 382069 384790 378528 386512 421995 424002 755783 787428 41.25 67.5 2
13:00:17 2023-09-28 458814 456924 100188 97334 162490 166665 173645 172234 103602 100716 125624 124737 154081 154591 490789 530000 1249760 1227818 483258 504658 142540 123540 145450 146550 172312 171864 158764 159801 100192 103625 324663 296268 857591 852897 227115 223503 302057 302880 363814 354543 360546 360893 363335 370153 333875 368824 839843 874109 611267 506694 327147 320860 372667 373026 380928 387771 378528 383873 423926 423406 762365 788557 41.25 67.5 2
13:00:18 2023-09-28 457645 454298 99936 97428 161663 166607 173076 172337 103274 100886 125256 124612 153467 154764 490971 528410 1244261 1233566 485241 501073 142075 123422 145793 146860 172277 169078 157856 159427 100364 103415 327797 295346 844688 852897 227115 223503 297738 302977 363814 351927 359424 362971 366622 369014 332288 369416 836143 874433 609795 504643 324775 318639 377968 376232 382623 387930 378420 386913 423077 421335 760592 788437 41.25 67.5 2
13:00:19 2023-09-28 454044 457577 99874 97399 161663 166421 173041 172851 103431 100783 125274 124751 153996 154975 489478 533672 1260598 1239762 481785 503035 142281 123507 145249 146515 172277 169434 157889 159883 100158 101931 331269 296685 835585 848528 227435 223434 300460 302415 363778 355303 358811 362971 363038 370048 333875 367126 841897 882969 602460 510520 326577 320789 374240 372954 383179 385902 378565 382950 423257 424002 754103 787926 41.25 67.5 2
13:00:20 2023-09-28 458814 454490 99870 97464 161386 166723 172766 173128 103208 100850 125187 124990 153569 154798 489478 529158 1257914 1238879 477580 503944 142272 123507 145279 146860 173067 169434 158359 159427 100158 101719 329036 296607 840214 850412 227757 223434 299305 301950 363778 354639 361556 363780 364654 369911 331605 369271 844234 877874 603910 512487 327078 320646 376098 374039 382228 385293 380779 384742 423746 420814 752537 788557 41.25 67.5 2
13:00:21 2023-09-28 454583 457504 100179 97336 162180 166304 173628 172303 103789 100505 125431 124546 154244 154445 491665 527664 1256749 1239163 487602 501778 142475 123507 146164 146515 173067 169197 158393 159427 100364 103486 330180 296049 842619 848528 225837 224629 300991 303740 363516 355339 358306 360785 365487 368943 333839 366826 839451 889421 608324 510556 327646 319335 374310 371874 383179 386172 377320 385344 421402 424147 761278 788548 41.25 67.5 2
13:00:22 2023-09-28 460124 454526 100150 97597 162200 166559 173385 172989 103569 100716 125554 124890 154073 154626 490789 532162 1254273 1231320 481481 503300 138491 123847 145245 146826 172792 169197 158650 159292 100402 101860 330657 295579 840350 854712 227596 223365 299620 301491 363233 353918 360546 363730 363264 368979 333496 369380 840670 876979 602460 506694 324667 320540 374240 372396 382228 387666 378601 382987 422292 421550 757914 788288 41.25 67.5 2
13:00:23 2023-09-28 457582 454561 100103 97522 162582 165771 173905 171721 103417 100195 125553 124170 154351 154089 490971 530373 1248668 1229567 488331 501814 142238 123474 145144 147304 172277 172034 157856 159460 100192 103591 338085 297356 843180 854106 225837 223469 300877 302451 364033 353175 359352 360459 363299 370048 332792 368197 838816 880039 614209 507413 327646 319819 374240 376195 383201 387930 380028 382841 423113 422594 764435 792723 41.25 67.5 2
13:00:24 2023-09-28 465397 458550 99937 97423 161629 166875 172286 173146 103421 100716 125309 124751 153996 154695 490935 527373 1268658 1241881 479804 501814 142640 123271 145515 146346 173378 169197 158788 158919 100433 101649 329998 295346 845541 847936 227435 222711 299340 304424 363822 354237 359352 363998 363299 367260 333514 367938 843127 889048 611267 509006 324138 322190 373750 373579 383310 385902 381622 384145 422153 423406 750933 788548 41.25 67.5 2
13:00:25 2023-09-28 454911 455912 99903 97489 161654 166607 173076 173092 103384 100677 125187 124784 153996 154764 490935 533672 1260598 1239762 481785 503300 142203 123947 144774 147304 172088 172105 157221 159970 99849 103768 334792 297392 832020 847973 227115 223400 300452 302880 364360 354202 357731 362971 364142 369871 335215 368981 843035 885518 605360 511531 324523 322528 374203 376232 381998 384989 378492 383837 423601 423858 751101 788521 41.25 67.5 2
13:00:26 2023-09-28 460241 454561 99976 97526 162078 166339 173352 172303 103279 100505 125222 124579 153825 154445 491665 527291 1254273 1237117 484664 501425 142540 123101 145616 146791 173343 169078 158426 158919 100330 101719 329998 295092 847282 852293 225837 223400 298642 302880 363053 353635 359931 360821 364100 366421 333803 368233 839451 884115 614209 507054 324739 319854 373226 372525 382769 387630 378190 384145 418167 422143 760488 788206 41.25 67.5 2
13:00:27 2023-09-28 458294 456558 99736 97456 162226 166979 173109 173525 103544 100716 125344 124890 153894 155485 490789 530364 1257766 1237080 477616 501850 142485 123271 145754 146412 172792 169434 159904 159427 100158 101719 329036 295435 841287 850448 227435 223210 298607 303469 363233 353888 357193 362971 363299 368650 331426 367679 841302 878093 603910 511677 324667 320597 373190 373514 381958 384148 378565 383837 423696 420259 751467 788557 41.25 67.5 2
13:00:28 2023-09-28 459773 456655 99724 97456 161396 166840 172800 172887 103208 100677 125134 124956 153996 154729 490242 528439 1257914 1231702 477544 502946 142272 123389 145060 147373 172312 169197 158107 159393 100158 102000 332241 295363 845594 854106 227435 222711 299060 302990 364852 353888 359388 363741 363009 367878 331749 369380 842530 875503 606809 507413 325939 320339 374240 371839 378718 387894 380525 383544 421115 420080 759792 790794 41.25 67.5 2
13:00:29 2023-09-28 456170 458541 100154 97362 162268 166304 173317 172337 103350 100539 125134 124790 154107 154729 492434 526103 1257914 1249896 487183 501850 142272 123304 145245 146826 172312 171673 158141 159283 100192 101719 331923 296186 856010 848256 225837 223434 297847 301738 364594 353140 356965 360785 364938 367551 332486 368156 837594 888481 603910 511714 326868 318335 374346 374108 381462 385751 377018 384762 420075 423406 755683 787988 41.25 67.5 2
13:00:30 2023-09-28 458618 457236 99839 97428 161658 166875 173007 173128 103175 100850 123119 124990 153535 155229 491702 526103 1260771 1249970 481169 501886 142272 123507 145450 146481 173102 169197 158393 159393 100192 101719 330961 295420 855698 846702 227115 222711 297495 303740 364080 352152 356942 363484 364938 369579 332504 369841 843560 884145 608324 511930 324523 318710 376365 373470 383310 386494 378492 385308 418861 422440 754388 788206 41.25 67.5 2
13:00:31 2023-09-28 459239 455881 100107 97096 162587 165667 173905 171756 103526 100333 125344 124170 154278 154231 494368 532013 1248668 1231320 489024 503300 142284 123540 145043 147304 172277 171829 158107 159936 100267 103553 329325 297428 837667 852897 225837 223434 301156 300120 363233 354889 358019 359626 363299 369529 331749 367126 839451 879264 602460 504607 327111 318852 373975 372693 382228 385902 376152 382987 422292 421514 762179 788521 41.25 67.5 2
13:00:32 2023-09-28 460959 456549 99870 97261 161697 167036 173076 172337 103279 100677 125134 124665 153825 154987 492470 527664 1245127 1235358 488567 505622 142139 123507 145043 146860 172277 169197 157856 159427 100192 101719 328393 295579 838876 855794 226918 225220 297667 301808 365110 353816 360824 360605 367142 369911 332553 367643 838855 878020 614209 510045 326577 317818 374346 372954 381689 387858 379500 385344 422625 420223 761026 787368 41.25 67.5 2
13:00:33 2023-09-28 456243 459910 99770 97432 162033 166723 173076 172337 103208 100505 125222 124751 153996 154729 492434 532085 1263530 1240645 483258 504828 142173 123507 145279 146826 172312 169434 158393 159460 100192 103448 331269 297428 839683 847973 225837 223055 299549 301170 364080 357138 357229 360857 361129 367843 333767 368156 843834 887162 599560 509762 324667 320564 373183 373839 380928 384720 380643 381542 422153 422486 754527 790423 41.25 67.5 2
13:00:34 2023-09-28 461295 457093 99945 97354 162039 166720 173213 172337 103317 100677 125222 124784 153650 155134 492288 523108 1252458 1237117 485511 505365 142475 122763 145450 146277 173222 169197 158393 159283 100433 101438 329704 295210 848491 855318 225837 225031 297955 303740 363053 353888 358342 360821 364391 365620 330978 368233 836411 874181 596759 507229 324703 318887 374382 373052 381150 385902 380336 384762 418825 419008 759659 787988 41.25 67.5 2
13:00:35 2023-09-28 461226 456593 99765 97261 161697 166339 173076 172337 103208 100505 125134 124546 154278 155225 492470 528410 1254347 1238879 486112 506017 142540 122509 145709 146964 173343 168723 158898 159173 100225 101719 327526 295156 855376 852897 225837 225082 297738 302990 363053 353175 359388 360785 365622 365620 332756 370178 839229 885758 611703 508584 324559 319452 375300 371818 382156 387930 380221 382987 417545 421182 760488 787169 41.25 67.5 2
13:00:36 2023-09-28 459975 462223 99865 97423 161663 166875 172800 173196 103544 100819 125222 124990 154030 155229 492434 528846 1259333 1238879 481445 504081 142272 123507 145279 147528 172826 171829 158426 159460 100192 101860 334913 296627 856265 852897 225837 227148 300028 301033 362943 351898 356155 360893 362720 367843 329711 369350 841302 879264 605360 510593 324367 318923 374240 372954 381150 385751 378456 382987 422328 421633 750674 788557 41.25 67.5 2
13:00:37 2023-09-28 468402 457299 99728 97464 161629 166875 172800 173162 103175 100677 125100 124956 154030 154798 492470 530409 1259703 1233529 477616 504828 142272 123507 145349 146515 172826 169197 158393 159427 100192 101719 329036 296420 841170 855794 227435 224363 300270 302305 364339 353780 360824 360749 364332 369391 329604 370519 841265 875567 596759 508856 324223 320303 374692 373579 378970 384183 378528 382388 420111 419995 751895 787962 41.25 67.5 2
13:00:38 2023-09-28 455558 459054 99903 97294 162501 166339 173386 172303 103208 100505 125134 124579 154030 154729 493939 528784 1257914 1245530 488294 503300 142272 123304 145178 146826 172312 169197 159940 159173 100192 101719 333213 295259 842575 849209 225462 223400 297955 300787 363566 353670 359036 359698 363845 366747 331749 367114 839451 888517 602440 510629 324451 318335 373226 373579 380928 384148 376152 383852 422153 422486 758285 788437 41.25 67.5 2
13:00:39 2023-09-28 463808 457129 99945 97366 162039 166432 173213 172714 103317 100505 125134 124579 154030 154729 492324 531869 1257914 1231320 482503 507529 138752 123507 145060 147373 172312 169197 158283 159460 100089 101860 330297 299031 841925 856531 225837 226953 300452 302133 364779 354889 359388 360821 361093 366747 331211 369841 841302 876742 611267 506694 324138 320339 373934 373579 381150 386477 378528 381797 420111 421285 756393 788521 41.25 67.5 2
13:00:40 2023-09-28 460954 456942 100009 97132 162327 166304 173386 172183 103503 100162 125378 124170 154278 154196 493939 532085 1250375 1227818 488331 504864 142173 123422 145275 146860 172312 169197 158107 159460 100192 101719 330657 297464 843839 856531 225519 227255 298642 299210 362972 354639 358306 359373 361093 367878 331211 366568 841690 880327 611267 506832 324559 319452 373675 374108 381886 387930 379563 381076 420075 420223 760629 788557 41.25 67.5 2
13:00:41 2023-09-28 459975 458475 99803 97456 161781 167179 172251 173318 101771 100788 125012 124990 153723 155623 493939 528410 1263567 1248192 480354 504081 142454 123304 145450 146243 173102 169078 158426 159427 100364 101438 330961 296260 848413 848009 227435 223768 297919 302880 363053 354889 357193 360929 363009 367576 331247 368156 838852 883593 609060 510556 323119 318370 373226 372000 382228 385209 378492 383873 417545 420259 751467 787428 41.25 67.5 2
13:00:42 2023-09-28 463167 458664 99903 97361 161663 166607 173076 172887 103208 100436 125134 124612 154064 154764 492470 528475 1268962 1242838 481141 504472 142342 122763 145305 146964 173378 169078 159190 159173 100433 101438 331923 294948 848113 851690 225765 223468 300452 303635 362835 355391 359801 362595 364075 367468 331605 368009 844234 886952 609795 508251 322665 320357 374203 371963 382228 384183 378601 382373 419770 421478 750400 788206 41.25 67.5 2
13:00:43 2023-09-28 459485 459769 99890 97257 161654 166723 173352 172337 103175 100436 125169 124612 154030 154729 494325 529158 1248668 1236237 489024 504472 142040 123507 144842 146860 172277 171793 157789 159460 100158 103415 331803 296448 845055 855318 225837 223055 297739 302024 362146 351898 357193 359662 363299 367586 329746 368716 838260 878020 605360 504607 324703 319389 372667 372396 381150 384183 377950 383602 421115 419642 764397 790083 41.25 67.5 2
13:00:44 2023-09-28 459908 458270 99765 97361 161663 166723 173352 172905 103208 100539 125134 124579 154030 154729 495062 527337 1253384 1238879 485424 504081 142277 123440 145754 146309 173135 169292 158831 159393 100263 101686 330961 296260 853345 856531 225801 224241 297955 302357 363053 351898 359982 360097 363299 367834 329461 366832 838533 882457 609795 507413 324367 318626 373750 373052 378970 384720 377320 384145 419848 418349 758581 788548 41.25 67.5 2
13:00:45 2023-09-28 456857 458628 99765 97460 161663 166723 172800 172406 103104 100195 125100 124921 154030 154764 493975 535204 1259877 1240645 483979 504864 142040 123829 144808 147304 172277 169566 157288 159494 99882 103448 327526 299219 836573 850941 225837 226953 297703 298930 362181 353175 358527 360241 360841 367878 331749 366521 841338 887406 608324 512852 325939 318746 372884 374108 382478 385644 379563 380502 420595 421370 753459 790309 41.25 67.5 2
13:00:46 2023-09-28 462329 458628 99876 97366 161697 166339 173352 172372 103137 100195 125379 124579 154278 154764 494675 527664 1254310 1236195 486185 504828 142606 122509 145614 146792 173775 168723 158932 158953 100536 101718 332241 295544 850202 855318 225678 226829 297955 302990 361010 351898 358306 359698 361164 365772 329746 366832 837594 880732 612738 506694 325013 318299 375035 369871 379006 385328 376224 382987 416340 418678 760740 787428 41.25 67.5 2
13:00:47 2023-09-28 461163 458301 99630 97124 161697 165876 173405 172372 103208 100195 125134 124460 154313 154695 492142 528882 1254347 1238879 488331 504864 142272 122509 145144 146689 172826 168960 158393 159206 100192 103415 332241 295502 846000 852897 225202 226989 299351 302451 360758 355318 360056 359266 364075 366730 331605 368009 839377 884437 611267 506694 325665 317889 374240 369691 381616 385328 375887 381542 415686 420008 761063 786310 41.25 67.5 2
13:00:48 2023-09-28 458444 459845 99903 97464 161420 166607 172799 172887 103033 100539 124925 124612 153889 154798 494325 530445 1259703 1240645 482881 504864 142083 123304 145249 146515 173102 171673 158141 159316 99882 101719 329036 296059 845039 852897 225837 223454 297919 301061 362146 351862 358020 360821 361129 366782 328715 367895 840707 879351 608324 510593 323610 318370 373711 371874 379006 384668 377356 381797 421070 418973 751097 791846 41.25 67.5 2
13:00:49 2023-09-28 462587 460026 99868 97456 161405 166875 172286 172921 102962 100539 124925 124784 153604 155299 493939 532013 1260598 1237998 481822 504900 142075 123540 145210 147373 173100 169292 158326 159359 100230 101826 332241 298299 845985 856531 225837 223611 299605 302133 363566 351862 356155 360857 363452 365655 328414 366574 841338 876150 595330 508251 322665 318887 373711 373052 378970 385751 378190 381563 418825 417727 753459 788521 41.25 67.5 2
13:00:50 2023-09-28 456962 460035 99928 97124 162206 166223 173784 172337 103208 100195 125134 124493 154278 154729 495881 528475 1257914 1244644 490415 504864 142272 123422 145178 146826 172346 171708 158359 159460 100295 103415 337337 296448 859036 850448 225043 227184 297775 300155 363053 353175 358020 358616 362212 365620 331247 364859 839451 883519 606853 512487 324415 319389 374733 372943 383039 385680 377913 382264 420959 421335 758884 788548 41.25 67.5 2
13:00:51 2023-09-28 463705 460826 99728 97257 161594 166607 173076 172406 103208 100228 125134 124790 154176 154764 493975 532121 1257914 1229954 482539 504936 142208 123422 145043 146619 172826 171829 158141 159460 100192 103415 332241 297464 844148 854597 225678 223140 297738 301170 363566 354225 358306 360785 360518 365655 329746 366574 842530 875539 609709 506335 322665 319370 373183 373047 379006 385328 377888 378506 418825 417762 756430 788557 41.25 67.5 2
13:00:52 2023-09-28 461259 459733 99976 97100 162440 166270 173905 172268 103384 100335 125344 124137 154493 154411 496152 535168 1250008 1233529 486593 504864 142104 123507 144774 146860 172277 172070 157789 159494 100056 102001 334913 297464 836808 856531 224533 222367 297739 302024 365037 353903 359361 358113 364590 369911 329568 368009 839105 879081 605360 510305 324631 316929 373183 373843 380860 386223 377414 381185 420738 418937 764360 791921 41.25 67.5 2
13:00:53 2023-09-28 459920 459841 99865 97357 161658 166568 173162 172372 103175 100402 125274 124546 153996 155225 494638 532049 1270767 1245492 481033 504670 142540 123389 145616 146791 173343 169078 158393 159077 100330 101719 332241 297146 848803 851690 225519 222984 297738 299210 361010 354639 359036 360713 359720 366801 331211 366485 842494 889048 608324 508251 322593 319819 373147 369799 381958 385751 377888 378434 416304 420223 751467 790046 41.25 67.5 2
13:00:54 2023-09-28 458487 460021 99732 97324 162166 166304 173317 172372 103104 100195 125100 124546 154030 154729 495376 537513 1263457 1240645 486112 504936 142203 123540 144774 146860 172243 169530 159869 159801 100165 101968 332564 299993 846391 852150 225058 223540 300028 300745 364594 354889 358020 359626 361006 369391 330710 365339 841897 883921 606301 512487 325550 317889 372095 373052 382228 385209 376152 378398 418825 420850 754103 788521 41.25 67.5 2
13:00:55 2023-09-28 465054 459634 99703 97265 161697 166339 173352 172303 103507 100162 125274 124546 154278 154626 495449 528410 1254075 1239762 488294 504900 142540 122593 146192 146005 173378 168723 158898 158886 100502 101405 332241 295056 857863 856531 225202 223140 297955 303362 360745 351862 357193 359121 361058 365701 329177 368967 839451 883515 612738 507413 325707 320294 375264 369510 378790 387384 378487 381651 418512 418136 761709 787243 41.25 67.5 2
13:00:56 2023-09-28 461554 459805 99728 97357 162176 166304 173352 172610 103208 100162 125222 124170 154278 154488 496562 532623 1259370 1240570 489993 504756 142401 123474 145176 146653 172894 169363 158393 159393 100158 101719 332241 296919 847310 855318 224813 223140 297955 302024 360758 353670 357193 358256 361058 366801 331193 365930 839451 887162 609795 507413 324367 320024 373711 369799 382228 384720 377950 381491 418367 420259 760554 786869 41.25 67.5 2
13:00:57 2023-09-28 465506 460066 99630 97689 161629 166875 172286 173128 103070 100472 125100 124956 153996 155229 495413 532013 1261494 1238879 482844 504900 142182 123507 145249 146481 172792 169197 158393 159460 100158 101719 327655 296894 842575 855318 225837 223140 298027 301061 363053 351537 358815 360533 363709 367798 330489 368605 844234 876114 596759 510305 324551 318299 373183 372525 378329 384668 380103 380611 418131 416450 753720 789447 41.25 67.5 2
13:00:58 2023-09-28 457513 459710 99865 97092 162137 165797 173352 172183 103141 100162 125309 124341 154278 154695 496856 529627 1257914 1246416 491112 504900 142272 123507 145043 146791 172312 169197 158250 159427 100158 101719 329637 296448 849286 851690 224533 223768 297919 301170 363053 354889 357766 357968 361129 367317 329711 364787 839451 888481 605382 510556 324631 319352 373975 372788 382228 385209 377414 381797 419624 420850 759659 788548 41.25 67.5 2
13:00:59 2023-09-28 460246 460143 99699 97432 161629 166723 172800 173216 102966 100505 125012 124784 154030 155446 496152 528975 1262597 1248446 489024 504900 142238 123662 145110 146791 172792 169197 158797 159325 100267 101793 332241 297875 847047 852150 224900 223768 297919 300630 362688 353780 356645 358544 362177 366801 329234 365379 839451 888517 602440 511714 325476 318938 373711 369871 381150 383482 377414 381833 416924 419008 756319 788548 41.25 67.5 2
13:01:00 2023-09-28 463854 460030 99736 97265 161697 166072 173352 172337 103208 100162 125309 124510 154386 154695 496856 536754 1254310 1229567 486875 504936 142040 123304 144908 147024 172792 168912 159645 159427 100089 101719 331269 299509 845159 857637 224533 223140 299641 300629 363053 351862 357193 358544 361006 367834 329177 366521 838816 880039 609795 505976 322629 320975 371877 372797 378718 387930 378450 378254 418389 418171 760629 793049 41.25 67.5 2
13:01:01 2023-09-28 455795 459805 100079 96793 162435 165621 173905 171756 103208 100128 125222 124104 154527 154231 496856 536427 1252720 1240131 491774 504792 142233 123474 144940 146688 172174 169673 158074 159393 100056 101719 332241 297392 841586 857476 224864 223768 297709 299175 363822 351537 359274 357466 361164 366456 328184 367078 838260 878020 601010 508856 324631 315903 373711 373579 378970 385480 376346 381258 419450 417691 761562 787368 41.25 67.5 2
13:01:02 2023-09-28 460062 460107 99670 97265 161907 166397 173109 172372 103175 100436 125100 124579 153795 154695 496152 536754 1269864 1242801 483295 504972 142272 123422 145144 146826 172826 171793 158426 159427 100192 101719 331269 297464 858870 852293 225043 222827 300028 300320 361010 354639 358270 359375 360754 366515 330567 364714 844234 889792 608324 510305 325665 318710 372095 369727 381150 385209 375887 380753 419031 420187 750795 788548 41.25 67.5 2
13:01:03 2023-09-28 458943 459737 99841 97334 162200 166559 173786 172749 103359 100371 125344 124856 154356 155732 497156 538201 1261628 1239200 486149 504972 140647 123540 144774 146826 172243 172105 160989 160056 100058 103591 330657 300066 833668 852293 225043 223140 297444 300108 364080 354388 357476 359121 359979 369017 329675 364787 838852 879163 605382 510556 322665 316929 370002 373579 381689 384668 375587 378168 418861 419928 752886 788557 41.25 67.5 2
13:01:04 2023-09-28 464360 460062 99728 97100 162033 166339 173352 172372 103104 100162 125134 124341 154278 154729 496856 528067 1257914 1240645 489024 504936 142644 122425 145855 146005 173952 168960 158932 158953 100440 101826 333251 298374 858361 857748 224389 223105 298027 300915 360794 351429 360019 358508 360518 365188 329213 367078 839690 880405 608324 506694 322665 316894 373038 369294 378934 384183 377414 378470 417404 417691 762907 787428 41.25 67.5 2
13:01:05 2023-09-28 459126 460138 99562 97298 161663 166723 172800 172372 102999 100505 125100 124612 154030 155229 496856 532085 1259840 1240645 484664 507829 142075 123389 145009 146791 172312 171793 158107 159427 100261 101719 329036 297356 863834 854106 225202 222827 297955 299139 363822 351825 356971 359662 360014 367834 327158 365966 840670 879887 606853 510593 322593 316929 372620 373925 378646 383232 378376 378290 419637 417221 751430 792157 41.25 67.5 2
13:01:06 2023-09-28 464994 463495 99387 97357 161474 166875 172286 173162 102966 100505 125065 124784 154030 155545 495449 532085 1263866 1238324 485293 508961 142401 123440 145176 146688 172929 169518 159833 159926 100196 101719 331923 297248 843301 855805 225498 222578 297739 299139 361010 351294 358527 360605 359755 366801 327194 367895 841265 875503 605360 508856 321616 317853 372095 371701 377724 384668 376188 378434 417252 416123 751208 787926 41.25 67.5 2
13:01:07 2023-09-28 458325 460138 99736 97132 161692 166304 173352 172337 103104 100162 125134 124374 154420 154729 496856 530409 1259804 1249080 490110 507865 142272 123304 145245 146826 172826 171793 158393 159460 100158 101438 330657 298724 843747 852897 224182 223140 297919 299175 361010 353888 356971 358005 364296 366551 331427 363430 839414 891571 612868 510447 326163 318938 373985 371782 381958 384362 376310 380683 416340 422084 759659 788548 41.25 67.5 2
13:01:08 2023-09-28 459652 462778 99732 97597 162200 166629 173109 173196 101635 100544 125100 124890 154141 155628 497487 531409 1266616 1250221 490415 507865 142822 123696 145628 146791 172792 169197 158393 159427 100158 101686 343538 296901 849515 851690 224569 223140 297500 299210 361010 351898 355889 358292 361129 365772 328715 364565 838852 888481 608324 511714 324102 315903 373711 369835 379006 383482 377147 381527 416340 418643 756356 788548 41.25 67.5 2
13:01:09 2023-09-28 463910 460066 99753 97092 161697 166339 173352 172303 103175 100162 125082 124341 154497 154729 497561 537893 1254347 1231320 488036 507901 142075 123422 145249 146515 172277 171793 158141 159460 99849 101968 334527 300508 841990 861410 224103 222721 297865 299570 363529 351717 359764 357861 361006 367317 328449 365966 838852 880579 599016 506335 322629 318335 370002 372525 378826 384183 377414 378362 417580 417691 758838 788557 41.25 67.5 2
13:01:10 2023-09-28 463341 462773 99387 97456 161366 166910 172286 173438 103189 100677 124891 125023 154030 155732 496856 528918 1268689 1250258 487529 505008 142307 123422 145837 146826 173067 171708 158426 159427 100192 101719 330961 296483 853231 851690 224885 222827 297081 301524 361010 351898 356682 359662 361093 365736 328449 365412 838852 884619 608324 512113 322366 316381 373975 369835 378682 383197 378376 381542 419473 418171 753608 787876 41.25 67.5 2
13:01:11 2023-09-28 462866 463431 99358 97423 161508 167295 172286 173437 102895 100539 124891 124990 153569 155766 496856 531262 1267160 1253098 485293 507611 138873 123355 145412 146688 173239 169126 158797 159359 100402 101686 334185 295995 858694 852897 225360 222578 297919 302451 360902 351898 357766 360495 363048 365188 330489 364823 838888 887162 608324 510520 322942 319120 373711 369763 378970 383213 376188 380683 417740 417727 751467 787988 41.25 67.5 2
13:01:12 2023-09-28 463341 460174 99728 97368 162440 165806 173905 172149 103033 100162 125012 124493 154527 154764 497561 536339 1250443 1237117 490876 504972 141976 123507 145047 146550 172277 172070 157680 159494 99849 101719 331269 297212 840773 855805 223167 223140 297919 299265 363822 351862 358020 356427 362903 368208 329262 365379 839377 878055 609795 508856 324451 318487 372847 373506 378754 385209 375474 378434 418861 417070 765083 790608 41.25 67.5 2
13:01:13 2023-09-28 465506 462782 99736 97360 162230 166594 173144 172645 101738 100062 125310 124446 154390 154695 498230 531409 1251258 1240645 489609 504936 142173 122796 145339 147373 173222 169197 158393 159427 100192 101719 329998 296613 843501 857089 224182 222515 296246 301280 361010 351294 358020 358040 361129 366544 326700 365966 838260 878129 608324 507413 322629 315427 373711 372525 377760 384668 377147 381833 418167 415867 760740 787169 41.25 67.5 2
13:01:14 2023-09-28 460241 462768 99626 97124 161697 166607 173076 172372 103033 100195 125012 124579 154244 154764 496856 536192 1263530 1242801 488294 509374 142139 123507 145043 146860 172826 171829 158107 159460 99882 101719 334428 300806 847759 853362 224246 222373 297667 299860 363016 354602 357293 358401 360536 367798 329408 363720 843761 884619 605360 509653 322366 319352 370002 372000 380933 383410 377414 377757 419291 419008 754533 788557 41.25 67.5 2
13:01:15 2023-09-28 465396 462778 99736 97264 161697 166607 173352 172372 103033 100162 124960 124493 154278 154764 494824 528067 1254347 1238879 488677 507865 142208 122509 145178 146826 173222 169197 158426 159173 100192 101438 331923 295543 847138 857125 224375 222515 297081 301597 361010 351294 358020 358040 361129 365188 328477 367078 836411 880327 611267 507413 322629 316894 374240 369835 377760 384959 377194 381578 418403 416309 759009 790460 41.25 67.5 2
13:01:16 2023-09-28 464665 460174 99703 97126 161692 165990 173352 172062 103033 100162 125047 124374 154420 154729 497561 530445 1257914 1241016 490230 509083 139064 123407 145513 146450 173515 169161 159084 159359 100196 101826 330657 297320 853150 857013 223831 222515 297955 300775 360938 351898 358782 356427 359727 364462 330994 364896 839451 885518 611267 506694 322665 316381 372095 369170 378970 385751 376880 378434 415056 417762 760524 788206 41.25 67.5 2
13:01:17 2023-09-28 464762 463754 99557 97428 161663 166723 172835 172975 102928 100195 124891 124612 154064 155480 496856 531833 1259877 1239200 484701 508619 142041 123304 145249 146379 173102 169197 158393 159427 100089 101438 327655 297104 862314 855318 224533 222359 298027 300828 361010 350728 356682 359156 361006 365772 328992 366228 843560 878011 608324 510411 323172 317967 372584 372344 377315 382766 378218 378398 418598 415179 753184 791921 41.25 67.5 2
13:01:18 2023-09-28 466833 462778 99425 97261 161629 166758 173074 173196 101564 100443 123119 124684 154141 155628 498267 534987 1261457 1238362 483113 507865 142235 122593 145249 146277 172843 169197 158393 159460 100089 101718 332241 299438 864373 855805 224569 221856 297500 299715 361010 350235 357513 358616 361006 365772 325681 366521 838888 875558 608324 508288 322714 316929 371832 369835 376627 383213 375024 378326 416304 413982 749696 787962 41.25 67.5 2
13:01:19 2023-09-28 459594 462456 99837 97092 162206 165832 173784 172303 103033 100093 125134 124170 154278 154695 495208 532085 1257914 1242801 489455 508655 142139 122796 144842 146826 172861 171673 158141 159427 99882 101438 330657 297428 846195 856421 222882 222614 296722 300745 360902 354352 357583 356249 360934 365558 329533 362586 838260 884400 608324 508495 324782 315903 372095 369763 379006 384382 375630 378434 417404 418349 760517 787428 41.25 67.5 2
13:01:20 2023-09-28 460895 462374 99907 97267 162450 166130 173766 172303 103175 100162 125134 124203 154253 154591 495557 532049 1257914 1240999 492511 507938 142208 123507 145043 146826 173102 171708 158141 159460 99882 101719 332241 297464 846387 855318 223132 222515 297081 300143 361010 354476 358020 356391 365935 365736 329213 362622 839451 889788 605382 507413 322665 315938 372095 369569 379006 385209 375474 378398 417404 418678 759949 787083 41.25 67.5 2
13:01:21 2023-09-28 466421 462778 99391 97261 161512 167188 172286 172921 102858 100195 124925 124612 154313 155974 494860 535204 1259840 1238879 485985 510346 138682 123440 145073 146688 172963 169434 158359 159393 100058 101686 332241 297031 856444 857139 224569 221777 297955 298268 360722 350692 356934 358651 360427 365772 327868 366521 838888 875503 608324 511758 323172 316929 370002 369871 376627 382979 378034 378362 417252 414923 750795 787962 41.25 67.5 2
13:01:22 2023-09-28 460241 463495 99728 96834 162180 166223 173386 172029 103033 100265 124960 124170 154561 154622 495630 532049 1258437 1240999 489455 507901 142083 123304 145349 146584 172826 171673 158107 159427 99882 101438 327655 297140 864610 855318 222939 222203 297189 299292 361010 353888 357766 356391 361006 365736 330958 362368 839229 884109 608324 507413 324782 318262 372095 369546 381005 385337 375521 378326 417404 418314 762365 788206 41.25 67.5 2
13:01:23 2023-09-28 460632 463759 99601 97100 161697 166304 173162 172610 101533 100238 123119 124604 154424 155238 498267 531048 1263252 1251309 491737 509338 142436 123101 145245 147254 172312 169399 158393 159427 100125 101719 333213 298724 860660 852750 223096 222515 296246 300320 360938 351825 354739 356356 361006 365116 327158 360510 839451 889788 599497 510593 322593 317365 371841 369727 378970 382264 375172 378434 417404 419368 755746 787428 41.25 67.5 2
13:01:24 2023-09-28 465506 463168 99520 97092 161658 166270 173317 172268 103037 100026 125065 124170 154386 154695 497914 538274 1254310 1231320 487602 507829 142040 123304 144774 146826 172277 169434 157856 159427 100056 101438 335035 300102 842224 862635 223473 221537 297523 299860 360866 351645 358454 357251 359703 365558 329554 364310 839451 877399 605360 505581 323693 316929 369966 369763 378293 385751 375979 380005 415977 416450 759230 789670 41.25 67.5 2
13:01:25 2023-09-28 464183 464447 99774 96994 162298 166125 173731 172165 103212 99924 125152 124104 154463 154445 498157 539417 1252222 1231320 490230 507575 138491 123304 144808 146791 172277 169197 157789 159427 99816 101719 335035 300138 845041 858909 222775 221821 297284 297789 361010 351789 358020 355784 359883 365736 326665 363684 839451 878020 597566 505617 322104 316824 369929 369763 377724 384275 375136 377154 418881 416123 762441 787926 41.25 67.5 2
13:01:26 2023-09-28 463873 463759 99358 97432 161109 166875 172217 173128 101489 100472 124821 124751 153996 155732 498267 530409 1268061 1249970 483222 508619 138682 123407 145593 146515 173239 169126 158578 159325 100230 101405 330961 297875 854435 853996 224461 221439 297081 299104 360394 351681 356751 359337 361006 363512 327653 363466 840670 887162 606853 509006 322256 316859 372620 368615 378862 382908 378218 378398 415020 416450 750400 786310 41.25 67.5 2
13:01:27 2023-09-28 463936 463431 99533 97100 161999 166072 173317 172303 102999 100128 125065 124341 154665 154729 495594 538274 1252222 1229954 492106 508978 142139 123507 144739 146791 172243 171914 158145 159460 99849 101719 337717 300812 839360 857089 222364 222167 296830 297789 361010 351789 356934 355558 360970 366801 326665 364235 839229 880039 605360 507266 325013 318008 369857 371818 378415 384183 373857 380005 417545 416123 761026 788288 41.25 67.5 2
13:01:28 2023-09-28 465090 464086 99699 97356 161697 166456 173162 172303 102966 100238 123119 124637 154253 155489 498267 530265 1251295 1240131 491239 507648 138370 122593 145249 146345 172312 172034 158359 159427 100198 101405 330703 297104 847379 859554 223652 221821 296358 300138 361010 350445 356934 357179 359979 365152 327477 364823 837666 878129 606853 507413 323172 315802 373183 369835 376591 383482 376310 378470 416304 413982 760192 788206 41.25 67.5 2
13:01:29 2023-09-28 460899 464086 99528 97096 161663 166339 172921 172836 102966 100128 124856 124341 154030 154764 497561 539653 1263493 1240645 488294 509374 142070 123507 144774 146655 172277 169197 157789 159427 99816 101719 333546 301024 849337 852897 223096 221537 297811 298698 360722 351789 355707 357323 359197 365558 330847 360330 843035 879090 605382 509042 323172 316669 369785 369618 378970 382908 376880 376058 419059 418064 752961 788548 41.25 67.5 2
13:01:30 2023-09-28 462100 465140 99599 97334 162043 166165 172903 172200 103188 100235 123260 124546 154386 154764 495594 539271 1266816 1242764 488677 510131 142632 123407 145073 146791 172312 171793 158359 159460 99849 101858 333546 301061 847466 852897 223096 221475 297919 297789 361010 351898 355853 356391 359629 365736 327688 360474 838852 883296 605382 509006 322942 315903 369373 369763 378970 382908 376310 376022 418289 417691 754066 787368 41.25 67.5 2
13:01:31 2023-09-28 467841 463759 99770 97096 161663 166304 173076 172303 102895 100059 125065 124170 154244 154729 495594 528846 1254310 1240645 489024 508978 142272 122593 145410 146550 173100 169256 158764 159325 100230 101686 334792 297663 851058 861749 222953 221643 294985 299175 360648 350199 357749 356284 363048 363477 327696 364823 838260 880473 605360 507413 321616 315868 372884 369727 376290 383517 375740 378470 417404 413947 758996 787988 41.25 67.5 2
13:01:32 2023-09-28 459773 462463 99524 97092 161620 166339 173096 172337 102966 100128 124978 124170 154278 155229 499928 537774 1263493 1242801 487565 510131 138248 123573 144338 146860 171696 172105 156904 159970 99782 101860 332241 301024 840856 854712 223096 221439 297228 297789 363053 351862 355314 356427 361006 366479 326700 360510 838852 882862 605382 512852 324509 318901 369893 371818 378790 381890 376126 380087 419770 416893 752537 788521 41.25 67.5 2
13:01:33 2023-09-28 459809 463144 99387 97100 161658 166607 172286 172337 102824 100128 124943 124637 154253 155524 499300 538018 1261494 1244186 487418 509192 142297 123440 144671 146653 172243 172070 157505 159460 100054 101793 332241 299183 842648 856531 223096 221439 297320 300175 363053 351294 354776 357466 360462 366801 325646 362622 838888 880510 614361 510556 322942 315938 370002 372525 377724 381764 376880 377757 417252 415179 751467 788521 41.25 67.5 2
13:01:34 2023-09-28 463047 464192 99524 96997 161688 166153 173352 172303 103070 99957 125100 124137 154386 154729 495666 532013 1257914 1239163 490415 509374 142471 122509 145279 146553 173343 168960 158788 158953 100089 101438 334913 297464 854627 856410 222904 221821 295959 300138 359275 353403 357763 356249 360862 362826 327617 363539 839105 885739 605360 506694 321616 315903 370002 367507 378451 385480 375704 378059 414912 416123 763343 787428 41.25 67.5 2
13:01:35 2023-09-28 463355 463873 99832 97027 162328 166165 173248 172200 103293 100200 125484 124294 154605 154453 495666 532157 1259333 1240608 491461 509374 142238 122509 145009 146330 173204 169197 158216 159316 100056 101438 332241 297500 852940 857052 222747 221475 296872 299473 359309 351862 357513 355286 361006 363222 327688 362622 838260 883957 608324 506694 323172 315427 370002 367471 378898 384668 375136 377757 414912 416450 759913 786310 41.25 67.5 2
13:01:36 2023-09-28 466733 464743 99354 97261 161371 166607 172251 172406 102791 100162 124856 124579 154278 155623 495594 536718 1259877 1240962 487220 509374 142083 123304 145047 146277 172859 169530 158292 159325 99958 101686 333251 297104 843565 857748 222918 220952 297608 297392 361010 350199 354739 357466 360426 365451 327233 362586 838816 878093 605382 510447 323376 315903 370002 372000 376591 381158 376310 377190 416924 413982 752056 788521 41.25 67.5 2
13:01:37 2023-09-28 465785 465071 99391 97128 161928 166735 173196 172852 102933 100162 124978 124579 154253 155628 495630 537893 1259877 1240962 485855 509374 141808 123507 144338 146791 172277 172034 157889 159460 99849 101438 328751 299183 839677 856531 222846 220475 295924 299473 363053 350764 354739 356928 360716 365772 331639 360546 838852 880510 606301 510556 322942 315903 370002 372000 377724 381194 376346 377757 416375 414018 749002 787926 41.25 67.5 2
13:01:38 2023-09-28 464689 464086 99562 97096 161731 166188 173196 172303 103226 99957 125012 124051 154313 154591 500321 534914 1261789 1243299 492511 508833 138491 123322 145374 146653 173049 169434 158393 159427 99882 101438 332241 300005 849859 857748 222676 221475 296663 299473 360528 351898 356971 355286 361006 364640 327688 362318 838260 887162 606853 507413 322140 314986 370002 368319 379006 384362 374076 377793 414984 416486 759949 787428 41.25 67.5 2
13:01:39 2023-09-28 469169 464743 99391 97128 161371 166607 172286 172852 102791 100162 124856 124546 154064 155623 495630 536754 1259840 1239200 486604 508978 142040 122593 144808 146689 172312 169612 158141 159316 100056 101719 334913 299219 850392 857052 223132 220440 295924 299473 360686 349420 354485 358029 360028 364427 326663 363575 843035 875503 605360 511758 322256 317444 370002 369835 375462 380946 376733 377154 416304 413622 749002 790348 41.25 67.5 2
13:01:40 2023-09-28 468985 465291 99533 97525 161526 166735 172628 173024 102975 100235 122811 124823 154141 155628 495557 536754 1259840 1241903 486039 510095 142203 122593 144808 146587 172277 169434 158326 159283 99849 101438 332241 299219 863490 857013 223096 220475 296872 299473 361010 349635 354239 356463 359919 365444 327233 362586 838852 878790 606853 509799 322714 315462 370002 369835 376591 381194 376310 377190 416340 413912 750933 790272 41.25 67.5 2
13:01:41 2023-09-28 461554 464151 99630 96793 162059 165806 173352 171876 103070 99819 125100 124137 154527 154587 495666 535670 1259703 1239200 490146 509374 142182 122593 145249 146074 173067 169530 158764 159325 100129 101826 324663 297140 860919 857748 222257 221298 297674 299761 358589 351862 357476 355321 360462 362424 330145 362477 838260 880369 606853 506335 323172 316634 370002 367471 378329 384668 375136 377757 414682 415214 761822 786310 41.25 67.5 2
13:01:42 2023-09-28 464183 464479 99655 96798 161688 165806 173835 172200 103004 99786 125100 124137 154527 154729 499219 535168 1259703 1241903 490876 509771 142178 122796 145249 146277 172312 171793 157889 159427 99849 101718 332241 297176 850088 857748 221705 221129 296246 297464 359851 351898 356934 355036 360462 363548 327688 360474 838260 883630 599560 507413 321616 314951 370002 368024 378970 384668 374039 377757 414948 416486 759913 786310 41.25 67.5 2
13:01:43 2023-09-28 468628 463082 99354 97128 161516 166758 172286 172406 102824 100162 124856 124546 154030 155480 499610 537295 1262965 1239567 485658 509985 142367 123440 145007 146619 172929 169160 157822 159393 99849 101438 332241 299219 846667 861410 223759 220440 297081 299473 360684 349138 355598 358040 359629 364058 326771 364823 838852 875234 609795 507413 322256 316416 370002 369727 377651 382336 377147 377154 417404 412685 750795 785948 41.25 67.5 2
13:01:44 2023-09-28 459449 465259 99557 96793 161658 166180 173231 172303 102862 99990 124891 124170 154278 154764 495702 535168 1259703 1242838 492338 509411 142083 122593 145249 146481 172826 171673 158393 159427 99849 101718 330703 297176 850699 856531 222017 221475 296838 297500 360430 351645 355561 357426 360717 363916 327546 360258 836925 885396 605382 509942 324782 315802 370002 369170 378970 382908 373329 379059 415020 416450 758801 787988 41.25 67.5 2
13:01:45 2023-09-28 461475 465259 99845 97131 162347 166165 173213 172165 103117 100028 123260 124327 154390 154660 499611 535132 1257914 1242838 494618 509229 142436 122593 144774 146791 172312 169197 158326 159460 100054 101438 335035 297536 860423 856531 221705 221129 295472 299473 360394 351898 355853 354752 360426 364087 327194 360366 837072 887162 606853 507413 321651 315802 370002 369170 378934 383213 373474 377190 415056 416486 759949 786310 41.25 67.5 2
13:01:46 2023-09-28 469107 464885 99396 97132 161516 166607 172286 172372 102791 100059 124856 124374 154064 155229 495666 536754 1259877 1240645 486112 510926 142040 122593 144735 147438 172792 171793 160206 159801 100096 101793 332241 300781 848712 857748 222989 220264 296973 300096 360214 349263 354776 357501 359376 363512 324681 363575 840996 875035 606853 509006 322256 318262 369966 369763 374373 380624 376346 376587 417994 412720 751467 787405 41.25 67.5 2
13:01:47 2023-09-28 468001 464524 99362 97132 161508 166875 172286 172783 102791 100368 124821 124579 153962 155515 500358 537820 1259333 1238879 485768 510167 142040 123304 144774 146587 172312 169375 158107 159427 99849 101438 332241 299219 849744 857125 223132 220440 296663 297536 360394 348653 355350 357466 358799 363477 324933 363757 838888 874230 606853 504643 321344 314986 369966 369170 374337 381229 376346 376058 415056 414989 749696 786254 41.25 67.5 2
13:01:48 2023-09-28 459584 464091 99429 96802 161697 165806 173352 172029 102966 99819 124925 124051 154039 155009 495702 536085 1262065 1245887 492229 511632 142401 123355 145007 146619 172929 169363 158326 159686 99849 101719 333213 299147 849859 857637 221635 220440 296246 297789 359887 351645 355707 354255 360208 363548 327459 360112 838260 887162 605382 507413 321651 315802 370002 368651 378934 383248 373438 377190 415020 416450 758838 786310 41.25 67.5 2
13:01:49 2023-09-28 459620 465405 99533 96802 161731 165841 173231 171790 102999 99819 124891 124051 154841 154695 495702 536375 1259703 1241918 492106 510167 142040 123304 144603 146415 172312 169197 158574 159359 99882 101438 331923 297464 848993 857089 221670 220511 296246 297789 359598 351862 355853 355023 359954 363512 326736 360402 838260 883005 606853 506694 321390 316185 370002 367471 378631 383482 373739 377154 414948 416450 759949 787083 41.25 67.5 2
13:01:50 2023-09-28 468111 466316 99499 97330 161492 166898 172662 173057 102975 100062 122916 124651 154356 155628 499684 537529 1261494 1238879 486149 510634 142367 122796 145047 146074 172312 169197 157822 159359 99849 101438 331877 297248 849515 858338 223132 220097 296246 297464 359851 348617 355853 357214 358799 363512 324933 363720 838888 875567 606853 508495 321344 318451 369966 369466 374337 381229 376346 376094 414696 412720 751363 788548 41.25 67.5 2
13:01:51 2023-09-28 459656 463403 99429 97099 161697 166188 173352 172337 102928 100024 124891 124170 154420 154798 498615 535997 1259703 1242875 492338 510167 142075 122763 144808 146587 172312 168960 157889 159325 99991 101652 332241 298966 849859 856531 221528 220988 295859 297392 359707 351753 355132 354184 359919 363512 328477 362033 839451 889931 605382 504643 321651 315586 369749 368651 378934 382371 373438 377190 415056 416450 760740 786014 41.25 67.5 2
13:01:52 2023-09-28 463256 465400 99557 96993 161731 165841 173231 172064 103008 99819 124891 124477 154313 154764 498578 535851 1257914 1243679 492375 510565 142075 123304 144808 146689 172826 169256 158141 159206 99849 101438 332241 299256 847873 857013 221324 221129 296038 297789 359851 351862 355314 354219 359954 363477 326700 359823 838260 889788 605382 504607 321426 315802 370002 368651 378610 382371 372911 377190 415056 416159 758838 785984 41.25 67.5 2
13:01:53 2023-09-28 469440 463216 99391 97096 161542 166374 172286 172372 102824 100093 124769 124170 154313 154798 495666 537513 1263141 1241016 485929 510780 142401 123237 144940 146515 172808 169673 158326 159359 100025 101718 335508 299678 845086 857711 222953 220062 296246 297789 360430 348617 355310 358040 358835 363257 324933 363757 838888 875503 609795 504607 321800 315717 370002 368651 374373 381229 376346 376058 415056 414989 751326 786254 41.25 67.5 2
13:01:54 2023-09-28 469440 463180 99497 97067 161482 166723 172819 172337 102791 100026 124856 124341 154278 155229 499145 537396 1261494 1235284 486149 510492 142199 122509 144774 146655 172312 169197 158359 159427 99816 101438 331269 300102 849744 860844 222364 219684 296830 297753 359815 349635 356356 356356 358224 362578 327696 363391 838816 874157 611267 505976 322368 315903 369669 368579 374373 383482 376310 378132 415020 412720 756319 790232 41.25 67.5 2
13:01:55 2023-09-28 463492 463407 99916 97260 161941 166559 173074 172234 103013 100028 123295 124446 154356 155454 501106 531869 1261628 1252036 492338 510131 138561 123237 145047 146345 172792 169197 157856 159427 100025 101405 332241 297176 851272 855318 221670 221094 295057 297428 359851 351789 351641 354219 360426 363222 328305 359533 838260 886169 598110 510556 323172 315766 370002 368579 378293 380021 372575 377757 414948 415796 757374 787428 41.25 67.5 2
13:01:56 2023-09-28 469070 464524 99391 96793 161688 166300 173649 172303 102966 99819 124943 124104 154420 154729 499928 538982 1257914 1231320 489024 510926 138438 123507 144774 146527 172277 169197 158359 159427 99816 101793 334527 300769 853228 861954 221564 220264 297365 297428 360468 350548 356751 357679 357685 363229 327464 360438 839266 877860 603910 505544 322900 315903 368781 369402 376555 383517 374003 377897 417368 413912 758581 788548 41.25 67.5 2
13:01:57 2023-09-28 467854 465077 99562 97059 161624 166296 172800 172303 102895 99893 123174 124104 154493 154695 498275 537396 1262965 1233492 486875 510926 142104 122425 144774 146655 172277 169197 158107 159427 100054 101438 334527 300350 861605 862065 222017 219530 296663 297753 359851 349706 356645 356356 357685 362932 327464 362622 838816 874198 605360 505581 321344 315903 368817 368579 374899 383482 375209 377853 415020 414989 756356 788548 41.25 67.5 2
13:01:58 2023-09-28 459798 466609 99362 97100 161624 166339 172800 172337 102829 100095 124821 124341 154278 155446 495702 532121 1264767 1253098 494618 510597 142401 122593 144906 146517 172894 169126 158292 159359 99991 101686 335508 299183 850202 855318 221457 220952 295271 297789 359562 350957 351605 356921 359919 362424 327696 359244 837989 888419 606896 510556 322942 315766 370002 368543 377423 379985 372874 377190 414948 415143 756319 787428 41.25 67.5 2
13:01:59 2023-09-28 463524 463434 99358 97035 161629 166339 172286 172303 102758 100059 124821 124427 153996 155515 498578 532121 1261665 1249080 492302 510131 142238 122509 144808 146553 172792 169197 158107 159173 99816 101405 335508 300433 848727 854106 221324 220440 295100 297789 358768 350692 351605 354219 359883 362424 327233 358703 838260 888419 599497 510556 323098 315766 369677 368024 377724 378923 372312 377190 414912 418149 756319 787428 41.25 67.5 2
13:02:00 2023-09-28 469440 465400 99379 96966 162254 166292 173350 172131 102975 99893 123174 124037 154356 154626 500750 542097 1259370 1231320 488677 510889 142234 123407 145249 146243 172243 169197 158107 159427 99849 101826 340224 300272 861841 862065 221670 220062 295995 296937 360394 349706 356645 355001 356645 363477 327233 360438 839451 877468 607773 505223 322256 315868 368262 368615 376555 383517 374003 378121 415056 413912 758581 787962 41.25 67.5 2
13:02:01 2023-09-28 466445 464447 99321 97100 161332 166723 172217 172372 101074 100162 124613 124579 153654 155766 498542 532049 1261628 1250258 493071 510492 142040 122509 144889 146964 172312 169197 158426 159316 100158 101618 330657 299577 850661 857013 221528 220952 294957 299582 359635 351078 351460 356921 360390 362353 327233 359028 839451 889605 602440 510123 323172 315034 370002 368327 378113 378923 372575 377190 414984 415179 755683 787988 41.25 67.5 2
13:02:02 2023-09-28 463195 467380 99570 97035 161629 166270 172286 172595 102758 99957 122811 124170 154141 154798 499283 534842 1262965 1249080 493420 510926 142278 123407 145047 146005 172792 169197 159904 159173 99816 101405 332241 297176 853231 855318 220979 220440 294443 297198 358732 350764 351569 353652 359883 362389 325421 358703 837072 884291 616227 509042 323172 315766 369966 367507 377724 380021 371750 376587 414912 415179 756356 787428 41.25 67.5 2
13:02:03 2023-09-28 470506 463046 99387 96765 161629 166188 172800 172303 102829 99786 124787 123933 154039 154729 495702 536192 1260598 1238324 486581 510200 142297 123068 144705 146517 172174 169090 158149 159325 99716 101405 341427 299781 849744 861184 222017 219438 295501 297716 359526 347568 356124 356356 357577 362932 324933 363134 839451 872923 608324 506694 320956 315427 368853 368024 373741 381194 375704 377853 414948 414405 751932 788548 41.25 67.5 2
13:02:04 2023-09-28 470345 463403 99566 96802 161594 165841 172800 172268 102791 99786 124856 124018 154278 154729 498542 537774 1260598 1235321 486875 510889 142040 122763 144673 146553 172312 169197 157505 159206 99816 101438 334527 300138 849744 860844 221670 219000 295057 297716 359815 349143 355853 355820 356645 362932 326771 362586 837594 872923 611267 505223 321117 314986 368817 367507 374003 382300 375172 377318 414948 414405 755757 788548 41.25 67.5 2
13:02:05 2023-09-28 459917 464559 99354 96993 161932 166327 173370 172131 101322 99857 123088 124413 154249 155593 502028 531905 1265088 1250184 493035 510131 138438 122425 145039 146515 172277 169197 157822 159173 99816 101405 338330 299219 850202 855318 220326 220405 294515 297789 358732 351258 351605 353652 359340 361845 326771 358199 837072 889048 606853 509079 322942 315766 370002 367471 377760 380056 372312 376888 414912 413982 757877 786310 41.25 67.5 2
13:02:06 2023-09-28 463973 465249 99362 96934 161624 166339 172251 172337 102725 99819 124648 124170 154030 155229 498578 535168 1259877 1249970 492861 510926 142040 122425 144338 146315 172312 169078 157822 159173 99849 101438 335035 299219 847373 854712 221289 220052 293674 297789 358732 349706 351569 353936 359629 361340 326771 358199 838260 885698 599497 511758 322714 314297 369966 367471 376627 379738 372584 379931 414660 414989 755533 786162 41.25 67.5 2
13:02:07 2023-09-28 469466 466454 99562 96696 161897 165771 173007 172303 102862 99991 124856 124037 154561 154695 498470 537809 1259333 1234834 487602 510926 142005 122509 144338 146109 172277 168960 157188 158919 99714 101405 334527 300138 849401 861454 221705 219000 296210 297716 358768 348581 355853 355820 356681 362389 324933 362586 838816 872306 609795 505976 321117 315427 368817 368024 374039 382371 375172 377318 414984 414405 754711 788548 41.25 67.5 2
13:02:08 2023-09-28 459917 465939 99354 96793 161512 166188 172286 172303 102791 99819 124856 124170 154030 155368 499283 535204 1259840 1251309 494618 511486 138396 123204 144671 146212 172174 169161 160052 159585 99922 101686 332241 298929 853577 855318 220944 220405 294158 297428 358732 350692 351569 353900 359340 361093 326771 358199 837072 888419 600968 509042 322219 315322 369966 367471 377760 378958 371750 376058 414948 413982 756356 786310 41.25 67.5 2
13:02:09 2023-09-28 459845 467017 99387 96793 161624 166156 172800 172303 102791 99819 124821 124137 154356 154798 499636 535204 1260598 1246416 494229 510926 142040 122509 144304 146315 172001 169078 159610 159173 99816 101438 332241 299219 852886 855318 220780 220405 294479 297789 358768 351294 351605 355409 358835 361340 327233 358163 837072 884400 603350 508288 322942 315544 369669 367471 377760 380039 369623 378574 414584 414018 757914 786310 41.25 67.5 2
13:02:10 2023-09-28 467403 463443 99383 96798 161396 166292 172799 172645 101252 99928 122811 124294 154249 155342 500395 540946 1261420 1234834 487565 510926 142139 122425 145097 146172 172174 168960 157756 158953 99849 101405 331923 299490 859198 861454 221479 218659 296038 296483 358768 348653 355565 355286 356610 361375 324933 360474 839451 871745 603910 505223 320889 315694 368262 367507 374302 382371 375172 377318 414948 414405 755247 788548 41.25 67.5 2
13:02:11 2023-09-28 470168 463407 99354 96793 161516 165806 172286 172149 102892 99786 124856 124018 154278 154764 498578 536982 1259840 1235321 486185 510926 142005 122509 145026 146451 172346 169458 157856 159206 99816 101405 344096 300175 857311 861454 221670 219035 295021 297753 358768 347603 355601 356106 356645 362135 324933 360510 837594 871899 605360 505976 320889 315802 368817 367471 373181 381194 374880 377060 414660 413534 753348 788474 41.25 67.5 2
13:02:12 2023-09-28 459543 465118 99533 96998 161526 166165 172903 172268 102725 99819 124682 124137 154030 154695 499879 536303 1260598 1246416 494343 510780 142005 122425 144673 146315 172346 168960 158107 158953 99816 101405 332241 299890 849859 855318 220290 220097 294336 296973 358732 350764 351605 353122 358799 361305 324573 357911 836443 888036 602440 508647 322714 315544 369409 367471 377760 380021 369623 378574 414292 414018 758581 788206 41.25 67.5 2
13:02:13 2023-09-28 470106 463479 99354 96798 161366 166188 172286 172630 102720 99786 124734 124051 154030 154764 498578 537581 1259840 1237117 486185 510634 138345 123469 144803 146005 172174 169126 157789 159215 99716 101405 334527 299957 846025 859554 221670 219035 295550 297270 358625 347425 354202 355856 356681 361340 324343 362332 838223 872923 606853 507413 320662 315802 368817 367471 373181 380056 375172 377318 414912 413821 749696 788548 41.25 67.5 2
13:02:14 2023-09-28 471632 464778 99329 97100 161147 166374 172855 172268 102904 99819 124682 124170 154030 154798 501819 538603 1260598 1233566 486838 510926 138343 122425 144372 146315 172277 169078 157789 159173 99816 101438 334527 300636 849630 862065 221515 218847 296816 297716 358768 348581 355314 355820 356681 361845 324933 360510 838852 874193 611267 505617 320889 315802 368557 367507 373776 381764 375136 377582 414912 413821 759792 788548 41.25 67.5 2
13:02:15 2023-09-28 463705 464818 99319 96793 161405 165841 172286 172645 101043 99895 122741 124346 154039 155485 499916 536609 1261420 1248080 492925 510780 142342 122425 145047 145904 172312 169399 159828 158919 99816 101335 336858 298929 852958 856384 220326 220062 294201 296901 358732 350440 351569 353122 358835 361305 324933 357911 838533 884291 602440 509042 322714 314189 369373 366956 376627 378888 369623 378537 414620 413982 758308 786310 41.25 67.5 2
13:02:16 2023-09-28 463933 465240 99391 96765 161629 165806 172766 172029 102617 99716 124648 123966 154030 154764 500061 536754 1259333 1245530 492338 510926 141907 122509 144338 146243 172312 168960 157756 158953 99816 101265 334913 299256 849973 856531 220255 219754 293674 297753 358480 351294 351605 354907 358259 361305 327233 357624 836479 887162 606853 507534 322256 315322 369373 367471 377459 380056 369587 378205 414332 417264 759892 787317 41.25 67.5 2
13:02:17 2023-09-28 470773 465428 99267 96932 161522 166432 172148 172200 102758 99786 124769 124137 154313 154764 498470 537738 1259840 1238879 487220 512154 138346 122509 144372 146315 172312 168960 157889 159173 99816 101438 334527 300599 852886 860844 221670 218659 295135 297507 358768 347532 353666 355856 356681 361340 324560 360510 838888 872923 603910 507413 319238 315802 368817 367507 373217 380021 374076 377318 414948 413530 756011 787988 41.25 67.5 2
13:02:18 2023-09-28 468823 465284 98813 96793 161207 166339 172286 172337 102617 99786 124648 124170 154064 154798 498578 537018 1261702 1238879 487257 512011 142079 122425 144946 146040 172312 169197 157822 159173 99747 101335 333251 298966 849859 859590 221422 218847 295575 296519 358768 347252 353703 355321 356681 361340 324332 360474 841690 875640 599016 508745 320889 315766 368414 367364 375255 379915 374423 377171 414148 413494 752648 788548 41.25 67.5 2
13:02:19 2023-09-28 464682 467716 99503 96769 161629 165841 172800 171790 102758 99928 122948 123933 154454 154764 500025 537893 1259840 1244644 493806 511649 142040 122425 144372 146315 172277 169078 158141 158953 99816 101335 332241 300828 851272 856446 220255 219684 293816 297753 358445 351294 351641 354907 358008 361305 331134 359835 837072 888419 602440 504607 322256 315322 368819 367213 377193 380589 369623 377853 414328 416154 759659 786310 41.25 67.5 2
13:02:20 2023-09-28 470773 465249 99222 96793 161650 166188 172251 172337 102617 99895 122948 124346 154253 155489 499174 539799 1263290 1240533 487455 512264 142297 122256 144338 146349 172277 169197 157647 159292 99889 101405 328631 300138 847637 859627 223049 218790 294158 297297 358516 347009 351641 355321 356645 361305 324067 360474 838852 874230 615680 508495 319972 315802 368557 367213 373181 378923 374039 377051 414292 413530 749039 788548 41.25 67.5 2
13:02:21 2023-09-28 468787 465935 98776 96798 161143 166339 172251 172337 102650 99819 124561 124170 154069 155264 499672 537018 1259877 1239200 485892 510926 141842 122425 144304 146349 172001 168723 159610 159173 99747 101405 332241 300387 845673 858982 221196 218812 295100 297507 358228 347009 351641 355036 356681 361305 323803 360438 838223 872959 603359 507534 320662 315802 368298 367507 372884 381060 374039 377051 414660 412916 748965 788363 41.25 67.5 2
13:02:22 2023-09-28 464347 467375 99595 96696 161838 165667 172936 171618 102942 99653 122811 123390 154420 154626 500451 537258 1259606 1241881 492375 511649 142139 123204 145349 145803 172277 169197 157889 158953 99747 101438 335508 299579 851158 858982 220101 219412 294479 296519 358217 350800 354489 354907 357756 361305 331134 360932 837072 883666 606853 506694 322256 315802 369736 366403 376663 381229 369623 378537 413091 413758 758801 786310 41.25 67.5 2
13:02:23 2023-09-28 463910 464483 99396 96600 161458 165656 173074 171790 102791 99478 124856 123422 154527 154729 500098 537893 1259606 1242838 493457 510926 142040 122425 144372 146349 172312 168960 157613 158953 99747 101335 338330 300138 848609 857125 219912 219035 293226 297716 359080 351294 353703 352134 357720 361305 327233 357970 837072 888036 606853 507229 322714 315658 368709 366260 376519 381016 369443 377743 412295 413912 758801 785752 41.25 67.5 2
13:02:24 2023-09-28 470773 465975 99255 96765 161109 166188 172217 172372 102583 99819 122434 124170 154343 155229 499319 537018 1261739 1239200 488752 510926 142040 122340 144338 146077 172277 168960 158179 159173 99816 101265 335156 300175 849859 859590 221444 218812 294443 297225 358192 347217 351533 355522 356610 361270 323768 360366 839451 874121 605382 508215 320435 315184 367709 367471 373146 378817 373402 377318 414876 412587 751467 788206 41.25 67.5 2
13:02:25 2023-09-28 463668 465459 99358 96733 161663 165736 173162 171993 102796 99445 122998 123905 154253 154591 500586 537836 1259628 1244186 494618 511466 142397 123204 144304 146280 172243 168960 157722 158919 99682 101514 335508 300102 848640 857089 219912 219249 294129 297392 357366 350728 353666 354907 357685 361234 326943 358163 837036 884619 605382 507413 322028 315212 368817 365233 376290 381158 369587 377318 414157 413622 760740 783970 41.25 67.5 2
13:02:26 2023-09-28 464328 464783 99362 96737 161629 165621 173196 171807 102758 99684 124943 123390 154386 154553 500061 538023 1259703 1240962 491917 510926 141971 122425 144639 146280 172277 169078 157647 158919 99612 101335 335508 300102 855680 857089 219877 219000 293959 296901 356578 350728 353703 354907 356645 359903 326979 358703 837072 883260 605382 505939 321344 315248 367709 364941 375462 381158 369587 377318 414157 414809 761637 787083 41.25 67.5 2
13:02:27 2023-09-28 469922 466488 99259 97290 161260 166432 172113 172200 101043 99962 122434 124137 153996 155446 499283 537738 1263252 1240645 489024 512011 141808 123002 144838 146179 172243 168960 157221 159139 99782 101405 331803 300563 854984 857052 220326 218624 293226 296555 359815 347496 351496 354219 356610 362353 322953 358163 837594 878790 606853 509762 320889 315766 368262 368579 374266 378287 372838 377051 415020 413821 746841 788288 41.25 67.5 2
13:02:28 2023-09-28 467449 465975 99184 96761 161109 166339 172251 172303 102583 99786 124613 124170 154030 154798 499283 539361 1259840 1244607 490067 512373 141507 122509 144070 146315 171661 169434 160996 159427 99645 101405 334527 300842 843166 856820 220255 218812 294407 296807 359851 348546 351231 354184 356610 362932 324524 358163 839451 879008 611375 511758 320970 315550 368119 368471 374230 378146 372429 377134 414804 414845 749006 788548 41.25 67.5 3
13:02:29 2023-09-28 468897 464778 99495 96696 161663 165736 173180 171756 102758 99445 122741 123938 154278 154591 501069 538274 1259703 1240645 491606 510926 141773 122340 144304 146213 172243 168960 157188 158919 99714 101265 334527 300138 867015 857089 219912 219000 294122 297225 356543 349671 353703 354907 356610 360826 326771 358199 836443 882267 605382 505617 321911 315322 367709 364941 374373 381158 369587 376683 409984 414989 760199 784007 41.25 67.5 3
[truncated: 151,041 more chars]
