# Supplementary material for: Methods for Estimating the Detection and Quantification Limits of Key Substances in Beer Maturation with Electronic Noses
Source: Sensors (Basel). 2024 May 30;24(11):3520. doi: 10.3390/s24113520 (PMC11175341; doi:10.3390/s24113520)
Supplement: Supplementary file 1 [file sensors-24-03520-s001.zip › Data/2-Phenylethanol/raw data/Day 3/150ppm3.txt]

Time Date R01 R02 R03 R04 R05 R06 R07 R08 R09 R10 R11 R12 R13 R14 R15 R16 R17 R18 R19 R20 R21 R22 R23 R24 R25 R26 R27 R28 R29 R30 R31 R32 R33 R34 R35 R36 R37 R38 R39 R40 R41 R42 R43 R44 R45 R46 R47 R48 R49 R50 R51 R52 R53 R54 R55 R56 R57 R58 R59 R60 R61 R62 T01 H01 Phase
13:08:00 2023-09-28 320518 315310 82227 80270 123256 122738 121679 124365 89793 88816 95614 98337 119037 119632 342650 369463 972073 967450 354166 368432 113116 98217 105410 106754 123068 117619 113387 113476 76878 78116 263278 227776 654441 656645 202132 200315 260211 261550 301122 295505 311190 315825 328716 332891 309060 345016 683684 712260 521630 422852 274113 269793 313531 312334 328113 332475 333532 341510 373661 374337 602848 630916 41.25 67.6 1
13:08:01 2023-09-28 319612 315937 82202 80274 123427 122569 121646 124295 89793 88816 95614 98170 118955 119798 342686 366622 969215 964963 357400 370806 111671 98355 105410 106795 123376 117878 111594 113892 76920 78085 257560 228169 656059 654683 202734 200980 258215 261734 302252 295584 311698 315789 327424 334464 311271 342375 686000 711113 520021 422632 274271 269585 311189 311934 325884 330819 335564 339214 369988 372278 608048 628579 41.25 67.7 1
13:08:02 2023-09-28 321882 315240 82227 80129 123427 122404 121727 124192 89854 88662 95647 98033 119037 119198 342167 369984 971284 959051 355547 368763 113038 98082 105095 106681 122999 117586 111694 113589 76805 77873 261544 228206 656161 654646 201780 201612 258899 261734 302075 295584 310753 315645 327424 332624 310033 343526 686602 714837 518499 426549 275115 270734 311992 311537 327931 330715 336189 342518 373661 371769 605284 629126 41.25 67.6 1
13:08:03 2023-09-28 318260 315712 82142 80270 123187 122771 124659 121046 89605 88816 95582 98405 118757 120161 342120 369731 972359 957358 357690 368583 113059 98286 105344 106762 123256 117878 113163 113791 76752 77979 263278 227937 651581 660373 202097 200910 258934 261734 300664 294704 312611 313908 329978 331893 308160 342447 685730 720114 518888 423556 275115 268764 311189 314049 324868 330589 337648 339579 372096 372800 608616 630469 41.25 67.7 1
13:08:04 2023-09-28 318710 315751 82198 80270 123213 122738 121834 124330 89760 88816 95582 98170 118790 119881 341326 369463 974178 955429 356898 368173 112892 98145 104951 106861 122795 117979 113006 113814 76679 78053 257560 229176 650392 659439 202132 200980 258102 260521 302783 294233 312647 314865 329159 333146 311712 342158 683843 720494 514611 425641 275505 272074 311011 311283 329312 329794 337337 338191 371504 373097 605211 631809 41.25 67.7 1
13:08:05 2023-09-28 319612 315743 82227 80353 123256 122569 121595 124416 89720 89084 95744 98508 118916 119778 341987 372865 979760 959441 353254 368583 113294 98118 105095 106681 122948 117619 111729 114061 76868 77979 261544 228206 653858 660373 202346 201050 260028 260998 302783 295133 311662 314613 329943 330898 309998 342519 681949 721201 516809 426736 275505 270163 314074 310700 328541 330819 336331 338156 373772 373062 600969 629060 41.25 67.7 1
13:08:06 2023-09-28 317811 318412 82146 80416 123017 123072 124745 121278 89637 89064 95582 98505 118429 120234 342131 368907 977749 961617 353666 368173 112926 97947 105344 106681 122999 117619 113197 113668 76815 78010 257761 228206 654463 660373 202734 200350 259663 261734 304300 295333 313119 313621 329836 332786 308089 344871 684653 724658 508934 426246 276679 270353 313120 310989 325884 330854 337502 339469 372096 374480 600835 630916 41.25 67.6 1
13:08:07 2023-09-28 320745 315275 82235 80365 121670 123006 122400 121114 89818 88784 95776 98071 119052 119461 343475 367619 980456 964664 351641 367655 112960 98240 105312 106795 122965 117619 113040 113701 76711 78022 257560 228852 656034 654683 202451 200945 258934 261468 303955 294233 311698 315861 327424 333894 308160 342483 679917 712223 509111 420963 275505 268764 312206 310011 327892 330589 333676 339763 369876 374217 599691 628579 41.25 67.7 1
13:08:08 2023-09-28 320972 315275 82235 80187 123286 122437 121595 124261 89793 88816 95614 98170 118790 119632 342131 368907 974943 964702 350508 367368 113072 97915 105410 106535 123068 117586 113231 113476 76815 77873 257560 227401 657754 656772 202523 201086 260251 260634 302641 295928 311047 315753 327812 333494 308918 342339 681913 712187 521630 422852 274236 270734 314110 310446 325848 331884 333604 338976 373661 373359 599067 627175 41.25 67.7 1
13:08:09 2023-09-28 319918 317485 82264 80320 123513 122888 121861 121064 89786 88934 95679 98274 118820 119597 342095 365558 970594 964687 357873 368137 113082 97947 105095 106535 122829 117518 111594 113510 76783 78010 257761 227883 654111 654220 202805 200980 258535 261734 301441 295169 312383 315344 327424 334900 308125 342447 683989 712223 508934 422034 275505 269585 311189 311934 325884 330889 336075 338227 369988 373062 608048 629024 41.25 67.7 1
13:08:10 2023-09-28 321199 315236 82373 80096 123376 122287 121810 124140 89949 88662 95679 97835 119037 119198 342650 369723 969251 959088 355277 368432 113116 97915 105023 106714 122948 117619 113040 113701 76899 78085 265601 228509 654616 654537 202310 201507 258792 261734 302356 294668 312504 315789 327389 332926 309998 341893 685730 714477 515964 422816 275115 269620 311880 312334 328614 330854 333640 340038 369841 372207 606551 627175 41.25 67.7 1
13:08:11 2023-09-28 319124 316053 82100 80430 121154 123308 121595 121361 89699 88849 95582 98337 118429 119999 341470 369947 968530 956789 354521 367368 113171 98082 105023 106608 122863 117619 113197 113476 76783 78010 257560 226920 655704 659439 202132 200665 259480 261734 300912 296942 311698 314865 330014 332133 309781 342447 686000 720567 513259 423628 273816 273868 312206 312628 324379 331583 336659 340097 372951 372278 608911 629097 41.25 67.7 1
13:08:12 2023-09-28 317811 315275 82231 80248 123222 122569 121396 124330 89793 88881 95615 98537 118790 119832 341614 369723 970661 957470 358400 368468 112892 98149 104879 106729 121012 118055 111669 114095 76826 78116 263892 228690 649907 659365 202451 200840 258539 261734 301405 294305 312866 313693 329462 332751 309528 342447 685478 719065 525229 426549 275896 269174 310717 312006 328077 329863 337356 340727 372096 372313 608048 629987 41.25 67.7 1
13:08:13 2023-09-28 318710 315920 82231 80274 123222 122536 121562 124295 89670 88849 95647 98170 118790 119632 341614 369463 974943 955156 354239 368763 112926 98149 105023 106714 122659 117619 113163 113668 76648 78116 257191 228852 650567 657575 202132 201647 258717 261734 303280 294233 312894 314901 328680 332891 309998 341100 681949 722817 508934 423150 274532 269655 311921 310704 330012 332909 336605 341268 371954 371544 603108 632714 41.25 67.6 1
13:08:14 2023-09-28 317811 315716 82089 80445 122889 123072 121419 121361 89605 89125 95484 98505 118429 120033 340295 369463 977749 959051 351424 368475 111516 98046 105239 106762 123033 117518 111439 113734 76857 78053 257560 228169 653984 659906 202769 200350 260028 261468 302641 294740 311698 313908 330014 332392 308160 345151 681949 720150 513259 423556 274497 270353 313156 310989 325919 330889 337648 339579 373283 375413 599986 630916 41.25 67.6 1
13:08:15 2023-09-28 315951 315245 82239 80220 123217 122672 121562 124295 89793 88849 95615 98337 118790 119632 341614 366658 978393 961927 354489 368180 112669 98250 104735 106894 122557 117979 111053 113701 76605 78180 257560 228206 645963 656645 202805 200665 259480 261734 302783 294269 313599 314386 328450 334710 308125 342555 682986 718206 517316 423722 276800 270662 312722 311319 328614 331973 338292 341026 373133 374337 603966 630879 41.25 67.7 1
13:08:16 2023-09-28 320972 315915 82235 80023 123328 122437 121595 124226 89825 88816 95647 98170 118790 119515 341650 367547 978215 966102 352724 368288 113260 98085 105167 106623 121349 117810 111560 113745 76783 78032 257560 228206 656784 652764 202487 201366 259445 260998 304205 293877 313648 315861 327654 333859 309060 342483 679917 714294 515964 422149 275505 270734 313781 309976 327291 331591 333604 339727 369876 373359 597624 629126 41.25 67.7 1
13:08:17 2023-09-28 319919 315205 82194 80234 123222 122521 121679 124330 90038 88849 95679 98137 118955 119563 342095 368871 974635 966074 351533 367583 113161 97882 105167 106502 122965 117518 113275 113442 76826 77841 257560 227022 664747 656108 202557 200769 260394 261550 301405 296841 311408 315861 328645 332891 310942 345285 686602 715380 522790 425339 276091 269937 313859 313609 327687 332672 335383 339656 370948 374181 603219 628904 41.25 67.7 1
13:08:18 2023-09-28 319612 315205 82198 80238 123393 122639 121595 124295 89822 88816 95776 98243 118800 120103 342325 365416 971247 963626 356715 367440 111439 98253 105312 106648 122965 117586 113085 113600 76929 78053 257560 228044 654237 652764 202769 201436 258578 261626 302040 295584 312391 315825 327389 334653 308125 342411 685963 711113 513115 422932 275505 269585 311626 311899 327577 330854 336312 339692 369581 373323 607149 628904 41.25 67.7 1
13:08:19 2023-09-28 321427 315205 82231 80351 123393 122437 121595 124192 89916 88784 95711 98037 118955 119198 341614 369947 971284 957618 354448 367619 113004 98117 105023 106681 122795 117552 111362 113600 76815 78063 260016 228044 651190 654184 201851 201612 258899 261734 302748 295541 313956 317467 328400 333111 310833 342267 683807 715490 513259 426515 275310 270734 314113 311863 325884 331849 333568 342407 374190 372171 605284 627175 41.25 67.7 1
13:08:20 2023-09-28 317412 315205 82202 80380 123179 123006 121762 121361 89720 89239 95712 98407 118621 119896 341434 369579 970603 957321 356569 367583 112971 97915 105023 106648 122914 117844 113163 113600 76763 78032 257560 227561 653663 659686 202415 201260 259663 261734 300456 296215 312611 314350 329943 332589 309493 342483 685963 721587 514611 423520 275505 269174 312633 312883 327614 330819 337648 340301 372654 373062 608837 630768 41.25 67.6 1
13:08:21 2023-09-28 317738 315245 82202 80242 123273 122672 121562 124399 89760 88816 95615 98304 118757 119597 341302 368871 973452 955429 356898 368432 112859 98184 104951 106754 122846 117586 111285 113668 76720 78116 257560 228852 647979 658506 202415 201296 258215 261626 304732 293984 315186 315200 329266 333520 309856 342230 684774 722499 511947 423448 275505 269620 311189 312079 327679 329828 337337 338227 371800 372242 608133 632778 41.25 67.7 1
13:08:22 2023-09-28 318419 318196 82463 80361 121428 123006 121762 121046 89851 89027 95679 98308 118786 119627 341158 371778 977749 958151 351533 368439 113294 98388 105167 106795 122880 117552 113163 114061 76773 78063 257761 228206 653731 659906 202097 201156 260394 261550 302996 295169 312391 315825 330674 331823 310033 344493 680914 720716 516146 427001 274201 270353 314074 310953 326833 330854 336586 338156 374034 373359 601396 629060 41.25 67.7 1
13:08:23 2023-09-28 315951 315275 82190 80303 123187 122888 121396 121079 89793 89125 95484 98605 118395 119999 341542 367762 977749 959051 353934 367619 113082 98217 105023 106648 122829 117586 113171 113442 76815 77979 261544 228096 654363 659723 203161 200805 260175 261662 302641 294704 313419 313478 329836 333718 308125 345504 681949 719100 514611 424434 274918 270734 313049 311425 326833 330854 338891 340506 372096 375341 601639 632115 41.25 67.7 1
13:08:24 2023-09-28 320825 315956 82363 80288 123543 122606 121894 120948 90065 88995 95808 98104 119120 119232 341578 367210 980456 964664 350966 368173 113082 97882 105588 106762 122914 117586 113197 113476 76794 78032 257560 228206 654590 654184 202734 201295 259663 261365 304346 294683 313660 315861 327919 333894 309060 342483 680950 712187 515964 422185 275505 269174 313561 310655 328352 330854 335564 340277 369876 373359 598971 627175 41.25 67.7 1
13:08:25 2023-09-28 320518 315201 82198 80129 123239 122488 121783 124226 89949 88816 95646 98137 118757 119515 341290 367762 973488 964702 350966 367619 113116 97915 105377 106502 123034 117742 111637 112203 76962 78214 259872 227168 660740 654537 202664 201437 261128 261405 302605 296942 311408 315861 328911 333392 312153 345114 682877 712115 518330 422852 275505 270173 314265 310953 325585 332615 333640 339727 371504 374217 599031 627139 41.25 67.7 1
13:08:26 2023-09-28 319277 315960 82354 80426 121163 122822 121694 124295 89949 88849 95647 98475 118853 119764 342059 365522 971284 964963 357419 367619 113082 98049 105023 106535 122829 117586 113205 113476 76773 78010 261544 227883 654363 653686 202805 201260 258934 261734 301828 293984 311698 315092 327689 334900 308160 342483 685478 711113 517316 422034 275505 269585 311189 311970 325848 330889 336063 339214 369988 373359 607849 629761 41.25 67.7 1
13:08:27 2023-09-28 320035 315843 82377 80183 123418 122488 121694 124192 89949 88723 95646 98069 119037 119164 341614 368871 971284 958779 354739 367619 111516 98355 105522 106663 121430 117484 111405 113621 76742 78053 257560 227774 654363 654909 202133 201577 258934 261734 302323 296215 312021 315645 327848 332891 310504 342375 683952 716431 520259 423520 274726 269620 312170 311934 326798 330854 333604 340313 370984 372242 606663 627139 41.25 67.7 1
13:08:28 2023-09-28 315951 315205 82194 80303 123017 122771 121983 121245 89916 89092 95614 98405 118955 119999 343475 369984 968530 957470 356715 368173 112926 98217 105023 106648 122880 117586 111130 113600 76731 78171 257560 227561 654073 659439 202592 201436 259663 261734 300912 296071 312866 314829 329978 332891 312153 342483 686000 722609 516471 423556 275505 268764 311661 313359 324868 330889 337685 340579 373212 373656 608911 630433 41.25 67.6 1
13:08:29 2023-09-28 313166 315210 82235 80242 121090 122470 121479 124295 89793 88970 95647 98304 118790 119597 340582 368907 973937 957000 357653 370280 111207 98354 105023 106795 121012 117844 111328 113813 76794 78085 263278 228206 650567 659439 202769 201684 259556 263215 301263 294811 313599 314865 329729 333424 309781 342519 686000 720150 514611 423520 274271 269174 310935 312883 325848 330358 338438 340579 372096 373919 608911 630916 41.25 67.6 1
13:08:30 2023-09-28 318710 317738 82241 80238 123269 122639 121562 124261 89949 89027 95614 98304 118790 119715 341062 368803 977056 957470 351605 368763 113004 98149 105095 106714 122795 117619 113040 113634 76815 78116 257560 228529 654563 658040 201956 201929 260028 261734 304668 295133 313119 315861 329943 332891 311448 342375 681949 721716 515964 426061 274726 269655 313817 310953 327857 331325 337612 338976 372096 372207 599950 630469 41.25 67.7 1
13:08:31 2023-09-28 319343 315205 82227 80270 123222 122536 121595 124261 89947 88816 95647 98170 118800 119759 341050 371968 980493 959479 351460 368029 111541 98118 105206 107040 121012 117586 111130 113476 76815 78010 257560 228206 654943 659906 202557 201295 260394 261734 303137 295584 312647 315861 330674 331858 310504 344493 682601 720114 516489 426097 275505 268542 314074 310953 326868 330854 336586 340246 374333 373359 599691 629060 41.25 67.7 1
13:08:32 2023-09-28 315987 315240 82202 80274 123153 122954 124798 121245 89637 89157 95583 98505 118395 120234 341062 369197 977749 959088 351641 368468 113038 98149 105095 106681 122829 117586 113006 113600 76731 78010 259689 227722 653858 658506 202805 200945 260394 261734 302783 295620 314849 314320 330692 333683 311712 345957 684653 724658 514611 426246 276876 270698 313387 311720 327291 330889 338678 340060 373772 375498 602494 630879 41.25 67.6 1
13:08:33 2023-09-28 319612 315205 82377 80220 123418 122338 121810 121147 90032 88962 95841 98243 119365 119661 341987 366515 980456 964516 354057 367993 113015 98149 104951 106681 122795 117776 111328 112203 76752 78116 257560 229176 649027 655499 202805 201295 259663 261734 304205 293785 312682 315861 327904 334666 309060 344493 680950 712332 517316 423048 274078 268764 313120 310989 328583 330289 336622 340049 369876 374217 599691 629097 41.25 67.6 1
13:08:34 2023-09-28 320518 314730 82346 80023 123393 122488 121595 124261 89949 88816 95614 98137 118790 119563 341578 367798 977749 962827 349943 367655 113116 98049 105167 106535 122914 117742 113163 113319 76794 77979 257560 227883 656086 654371 202805 201471 260215 261297 303919 295785 311591 318053 328804 333788 309856 344348 684167 715490 496747 422816 274113 269174 314809 310482 327715 333848 335528 340241 370984 373919 599691 630431 41.25 67.6 1
13:08:35 2023-09-28 319161 315883 82381 80365 121154 122973 121646 121064 89851 89060 95646 98341 118902 119744 341434 366222 972037 966074 355743 367619 111516 98319 105095 106681 122914 117586 113197 113442 76805 77979 257761 227240 654137 655681 203444 200384 260028 261734 302039 296733 313920 315861 329675 333894 308160 346138 685478 716361 508934 422221 275411 270353 312865 313572 325621 332116 336622 339250 372096 375641 606818 628099 41.25 67.7 1
13:08:36 2023-09-28 318710 314981 82231 80270 123341 122554 121783 124468 89949 88970 95679 98337 118790 119597 342325 365010 971284 964016 357403 368173 113082 98082 105095 106754 122829 117586 113040 113476 76815 78096 263278 227701 654616 656305 203802 201367 258792 263215 303979 295154 312979 315717 328769 335768 310172 344493 687008 712223 515964 422449 276679 269362 311626 312883 325884 331849 337082 342201 369841 375941 608911 629024 41.25 67.7 1
13:08:37 2023-09-28 321809 315956 82358 80320 123461 122639 121777 120948 90003 88995 95711 98336 118955 119232 340582 369984 971284 957655 355223 367655 113150 97915 105831 106696 122948 117356 113205 113364 76773 78010 261544 227561 654608 654683 202132 202247 259663 261734 303031 295828 311190 315717 328946 332926 311011 342483 683989 712223 514611 426061 275115 269620 312900 311934 326868 332348 335043 340313 372131 372278 604427 627047 41.25 67.6 1
13:08:38 2023-09-28 319612 317702 82227 80445 123222 122635 124745 124416 89793 89003 95712 98337 118790 119798 340546 370128 968530 957877 354489 367655 113150 97915 105377 106535 121603 117471 111637 111969 76983 78022 259872 225535 658450 658396 202664 201789 260139 261734 302181 297252 311399 315861 330710 332392 311011 342375 685296 720567 517992 426097 273658 270698 312834 311899 324868 332918 335600 338227 374333 373359 607112 628099 41.25 67.7 1
13:08:39 2023-09-28 315843 315960 82298 80371 121163 123105 121717 124347 89793 89064 95549 98337 118655 119778 340259 367798 972073 955429 357437 367655 112770 98145 104807 106681 122591 117619 111130 113510 76752 78148 263278 228206 647589 658506 202805 201612 258934 261354 302819 293948 313670 315380 329978 332926 309998 342519 684025 720150 514611 423520 274078 269620 311189 312664 327362 330358 338438 338227 372096 373634 607416 630916 41.25 67.6 1
13:08:40 2023-09-28 317811 314765 82231 80270 123213 122470 121562 124295 89949 88849 95646 98337 118790 119907 340582 368575 974943 954072 351641 367655 112926 98220 105167 106729 121349 117810 111405 113813 76929 78085 257560 228852 650255 657429 202628 202388 259480 261734 304205 294269 313384 315681 329444 333613 310975 342411 683469 719766 515964 423520 274726 270443 313120 310953 330012 330854 337410 338976 372986 372242 599950 630731 41.25 67.7 1
13:08:41 2023-09-28 317702 315205 82049 80500 122897 123138 124624 121245 89818 89280 95647 98505 118429 120033 340954 369984 977749 959125 351605 367655 112926 97915 104951 106567 122795 117586 113006 113476 76720 78010 257560 227561 653858 659906 202805 201015 260394 261734 303280 296071 313083 314901 331480 332926 309564 346101 681985 723449 516302 426061 274533 270543 314074 311461 327362 332125 337648 340727 374368 374587 599526 630952 41.25 67.7 1
13:08:42 2023-09-28 315685 315240 82235 80307 123222 122569 121562 124295 89947 88849 95647 98505 118790 119832 340546 365558 979561 962864 353449 368180 111173 98286 104879 106795 121012 117878 111096 113813 76826 78085 257191 227987 651971 658506 203765 201015 260394 261734 303244 295863 314112 314865 329729 334688 310318 345576 684993 719163 515607 421591 274568 268799 313597 311649 327362 330589 338954 338191 371835 375641 601758 631846 41.25 67.7 1
13:08:43 2023-09-28 320518 315811 82358 80210 123418 122964 121694 124088 89981 88962 95874 98202 118873 119266 341338 366988 977749 964702 351002 367655 111676 97915 105023 106535 122829 117586 113163 113476 76773 78010 257560 228206 653156 652800 203409 201647 259986 261734 304919 295169 312427 317648 328946 334701 309781 344529 681949 712260 520259 422221 274497 269397 313597 310517 328884 331618 336385 340313 373024 374551 599691 629024 41.25 67.6 1
13:08:44 2023-09-28 320291 314765 82235 80242 123256 122587 121595 124295 89981 88881 95712 98304 119063 119675 341362 368101 977518 964553 350364 367476 113441 98151 105443 106582 123324 117484 113309 113442 76805 77873 255288 227416 665719 654683 202805 201612 260797 261365 303173 296524 311698 315861 329394 334432 310033 344529 681985 712223 515964 424360 274078 268799 315031 310953 326868 332883 335600 340049 371539 374217 599691 627212 41.25 67.6 1
13:08:45 2023-09-28 318710 314986 82235 80274 123367 122606 121562 124295 89949 89064 95647 98170 118462 119597 340582 364498 970661 964702 356788 367619 112960 97947 105023 106535 122850 117390 113118 113286 76794 78010 257191 227240 654869 654719 204086 201295 259663 260848 302075 296107 311734 315861 329711 334970 308160 345576 686037 716167 521630 422632 275375 269209 311916 312919 328113 331884 336622 339250 371019 375677 608479 629024 41.25 67.7 1
13:08:46 2023-09-28 319161 314286 82231 80216 123290 122254 121762 120981 90032 89178 95809 98511 118853 119695 341470 365451 971247 962939 355671 367476 112926 98217 105023 106567 122829 117586 111439 112047 76711 78010 260995 227561 654309 654909 202805 201647 258934 266349 302498 294883 313961 315861 327954 335006 309998 342483 686000 711686 515964 423232 273694 269655 312170 312656 325884 331849 337135 340277 369841 373394 606892 628135 41.25 67.7 1
13:08:47 2023-09-28 319612 314695 82198 80242 123153 122521 121562 124347 89949 89031 95647 98272 118395 119563 340235 369984 968530 956789 353666 367038 113116 97915 105095 106469 122965 117437 113163 113375 76773 77841 257560 225643 662605 657575 202734 201543 260028 261734 302287 297360 311627 315861 330942 333133 311448 342519 685927 719513 518888 426025 274236 269585 313085 311899 325322 332883 336312 338940 374034 373323 606216 630020 41.25 67.6 1
13:08:48 2023-09-28 315915 314985 82223 80361 121094 123124 121777 121245 89786 89243 95647 98607 118588 119861 340367 368727 971284 956789 357240 367031 111405 98151 105023 106648 122727 117552 111462 113566 76899 78022 261544 227401 650213 658506 202734 201577 259845 261542 301370 296036 313342 313621 329978 333392 309998 344493 686972 720078 516809 423556 275896 269550 312135 313836 327541 331849 338588 341173 373772 373883 608911 630879 41.25 67.6 1
13:08:49 2023-09-28 318224 314730 82227 80270 123222 122639 121595 124382 89981 89125 95646 98405 118955 119798 340546 368280 974906 954713 351605 367619 113049 98217 105095 106681 122761 117552 111130 113600 76763 78148 263278 228906 655286 656645 202769 202884 259663 261734 304310 293984 313599 315861 329943 334396 311448 342411 683684 720567 509111 423484 275115 270443 312829 311671 328583 330854 337648 339214 372654 371959 602811 633578 41.25 67.6 1
13:08:50 2023-09-28 318419 315879 82363 80375 121163 123039 121867 121130 90065 89272 95744 98341 118757 119597 341529 368803 979609 957000 351533 368396 113049 98178 105023 106762 121012 117586 111130 113634 76783 78116 257560 228206 664194 656645 202415 202565 259663 261288 304205 295133 313122 315825 329943 333894 311448 342375 682913 720567 514611 423520 274726 269620 313561 310953 328352 330854 337648 339727 372096 372777 599914 630433 41.25 67.6 1
13:08:51 2023-09-28 318448 314256 82202 80274 123187 123248 121479 124295 89949 89125 95712 98405 118757 119759 340271 370128 977749 958151 351002 367655 112892 98149 105023 106681 122761 117552 111560 112047 76982 78022 259872 227971 653605 659832 202628 201507 260725 261626 303990 295856 313051 315861 330942 333857 311448 345005 684653 724804 517992 427001 275505 268764 314372 311390 327821 331351 337648 339727 374944 373883 600969 629060 41.25 67.6 1
13:08:52 2023-09-28 315807 315951 82236 80426 121163 123426 121512 121278 89793 89341 95634 98741 118684 120264 340474 367762 977749 961853 354233 368288 112960 98117 105095 106648 122829 117586 113163 113600 76846 78010 257560 228044 653605 660103 202769 201612 260761 261734 303280 295828 315297 315861 331713 332357 311448 345296 681913 721404 517517 426699 275896 270734 314074 311425 327327 333582 337098 338227 374368 374444 599691 629060 41.25 67.7 1
13:08:53 2023-09-28 315518 314730 82194 80376 122982 122855 121396 121162 89916 89157 95516 98505 118395 119999 340546 367210 978911 959051 351605 367619 112971 98355 105489 106696 121012 117417 111405 113655 76815 78053 257560 227810 653984 659365 203730 201402 260394 261734 302996 295449 313563 315164 331104 334361 309060 346101 681949 723486 511780 422257 275340 268730 313597 311680 327560 330889 339194 340579 373212 375641 601260 632471 41.25 67.6 1
13:08:54 2023-09-28 319466 314730 82194 80019 123222 122404 121679 120981 90123 88970 95776 98137 118955 119198 340546 366479 977749 964664 350472 367655 111482 97915 105023 106502 122761 117390 111130 113409 76700 77979 255288 228206 652652 652764 203409 201647 259777 261734 304668 293948 312391 317648 328680 334900 310460 344529 680914 712223 517316 422185 274497 270186 313561 310700 328884 331814 336550 340792 370948 374515 598509 628987 41.25 67.7 1
13:08:55 2023-09-28 319284 314286 82227 80270 123393 122488 121595 124313 89981 88970 95679 98304 118947 119232 340546 367210 974906 966379 352223 367885 111671 98118 105522 106729 123204 117484 111405 112105 76857 78085 257560 228044 663996 652764 202805 201647 260032 261662 304633 295548 311698 317648 328662 334653 310726 345016 681949 712187 515964 422221 274497 269362 314110 312057 328849 331884 335564 341560 370984 374515 599691 628099 41.25 67.6 1
13:08:57 2023-09-28 319161 315021 82358 80462 123388 122705 121562 124295 89949 89239 95711 98337 118757 119597 340546 366694 972073 966074 354667 367583 113082 98049 105023 106502 121348 117552 111362 113442 76794 77873 257761 226920 652457 654683 203694 200980 260394 261734 301828 296942 312391 315861 329675 333929 309528 346627 685442 716094 515964 422852 275411 270353 313120 313139 325813 332615 336622 339727 372096 376205 606682 628062 41.25 67.6 1
13:08:58 2023-09-28 318412 314243 82231 80270 123187 122521 121562 124261 89949 89064 95712 98304 118790 119759 341290 364213 971099 963831 356715 367476 113182 98118 105239 106762 121012 117451 111439 113566 76783 77979 260995 227401 654943 654909 204015 201577 259663 260813 302498 295362 313920 315861 328946 334970 308160 344529 685442 712187 515964 422932 274533 269585 311880 313572 325884 331884 337135 339214 369876 375377 607716 628579 41.25 67.6 1
13:08:59 2023-09-28 320518 314256 82235 80183 123213 122639 121861 124226 90167 89031 95678 98304 118790 119232 340546 369984 968530 956261 353666 366744 113228 97782 105443 106429 123034 117194 113163 113296 76783 77904 257560 227561 655752 654683 202734 201930 259663 261734 302783 296488 311190 317648 329907 333634 311921 342483 683989 712223 514611 423628 274044 269620 312865 311934 326833 332883 333640 340277 373177 373062 604427 627175 41.25 67.6 1
13:09:00 2023-09-28 318485 314726 82198 80365 123017 122672 124798 124434 90000 89239 95777 98508 118718 119896 340403 369875 968419 956640 354827 366888 113260 98085 105023 106502 122795 117356 111462 112047 76836 77841 261544 225607 655831 658506 203126 202001 260028 261734 301864 297396 311698 315128 330942 332891 310975 344529 686972 720567 516302 426061 274078 269585 313561 312883 327614 332883 337320 338227 374368 373919 608911 628579 41.25 67.7 1
13:09:01 2023-09-28 315699 315960 82194 80270 123187 122503 121562 124226 89949 89064 95615 98472 118757 119632 340271 367504 973488 955429 356645 367619 112892 98149 105023 106787 122761 117619 111130 113634 76752 78148 260995 228744 647544 658506 203409 201929 258934 260813 302959 293948 313670 315861 330014 333929 310468 342519 685694 720114 514611 423520 274270 270856 312135 313572 328583 330854 338714 339214 373212 373954 605064 630916 41.25 67.7 1
13:09:02 2023-09-28 318260 314291 82235 80361 121501 122855 122085 121245 90130 89243 95744 98374 118820 119661 341455 368691 976823 954676 351605 367655 112926 98145 105167 106762 122727 117552 113006 113476 76731 78022 257560 228206 653577 656645 202769 202919 259845 266046 304633 295169 313599 315861 329978 334666 311921 342447 683952 720567 515964 423556 275115 270443 313561 311425 328849 330854 337685 339250 372096 373656 599986 630433 41.25 67.7 1
13:09:03 2023-09-28 318260 314730 82190 80445 122948 123072 124763 124502 89949 89125 95549 98572 118429 119597 339518 369463 977749 957655 351339 367619 112926 97915 105023 106502 122761 117471 111462 113409 76742 78010 261544 227561 653858 659439 203409 201471 260797 261734 303244 296036 313122 315092 331946 332891 310504 346627 681949 721201 516302 426097 274533 268764 314552 311899 329545 331884 337356 338227 375230 374551 599067 632639 41.25 67.6 1
13:09:04 2023-09-28 315591 315595 82260 80430 121167 122855 121595 121245 89818 89304 95712 98509 118621 119881 339996 365558 977749 960459 351496 367031 112859 97915 104879 106535 122761 117484 111405 113409 76720 77979 257761 227561 659201 658506 204051 201471 260394 261734 303244 296036 315062 314865 330978 334900 309528 346627 683952 721314 515607 422852 275375 269174 314074 311934 327857 331618 339675 338191 373212 376205 601758 631362 41.25 67.6 1
13:09:05 2023-09-28 319161 314256 82381 80187 123333 122287 122085 124192 89981 89092 95646 98137 118790 119232 340259 365558 979834 963979 351641 367583 112892 98145 105023 106714 122761 117586 112973 113634 76668 78022 255288 228852 650447 654184 203765 201647 260394 260591 304668 294269 313599 315861 328946 335006 310033 345296 681913 712332 511780 423832 274533 269585 313597 311461 329346 330854 337410 343456 374190 376219 600358 632714 41.25 67.6 1
13:09:06 2023-09-28 320518 315960 82391 80430 123633 122521 121894 121049 90229 89031 95745 98170 118955 119232 340439 367067 977749 964702 349379 367332 113328 97915 105095 106502 122829 117390 113085 113330 76783 77979 257560 227561 653408 652764 203444 201648 260394 261734 304668 296071 311698 317648 329444 334710 310069 345052 680914 712187 513259 422852 275113 269585 314809 310953 327892 332383 336075 341068 371504 374515 599691 627212 41.25 67.6 1
13:09:07 2023-09-28 318710 315775 82239 80220 123222 122437 121595 124295 89981 89003 95614 98304 118429 119515 340546 366401 972073 966488 354954 367325 113038 98049 105023 106535 122795 117390 113006 113442 76731 77979 257761 226920 654363 654683 203908 200980 260394 266312 302075 296942 313370 315861 329978 334432 309095 346700 685963 718613 508934 423222 275411 274569 313787 313549 328614 333138 336843 340170 373070 376062 606106 630879 41.25 67.7 1
13:09:08 2023-09-28 319051 315960 82354 80238 123187 122437 121595 124295 89981 89182 95679 98304 118955 119597 340307 363370 972665 964702 356861 367031 112960 97947 104951 106535 122795 117356 113006 113442 76783 77873 263278 227454 653731 652800 204121 201612 260028 261612 302039 295505 313122 315861 329978 336452 309060 346101 687748 712332 515964 423232 275375 269620 312170 314563 325884 332383 337373 339763 371019 376241 608184 629060 41.25 67.7 1
13:09:09 2023-09-28 320064 315515 82264 80133 123187 122254 121679 124192 89981 88849 95712 98069 118790 119232 340546 367798 970594 957655 353666 367038 113004 97915 105023 106502 122795 117552 112973 113364 76679 78116 257560 227401 653352 652764 202805 201930 259663 266500 303244 296107 311698 316403 328982 334675 311738 342483 685478 713284 515964 426549 276800 272650 312977 312521 327485 332742 335455 341200 371954 373217 605174 630020 41.25 67.7 1
13:09:10 2023-09-28 319612 314252 82227 80216 121163 122437 121595 124572 89981 89064 95646 98537 118655 119632 340032 369984 968530 958151 355009 366515 113184 97882 105443 106396 122863 117160 111617 113218 76836 77788 256971 225643 673959 655681 202805 202282 260028 261734 303244 296942 311225 315645 330942 332926 311702 344493 683989 716361 502767 426097 275505 269655 313120 312664 328578 333418 335274 340002 374333 373359 603536 627139 41.25 67.7 1
13:09:11 2023-09-28 315108 314291 82170 80303 123017 122734 124745 124364 90104 89157 95581 98505 118708 119798 339554 368352 968258 955429 355383 367067 112926 97915 104879 106535 122795 117586 111130 113442 76679 78010 255288 227022 649027 658506 202840 202105 260211 260848 301405 297050 313599 315825 331749 333894 312892 345285 689262 723486 514611 425916 276287 270734 313418 313442 328150 332707 338495 338940 374404 374515 608911 631740 41.25 67.7 1
13:09:12 2023-09-28 315771 315951 82202 80270 123179 122437 124832 121245 90032 89157 95712 98405 118790 119798 340271 367834 972037 958151 357403 367325 112926 98355 104879 106787 122591 117586 111053 113634 76720 78010 255288 227883 648152 658506 203444 201964 259480 264332 302323 294918 314333 315602 330746 333929 310757 345052 686000 720150 504957 423556 274078 269585 311907 313872 326868 330889 339194 338227 373212 373634 608479 630916 41.25 67.7 1
13:09:13 2023-09-28 315951 313380 82175 80270 123051 122455 121396 124226 89981 89096 95776 98308 118684 120020 340295 367619 975434 953887 353557 367476 111343 98118 105023 106681 122727 117586 111130 113442 76782 78053 255288 228206 648765 656645 203444 202919 259448 263178 304205 295169 313670 315861 330014 333648 310504 342447 683952 720567 503260 423556 275505 270891 312170 311934 330626 330854 338438 339250 373545 372800 603109 630731 41.25 67.7 1
13:09:14 2023-09-28 317775 313380 82297 80397 123213 122503 121562 124295 90014 89157 95765 98337 118790 119597 339554 369984 977056 957470 350472 367067 112926 97947 105023 106535 122761 117552 111130 113442 76752 77873 255288 227561 653605 658236 202769 202282 260797 261734 302959 295863 313384 315861 330942 332891 311992 344529 681949 721605 515964 427375 275505 269620 314809 311425 327892 332624 337685 339763 374368 373359 599507 629060 41.25 67.7 1
13:09:15 2023-09-28 319183 314256 82053 80307 122940 123393 121396 121361 90092 89272 95614 98374 118294 119861 339375 368763 977639 960162 351424 367031 112926 97915 104951 107112 121012 117484 111130 113566 76752 78063 255288 227343 655907 659439 203444 201647 260980 261734 303280 296107 313122 315861 332018 332962 310504 346382 684796 721201 513259 423664 274568 268764 314110 311934 327362 331884 337685 338227 374440 375677 599067 630469 41.25 67.7 1
13:09:16 2023-09-28 315987 319962 82235 80055 123222 122630 121595 124054 89981 89003 95679 98270 118790 119266 340068 364427 977749 963294 351677 367619 112935 98217 104951 106567 122591 117586 111130 113476 76846 78116 251778 228852 648111 654719 204051 201682 260607 261734 304205 294269 313635 315861 328982 335980 310033 345576 681949 717446 520021 423232 274533 269585 313632 311934 329382 330624 338438 340313 373588 375641 598222 630433 41.25 67.6 1
13:09:17 2023-09-28 319612 315874 82435 80361 121501 122690 121810 121016 90163 89215 95841 98374 118936 119461 340439 365451 977749 964016 349451 367619 113250 98220 105095 106648 122795 117586 113040 112047 76920 78010 263278 227883 651134 652800 203444 202247 260394 261734 305205 294847 312682 315890 329466 334970 310722 345576 681949 712296 515964 424323 274533 269620 314110 310953 329346 332383 336659 341596 371539 374551 597661 628616 41.25 67.6 1
13:09:18 2023-09-28 319161 314766 82377 80311 123256 122470 121562 124295 90014 89239 95647 98202 118790 119266 340032 366401 973488 964702 350966 367067 112994 97915 105095 106535 123294 117194 113197 113286 76846 77873 255288 225643 665503 653722 203765 202282 261164 261734 303280 297396 311734 317648 330014 334970 310975 346138 683469 712030 510446 423520 274568 268764 315031 311970 328614 333418 336586 340277 372131 374266 602103 630320 41.25 67.6 1
13:09:19 2023-09-28 318455 315956 82326 80397 121167 122672 121661 120981 90098 89211 95841 98439 118723 119597 339996 365522 974048 967450 354630 367031 113082 98184 105443 106729 122761 117552 111362 113409 76805 78063 257761 226920 656670 656108 204051 201260 260394 260813 302923 297606 314589 315861 329978 334900 309528 347683 685927 717917 528981 422852 275991 270734 313781 313572 325884 332883 337373 340241 373177 376770 608282 628062 41.25 67.6 1
13:09:20 2023-09-28 314401 315960 82482 80096 123547 122224 121727 124157 90385 89031 95809 98137 118955 119198 340546 365522 971284 959051 354703 367038 113082 98049 105023 106502 122812 117518 111130 113409 76783 77979 257560 227561 653605 649020 203409 202567 259663 260813 303244 297050 313342 317648 328645 336190 310975 342483 685963 711113 517316 423832 274271 270821 312829 312883 330012 333848 337356 343945 373288 373741 608394 630468 41.25 67.6 1
13:09:21 2023-09-28 320481 315915 82317 80498 121163 122672 121562 124244 90167 89125 95646 98304 118820 119461 339996 369391 968530 959516 355675 367368 113049 98049 105023 106648 122761 117390 111130 113409 76815 78116 257560 227561 653479 652728 203126 202919 260028 260813 303280 296524 312647 316403 329181 334935 311921 342519 685963 712151 517316 423326 275505 270478 313085 312883 327592 332383 336348 341825 372096 373919 605321 629126 41.25 67.6 1
13:09:22 2023-09-28 318442 314256 82194 80459 123153 122888 121396 121147 90104 89280 95647 98472 118675 119798 339483 368907 968530 956789 353630 367031 113082 98117 105095 106486 122795 117552 113006 113442 76794 78148 263278 225283 657896 658506 203444 202247 260394 261734 302323 297036 312866 315861 332018 333660 311666 345296 688558 720567 514611 426061 277072 272650 313787 313514 328382 333779 337502 341547 375315 374337 609075 632264 41.25 67.6 1
13:09:23 2023-09-28 315699 315960 82198 80408 123187 122554 121479 121245 90069 89247 95646 98505 118395 119798 341286 367655 971284 956789 356751 367289 112892 98355 104879 106754 122727 117552 111130 113566 76720 78032 255288 227240 648809 658506 203444 202247 260211 264519 302323 295541 314297 315825 330978 334396 310975 345260 687495 721165 529826 423556 274497 269620 312857 314571 326833 331849 339675 339214 374034 374159 608911 630916 41.25 67.6 1
13:09:24 2023-09-28 315879 314256 82231 80307 123183 122503 121562 124399 90229 89280 95744 98405 118790 119597 340032 366658 974906 955429 353666 367619 112926 98082 105023 106714 122727 117552 111130 113600 76783 78116 257191 228206 651540 657575 203411 202919 259663 260813 305097 295584 314333 315861 330714 334900 310975 342194 687579 722426 521630 427186 275896 271165 312942 311792 329399 331709 338495 342238 373034 373359 603572 630916 41.25 67.6 1
13:09:25 2023-09-28 317514 315852 82298 80238 123273 122536 121479 124261 90167 89337 96035 98405 118790 119597 339518 369984 977749 958151 351002 367619 113082 98217 105023 106681 122761 117471 111130 113409 76783 78063 255288 227883 653957 658236 202769 202884 260394 261734 303811 295262 314082 315861 330978 332926 312906 342519 682950 719559 522290 427001 275505 270408 315031 311680 328849 332624 338163 340241 374034 373359 599433 629951 41.25 67.6 1
13:09:26 2023-09-28 314954 314221 82202 80412 123145 122921 121396 121079 89981 89374 95581 98741 118395 119999 339483 366365 977749 959088 351569 367619 113082 98355 105023 106681 122761 117356 111130 113409 76773 78116 257560 227561 654563 659439 204086 201964 261164 263106 303955 295749 314076 315536 332198 334688 310726 347536 683770 724658 504957 426246 276078 270734 315065 312449 327857 332848 339675 338227 374404 375704 602494 631809 41.25 67.7 1
13:09:27 2023-09-28 315362 314221 82340 80303 123461 122536 121562 124330 90167 89157 95679 98505 118790 119873 340510 364462 980530 961853 351641 367619 112859 98385 104735 106894 122438 117586 111053 113668 76762 78148 257560 228206 646533 656645 204408 202247 260394 261734 303280 295828 315070 315861 330710 336133 309998 346664 683952 720567 516302 423832 275375 269585 314038 312883 329545 330854 339675 339727 372950 376205 601758 631628 41.25 67.7 1
13:09:28 2023-09-28 318673 315960 82486 80216 123547 122455 121661 124226 90261 89125 95928 98170 118955 119198 340546 365266 979834 966762 351641 367619 113082 98149 105023 106714 122727 117586 111130 113487 76711 78148 257560 228852 654056 654415 204086 202565 261056 263736 304564 295297 317059 318097 331556 336310 310869 346200 685627 717263 520021 424434 275147 269655 314074 311934 329631 332449 338641 341308 371800 376205 599507 630769 41.25 67.6 1
13:09:29 2023-09-28 319892 315951 82348 80270 123251 122521 121679 124226 90322 89125 95744 98237 118955 119232 340271 366401 977749 963979 349415 367361 113228 97915 105095 106947 122795 117356 111362 113442 76846 78148 257560 227343 653309 652764 204086 202600 260797 261734 305133 296524 312647 316367 329943 334970 310975 345576 685125 712223 529657 422852 274568 269550 315031 310953 328884 332848 337135 341344 372096 375605 599691 628579 41.25 67.6 1
13:09:30 2023-09-28 318485 315956 82405 80270 123251 123082 121595 124347 90199 89157 95711 98472 118757 119597 340271 365266 972037 966762 355456 367031 113159 98217 105167 106567 122965 117552 113006 113442 76899 78010 257761 226920 654616 657705 204481 201965 261234 263586 303869 297743 313455 317612 330764 334794 309892 347646 685963 717410 511906 422257 276114 270662 313561 313800 326833 333383 337648 340888 375782 377337 607580 628099 41.25 67.7 1
13:09:31 2023-09-28 317738 313380 82373 80303 123222 122606 121562 124261 89981 89125 95745 98505 118757 119597 339996 363335 971284 964664 356609 367619 113038 98217 105377 106754 122795 117552 111130 113442 76815 78116 263278 227240 653984 652764 204730 202282 260028 261977 303280 295749 313599 315861 330161 336994 309781 346065 687982 712296 517316 422412 275375 269655 312170 314314 327327 332883 338438 340803 371504 376505 609907 632189 41.25 67.6 1
13:09:32 2023-09-28 318796 315843 82710 80316 123865 122254 121960 120951 90349 89027 95939 98173 119037 119198 340271 365522 970283 960697 355241 367031 113004 98217 105023 106729 121012 117742 111130 113409 76742 78063 255288 227401 653352 652907 204051 202919 260028 261577 303280 296942 313599 316621 328946 336487 311448 344529 687982 712187 515283 423832 274533 271270 313340 313616 327821 332848 338438 342102 371539 374515 608048 628579 41.25 67.6 1
13:09:33 2023-09-28 319161 315947 82260 80303 123222 122771 121562 124330 90167 89157 95744 98505 118790 119597 339518 369723 968530 958151 353666 366479 113228 98117 105377 106535 122999 117356 113231 113252 76889 77873 258799 225643 657270 656645 203444 202919 260394 260813 303883 297816 313883 317648 332018 333894 311992 345296 685963 718460 516640 427375 274497 270408 314074 313572 326868 334644 336605 343456 375243 374373 606439 630916 41.25 67.6 1
13:09:34 2023-09-28 315807 315960 82330 80462 121167 123308 121717 121162 89981 89280 95646 98505 118684 119896 341529 368575 968530 957470 355488 367031 112960 98149 105023 106681 122795 117552 113006 113442 76773 78202 255545 226920 656543 658506 203872 202600 260394 260813 302287 297816 313599 315861 332018 334396 311636 345576 688019 719181 508934 426699 274533 269655 314074 314535 325884 333652 338714 339214 375493 375377 608911 629024 41.25 67.6 1
13:09:35 2023-09-28 315915 315951 82336 80274 123213 122672 121562 124295 89981 89157 95679 98673 118757 119632 340032 367210 974906 955429 356124 367619 112926 98217 104951 106787 122761 117552 113015 113476 76794 78116 261544 228529 651011 658040 204051 202919 259663 261577 304205 295620 314590 315609 330978 334935 311229 342555 685478 719100 515964 423556 277072 273422 312579 313073 329559 331744 339038 340170 373963 374337 605174 631480 41.25 67.6 1
13:09:36 2023-09-28 315807 315663 82198 80274 123273 122437 121479 121245 90287 89280 95711 98437 118757 119597 339518 369283 974943 955156 351002 366515 113004 98149 105023 106535 121012 117552 111130 113442 76711 78095 257560 227883 653100 656645 202840 202954 260430 261734 305133 296071 314325 315861 330978 334432 312942 342519 683952 722097 515964 426699 275505 270478 314588 311680 329115 331884 338714 340277 373248 373394 599526 630952 41.25 67.6 1
13:09:37 2023-09-28 317775 314256 82373 80303 123222 122639 121801 124261 90014 89280 95711 98405 118429 119597 340803 369984 977749 958151 351002 367325 112926 98302 105023 106714 122795 117586 111130 113476 76711 78053 257560 227561 655526 658506 203729 202282 261164 260556 304205 295469 313635 317938 332485 332926 311992 346664 686602 724584 520259 427084 277072 270734 315403 311792 328706 332742 338256 343153 375914 376506 599433 630433 41.25 67.6 1
13:09:38 2023-09-28 311757 314256 82289 80490 123153 122767 121396 121162 89949 89312 95679 98538 118395 119999 338494 365558 977749 959088 351605 367074 112960 97915 105023 106535 122795 117390 111130 113521 76763 78063 257560 227240 653352 658506 204086 201331 260980 266276 303316 297050 314554 315861 332054 334746 310069 347683 683433 721201 515964 423520 276841 269585 314588 312664 327892 332615 339675 338263 374368 376770 603219 631846 41.25 67.6 1
13:09:39 2023-09-28 315915 315511 82231 80274 123307 122353 121595 124261 90014 89157 95863 98505 118790 119597 339518 363370 980530 964702 351641 367067 112736 98082 104807 106787 122557 117586 111053 113476 76752 78180 256521 228690 649071 655876 204551 202282 260430 260813 302923 295169 315298 315609 331445 336711 311198 346372 683807 721056 515607 424434 277072 270734 313930 313180 329702 331591 339194 340313 371800 375355 602923 630879 41.25 67.6 1
13:09:40 2023-09-28 320248 315515 82433 80157 121755 122940 121661 124054 90384 89157 95809 98170 118790 119232 340032 365302 980530 964702 351038 367619 113116 98149 105344 106992 122795 117586 111130 113476 76711 78148 260995 227628 654436 652800 204086 202600 260797 266312 305205 294811 313378 315960 329480 335945 310757 346101 684616 712260 517316 422221 274954 269655 314110 311425 329880 331884 337373 341861 372096 375677 597661 629060 41.25 67.6 1
13:09:41 2023-09-28 318448 315511 82256 80303 123213 123333 121562 124295 90138 89312 95744 98505 118790 119759 340032 366694 972110 966074 351605 367067 113116 97915 105023 106535 122795 117356 113085 113252 76929 77979 257560 225643 659473 654683 204086 202105 261532 263178 302995 297635 315297 318097 330835 336840 311595 347573 683807 717521 522290 425641 275797 268764 315031 312883 326833 333779 336843 341032 373856 376806 601794 630805 41.25 67.7 1
13:09:42 2023-09-28 317630 315539 82260 80303 123187 122503 121396 124261 90294 89157 95679 98405 118790 119632 340032 363916 972073 966074 354412 367067 113116 98082 105095 106535 122795 117390 112973 113442 76773 78010 257560 227240 652904 656145 204733 202105 260797 262012 303031 297396 313158 315861 331484 336487 309998 348248 688019 718460 516471 422920 276256 269585 313597 314607 327327 332918 338199 340313 373510 377337 608479 629060 41.25 67.6 1
13:09:43 2023-09-28 319320 315511 82519 80216 123496 122170 121876 124019 90451 88881 95841 98170 118955 119198 340032 365558 970283 959088 354739 366773 112960 98082 104951 106714 122795 117390 113006 113476 76815 78010 260995 227401 655986 654909 204159 203276 260286 263773 303066 297072 314225 318997 329302 336817 311814 344871 687458 712187 523001 421888 277072 271200 313561 313800 328622 332883 337721 342163 374190 374551 608432 630469 41.25 67.6 1
13:09:44 2023-09-28 320064 315506 82438 80216 123247 122404 121595 120954 90294 89157 95744 98337 118790 119232 339518 368324 966476 958371 353666 367067 113184 97915 105946 106535 122829 117227 113163 113319 76815 78116 255288 227401 653016 654220 203444 202954 260394 261612 304205 296942 312427 316881 330014 334935 312906 342267 685515 712260 515964 423628 274113 270856 314074 312919 327892 333652 336348 341897 374070 374515 606584 630805 41.25 67.6 1
13:09:45 2023-09-28 315915 319886 82231 80412 123017 122569 124659 124330 89981 89312 95614 98538 119005 119915 339244 367834 968530 956789 354521 367067 112926 97947 104951 106608 122625 117471 113006 112047 76952 78022 257560 226702 653280 658433 203944 202601 261128 263959 302181 297743 314447 315861 332437 334432 311957 346101 687385 721359 504907 426853 274533 269655 313929 314427 325884 332883 338714 339499 375493 374551 608911 630433 41.25 67.6 1
13:09:46 2023-09-28 315398 315511 82346 80274 123187 122536 124659 124295 89981 89157 95712 98505 118429 119632 339244 366694 971348 957000 356572 366515 112770 97915 104951 106714 122506 117552 111130 113442 76711 78063 255288 226920 651185 658506 204086 202777 260430 262231 302323 295785 314590 315595 332018 334666 311957 345857 688019 721237 511280 423628 274568 269655 313120 314829 326868 332650 339973 342201 375243 375390 610020 630806 41.25 67.6 1
13:09:47 2023-09-28 315951 315506 82438 80307 123217 122587 121562 124295 90014 89157 95646 98472 118790 119597 339518 367762 974943 954750 351569 367102 112960 98149 105312 106729 121012 117776 111405 113655 76773 78116 257560 228206 651317 656463 203909 203703 260394 261734 305562 296071 313807 317467 331839 334935 312870 342555 683989 718743 529150 423556 273694 271305 314110 312691 329880 331919 339194 340313 374070 373919 603892 630916 41.25 67.6 1
13:09:48 2023-09-28 315987 319935 82260 80270 123170 122470 121666 124295 90294 89157 95776 98505 118790 119798 339745 369984 977749 956789 350472 367067 112960 97947 105023 106714 122795 117390 112928 113476 76763 78341 255288 227561 653479 658506 202840 202954 261164 261734 305133 296524 314112 315861 331515 333929 313131 345296 683469 720657 518499 428016 274113 272650 315259 312378 329399 332777 339084 341164 375386 374146 601359 632714 41.25 67.6 1
13:09:49 2023-09-28 314954 320377 82260 80445 123136 123138 124693 124330 90014 89345 95614 98739 118429 120033 339518 365594 977749 962864 353109 367038 111516 98355 105410 106762 121012 117484 111651 113745 76952 78053 261544 227452 653731 658506 204695 202247 261164 263215 304597 295677 314554 315092 332719 334688 311198 348212 683916 721201 514611 423520 276221 269585 315031 312848 328547 332883 340147 339214 375458 377301 602066 632565 41.25 67.6 1
13:09:50 2023-09-28 311757 315771 82405 80380 123179 122672 121479 124313 90229 89157 95646 98472 118723 119597 339483 363335 980530 962984 351605 367031 112859 98217 104807 106787 120909 117619 110865 113678 76720 78148 255288 228206 645357 656145 204695 202565 261164 260813 303920 296215 315320 315861 330710 336959 310686 347400 686602 722389 511780 424360 277860 272266 313930 313180 329168 331674 340566 343360 371954 376591 604938 631846 41.25 67.6 1
13:09:51 2023-09-28 318412 315515 82527 80288 123358 122254 121595 124157 90261 89125 95841 98341 118790 119198 339996 364938 980530 964702 351002 367325 113049 98184 105023 106535 122727 117552 111130 113442 76794 78148 255288 228206 650698 653722 204086 202742 260980 260813 305741 295584 315521 316367 329943 336687 310975 346627 682913 716361 518668 422816 275375 270408 314552 312584 329880 332348 338163 342066 372096 376734 599433 630433 41.25 67.6 1
13:09:52 2023-09-28 314271 315515 82490 80270 121466 122437 121595 124313 90167 89125 95744 98472 118757 119597 339483 366365 972073 966762 351533 367038 113082 98049 105095 106535 122846 117552 111362 113375 76868 77979 257761 225607 653613 654184 204086 202425 261901 260813 303244 297816 313122 317648 330925 335662 311707 348202 685781 712151 517316 426246 275815 270734 315331 313621 327644 333885 337612 341032 373212 376770 604826 629024 41.25 67.6 1
13:09:53 2023-09-28 318187 315515 82227 80270 123307 122822 121595 124399 90261 89157 95744 98605 118790 119597 339518 364391 972037 966074 356555 366773 113082 98117 105095 106681 122761 117437 113138 113375 76805 78010 261544 226920 653156 654683 205197 202247 260980 262196 302783 296618 313599 315717 331444 336416 310033 348495 686972 718460 515964 421888 277069 269620 313817 314793 327556 333383 338079 340792 374070 377868 609338 630768 41.25 67.6 1
13:09:54 2023-09-28 319313 315067 82641 80187 123448 122338 121727 124157 90575 89125 95874 98137 119120 119198 339996 365558 969215 959051 354954 367325 113082 98217 105095 106787 122795 117518 111130 113442 76878 78116 255288 227561 653858 652728 204086 203559 260394 264332 304345 297108 315523 319375 329800 336817 311814 345114 686789 715490 513115 424434 276287 271235 313561 313608 327857 333371 337502 342343 371800 374480 606818 628099 41.25 67.6 1
13:09:55 2023-09-28 320444 315071 82340 80270 123307 122554 121666 124365 90418 89157 95809 98472 119037 119563 340223 368871 968530 959051 354202 366515 113419 97915 105620 106502 122999 117356 113197 113409 76857 78256 257560 227561 657996 654683 203729 203524 260394 261577 304169 296942 312647 316881 330978 334666 313316 345540 686000 712260 517316 427001 274497 270856 314038 313616 328352 334388 336860 342379 374368 375078 606733 627175 41.25 67.6 1
13:09:56 2023-09-28 315843 315960 82231 80445 123153 122701 121396 124468 89981 89435 95646 98706 118757 119999 339244 367762 971284 957470 356987 366515 113004 98149 105167 106681 122761 117552 113015 113442 76836 78116 261544 226920 654563 659219 204303 202672 261424 264332 302641 297419 314483 315500 332846 334794 312727 346445 688994 721174 514611 426025 274954 270940 314110 314793 327062 333885 339906 339763 375914 375641 608911 630768 41.25 67.7 1
13:09:57 2023-09-28 312196 315843 82235 80467 123264 122738 121562 124295 90261 89280 95679 98538 118757 119798 339518 366658 972073 957877 357403 367325 112926 98385 104951 106894 121012 117552 111130 113476 76742 78148 255288 227883 651722 658506 204121 202919 260394 262449 303280 297050 315320 315861 331982 334935 311921 346627 687982 721237 515964 423556 275375 270408 312206 314571 328317 332348 340157 340241 374368 375641 610133 634518 41.25 67.6 1
13:09:58 2023-09-28 315951 315515 82433 80270 123187 122470 121750 124261 90294 89280 95776 98505 118757 119563 340223 369687 977749 955429 350472 367067 112926 98217 105023 106714 122795 117552 111130 113442 76899 78491 257560 227862 653479 656500 203445 203418 261496 263215 305419 296762 314447 317648 331444 334666 313351 345016 686602 720275 525571 427303 274078 270856 315475 312266 329845 332883 339435 341308 374368 374253 599526 630879 41.25 67.6 1
13:09:59 2023-09-28 312946 315506 82433 80274 121462 122503 121562 124382 90261 89312 95776 98472 118790 119597 339244 369984 977749 958151 350472 367332 113116 98217 105023 106681 122761 117471 111130 113409 76711 78116 257761 227561 653479 658506 204086 202637 261716 266349 304883 296942 313635 317648 333025 333894 312906 346664 683916 721341 517517 427980 275149 269620 315920 312848 328849 332883 338901 343212 376371 376183 601359 630769 41.25 67.6 1
13:10:00 2023-09-28 311538 315771 82344 80303 123213 122672 121562 124382 90418 89312 95776 98505 118757 119798 339483 363880 980530 961617 351605 367325 112703 98250 105095 106729 120771 117973 111062 113892 76742 78116 257560 227701 647027 656463 205055 202743 261496 260813 304205 296841 315392 315861 331193 337704 310940 347719 683989 721810 517316 424434 276221 270220 314552 313359 328849 331884 338321 340277 373212 376806 604938 632778 41.25 67.6 1
13:10:01 2023-09-28 315879 315071 82381 80274 123333 122371 121762 124019 90261 89157 95809 98304 118790 119232 339483 363370 980530 964702 351641 367325 112926 98217 105023 106714 122761 117586 111130 113442 76742 78148 255288 228690 648809 653722 204730 202919 261164 261612 305741 295584 315031 316367 329978 337030 311448 346664 683433 718460 518668 422221 275411 272843 314743 313321 330862 333848 339565 342235 372547 376627 601955 633615 41.25 67.6 1
13:10:02 2023-09-28 318644 315515 82527 80295 121466 122521 121661 124226 90261 89157 95809 98505 118955 119597 339518 365558 976326 964702 352473 368894 111748 98322 105443 106795 123033 117451 111594 113587 76973 78053 263278 227489 656663 649020 204408 202602 260980 261734 304810 295749 313086 316846 330710 336733 311814 346664 683433 712260 517316 422852 275993 270443 315475 311899 329346 333383 337648 341861 372951 376205 598509 628543 41.25 67.6 1
13:10:03 2023-09-28 318710 315515 82429 80554 123222 122554 121562 124226 90261 89157 95711 98337 118757 119232 338530 365558 974215 966074 352687 367067 113150 98117 105377 106502 122965 117194 111130 113252 76805 78010 257560 226920 655723 652728 204124 202919 261532 261734 305599 297360 313122 316881 331216 335945 311957 346627 682950 717521 511780 426579 277663 270716 315883 311792 329204 334282 337191 342199 373630 376290 600969 628543 41.25 67.6 1
13:10:04 2023-09-28 318892 315067 82494 80416 123328 122705 121595 124261 90280 89406 95777 98472 118757 119597 340020 364760 976823 969142 355095 367181 113328 98253 105476 107040 121012 117451 111405 113409 76826 78116 255545 225643 652582 655463 205197 202212 261164 261977 303244 297635 314082 317648 331749 335945 310722 348779 688068 717410 515964 422257 276292 269620 314074 314571 327362 333920 338438 341344 373808 377868 608048 629060 41.25 67.6 1
13:10:05 2023-09-28 317811 315515 82486 80303 123307 122488 121562 121052 90294 89312 95744 98505 118790 119597 339518 364800 970594 963294 355816 367067 113038 97915 105023 106535 122761 117390 111130 113409 76742 78010 254959 226920 653984 649056 205053 202919 260211 262196 303280 296201 313635 317648 330710 337728 310726 347098 687202 712115 517316 423532 275691 271130 313966 314392 327715 333709 338918 341068 372096 376505 608295 631814 41.25 67.6 1
13:10:06 2023-09-28 319612 315062 82405 80270 123213 122488 121479 124192 90261 89239 95874 98443 119097 119558 339375 368763 970520 960883 354021 366888 113485 98118 105653 106469 122999 117194 113163 113252 76868 78148 255288 227240 653067 654184 204051 203738 261164 261612 303991 297396 312682 316881 331431 334970 313638 345540 686000 712296 517316 427460 274533 271081 314110 313836 328618 334388 336622 342149 374404 374551 604892 627175 41.25 67.6 1
13:10:07 2023-09-28 317775 315515 82309 80445 123187 122738 124693 124295 90261 89312 95679 98505 118757 119597 338494 368611 968530 956962 353666 366515 113262 97882 105825 106502 122897 117160 113197 113218 76899 77873 253366 225643 658118 654646 203908 202954 260430 261612 305165 297635 313127 319179 331695 334794 313495 345431 685817 716216 511280 427157 276679 271130 314074 313836 328352 334423 337135 341958 375493 374480 604427 627212 41.25 67.6 1
13:10:08 2023-09-28 314919 315515 82227 80412 123187 123360 121861 121278 90313 89583 95744 98710 118294 119896 339101 367031 972628 956640 356861 367031 112926 98250 105023 106729 120928 117484 111130 113566 76742 78116 255288 227416 649992 658506 204121 202954 261164 262816 302959 297396 314339 315861 332990 334970 311957 346664 688019 721458 514611 423664 275375 270443 313597 315559 327857 332918 340157 340002 375529 376241 608690 631846 41.25 67.6 1
13:10:09 2023-09-28 315879 315506 82235 80303 123213 122554 121601 124261 90451 89312 95744 98538 118429 119632 341713 366658 974215 955429 355853 367619 112926 98250 104951 106714 122591 117586 111130 113476 76742 78309 255288 227883 651557 656645 204446 202708 260215 264706 304596 295928 315442 315825 331839 335804 313929 345394 686825 721129 515964 423556 275375 271305 312579 313693 329577 333848 340157 340792 374368 375655 608282 631846 41.25 67.6 1
13:10:10 2023-09-28 312505 315515 82462 80357 121466 122470 121512 124295 90261 89374 95711 98505 118790 119632 338494 367210 974943 955429 351533 366780 112960 98217 105023 106714 122761 117471 111130 113442 76679 78148 255288 227883 647631 656609 203765 203383 260430 260813 305850 296733 314590 317648 331749 335755 313638 344529 683952 720567 517316 426025 274885 271305 315031 311970 329880 332383 339194 340792 374368 374217 599986 631846 41.25 67.6 1
13:10:11 2023-09-28 315951 315811 82223 80587 122982 123407 124676 121245 90014 89500 95745 98741 118395 119999 338494 367504 977749 958816 351533 366515 113150 98217 105377 106567 121012 117390 111130 113442 76805 78148 263278 227701 653731 659723 204588 202743 261901 263773 304418 296230 314660 315753 333586 334935 311921 348248 683433 725426 511780 427339 276221 269585 315475 312919 329346 333744 339675 339763 376658 377337 600748 631883 41.25 67.6 1
13:10:12 2023-09-28 314440 315729 82256 80307 123213 122620 124832 124295 90261 89406 95711 98505 118429 119798 339518 363370 977749 961890 351641 367619 112892 98418 104879 106894 122557 117586 111053 113442 76773 78148 257560 227561 650824 658040 205233 202919 261164 261612 304846 296978 315298 315861 332521 336994 310975 348532 686000 721395 510446 422257 276292 270220 315031 313859 328849 332383 338321 340038 374119 377617 604566 634518 41.25 67.6 1
13:10:13 2023-09-28 314271 315071 82636 80270 121670 122404 121694 124261 90327 89157 95809 98202 118790 119398 339554 365010 978393 964702 351321 367368 113150 98217 105023 106714 122795 117451 111405 112047 76931 78298 257560 228206 666413 654909 204911 203064 261496 263959 306352 296488 314626 316659 330014 337750 311850 348102 683916 717446 514449 422257 275815 271165 315031 312919 330916 332615 339194 342415 373212 376806 599067 630916 41.25 67.6 1
13:10:14 2023-09-28 319612 315071 82531 80307 123256 122470 121744 124295 90451 89312 95841 98706 118955 119597 340032 366365 977749 964702 350243 367067 113184 98250 105443 106535 122829 117356 113362 113286 76878 78148 255545 227561 657377 652764 204766 202990 261164 266349 306065 297187 313635 318997 330978 336758 311957 347473 683433 712296 518668 423484 275411 270255 315920 311934 329631 334141 338412 342199 373665 376627 600506 629687 41.25 67.6 1
13:10:15 2023-09-28 317738 315506 82527 80303 123247 122554 121595 124261 90294 89312 95809 98505 118757 119597 338530 365558 973525 967450 354452 367325 111748 98388 105588 106729 121349 117451 111405 113464 76816 78085 257560 225535 657178 654537 205018 202565 261716 262012 303670 297707 315708 316403 331982 336487 311957 348779 687835 718497 517316 423592 277105 269620 315031 314599 327627 334926 338714 341380 374404 375880 608507 629060 41.25 67.6 1
13:10:16 2023-09-28 315951 320301 82433 80307 123251 122620 121965 124330 90451 89468 95874 98538 119037 119632 339745 362791 972073 966074 356825 367325 113072 98149 105095 106714 122829 117356 113006 113330 76773 78309 257560 225643 654111 654719 205484 202954 261164 262449 303351 297816 314590 315925 332018 337503 310691 348532 688019 719549 517316 424397 277511 272843 313823 315200 327750 334282 339048 341717 373665 378632 608800 632714 41.25 67.6 1
13:10:17 2023-09-28 319612 315067 82381 80274 123363 122287 121595 124054 90451 89157 95841 98369 118955 119198 339244 366658 972516 960771 354754 367332 113250 98319 105344 106795 122829 117451 111496 113666 76899 78085 256298 227240 656518 652764 204121 203774 260689 261612 304169 297396 313635 319222 330835 335980 312942 345613 688019 712260 518668 423592 274341 271305 314110 313872 328884 332918 337124 342415 373283 374551 606252 627231 41.25 67.6 1
13:10:18 2023-09-28 318710 315548 82260 80303 123222 122587 121562 124261 90294 89345 95744 98538 118790 119515 338530 368943 968530 955990 351677 367031 113251 97947 105719 106535 121519 117194 113231 113252 76962 78010 263278 225643 660628 656181 204408 203737 261164 262196 304597 297599 313406 316916 333025 334970 313859 346372 688558 720312 520259 427230 277072 271200 314666 313729 328476 334821 337191 341717 376057 375605 605688 629060 41.25 67.6 1
13:10:19 2023-09-28 315398 320382 82268 80404 123085 122921 121666 124364 90327 89468 95776 98538 118718 119994 341381 366959 973319 958077 356715 366888 111619 98421 105167 106762 121012 117552 111130 113600 76773 78309 259872 227489 650921 659439 204730 203524 261348 265268 304769 297396 315514 315861 332990 335910 312620 346627 689483 721237 515964 423628 275340 270821 313597 315530 327821 332883 340639 340241 375493 376506 610643 632294 41.25 67.6 1
13:10:20 2023-09-28 311847 315515 82486 80555 121501 122705 121562 120948 90229 89435 95744 98505 118921 119798 339208 365558 974869 956789 356356 367296 113082 98250 105023 106894 122727 117619 111130 113634 76773 78148 257560 228206 646891 658506 204730 202637 260394 262781 305097 296733 315370 317915 332432 336414 312656 346482 687835 724658 518499 423412 276663 271959 313346 315236 329809 332348 340398 341308 374119 376627 608874 632257 41.25 67.6 1
13:10:21 2023-09-28 315915 315517 82486 80412 123307 122536 121562 121245 90345 89550 96071 98579 118820 119744 339340 369803 977602 957728 350822 367404 113273 98184 105239 106681 121012 117858 111096 113532 76836 78148 260995 227561 653479 659402 204051 203559 261901 260813 305491 296618 315284 318097 331982 334900 314336 346591 683952 721237 517316 427980 274533 270856 315920 312848 329845 333383 339675 341308 376622 374515 599433 630916 41.25 67.6 1
13:10:22 2023-09-28 315915 315506 82202 80559 122974 123072 121363 121079 90261 89435 95744 98505 118757 119847 338459 368871 979834 959015 351249 367325 113082 98217 105305 106754 122931 117552 111130 113442 76805 78148 257560 227561 653226 659439 204730 202954 261865 263959 305490 297390 316382 318097 333893 334759 312983 348595 683770 726715 516146 427943 276185 269620 315920 313572 329702 333850 339675 340277 377490 376806 602103 633578 41.25 67.6 1
13:10:23 2023-09-28 311408 314820 82581 80614 121632 123275 121894 121245 90444 89402 95939 98710 118984 119861 339853 364249 981924 963294 351605 367332 111516 98487 104951 106894 122692 117979 111053 113668 76962 78361 257560 227561 647490 658506 205449 202567 261901 262160 305133 297816 315658 315861 332719 338022 311921 348742 686000 721165 518668 422852 277729 270821 315475 313872 329577 332848 338356 340756 374404 378401 603499 632815 41.25 67.6 1
13:10:24 2023-09-28 315915 315511 82527 80416 123423 122672 121694 121014 90542 89435 95874 98706 118955 119563 339518 363335 981924 964702 354435 367583 113116 98217 105023 106894 122727 117586 111462 113634 76805 78180 256521 228852 650482 657705 205128 203276 261865 263959 304954 295928 315442 317322 331301 337799 311778 348705 685927 720567 514449 422221 276149 271046 315475 313836 329880 332348 341261 342091 373212 377602 603536 632602 41.25 67.6 1
13:10:25 2023-09-28 319393 315322 82538 80458 123659 122822 121861 121046 90444 89337 95874 98509 118921 119363 339208 365266 979609 964963 349415 367067 113150 98184 105377 106696 123170 117356 113163 113409 76868 78116 257560 227561 654742 652764 205018 203737 261532 266500 306208 297606 315297 316916 331480 336994 311957 347683 683916 712296 511780 423484 275797 271046 315920 312584 329916 333885 337685 342415 373772 377337 600748 629024 41.25 67.6 1
13:10:26 2023-09-28 319161 315067 82494 80404 123337 122503 121816 124261 90418 89312 95874 98505 118955 119597 341529 365522 974906 966762 350966 366515 113307 98217 105377 106681 122880 117356 111560 111736 76962 78406 257560 225463 666251 654909 204911 203418 261901 263586 304489 297780 313599 316846 332018 336959 312584 348449 685963 716325 517316 423520 276027 269620 315920 313836 328583 334926 338678 342343 374368 377337 600835 629024 41.25 67.6 1
13:10:27 2023-09-28 317593 315920 82472 80430 121505 122940 121777 124382 90418 89374 95776 98673 118882 119661 339483 362720 969251 964702 356840 366372 113116 98250 105344 106861 122795 117552 113205 113442 76889 78148 257761 226920 655932 654184 206062 202954 261164 262449 304169 297816 314590 317539 332018 338487 310975 348779 688019 717446 517316 423832 277069 270856 314074 315308 328583 334388 339148 341825 373248 377868 608911 629784 41.25 67.6 1
13:10:28 2023-09-28 315951 315295 82632 80303 123633 122371 121777 124226 90418 89468 95874 98505 118790 119597 339996 363335 971284 962984 355277 367031 113184 98388 105864 106729 121515 117742 111405 113621 76899 78116 263278 227292 656543 654909 205199 203846 260944 262816 304525 296618 315284 318546 330799 338998 311885 346664 688994 717484 518453 424133 275991 271720 314074 314829 328849 333920 339675 342379 372131 376806 608911 629060 41.25 67.6 1
13:10:29 2023-09-28 319313 315284 82641 80412 123453 122488 121694 124226 90575 89157 95874 98304 118955 119164 339518 365594 970624 959051 354416 367031 113116 98250 105167 106787 122846 117552 111130 113409 76805 78148 257560 227401 653858 652800 204730 204023 261164 262414 304810 297816 316831 317840 330942 336994 313346 346346 688019 712260 518668 423484 277072 272495 314265 314719 329364 334013 338568 342343 373106 376026 610020 631814 41.25 67.6 1
13:10:30 2023-09-28 314050 315502 82523 80412 121470 122888 121562 121014 90418 89468 95711 98640 118429 119681 338459 367798 968530 959737 353948 368857 113766 98118 105897 106582 123239 117451 111560 111736 76973 78053 257761 227240 659257 654719 204372 204023 261865 262309 305061 297816 313122 316951 332521 335907 314229 346627 686972 717917 522456 427339 275958 271305 314995 313872 329346 334926 337648 342379 375493 375641 605357 628099 41.25 67.6 1
13:10:31 2023-09-28 315987 315293 82396 80665 123187 123006 121396 124641 90294 89435 95744 98741 118429 119632 338494 367798 968530 957470 354737 366479 113307 97915 105620 106502 123034 117160 113197 113218 77015 77873 257560 225643 661229 655645 204232 203880 261164 262196 305133 297816 313599 316916 332760 335006 313894 346664 688558 719559 515964 429043 277072 271200 314887 313729 329239 335759 337466 342271 376443 376434 605284 628579 41.25 67.6 1
13:10:32 2023-09-28 315649 315511 82494 80471 123217 122701 121595 121079 90313 89468 95744 98741 118757 120043 341286 366408 973937 958077 356605 367476 113294 98421 105312 107221 121012 117484 111130 113600 76773 78148 255288 227240 655877 657748 205018 203559 261532 262816 303244 297780 315550 315861 333495 335980 312906 347437 687689 721201 523344 426061 275797 271270 314074 315825 327857 333885 340398 340277 376358 376770 608144 631846 41.25 67.6 1
13:10:33 2023-09-28 315621 315515 82438 80416 123341 122635 121595 121284 90294 89500 95776 98538 118757 119915 338494 366073 974178 957470 356861 367583 112994 98283 105023 106894 122761 117619 111130 113634 76773 78180 256856 228206 649996 658506 205053 203594 260394 263035 305133 296942 315622 317648 332702 336711 313351 347699 688884 724658 517316 425916 276078 271924 314635 315350 329702 332883 338321 341308 376057 376806 610057 632742 41.25 67.6 1
13:10:34 2023-09-28 315915 315511 82433 80445 123341 122705 121595 124382 90345 89550 96005 98612 119063 119661 339375 368763 976909 955244 350858 366888 113294 98217 105095 106787 122761 117586 111130 113655 76826 78148 255288 227561 652847 656645 203944 204059 261532 260848 306065 296942 315106 315890 332437 334970 314815 346065 683989 720567 529488 427012 274462 271305 315920 312883 330415 333383 339675 342113 375493 375641 599950 631846 41.25 67.6 1
13:10:35 2023-09-28 315951 315506 82379 80412 123251 122738 121679 124295 90418 89468 95874 98538 118955 119715 338494 369463 979834 959737 351249 367619 113116 98250 105377 106861 122795 117552 111130 113442 76878 78148 255288 227883 653957 657575 204086 204023 261901 263959 306244 297599 315298 319179 332846 335839 314707 346482 685296 722535 512614 428136 274497 271305 315920 312919 330880 333639 340083 341825 375458 375341 599950 630952 41.25 67.6 1
13:10:36 2023-09-28 314954 315515 82227 80701 121129 123511 121595 121543 90287 89837 95711 99048 118621 120298 339065 366515 977639 959051 351605 367325 113150 98250 105443 106795 122761 117518 111130 113476 76794 78180 257560 227401 655907 659439 205377 202954 260135 261612 305276 296618 314393 315861 333965 335945 312686 349273 685478 725426 528981 427375 276256 270443 315920 314085 329845 333920 339675 340277 377490 377868 602997 632778 41.25 67.6 1
13:10:37 2023-09-28 313603 315515 82433 80555 123222 122701 121783 124398 90608 89468 95809 98706 118873 119999 341529 363370 979834 961170 351605 366515 112926 98250 105095 106861 122761 117552 113006 113476 76836 78341 255288 227561 655549 659256 205741 203311 261865 264332 304990 297888 315514 315789 333586 336853 313929 349126 686449 721273 517316 423520 277105 270751 315920 313836 329577 333418 338392 340792 375422 377341 604508 632815 41.25 67.6 1
13:10:38 2023-09-28 317412 315593 82581 80490 123839 122639 121843 120916 90444 89370 96005 98607 118984 119563 339518 364136 979816 966687 354471 367325 113161 98250 105095 106894 121012 117518 113127 113510 76868 78180 259238 228852 647414 654683 205413 203594 261532 262231 306065 296107 315658 317915 331480 338522 311957 348248 683989 720567 510339 422221 276292 270891 315475 313908 331381 332883 340704 342415 373248 377868 601296 632565 41.25 67.6 1
13:10:39 2023-09-28 319124 315548 82673 80449 123453 122521 121861 124295 90608 89374 95874 98505 118955 119515 339518 365010 980530 965800 350508 367067 113150 98217 105792 106714 121349 117471 111130 112047 76962 78298 257191 228060 650633 653577 205270 203738 261865 263959 306856 297252 315176 316916 331480 338012 311992 348248 683843 719549 520021 423448 276256 270891 315475 313216 331919 333383 339194 342487 373510 377337 598185 630916 41.25 67.6 1
13:10:40 2023-09-28 317606 315506 82529 80458 123745 123006 121998 121079 90575 89468 95874 98538 118955 119793 341529 365558 976290 967450 351533 367368 113519 98250 105476 106714 122999 117471 113231 113319 76899 78309 255288 225643 657687 654683 205233 203880 260966 261577 305097 297888 314112 316916 332521 337030 313095 348779 686000 716398 518668 423556 276221 270443 315956 313616 328849 334962 338714 342415 374404 378279 603219 629060 41.25 67.6 1
13:10:41 2023-09-28 315951 315067 82527 80449 123337 122569 121562 124295 90513 89468 95776 98538 118790 119597 339483 365594 974215 967450 354166 365936 113184 98250 105831 106729 121349 117776 111560 113621 76952 78116 257560 225535 653461 655463 205235 202778 261901 262379 304205 297047 314590 318474 332846 337608 312906 349769 687008 717446 518668 423484 277693 269620 315920 314829 327928 334962 339194 342415 375194 378401 604427 629060 41.25 67.6 1
13:10:42 2023-09-28 317593 315631 82494 80471 123367 122771 121595 124295 90509 89500 95841 98673 118955 119632 338530 362247 974048 965800 356645 367067 113184 98250 105443 106894 121012 117552 113006 113442 76899 78180 255545 227240 653858 652800 206062 203594 261164 263219 304668 297816 315320 316403 332791 339034 311702 348532 689483 719549 517316 422185 277141 271305 314110 315825 328884 334891 339675 342415 373248 375915 608911 630469 41.25 67.6 1
13:10:43 2023-09-28 315951 315071 82669 80303 123496 122371 121810 124226 90575 89468 95841 98706 118955 119832 339518 363335 970661 963588 355598 367332 111826 98421 105410 106795 122999 117484 111328 113700 76899 78116 255288 227416 653858 652764 205449 203880 260980 263113 304846 297282 314303 316881 331480 339034 312727 348248 688994 712296 515784 421888 276256 271755 314074 315559 329382 334423 339675 342415 372951 377602 608690 630916 41.25 67.6 1
13:10:44 2023-09-28 319612 315067 82613 80458 121674 122771 121595 124261 90513 89374 95842 98642 118955 119632 339244 368352 969251 959088 353666 366193 113374 98149 105541 106714 122914 117390 113163 113319 76773 78148 257560 227240 657526 654683 204443 204166 261532 262414 305169 297816 313670 317876 332018 336768 314851 346664 688019 716398 518668 426097 275993 271720 315031 314607 329649 334926 338199 342523 374404 376241 605394 628579 41.25 67.6 1
13:10:45 2023-09-28 318710 315071 82552 80555 123290 122921 121595 124295 90513 89468 95841 98706 118790 119632 341286 369175 968308 960199 354326 366408 113553 98151 105897 106762 123410 117451 113609 113262 77025 77979 254743 225643 662565 655999 204730 204023 261532 262414 305169 299428 314189 318626 333495 335006 313930 347437 688019 720567 516809 428016 275797 271755 315475 314829 329649 335972 338116 342415 376694 376205 605394 629872 41.25 67.6 1
13:10:46 2023-09-28 315398 315515 82523 80619 123222 123511 121661 124398 90294 89500 95776 98842 118790 120033 338530 366694 970594 958151 355598 366515 113116 98250 105095 106714 122625 117552 113006 113476 76805 78148 257560 226920 651044 659439 205053 203880 259558 262816 302995 297635 314746 317648 333965 336452 313638 347756 689483 721273 518888 427375 276221 271340 315475 315559 327892 334926 337810 341068 377526 376806 610421 630952 41.25 67.6 1
13:10:47 2023-09-28 314045 315506 82527 80587 123247 123006 121816 124330 90451 89706 96038 98949 118916 120161 341492 365451 974048 959479 357546 367181 113328 98454 105023 106927 122591 117586 111130 112203 76836 78438 255288 227401 652917 658506 205233 203916 261532 263658 304240 297888 315658 315669 333495 336758 313351 348285 689483 721345 514611 426097 276256 271305 314110 315825 328884 333920 338356 341344 376694 375098 607286 632330 41.25 67.6 1
13:10:48 2023-09-28 315843 315960 82519 80445 123256 122921 121661 124364 90546 89500 95742 98706 118790 119915 338494 365594 976363 955429 355045 367102 113072 98418 105095 106894 122795 117586 113083 113510 76836 78180 261544 228206 655091 656645 205413 204166 260430 262449 306065 296942 315658 317394 333025 337030 313418 346664 688019 721273 517316 423664 275833 272812 314809 314607 331417 332953 341298 342138 376129 376806 608048 634066 41.25 67.6 1
13:10:49 2023-09-28 315951 315802 82527 80650 121674 123393 121927 121376 90509 89681 95939 98743 118853 119861 339340 367619 976872 956515 351569 367619 113184 98418 105410 106828 121012 117552 113006 113510 76857 78180 256521 228206 652594 656645 204766 204596 261532 262012 306496 297396 315392 315925 333025 336994 314594 345613 686000 721336 517316 423628 274568 272170 315031 313359 330916 332918 337301 341861 375493 375641 601831 631883 41.25 67.6 1
13:10:50 2023-09-28 315951 315071 82519 80445 123290 122738 121595 124330 90484 89500 95776 98538 118955 119632 338530 369463 977749 957470 350508 367067 113150 98217 105167 106894 122625 117471 113085 113319 76836 78148 255288 227561 653479 658286 204410 204383 261865 263959 306316 296964 317096 318997 332810 335768 315337 346972 685405 722609 517316 428622 275340 271994 315703 313572 330808 333885 340157 342343 376479 375641 602997 631809 41.25 67.6 1
13:10:51 2023-09-28 315146 315780 82519 80494 121167 123544 121562 121445 90378 89927 95841 98982 118472 120249 338423 366108 979834 960734 351424 368706 113239 98352 105344 106861 122846 117484 111130 113442 76805 78148 257560 227561 655425 659906 205413 202954 260317 262160 305814 297816 315514 317648 332147 336697 312870 349769 685927 725426 515964 427375 277693 270408 315920 313872 329845 334657 340398 341032 378360 377868 600798 632778 41.25 67.6 1
13:10:52 2023-09-28 313962 315502 82490 80555 123393 123105 121646 121079 90542 89500 95874 98739 118921 119999 338459 364391 977749 962536 353399 367325 113004 98217 105095 106861 122761 117552 113171 113487 77078 78405 261544 227380 653315 658396 205884 203382 261901 264519 305634 297743 315514 315392 333965 337976 311957 349769 686486 721165 518668 423520 277531 270856 315920 314505 329773 334657 341746 341032 376658 376143 601758 634518 41.25 67.6 1
13:10:53 2023-09-28 315699 315475 82614 80458 123839 123039 122043 121162 90542 89435 95939 98673 119037 119597 339375 363703 981924 966074 351641 367038 113294 98385 105023 106861 122727 117586 111130 113634 76805 78180 255288 228690 650746 655645 205413 203880 260101 262414 306208 295713 315298 316881 332485 339034 312870 348779 685963 722097 521373 422852 276256 271270 315697 315043 331614 332883 338356 342379 374333 378401 606551 632815 41.25 67.6 1
13:10:54 2023-09-28 315374 315062 82641 80555 123659 122569 122298 124261 90828 89435 96037 98505 119120 119563 340259 364427 979816 966074 351569 367619 113307 98385 105410 106729 121012 117939 111560 112203 76973 78523 257560 228169 651673 654909 205848 204024 261865 262379 306928 297050 315550 316951 331695 338582 312620 348705 685442 719549 514449 425641 276256 271305 315920 313836 331919 332883 339675 342451 373772 376217 602791 631846 41.25 67.6 1
13:10:55 2023-09-28 319015 315443 82614 80523 123427 122587 121661 124382 90627 89648 95874 98673 118955 119798 339208 365522 977602 966762 351267 367031 113341 98250 105508 106714 122999 117552 113362 113409 77025 78148 259238 226920 670916 654148 205413 203880 261148 261577 306065 297816 314112 319302 332990 337739 313638 348742 685442 716361 518668 423592 276256 271305 315956 313359 329880 334962 338631 342451 375194 377602 599914 630768 41.25 67.6 1
13:10:56 2023-09-28 318448 315254 82787 80504 123423 122888 121694 124330 90575 89468 95874 98741 119037 119798 339244 365558 976326 968553 353729 367368 112197 98421 106149 106795 123239 117451 111594 113587 77099 78116 263278 227131 657633 653650 205413 203880 260750 263923 306280 297491 315284 317876 332719 337976 313608 348632 685442 718460 518668 423556 276221 271305 315956 312883 329916 334926 338954 342487 375230 377868 599433 629987 41.25 67.6 1
13:10:57 2023-09-28 317811 315062 82636 80650 123831 122771 122016 124330 90575 89500 95874 98710 118955 119881 341044 365558 974906 968139 354130 367031 113341 98178 105443 106861 122914 117586 113197 113600 76899 78148 257560 225607 658069 655645 205413 203416 261148 262741 304883 297047 314590 316881 333025 337739 313638 350375 688019 719513 518668 423592 277069 270408 315920 315308 328849 335936 339675 342415 375529 378488 603536 629060 41.25 67.6 1
13:10:58 2023-09-28 317738 315071 82523 80555 123341 122771 121679 121064 90513 89468 95841 98741 118955 120074 339745 363851 976786 967915 355598 366923 113519 98354 105759 106795 121012 117451 111560 113532 77139 78148 257560 226920 654616 655963 206643 202919 260135 263219 304633 297707 315406 316881 332990 336675 311957 350661 688994 720567 518668 423556 277957 270821 315475 315789 328583 334962 340157 342379 376071 376476 608911 630433 41.25 67.6 1
13:10:59 2023-09-28 317702 315062 82722 80500 123547 122503 121927 124295 90542 89500 95874 98673 118955 119798 339483 362791 970624 964702 355816 367325 113150 98385 105410 106861 122931 117552 111130 113442 76899 78180 260995 227240 652526 652764 206027 204166 261164 263254 305026 297527 315068 316916 332018 339034 312870 348248 689972 717411 518453 422221 276875 272135 314773 315789 329845 334702 340398 342379 373772 375915 610209 630916 41.25 67.6 1
13:11:00 2023-09-28 319234 315062 82726 80412 123659 122521 121992 124226 90732 89550 96299 98579 119198 119558 339375 365380 974048 963626 355095 367440 113485 98454 105476 107239 122795 117586 111130 113634 76994 78436 257560 227074 653858 652728 205413 204739 261532 263000 305169 297816 315550 317876 331480 339034 313859 346627 688982 712296 521373 423150 275797 272516 315031 314577 329613 334891 340398 344461 373808 377337 608911 629060 41.25 67.6 1
13:11:01 2023-09-28 318455 320835 82519 80555 123427 123233 121595 124416 90575 89500 95939 98741 118955 119798 338494 368871 970594 957655 353666 367067 110809 98217 106142 106681 123068 117160 113264 113218 77214 78116 257560 225643 661360 655608 205053 204166 261635 263035 305850 297047 313635 317876 333730 336452 315331 347683 688019 720021 517316 428622 275797 271910 315475 314829 329916 335972 338678 342451 376336 376770 607149 629060 41.25 67.6 1
13:11:02 2023-09-28 317775 315511 82490 80591 121674 123511 121861 121445 90502 89648 95939 98879 119199 120062 339340 368432 970483 959441 353666 366515 113341 98250 105686 106795 122829 117518 113163 113330 76931 78148 257761 225463 654668 658040 205197 204166 261901 262816 304883 297532 314590 316881 333519 336416 314851 348248 688994 722097 508934 427688 275797 271720 315475 314793 328352 336443 339435 342149 377828 376806 607580 629060 41.25 67.6 1
13:11:03 2023-09-28 315434 314037 82433 80587 123213 123374 121396 121245 90451 89862 95776 98842 118757 119881 338494 367762 969215 958151 355598 367067 113150 98250 105508 106894 121263 117552 113040 113600 76868 78148 257560 225607 656288 658506 205413 204023 261901 262414 304169 297082 315586 315925 332182 336723 313894 348248 689972 721043 515964 427980 276256 271340 315920 315825 327892 334962 338321 341825 377828 377337 608574 634518 41.25 67.6 1
13:11:04 2023-09-28 315110 315335 82548 80646 123461 123138 121762 121245 90477 89648 95939 98846 118820 119861 338459 366658 972037 958151 356715 367619 113082 98385 105095 106894 122761 117518 111328 113634 76836 78180 257560 227561 649687 658506 205413 204023 261532 263842 304346 297816 315298 317648 333965 336994 313894 348495 689972 721508 517316 426699 276256 271720 314552 315559 329382 333920 339308 341344 376658 377868 610458 632815 41.25 67.6 1
13:11:05 2023-09-28 315879 315071 82519 80587 123461 123072 121694 124364 90513 89500 95874 98741 118955 119597 338494 365594 977749 955429 351641 367332 113116 98283 105095 106894 122625 117552 111130 113476 76909 78180 257560 228206 654533 656645 205413 204596 261164 262414 306496 296410 315622 316403 333025 337750 313859 346627 688019 721201 517316 426025 276029 272777 315031 313908 331381 333885 338321 342163 376371 376483 605895 632668 41.25 67.6 1
13:11:06 2023-09-28 313296 315506 82627 80523 121501 123072 121894 121245 90444 89468 95874 98706 118955 119632 339137 369984 977749 956789 351303 367325 113328 98250 105443 106861 122795 117586 113171 113442 76973 78180 259238 227561 653957 656645 204730 204452 260135 262012 306928 297888 315622 318510 333495 336723 315811 346664 686000 720657 518668 428622 275147 272551 315920 313836 331883 334388 340982 342415 376093 376205 603219 634141 41.25 67.6 1
13:11:07 2023-09-28 315915 315515 82227 80587 123187 123577 124659 121278 90294 89779 95842 98842 118429 120200 338459 367468 979834 959088 351569 367031 113150 98217 105095 106787 122795 117552 111130 113442 76899 78148 255288 227293 653605 659439 205449 203594 260750 262196 304846 297816 315550 315704 332147 335980 313418 349521 685730 725426 518499 428355 277105 270478 315811 315235 329666 334644 340492 341681 378252 378898 602848 632595 41.25 67.6 1
13:11:08 2023-09-28 313818 315924 82561 80559 123380 122804 121768 121079 90451 89681 95841 98809 118921 120033 340561 363916 981887 963979 351641 367325 112994 98650 105344 106894 122506 117552 113006 113510 76920 78180 255545 227561 654434 658506 206062 203737 260351 262776 306065 297816 315694 317648 333965 338012 312650 350164 687008 721390 517316 423592 277957 270856 315920 314829 329916 334926 339380 341308 376694 378560 603536 634235 41.25 67.6 1
13:11:09 2023-09-28 314919 315071 82669 80555 123461 122921 121661 124330 90608 89500 95841 98774 118955 119941 338530 363335 981241 964702 353412 367921 111516 98454 105167 107336 120844 117878 111096 113881 76929 78468 257560 228060 645412 656645 206027 203880 260135 262414 305670 296791 317516 317648 333025 338475 311992 349695 687008 721201 518668 422852 277531 271305 315920 314571 329916 332918 339618 342138 375793 376178 604789 633540 41.25 67.6 1
13:11:10 2023-09-28 315879 314850 82759 80512 123788 122587 121810 124434 90765 89500 95939 98780 119052 119632 339518 363370 981278 967450 353666 367619 113150 98418 105305 106927 122761 117586 112973 113544 76836 78211 255288 228852 647934 654719 206062 203880 259954 262449 306712 296942 316995 316916 332018 339034 312906 348779 687008 720312 515784 422852 277105 271305 315920 314865 331919 333392 338356 342451 374070 376178 603572 632815 41.25 67.6 1
13:11:11 2023-09-28 318892 314845 82673 80449 123568 122587 121843 124261 90732 89468 95874 98538 119037 119232 339483 365017 982237 968450 350364 367217 113407 98420 105522 106762 121012 117451 111405 113666 76868 78180 257761 228060 652400 656305 205739 203880 261901 262012 306928 296798 315442 317911 331982 338558 312548 348779 686000 717917 515607 423484 276256 271305 315475 313037 331919 333920 339675 342523 374368 377868 599067 630952 41.25 67.6 1
13:11:12 2023-09-28 318339 315062 82632 80555 123453 123366 121843 121245 90608 89468 95874 98774 118955 119759 339483 365594 976363 967450 351533 366773 113341 98250 105719 106714 122829 117390 113197 113364 77034 78180 257560 225643 661077 654719 205449 204023 261183 262196 305599 297082 314626 316951 333025 336675 313859 349805 686000 716361 518668 423628 276256 270443 315956 313908 328884 335972 339435 342451 376107 377868 601758 629097 41.25 67.6 1
13:11:13 2023-09-28 317811 315067 82669 80587 123281 122804 121661 124450 90608 89500 96103 98916 118916 119793 339614 365451 974796 968828 354521 366888 113519 98454 105726 106861 122914 117552 113085 113476 77078 78116 255288 225607 655723 655681 205449 203276 261901 262449 304919 297082 314590 316916 333464 338012 313418 347903 689483 720567 518668 423326 277993 271081 315031 315825 329346 334962 337301 342451 376093 376511 608911 630916 41.25 67.6 1
13:11:14 2023-09-28 317956 315475 82721 80437 123697 122521 121992 124261 90732 89500 96005 98571 119037 119666 339518 363370 971840 964016 355816 367067 113374 98418 105476 106894 122829 117552 113118 113476 76868 78180 257560 227343 654337 652764 206062 204166 261164 263254 305635 295736 315622 316881 331982 339034 312364 347756 688982 712332 521373 422221 276292 272170 315031 315242 329880 334926 337810 342451 373248 377868 608911 633192 41.25 67.6 1
13:11:15 2023-09-28 319124 314177 82722 80449 121840 122822 122226 121097 90817 89370 96135 98407 119052 119461 339375 366216 974048 963626 354739 367031 113150 98217 105344 106795 123033 117552 111130 113364 76836 78148 257761 227489 653731 649092 205413 204739 261532 264706 305850 297816 315622 318392 332018 338558 314372 347486 689483 716361 520021 423556 275797 272586 315654 315086 329880 334926 339675 344497 373808 376806 608911 629097 41.25 67.6 1
13:11:16 2023-09-28 315663 315506 82527 80725 123367 123072 121679 124398 90641 89500 95939 98842 118955 119798 338494 368647 970594 957655 353449 367067 113374 98250 105719 106681 123068 117194 113231 113364 76994 78095 256536 225643 662198 656645 204769 204166 260351 262816 306065 299573 314369 317876 331923 336487 314887 348248 688019 720567 515964 430017 276027 271945 315697 314865 329880 336478 338714 342487 377792 376806 606663 632226 41.25 67.6 1
13:11:17 2023-09-28 315663 315807 82585 80932 123538 123544 121661 121376 90477 89837 95939 98947 118902 120146 338459 367798 969251 958371 354093 367067 113307 98250 105508 106787 122829 117390 111439 113319 76899 78180 257560 225571 656165 658236 205413 204166 260135 262851 303421 297532 315334 316881 332414 336758 314887 348779 689972 721878 515964 428658 276256 271720 315697 315086 328388 337504 339675 342379 378396 377337 606781 630916 41.25 67.6 1
13:11:18 2023-09-28 314919 315320 82527 80587 123367 123138 121595 124364 90608 89533 95809 98875 118790 119915 338494 366395 974178 957655 357403 367361 113038 98418 105095 106927 122591 117586 111130 113555 76846 78180 257191 227561 651275 658506 205413 204166 261532 263815 305169 297816 317516 315925 333965 336994 313930 348508 685070 725521 515964 427037 276292 271945 315209 315825 329649 334423 339380 342127 377504 378221 612306 633602 41.25 67.6 1
13:11:19 2023-09-28 315735 315733 82684 80518 123624 123223 121777 121245 90477 89685 95874 98875 118790 119941 339268 365416 976326 957470 356393 367361 111671 98520 105095 106927 122625 117619 112928 113668 76929 78211 257560 228206 647136 658506 205449 204166 261164 263658 306065 296654 317553 316438 333965 337219 313894 348532 689972 725462 517316 426097 276910 272586 314110 315825 330916 333920 339380 342379 377563 378545 607286 634480 41.25 67.6 1
13:11:20 2023-09-28 315879 315062 82641 80555 123418 123006 121777 121130 90575 89468 95874 98809 118757 119881 338459 368871 977749 959516 351002 367583 113273 98453 105410 106894 122761 117552 111362 113600 76899 78180 255288 228206 652973 657771 205018 204739 261901 262414 306136 297816 315334 316881 333965 336994 315811 346627 687982 722389 518668 427943 275340 272551 315739 314027 331632 334420 341217 342271 376479 376326 602494 632595 41.25 67.6 1
13:11:21 2023-09-28 317326 314959 82655 80458 123560 123072 121679 121130 90699 89767 96005 98809 119120 119964 338494 369427 981041 959516 350966 367619 113307 98453 105443 107339 122761 117586 111362 113600 76868 78180 257560 227628 650650 659439 205342 204166 260750 261977 306496 297816 315586 316881 333965 335945 315847 348742 688779 721237 518668 428658 275991 271685 315920 313872 331345 334891 338285 342379 377792 376770 600835 632742 41.25 67.6 1
13:11:22 2023-09-28 313962 315067 82486 80579 123264 123341 121428 121195 90418 89717 95841 99011 118757 120275 338423 365266 979834 963257 351569 367325 113307 98385 105476 106861 122795 117552 111362 113634 77139 78180 257560 227561 653858 659439 206352 203880 260931 262414 306281 297563 315622 318097 332681 337148 313859 348184 687495 721354 518668 426853 277706 273615 315920 314649 332124 334247 340300 341922 377347 378934 604244 634434 41.25 67.6 1
13:11:23 2023-09-28 319212 315067 82754 80693 121759 123275 121810 121130 90575 89500 95939 98741 119047 119861 339208 363299 981204 966074 354737 367583 113116 98553 105095 106894 122557 117586 111130 113634 76909 78148 257560 227561 650545 658506 205705 204023 260351 262414 306065 297888 317480 317648 333699 339034 311992 350302 687982 721309 518668 423362 277921 271270 315920 314829 330612 333885 340132 341344 376358 376476 605800 633712 41.25 67.6 1
13:11:24 2023-09-28 318405 314845 82673 80551 123633 122521 121843 124261 90732 89468 96071 98673 119120 119597 339447 364391 982669 966762 351677 367583 113228 98418 105410 107372 122761 117586 111130 113634 76889 78211 257560 228471 649950 654184 206027 204166 260351 263184 306928 296942 315658 317840 332018 339034 313608 349548 687393 720275 509187 425641 276962 271994 315847 314649 332711 333744 341607 344425 374368 376441 601296 634518 41.25 67.6 1
13:11:25 2023-09-28 318978 315058 82750 80555 123624 122635 121876 121245 90758 89468 96005 98673 119037 119597 338494 365260 978357 966762 350472 367583 113341 98418 105476 106894 122795 117586 113085 113442 76931 78180 255545 228044 650568 653722 206062 204166 260351 264332 306928 297816 315514 318839 332990 338760 313859 349497 685963 718460 520021 423556 277105 271720 315690 313836 332891 334891 339675 344461 374368 378401 599067 631809 41.25 67.6 1
13:11:26 2023-09-28 313958 315058 82641 80693 123453 122855 121777 121079 90575 89500 96005 98673 118955 119798 339483 365558 977749 967450 352724 367619 113374 98385 105825 106828 122999 117552 113241 113442 76899 78148 257560 227561 656677 652764 206062 204452 260750 261977 306928 297671 315298 321034 333212 338748 313751 349411 685817 718278 518668 426551 277352 272375 317707 313800 331883 335936 339675 344497 375350 378401 599914 630916 41.25 67.6 1
13:11:27 2023-09-28 318637 314628 82581 80490 123513 122734 121727 124330 90608 89500 96005 98741 119120 119798 338494 365522 977749 968828 349907 366737 113453 98385 105963 106861 122999 117552 113197 113364 76994 78148 255288 226920 658348 654646 206027 204452 261766 262160 306712 297497 314996 317876 333495 338522 313894 349521 686972 719012 513115 423592 277105 271720 317743 313872 330380 336689 339675 342487 376057 377868 600798 630396 41.25 67.6 1
13:11:28 2023-09-28 315915 315067 82636 80587 123453 123072 121727 121079 90608 89500 96005 98875 118955 119915 339208 362784 972073 967450 356861 367619 113307 98418 105541 106894 122795 117586 113197 113476 76994 78180 253366 227240 654237 654683 206643 203918 261865 266136 304882 299500 315478 317734 333857 339403 312727 350490 690840 721477 518668 423114 278616 271305 315654 315717 329880 334926 340639 342451 376093 377336 610606 630916 41.25 67.6 1
13:11:29 2023-09-28 315915 314854 82636 80587 123590 123569 121694 121079 90575 89533 95874 98910 118955 120126 339208 362755 971348 964702 356572 367619 113341 98418 105508 106861 122829 117586 111362 113521 77034 78180 257560 227240 653984 652728 206352 204166 261532 263658 305599 297599 315622 316916 332755 338677 312906 348779 690461 716398 518668 422185 277531 272551 315031 315825 329845 334962 338285 342415 373856 376178 610643 630916 41.25 67.6 1
13:11:30 2023-09-28 315374 314081 82618 80393 121840 122789 122109 121016 90979 89402 96201 98509 119018 119461 339304 364540 970588 961890 355750 367619 113519 98421 105443 106861 122761 117552 111130 113442 77046 78180 257560 227401 655324 653722 206352 204166 261532 264027 305599 297816 315586 316916 333229 339988 312870 348779 685034 717953 518668 423254 277105 272170 315031 315825 329880 334962 338321 342451 374333 376476 610209 631846 41.25 67.6 1
13:11:31 2023-09-28 320021 314845 82669 80559 123667 122888 121810 124330 90765 89468 96005 98538 119120 119480 339483 367210 973907 959088 354703 367289 113341 98418 105476 106894 122761 117552 113040 113476 76899 78180 253366 227343 653858 653686 205413 204739 261901 263219 306065 297816 315550 318874 332485 338522 314234 347683 690951 716361 515607 426025 276221 272968 315697 315428 330647 334962 339675 345264 374119 377049 608184 633578 41.25 67.6 1
13:11:32 2023-09-28 320218 315022 82680 80523 123753 123072 121927 121278 90758 89804 96005 98809 118955 119798 338530 369718 972665 959051 353630 367325 113565 98250 106222 106762 123204 117356 113309 113330 77046 78180 263278 227561 656342 655645 205449 204739 260351 263219 305993 297599 314590 321347 333730 337503 315847 349002 689972 719476 515964 428319 276256 272777 315473 315789 330880 336443 339194 345264 376658 377337 607849 630694 41.25 67.6 1
13:11:33 2023-09-28 315951 315067 82641 80623 123423 123374 121694 121278 90608 89811 95874 98842 119253 119999 338970 367798 971284 957655 354166 366515 113374 98418 105482 106787 122965 117552 113163 113364 76994 78148 257560 225607 666756 658506 205449 204166 260351 263219 305133 297532 314590 316916 333519 336723 314851 348248 689972 722609 521630 428293 276256 272135 315920 315789 329097 336737 340214 342005 378216 377760 607864 632714 41.25 67.6 1
13:11:34 2023-09-28 315476 315702 82763 80743 123684 123577 121595 121245 90513 89811 95874 99081 118820 119999 338459 367210 970624 960586 354057 367325 113341 98385 105792 106861 122914 117390 113197 113409 77046 78148 257761 225607 666503 658040 205413 204596 260351 263438 306065 297983 315070 317650 332147 336959 315589 348532 689972 720181 516809 428694 276256 272170 315920 315789 329382 336985 339435 342451 378930 377602 607149 630433 41.25 67.6 1
13:11:35 2023-09-28 313603 315515 82632 80583 123341 123204 121595 121079 90608 89779 95874 98875 118790 119999 338494 365594 972073 957655 357656 367619 113150 98586 105344 106894 122761 117619 111130 113476 76920 78180 257560 227240 650213 659439 206062 204596 260351 264062 304810 297888 315370 316403 332414 337976 314851 348779 690951 725625 529657 427725 277280 272531 315703 317647 329239 334821 342335 342235 377612 378595 612084 633529 41.25 67.6 1
13:11:36 2023-09-28 314883 315062 82523 80591 123423 123039 122532 121245 90732 89746 96005 98842 118790 119798 341492 365594 974906 956261 356898 367067 113116 98553 105095 106894 122591 117619 111130 113634 76836 78587 257560 227883 648678 658506 206062 204166 261532 264097 306065 297816 317516 316367 333965 338012 313679 349273 689972 725426 518668 426097 277069 272135 314552 315825 330880 333920 339380 342379 377224 376217 610209 634685 41.25 67.6 1
13:11:37 2023-09-28 315879 314628 82665 80729 123461 122987 121694 121079 90608 89500 95939 98842 118955 119832 338494 365558 977749 956789 355292 367619 113150 98586 105443 106927 122795 117619 111462 113634 76931 78211 263278 228206 649072 658040 206127 204739 261164 263254 306460 296654 317516 316846 333965 338012 313894 347427 688737 726715 529150 426588 276998 272933 314923 315422 331704 334247 341312 342271 376622 377868 608911 633749 41.25 67.6 1
13:11:38 2023-09-28 315879 314856 82680 80523 123547 123039 121661 120996 90608 89862 96005 98842 118955 119798 338494 367762 977749 958151 351569 367655 113273 98485 105344 106894 122795 117586 111130 113476 76899 78211 257560 228206 659211 656645 205449 205171 260135 262816 306928 297816 316959 316916 333965 338522 315553 347683 688019 724548 518668 426097 275991 273074 315920 314865 332927 334702 339344 342451 377224 376806 604427 632815 41.25 67.6 1
13:11:39 2023-09-28 315915 315071 82665 80587 123461 123072 121694 121046 90608 89533 95874 98842 118955 119915 338459 369463 979779 958334 350966 367655 113307 98421 105410 106894 122829 117586 113006 113442 76962 78180 257560 227883 653479 659439 205413 204452 261183 264706 306928 297599 315406 320353 333785 336711 315595 349163 686862 725245 524247 429763 276149 271994 318112 314793 331614 334962 338321 342451 378072 376340 600835 632778 41.25 67.6 1
13:11:40 2023-09-28 315951 314850 82490 80908 121167 123374 121562 121344 90608 89779 95874 98978 118790 120310 338494 368352 978357 961170 351533 367619 113184 98418 105443 106927 122829 117552 113163 113476 77034 78180 257761 227561 654463 659906 206062 204166 261183 262816 306496 297816 315658 316916 332681 336404 314887 348148 688019 726487 517316 427339 277993 271305 315920 315344 330916 334962 339344 341861 378736 376511 602646 634518 41.25 67.6 1
13:11:41 2023-09-28 315843 314845 82722 80583 123496 122921 121777 124330 90641 89500 96005 98673 118955 119832 338530 362791 981278 968139 353703 367619 113150 98485 105095 106927 122591 117619 111130 113668 76889 78563 257560 228852 647277 656376 206643 204239 263160 265456 305490 296892 318573 319448 333622 339916 313859 350762 687835 725205 522726 423484 277993 271910 315920 315825 331740 334384 340407 342415 375493 376511 604529 634051 41.25 67.6 1
13:11:42 2023-09-28 315108 314841 82820 80587 123727 122635 121876 124295 90732 89533 96071 98774 119037 119632 339244 363370 983403 967450 353703 367655 113341 98418 105443 107405 122659 117619 111130 113668 76889 78456 255288 228706 654175 654719 206497 204166 260750 263254 306928 297468 317516 316987 332755 339034 313894 349769 688558 720567 521373 423484 277531 272135 315920 314613 332927 333885 338392 344461 374404 376476 604938 634235 41.25 67.6 1
13:11:43 2023-09-28 317485 314841 82820 80619 123487 122954 121843 124364 90641 89500 96071 98842 119120 120025 339518 365594 977749 966862 350472 367361 113374 98250 105864 106714 122829 117471 113197 113442 77195 78180 255288 226702 663727 656772 206247 204739 261878 262344 306892 301537 315406 318697 333586 338333 314594 349521 687495 718497 518668 425916 277280 271340 317743 314350 330916 336985 340639 345020 377527 376213 600835 632788 41.25 67.6 1
13:11:44 2023-09-28 315997 315067 82678 80697 123654 123039 121694 121079 90641 89533 95939 98774 118790 119632 338494 365558 976363 967548 354233 367067 113374 98283 105930 106861 123034 117390 113231 113364 76962 78180 257761 226920 657875 654683 205741 204166 261218 262414 306712 297532 315106 318357 333699 338522 313930 349521 687008 718497 520021 427107 277105 271980 317743 314829 330916 336478 339675 344534 376622 378790 603071 633615 41.25 67.6 1
13:11:45 2023-09-28 320072 314619 82820 80591 123371 122771 121727 124260 90732 89656 96005 98842 118955 119798 338530 362247 974906 967450 356861 367067 113218 98418 105443 107405 122829 117586 111637 112203 77109 78543 265601 226877 654490 654537 207079 204059 261901 263956 305455 297608 315586 316987 333965 339988 313929 350762 690619 720567 518668 422852 278420 272531 315403 315464 329880 335972 338048 342487 375529 377635 608144 631883 41.25 67.6 1
13:11:46 2023-09-28 315106 315067 82673 80591 123581 122602 121810 124398 90608 89533 95939 98875 118955 119632 339244 363073 972073 964702 356393 367361 113341 98418 105410 106894 122795 117586 113040 113476 76899 78180 257560 227401 655678 652800 206497 204739 260170 263851 306065 296632 315622 316987 333025 337987 315109 348285 685106 716398 514449 423556 276292 273039 315654 315825 331131 335689 341570 345815 374944 376906 610020 630806 41.25 67.6 1
13:11:47 2023-09-28 318383 315071 82661 80583 123491 123105 121595 124330 90828 89533 95939 98774 118955 119632 338494 368907 968529 958371 353703 367067 113913 98388 106255 106729 121603 117451 111749 113430 77162 78116 276929 226847 658619 656427 205270 204739 260351 263254 306496 297532 314962 318768 332155 337503 315883 348779 687725 720494 517316 430321 276256 272586 315920 315825 330916 336985 339194 344497 377864 377602 607186 629097 41.25 67.6 1
13:11:48 2023-09-28 315591 315067 82669 80623 123251 123374 121595 121245 90641 89779 96092 98875 119037 120033 338530 368611 969215 959088 353703 367067 113374 98418 105686 106894 122863 117586 113231 113398 76931 78180 257560 225607 654920 658236 205918 204452 260386 263254 304310 297602 315334 316951 332716 337030 315625 348779 685070 721842 523515 428403 277280 272757 315811 315573 329275 338144 340639 342343 378785 378329 609150 631663 41.25 67.6 1
13:11:49 2023-09-28 315253 315071 82515 80615 123371 123577 121894 121376 90575 89811 95874 99044 118790 120067 338387 366694 971099 957655 355634 367619 113218 98518 105930 106894 122829 117586 113163 113353 76931 78211 255545 225643 655932 658506 206207 204739 260568 263658 304919 300347 315658 318792 332681 337503 314887 348779 685070 721435 510446 428319 276910 272170 315920 315825 329653 336478 339070 342379 378966 375915 609507 634721 41.25 67.6 1
13:11:50 2023-09-28 315296 315067 82702 80619 123401 123204 121595 124398 90641 89811 96005 99044 118955 120067 338494 366401 977056 956976 357403 367655 113515 98586 105344 106927 122795 117619 112973 113544 76868 78211 257560 228206 649680 659439 206062 204596 261865 264133 305276 297888 317362 316916 337953 338558 314630 349585 690803 727746 518668 427230 276998 272673 314666 315789 331202 334750 340300 342271 377454 378401 610643 634721 41.25 67.6 1
13:11:51 2023-09-28 315518 315035 82698 80583 123418 123072 121610 124330 90784 89713 95939 98875 119097 119832 338530 365558 977749 957470 354525 367361 113150 98586 105410 106960 122659 117619 112884 113800 76868 78424 257560 228206 660432 658506 206062 205027 261532 263658 306928 297816 317589 316951 333749 338558 314851 348248 689972 721345 518668 426736 276910 273039 315031 315602 332458 334458 339380 342005 377260 377868 608048 634721 41.25 67.6 1
13:11:52 2023-09-28 315627 314811 82698 80615 123406 122921 121610 124330 90641 89841 95874 98875 118955 119798 338221 368943 979834 957655 351533 367619 113150 98418 105476 106927 122714 117586 113040 113476 76973 78211 255545 227561 653858 659439 205377 204739 261148 262414 306928 297816 315406 320126 333785 336711 315595 349374 687312 725068 518668 429726 276696 272601 317707 315236 331328 334962 338356 342451 378036 377724 601260 633503 41.25 67.6 1
13:11:53 2023-09-28 315518 315062 82490 80900 121159 123577 121595 121376 90608 89779 95939 98842 118955 119881 338423 367762 980530 961133 351533 367583 113307 98418 105410 106861 122880 117586 113163 113600 76962 78211 257560 227561 653731 660373 206352 204166 261183 263000 306712 297527 315262 316951 333146 336959 315295 350910 686935 727514 517316 429909 277495 271305 317743 315523 331614 334962 338321 342415 378966 376476 602997 632778 41.25 67.6 1
13:11:54 2023-09-28 315591 315062 82787 80555 123714 123039 121876 124416 90828 89500 96005 98842 119037 119597 339483 363299 981204 966074 353630 366709 113195 98553 105377 106927 122727 117619 111130 113668 76868 78531 257560 228852 652120 656609 206643 204452 261865 265456 306712 297599 318305 319448 333351 340441 313715 350191 687835 724108 515784 423448 278547 272135 315920 315753 332477 334388 340096 342451 375493 377600 606588 634538 41.25 67.6 1
13:11:55 2023-09-28 318383 314845 82783 80555 123663 122705 121960 124330 90890 89500 96069 98706 119120 119597 338494 364427 980510 967450 351411 367583 113273 98485 105653 106894 122795 117586 113163 113634 76962 78211 257560 228206 654690 654683 206497 204739 261114 263622 306928 297816 315694 320580 333495 339988 313859 349805 686972 720567 518668 423520 277726 272135 315631 314829 333432 334891 339593 345264 375230 376476 600835 632815 41.25 67.6 1
13:11:56 2023-09-28 318906 315062 82783 80587 123543 123039 121810 124364 90795 89500 96005 98842 119120 119597 338494 365522 977749 967450 350436 367067 113487 98418 105726 106787 123170 117552 113197 113409 77025 78180 255545 226702 659066 656772 206392 204884 261878 264332 306604 299500 317322 319403 333857 338855 314671 349769 687495 718497 515607 428069 277814 272516 318192 314528 331417 336714 339455 344875 376622 376441 602960 630879 41.25 67.6 1
13:11:57 2023-09-28 318158 314619 82787 80587 123457 123138 122232 121046 90828 89533 96038 98842 119120 119764 341044 365266 976326 968828 351569 367031 113341 98418 105897 106861 122999 117552 111439 113442 76994 78448 263278 225643 657075 655645 206497 204166 261983 263184 306065 299319 315550 318321 333965 338796 314306 348673 689972 720567 518668 426061 278812 271270 315920 315825 329845 336159 338321 342523 377189 380810 608653 634066 41.25 67.6 1
13:11:58 2023-09-28 319008 314845 82820 80504 123701 122554 122025 124226 90890 89468 96135 98505 119120 119232 338970 364974 972037 963257 355277 367583 113262 98385 105476 106861 122795 117552 111482 112203 77162 78490 258888 227416 654111 654909 205919 205315 261865 263921 305921 297419 315586 319614 332018 339034 314528 348102 690951 716325 517952 423520 276221 272898 315697 315789 330880 334962 337810 345544 374404 377868 608911 629097 41.25 67.6 1
13:11:59 2023-09-28 319343 314615 82636 80587 123496 122888 121777 124468 90795 89837 96005 98640 119120 119597 338494 367798 969251 959051 353703 367361 113565 98217 105930 106681 122829 117356 113163 113364 76952 78180 257560 227401 655813 654683 205413 204739 260351 263622 306496 297012 315070 318874 333965 337739 315847 348742 689972 719476 518668 427980 276221 272586 315601 315825 333304 336666 339936 345254 376937 377760 607002 630619 41.25 67.6 1
13:12:00 2023-09-28 314914 314845 82490 80591 123427 123492 121783 121245 90608 89811 96005 99011 118955 120033 341044 366658 970624 957655 355634 367031 111963 98421 105864 107203 121349 117484 111439 113734 77025 78523 257560 226738 655324 660300 206209 204739 260966 264027 304919 297567 315550 319222 332646 337976 314563 349273 689751 725893 524372 428319 277105 272551 315920 315825 329346 336950 339344 342379 378966 376182 609040 632778 41.25 67.6 1
13:12:01 2023-09-28 310998 315062 82783 80591 121759 123492 121694 124641 90608 89779 95874 98842 118955 119999 338494 366365 974142 959015 357620 367332 113150 98586 105410 106894 122761 117586 111130 113668 76931 78211 257191 227561 649423 659439 206352 204490 260351 264873 306065 297047 318001 316846 332646 338771 315589 349558 685070 725517 515607 427048 278332 272757 315703 317467 330701 334821 340779 342307 378180 378898 612381 634014 41.25 67.6 1
13:12:02 2023-09-28 315870 315254 82669 80623 123547 123308 121694 121245 90608 89965 95939 98842 118955 119999 338459 365558 979609 959052 356353 367368 113485 98520 105377 106828 121229 117844 111405 114005 77025 78607 255288 228206 648853 658972 206352 204920 261865 264062 306712 297816 318487 316881 333965 339034 314851 348779 689972 727282 518668 426699 277495 273039 315475 315825 331919 334657 340371 342451 377792 376476 608144 634685 41.25 67.6 1
13:12:03 2023-09-28 315613 315067 82669 80587 123461 123374 121861 121079 90732 89779 96005 98842 118955 119798 340561 365558 977477 958151 353666 367619 113307 98485 105443 106927 122880 117586 113085 113701 76931 78424 255288 228706 649159 658506 206497 208077 259954 263877 306928 297816 317553 316916 333965 339034 314456 347955 691784 727746 511780 427193 276962 274117 315847 315356 332747 334750 342578 342343 377756 377868 608048 634685 41.25 67.6 1
13:12:04 2023-09-28 315879 314619 82636 80587 123633 123105 121727 121079 90765 89779 96037 98978 118916 120137 341286 369175 981924 959479 350894 367181 113642 98487 105831 106795 123085 117552 111439 113476 77139 78211 255288 227883 653957 659439 205413 205027 261183 262449 306928 297563 315658 316987 333965 336168 315920 348779 687495 721309 518668 429946 276256 272586 315956 314865 331919 334962 339106 342451 378375 377337 601211 632778 41.25 67.6 1
13:12:05 2023-09-28 315365 314372 82552 80619 123341 123374 121595 121245 90608 89500 96005 98842 119037 119881 338459 368611 978393 959088 352724 367325 113341 98418 105476 106894 122795 117586 113118 113476 76994 78211 257560 227722 653605 658972 205413 204739 261183 262816 306928 297816 317480 320353 333591 336711 315631 348632 687835 726715 520021 431469 276926 272862 318156 314649 331919 334926 339344 342487 378930 377495 602923 632778 41.25 67.6 1
13:12:06 2023-09-28 313957 315067 82665 80623 123461 123407 121694 121576 90660 89927 96135 98949 118820 119896 338352 363229 980931 963794 351496 367440 113307 98520 105410 106894 122795 117776 111594 113600 76994 78180 255288 227401 663063 659402 206643 204166 261148 263219 306928 299392 318226 316367 332681 339034 313859 348709 689483 721278 521373 423520 277993 272135 315956 315825 331655 334388 340407 342487 376093 377336 605357 636290 41.25 67.6 1
13:12:07 2023-09-28 315879 313863 82783 80591 123667 122763 121960 121135 90890 89811 96135 98842 119120 119798 338530 365834 982669 967450 353666 367655 113341 98586 105443 106960 122795 117586 113085 113668 76931 78424 257228 229176 648416 654683 206643 204596 263346 265832 306820 297635 318342 318474 333622 340466 314229 350430 687835 724658 517118 423484 277993 272586 315811 315825 333017 333604 339857 344461 376057 377600 604863 634538 41.25 67.6 1
13:12:08 2023-09-28 318673 314784 82816 80587 123701 122684 122025 124295 90828 89500 96038 98842 119120 119597 339255 364427 980510 967450 351038 367619 113374 98518 105541 106894 122795 117586 113006 113510 76962 78424 257761 228206 651622 654683 206643 204739 260966 263254 309573 297816 315298 318874 333495 339988 315582 348148 687495 719549 520021 426061 277531 273579 317743 313872 332692 336443 339675 345300 376622 376476 599986 631846 41.25 67.6 1
13:12:09 2023-09-28 317775 315335 82896 80619 123667 123101 121843 121162 90765 89811 96005 98875 119120 119915 338530 365522 977056 967548 353630 367619 113408 98586 105963 106927 123034 117742 113197 113319 77057 78180 255288 226666 657941 656513 206428 204739 262463 263956 306388 300166 315478 319401 333929 338891 315811 349236 690951 720567 515607 425952 279510 271685 315920 315825 329880 336985 341607 344497 377792 378729 608911 631399 41.25 67.6 1
13:12:10 2023-09-28 315951 315034 82812 80648 123667 123101 121894 121079 90765 89779 96005 98875 119120 119881 338494 361164 972479 965455 356861 367619 113374 98518 105686 106927 122795 117586 113118 113634 76994 78211 263278 227401 655885 656645 207225 204739 260784 264133 305778 299392 315694 318357 332147 338494 313894 349805 685070 718497 512973 423484 277993 273003 315697 315825 331691 336478 338356 344497 375230 378862 612269 634390 41.25 67.6 1
13:12:11 2023-09-28 319612 315071 82816 80591 123496 123138 121876 121162 90890 89779 96038 99011 119120 119832 338494 368611 970661 961853 354739 367619 113992 98418 106321 106894 123153 117471 111715 112047 77162 78575 263278 227810 662146 655499 205919 205315 263273 263956 306892 297491 315550 319617 333965 338558 315654 348669 691441 720530 515964 428658 276292 273750 315920 315825 331417 336985 339675 346069 377792 377868 608911 630916 41.25 67.6 1
13:12:12 2023-09-28 317775 315062 82820 80619 123453 123171 121727 121245 90641 89717 96005 99044 119263 119999 338494 368611 969215 959051 354489 367067 113408 98385 106142 106894 123068 117356 113231 113442 77057 78148 256536 225643 662320 656645 206062 205027 261148 263658 306712 298435 314339 318874 333857 337775 315451 349521 685070 720114 517316 429946 277105 273003 315920 314984 330630 337719 339973 345546 378677 378595 607900 631216 41.25 67.6 1
13:12:13 2023-09-28 315915 314002 82673 80873 123423 123643 121595 121376 90641 89894 96005 99011 118955 120033 338494 367798 969215 959051 354202 367361 113408 98454 106222 106762 121736 117776 111594 113655 77162 78148 257761 225427 655196 658396 206535 205027 261148 263658 306065 298471 315370 318250 333181 338012 315883 349521 688982 725414 517316 429946 277105 272586 315920 315825 330948 337766 338321 342487 379002 375915 608911 631846 41.25 67.6 1
13:12:14 2023-09-28 314703 315062 82702 80619 123487 123610 121595 121278 90608 89811 95939 99180 118955 120234 338494 367504 971348 959051 355634 367619 113374 98518 105541 106927 122829 117552 113006 113476 76962 78211 255288 226760 655577 659439 206497 204739 261183 264062 305276 299851 315298 316916 333450 338522 315847 349916 689018 725462 518668 429605 277706 272757 315847 317199 329702 337352 339786 342343 378857 378934 612121 632632 41.25 67.6 1
13:12:15 2023-09-28 311847 314850 82845 80619 121755 123171 121727 124398 90608 89533 96005 98842 118955 119999 338459 365558 978215 957928 355022 370280 113519 98520 105759 106861 122999 117878 111405 113847 77025 78553 257560 228690 653651 658506 206643 204994 261901 264062 306928 297816 317820 316951 333857 338664 315331 348779 685070 725462 511780 427375 278583 273840 315697 315825 332927 334891 340407 342523 377828 375950 608911 634758 41.25 67.6 1
13:12:16 2023-09-28 315879 315062 82787 80918 123487 123171 121694 121162 90890 89779 96005 98875 118955 119915 338494 366658 977749 958151 351388 367691 113341 98518 105792 106927 122829 117586 111560 113510 76962 78211 255288 228206 661326 657575 206066 208405 260386 263622 306928 296597 317553 317876 332182 339034 315883 347955 689262 726715 520021 428097 276149 274153 315920 315200 333252 334821 342335 342379 377612 377868 605357 634685 41.25 67.6 1
13:12:17 2023-09-28 317471 315067 82763 80591 123525 123459 121694 124398 90732 89811 96005 98875 118950 120077 341044 368619 983321 962253 351424 367476 113553 98520 105897 107502 123170 117586 113163 113668 76931 78211 255545 227198 653479 660373 206497 204739 261983 263219 306748 297047 317553 317911 333414 337503 315920 350984 688614 727109 515607 430591 277531 272586 317743 314505 331955 335972 339380 344497 379002 376178 601758 633749 41.25 67.6 1
13:12:18 2023-09-28 315951 315071 82665 80905 123256 123677 121562 121409 90641 89968 96005 99180 118790 120067 338494 368087 979816 963294 351569 367619 113341 98586 105476 106927 122829 117619 113118 113510 77025 78211 263278 227561 653858 660373 206497 204739 262384 263289 306928 297635 317516 319694 336804 337728 315559 349919 688884 728037 518668 427193 279097 272220 318374 315645 331883 336478 340407 342379 379002 378623 605502 636525 41.25 67.6 1
13:12:19 2023-09-28 320115 315058 82849 80868 123693 122734 121909 121278 90975 89833 96332 98949 119086 119896 339375 363229 985421 968791 355496 367476 113195 98619 105023 106960 122591 118013 111096 114073 76899 78617 255288 228206 656347 657319 206901 204739 261183 263877 306928 297888 319272 316916 332423 338022 313751 348184 688019 720567 515784 423362 278029 272812 315956 314865 333938 334962 340492 345581 376093 377336 600447 632852 41.25 67.6 1
13:12:20 2023-09-28 318869 314841 82812 80619 123693 122954 121876 124416 90890 89811 96103 98875 119120 119632 338530 364498 978393 965455 350472 368208 113408 98451 105930 106894 122863 117586 113197 113353 76962 78211 255288 227561 657863 654451 206643 205027 263382 264706 306496 297419 315298 319734 333893 339677 315223 350762 686825 719449 514449 423592 277762 272777 317743 314865 332783 337777 337775 345544 376658 376511 601248 632184 41.25 67.6 1
13:12:21 2023-09-28 317557 315326 82651 80900 121840 123511 122043 121361 90949 89837 96135 98879 119052 119896 339101 365188 977749 968308 355816 367655 113666 98520 105930 106894 122948 117586 113231 113510 77162 78500 257560 226920 654616 656645 206643 204166 261800 264062 306065 298435 315658 320353 332414 339034 314887 350592 689018 720693 518668 423556 279707 272396 315690 315825 330647 336985 338392 342559 377792 378799 609040 632815 41.25 67.6 1
13:12:22 2023-09-28 315361 315062 82853 80619 123496 123407 121843 124433 90765 89811 96005 99044 119037 120108 338530 362247 973525 965455 357403 367655 113408 98586 105897 106960 122863 117619 113231 113510 77139 78243 257560 227380 654742 656772 207591 205027 261901 265174 306424 300208 317371 318732 333929 340658 313894 348673 689054 718533 517118 423448 277993 273074 315920 315825 331650 336985 341607 345399 375829 376511 610532 632639 41.25 67.6 1
13:12:23 2023-09-28 318051 315693 82688 80854 123874 123544 122076 121361 90979 89927 96520 98978 119120 119999 338494 368871 974048 963942 354954 367583 113723 98385 106288 106795 123324 117437 113466 113409 77214 78180 257560 227401 662076 658236 206352 208298 261183 264062 306928 299996 315298 319841 333965 338012 315451 349273 690951 720567 518668 428658 277069 273039 315920 315428 331883 337648 339675 346033 378627 378401 608911 631846 41.25 67.6 1
13:12:24 2023-09-28 317408 315071 82812 80836 123667 123577 121694 121278 90828 89779 96069 99147 119120 119999 338459 368871 973053 959088 354739 367325 113565 98453 106321 106894 123239 117586 111870 112047 77372 78405 258799 225535 662084 656463 206245 205315 263382 263921 306856 301088 315478 320807 332716 338012 315920 349695 691441 722609 517316 430250 277495 273557 315920 315825 332158 338003 340398 345544 378966 379078 608479 632508 41.25 67.6 1
13:12:25 2023-09-28 315735 314595 82688 80942 123805 123833 121777 121376 90828 89997 96071 98982 119018 120264 338459 367727 970588 959015 354448 367031 113775 98553 105930 106927 122829 117552 113275 113634 77025 78211 253366 225607 654869 659906 206643 205171 263346 264027 304739 298888 315658 317840 333648 338487 315883 349805 688982 721336 518668 429909 277726 272779 315920 315825 329880 338003 338356 342487 379002 376441 610643 632294 41.25 67.6 1
13:12:26 2023-09-28 314883 315284 82820 80873 123633 123577 121843 121376 90828 89968 96005 99180 119029 120234 338494 366694 972037 959015 356715 367583 113766 98895 106222 107351 121519 117959 111594 113980 77109 78553 257560 227095 656415 660337 206499 205171 261148 264062 305599 300063 317371 319448 335745 338724 315811 347903 691747 727473 515607 428622 277957 272968 315920 317539 330880 336443 341198 344230 378930 377301 610837 634685 41.25 67.6 1
13:12:27 2023-09-28 315834 315071 82867 80619 123633 123577 121876 121245 90890 89811 96103 99011 119120 120033 338459 365558 977749 959737 357873 367583 113307 98586 105508 106927 122880 117586 111362 113634 77025 78531 257560 227401 655559 659906 206643 205027 261183 264873 305133 297888 318226 316691 333450 338796 315811 350302 688982 726487 513949 427688 277706 272757 315775 318140 329773 336301 340779 342307 378749 378934 613252 634464 41.25 67.6 1
13:12:28 2023-09-28 315838 315071 82812 80615 123547 123492 121777 121162 90890 89811 96005 99079 119120 119999 338459 365558 979609 960013 356605 368180 113485 98553 105831 107303 121012 118007 111405 113971 77109 78607 257560 228400 648941 659439 206643 205244 261865 264838 306928 297816 318749 316951 335617 339034 315811 349521 689687 726487 520021 427339 277957 273039 315697 315609 332656 334962 340407 342487 378930 377038 608574 635585 41.25 67.6 1
13:12:29 2023-09-28 315879 315062 82812 80619 123667 123577 121759 121162 90732 89779 96169 99011 119037 119999 338494 365558 977749 958151 354202 367655 113341 98929 105653 106927 122795 117586 111362 113668 76994 78585 257191 228690 649201 658506 206643 208516 260351 264626 306928 297599 318487 317876 332646 339034 315811 349016 691257 728779 511413 427193 277618 274537 315654 315717 333216 334785 340743 344280 378894 377545 608911 635622 41.25 67.6 1
13:12:30 2023-09-28 315365 314336 82787 80623 123667 123577 121960 121344 90890 89779 96135 99011 119280 120161 339745 368879 981924 959479 353189 368029 113676 98520 105897 107270 121012 117552 113163 113668 77046 78211 257560 229176 656173 659439 206643 208405 260351 264097 306928 297816 318451 317876 332923 339034 315847 348779 685070 726487 520021 428389 277726 274679 315920 315825 333396 334962 340407 344461 378360 376476 608911 636073 41.25 67.6 1
13:12:31 2023-09-28 315915 315067 82816 80615 123461 123374 121810 121245 90890 89811 96256 99011 119120 120033 338494 367138 977749 959052 355780 367655 113341 98586 105476 106927 122829 118118 113129 113701 76931 78563 254903 228529 649950 659578 206643 205171 261901 264097 306928 297816 318524 320353 335509 338748 315559 349163 691932 726406 520021 427798 277814 274310 315775 317539 332891 334997 340443 342487 378360 378934 610643 636073 41.25 67.6 1
13:12:32 2023-09-28 312631 314845 82820 80619 123633 123577 121960 121850 90942 89894 96267 98949 119018 119896 339375 367885 979723 959441 351424 367476 113430 98553 106374 106927 122914 118055 111594 113813 77057 78531 261544 228206 654436 658396 206352 208441 261148 263658 306928 297888 318487 318357 332414 339034 315883 347882 689972 721309 518668 427339 277069 274451 315956 315825 333938 334962 339857 344461 378324 377868 606388 634685 41.25 67.6 1
13:12:33 2023-09-28 315874 314845 82816 80615 123547 123492 122298 121162 90890 89811 96135 98875 119120 119999 341529 369427 978357 957655 351249 367619 113307 98553 105752 106927 122829 117586 113163 113634 77015 78587 255288 228044 655070 658506 206027 208369 264127 265832 308592 299428 318342 318697 333965 338618 317308 348595 688847 726200 520021 429909 276256 273840 317743 315344 333758 336950 339821 344461 378360 376182 603536 634501 41.25 67.6 1
13:12:34 2023-09-28 315915 315062 82993 80932 121844 123885 122292 121445 90854 89960 96234 99284 119018 120146 339101 369283 981168 961853 351533 368173 113800 98520 105930 106894 122914 117586 113231 113510 77078 78424 257761 227722 653731 660373 206497 207971 262384 263254 306928 297816 317516 321034 333683 338012 317483 350661 688994 728174 520021 430896 277531 272968 318417 314505 332927 336443 339868 344497 379002 379078 601758 633749 41.25 67.6 1
13:12:35 2023-09-28 315915 315690 82669 80873 123427 123899 121595 121409 90608 89998 96005 99180 119037 120033 338459 367798 981204 963257 351569 367655 113408 98586 105719 106927 121432 117586 113197 113668 77025 78456 255288 228023 657051 661199 206754 205208 262681 263921 306928 297527 317820 318697 336804 337799 315703 348919 688019 728438 520021 428366 278705 272100 317743 315825 331632 336443 343065 342307 379002 378199 604000 635422 41.25 67.6 1
13:12:36 2023-09-28 323829 314712 83096 80747 124029 123304 122478 121079 91041 89804 96299 98842 119120 119832 339518 364136 983953 968828 354452 368468 113341 98819 106222 107303 122829 117619 113163 113701 77025 78563 257560 229176 650117 655681 207225 205027 261218 263851 306928 297527 319236 318839 334109 338494 315553 348184 688019 720567 520021 426699 277993 273003 318642 314865 333432 337021 338321 346596 377490 378826 600835 632778 41.25 67.6 1
13:12:37 2023-09-28 318673 315256 82853 80623 123693 123403 121992 121329 90890 89811 96135 99011 119120 120384 339244 365558 977749 968235 350472 367655 113599 98586 105996 106927 123239 117586 111870 112047 77372 78490 257761 226847 658118 655463 207225 205315 262646 263482 306928 299201 315622 319841 332414 338237 315847 352659 689972 720567 514449 427339 278583 272721 317044 315825 330916 338003 338356 345544 377828 378164 604427 631846 41.25 67.6 1
13:12:38 2023-09-28 315807 315107 82721 80858 123839 123544 121960 121278 90890 89811 96069 98982 119018 119999 338970 361199 972073 967482 356751 367619 113453 98586 105897 106894 121519 117586 113118 113476 77025 78456 257761 227401 654111 654683 207225 205171 260966 264909 306928 301537 317734 318580 333965 339001 315367 349273 689018 719789 518241 423520 277762 273840 315920 315825 331381 336714 339380 346069 375493 376476 609077 632330 41.25 67.6 1
13:12:39 2023-09-28 319612 314186 82857 80623 123731 123171 122025 124382 91015 89500 96168 98538 119120 119597 339244 365594 973488 961890 354739 367619 113800 98454 106043 107203 121519 117518 111439 113655 77057 78468 257761 227686 662603 654909 206535 208516 260784 264097 306676 297497 315996 320183 333495 339749 315883 348779 689751 718278 502429 427001 276910 273840 315920 315559 331919 336478 338048 346596 376622 376213 608690 631846 41.25 67.6 1
13:12:40 2023-09-28 315879 315071 82722 80619 123427 123374 121777 121278 90732 89779 96005 99011 118955 120033 338316 367210 970624 959051 354166 366193 113374 98518 105653 106894 122829 117471 113118 113286 77025 78180 255288 225571 658278 659439 206643 205315 261183 264062 306065 298888 315658 317876 333683 338771 315883 350412 688982 721237 517316 429946 278547 272777 315956 315825 329880 338003 338356 342487 379002 376476 609040 632330 41.25 67.6 1
13:12:41 2023-09-28 314440 315062 82730 80983 123418 123374 121694 121278 90765 89811 96005 99112 118955 120033 338459 366401 973937 960734 358811 367368 113553 98487 105930 106828 123033 117484 111594 113655 77057 78468 255288 225607 655476 659439 206030 205244 261114 264027 306065 298924 315694 316951 336536 338380 315847 349805 688982 721309 509945 429310 277762 273003 315956 315825 329880 337731 339344 342487 379002 376476 609938 632778 41.25 67.6 1
13:12:42 2023-09-28 315613 314856 82713 80619 123667 123407 121694 121245 90765 89927 96169 99044 119037 120033 338494 365558 977477 956976 356645 367619 113150 98586 105239 106927 122761 117619 112973 113668 76899 78563 257560 228346 650379 658506 206643 205171 260170 264168 306928 297635 319010 317911 332681 339034 315043 349805 691039 727551 520021 427375 277993 273840 315697 315573 332656 334962 340443 342523 378396 377038 608181 635659 41.25 67.6 1
13:12:43 2023-09-28 312196 314624 82816 80619 123496 123256 121843 121162 90828 89811 96069 99011 118916 120077 339268 365344 979760 958077 353557 367511 113519 98889 105831 106828 121012 117586 111130 113668 77025 78424 257560 228690 660249 658506 206643 208476 260750 264771 306928 297888 318487 317911 332646 339034 315883 348779 685034 725462 504957 427375 276292 274259 315690 315825 333703 334962 340407 342559 378360 376978 606663 635659 41.25 67.6 1
13:12:44 2023-09-28 315879 314845 82755 80619 121840 123426 121727 121162 90765 89811 96038 98875 119120 119915 338459 368611 980546 961853 351533 367067 113374 98586 105476 106894 122829 117586 113040 113476 76994 78211 255288 227561 656391 660373 206643 205027 262384 263254 306928 297497 317516 318357 336536 338012 315920 348709 688019 728652 517316 428330 278848 272135 317743 315825 331919 336478 340407 342451 379002 378199 603966 634721 41.25 67.6 1
13:12:45 2023-09-28 313705 314845 82787 80656 123457 123138 121777 121543 90693 90113 96322 98982 119052 119930 338387 362939 984720 966229 353485 367476 113195 98619 105344 106960 122557 118118 111439 114095 77025 78424 255288 227883 649544 661892 207517 205027 261983 264062 306928 297532 319498 316916 332681 337987 314851 348709 688019 720567 517118 423592 277993 272777 315956 315170 333938 334680 339380 346351 376093 377635 600871 633749 41.25 67.6 1
13:12:46 2023-09-28 318346 314628 82845 80615 123659 123138 121843 124330 90890 90055 96135 98875 119120 119915 338494 365010 979816 967450 350508 367361 113487 98418 105930 106861 122863 117586 113197 113476 77057 78211 257560 227561 657210 654220 206643 204883 263382 265268 309101 299887 315550 319734 333929 340227 315667 350762 687835 719876 514449 426061 277993 273039 317838 315308 333433 336808 338321 346314 376694 377635 600871 633917 41.25 67.6 1
13:12:47 2023-09-28 315663 314630 82618 80932 121840 123511 122043 121445 90949 89713 96135 99015 119018 119896 339350 362939 976326 968271 356861 367619 113800 98520 105897 106894 122965 117586 113040 113398 77162 78361 257560 226920 654742 656645 207517 204739 261218 264168 306065 298471 315334 318839 332681 339988 315101 350046 689018 720567 522123 423520 279277 273998 315920 317612 331417 336985 339893 345020 376393 378764 609938 632852 41.25 67.6 1
13:12:48 2023-09-28 315397 314181 82878 80615 123736 122569 121992 124295 90890 89750 96038 98875 119229 119749 339518 362791 972110 964702 355816 367655 113408 98586 105752 106927 122829 117586 113040 113476 76994 78211 255288 227416 654969 654909 207117 205748 261901 264767 306928 299924 315262 318732 333333 340945 314863 349521 690515 718497 511534 426549 277850 274224 315920 316145 331955 336985 342578 346989 375529 376511 608144 631883 41.25 67.6 1
13:12:49 2023-09-28 319619 315690 82754 80776 123702 123577 121992 121245 90949 90147 96234 98978 119120 119832 338494 367798 975434 961742 354703 367619 113599 98418 106354 106828 123397 117552 113264 113319 77162 78211 260995 227561 657187 656645 206352 208405 261183 264097 306928 299392 315622 320397 332414 339034 315920 350449 685106 720298 520021 429642 277531 273875 315956 315825 331668 338039 338048 346668 378663 376476 608911 632639 41.25 67.6 1
13:12:50 2023-09-28 317926 315062 82853 80873 123496 123577 121843 121445 90890 89811 96038 99044 119289 120033 338459 368907 971385 959125 354489 367619 113554 98586 106354 106894 123068 117471 111870 112047 77372 78436 257560 226883 669923 656500 206607 205603 263382 264732 306604 299201 315298 319581 332716 338796 315920 349732 690877 719285 517316 429982 277531 273628 315920 315559 331955 338549 340157 345300 378966 376213 606855 630952 41.25 67.6 1
13:12:51 2023-09-28 315509 314990 82688 80743 123633 123544 121727 121329 90828 89844 96005 98982 119052 120206 338423 365558 974943 959088 357800 367655 113184 98586 105476 106960 122795 117653 111130 113510 76931 78211 254361 227561 652651 659439 206643 208042 260966 265537 306496 297532 319010 316951 332751 339235 315847 348184 688982 727073 518668 427412 277742 274259 315085 315825 332963 334997 340443 342523 378360 377073 607286 635659 41.25 67.6 1
13:12:52 2023-09-28 315879 315067 82853 80979 123650 123577 121960 121162 90890 89844 96103 99213 119120 119915 338494 365594 977749 956261 353412 367655 113800 98487 106149 107384 121349 117878 111646 113881 77162 78638 257560 228852 653674 659365 207083 203748 260784 264097 305965 297047 318828 320353 333414 339749 315883 348779 685106 726891 520021 428462 277567 274522 315956 315825 333938 335972 340443 344534 378663 376178 608479 635659 41.25 67.6 1
13:12:53 2023-09-28 317331 315062 82853 80623 123633 123374 122193 121344 90876 89902 96069 99011 119120 119999 338352 368871 981204 958334 351533 368432 113498 98586 105897 107468 122999 117586 113163 113634 77078 78563 257761 228206 654083 658506 206027 208516 261948 263587 306928 297274 318226 318357 332646 338522 317707 349769 687652 721327 515607 430896 277069 273039 318192 315753 333667 336678 339857 344497 378930 376441 603072 634161 41.25 67.6 1
13:12:54 2023-09-28 315874 315062 82783 80587 123547 123374 121759 121278 90890 89811 96135 99011 119120 119999 338423 368907 981739 963513 353477 367368 113676 98487 105897 106861 121012 117810 111560 113779 77162 78575 255288 228044 654463 658506 206352 205893 262244 263622 306928 299573 318451 320892 333857 338344 317707 348374 687982 727551 520259 431202 277957 272551 316854 315753 332891 336714 339857 344984 379002 377002 602960 634648 41.25 67.6 1
13:12:55 2023-09-28 313948 315299 82684 80848 123564 123610 121694 121376 90732 89993 96005 99180 118995 120401 338423 364427 979779 964702 351605 367325 113341 98586 105653 106894 122965 117586 113163 113676 77057 78563 257560 227561 656670 660373 207225 205027 262349 264062 306928 297497 318451 316916 336768 339749 315295 349272 689972 725431 520021 423592 279277 272777 317743 315428 332387 334997 341956 344996 378627 378764 606663 636073 41.25 67.6 1
13:12:56 2023-09-28 315843 314526 83014 80619 123667 123573 121992 121079 90890 89811 96201 99011 119164 119959 341529 363632 986122 967609 354057 368288 113642 98961 105555 107484 121012 118136 111130 113668 76962 78617 257560 229176 646714 657705 207225 205027 261948 264661 306928 297816 319498 318542 333965 338494 315553 348673 688019 720567 520021 426025 278580 273039 317743 314829 333938 336124 338356 346596 376658 377635 602066 632778 41.25 67.6 1
13:12:57 2023-09-28 317738 314998 82845 80772 123964 123370 121992 121367 91015 89935 96135 99079 119120 120033 338494 366109 977749 968271 351533 367583 113565 98586 106142 106894 123034 117552 113309 113476 77162 78456 257228 226920 655880 656609 206934 208334 263189 263807 306928 298853 315658 319841 332646 339988 315847 351686 689483 720567 520021 427001 278616 272551 318605 315825 331883 338478 340382 346069 378324 377635 603036 632742 41.25 67.6 1
13:12:58 2023-09-28 317702 315292 82816 80627 123667 123337 121843 121543 90880 89894 96398 98949 119052 119896 339101 365416 977565 972284 354234 367440 112431 98586 105963 106894 122999 117939 111749 113600 77162 78211 257560 225643 658916 656463 206934 204739 264501 264062 306496 298888 315694 318874 332646 339749 315618 350046 688945 720114 520021 426025 279743 272743 315956 317612 330844 337731 339344 345508 378894 378799 608108 633712 41.25 67.6 1
13:12:59 2023-09-28 315915 314806 83010 80615 123693 123374 121960 121245 90890 89811 96135 99011 119120 119999 339483 362755 973452 966341 356861 367655 113531 98619 105930 106927 122914 118021 113197 113634 77057 78563 255545 227561 654237 654872 207517 208298 260750 265280 305746 298192 318038 319095 333965 339509 315847 349769 689955 718460 516785 423592 277957 274487 315920 315825 331919 336985 339857 346632 376358 376476 609004 632778 41.25 67.6 1
13:13:00 2023-09-28 319612 314599 83103 80928 122095 123511 122142 121245 91074 90147 96299 98947 119416 119861 339340 367289 974869 964664 354739 367583 113666 98520 105897 106894 123021 117619 113275 113668 77267 78424 257761 227722 655957 654683 206643 203748 261183 264133 306928 297532 317516 320811 333965 339988 315920 349805 689991 720298 518668 427339 277531 274259 315956 315825 332099 336985 338356 346668 377189 376476 608911 632602 41.25 67.6 1
13:13:01 2023-09-28 315374 315071 82845 80873 123667 123577 122481 121278 91015 89935 96135 99180 119120 120033 341286 368871 971348 959088 354703 367583 113565 98418 106248 106927 123273 117552 113421 113364 77267 78533 257560 225643 661839 656645 206643 208369 261218 264097 306928 300845 315622 319841 333181 339034 315631 350054 690951 722609 520021 430591 277531 273039 315956 315825 331668 339025 338285 346069 379002 378596 610133 634518 41.25 67.6 1
13:13:02 2023-09-28 315699 314990 82709 80890 123779 123833 121843 121609 90883 89993 96135 99147 119037 120033 338459 367798 974048 959051 354380 367002 113531 98619 106222 106828 123034 117586 113231 113442 77162 78211 257560 225607 659043 659439 206643 208369 261983 264097 306712 299377 315658 318874 334454 338771 315920 348148 691528 727551 518668 429946 278976 273840 317743 317612 330612 338003 340371 342523 379002 377565 610837 634198 41.25 67.6 1
13:13:03 2023-09-28 314883 315062 82816 80877 123573 123577 121810 121376 90828 89935 96037 99350 119037 120033 338459 366658 974906 959051 357639 367655 113374 98619 105508 106960 122795 117864 111715 114061 77267 78736 257560 227452 653221 661310 207225 205748 261843 265581 306352 300772 319163 319864 334220 339034 315883 350762 691003 728616 520021 428694 278384 273592 316325 315890 330880 336950 341967 342487 379002 377600 610837 635585 41.25 67.6 1
13:13:04 2023-09-28 315106 314959 82721 80890 123839 123544 121876 121278 90890 89779 96005 98982 119018 119881 338423 366658 979138 959737 355671 367619 113341 98619 105653 106927 122795 117619 113006 113701 76994 78563 257191 228906 653541 659439 207225 208405 260750 264873 306784 296597 319236 318357 333146 339988 315847 349916 689724 727628 515607 427980 278384 274715 315920 315596 333938 335936 341439 344984 378930 377336 609554 636562 41.25 67.6 1
13:13:05 2023-09-28 315879 315071 82845 80832 123667 123610 122283 121361 91015 89968 96135 99180 119120 120033 340561 366365 980530 956939 351641 368173 113800 98992 106222 107417 121519 118075 111594 113881 77162 78758 263278 229014 664701 659329 207517 204632 261183 264683 306393 297671 319090 320353 333414 339988 315883 349273 685070 725281 520021 427375 277531 274750 315920 315825 333938 336443 340443 345264 378930 378488 608048 636110 41.25 67.6 1
13:13:06 2023-09-28 315735 315062 82816 80947 123659 123492 122226 121460 90916 89902 96201 99180 119120 119999 338387 369723 979779 959015 353226 368173 113453 98586 105719 106927 122829 117619 113163 113634 77025 78456 257560 228206 650387 658506 206211 204348 261183 264062 306463 297289 318749 318839 333424 339988 317707 349273 689972 725462 520021 429639 277141 274715 315956 315825 333938 335972 340443 345544 378966 376476 605357 635585 41.25 67.6 1
13:13:07 2023-09-28 315879 314850 82853 80623 123701 123577 121909 121376 90890 89873 96005 99011 119120 120033 338494 369167 980345 962141 351280 368180 113553 98553 106109 107377 123119 117844 111671 113813 77162 78607 257191 227883 654210 658506 206352 206182 262279 263658 308665 297497 318414 318839 336292 338855 317707 349769 689972 726126 520021 430591 277105 273875 318192 315825 333938 336724 339893 345264 378663 377868 603536 634685 41.25 67.6 1
13:13:08 2023-09-28 312196 315951 82680 81020 123418 124018 121595 121460 90765 90026 96005 99213 119037 120283 338459 368087 981241 964702 351605 367655 113374 98586 105825 106927 122880 117586 113197 113668 77057 78211 255288 227561 653984 660373 206934 208152 262786 264062 306928 299996 318487 320353 334454 338796 315883 350027 689972 729683 518668 428016 279474 272586 316598 315825 332422 336985 341439 342487 379002 378799 605651 636562 41.25 67.6 1
13:13:09 2023-09-28 313926 314619 82816 80873 123607 123806 121927 121344 90890 89968 96038 99213 119081 120357 341529 365991 985421 966650 354594 368288 113294 98961 105410 107484 121012 117945 111130 113701 77139 78456 255288 227686 648052 659439 207517 205027 261983 264097 306928 297532 319535 316916 332716 339737 314815 349236 689972 721273 515784 423592 278848 272968 315956 315825 333938 334962 341474 345544 377527 378464 606551 635875 41.25 67.6 1
13:13:10 2023-09-28 318085 314624 82853 80932 123994 123171 121992 121079 91015 89533 96135 98875 119120 119715 338459 364718 979816 968271 350472 368173 113487 98518 106142 106894 123034 117586 113163 113634 77078 78243 257560 227883 654516 654719 207079 208334 261983 263622 306463 301111 317479 319876 332147 338494 315847 348673 689972 720150 520021 427375 279277 272170 316565 315825 331650 338787 339344 345544 378627 378764 606551 632330 41.25 67.6 1
13:13:11 2023-09-28 315663 315062 82853 80652 123663 123256 122076 121376 90975 90051 96299 99048 119052 120180 338387 363774 977565 972284 356137 368029 113531 98586 105963 106927 122948 117776 111671 113600 77162 78563 257560 227133 654995 656500 207517 204739 262018 264909 306244 301058 317553 319357 332716 337517 314594 349272 690515 720058 521122 423556 278884 274067 315920 317612 331919 336985 339929 345544 376358 378199 610874 632815 41.25 67.6 1
13:13:12 2023-09-28 318978 314181 82882 80623 124171 123341 122076 121079 91015 89533 96200 98875 119221 119632 339518 366658 976326 964702 355026 367104 113408 98586 105825 106960 122914 117586 113118 113510 77004 78424 257560 227561 656059 654719 206643 206182 261183 264909 306928 300208 317553 320847 337808 337517 317707 347171 690515 721314 517316 430591 277993 273840 317743 315825 331417 339025 338356 344973 379002 377336 608479 632815 41.25 67.6 1
13:13:13 2023-09-28 315879 315362 82622 80969 121844 124122 121894 121692 90916 89993 96135 99081 119052 120298 338352 367067 972000 959088 355059 367074 113744 98520 105996 106927 123034 117586 113231 112203 77267 78211 255288 225643 654869 659906 206934 208405 261800 264133 306496 301198 317553 320764 334489 339034 315920 348184 691039 728711 515283 428694 278029 273039 315956 315890 330880 337021 340958 342523 379002 377635 610874 634685 41.25 67.6 1
13:13:14 2023-09-28 315879 314856 82853 80877 123701 123602 121876 121278 90890 89968 96135 99180 119120 120033 338494 365558 979834 957655 351677 367655 113374 98619 105686 106960 122829 117619 113197 113668 77078 78648 257560 228529 650740 658506 207225 204348 261183 264097 309319 297635 317899 318615 333414 339988 315920 349273 685070 726528 520021 428319 277762 275136 315956 315559 333938 335972 341198 345300 378108 378826 610854 635778 41.25 67.6 1
13:13:15 2023-09-28 315374 314676 82713 80974 123908 123573 122598 121376 91107 89960 96168 99147 119120 120033 341286 368907 981227 959516 351533 367325 113296 98619 105930 106960 122795 117619 113118 113668 76994 78726 255288 228044 653957 658040 206352 203748 261948 263693 306179 299573 318524 318874 332716 339034 317453 349273 689972 721314 520021 429946 277105 274294 317743 315825 333938 336443 340443 345544 378966 376779 604938 634721 41.25 67.6 1
13:13:16 2023-09-28 315915 314526 82706 81020 123427 123673 121595 121409 90765 89811 96005 99282 118955 119999 338186 367834 980510 964702 351375 367655 113408 98619 105930 106993 122829 117586 113040 113668 77057 78211 257560 227561 654590 660373 206643 208006 262786 264062 306928 297532 318262 321034 334724 338796 315920 349272 689972 729683 520021 428355 279510 272170 316123 315825 332639 336702 341992 342271 378966 378694 604318 636414 41.25 67.6 1
13:13:17 2023-09-28 313818 314890 82717 80974 123839 123594 121843 121278 90890 89844 96103 99114 118916 119999 338459 362791 982669 968516 354202 367655 113150 98652 105410 106993 122625 117979 113006 113701 77057 78456 257560 227722 648937 659439 207663 208077 262384 264133 306928 298018 320624 316951 333683 338528 315367 349236 688994 720971 518668 423628 278884 273003 317743 315825 333938 335972 340407 346632 376658 378199 601758 634721 41.25 67.6 1
13:13:18 2023-09-28 315951 314181 82849 80873 123491 123374 121792 121245 90890 89811 96103 99044 119037 119915 339004 363916 977749 968308 355780 367655 113487 98619 105963 106927 122863 117619 113231 113634 77109 78587 257560 226920 656211 656645 207517 204739 262384 264909 306712 298924 317516 319357 333217 337987 314741 350046 691039 720058 515607 426853 279025 274867 315811 315500 331776 337387 340264 345924 376515 378623 612381 633565 41.25 67.6 1
13:13:19 2023-09-28 318564 314628 82911 80619 124240 123308 122508 124382 91140 89533 96266 98673 121311 119558 339518 364427 973525 964702 355816 367656 113408 98619 105930 106960 122829 117586 113118 113510 77057 78211 263278 227401 653605 653722 207079 206182 261183 264168 306928 299851 318524 320361 333730 338528 317707 347135 688982 720657 518668 430591 277762 273875 317743 315825 331955 339025 338356 345742 379002 376511 608911 632330 41.25 67.6 1
13:13:20 2023-09-28 314667 314811 82845 80648 123491 123492 121727 121278 90828 90031 96005 99213 119120 120067 338494 365594 977056 959162 357910 368208 113218 98652 105653 106993 122765 117653 113118 113668 77057 78595 255545 227883 650921 659906 207225 208405 261183 265794 306928 299668 319535 317876 333718 339034 315631 350689 693862 728183 513115 428512 278705 272933 315920 318960 331992 336301 342089 344461 379002 377635 610874 635422 41.25 67.6 1
13:13:21 2023-09-28 317175 315026 82816 80840 123525 123492 121843 121278 90880 89931 96135 99044 119255 120033 338494 365558 977749 957655 355889 368727 113408 98619 105476 106960 122829 117619 112973 113701 76941 78563 276929 228206 649598 658506 206934 208405 260386 264909 308592 297635 318969 318357 333450 339988 315920 349916 689018 727587 513115 428016 278420 274715 315920 315375 333703 335972 341474 345057 379002 377073 610495 636110 41.25 67.6 1
13:13:22 2023-09-28 315554 315067 82849 80869 123693 123610 122265 121195 91015 89844 96168 98982 119314 120161 341381 366515 981227 960883 351533 368288 113710 98553 105930 107303 122795 117619 113040 113668 77057 78758 255288 228060 653315 658506 207079 204348 261218 264027 306428 299362 319498 318874 333181 338022 318496 347171 689483 729756 520259 431202 278029 272757 317079 315825 333468 336985 340168 345544 378619 377073 603072 634685 41.25 67.6 1
13:13:23 2023-09-28 315577 315067 82750 80923 123701 123374 121792 121245 90890 89811 96135 99112 118955 120033 338459 363080 984137 965455 354202 368208 113184 98652 105443 107616 122795 118013 111130 113769 76962 78734 256605 228206 645885 658506 207810 208077 262018 264133 305468 299428 320213 318648 332716 339035 315883 349272 689483 719316 516785 426097 278884 273074 317743 315825 333938 336950 339416 346632 377526 378764 601794 634685 41.25 67.6 1
13:13:24 2023-09-28 318705 314624 82886 80909 123564 123511 122409 121460 91008 89927 96332 99081 119251 119930 339375 365123 983769 969481 350472 367619 113554 98619 106142 106960 123547 117518 113309 113476 77162 78456 257761 227883 659009 655681 207225 208405 262018 263658 306428 300311 317553 320361 332681 338528 315920 349236 685070 719100 520021 427714 279743 272205 316636 317612 331691 339025 339380 346106 378966 378835 606719 634450 41.25 67.6 1
13:13:25 2023-09-28 315870 314850 82816 80844 123667 123577 121960 121245 90890 89968 96135 99180 119120 119999 341257 362212 974906 967548 357367 368173 113531 98586 105930 106927 122914 117586 113163 113634 77162 78726 257761 227561 654111 655645 207810 208298 261183 265502 306928 298435 318226 318874 333785 339509 315293 348148 689955 719513 515784 426025 277957 275009 315956 315464 332422 337423 339380 347651 376622 377002 608574 632742 41.25 67.6 1
13:13:26 2023-09-28 319430 315047 83050 80940 122203 123573 122142 121376 90949 89993 96365 99048 119382 119827 338459 367691 974906 963257 354485 368621 113936 98553 106288 106927 123170 117586 111715 113813 77109 78563 257560 227561 654009 656609 206643 206472 261731 264873 306928 298192 315658 320847 332646 339749 318156 350054 689955 720567 521373 429605 277693 274294 315956 315825 332891 337695 338321 347405 378324 376476 608911 632257 41.25 67.6 1
13:13:27 2023-09-28 314919 315550 82816 80885 123633 123639 121810 121492 90890 90091 96069 99213 119037 120367 338494 366622 972037 958816 356678 368173 113498 98586 105963 106927 122914 117586 113197 113600 77162 78531 255545 226920 656288 660373 207225 208369 261948 265280 306496 299133 319229 317876 334724 339034 315920 348709 691003 729683 520190 428622 278616 273039 315920 316367 331883 336714 341956 344973 378713 380773 613651 635926 41.25 67.6 1
13:13:28 2023-09-28 315476 315699 82750 80978 123839 123747 121992 121460 90979 89935 96135 99180 119120 120033 340561 365416 980530 960199 356898 368432 113498 98553 105686 106960 122795 117945 111130 113668 77025 78617 257191 228744 648416 659439 207225 208405 260750 265502 306784 297497 319535 318357 333683 339988 315883 347903 685070 726692 520021 428282 277531 274715 315956 315559 333938 336443 340443 345264 378966 376441 606781 636036 41.25 67.6 1
13:13:29 2023-09-28 315879 315062 82853 80873 123693 123577 121960 121278 91015 89935 96135 99079 119120 119999 338459 369463 981241 961133 351533 367368 113565 98619 105996 106960 122999 117586 113163 113712 77057 78563 255288 227883 655197 660373 206643 208441 262786 264027 306928 299851 318487 318874 333683 338771 318156 349200 689483 729756 515607 431202 279477 272777 319056 315573 333378 337683 343309 344352 381918 378623 603353 635401 41.25 67.6 1
13:13:30 2023-09-28 314481 315443 82713 81173 123633 123899 121843 121525 90828 90364 96201 99213 119037 120401 338186 364427 984720 964702 354462 367655 113531 98586 105996 106927 122999 117619 111715 113510 77057 78670 257560 227561 654463 660373 207045 208188 262786 264062 306928 300208 318487 318615 334724 338760 315920 350010 689972 729683 520021 428389 279707 272968 318417 315825 332927 337766 343553 342487 379002 378799 605651 636073 41.25 67.6 1
13:13:31 2023-09-28 315374 314177 82882 80619 123813 123374 122142 121079 91174 89779 96266 98875 119120 119798 338494 364136 983829 968235 351569 368468 113531 98586 105930 106927 122965 117619 113197 113634 77057 78563 255288 228509 653030 655645 207225 208369 262349 264097 307106 299573 318262 320326 332147 339001 315883 349236 690679 719766 521373 427688 278989 272792 319544 317308 331776 338644 341607 346413 378180 378934 604603 632257 41.25 67.6 1
13:13:32 2023-09-28 320115 314177 82808 80619 123921 123577 122283 121278 91015 89811 96234 98982 119052 119999 340561 365010 977749 968271 354667 367619 113565 99051 106175 106960 122914 117619 113231 113510 77162 78543 257560 226920 658661 657575 207225 205027 262786 265054 306928 300985 317516 319581 332716 339988 315811 350822 690479 721260 521373 423592 279743 273003 315956 316297 331650 338003 339893 346033 378627 380506 609040 632778 41.25 67.6 1
13:13:33 2023-09-28 319357 314181 82849 80873 123697 123138 121909 121079 91015 89779 96135 98805 119120 119881 338459 367504 972073 963257 354452 367619 113757 98586 106321 106894 123034 117586 113387 113634 77162 78617 257560 227561 659847 655645 206643 203748 261218 264909 306928 300063 315658 320335 332681 339773 318162 350329 691784 720458 511413 429763 277814 274153 317707 317539 332711 338335 338806 347123 378966 377038 606818 632147 41.25 67.6 1
13:13:34 2023-09-28 317521 315245 82820 80877 123629 123643 121843 121376 91012 90122 96103 99180 119120 120033 338423 367762 970624 959088 354452 367619 113565 98586 106248 106927 123123 117552 113421 113476 77214 78180 256971 225643 666340 658506 207079 208441 261983 264133 306928 301271 315658 319546 334185 339034 315920 348148 691003 727000 518668 429946 278384 273648 316334 315890 331095 338513 340443 344497 379002 377600 610369 634518 41.25 67.6 1
13:13:35 2023-09-28 315108 315067 82849 80869 123667 123407 121876 121245 90890 89935 96135 99180 119037 119999 339255 365487 979834 956261 351677 368727 113453 98619 105930 106894 122965 117619 111362 113634 77078 78456 256605 228206 651713 658506 206934 204666 261218 264097 309319 300420 318689 319556 336530 340705 318562 349695 691932 726501 520021 428476 277388 275713 317743 315825 333938 336714 341439 345399 378966 378934 606663 636110 41.25 67.6 1
13:13:36 2023-09-28 317507 314959 82750 80844 124137 123610 121960 121278 91015 89968 96135 99112 119120 119999 338459 369463 981241 959051 351569 368210 113408 98586 105996 107435 122863 117586 113197 113634 77057 78563 255288 228206 653479 658506 206497 206182 262384 264062 306393 297948 318487 318910 333648 339034 322050 350661 689483 726451 520021 431202 277729 273840 316601 315825 333938 337021 340443 346069 379002 376476 603536 635622 41.25 67.6 1
13:13:37 2023-09-28 313485 314811 82845 80869 123667 123610 121894 121361 90890 90216 96003 99213 119120 120033 338459 363080 982632 966074 353666 368468 113184 98619 105541 107435 121625 117653 113118 113668 77162 78563 261544 227561 653456 658250 207810 205712 264688 265068 306928 298295 320294 318215 336329 340945 315151 350678 690877 721237 517118 423592 279510 274011 317906 315825 333613 335936 342474 346106 377504 378658 606682 636329 41.25 67.6 1
13:13:38 2023-09-28 317698 314181 82853 80615 123873 123138 121992 121079 91015 89533 96168 98842 119285 119764 338459 363370 982669 968828 351569 367619 113453 98619 105963 106927 122880 117586 113197 113634 77025 78563 257560 228833 652652 654683 207517 208516 261983 264133 306891 297254 318262 320326 333965 339001 315883 348954 689700 720567 514449 427339 278616 272777 317079 317344 331919 339025 338356 346351 378930 378164 608335 634518 41.25 67.6 1
13:13:39 2023-09-28 315699 315083 83046 80772 123908 123540 122466 121278 90883 89993 96234 99048 119217 119964 340246 364462 977749 968642 355310 367583 113531 98786 105864 106927 122829 117844 113118 113476 77057 78424 257560 226920 658278 656645 207517 204739 262384 265462 306496 298888 317553 318874 333450 338494 314013 350292 691003 720567 521122 423556 278848 274259 315920 317612 331919 338039 340371 346069 376622 378504 609040 634648 41.25 67.6 1
13:13:41 2023-09-28 314919 314841 82849 80905 123491 123643 121694 121376 90890 90062 96005 99350 118955 120318 338459 367210 972110 959051 355598 367655 113408 98586 105930 106927 122829 117619 113197 113634 77162 78563 257560 226920 657027 659439 207225 208551 261983 265280 306496 300985 318974 320580 334724 339988 315920 349200 691003 729236 521373 428658 278812 273074 315956 316367 332422 336985 342028 345254 378749 381042 613553 636377 41.25 67.6 1
13:13:42 2023-09-28 315735 315699 82746 81030 123960 123866 122025 121460 90890 89935 96103 99180 119120 119999 338352 365522 980530 958371 356898 368475 113666 98652 105752 106993 121432 117653 111439 113668 77057 78595 260995 228206 650510 659439 207225 208441 260784 265316 306928 297671 319535 318839 333718 339988 315920 347171 685034 727378 518668 428319 277141 275136 315956 315825 333649 336714 341198 345544 378966 376476 606682 634518 41.25 67.6 1
13:13:43 2023-09-28 314661 315080 82812 81044 123551 123847 121595 121525 90765 90124 95906 99246 118955 120436 339255 364462 981204 964702 353666 368432 113487 98619 105996 106960 122999 117619 113231 113668 77162 78595 263278 227561 654590 660373 207663 205171 262821 264133 306928 300311 317675 317876 334794 339988 315654 350575 685070 727678 521373 426699 279779 274205 318605 317430 333144 336702 342402 344352 378821 379791 608282 636377 41.25 67.6 1
13:13:44 2023-09-28 319437 314737 82845 80840 123731 123492 121992 121245 90949 89968 96266 99079 119263 120033 338494 365954 985533 965455 353703 368763 113374 98619 105541 106960 122795 117653 111130 113744 77025 78734 257560 229014 648546 656645 207663 208405 262384 264133 306928 297635 320213 318910 333785 339544 315229 349236 689483 720567 509022 428069 278848 273074 316601 315825 333938 338003 339141 347946 378360 378464 601721 632815 41.25 67.6 1
13:13:45 2023-09-28 317485 314877 82886 80656 123697 123610 121843 121245 90890 89811 96135 99180 119120 120033 338459 365558 978215 968308 354703 367619 113442 98652 106248 106960 123034 117586 113231 113476 77162 78456 257560 225643 656006 656645 207225 205027 262856 264133 306928 301198 317553 319841 332716 339988 315920 350894 693333 724548 514449 425807 279527 272898 317707 318510 332518 337861 340264 346132 378785 380323 609004 635622 41.25 67.6 1
13:13:46 2023-09-28 315361 314836 83050 80919 123667 123610 122025 121567 91015 89968 96234 99044 119120 120033 338494 364553 974906 966862 357403 367655 113442 98619 106176 106960 123034 117619 113309 113668 77214 78563 263278 227561 655223 654719 207810 208405 261218 265759 306928 300311 318524 319357 332716 339578 315920 350329 692017 720567 518453 423592 278848 274715 315956 315855 332927 338039 340922 347159 376658 378199 609938 632852 41.25 67.6 1
13:13:47 2023-09-28 314981 314845 82820 81052 120738 123932 121876 121460 91015 90157 96135 99213 119047 120436 338494 366694 972110 959125 355561 368462 113565 98619 106142 106960 122829 117586 113264 113911 77214 78563 255545 226920 659383 660373 207225 204414 262018 264944 306496 299377 318524 320353 337758 339773 317489 351723 691944 727523 518668 430445 278669 274117 318380 318510 331238 338751 340443 344973 378654 378199 610764 634161 41.25 67.6 1
13:13:48 2023-09-28 314431 315067 82853 80909 121844 123866 121927 121460 91015 90062 96168 99246 119120 120234 338494 366365 976363 961890 357836 368208 113341 98619 105930 107435 122829 117979 113163 113701 77057 78648 257560 227883 652202 660373 207517 208476 262018 266576 306928 300311 319535 318613 334724 339988 315920 349272 691039 729240 515607 428658 279277 274715 315920 316367 333938 336985 342233 345544 379002 378764 609938 636562 41.25 67.6 1
13:13:49 2023-09-28 315942 314850 82882 80909 123736 123643 122142 121647 91078 90157 96168 99246 119421 120234 338530 369133 981241 959088 351569 368727 113565 98652 106142 107435 122948 117653 113231 113735 77162 78617 257228 228206 655197 659439 206643 204382 262603 264661 309538 300057 319206 319734 334079 339952 319056 350504 690914 725281 520021 431092 277726 274715 318605 315825 333938 337352 343553 346069 379002 376511 604789 636267 41.25 67.6 1
13:13:50 2023-09-28 315370 314845 82886 80865 123736 123643 122025 121460 91078 90062 96234 99246 119120 120067 339255 369203 983366 962573 351605 369319 113599 98652 105996 106993 122863 117653 113231 113701 77162 78648 257560 228206 655450 660373 207225 203748 263224 264133 306463 300420 318196 319841 334724 339034 316713 349236 685070 729688 515964 431202 279707 274225 317114 315825 333938 338003 340958 345544 378654 378799 604789 635622 41.25 67.6 1
13:13:51 2023-09-28 314487 314892 83138 80905 123770 123639 122208 121344 90890 90000 96135 99213 119120 120033 338494 363080 985570 968450 354202 368763 113374 98685 105410 107435 122795 118234 113040 113927 76994 78734 255288 228852 652120 660010 207810 206182 262681 265395 306928 299573 320367 318697 335854 341906 315631 350292 689972 721273 517118 423628 279599 273628 318192 317612 333938 334680 341439 346523 377792 378835 604789 635659 41.25 67.5 1
13:13:52 2023-09-28 318448 314554 82874 80648 123736 123370 122109 121162 91015 89844 96168 99044 119255 119832 338530 364462 982511 966862 350508 367691 113599 98619 105996 106960 122897 117586 113231 113544 77162 78702 255288 228206 657682 655182 207517 203748 262384 264133 307356 300063 318487 320847 332681 339544 315920 349272 685070 719154 521373 428016 279510 272812 317150 315825 332697 339025 339416 346596 378966 378764 606551 634082 41.25 67.6 1
13:13:53 2023-09-28 315951 314624 82882 80905 123761 123374 122076 121245 91015 89844 96135 99246 119120 120067 338494 362247 974906 967450 356898 367655 113924 98619 105963 106960 122863 117653 111715 114061 77372 78575 257560 227722 655096 654537 207810 204280 263904 265617 306928 300627 319199 319805 332182 339578 315920 350652 692053 720567 517118 426097 278456 275331 317707 315855 332963 338039 340443 347724 377224 377635 609040 633749 41.25 67.6 1
13:13:54 2023-09-28 319612 315071 82878 80905 123736 123643 122208 121278 91209 89968 96200 99044 121483 119915 338530 367798 974943 964702 354739 368208 113633 98619 106354 106927 122982 117586 113264 113544 77109 78595 263278 227883 655074 656145 206934 204348 261983 264944 305503 300311 317589 320883 335514 337517 321823 348709 692053 725462 518668 430945 278848 274294 318192 317612 331184 338811 343309 345290 381539 378094 612381 633602 41.25 67.6 1
13:13:55 2023-09-28 315554 314624 82849 80905 123727 123610 122025 121278 91078 89968 96168 99246 119255 120067 338494 366658 979609 959051 351641 368763 113487 99064 106255 107417 121349 118170 111594 113915 77214 78638 276929 228852 655605 659365 207517 204985 261983 264909 306927 300099 319206 319699 334150 340945 318156 350661 688945 726855 546901 428622 277957 275557 318192 315825 335560 336950 341439 346033 379002 377301 607149 638372 41.25 67.6 1
13:13:56 2023-09-28 315591 315071 82878 80979 123697 123643 122142 121716 91140 90091 96267 99180 119120 119999 338459 368547 981204 959015 351569 368137 113531 98619 106209 107402 123034 117864 113387 113825 77267 78702 257761 228206 657385 659439 206934 204808 262786 264097 306428 298400 319498 319841 334150 339988 316389 349474 690951 725480 521373 431202 277706 274852 319507 315573 333866 337316 341295 346168 378821 378934 604830 636340 41.25 67.5 1
13:13:57 2023-09-28 317627 315067 82849 80873 123865 123814 122109 121576 91107 90091 96266 99180 119120 120033 341044 369435 982632 961816 351533 368173 113981 98619 106142 107402 123170 117945 113309 113668 77214 78670 263278 228044 655577 660373 207079 203748 263189 264097 306393 300275 318087 319805 334724 339034 316643 349236 689972 731320 515964 431202 279671 273998 317044 315825 333667 337968 340922 344984 378654 378799 604826 636562 41.25 67.5 1
13:13:58 2023-09-28 315253 314841 82849 80873 123873 123577 122175 121162 91015 89935 96234 99147 119120 119964 338494 362791 985496 968235 354416 368763 113531 98652 105963 107435 122999 117979 113163 113859 77057 78702 260995 229176 651275 656645 207810 203714 262786 265280 306393 297635 320440 320063 332681 339578 315883 349272 689751 721878 522726 427688 279097 274117 319544 315645 333830 337541 341607 347468 378180 378729 601758 634198 41.25 67.5 1
13:13:59 2023-09-28 318446 314811 83092 81030 123839 123577 121992 121278 91078 90175 96627 99180 119120 119999 338494 365522 981005 968308 351533 367619 113791 98619 106354 106927 123239 117586 113387 113634 77214 78563 257761 227240 656924 656108 207810 204314 264032 264097 306393 302051 317965 320847 333683 339237 315920 351388 692017 721237 521373 427375 281435 273003 318192 316589 332626 339025 340407 346596 378966 380465 609040 635314 41.25 67.5 1
13:14:00 2023-09-28 319382 314181 83262 80844 123908 123511 122142 124641 91140 89779 96299 98842 119503 119597 338459 365522 975634 964702 355241 368173 113933 98619 106142 106927 122999 117586 113163 113668 77162 78563 257560 227561 653984 654683 207225 204632 264501 265316 306676 298435 318487 321500 333821 340837 318424 350615 693899 720421 518286 428476 278437 275539 318156 318024 333396 337968 339344 348180 378324 378862 611953 632742 41.25 67.5 1
13:14:01 2023-09-28 319603 314850 82882 80877 124219 123577 121992 121278 91015 89935 96168 99079 119195 119999 338494 367762 971348 963979 354703 367619 113791 98553 106387 106894 123187 117471 113421 113442 77162 78211 257761 226920 661558 656609 207225 203748 262349 264909 306928 299342 315262 320361 336768 339034 317380 348673 692017 721278 524372 430225 279241 274259 318192 317612 331417 339025 340371 345801 381146 378164 609040 632778 41.25 67.5 1
13:14:02 2023-09-28 314919 314784 82853 81075 123667 123839 121992 121460 91015 90124 96135 99213 119120 120200 338459 365558 978874 961170 357910 368727 113374 98652 105996 107435 122795 117979 113163 113859 77057 78702 260995 228206 650385 660373 207517 203748 261183 266701 306748 300517 320674 318732 334583 340945 317598 349656 693407 727455 521373 428476 278812 275593 315956 315536 333672 336301 342125 346033 378966 377600 608911 635995 41.25 67.6 1
13:14:03 2023-09-28 315735 314856 82845 80901 123701 123606 121992 121680 91015 90062 96135 99180 119120 120033 338459 367728 981227 959015 351605 368727 113531 98619 105963 106960 122965 117586 113163 113668 77109 78617 257228 228206 656288 658506 207079 204951 262349 264133 307106 299319 319535 319581 334185 338223 316389 351950 689972 728702 521373 431813 278384 273074 319507 315825 333938 337731 341162 346069 378619 377600 603536 635585 41.25 67.6 1
13:14:04 2023-09-28 314847 315254 82882 80873 123701 123610 122076 121245 91078 90029 96200 99213 121381 120033 338494 362791 985533 967450 354452 368173 113341 98619 105476 107616 122761 118013 111130 113814 76994 78734 255288 228852 648020 658250 207810 205893 264688 265360 306568 297527 320821 319403 336536 341906 315703 350184 689972 721264 528283 427711 279455 274117 318192 315825 333938 336443 340407 347259 377792 378799 602646 634685 41.25 67.6 1
13:14:05 2023-09-28 319124 314137 82849 80873 123701 123577 122058 121245 91140 89968 96266 99079 119120 119999 338494 364427 981241 968308 350472 368208 113757 98619 106321 107328 123068 117586 113387 113668 77267 78702 263278 227883 654064 655645 207663 203714 262568 264062 307356 300275 318414 320847 333181 339035 315920 350256 688982 721201 521373 428622 279743 272777 316822 315855 331919 339025 340371 346351 378966 379897 608184 634518 41.25 67.5 1
13:14:06 2023-09-28 318383 314845 82919 80909 123903 123610 122664 121278 91140 89811 96266 98875 119537 119798 341529 367174 974906 964702 355241 368763 113757 98586 106321 106927 123068 117586 113197 112203 77372 78985 257560 227738 656704 655463 207225 204598 262244 265581 308665 302605 317516 320847 333181 339988 318424 350652 693407 722097 511780 429946 278616 274715 318380 317612 333432 339025 338356 348216 379002 377904 608911 632778 41.25 67.6 1
13:14:07 2023-09-28 315551 315062 82886 81075 123697 123814 121960 121543 91015 90029 96168 99213 119120 120310 338459 368611 972073 961853 354739 367655 113712 98586 106354 106960 123239 117619 113421 113634 77497 78424 257761 225643 671801 658506 207225 204348 262568 265316 306928 299413 317553 319876 334724 338748 318380 349236 693068 728616 546563 431202 279277 274487 318192 316810 331650 338775 341980 345254 382423 378658 613252 634406 41.25 67.6 1
13:14:08 2023-09-28 315074 314181 82849 81016 123693 123643 121992 121260 91015 89968 96135 99180 119120 120318 338494 365522 980530 959088 356645 368727 113408 99031 106222 107599 121519 118170 111594 113960 77214 78799 272087 228779 657155 660103 207810 206472 261148 265723 306748 299355 320147 319439 336804 340466 317707 348184 688982 727451 515607 428658 277762 275593 317743 315825 333938 337469 341439 345581 379002 376511 605357 636073 41.25 67.5 1
13:14:09 2023-09-28 315397 314619 82849 80983 123731 123610 121992 121361 91078 90091 96168 99180 119120 120033 338459 368871 983172 961133 351569 368727 113565 98652 106248 106960 123034 117653 113197 113668 77162 78670 263278 228206 655197 660373 206643 204348 262821 264097 306428 300929 319498 320326 334185 339034 316389 348709 689972 729770 521630 431202 279419 273592 319507 315609 333649 337589 341331 345399 382224 378623 604244 636105 41.25 67.5 1
13:14:10 2023-09-28 317920 314850 82886 81020 123770 123714 122241 121162 91140 89811 96365 99044 119421 119832 338530 363299 985533 970059 354986 368995 112161 98586 106109 107484 123204 118041 111594 114039 77267 78799 256605 229501 653830 656645 207810 203748 265356 265617 307821 297599 320440 320586 332716 342352 315883 350046 689972 720734 515784 427339 279707 274294 318642 315825 333938 338003 340407 347724 378036 378799 601794 634685 41.25 67.5 1
13:14:11 2023-09-28 318673 314841 83205 80909 123908 123643 122142 121260 91140 90124 96299 99180 121483 119999 338459 364974 979816 968271 350472 368173 113791 98619 106354 106960 123239 117586 113231 113510 77267 78531 257560 227401 658944 656145 207663 204314 263628 264062 308520 300736 318226 320847 333961 339001 315920 352761 691784 723486 515784 429383 279563 272898 319544 317612 332477 339633 340264 346486 378785 378764 605357 632815 41.25 67.5 1
13:14:12 2023-09-28 314493 313863 83258 80840 123976 123304 122541 121079 91272 89779 96463 98842 119514 119558 339268 365273 976637 965963 355707 368029 113902 98553 106255 107451 123204 117586 113354 113701 77162 78563 255545 228206 654969 655608 207663 204808 261983 265723 306748 301198 319498 320562 332681 339578 316425 348709 691039 721309 525743 431202 278884 274715 316123 315890 332963 339979 339344 346668 378619 378164 608911 634413 41.25 67.5 1
13:14:13 2023-09-28 315915 315034 82882 81104 123667 124047 121843 121492 91015 90157 96168 99246 119120 120436 338459 368346 973488 961890 355528 368727 113599 98652 106354 106960 123068 117586 113387 113668 77214 78563 257228 225643 660407 660373 207517 204348 262419 265502 306928 300288 318196 319592 337758 340287 318199 352339 692396 726342 518668 432046 279527 274573 318910 318510 331919 339979 340443 346069 378689 378658 610837 634648 41.25 67.5 1
13:14:14 2023-09-28 314954 315550 82882 81048 123942 124014 121927 121525 90890 90157 96135 99246 119120 120436 338459 366658 974906 961890 357257 368727 113958 98652 106142 107435 123068 117619 113231 113701 77162 78702 257761 227401 653260 660373 207663 204666 264688 265759 306928 299413 319535 318874 334759 338494 315920 349272 691039 729683 520021 429642 279707 275557 315956 315925 333938 336985 342510 346069 378677 378799 609974 636562 41.25 67.5 1
13:14:15 2023-09-28 315951 315062 82808 81071 123693 124222 121727 121609 90890 90124 96322 99213 119120 120234 338423 367762 982669 966379 351677 368468 113521 98652 106248 106993 122863 118158 113264 113735 77267 78734 257560 228206 657768 661828 207810 206327 264190 265475 309319 301198 319389 320219 336133 338962 317276 351208 691895 731306 518838 429982 279815 273074 317079 317430 333830 338370 341956 345264 378689 379932 608394 637808 41.25 67.6 1
13:14:16 2023-09-28 314410 314619 82882 80909 123813 123847 121992 121376 91015 90157 96234 99246 119120 120234 338494 363370 984609 967450 354703 369319 113374 99093 105930 107542 122914 117979 113231 113735 77267 78617 257560 227883 658832 660373 207810 208476 263224 265316 306428 301198 320894 318615 334759 339544 315920 350858 685070 721273 518453 426699 279779 274522 316601 315669 335560 336714 341992 347687 377828 378835 605688 636290 41.25 67.5 1
13:14:17 2023-09-28 318194 313890 82878 80877 123731 123610 121992 121361 91015 90062 96168 99180 119120 119999 338459 365266 979834 968345 351605 367655 110819 98619 106354 106960 123068 117619 113387 113476 77267 78563 257560 227059 659192 658173 207774 205893 265625 264767 306928 300111 318305 320704 336913 340945 317888 351352 691003 721210 521373 428512 279815 272779 316123 316367 331919 338775 340300 346632 379002 380500 608144 633749 41.25 67.6 1
13:14:18 2023-09-28 315397 314841 82886 80873 123701 123610 121876 121278 91015 90000 96168 99213 121365 120234 338530 362247 977749 968308 357656 368763 113599 98652 106175 106960 122948 117619 113231 113668 77162 78670 259872 227401 654742 656645 207810 208547 262384 266541 306928 301271 319498 320326 337250 340325 315920 349272 692542 720567 517118 427048 278884 275593 317743 316332 333938 338549 340479 348500 377504 380773 612639 635875 41.25 67.6 1
13:14:19 2023-09-28 314919 315062 82882 81016 123530 123643 121843 121409 90890 90157 96069 99246 119120 120352 338459 366401 973937 961890 357546 368468 113442 98652 105996 106960 122863 118055 111715 114095 77319 78736 257761 227489 657262 660373 207810 206327 262681 266212 306892 302051 319498 321116 334759 338022 317525 350010 690967 729172 521373 428694 279599 275593 315956 315634 333938 336985 342510 346106 379002 378199 608616 636290 41.25 67.6 1
13:14:20 2023-09-28 315879 313863 82886 80877 123736 123639 122025 121278 91015 90000 96200 99213 119421 120033 338494 367534 978393 959088 351641 368763 113521 98619 105897 106993 122863 117653 113197 113735 77162 78648 257228 228206 661204 658506 207225 205019 262384 264944 307141 297983 319535 319876 334220 338528 316646 351450 685034 727551 527114 431202 278029 274294 319281 315609 333722 337719 341980 346340 381110 378934 604281 636414 41.25 67.6 1
13:14:21 2023-09-28 313705 315328 82882 81020 123736 123843 121960 121376 91015 90157 96135 99246 119229 120318 340561 363335 984137 967450 354202 368475 113800 99064 106222 107673 123068 118156 111594 113881 77372 78746 259872 228169 662365 661310 207810 208622 263443 265316 306428 301198 319965 318580 337758 339544 315920 352761 691932 727787 522726 428069 279851 274294 316636 315890 333938 336985 342618 346400 379002 380500 608048 636562 41.25 67.6 1
13:14:22 2023-09-28 315879 313127 83343 80873 123856 123577 122241 121278 91078 89844 96266 99112 121345 119832 338530 362791 986269 969142 354739 368763 113442 98685 105996 107468 122829 118170 113197 113735 77162 78702 257560 229176 653226 656772 207810 208512 262821 265723 307106 297289 320213 320620 332716 339613 315920 350328 685070 719065 522726 428366 279455 274466 320449 315753 333902 338918 340300 348070 378821 379756 602926 634685 41.25 67.6 1
13:14:23 2023-09-28 315915 315067 82882 81016 123761 123643 122025 121716 91015 90062 96168 99213 119221 120033 338530 364335 978911 970059 357726 368324 113778 98586 106762 107484 123358 117878 111749 113960 77372 78702 261544 227561 654616 656305 207810 204348 262384 266389 306928 299377 319206 320597 333718 340598 315920 350652 692053 720567 519787 423664 279546 275364 317519 316403 333468 338513 341439 347724 377828 378799 610837 634721 41.25 67.6 1
13:14:24 2023-09-28 318012 313377 83262 80905 123796 123407 122208 124433 91140 89811 96331 98875 121345 119632 338530 365558 976363 966074 355853 368763 113798 98652 106175 106993 122897 117619 113264 113701 77214 78702 257560 227883 655831 655681 207517 204985 264688 265794 306748 301058 319535 321857 332681 341906 318235 350689 695380 722609 517118 427870 278741 276033 318156 318510 333523 338846 340300 348463 377828 378199 611511 634501 41.25 67.6 1
13:14:25 2023-09-28 314595 315067 82882 81044 123641 124051 121992 121576 91015 90124 96585 99458 119314 120564 339268 366551 974796 962484 355059 368583 113823 98553 106288 106960 123034 117954 113343 113544 77425 78638 257560 225607 656211 660190 207517 206472 262716 265759 306928 300323 318974 319393 335768 337551 317707 349272 693068 730716 520021 429982 279743 274522 315956 318856 333703 337482 342582 345825 378054 378835 610910 636562 41.25 67.5 1
13:14:26 2023-09-28 315627 314841 82882 81048 123766 123932 121992 121409 91015 90157 96200 99246 121345 120067 338459 365558 979609 959088 355889 368763 113408 98652 105963 107616 122948 118013 113231 113814 77109 78734 257560 228690 650517 659906 207663 204951 261183 265794 308375 300517 320638 320266 337519 340945 318308 350762 693899 729501 521373 429726 279527 275766 317743 316332 333672 336950 342510 346168 381146 378694 609004 638372 41.25 67.5 1
13:14:27 2023-09-28 315325 315067 82849 80979 120947 124089 122493 121609 90975 90211 96332 99081 119217 120264 338316 368691 985421 965001 351496 367619 110983 98619 106142 107484 123239 117911 113398 113780 77109 78702 257560 228169 655197 660373 207517 204314 263935 264873 308483 298435 319498 319841 335698 339749 318605 350292 690461 731233 518668 431202 279743 273039 317079 317612 333938 338513 341439 344497 380892 379897 605651 636562 41.25 67.6 1
13:14:28 2023-09-28 314622 315067 82849 81016 123701 123899 121960 121543 91015 90124 96201 99246 121499 120401 338459 363335 984063 967450 354166 368691 113341 98652 105963 107402 122999 117619 113275 113668 77214 78617 256605 227883 656626 660373 208985 206182 263381 265848 309101 299236 321048 318732 338169 341906 315703 351244 691932 726451 521373 428069 279779 274224 319092 316554 333902 336950 342582 346314 378072 380625 606965 636562 41.25 67.6 1
13:14:29 2023-09-28 314392 314851 83259 81223 124115 123866 122208 121492 91107 90116 96397 99048 119382 120229 338459 365266 981005 971099 351533 368691 113880 98619 106354 106960 123239 117844 111904 113668 77267 78595 257560 226920 663436 656609 207810 204348 264032 264909 306928 300461 318487 322789 334185 339509 315920 351460 692017 721318 511413 426061 281236 274259 317743 316881 332891 339025 340922 346632 379002 381034 610801 634863 41.25 67.6 1
13:14:30 2023-09-28 315915 314820 82878 81016 123787 123639 122025 121445 91078 90029 96135 99180 119120 120033 338494 362494 976326 969518 357403 367619 113644 98619 106142 107328 122999 117619 113197 113668 77372 78821 259872 227665 656211 654537 207810 206472 262279 266398 308665 301052 319279 322259 332646 340563 317707 348971 691003 722535 522290 429909 278616 275522 316341 318887 333649 338513 339344 348747 378966 378754 610643 633712 41.25 67.6 1
13:14:31 2023-09-28 318710 313753 82853 81020 123723 123814 122025 121445 91140 90091 96266 99180 119120 120310 338459 368316 972073 963257 355277 368173 113791 98586 106387 106927 123273 117552 113500 113476 77529 78531 257191 227240 663654 658040 207371 204666 262384 265723 306928 299413 317516 320847 334724 339773 316389 348954 692017 725426 517316 431202 278848 274487 318642 317612 331883 339979 343553 346304 382964 381616 613553 634369 41.25 67.6 1
13:14:32 2023-09-28 315879 314850 82882 81016 123701 123643 121992 121376 91078 90124 96200 99213 119120 120033 338494 365522 978393 958779 353666 368727 113565 98652 106142 107673 121519 118170 111715 114129 77267 78831 257560 228852 659874 660300 207810 205486 262428 265502 307356 297983 321078 320326 334583 341425 318380 350947 690479 729683 514616 429617 278616 275980 318192 317612 333938 337021 341956 346559 379002 377600 608911 636562 41.25 67.5 1
13:14:33 2023-09-28 315879 314850 82882 80992 123873 123814 122025 121376 91015 90029 96168 99213 119503 120234 338459 368871 981204 959088 351569 368432 113565 98652 106215 107509 123034 117945 113354 113668 77267 78702 257761 228436 652018 659439 207225 204985 262786 264909 307356 298435 320213 320326 336804 338494 316903 350010 685070 732112 517316 432119 279743 274047 320186 318133 333685 338431 341848 345924 383306 379756 606402 636340 41.25 67.6 1
13:14:34 2023-09-28 318346 314181 82882 80836 123903 123374 122241 121245 91078 89935 96332 98978 119367 119881 338459 364427 984100 969332 351316 370243 114026 98963 106288 107484 123239 118041 111749 114005 77372 78746 257560 228492 656924 655645 207810 204348 262786 265139 308147 298400 319199 320847 333181 339321 317634 350010 691441 720114 521373 428658 279743 273039 318074 317612 332963 339740 340168 346267 379002 378799 606082 634161 41.25 67.5 1
13:14:35 2023-09-28 318185 314845 82882 81012 123701 123814 122058 121376 91078 89968 96200 99648 119221 120234 338459 364462 977749 971099 355671 367619 113565 98652 106321 107402 123034 117619 113387 113668 77372 78648 256605 227401 656385 658040 207810 208369 263628 265759 306928 301837 319199 320597 334185 339001 315847 351388 695343 721368 516430 427764 279491 274994 317707 318960 333288 338846 341295 346450 377612 380465 610837 634685 41.25 67.5 1
13:14:36 2023-09-28 315906 315071 82849 81163 123701 124018 121759 121799 91015 90124 96168 99246 119120 120480 341044 370091 976749 963626 355095 368029 113936 99029 106762 107484 123444 117844 113466 113791 77372 78595 257761 225607 656133 661310 207810 204666 262821 265723 306856 300849 318974 319841 335733 339988 316389 351612 693032 726555 518668 431813 279474 274715 316636 315890 331919 337508 342510 346069 378654 378764 612678 636073 41.25 67.6 1
13:14:37 2023-09-28 314919 314490 82882 81016 123770 123895 121992 121442 91078 90124 96266 99213 119120 120318 339219 365558 977749 963294 357910 368763 113453 98685 105963 107583 122999 118013 113163 113780 77162 78702 257761 228206 651805 657961 207810 204348 261983 266986 306928 299133 319622 321262 337758 340837 319129 352761 692923 729678 521373 429763 279563 274869 317707 319412 333252 337968 342546 345544 380877 381078 612098 636562 41.25 67.6 1
13:14:38 2023-09-28 315915 315550 83162 81020 123736 123639 121992 121376 90975 90207 96496 99015 119480 120298 339340 368763 986122 965241 351424 368583 113823 98619 106321 107254 123034 117979 111948 113881 77319 78702 263278 228206 656034 660373 207225 204985 263592 264909 307356 300523 320213 320584 334688 339988 316903 349236 688982 731320 521630 432426 279707 274259 317816 317612 333938 338787 341992 346668 379787 378799 604427 636562 41.25 67.6 1
13:14:39 2023-09-28 315398 315478 82845 81299 123667 124218 121894 121823 91015 90471 96069 99689 119120 120840 338459 366694 983209 967450 353666 368727 113633 98685 106354 107509 123153 117979 113387 113701 77267 78734 257560 228044 655276 658033 207810 203748 264032 265510 309538 301868 320184 319699 336640 340669 318344 351280 691932 731210 521373 428476 281398 273840 317114 317612 333672 338846 342330 345508 381684 381070 607149 638150 41.25 67.6 1
13:14:40 2023-09-28 318673 313751 83254 81160 120779 123918 122775 121641 91107 90026 96430 99081 119450 120180 339340 365088 984720 968235 351002 369283 110883 99064 106354 107402 123204 117619 113421 113668 77267 78821 260016 228206 659066 656609 207810 204666 263715 264133 307821 299133 319010 321821 333683 339544 317707 350858 691003 721237 521373 428658 279815 273003 317114 318510 332422 339740 340922 347405 378641 381034 608911 634198 41.25 67.6 1
13:14:41 2023-09-28 315915 314624 82886 81104 123731 123643 122025 121376 91078 90091 96233 99213 121449 120067 338494 362247 977749 971099 357656 368763 113599 98652 106354 107254 123068 117945 113387 113701 77267 78702 257560 227561 656133 658286 209280 206327 263381 266434 306928 300146 319352 320669 337379 340423 315703 351069 693032 721587 514290 428373 279455 276261 318192 316810 333938 339025 341439 348170 377648 378764 610874 634685 41.25 67.6 1
13:14:42 2023-09-28 316422 315335 83125 81066 123942 124156 122109 121609 91074 90306 96397 99387 119120 120401 338459 365558 978215 961705 357836 368727 113565 98652 106109 107747 123119 117979 113163 113893 77162 78702 258888 228044 653448 660373 207810 204632 262419 267174 306928 301355 320440 318910 334759 339001 317707 349272 691711 728652 507705 429946 278616 275980 318192 317612 333938 338003 342233 346596 379002 377635 608911 637646 41.25 67.5 1
13:14:43 2023-09-28 315911 314845 82886 81020 123770 123985 122109 121376 91078 90062 96200 99213 119221 120436 338494 369457 982669 959088 351569 368763 113599 98652 106142 107435 123034 117653 113343 114163 77372 78821 258844 228706 657896 660373 207517 204916 263452 266965 309975 299201 320440 320326 334454 339988 316903 351450 691932 727082 521373 432426 278812 275557 318635 317612 333938 338513 342269 346668 379002 377635 605321 636562 41.25 67.6 1
13:14:44 2023-09-28 314296 314986 83183 81425 124080 124156 122208 121576 91015 90157 96266 99279 119280 120367 338494 364136 984100 967450 355131 368619 113599 98652 106321 106960 123034 117619 113231 113780 77267 78734 255288 227883 656440 658033 207810 203748 263997 265502 307141 301271 319987 318910 336520 338494 315920 351424 691003 727678 524078 427071 279851 274679 316822 315890 333938 337021 342294 346632 378966 380803 608048 636562 41.25 67.6 1
13:14:45 2023-09-28 315870 314181 83262 80909 123976 123610 122358 121278 91305 89968 96716 99112 121345 120033 338494 363370 986969 970059 354703 369319 113565 99097 106255 107640 121603 118508 111594 113915 77267 78831 257560 229501 666791 658604 207810 204882 263189 265723 307857 299392 319243 320740 335854 339578 315920 350328 685106 723632 515784 428658 279779 274679 318110 315825 333938 338739 339893 348216 379002 378799 603536 633749 41.25 67.6 1
13:14:46 2023-09-28 315771 315254 83254 80905 123976 123492 122808 121278 91140 89968 96266 99213 119421 120033 339375 364164 976363 966762 355853 368763 113599 98619 106321 107435 123068 117945 113231 113701 77267 78734 257228 227561 655957 655645 207810 204985 262384 266167 306179 299342 319535 320847 332681 340598 321859 351413 692542 721587 522726 428694 278812 275364 318344 315890 333938 338513 339893 348747 378966 377635 608144 632815 41.25 67.6 1
13:14:47 2023-09-28 318710 314850 82878 81100 123701 124089 121992 121278 91015 89968 96200 99180 119421 120033 338459 368352 973974 966379 355273 368475 112926 98553 106354 107369 123513 117484 113792 113700 77477 78607 257560 227401 663292 658506 207810 204985 265356 266398 306428 300288 318487 321821 334724 340705 316425 349236 693068 725462 525743 431813 279707 274715 316601 315890 332422 339979 340443 346632 382078 378764 611400 634685 41.25 67.6 1
13:14:48 2023-09-28 315621 313899 83154 81104 123908 123985 122109 121409 91015 90240 96651 99246 119120 120268 338494 365558 978357 960734 356898 368763 113408 98685 105930 107509 122829 118281 113197 113735 77162 78734 257560 228852 653913 660190 207810 204985 261766 266354 307141 297983 320440 319841 334724 339272 316389 348184 688982 728101 521373 431813 278616 275171 317185 315500 333938 338229 342269 346632 381146 377635 604892 636562 41.25 67.6 1
13:14:49 2023-09-28 314579 315067 82911 81052 123761 124018 122109 121460 91140 90312 96266 99246 119314 120362 341044 369175 984720 963831 351496 368619 113902 99062 106288 107484 123410 117945 113309 113701 77267 78702 257560 228206 657848 657997 207663 204382 263997 264909 309538 299133 319987 320586 335768 339988 316646 350858 685106 729115 524372 431202 279815 273840 317114 315634 333456 338787 341992 345544 379787 380465 606231 636230 41.25 67.6 1
13:14:50 2023-09-28 314928 313823 82915 81100 123727 123932 121992 121492 91015 90157 96234 99279 119120 120436 338494 363335 984137 965455 354489 368799 113442 98652 106222 107542 122863 117979 113231 113701 77162 78702 257560 227883 655971 660373 207810 208401 263628 265723 309707 302605 321202 321262 336027 342388 315631 351316 691932 726342 524078 426554 279635 274537 319318 315855 333938 336985 342654 346668 378713 380892 608639 636562 41.25 67.6 1
13:14:51 2023-09-28 318446 314186 83139 81012 123822 123643 122742 121576 91008 90207 96562 99114 121768 120131 338387 365416 980493 974366 354307 368727 113757 98652 106354 107435 123102 117878 113343 113668 77372 78595 256605 226920 657061 656500 207810 208512 264252 265351 306717 300323 319010 320586 334534 339035 315883 351460 693105 721287 521373 426432 279851 274715 317743 316916 333703 339025 341510 346632 378966 381105 612208 635622 41.25 67.6 1
13:14:52 2023-09-28 315978 314186 83401 80909 123976 123525 122607 121079 91272 89968 96397 99246 119503 120067 338530 362791 975634 967759 356898 369319 113633 98652 106175 107435 122982 117954 113264 113735 77162 78648 263278 227561 656440 656305 207810 207054 264688 266737 309101 301052 319389 320740 333965 341242 319056 351510 692886 722535 517118 428585 278884 275786 318192 319375 333794 337683 340407 348747 378360 378799 611945 633749 41.25 67.6 1
13:14:53 2023-09-28 313747 315011 83174 81164 124219 124258 122274 122245 91107 90277 96430 99659 119251 120500 338352 366846 977749 963294 358417 368180 113700 99163 106142 107616 122863 117979 113197 111234 77372 78734 257438 227883 651004 657961 207810 204808 262856 266986 306928 299377 320440 318910 334794 339001 317707 352487 693068 729683 521373 429982 279779 275593 317598 316881 333938 337529 342582 346106 381146 378835 609974 636562 41.25 67.6 1
13:14:54 2023-09-28 315843 314820 82927 81020 123770 123924 122058 121409 91015 90000 96168 99213 119120 120352 338267 365558 979779 959088 354489 368763 113408 98652 105963 107435 122897 117979 113231 113701 77162 78734 257191 229302 662725 660227 207810 205555 262498 265652 307716 298748 319738 320669 334653 341906 316643 348709 690028 729258 515951 432389 278384 276176 317114 315825 333938 338407 342510 346668 378089 378199 605394 636562 41.25 67.6 1
13:14:55 2023-09-28 314332 315694 83095 81214 123977 124360 122109 121823 91074 90306 96168 99689 119188 120672 338494 365309 983953 967759 354202 368799 113633 99064 106321 107542 123068 118170 113264 113735 77267 78734 257761 228044 659639 660190 207810 203782 263663 265759 306463 299413 320440 319579 336274 339001 315920 351424 689054 726524 518453 426736 279851 274750 317079 315925 333938 336159 342618 346705 379002 380803 608479 636562 41.25 67.6 1
13:14:56 2023-09-28 317738 314802 83373 80909 123976 123610 122475 121245 92911 90216 96365 99145 121379 120033 338530 363916 985570 968308 353739 369615 113599 98685 106321 107435 119961 118204 111870 114163 77425 78863 261544 229501 654716 656500 207810 204882 263452 266398 308323 297948 320213 320883 333181 342388 317634 350858 688945 719607 524078 428319 279635 274750 320077 315825 333794 339025 340407 348500 379002 378835 601794 634518 41.25 67.6 1
13:14:57 2023-09-28 315551 314919 83211 81025 124076 123899 122142 121543 91140 90091 96496 99081 119285 119964 339219 361164 977019 970209 356861 368727 113723 98586 106142 107328 123170 117945 113354 113825 77214 78670 257560 227722 655957 655645 207810 204632 262349 266541 306928 299377 318610 320776 333683 341074 318337 349200 692542 722609 525743 429909 278812 275717 318417 316332 333902 338989 339857 348747 378930 377635 610643 632815 41.25 67.6 1
13:14:58 2023-09-28 318455 315062 82886 81075 123783 123899 122109 121376 91078 90091 96332 99213 121415 120033 338459 368316 973488 963257 355241 368439 111025 99031 106760 107417 123564 117518 113792 113813 77477 78607 258799 226811 663177 658360 207810 204985 262821 265723 308556 302552 318451 321524 338205 340466 316868 352223 693825 721485 520021 430872 279277 275100 318642 316332 333667 340457 340371 348193 378619 378729 609776 634161 41.25 67.6 1
13:14:59 2023-09-28 314559 314845 82882 81159 124214 124293 121960 121609 91015 90124 96266 99246 119217 120584 338423 366365 975286 961890 357836 368173 113531 98652 105996 107509 123034 117979 113354 113859 77267 78702 257560 227561 654650 660373 207810 204951 263189 266986 306928 301837 320440 318874 335698 339001 318156 350010 691039 729683 514449 429301 279313 276403 317743 315890 333938 337731 342546 346632 381146 378464 608727 638099 41.25 67.6 1
13:15:00 2023-09-28 315690 314624 82882 81016 123908 123814 122025 121376 91015 90091 96266 99213 119469 119999 338459 369133 983172 962141 351352 368029 113902 98994 106288 107484 123376 118041 111749 114039 77214 78670 256605 228206 656543 658641 207517 204985 262786 264909 307356 298435 320147 322100 334688 338494 316868 350556 690951 731233 511413 432119 279815 273804 317814 317612 333938 339025 341439 345544 380319 382156 605651 636562 41.25 67.5 1
13:15:01 2023-09-28 315726 314150 83225 81247 124028 123610 122559 121376 91140 89935 96397 99180 121429 120033 338530 363335 986969 968308 354737 368727 113531 99161 105897 107650 122795 118374 113163 113927 77214 78981 257560 228852 651457 659439 207810 204951 263628 265759 307106 301750 321349 319581 334464 340563 317707 350822 685070 721206 524078 428353 279779 274750 316822 315825 335827 338478 343028 348747 378930 379897 603855 635135 41.25 67.6 1
13:15:02 2023-09-28 317158 313899 83258 80905 123908 123843 122208 121361 91140 90124 97015 98982 119480 120161 341492 364867 983321 971879 351352 368547 114083 98961 106321 107369 123273 118124 113343 113746 77477 78917 257560 227883 659552 658506 207810 207054 264225 264873 307391 301271 318974 321857 334185 339544 315631 351388 691003 721309 522726 429909 281471 273039 317079 316846 332927 339978 341403 347687 379002 381070 610643 634648 41.25 67.5 1
13:15:03 2023-09-28 319612 315472 83282 81016 123899 123814 122274 121278 91140 89968 96299 99180 121513 119999 338530 368051 977749 966074 355277 368432 113757 98652 106354 107435 123204 117979 113421 113701 77267 78702 257761 227883 659034 656609 207810 205304 262786 266256 308556 299377 318974 322799 333683 339001 316646 349272 694086 727551 525743 431813 279743 275136 317044 316589 332656 339979 341439 346632 379751 381616 611834 634648 41.25 67.5 1
13:15:04 2023-09-28 314919 315062 82882 81163 124219 124662 122292 122024 90975 90339 96365 99557 119334 120461 339065 367031 977518 963220 357257 368727 113565 98685 106255 107517 123239 117945 113320 113701 77349 78702 259872 227810 654605 660373 207810 204951 263224 266576 306928 299413 320440 319357 335733 340251 318380 350292 693068 730716 520021 429982 279743 274715 317743 316916 333938 338003 342618 346351 378429 379897 612208 638222 41.25 67.5 1
13:15:05 2023-09-28 315584 315071 82878 81238 123908 123899 122109 121492 91078 90124 96299 99213 119620 120234 338459 365522 979779 959088 355561 368763 113565 98652 105996 107509 122999 117979 113197 113859 77214 78734 257560 229176 651713 661163 207521 207346 264501 266701 309975 298783 321312 320444 335836 341906 318533 351760 694886 729683 509187 430931 279743 276118 318156 316554 333938 337731 342546 347159 380928 378658 609040 636562 41.25 67.5 1
13:15:06 2023-09-28 314393 315335 83145 81265 123908 124360 121927 121889 91200 90463 96332 99727 119018 120702 338459 365558 986269 967450 353521 369283 113757 98652 106354 107683 123068 118190 111749 113780 77267 78734 257560 227826 655450 657997 207810 204314 264032 265502 306891 299377 319987 319357 336510 339001 315487 351424 691784 727514 524078 426699 281435 274715 317114 318887 333938 337494 342618 346632 378966 381070 608479 636562 41.25 67.6 1
13:15:07 2023-09-28 315663 314624 83254 81012 123938 123610 122508 121245 91272 89968 96331 99180 121429 119999 338494 363299 986969 968271 354489 369319 113757 99064 106248 107616 122999 117979 113197 113780 77425 79015 259872 229428 654337 656500 207810 204916 263487 266746 308147 299706 320294 321678 333648 340563 317707 350822 691257 721247 522726 428622 279743 274715 318556 315753 333938 339979 340407 348747 379002 382156 604752 634685 41.25 67.6 1
13:15:08 2023-09-28 313071 314954 83244 81169 124253 123951 122625 121609 91140 90124 96365 99213 119285 120397 339340 362212 977749 968345 357616 368475 113778 98685 106354 107542 123068 117619 113309 113701 77267 78734 257560 227561 658023 656645 208985 204348 262786 266576 306928 301271 319535 320811 334499 341109 315920 350046 693032 720567 524078 427711 279277 276209 318417 316624 333938 339025 343309 348747 378591 378764 610874 634648 41.25 67.6 1
13:15:09 2023-09-28 319603 315071 83377 81020 123942 123899 122442 121460 91272 90029 96849 99180 119620 120033 338494 367762 976363 966379 355277 368763 113791 98652 106288 107565 121688 118425 111715 113960 77372 78853 257560 228206 659847 658136 207810 205521 263049 266096 306393 301198 318524 322572 334547 339509 316903 349763 694614 727551 520021 432426 279743 275557 316857 317842 332692 340517 341439 346668 379822 379897 610837 635585 41.25 67.5 1
13:15:10 2023-09-28 315699 315699 83311 81127 123736 124018 122175 121576 91107 90124 96266 99180 119120 120401 338459 366659 981204 959088 354489 369283 113599 98957 106248 107435 123034 117979 113231 113735 77214 78702 257560 228852 662857 659439 207810 205658 262786 265759 307857 298435 320440 321266 334759 339544 316938 349781 690951 728053 511413 432426 279707 274487 318777 317612 333938 339025 342233 347687 380319 381042 606231 636562 41.25 67.6 1
13:15:11 2023-09-28 315693 315067 82849 81192 123693 124748 121927 121987 91015 90281 96168 99552 119120 120436 338459 366694 983403 967450 354737 368475 112665 99064 106321 107517 123444 118041 111749 113960 77530 78885 257560 228133 657155 662248 207810 204985 265395 265617 310742 299342 320440 320847 336239 337987 318605 351460 689991 731750 514449 429642 281471 274294 317150 315855 333938 339025 342618 345581 382386 381105 608048 638372 41.25 67.5 1
13:15:12 2023-09-28 317897 315071 83319 81066 123908 123610 122175 121245 91272 89968 96519 99114 119537 119999 338530 364974 981241 970022 351002 368468 113824 98652 106387 106993 123273 118158 113421 113701 77372 78734 253056 227883 658591 658040 207810 204985 263997 264873 307391 299377 318974 322310 334220 339578 322014 351388 691003 723962 522456 429946 281471 273039 317150 316846 332927 338770 341474 347687 379002 381070 610874 634685 41.25 67.5 1
13:15:13 2023-09-28 315289 314841 82886 81108 123942 124051 122208 121409 91078 90124 96299 99213 119503 120234 339268 364811 980723 970209 357836 368619 113970 99163 106321 107484 123444 118156 111749 113825 77267 78734 257761 227561 656464 656645 207810 204808 262603 267397 306393 302601 320067 320847 334220 341621 317707 349272 693825 719100 518034 429301 279510 276209 316601 316846 333938 339025 340479 349241 378966 378764 611400 634413 41.25 67.6 1
13:15:14 2023-09-28 318710 315067 83258 81159 123822 124562 122709 121525 91272 90157 96364 99246 119537 120318 338494 368611 974906 964702 355816 369283 113824 98652 106420 107435 123341 117619 113646 113510 77846 78648 257761 226920 661847 658506 207810 205019 263772 266354 306891 300323 318487 321857 334759 338494 316646 349799 694577 729683 521373 431202 279743 275136 317079 316916 331776 339025 342510 346106 380360 378799 612678 636329 41.25 67.6 1
13:15:15 2023-09-28 314435 315067 83254 81267 123736 123932 122025 121492 91008 90240 96431 99458 119314 120500 338387 366515 977676 963794 358595 369435 113744 99161 106248 107650 122863 118013 113231 114107 77372 78734 257560 228044 654567 657961 207557 204916 263443 267433 306179 299413 320894 319805 336520 339272 322050 350046 692053 729683 521373 430321 279510 276439 316123 315890 335827 338039 342221 346668 381146 378464 610209 636562 41.25 67.6 1
13:15:16 2023-09-28 314045 314042 82886 81220 123727 124427 121894 121758 91174 90438 96135 99756 119120 120874 338494 365594 985298 967450 354202 369319 113791 98685 106354 107542 123102 118013 113421 113893 77267 78734 257560 228509 655831 658033 207810 204348 264437 265759 307391 301271 320213 319841 336782 338528 317707 351496 690771 728720 520021 427375 281471 274750 317114 316656 333938 337766 342654 346632 379002 381070 607716 637919 41.25 67.6 1
13:15:17 2023-09-28 315915 314177 83292 81219 121026 123918 123241 121492 91140 90182 96496 99147 119616 120264 340897 363229 986969 968308 355026 369319 113442 99682 106288 107616 122999 118374 113197 113927 77214 79037 261102 229339 647761 658506 207810 204666 263628 266314 307391 300063 319122 320847 333718 341109 315739 350858 689018 721165 516785 428658 279779 275136 318074 315825 333938 339025 340958 348747 379002 380808 603536 635622 41.25 67.6 1
13:15:18 2023-09-28 315551 314624 83262 81163 123757 123814 122142 121376 91272 90124 96397 99350 119421 120067 338494 362247 977749 971136 357603 368208 113633 98652 106354 107435 122982 117619 111772 113701 77267 78734 257560 227561 658661 658506 207725 204348 263224 266986 306928 300323 319535 320847 334724 340325 315920 350364 693105 719065 525431 426699 279743 276016 317562 316846 333938 339025 342280 348747 378360 381886 613629 634427 41.25 67.6 1
13:15:19 2023-09-28 319211 315694 83273 81062 124387 123951 122775 121409 91107 90357 96627 99079 119620 119632 338530 366658 979609 967450 355816 368727 113633 98652 106387 107517 121771 117979 113298 113701 77267 78734 257560 227883 658278 655681 207810 205658 262821 266541 306891 299413 319987 322835 333450 339613 316903 349272 693068 726220 520021 432426 279743 275593 317114 316624 333144 338520 342510 346668 380354 378835 612678 634354 41.25 67.6 1
13:15:20 2023-09-28 315879 314181 83258 81048 123856 124018 122175 121543 91305 90157 96266 99246 121345 120352 339481 365594 981241 959125 354776 369319 113554 99126 106248 107616 122982 117979 113231 113814 77267 78897 256298 228852 651845 660373 207810 205658 262821 266576 307821 298471 320894 320361 337280 339544 320143 349236 689018 729688 514449 432426 279743 275308 318556 315536 335718 338775 342294 347677 383035 378658 605211 636451 41.25 67.6 1
13:15:21 2023-09-28 315771 315083 83134 81321 122179 124419 121909 121758 91140 90124 96331 99147 119450 120318 338459 368907 984835 965689 351496 369682 113791 98685 106354 107542 123017 118176 113309 111125 77267 78734 257560 228206 658383 657997 207810 206789 264507 265723 307391 299377 320440 320847 336746 338022 322014 351460 691039 728089 522726 428731 281471 274487 317150 316624 333938 339025 342654 346035 378689 381105 608048 638372 41.25 67.6 1
13:15:22 2023-09-28 310971 314519 83170 81044 123856 123928 122175 121492 91272 90157 96299 99279 119537 120436 339483 363335 986969 968271 355241 369615 113800 99335 106222 107780 121349 118306 111671 114141 77372 78917 257560 228169 651156 661310 207299 204808 263663 266354 307141 299201 321804 320406 335733 341074 317707 351388 691821 725462 524078 427375 279851 275171 317114 315855 335827 336666 342269 348747 378966 380500 604826 636562 41.25 67.5 1
13:15:23 2023-09-28 315951 314850 83254 81128 123976 124122 122325 122161 91140 90124 96365 99279 119503 120362 338494 365081 980530 972554 355743 368763 113667 98685 106387 107468 123222 118013 113421 113701 77372 78702 263278 227240 658068 656645 207810 203748 264472 265794 306928 301237 319535 320918 334724 339613 315920 353036 694614 721273 515784 426097 281471 275329 318605 316916 333938 339025 342510 348253 379002 381675 612244 636562 41.25 67.6 1
13:15:24 2023-09-28 315915 314619 83319 81136 124175 124048 122841 121376 91078 90157 96331 99279 121345 120234 339518 362791 979609 970097 357690 368619 111100 99163 106321 107517 123358 118075 111749 114039 77477 78734 255545 227883 656084 656145 208985 205378 263346 266986 306748 299413 320440 321678 334489 341621 322123 349272 693105 720657 517118 430287 279707 276439 316893 316659 333938 339025 340479 349525 378713 378799 609077 634685 41.25 67.6 1
13:15:25 2023-09-28 315554 315511 83110 81188 123766 124427 121992 122089 91041 90376 96486 99279 119255 120470 338459 367762 974943 963588 355314 368504 113667 98685 106387 107468 123102 118247 113455 113701 77425 78734 257560 225643 658068 660227 207810 205019 263663 266576 306428 301272 319535 320883 336546 338563 316389 350858 695178 729151 514449 430896 279815 275557 316123 318357 333938 338775 342654 346632 378724 379968 614125 637919 41.25 67.6 1
13:15:26 2023-09-28 318783 315062 83258 81192 123976 124051 122175 121492 91015 90157 96562 99458 119348 120515 339268 366258 982405 961742 358926 368583 113778 99163 106288 107616 122999 118176 113264 113893 77267 78917 258888 228690 650567 657997 207810 205019 262716 267468 306498 299780 324859 320361 335768 339307 315947 349272 691784 729167 511413 429982 278884 276475 317114 315890 335827 338549 342546 347760 378654 378499 608479 638099 41.25 67.5 1
13:15:27 2023-09-28 315983 315362 83170 81192 123736 124460 121843 121707 91078 90124 96266 99246 121345 120379 338494 368907 985570 966074 354239 369319 113633 98685 106281 107468 122948 117979 113387 113825 77497 78734 257560 228206 654843 657997 207810 204951 264437 265688 307356 299377 320440 320811 336782 339737 316868 351424 690479 730805 520021 431202 281435 274259 318039 316332 333938 339025 342546 346314 381232 381070 606551 638147 41.25 67.6 1
13:15:28 2023-09-28 310883 314712 83221 81271 123908 124289 122676 121940 91008 90489 96496 99625 119300 120668 339340 363993 987527 970134 355496 368691 113757 98652 106354 107747 123410 118238 113545 113825 77372 78734 257560 228060 659895 657997 207810 204632 264472 265723 307356 299377 320440 319805 336992 338494 315920 351424 690967 728616 522726 427711 281435 274715 317114 316332 333938 337968 342294 346632 379002 381070 608911 638372 41.25 67.6 1
13:15:29 2023-09-28 318673 315699 83311 81159 123942 124018 122475 121409 91365 90157 96430 99180 119552 120033 338494 365266 980971 968271 351533 368727 113858 98685 106387 107435 123273 117619 113578 113701 77425 78734 263278 227827 661473 656645 207810 204985 264437 264909 307786 301624 319236 322274 334688 339578 315912 351424 692763 721201 522726 429946 281868 273875 318039 318025 333432 339979 341439 348216 381146 381908 608653 636329 41.25 67.6 1
13:15:30 2023-09-28 317485 314851 83399 81215 124283 124156 123006 121823 91107 90306 96496 99455 119616 120264 340524 363045 979834 972516 357257 368144 113801 99179 106387 107542 123153 118170 111749 113859 77372 78734 257761 227561 655070 659439 207443 204348 264032 267170 306928 303678 319987 320883 334759 339544 315631 351424 694577 719065 521122 426663 279779 276403 318417 316881 333938 339740 342233 348216 378894 380808 612641 636562 41.25 67.6 1
13:15:31 2023-09-28 315591 315071 83254 81155 123775 124222 122142 121558 91140 90124 96266 99213 119285 120318 338459 368611 974869 963979 355528 368727 113824 98652 106387 107402 123273 117619 113455 113668 77477 78734 258799 226920 660574 659439 207810 204985 263592 266541 307106 301201 318487 322535 335733 338528 316646 350328 694577 729683 520021 431202 279743 275329 316601 318321 332891 339025 342294 346340 382655 382696 615876 636414 41.25 67.6 1
13:15:32 2023-09-28 316450 314990 83240 81173 124115 124156 122442 121758 91140 90124 96266 99246 119503 120401 339304 366479 979609 963942 358671 368439 113823 99126 105963 107616 122914 117979 113197 113893 77267 78895 257560 228206 651805 661778 207810 205019 262821 267433 306428 300040 321349 322341 336475 339544 316389 350046 693032 729756 522726 430591 279707 277094 316601 316332 335827 338751 342546 347651 381146 378799 608616 639006 41.25 67.6 1
13:15:33 2023-09-28 315434 315067 82882 81391 123701 124427 121876 122221 91140 90438 96234 99689 119120 120714 338459 367762 985533 967450 353630 368727 113678 98652 106354 107616 123239 118013 113421 113893 77613 78841 251223 228206 655831 657997 207810 204951 264437 265723 307391 299377 320440 320847 336746 339702 316868 351388 690479 730179 525743 431202 281868 274466 320449 319149 333722 338775 342438 346413 381696 380963 606929 638147 41.25 67.6 1
13:15:34 2023-09-28 314504 315439 83240 81275 123942 124222 122241 121558 91008 90306 96299 99656 119120 120436 338459 363851 986969 967548 355243 369283 113757 98685 106321 107616 123239 117979 113387 113814 77372 78734 263278 228206 654969 658033 207810 204666 264472 265759 307821 301198 320440 319876 337501 338494 317707 351496 692017 729688 523740 428050 281868 274715 317114 316589 333938 338003 342330 346632 379002 381105 608911 638372 41.25 67.6 1
13:15:35 2023-09-28 318906 314554 83373 81163 123942 123895 122508 121492 91140 90124 96331 99213 121345 120033 338459 365230 983172 968308 351249 368727 113824 98619 106387 107509 123273 117619 113612 113668 77372 78702 257560 228044 659552 656645 207810 205019 264401 265280 308323 300461 319498 321500 334688 340563 316389 351424 693788 726678 511413 429653 281578 274117 318673 319412 333523 340900 341812 348527 381073 382033 608911 635801 41.25 67.5 1
13:15:36 2023-09-28 315915 315250 83403 81261 124071 124018 122691 121525 91140 90091 96496 99147 121463 120318 338494 364200 978320 973245 356751 368763 113667 98652 106387 107583 123307 118013 113421 113701 77372 78734 257560 227561 656718 658506 207810 204314 264437 266576 306428 300780 320213 321274 334759 340325 315920 353290 695105 720657 511413 426699 281471 275980 316341 317805 333938 339025 342474 347687 378966 382967 612605 636562 41.25 67.5 1
13:15:37 2023-09-28 318346 315062 83377 81267 124175 124051 122541 121492 92975 90124 96594 99213 121513 119999 339483 367210 977749 967450 355525 369319 113791 99126 106354 107616 123239 118013 113455 113893 77372 78927 257560 228206 656211 656645 207774 205944 263592 266986 307356 301697 320440 322835 337012 342870 319434 352761 694431 723632 524078 430138 279563 276261 319318 319412 333830 339979 342510 349773 378966 378835 613252 634648 41.25 67.6 1
13:15:38 2023-09-28 319350 314624 83373 81075 120971 124293 122691 121492 91305 90157 96462 99213 121463 120033 338530 367762 977749 966140 355816 369839 113757 98652 106354 107542 123239 118013 113421 113701 77372 78702 257560 228206 657178 656609 207810 205658 263408 266951 307356 299448 319914 322835 333951 339578 316938 350256 693068 728616 517316 432426 279707 275593 317079 316810 333703 338485 342474 346351 379787 378835 612641 636073 41.25 67.6 1
13:15:39 2023-09-28 314595 315067 83258 81155 123899 124051 122142 121707 91008 90364 96529 99595 119314 120500 338387 365451 977602 964313 358451 369139 113902 98652 106321 107616 123034 118176 111715 114073 77372 78841 263278 227937 656494 660227 207810 204985 263628 267397 306784 302051 321121 319841 336510 339544 315912 350858 692542 731233 509022 430591 279815 276439 318417 316846 335827 338003 342618 347687 378619 378835 610874 638372 41.25 67.6 1
13:15:40 2023-09-28 317367 314841 83262 81108 123942 124051 122208 121525 91305 90157 96430 99279 119462 120436 338494 369427 984798 963979 351605 369283 113791 98685 106354 107616 123034 117979 113309 111026 77372 78895 257761 228206 656313 660373 207663 205624 264252 265723 308323 299377 320667 320883 337758 338494 319611 351424 690479 728899 527114 431899 281471 274487 318110 316846 333938 339025 342510 346400 380923 381070 607112 637919 41.25 67.6 1
13:15:41 2023-09-28 314435 315067 83246 81363 120980 124327 122643 121823 91107 90339 96397 99557 119382 120668 339304 364284 984761 967759 354739 368763 113633 99163 106321 107616 123034 118136 113197 113701 77477 78917 257560 228206 655704 660153 208838 204951 264437 266541 307356 299413 321349 320063 336782 340563 317707 351460 691039 727591 525431 427980 281471 275522 317150 316846 335827 336666 342654 348253 379002 381105 608911 638372 41.25 67.6 1
13:15:42 2023-09-28 313516 314962 83311 81155 123976 124014 122208 121376 91272 90124 96397 99246 119620 120318 338494 366395 980473 973937 351641 368468 113824 98652 106420 107509 123307 117653 113455 113701 77372 78702 257560 227401 658577 657575 207810 205019 265284 265723 306891 301026 319498 321500 334759 339613 321823 353290 694577 725512 518034 428016 282267 274679 316854 317840 333938 337473 341992 347724 379002 384214 615000 636267 41.25 67.6 1
13:15:43 2023-09-28 315663 314734 83425 81034 124460 124014 122841 121376 91140 90244 96627 99213 119450 120067 339518 363045 977639 968828 357367 368763 110906 98652 106354 107517 123068 117979 113343 113701 77372 78734 257761 228044 655831 655681 207810 205624 264875 266986 306784 299448 320440 320883 333718 341621 316868 349272 693105 721165 521373 431202 279707 276209 317079 316846 333938 339979 340443 349884 380928 378764 609040 634685 41.25 67.6 1
13:15:44 2023-09-28 315038 314408 83315 81159 123934 124051 122124 121609 92975 90343 96397 99279 119367 120436 338494 366658 979816 964428 356191 369319 113521 99126 106321 107616 123034 118176 113231 113961 77214 78734 276929 228852 651317 657997 207810 205019 262786 267433 306891 301271 321879 320361 335733 339578 315947 349272 691039 729770 521373 430896 279277 276475 317114 315855 336704 338502 342330 347431 381146 378658 608369 638335 41.25 67.6 1
13:15:45 2023-09-28 315253 315434 83269 81321 124322 124241 122175 121492 91140 90157 96430 99458 119450 120318 338494 369463 984137 963588 351496 369319 113791 99093 106354 107616 123068 118013 113264 113735 77372 78873 257560 228959 656186 660373 207663 205944 264032 265759 308323 301161 320894 320883 335733 339272 317862 351388 689991 728899 518668 433039 279851 274715 318556 316586 333938 339025 342510 346632 380959 380500 606551 636562 41.25 67.6 1
13:15:46 2023-09-28 313193 314181 83373 81100 121177 123847 122691 121361 92975 90124 96462 99213 119620 119999 338494 363335 986969 971099 355277 369587 113633 99126 106321 107650 122931 118176 113231 113927 77267 78765 257560 229501 653049 658040 208985 206763 264032 266576 308323 298471 318639 321595 334454 341910 322087 351424 690028 721206 524247 429009 281144 275731 321130 317612 336301 339943 341367 348307 378894 380892 606711 635889 41.25 67.6 1
13:15:47 2023-09-28 318224 313827 83258 81159 124011 124310 122808 121492 91140 90124 96430 99549 121379 120298 338494 365522 981278 971136 351569 368763 113824 98652 106387 107468 123273 117619 113500 113701 77372 78734 257560 227561 662320 656645 207810 205019 264507 265316 307391 302051 319498 322548 334724 340563 315947 351533 693068 721345 523571 429982 282267 274294 318074 316916 333703 338013 342510 348216 378089 382247 612678 636562 41.25 67.6 1
13:15:48 2023-09-28 319612 314624 83258 81044 124002 123847 122274 121492 92975 90062 96430 99213 121379 120033 338494 367762 977749 967450 356356 369283 113667 98685 106354 107542 123273 117979 113343 113735 77372 78734 257761 228206 655957 656645 207810 205658 263628 266576 309975 300323 318646 323326 334220 339578 320186 352761 695874 726678 520021 433039 279599 276067 319544 319412 333866 340936 340779 348747 378689 378764 609938 633904 41.25 67.5 1
13:15:49 2023-09-28 315807 315511 83119 81196 123938 124255 122142 121841 91140 90157 96299 99246 119221 120436 339290 368352 976363 964702 355565 368763 113858 98685 106420 107542 123222 117653 113534 113668 77425 78734 260016 226920 664139 659439 207810 205624 263663 266576 307391 301272 319272 321857 336274 338528 317637 350894 695634 729151 521373 431202 279851 276830 316857 317876 333432 339025 342654 346668 380088 380500 614051 636562 41.25 67.5 1
13:15:50 2023-09-28 315627 314845 83430 81192 123972 124018 122208 121576 92975 90157 96397 99246 121345 120318 338530 367762 981278 959975 353666 369875 113791 99126 106321 107650 123068 118170 113264 113814 77319 78873 257560 228852 652770 659578 207810 206122 263592 266541 310414 301198 321165 321307 336027 340493 318237 350220 691932 733306 515964 433654 279599 275186 318779 315890 333938 338704 342294 348070 380888 379932 605688 636562 41.25 67.6 1
13:15:51 2023-09-28 315293 315475 83125 81387 123701 124460 121792 121922 91015 90376 96266 99689 119255 120638 338459 367246 984646 967450 353666 369319 113633 98685 106354 107616 123068 117979 113343 113735 77372 78734 256605 228206 656440 658033 207810 204985 264472 265759 307391 300496 320440 320266 337290 338528 317707 351533 692053 731965 511413 428355 282068 275171 318074 316846 333938 338787 344665 346632 378619 381943 608911 636034 41.25 67.6 1
13:15:52 2023-09-28 318664 314850 83319 81052 123976 123847 122208 121376 92847 90157 96462 99246 121547 120310 338530 365558 984100 971136 351569 369579 113892 98652 106387 107542 123102 118013 113455 113735 77751 78841 254903 228206 656488 658173 208985 205772 264225 265919 309188 300182 320330 322692 334583 342726 319056 351280 691932 721206 520021 429982 279851 275731 319639 317612 333938 338249 341474 348747 381271 380963 607149 635622 41.25 67.6 1
13:15:53 2023-09-28 315915 314860 83315 81304 123890 124047 122208 121609 91305 90157 96331 99246 121345 120234 338494 365558 978393 973974 355525 369615 113824 98685 106387 107542 123187 118013 113377 113735 77372 78734 257560 227401 657352 659439 208985 204700 264507 266576 306463 301237 319535 321857 335978 340325 315920 351569 695142 721273 522726 427747 281471 275593 316158 317840 333938 337508 342257 348747 378966 380500 614125 636303 41.25 67.5 1
13:15:54 2023-09-28 315398 315071 83266 81228 123731 124341 121992 121823 91140 90190 96265 99585 119455 120756 338494 367210 976363 963331 355598 369059 113667 98685 106354 107583 123102 118013 113421 113735 77583 79069 255545 227219 656259 662248 207810 205555 263926 266434 308483 301765 319024 320704 337290 339272 316425 350894 695874 727963 521373 431202 279815 275593 317743 320770 333902 339025 344629 347441 378689 380500 613783 637919 41.25 67.6 1
13:15:55 2023-09-28 314217 315071 83262 81196 123878 124255 122208 121674 92911 90157 96266 99246 121345 120352 339219 365558 981241 961927 356898 369911 113554 99126 106354 107650 122982 118210 113264 113848 77267 78927 257560 229176 651004 657997 207810 205481 262856 267468 307391 299413 321092 320847 336239 339613 316643 349272 691564 729683 522726 432426 279313 277060 317185 315890 335827 339025 342330 348490 382115 381616 608394 637845 41.25 67.5 1
13:15:56 2023-09-28 315554 315031 83273 81225 124318 124360 122658 121791 91140 90157 96331 99279 121567 120599 338387 369427 985570 964702 351569 369731 113970 99093 106387 107650 123102 118013 113264 113769 77372 78765 257560 228206 655450 657997 207810 205658 264472 265759 308323 299377 320894 320883 335766 338528 316938 351424 690028 730611 520021 433236 281868 274750 319074 316881 333938 339025 342546 346632 380959 381141 606551 638372 41.25 67.5 1
13:15:57 2023-09-28 318185 315067 83377 81140 124131 123643 122724 121376 93008 90062 96462 99246 121547 120067 339280 363370 988934 971136 353739 369875 113667 99159 106387 107780 123068 118013 113343 113848 77267 78959 257560 229501 656059 656645 207154 205053 264472 267022 309294 300929 318639 322346 334256 341621 322123 351424 691821 721201 517118 429982 281471 275766 321358 318176 335682 340936 341571 349626 381037 380928 604672 635401 41.25 67.6 1
13:15:58 2023-09-28 317544 314959 83373 81131 124149 124018 122358 121492 91140 90364 96561 99213 119586 120033 338494 365273 980473 973208 351533 369247 113982 98685 106420 107583 123358 117945 113612 113668 77477 78734 257761 227561 660750 656645 207810 205590 265284 266221 307821 302479 319498 322799 334759 340528 316832 353521 694577 725390 522726 429605 282666 274715 317150 317840 333938 338485 342546 348747 379002 382809 612641 636562 41.25 67.6 1
13:15:59 2023-09-28 319612 315250 83373 81159 124140 124222 122841 121492 91305 90124 96561 99383 121547 120283 338494 367762 977749 967450 356572 369839 113982 99161 106387 107616 123239 118176 113500 113859 77372 78895 257560 228206 656694 656645 207810 206231 263628 266951 307786 301837 320213 323493 334220 340563 317862 350822 697361 728779 516618 433543 279671 276067 319996 319412 333794 341416 341295 348280 383306 379862 610643 635585 41.25 67.6 1
13:16:00 2023-09-28 315362 314037 83269 81494 123873 124427 122058 121856 91140 90489 96431 99689 119120 120721 338459 367762 977713 964664 355634 369283 113791 99093 106387 107616 120256 117979 113612 113780 77477 78765 263278 226920 658323 657997 207810 205624 264217 266986 308665 302154 320440 320847 337254 339272 316868 351388 695105 729628 520021 431202 281435 275980 318344 318803 333685 339025 345116 347405 379787 380465 614489 636230 41.25 67.6 1
13:16:01 2023-09-28 315482 315062 83319 81192 124140 124222 122325 121558 93039 90124 96397 99246 119285 120401 339255 369391 984063 963257 351605 369839 113791 99093 106354 107616 123239 118210 113421 113893 77372 78927 279415 228529 658151 660373 207810 205944 264472 266354 309223 299413 320111 321535 336498 342388 321881 352510 693899 729199 546901 433346 279527 276560 320449 318960 336777 339025 342582 348463 378689 381078 607864 638372 41.25 67.5 1
13:16:02 2023-09-28 315591 314850 83254 81188 120865 124274 122508 121492 91305 90124 96430 99246 119563 120401 338494 369427 985533 964664 351641 369609 113791 99093 106387 107616 123239 118176 113421 111157 77372 78949 257761 228206 655450 661310 207810 206011 264437 265723 308323 299413 320894 321560 335733 338966 316938 351424 690479 730215 520021 432426 281868 274715 318556 318328 333938 339979 342546 347946 380959 381640 607112 638372 41.25 67.5 1
13:16:03 2023-09-28 318405 314624 83373 81071 124149 123814 122658 121376 91305 90124 96495 99213 121513 119999 338494 363370 987527 972516 354239 369839 113791 99093 106354 107616 123068 117979 113387 113780 77267 78841 255288 229339 654111 656645 207810 205590 264032 266924 311293 301015 321165 321880 334583 341515 318605 351280 693407 724658 511413 429726 279815 275593 319074 318060 333938 340696 341812 349489 381146 380767 605651 635958 41.25 67.6 1
13:16:04 2023-09-28 317625 314624 83364 81159 123976 124018 122559 121492 91140 90157 96397 99246 121513 120234 338494 365295 980510 973937 353630 369543 113824 98652 106387 107509 123273 117979 113455 113701 77372 78734 257560 227240 673070 658040 207810 205590 265284 265759 307356 301237 319498 322202 334759 340598 315912 353826 694577 725494 515784 427980 282267 274750 316890 318286 333938 338214 342510 348747 379002 381962 612678 636562 41.25 67.6 1
13:16:05 2023-09-28 317738 315250 83258 81215 123895 124051 122175 121492 91272 90124 96397 99246 119503 120401 338423 368575 976326 964702 355237 369283 113858 98652 106387 107435 123273 117586 113612 113634 77477 78702 257560 226920 663905 659219 208838 206093 263926 267031 309429 301553 319054 322620 336850 341665 320412 350786 696127 727082 525743 433271 279635 275944 317114 316881 333432 338992 345440 347358 380621 380465 614452 636562 41.25 67.6 1
13:16:06 2023-09-28 314919 314841 83315 81163 123882 124222 122241 121707 91140 90376 96365 99246 119586 120603 338459 366108 979834 965800 358635 369319 113599 99263 106321 107831 123034 118176 113421 113893 77372 78927 257560 228206 651347 657997 207810 205624 264032 268221 306428 300323 321879 320847 336817 339578 316868 351424 693105 730611 522726 430896 279815 277288 317044 316881 336301 339025 342618 348216 378619 380253 613516 639094 41.25 67.6 1
13:16:07 2023-09-28 315663 315062 83258 81480 123817 124494 122025 122206 91140 90438 96331 99246 119503 120436 338459 367762 986969 967450 353666 369283 113746 99370 106387 107650 123239 118176 112025 111244 77583 79101 259872 228206 660023 663658 208985 205521 265108 266969 308217 301978 321121 321821 337526 338494 315912 351388 692017 731750 515784 428694 282267 275308 320222 316881 333938 339025 345116 346596 378689 382195 608911 636266 41.25 67.5 1
13:16:08 2023-09-28 315618 314841 83262 81192 124114 124051 122325 121525 91272 90376 96430 99246 121429 120620 339518 363299 986969 970409 354739 369579 113599 99296 106321 107980 122999 118408 113197 114119 77267 79012 257761 228690 649822 660373 207478 204985 264472 266576 307821 299413 319830 320326 335733 342114 322050 351460 689991 721557 525431 428658 281471 275593 318074 315890 337492 338739 342330 348901 378894 380963 605174 636451 41.25 67.6 1
13:16:09 2023-09-28 315915 315335 83311 81192 123976 124251 122574 121641 91305 90312 96364 99279 119620 120436 339244 362247 980530 973974 357836 369319 111080 99302 106834 107747 120301 118238 113668 114073 77583 78917 257560 227847 659975 660300 207767 204951 264437 267433 306428 301623 320821 322274 335698 341586 317707 351460 695980 721251 525431 427980 279851 276475 317079 316916 335560 339979 342582 349241 379002 381070 612641 638372 41.25 67.6 1
13:16:10 2023-09-28 319612 314998 83369 81104 124218 124018 122907 121376 93135 90029 96594 99180 121580 119798 339006 365522 977749 967450 356645 369839 113791 98685 106729 107616 123239 117979 113421 113859 77372 78873 263278 228206 656567 656645 207810 206231 263592 267397 308063 301837 320894 322871 334454 341347 317898 350292 693105 725426 522726 433543 279527 276154 319507 319412 333902 341416 341331 348600 383306 380323 611567 635438 41.25 67.6 1
13:16:11 2023-09-28 315398 315067 83364 81159 123972 124222 122241 121674 91140 90281 96331 99246 121567 120436 338530 365594 983209 966379 359325 369435 113891 99333 106321 107880 123324 118272 111749 114265 77372 78981 255288 228852 650699 657997 209428 205876 263408 268221 307356 299413 319570 320740 339405 340598 316903 350292 692053 729683 515784 430945 279707 277945 318074 316367 334123 339025 342618 348747 378689 378799 608911 638372 41.25 67.6 1
13:16:12 2023-09-28 315554 315076 83369 81188 124002 124051 122724 121525 91305 90124 96716 99246 121429 120436 339518 369427 985533 964963 351641 369875 113824 99126 106387 107650 123239 118553 113421 113927 77372 78959 257560 228852 656059 657997 207810 206265 264437 266132 308358 299413 321121 320883 336204 339544 321321 354456 693825 732837 515784 433654 279635 275644 319379 318735 336539 339596 342438 348747 380923 378835 606663 635778 41.25 67.6 1
13:16:13 2023-09-28 317627 315475 83225 81359 123817 124460 122058 121889 91140 90281 96430 99279 119586 120401 338494 368907 985309 967450 351641 369319 113824 99093 106387 107616 123239 118176 113421 113893 77372 78873 257671 228206 656139 661792 207810 205338 265284 266354 308288 302479 324859 321821 337763 339035 316425 353557 692542 730611 522726 430591 282666 275557 318556 316846 333938 339979 345152 346632 379787 382247 606745 636933 41.25 67.6 1
13:16:14 2023-09-28 318664 314628 83377 81196 124011 124081 122874 121492 92975 90124 96528 99246 121547 120033 338530 364974 985570 971136 351569 369579 110992 98652 106387 107616 123187 117979 113377 113769 77372 78765 257560 228206 658916 656645 207299 205624 264741 265794 309727 301905 320674 323529 337758 341515 319507 351316 691907 726200 517285 430408 281289 274573 319745 316881 333938 339027 342546 348637 382386 383052 609004 636110 41.25 67.6 1
13:16:15 2023-09-28 315987 314784 83310 81196 123972 124043 122325 121492 91272 90157 96397 99246 121601 120352 339244 362247 980530 973245 357583 368763 113746 99126 106387 107616 123273 118013 113421 113735 77372 78734 257560 227883 655602 658506 207802 204985 264252 267433 306463 301201 320894 321857 336237 341347 317483 351460 696127 721165 521122 427350 279815 277094 317079 316916 333938 339979 342582 349773 379002 380500 612678 636562 41.25 67.6 1
13:16:16 2023-09-28 315627 315472 83373 81220 123847 124427 122025 121791 91272 90314 96299 99723 121395 120638 338494 367798 977749 964702 355780 368763 113858 98685 106387 107717 123273 118013 113421 113735 77372 78734 255288 226920 660171 660227 208985 206128 264190 267147 309319 302493 320067 321678 337621 341906 320186 351280 698776 731750 521373 432119 281435 276016 317933 318803 333902 338249 344629 347687 383269 380928 614489 638372 41.25 67.6 1
13:16:17 2023-09-28 315621 315071 83369 81299 124011 124051 122643 121758 91272 90281 96396 99279 119586 120436 338494 365558 981241 963294 358417 369875 113633 99499 106354 107650 123068 118408 113264 113927 77319 78959 263278 228852 659643 658033 207810 205658 262821 268084 307821 301198 319570 320847 336510 340598 316903 350046 692542 729683 515784 432426 279707 276475 318074 316332 336301 339025 342618 348500 378689 381887 608048 638150 41.25 67.6 1
13:16:18 2023-09-28 313332 315506 83262 81556 123727 124460 121992 122006 91078 90471 96266 99893 119120 120874 338494 366694 986969 966862 354198 369319 113824 99195 106420 107650 123068 118013 113455 113927 77636 79101 257761 228743 658068 663188 208913 205378 265550 266808 308217 300603 321312 320704 338284 339544 322014 353557 694849 732331 517118 429299 282267 275593 318556 319864 335827 339025 344825 347687 378619 382819 608911 637202 41.25 67.6 1
13:16:19 2023-09-28 315627 314181 83377 81188 124007 124051 122841 121609 92975 90157 96496 99279 121547 120436 339996 363335 986969 973974 355565 369911 113633 99195 106354 107798 123034 118408 113343 113961 77267 79012 257560 229501 647761 659635 207333 205338 264437 266612 309501 298924 322644 321560 334759 341656 315947 351424 689991 724511 522726 429301 281471 276016 319038 315855 334123 338214 342016 349021 380964 380857 606007 635475 41.25 67.5 1
13:16:20 2023-09-28 318628 314181 83488 81052 124131 123610 122841 121278 93135 89968 96561 99044 121547 119632 339244 365522 977749 965455 356898 369579 113824 99328 106760 107780 120236 118204 112060 114073 77477 79025 257761 228206 655957 656463 208985 206197 264032 267147 307821 300005 320894 323529 334583 341586 317862 350328 693105 725426 521373 432426 279851 276439 317150 316881 333938 339027 342233 347724 380959 383151 612208 636562 41.25 67.6 1
13:16:21 2023-09-28 314440 314998 83254 81220 123942 124337 121974 121758 91272 90376 96365 99279 119537 120638 338494 366952 977749 964016 358307 368144 113633 99126 106387 107650 123102 118094 113377 113769 77372 78765 255288 227883 655499 658033 207810 205624 264067 267433 306214 301272 321349 320847 336817 340305 316903 351424 694614 729115 515784 431202 281435 277428 319056 320317 336740 338918 344484 347248 382224 380963 610728 639242 41.25 67.6 1
13:16:22 2023-09-28 315915 314033 82915 81480 123736 124494 121909 122221 91209 90555 96266 99791 121345 120756 338459 367246 986969 968604 354485 369587 111112 99197 106387 107806 121941 118306 113713 114231 77477 78917 265601 228206 656084 658069 207154 205019 265408 266434 308288 302051 320894 320883 337834 341425 316938 351569 692053 728597 521373 431202 282267 275364 320412 316881 335682 337508 345957 347687 378654 382247 608911 638150 41.25 67.6 1
13:16:23 2023-09-28 315915 314841 83373 81192 124209 124051 122775 121492 93008 90157 96528 99279 119654 120352 339518 363370 986969 971136 355853 369615 113667 99296 106288 107905 122982 118292 113264 113961 77319 79012 256298 229501 654761 658506 207478 205338 264472 266986 310414 299133 321092 321821 334759 341656 321896 351424 691821 724584 509022 429653 281326 276296 318967 318060 336777 340661 341848 349911 381073 381070 605087 636562 41.25 67.6 1
13:16:24 2023-09-28 315108 315071 83369 81220 124011 124051 122574 121609 93008 90190 96495 99279 119496 120599 340020 365069 979612 972284 358417 369175 113993 99163 106354 107772 123444 118238 113455 113769 77477 78873 256605 228419 656948 656645 207478 205624 263628 267468 309538 300673 321121 321857 338112 342683 316903 350364 695105 721305 522726 430908 279779 277324 317150 316916 333938 337508 341198 349241 380088 379932 609077 635659 41.25 67.6 1
13:16:25 2023-09-28 315987 314841 83262 81228 123942 124427 122142 121674 91272 90314 96815 99312 121345 120470 338459 367798 976363 965689 355889 369319 113780 98718 106420 107616 123222 118152 113489 113735 77477 78765 257761 226920 661174 660190 207810 205658 264252 266612 306498 301942 318944 322059 337550 341906 320412 351280 695980 731714 514449 433039 281289 276261 320222 318661 333667 340278 342618 347441 380959 380963 614017 637919 41.25 67.5 1
13:16:26 2023-09-28 315915 314856 83377 81196 123972 124080 122475 121907 91451 90364 96660 99559 119616 120500 339375 369682 983953 965001 351460 369139 113791 99126 106387 107650 123102 118204 111749 113893 77372 78927 257228 228690 656313 661310 207810 206265 264472 265794 308394 299448 324629 321857 336510 339578 317933 350942 691076 730287 518668 430567 281471 274750 321358 316881 333794 339979 342618 347196 381030 381675 606663 637919 41.25 67.6 1
13:16:27 2023-09-28 313998 315586 83319 81428 123976 124427 122175 121823 91305 90471 96331 99723 121345 120672 338459 364462 986269 968271 354739 369355 111014 99126 106387 107650 123102 118013 113377 113769 77425 78873 257560 228206 656084 658033 207512 205019 267135 267147 309721 300989 322032 320479 337728 340969 318605 353412 693899 727441 519787 428282 281868 275628 318074 316916 336777 339025 344593 348747 378785 382247 609982 637202 41.25 67.6 1
13:16:28 2023-09-28 315374 314177 83377 81224 124071 123932 122841 121376 93040 90157 96561 99246 121412 120067 339518 364462 986969 971173 351713 369911 113824 99159 106387 107650 123136 118210 113411 113769 77372 78765 257560 228852 657537 657575 207154 205658 264472 267022 309294 301271 324629 322835 337489 341382 316646 351460 691039 721381 521373 429653 281471 275400 319816 316881 333938 339027 342546 348747 378724 382855 607250 636562 41.25 67.6 1
13:16:29 2023-09-28 315397 315067 83258 81224 123976 124255 122058 121758 91140 90405 96463 99246 119552 120401 338423 367762 977749 964702 355816 369023 113948 98685 106387 107865 123239 117979 113578 113825 77477 78734 259872 226702 662436 661631 208985 206162 264296 267219 309538 302634 319316 321643 337349 341906 316903 351352 697361 731750 522726 432389 279779 276174 318039 318768 333902 340793 342366 346632 380888 381034 615951 636562 41.25 67.6 1
13:16:30 2023-09-28 311936 315071 83369 81299 124028 124341 122241 121707 91140 90405 96397 99552 119620 120603 338970 365558 980530 964702 358381 369543 113757 99370 106354 107650 122999 118176 113354 113893 77372 78981 256605 228852 653713 658033 207810 205624 263628 268348 307106 302622 319534 320811 336782 340290 316903 350292 692506 729770 522726 430591 279743 277288 319507 318364 336777 339025 342582 348216 382078 381865 608690 638150 41.25 67.5 1
13:16:31 2023-09-28 313917 315071 83258 81196 124028 124427 122274 121674 91140 90343 96364 99552 119367 120638 338494 363335 986969 968235 354990 369803 113757 99263 106354 107798 121688 118368 112060 111299 77583 79056 257761 228529 656019 662248 209873 205521 264331 266808 310414 302051 319570 320526 336746 341312 318569 351496 690967 725426 520621 428549 281922 276403 318520 316881 334627 339025 342582 349736 379002 381640 605357 637919 41.25 67.5 1
13:16:32 2023-09-28 318673 314784 83373 81163 124183 124034 122874 121525 93102 90279 96594 99213 121597 120318 339208 365230 986969 971099 351569 369839 113824 98957 106387 107616 123363 118176 113455 113859 77477 78841 261544 228690 672816 656609 207443 205624 264437 265759 309258 299413 320440 323290 334759 341109 316868 351424 692017 721237 522726 430896 281868 274715 319557 319412 333203 341549 342257 349131 381648 382033 609263 637199 41.25 67.5 1
13:16:33 2023-09-28 318448 314260 83377 81196 123938 124427 122424 121823 91272 90343 96429 99246 121429 120436 338494 368871 977019 966074 355780 369255 112960 99234 106941 107517 123684 118123 113904 113926 77762 78885 260016 227525 664758 660373 207810 206122 264190 267174 309247 303915 319462 322763 336711 339544 316938 351280 696127 730179 521373 432119 281471 276403 317114 318839 333938 340218 344629 347651 383233 381034 614489 638372 41.25 67.6 1
13:16:34 2023-09-28 313774 315071 83315 81307 124015 124341 122475 121641 91272 90376 96561 99621 119586 120436 338494 366072 979779 964702 356191 369875 113599 99296 106354 107980 123034 118258 113387 114085 77372 78981 255288 228852 652334 657997 208985 205624 262821 268257 309465 299448 320054 320883 337537 340801 316903 350292 693068 729464 522726 431970 279455 277428 318414 318960 337253 339633 342474 348563 382764 379720 609113 638372 41.25 67.6 1
13:16:35 2023-09-28 314222 315071 83369 81188 124028 124222 122508 121674 91272 90281 96365 99689 121513 120721 341286 363887 988934 970097 355383 369731 113744 99402 106321 107847 123376 118436 111749 114231 77477 78927 256605 228583 658414 662248 209576 205447 264472 266986 310414 302552 322718 320326 336782 341621 315947 351533 691003 725512 518453 428622 282068 276209 318074 316846 334662 339025 342618 349773 379002 381640 608048 638372 41.25 67.5 1
13:16:36 2023-09-28 319377 315071 83377 81163 124149 124018 123237 121492 93071 90124 96626 99213 121547 120033 339745 365230 986269 971136 351569 369875 113903 98685 106387 107616 123273 117945 113455 113701 77425 79113 257560 228206 660140 656645 208985 205658 264437 265759 309294 302051 320440 323290 334724 342870 319106 351208 693825 725685 515607 429799 281326 275380 319863 318960 335791 341656 341956 349736 378619 381681 606551 635438 41.25 67.6 1
13:16:37 2023-09-28 315915 313863 83488 81127 124304 123627 122874 121376 91305 90364 96924 99628 119563 120480 339889 363193 977639 970209 357763 369399 111112 99130 106354 107583 123273 118176 113455 111267 77583 79079 257761 228206 656338 656609 207443 206197 263592 267433 307356 300990 321121 322284 334688 342683 317827 350822 693105 721273 524924 432426 279779 276475 318074 316916 333938 338992 341956 348747 380923 379932 609004 635585 41.25 67.5 1
13:16:38 2023-09-28 315879 314007 83262 81451 123908 124460 122175 122206 91305 90522 96365 99723 119120 120569 338459 367762 977056 963979 356715 368763 113791 99126 106387 107650 120191 117979 113421 113814 77425 78765 257560 227401 661993 657961 207120 205658 264472 266924 309065 301905 321165 320597 337692 340423 319507 351316 694922 733279 522726 431092 281832 277217 318496 318321 336394 338775 345494 348180 380319 381070 612678 638150 41.25 67.5 1
13:16:39 2023-09-28 315915 314522 83254 81540 120779 124909 122409 122590 91140 90463 96528 99727 119450 120668 338352 367619 986785 968828 353666 368763 110916 99126 106354 107698 123239 118258 113421 113735 77372 79069 257560 228206 655957 658069 208985 205481 265002 266576 308323 302051 321349 320847 337799 339001 322087 353557 692542 728602 511656 428658 282267 275557 318556 316916 333938 339025 345676 347687 380928 382784 608911 638372 41.25 67.6 1
13:16:40 2023-09-28 315551 314619 83492 81192 124175 124051 122841 121525 93008 90157 96561 99246 121601 120318 338494 363299 986969 972516 355816 369875 113757 99195 106354 107798 123239 118374 113421 114040 77372 78981 256298 229501 650560 658752 209873 206093 264225 267254 309117 299236 322718 322131 338096 342507 319281 351316 690967 721237 518453 429921 281578 276296 320005 316332 336301 338520 342474 350481 378689 381640 607112 636110 41.25 67.6 1
13:16:41 2023-09-28 319773 314851 83569 81066 120975 123985 122841 121641 91580 90211 96889 99081 121631 119999 339483 366365 980530 968791 355780 369839 113746 99195 106387 107865 123513 118176 113578 113859 77372 78981 257560 228206 656084 656645 207810 206300 264032 267433 308072 301645 320440 323853 334688 341109 317933 350858 695874 727551 522726 433039 279851 276439 318074 316881 333938 339535 342582 348216 381493 381105 614017 636562 41.25 67.6 1
13:16:42 2023-09-28 314661 314748 83377 81228 123972 124435 122274 121856 91272 90376 96462 99723 121429 120638 338494 366658 979834 966074 358889 369839 113791 99370 106354 107650 123153 118340 112025 111332 77730 79101 259872 228206 654510 663188 209280 206162 264331 268618 309319 304324 319534 320776 337290 340563 316938 351244 695874 729628 522726 431202 279851 277714 319544 316916 334627 339025 344629 348747 379787 383347 610406 636302 41.25 67.6 1
13:16:43 2023-09-28 314811 315694 83240 81545 124106 124771 122076 122338 91078 90533 96331 100182 119314 121142 338494 366658 986969 966825 354521 369911 113869 99126 106387 107650 123273 118176 113411 113927 77477 79012 257560 228206 655957 661828 207478 205624 265656 266986 308323 300990 318604 321759 338344 339578 316389 354093 693068 729770 519287 428658 282666 275593 319038 316916 335827 339025 346201 348216 378654 382819 608911 636266 41.25 67.5 1
13:16:44 2023-09-28 315915 313783 83483 81224 124252 124255 122841 121591 93008 90460 96561 99279 121547 120352 339518 363335 989073 972554 355780 369839 113633 99404 106321 108111 122111 118566 113634 114334 77477 79142 263278 230153 650609 660337 209576 205624 264472 267397 308323 301198 323176 322167 334759 342647 316646 351460 691003 725612 523740 429946 281471 276016 320676 315890 337492 338520 341992 349773 378654 381640 605357 634840 41.25 67.5 1
13:16:45 2023-09-28 315997 313782 83377 81228 124011 124051 122508 121609 92975 90157 96430 99279 121463 120436 338494 365558 980510 973974 355492 369319 113858 99093 107024 107650 123273 117979 113455 113814 77477 78734 257560 227401 660043 658506 207154 204985 265692 266986 309707 302154 320440 322799 336239 341074 318562 354380 696127 721309 529657 427084 282049 276154 319507 321225 333866 340696 342474 349131 378857 382910 614035 636377 41.25 67.5 1
13:16:46 2023-09-28 315613 314845 83262 81340 123942 124427 122208 121707 91078 90376 96332 99689 120360 120638 338459 367210 979609 966379 358341 369291 113846 99163 106354 107806 123478 118272 112060 114107 77583 79025 263278 227883 666033 658033 207810 206093 264331 267397 306393 301907 320601 320847 340602 339474 316938 351460 695142 730179 522388 430945 281471 277324 316857 318357 336301 339025 344629 348216 380354 381105 612232 639279 41.25 67.5 1
13:16:47 2023-09-28 315879 314841 83373 81192 123976 124222 122658 121591 92975 90157 96848 99279 121345 120436 338494 365558 982669 962827 354776 369875 113824 99228 106420 107798 123102 118480 113421 113927 77372 79012 257191 229176 660618 660190 207154 206369 263628 266986 308358 299413 319346 321786 336239 340598 318379 352761 695380 729428 524078 433654 279599 276915 318932 318960 336777 339585 342474 349094 379751 379932 607149 638372 41.25 67.6 1
13:16:48 2023-09-28 314440 314856 83373 81228 124007 124456 122541 121674 92975 90314 96495 99628 119597 120564 339745 363916 989739 972284 355707 369695 113789 99503 106288 108029 122999 118408 113309 113961 77372 79012 259872 228529 649488 660373 207802 205447 264507 267254 308323 299413 320090 321945 336746 342133 322087 351267 691039 724914 518034 428694 281868 276439 318812 316367 334697 339025 342582 350417 379002 380821 606663 638372 41.25 67.6 1
13:16:49 2023-09-28 319161 313788 83377 81196 124179 124222 122841 121674 93040 90190 96561 99279 121547 120344 338494 365266 984137 971173 351569 369875 113858 98718 106420 107616 123307 117653 113489 113735 77814 78765 255288 228206 657098 656645 207443 205944 264472 265759 309294 302051 320221 323529 335991 342654 319507 351352 693899 721165 524078 430750 281922 275838 320348 316846 333938 339263 342546 348453 382766 382784 610643 636562 41.25 67.6 1
13:16:50 2023-09-28 316445 314811 83262 81340 123972 124360 122775 122290 91041 90397 96528 99147 119450 120298 339101 368691 976142 966376 355816 369283 113926 98685 106967 107616 122198 117945 113646 113668 77530 78765 256536 227095 664512 660373 207810 205979 264472 267209 308072 302154 320170 322572 336782 339578 316938 351424 696200 729985 521373 432426 281471 276439 317185 318839 333108 337979 345432 347724 380354 381105 613619 636303 41.25 67.6 1
13:16:51 2023-09-28 315325 315062 83373 81336 123976 124427 122508 121656 92944 90314 96561 99279 121379 120436 338530 365594 982669 961927 356645 369615 113667 99159 106354 107650 123068 118210 113264 113927 77425 79120 255288 229176 651176 657997 209576 206162 263381 267559 311625 299272 321547 321714 336640 340969 318719 350184 693899 731320 517118 431209 279779 276016 321358 318960 336301 339740 342618 348747 380959 382842 607776 637919 41.25 67.6 1
13:16:52 2023-09-28 315591 314847 83441 81396 124426 124360 122874 121823 91140 90339 96693 99727 119692 120702 339518 363009 989776 972554 355561 369767 113633 99296 106321 108013 123034 118408 113600 111295 77319 79206 257761 229501 652784 660373 207836 205658 264507 267209 308288 299413 320575 320918 338861 342408 317901 351496 691003 721314 525431 428330 282068 276439 318591 316403 334697 339979 342510 347889 378654 381640 606695 636562 41.25 67.5 1
13:16:53 2023-09-28 318224 314856 83369 81327 124045 124251 122574 121641 92975 90190 97012 99279 121547 120436 339483 365558 981278 975757 353666 369319 113858 98718 106453 107650 123341 118315 113646 113735 77477 79069 259872 227774 670422 660517 208985 206197 265993 266844 308182 301976 320557 323637 336475 341312 316646 354630 696163 726891 524078 428658 283066 276016 317185 320317 333902 341308 342582 349241 379751 383428 612678 636562 41.25 67.6 1
13:16:54 2023-09-28 319539 315062 83603 81461 120906 124393 122841 122281 92975 90157 96561 99279 121513 120234 338387 370354 977749 967450 356645 369355 111175 98685 107256 107542 123461 117979 113714 113701 77583 78765 259238 228206 665271 658506 207810 206300 264472 267468 308072 301024 319535 323853 336274 339578 317862 353803 695634 729236 520021 431209 279887 276475 318110 317840 333938 339570 342654 347724 380994 381070 614053 636562 41.25 67.6 1
13:16:55 2023-09-28 314440 314500 83377 81196 123886 124341 122208 121740 91305 90314 96364 99312 119503 120470 338530 365629 980530 964702 358926 369875 110873 99296 106387 108037 123581 118566 111982 111364 77477 79056 260016 228206 652545 663188 209280 206162 264895 268257 308556 300780 319605 320847 337692 340598 316903 351388 694122 729115 524078 431128 279851 277945 317150 316916 334627 339025 344629 348747 382385 379932 609077 636302 41.25 67.5 1
13:16:56 2023-09-28 316049 315475 83315 81391 123852 124460 122109 121823 91140 90496 96365 99860 119455 120874 338494 365558 985386 968345 354739 369615 113701 99126 106420 107650 123273 118210 113489 113803 77372 78905 257560 228206 655957 661561 207512 205019 265284 266986 310414 300780 321885 320847 338309 340598 322014 353557 692053 731000 525431 428658 282267 276209 318591 316951 334393 339025 345676 348747 379002 382247 608281 636302 41.25 67.5 1
13:16:57 2023-09-28 318078 315076 83483 81220 124252 124051 122907 121558 93040 90157 96660 99246 121547 120033 339518 364462 987535 974366 354808 369659 111145 99404 106354 107832 123307 118306 113713 114265 77477 79056 258888 229501 657768 658040 207512 205979 264472 267290 310091 301641 319534 322871 334794 341691 319209 351496 693825 721386 517118 430896 281868 276245 320041 316589 333938 339027 342546 354204 378724 382247 608911 636562 41.25 67.6 1
13:16:58 2023-09-28 318637 313863 83622 81098 124205 124014 122907 121376 93071 90000 96922 99114 121614 120216 338530 365522 977749 967585 357403 369911 113858 99126 106387 107650 123273 118176 113455 113803 77372 78959 255288 228206 656084 656645 207120 206334 264067 267468 307857 301026 324629 323817 334724 342149 318379 350858 694122 727587 527114 430567 279851 276475 318110 316916 333938 339535 342582 347641 381529 380803 612678 636562 41.25 67.6 1
13:16:59 2023-09-28 311319 314007 83315 81480 123830 124494 122274 121856 93008 90471 96364 99756 121379 120668 341044 366408 979609 964553 358270 369175 113846 99197 106354 107847 123444 118238 113387 113893 77372 78927 257560 227883 655403 658069 208985 205979 264472 268257 309538 303484 319605 321593 337325 339613 316903 351460 694650 727846 522726 431202 281471 277945 317114 316951 334393 339025 344665 348500 379787 380500 610442 636266 41.25 67.5 1
13:17:00 2023-09-28 315879 315062 83373 81224 123916 124341 122639 121591 92880 90312 96364 99279 121345 120470 338530 367762 981278 961890 353703 369875 113667 99126 106387 107650 123157 118210 113455 113769 77477 78959 256971 228852 656440 660373 207810 206369 264437 266612 309294 301198 319570 322059 337041 342870 321321 352761 692959 730410 522726 432082 279599 277571 318896 318960 337180 339979 342618 348747 379751 382696 606855 638147 41.25 67.6 1
13:17:01 2023-09-28 315879 314841 83377 81159 124140 124018 122874 121874 91514 90364 96759 99595 119616 120298 339589 363229 986822 973672 355634 369695 113757 99230 106354 107947 123239 118374 111749 114006 77372 79012 256298 229501 652651 660373 207947 205944 264472 267397 311769 299377 321621 322346 335733 342647 316678 351496 691003 721273 524078 430591 281868 277025 319521 315890 334357 338485 342233 349773 380928 381105 606663 636562 41.25 67.6 1
13:17:02 2023-09-28 317521 315067 83377 81303 124007 124427 122841 121856 93008 90281 96561 99689 121601 120436 339244 365558 980510 975360 355780 369319 113824 99093 106420 107650 123307 118013 113612 113893 77477 78927 257560 227561 658068 659439 207478 205019 265816 267147 309975 301905 321312 322656 339405 341480 318569 354448 696966 726200 517118 428293 282267 276439 317079 318580 333866 340278 342546 348747 379002 383088 613753 636267 41.25 67.5 1
13:17:03 2023-09-28 315473 315544 83470 81540 120975 124737 122625 122272 91285 90463 96561 99727 119582 120702 338352 367583 977749 964702 356678 369283 114004 99126 106387 107832 123273 118013 113455 111179 77583 78981 260016 227561 660151 658033 207154 206265 264472 267397 306428 302599 324859 320883 337799 339578 316938 351460 697857 730251 528485 431202 281471 277288 316601 318544 335827 339025 345640 348500 379787 381105 612641 638372 41.25 67.5 1
13:17:04 2023-09-28 315879 314341 83377 81307 124063 124419 122841 121740 91305 90376 96594 99279 121513 120436 338494 366365 982669 961890 355565 369911 113791 99126 106387 107650 123273 118292 113421 114006 77425 79012 255288 229428 663748 662137 209576 206840 263891 267290 309621 300146 322261 323411 336604 341445 318567 350803 691003 730215 511413 433654 281435 276174 320299 316846 334123 340278 344447 348747 381797 382156 606682 638372 41.25 67.5 1
13:17:05 2023-09-28 315771 315694 83458 81406 124486 124327 122841 121791 91517 90306 96627 99246 121547 120234 339208 363370 989739 972479 354950 369911 113824 99296 106354 107831 123187 118408 113421 113961 77372 79044 257560 229827 652917 659439 209576 205624 264507 267433 309258 299377 320090 322310 336013 342408 316868 351496 691039 721332 510339 430931 281868 276439 320041 315925 334627 338520 342257 350380 378724 381640 607149 636562 41.25 67.6 1
13:17:06 2023-09-28 317738 313962 83377 81196 124183 124341 122808 121674 93039 90157 96463 99279 121547 120401 338494 365558 981204 975780 355780 369319 113858 99126 106420 107650 123307 118450 112060 111147 77709 79101 260016 227883 657374 660373 209428 205521 265736 267254 309975 302154 319272 322835 336510 341109 318605 354630 697113 725159 524078 428016 282484 277002 317114 318839 333938 338520 344593 348152 381146 380500 610874 636329 41.25 67.6 1
13:17:07 2023-09-28 315433 313679 83388 81465 124114 124427 122658 121791 92975 90376 96528 99723 119586 120603 338494 365594 980530 967375 358926 369355 110938 99296 106354 107905 123102 118408 113264 113961 77372 79012 256605 228852 654472 658069 207478 205979 263970 268895 307391 302051 320054 321595 336817 340598 316938 350858 693105 731750 522388 431202 279779 277750 318039 316881 334662 339025 344593 348747 382042 379897 608911 638372 41.25 67.5 1
13:17:08 2023-09-28 315906 314845 83377 81196 120780 124341 122808 121707 93008 90314 96594 99279 119680 120436 338530 369463 986269 964702 351641 369357 111080 99404 106794 107929 123513 118306 113668 111232 77583 79079 260016 229176 657687 657997 207810 206115 265063 266576 309480 300638 321349 322274 336510 339578 317898 353267 693068 730323 527114 433039 282267 275593 319557 316916 335827 338520 346201 348476 380354 383393 608911 637202 41.25 67.5 1
13:17:09 2023-09-28 318710 314297 83369 81220 124426 124218 122541 121609 93008 90157 96594 99628 119616 120234 339518 365522 983209 973208 351605 369319 114016 99093 106453 107650 123376 118013 113489 113893 77530 78765 255288 227883 659546 657575 207478 205944 265878 266354 308358 301834 320440 323589 335733 341656 316938 354380 695142 726578 517118 430591 283066 275364 318110 318803 333672 339027 342582 348747 378089 383124 613619 637646 41.25 67.5 1
13:17:10 2023-09-28 315879 314363 83369 81196 124213 123932 122907 121716 93039 90157 96364 99279 121513 120067 341044 364850 979609 971480 357836 369731 114038 99197 106990 107847 123564 118238 111749 114265 77477 78959 257761 228206 657202 657930 207512 206265 264032 268257 308063 301237 321349 322799 334759 343197 317898 352761 696163 721237 518241 430591 279851 277324 318074 317840 333938 338249 341992 347872 381493 381070 609938 636562 41.25 67.6 1
13:17:11 2023-09-28 314217 314845 83373 81391 124007 124427 122841 121823 93008 90376 96397 99279 121601 120638 338494 365594 981241 964016 356191 369319 113746 99296 106387 108013 123102 118408 113387 113995 77372 79012 257560 229501 651713 657997 207478 205979 263628 268257 308323 303248 320090 321560 337016 340598 316973 350328 692053 729683 524078 433580 279743 277288 319074 316624 334393 337508 342654 348747 382100 381070 606719 638372 41.25 67.6 1
13:17:12 2023-09-28 315253 315062 83258 81512 123770 124494 122025 122155 91272 90555 96881 99798 119314 120633 339101 367102 986859 970209 354057 369695 114038 99402 106387 107798 123307 118176 113377 111234 77530 79025 263278 228206 656821 662532 207478 207346 265692 266986 308358 302479 321165 320883 338582 339578 316425 354093 693105 729391 518241 428694 282267 276245 319038 316916 335827 339476 345713 348747 378654 382819 607286 636266 41.25 67.6 1
13:17:13 2023-09-28 317480 314773 83377 81220 124011 124222 122574 121591 92975 90157 96561 99279 121379 120318 338494 366395 981278 975360 354703 369875 113858 99126 106926 107650 123341 118210 113646 113735 77477 78873 257560 227401 659185 658506 207512 205624 266135 267209 307426 302190 320894 322023 336239 341621 315912 354900 697187 727078 511413 428658 283066 276475 318295 318839 333938 338520 342654 349489 379002 381927 613619 637919 41.25 67.5 1
13:17:14 2023-09-28 318121 314856 83598 81248 121270 124323 123467 121725 91643 90058 97088 99114 119782 120206 339889 365380 980456 968271 357403 369875 113858 99335 106387 107847 123273 118258 113489 113927 77477 79132 259872 228206 656211 656645 207333 206334 264252 267468 308323 301237 318639 322512 334759 342951 318825 351141 694614 727114 529826 433039 280946 276475 319959 317840 335827 339570 342582 348747 381797 381105 612678 636562 41.25 67.5 1
13:17:15 2023-09-28 315915 315067 83373 81196 124011 124460 122841 121641 92911 90314 96561 99585 121379 120436 338494 366622 984137 964428 354239 369839 113667 99296 106387 107831 123187 118408 113411 113961 77477 79012 257560 229176 654111 660373 206866 206369 264437 267397 310197 299448 320348 322346 337290 341382 318896 351388 692053 734223 523001 431862 281471 276016 320041 316846 333656 338485 342618 347724 382100 382819 608133 639896 41.25 67.5 1
13:17:16 2023-09-28 313774 315331 83310 81498 124214 124427 122658 122206 91140 90496 96660 99760 119586 120638 338494 363370 987527 971136 355528 369579 113476 99296 106387 107813 123307 118176 113455 113848 77425 79012 257560 228206 656160 658069 207981 205624 265284 267433 311073 300920 322150 320847 337834 341656 316425 351569 692053 727678 519787 429642 282267 276475 319038 316951 335671 339025 344665 347140 378654 382247 606448 636562 41.25 67.5 1
13:17:17 2023-09-28 318564 314841 83373 81391 124131 124255 122874 121641 93008 90314 96626 99279 121547 120436 339768 365558 984137 973245 351605 369875 113926 99159 106893 107616 123341 117979 112060 114276 77762 79101 260016 228206 662918 658433 209428 206197 265923 266434 309117 301095 319133 323781 336239 341621 317637 354485 694959 727000 524078 431202 282866 275468 321358 318580 333938 339027 342618 349241 380964 383428 614053 636562 41.25 67.5 1
13:17:18 2023-09-28 314396 315475 83483 81349 124391 124393 122574 121791 93008 90376 96461 99312 119616 120436 338494 368907 977749 966074 356499 369615 113926 98718 107000 107542 123376 117619 113714 113701 77583 78734 257560 227401 667081 659906 207810 206300 264472 267468 308323 302083 319535 323264 336817 339613 317898 351460 697187 727837 523571 432426 282068 276475 318110 319322 333938 338485 345676 348500 380354 381105 614525 636266 41.25 67.6 1
13:17:19 2023-09-28 315879 315070 83377 81228 124037 124456 122808 121776 92944 90345 96397 99312 121463 120436 338530 366401 982669 963331 357403 369911 113824 99404 106321 107962 123581 118566 113634 114175 77583 79142 257191 229501 659091 662248 209576 206300 263628 268257 308358 301198 320468 322572 336782 341586 318379 350364 692579 729464 517118 431209 279779 276475 319109 316624 337461 338013 342654 348747 382100 381105 606663 637697 41.25 67.5 1
13:17:20 2023-09-28 315374 313818 83488 81224 124244 124051 122907 121725 91305 90124 96527 99279 121496 120067 339411 363916 986969 973282 355565 369911 111068 99296 106387 107831 123017 118210 113298 113961 77372 79012 257560 229501 666000 658506 207512 205693 264816 267468 311073 301271 319605 322871 334794 342169 316903 351533 691039 721386 517118 430896 281868 276439 320562 316367 335827 339027 342546 349241 382115 382247 608911 636110 41.25 67.6 1
13:17:21 2023-09-28 315663 314628 83369 81327 124007 124051 122541 121674 92880 90190 96594 99585 121379 120436 338566 363916 982511 975757 357363 369587 114038 99197 106387 107731 123547 118272 113826 114073 77678 79110 253366 227722 656385 659439 208126 205378 264542 268032 308592 302154 321121 322584 337288 341621 321859 353557 696693 721273 522456 428426 281471 277324 317150 318357 333938 338520 342294 348188 379822 380500 610874 636110 41.25 67.5 1
13:17:22 2023-09-28 317352 315062 83545 81447 124183 124341 122541 121791 91411 90343 96594 99552 119586 120436 338459 365522 982632 963979 356191 369875 113757 99263 106387 108155 123034 118374 113387 114085 77372 79120 263278 229176 655329 657997 207478 206265 263628 268634 308288 302209 320540 321560 337290 341074 317827 350328 695269 729688 516785 433654 279779 277324 319003 316846 334662 339979 344556 349241 380319 379897 608011 638372 41.25 67.6 1
13:17:23 2023-09-28 315915 314526 83373 81391 124149 124410 122775 121791 91305 90343 96824 99628 119680 120564 341529 369543 986822 965926 351496 369363 111112 99300 106794 107847 123239 118292 113455 113893 77477 79101 257761 228852 657687 657997 207810 206300 265816 266933 309258 300744 319310 322572 337491 339544 317862 353521 692542 730251 521373 431813 282666 275557 319038 316916 335827 340457 345604 347651 381797 383072 608911 637652 41.25 67.5 1
13:17:24 2023-09-28 318151 314685 83581 81349 124218 124018 122907 121525 93008 90124 96627 99246 121547 120033 339447 364136 986969 973245 351352 369875 113824 99263 106387 107798 123273 118340 113578 113927 77477 79012 257560 229501 655270 658506 207512 206265 265249 267397 310197 299377 319086 323781 335978 342647 316938 351460 691980 721273 524078 431542 282068 275593 320005 316846 335590 339500 342257 349736 378689 383357 608911 636562 41.25 67.6 1
13:17:25 2023-09-28 315915 313930 83483 81391 124183 124584 122808 122290 91481 90522 96759 99659 119616 120465 339304 363193 983321 976326 357800 369839 113937 99161 106387 107929 123599 118272 113612 113859 77530 79012 257560 228096 656512 659439 208126 205447 265249 268221 307391 302154 321578 322835 336782 341621 318156 353521 696127 721354 515607 428622 281868 277714 317114 318544 335827 338485 342510 348642 380319 379932 609040 636073 41.25 67.6 1
13:17:26 2023-09-28 315361 315067 83373 81447 124149 124427 122625 121707 93039 90281 96528 99279 119586 120436 338981 366108 981241 964702 357910 369875 113757 99263 106387 107980 123034 118340 113455 114119 77477 79120 257560 229339 658306 657997 207478 206122 263628 268257 308323 300288 321584 321786 336817 341074 318082 350328 692542 729683 522726 433346 279743 277681 319074 316846 334627 339979 342618 349241 379751 379932 606551 638150 41.25 67.5 1
13:17:27 2023-09-28 317217 314847 83436 81520 121043 124393 122841 121973 91140 90306 96692 99524 119965 120465 338459 368907 986969 966762 353557 369731 113948 99230 106420 107905 123273 118368 112060 113927 77530 79012 259872 228690 657051 661792 207810 206265 265878 266951 310414 300990 321092 322799 338592 339544 316938 354093 693068 729890 527114 431542 282866 275980 319074 319375 335827 338450 345349 348710 378654 383393 608911 637165 41.25 67.5 1
13:17:28 2023-09-28 317181 314519 83483 81331 124183 124423 122841 121725 93102 90281 96660 99689 121547 120603 339244 365594 983366 975360 356536 369875 113858 99263 106420 107865 123307 118176 113646 113893 77477 78981 257560 227561 660662 659439 207512 205447 265692 267809 307391 302599 321349 322835 336746 341621 318156 354630 698175 721273 524078 428319 282466 277288 317150 320770 333938 338992 344339 350619 378749 381659 613436 636414 41.25 67.5 1
13:17:29 2023-09-28 319503 314999 83569 81317 121074 124360 122874 121791 91305 90157 96594 99246 121547 120161 339518 367432 980530 968828 356898 369587 111154 99499 106420 107905 123273 118176 113612 113927 77583 79012 257560 228206 657075 658506 207443 206944 264472 268312 308323 300882 321121 324803 335733 342133 319344 351424 697187 729683 524078 432157 281868 277288 319038 318803 333938 340589 344593 348747 382100 382201 614525 638372 41.25 67.5 1
13:17:30 2023-09-28 314661 315067 83377 81336 124011 124427 122841 121823 93008 90438 96561 99279 121597 120638 338494 366365 984100 963979 355598 369911 113824 99296 106387 107905 123273 118374 113489 114040 77425 79152 257560 229501 652359 657997 209576 206334 264032 268221 309727 300288 320540 322310 337572 341621 318896 350858 693068 730179 518453 432232 279851 277002 320277 319412 337730 340936 346007 349700 381619 380323 608394 639205 41.25 67.5 1
13:17:31 2023-09-28 317627 315470 83377 81480 123938 124460 122508 121922 91140 90496 96692 99588 119586 120436 338459 369319 986969 965868 353666 369875 113791 99126 106387 107616 123273 118210 113421 113927 77477 79012 259872 228206 655957 661828 207443 205944 266064 266986 309258 301201 322602 322310 338855 339544 316903 354630 693105 734745 524078 430591 282866 276209 319074 317840 335827 339979 346728 348216 380319 383393 607643 637202 41.25 67.5 1
13:17:32 2023-09-28 315108 314850 83483 81387 124270 124341 122874 121707 93102 90376 96626 99279 121513 120436 339244 363335 989776 975757 355561 369623 111102 99435 106321 107880 123410 118668 111904 111342 77477 79196 258888 229881 647892 659906 208161 205944 265408 267290 311073 301911 320575 322572 336510 343572 316938 351533 691003 721345 525431 430591 282068 276475 320005 316810 334697 338520 342510 350666 379751 382211 608207 636562 41.25 67.6 1
13:17:33 2023-09-28 315915 314532 83574 81363 121092 124185 122874 121674 92975 90463 96791 99552 121513 120401 339483 362755 979834 968308 357910 369682 113903 99195 106420 107683 123273 118210 113455 111167 77477 79012 257560 228206 656084 656645 207947 206769 264032 268670 308288 301237 318604 322572 334759 343162 317862 351105 695105 721309 517118 432426 279851 277288 318520 318321 335827 339500 342474 347853 382100 381070 615550 636562 41.25 67.5 1
13:17:34 2023-09-28 314919 315254 83492 81395 124063 124460 122691 121922 91272 90438 96496 99723 119514 120633 339268 366923 981887 966229 359325 369767 114038 99402 106354 108062 123478 118678 113612 114085 77477 79120 263278 228690 657295 662137 207478 206300 265284 268797 309392 302154 319605 320883 338309 341109 317862 351496 696163 730215 516785 431202 282068 278141 317150 318321 334662 339490 345676 348747 380354 381105 610874 637202 41.25 67.6 1
13:17:35 2023-09-28 314697 314260 83377 81642 124149 124871 122142 122553 91140 90595 96331 99926 119421 120874 338494 367210 986969 968271 354739 369911 113858 99329 106908 107980 123307 118292 113489 113961 77477 79012 257560 228690 656694 661828 207836 205979 266135 267397 309688 301272 319570 321857 338855 340563 316868 354630 694614 729151 510339 429946 282866 276439 319074 317840 335827 339740 346728 348747 378689 383393 608772 638140 41.25 67.6 1
13:17:36 2023-09-28 315554 314850 83598 81387 124213 124255 123467 121940 91451 90364 96857 99590 119699 120298 339375 363774 990405 973060 355634 369875 111177 99329 106387 108013 123102 118504 113455 114085 77477 79012 276929 229827 662593 660373 208126 205979 265002 267433 309980 299413 320540 322835 335768 343197 316938 351533 692542 721309 518453 430896 282267 276475 320526 316624 334662 339500 342510 347140 382962 383428 609938 636562 41.25 67.6 1
13:17:37 2023-09-28 315987 314269 83373 81480 124183 124489 122808 122188 93008 90438 97146 99791 121463 120436 338494 368611 977749 967759 356898 369875 114050 99195 107040 107831 123547 118355 113680 113927 77794 79012 258799 227561 660629 658069 207478 206334 265284 268221 308358 303111 320894 323817 337834 340563 320412 351496 697187 729890 522456 432426 282068 277058 318556 319805 333938 341320 346165 348747 382065 381943 615870 636752 41.25 67.6 1
13:17:38 2023-09-28 317175 315225 83581 81536 121041 124389 122841 122422 91140 90496 96759 99760 119616 120668 339340 365558 983366 966762 358926 369731 111112 99296 106387 108189 123102 118408 112025 114334 77477 79044 263278 229176 656360 661828 207512 206300 264252 269120 308288 301892 320575 321821 337834 341621 317862 351388 695874 729151 510010 431813 279851 278141 319038 316916 334697 337979 344629 349884 380923 380465 608048 636266 41.25 67.6 1
13:17:39 2023-09-28 314883 315067 83377 81484 124205 124460 122691 121707 93071 90376 96626 99723 121547 120379 339518 363335 987498 971136 355816 369947 113599 99637 106354 108270 123068 118688 113264 114187 77814 79152 257560 228852 656390 657997 208452 206122 265692 267468 308358 300990 320611 320883 337562 343156 316868 353557 691039 725462 519787 429946 282012 276510 319074 316881 336177 339979 342654 350619 381847 382839 606402 639734 41.25 67.6 1
13:17:40 2023-09-28 317341 314995 83607 81462 121048 124393 123213 121940 91643 90405 96857 99279 121547 120234 341286 365159 986969 973974 351352 369911 111196 99404 106453 107650 123376 118176 112294 113927 77477 79012 257560 228206 656764 656645 210021 206300 264507 266612 310233 301272 321349 324574 336510 342133 317862 353521 694577 725544 524078 431202 282866 275364 320041 318580 333938 339570 344302 350380 380656 384543 613111 637919 41.25 67.6 1
13:17:41 2023-09-28 315874 315071 83381 81484 123942 124494 122274 121922 91365 90471 96462 99893 121379 120756 338494 367798 977477 964702 356572 369579 113858 99296 106453 107980 123307 118210 113646 113769 77583 78927 257560 227272 656971 658033 207478 206300 265284 267468 307391 303111 321349 322346 338582 340598 317898 351533 696916 729890 515607 432119 282267 277288 319507 320299 336740 340314 346056 348637 380852 382069 615802 640189 41.25 67.5 1
13:17:42 2023-09-28 315726 314963 83569 81451 124183 124427 123105 121823 93008 90496 96594 99758 121547 120470 340561 366108 986122 963979 356898 369911 113824 99764 106420 108046 123273 118442 113455 113995 77477 79132 260995 229501 657262 657997 207512 206369 264032 268630 309727 302051 320054 322346 337290 341621 320866 350858 693068 731750 523740 432118 279851 277058 320041 316881 334662 338520 344593 348747 382672 382211 607186 635780 41.25 67.5 1
13:17:43 2023-09-28 317738 314806 83603 81307 124244 124255 122907 121525 93135 90157 96791 99246 121463 120067 339244 364171 989776 973974 355853 369947 113824 99296 106387 107939 123273 118408 113455 113961 77477 79012 257560 229827 652452 658506 207836 206122 265284 267468 310197 299377 319570 323588 335733 342683 316938 351533 692542 726715 525431 430945 282248 276951 320905 318960 336539 340685 342366 350730 382494 382069 606551 636562 41.25 67.6 2
13:17:44 2023-09-28 313516 314850 83369 81452 124287 124427 122808 121641 93008 90345 96594 99590 121379 120268 338494 365594 981278 975360 354739 369615 113892 99126 106420 107650 123307 118176 113523 113735 77477 78873 256536 227401 668706 658506 207512 205944 266544 267433 307857 302898 320894 322871 336782 341656 316389 355204 697187 726614 517118 428658 283066 276475 318110 319322 333397 339535 344629 349773 379002 382247 614053 636034 41.25 67.6 2
13:17:45 2023-09-28 318446 315716 85447 81998 121517 126111 124449 124005 93459 90885 97718 102509 122290 121977 342686 369984 987535 976054 360618 372056 111674 100733 108230 109919 121963 120879 111884 113237 78997 80170 258888 230165 658226 669541 210157 208960 269178 271143 312785 306829 326581 327029 342834 347138 323288 358742 706208 742700 523791 437282 286292 281689 324933 324694 342952 345813 349898 355173 392116 389649 617873 650119 41.25 67.6 2
13:17:46 2023-09-28 320936 322301 86585 84853 125676 129099 128037 127665 94369 92315 99778 103861 121385 125891 347895 372756 1014629 998837 367078 379711 114523 104254 111680 113964 126281 122517 116015 117235 80647 82191 265831 236448 667733 677269 214778 213029 272798 275428 320192 311006 331525 333888 347470 353586 327194 364308 716212 748314 536250 441354 292803 286768 333947 331224 347147 354144 357464 360407 393369 394004 635789 660318 41.25 67.6 2
13:17:47 2023-09-28 333894 329506 85711 86171 129208 134511 130711 130363 92824 93431 102314 103225 124150 124948 356921 385545 1023317 1011828 374962 390061 117323 105599 116130 114527 133042 127317 120991 122846 82626 84944 282058 237154 690361 691261 218050 214884 278320 279761 324409 318927 336357 338637 353374 356372 333767 368269 733862 773002 540308 450813 295668 291925 335715 338091 353582 356364 362686 367603 403476 403588 638222 674877 41.25 67.6 2
13:17:48 2023-09-28 341812 338398 87050 85344 132382 136335 137406 136590 93488 95752 106743 106337 128205 128859 364834 396430 1047298 1035822 385140 400400 122120 105675 117987 119369 135585 134804 124335 124971 86060 84520 274846 240480 706135 704215 220979 219754 282099 285223 333734 325747 342519 344355 360740 364604 337532 373976 746491 784297 531411 460007 302152 297007 344518 344806 360979 365763 369249 369528 406043 409449 654546 687417 41.25 67.5 2
13:17:49 2023-09-28 345690 342303 88021 85578 134082 137744 139488 138854 94284 93939 104797 107162 129516 130056 368507 397025 1060401 1053764 388707 402159 122646 106389 119610 122277 137940 133502 126052 126698 86497 84794 276847 242769 705928 706212 222747 220475 285597 287055 335859 327755 342699 346991 361006 365655 337568 376245 752579 783235 557890 458056 304300 298849 345072 345321 360979 366738 369515 373342 408406 408910 662275 690826 41.25 67.5 2
13:17:50 2023-09-28 348326 346775 88182 86134 135585 139709 143799 143142 94411 96219 105604 108974 132006 131669 372883 402338 1074440 1049348 391952 408335 123106 107248 121497 120484 141949 135943 128582 129417 86903 85564 279353 247486 704428 715380 224914 223768 285766 288775 338824 327755 348852 348563 360553 365772 340712 376089 754635 800273 549775 460660 307779 299338 349572 348277 367151 369902 371371 376636 409877 414953 669918 695823 41.25 67.5 2
13:17:51 2023-09-28 354386 348657 88634 86101 136433 140197 141365 143682 94668 93903 106370 109233 128966 131761 374863 408335 1071913 1058542 394265 410069 123465 107289 124180 120815 142916 136673 129610 129597 87377 85647 277926 245742 718573 717156 225202 223768 287283 288775 336444 330420 347756 348563 362177 367834 339648 376245 756250 797871 549775 465013 306033 301162 350876 347443 363167 367542 372838 377281 408692 413785 662238 694799 41.25 67.5 2
13:17:52 2023-09-28 356035 352010 88763 86251 137589 143341 142782 141920 94732 96318 107271 111935 129292 134656 378596 406902 1082050 1075934 396825 411097 120430 107718 124960 122553 141039 138225 132728 132900 85566 86620 280420 246961 720473 719839 225837 223140 288093 291471 337732 331816 348322 350409 360553 367295 339326 375879 762687 795451 563993 466294 307779 301972 350697 350458 364048 369637 372656 376140 412403 411321 664484 701793 41.25 67.5 2
13:17:53 2023-09-28 353589 355007 88950 86192 138366 143629 143943 142968 95023 96352 107815 112113 130120 134914 381457 407508 1091484 1075971 395140 413270 120513 107974 125152 122990 142088 139055 132913 129722 85630 86952 281314 248254 716071 720385 225837 222711 289158 288775 340555 331816 347792 351524 363048 367834 337260 376619 765691 793495 543594 459575 306676 303106 349854 350674 363237 370109 371714 375608 412113 413494 675365 703095 41.25 67.5 2
13:17:54 2023-09-28 359789 356333 89076 86988 138336 140895 144441 144326 95087 94429 108247 112825 131067 135762 384891 412470 1102295 1081343 400082 417990 120678 108848 125465 124533 142420 140748 129787 132141 85906 87557 282959 248936 719275 727332 227757 225348 288870 292675 341347 332536 350836 349473 363048 369911 339469 378311 765654 802686 551128 466403 309101 301867 353965 351699 366113 370074 369551 376587 414912 413462 677556 703941 41.25 67.5 2
13:17:55 2023-09-28 360134 358889 89382 87088 139363 141388 145585 144828 95119 94332 108647 113004 131380 132295 385218 417611 1102295 1078911 396601 419172 121518 109101 122948 124652 143668 143284 131029 132481 86205 87861 282959 249919 725151 731718 227596 223400 288535 290172 342983 333834 347242 349617 361023 367843 339611 378154 765924 801971 557890 467174 310195 303409 355505 353870 364841 371218 372874 377154 414660 414405 678623 708542 41.25 67.5 2
13:17:56 2023-09-28 361672 360767 89808 87655 139952 142174 146091 145534 95640 94556 109249 110469 132469 132779 387265 419847 1101946 1085202 403308 418055 122180 109216 123920 125389 145169 144614 132330 133164 86441 88198 284887 250871 726584 734756 228133 223434 289009 290432 342983 333834 348291 349653 362177 368685 338624 378459 765960 804316 559501 467873 310049 303959 354135 354370 364876 371738 373438 377757 414912 414697 680626 708162 41.25 67.5 2
13:17:57 2023-09-28 364125 362234 90071 87961 142925 143199 147697 146826 96062 94684 109788 110767 133068 134564 391713 423993 1109976 1090662 403749 421326 123018 109991 124994 126374 145815 144790 133616 134475 87499 88751 284887 252504 729586 740892 226139 224786 290771 291725 344923 335759 349379 351488 363264 369530 340126 376920 772716 806972 561386 470200 312176 305351 357992 355766 366310 374284 374724 378290 414840 414989 685998 713242 41.25 67.5 2
13:17:58 2023-09-28 365083 366859 90380 88267 143364 143897 148524 147850 96325 94877 110160 111079 133754 134729 393488 426356 1111127 1092850 403050 423849 123117 110397 125614 127001 147127 141300 134087 134982 87683 89121 284887 254041 729651 742357 226173 225517 290701 292206 343471 334525 350436 351807 363264 370083 340676 377185 774911 809290 561386 468516 312841 305890 356592 355250 367664 374605 375740 378434 418585 413947 683729 714130 41.25 67.5 2
13:17:59 2023-09-28 369244 368365 90798 88820 141047 145103 151977 151325 96487 95168 110977 112064 134883 135870 395400 429080 1121933 1103714 409172 428275 124562 111268 126689 128423 147895 143624 135437 136382 88544 89807 285791 255554 736704 743678 228643 226059 292137 293850 345578 334561 354166 354219 364689 369871 342528 382900 781763 818710 562757 471537 315741 309397 358029 356964 369812 377584 375136 378362 417580 418064 692845 722555 41.25 67.5 2
13:18:00 2023-09-28 372252 370042 91274 89129 141782 146117 150164 150515 96949 95621 111508 112687 135329 136316 396659 429756 1127667 1107721 412259 427627 124648 113617 126933 128938 148101 144296 135787 137599 88666 90434 285791 257551 729179 742590 228803 226287 292582 296031 346306 336040 353666 355820 365487 370118 341708 380679 781870 811410 564128 468589 313666 308116 356592 357968 372086 376599 377414 378398 417580 418937 694881 720184 41.25 67.5 2
13:18:01 2023-09-28 375076 372185 91848 89877 142522 147209 149322 149263 97114 96503 112111 113690 136122 137767 401492 429080 1138066 1116232 413502 431555 125746 114193 128233 129949 149870 145505 137329 138215 89505 90847 291003 259754 739891 748701 229499 228156 294122 295722 350472 340564 353521 356249 367547 374137 342600 378429 788521 818381 573317 478395 315741 310677 359793 359373 369993 376634 381185 381797 418825 418937 693858 724419 41.25 67.5 2
13:18:02 2023-09-28 374089 373332 92329 89910 143617 147447 150622 149709 97478 96471 112910 114035 137175 138046 401940 431681 1137714 1119000 413502 433043 126403 114227 129085 131898 148495 145541 138194 138890 89816 91256 290248 256612 748603 750409 229550 227764 296246 296807 348751 342534 354739 356391 366622 374614 345876 378429 788828 820351 573317 477530 315137 310060 360988 360857 373666 376564 378456 382731 422374 420563 691595 729611 41.25 67.5 2
13:18:03 2023-09-28 375869 377165 92870 90268 144649 148134 151735 150123 97914 96503 115114 114035 137591 137802 404814 436771 1136907 1127134 416974 432971 127105 114488 129368 132407 149783 146106 138869 141425 90443 91701 290248 258283 750263 752051 231378 227729 296038 297789 349278 342293 355853 357466 367174 372933 346365 380679 793101 832311 566005 477530 315726 311002 360988 362935 374337 377723 378492 382987 423293 424002 694585 731872 41.25 67.5 2
13:18:04 2023-09-28 381922 378784 93089 90885 144888 149347 152499 151711 98145 97230 115607 114828 140544 139395 408041 435671 1137714 1124137 422011 436198 127872 115012 130627 129424 150681 148362 141876 142410 90950 92369 303130 259834 753313 758479 230462 230254 296872 300429 351997 345311 355889 357501 370020 374649 343308 380679 792788 842092 571406 485242 319238 311698 365899 363339 375283 378747 378420 387499 422446 423930 698940 732549 41.25 67.5 2
13:18:05 2023-09-28 381963 379051 93711 90819 146371 149452 153624 152060 98546 97263 116275 115032 141166 139361 410572 444954 1134488 1125531 423736 438090 128118 112406 131062 129865 151199 148551 142160 142683 91426 94103 293229 258235 757498 762839 231576 230254 297500 302181 351925 342884 357983 359373 370020 374315 347765 383869 792711 838410 577486 479569 320435 313307 363211 363961 378329 382908 378565 387060 423005 425313 709249 733592 41.25 67.5 2
13:18:06 2023-09-28 382862 381931 95625 91871 146847 153173 154223 153744 98924 97862 116217 116045 141731 141464 411456 444304 1152928 1128246 422048 441182 129430 112902 133850 131169 152524 150153 139052 140934 91845 94627 295551 263327 759998 768172 231973 230684 297738 299139 356498 346705 361043 359917 372077 378925 347592 384920 797174 836447 580266 483099 322256 313850 367160 365233 377459 383375 380634 386686 425203 426256 713870 739931 41.25 67.5 2
13:18:07 2023-09-28 385055 383330 95895 92191 147810 149455 155186 154274 99221 98029 116530 116431 141998 141670 413341 449622 1158673 1134230 423498 441696 131460 113368 134328 131993 153190 152614 140459 141391 92421 94824 298275 264109 764316 765928 234154 230648 297703 300541 353874 343303 359099 363998 369871 375452 344306 386544 801784 834129 577486 487294 320889 315478 365433 364685 376591 384632 385514 385834 427072 422796 706130 742186 41.25 67.5 2
13:18:08 2023-09-28 392239 386865 96192 92574 148672 151301 156260 155341 99287 98365 113791 116886 139428 142600 417105 444934 1157067 1145758 431179 444823 132345 114616 135001 132977 154214 151598 142426 143039 93157 93398 308719 265383 768834 767725 233317 232706 300488 304281 357509 346831 358235 363484 373243 376572 346942 384611 801748 851197 576096 490290 321651 315766 369113 366075 381150 384362 382827 387448 427977 427885 710330 741631 41.25 67.5 2
13:18:09 2023-09-28 387912 387804 96430 94496 151773 151098 157054 155809 99901 98326 114179 117161 140104 144478 419615 454620 1152928 1140841 432329 446506 132306 114682 135172 133524 155104 151847 141895 143774 93227 95352 297371 264670 768626 772820 234154 232053 298677 303865 355187 348747 362695 364512 372127 375452 347501 386209 805923 844458 581656 486172 322140 315903 369085 367922 380933 387930 385294 387303 426963 427743 720936 745360 41.25 67.5 2
13:18:10 2023-09-28 392044 391658 96560 94856 151773 152072 157274 156575 99802 98669 114179 117992 140363 145400 420914 450998 1165453 1140804 427353 448197 132621 115414 131800 134069 155281 150127 142821 143733 93559 95651 299194 267307 762067 775081 233424 232706 300495 301526 358768 347568 360582 363484 372162 379769 347465 387642 807127 843230 580266 486208 324138 316416 368557 369763 381689 386172 384586 387411 429049 427957 722622 749325 41.25 67.5 2
13:18:11 2023-09-28 390004 389875 96867 95029 148640 152808 158492 157361 100210 98599 114970 118060 141712 145400 422361 452809 1171331 1162726 433631 449478 130201 115833 133427 134635 157011 151670 143778 144300 95470 93591 298403 266928 782431 772820 234851 232543 301747 305258 357689 350481 362695 366110 374150 380620 349388 388321 811754 855428 579208 492215 324321 319641 371986 368435 381730 387088 387434 391484 427077 431056 713870 750391 41.25 67.5 2
13:18:12 2023-09-28 394186 391657 94793 95481 148614 153547 161598 160757 100210 98801 115487 118454 141763 142398 423628 451787 1169633 1155712 432547 452283 131364 116219 134344 135109 157750 152124 144143 144658 95635 93782 301030 267112 774733 779554 234851 231984 301445 304828 360430 351898 364675 363847 376089 380598 351758 386754 810596 854778 581656 488974 324739 318370 372095 369835 384364 387736 387157 392103 429049 433016 723465 750749 41.25 67.5 2
13:18:13 2023-09-28 394769 394670 95140 95522 149832 154326 160006 161269 102343 99309 116019 121202 142716 143358 427448 462015 1180588 1161524 432511 454905 131132 116835 134742 136350 160619 153982 144912 145911 95969 94262 301948 270556 779570 785945 236847 233361 303177 305616 360866 351150 366748 367364 374293 381025 349603 387479 817488 849723 584436 493863 324595 320825 373183 373052 382379 390462 387542 391476 431614 431123 721249 756347 41.25 67.5 2
13:18:14 2023-09-28 395634 396763 95057 95891 150727 155074 162062 161826 102376 99478 116406 121471 142947 144291 428804 457250 1186327 1167791 431187 455907 131956 117517 135311 136765 160724 153739 145759 146731 96236 94647 302903 270042 778072 781213 236179 232053 305173 304828 363053 354889 365005 366955 374471 382953 351830 386790 819266 856406 588398 494989 327378 320860 372620 373579 385590 388576 390748 391811 432768 435393 723099 757755 41.25 67.5 2
13:18:15 2023-09-28 400441 397079 95608 95916 151980 155143 160012 161705 102791 99445 117185 121438 144142 144257 429962 465486 1176369 1161927 440126 457987 132693 117980 136209 137269 158380 154699 147326 147758 94418 95162 304702 268653 783476 789841 236847 233418 304959 309142 360902 353707 368491 367543 378392 380331 351276 390664 818105 859128 595445 493480 328646 321835 373226 372788 384400 392430 387506 394512 429995 439365 730378 757512 41.25 67.6 2
13:18:16 2023-09-28 401656 400894 95445 96324 151942 156122 159502 159519 102617 99888 117104 122062 143873 145506 430639 464108 1188927 1163257 437160 457786 132760 118159 136268 138084 158447 155780 146778 148066 96638 95648 304756 272977 778772 791973 234851 233487 304779 306766 363233 354889 368230 366403 377823 384677 351510 391518 820826 859517 588258 492985 330512 322669 375300 374003 387679 392252 389916 394292 436149 439474 733159 762170 41.25 67.6 2
13:18:17 2023-09-28 401474 401272 95637 96316 152220 156653 160523 160155 101252 99990 117496 122180 144644 145300 431389 465984 1195521 1173695 441008 459360 132635 118671 136058 140637 158414 156310 146434 148582 96539 95975 302866 273713 778203 788164 237350 233418 305639 308756 364324 354388 366928 369835 378428 384677 350409 387443 822436 856406 591217 498470 328646 324514 374382 375306 387603 391223 390706 395705 435705 433427 724429 763324 41.25 67.6 2
13:18:18 2023-09-28 403081 401120 96611 96383 153735 156941 162103 160063 103137 99990 118038 122011 145485 145537 435271 471520 1184185 1171110 441489 459904 133788 118830 137554 140785 160037 156345 148493 150983 94740 96007 307457 270531 795713 795034 235545 234688 305854 311557 365110 355894 370063 369655 378961 382739 351397 391952 823345 861564 594035 497840 330512 324550 377661 375965 386713 394714 391019 395130 432421 435393 734673 761054 41.25 67.5 2
13:18:19 2023-09-28 403651 403014 96587 94303 153271 157390 161586 161088 103037 100195 118004 119361 144875 146317 437192 469062 1192969 1173695 441449 462651 133788 119267 137554 141050 160293 157324 148493 151298 94836 96631 308552 274562 785856 797728 237350 234208 306825 308561 365235 355339 368932 369799 378428 385760 351866 392098 825462 861632 592626 496430 330980 324816 374417 375869 387948 393472 389843 395108 436766 437315 740265 767032 41.25 67.6 2
13:18:20 2023-09-28 410296 404847 96949 94568 154296 158548 162510 161671 103208 100436 118433 122587 145922 146964 440521 468329 1199217 1183007 448425 464032 134503 119901 137974 140069 161407 158136 149552 150078 95290 97062 307457 275340 789346 794899 237854 235519 306897 307988 365456 356445 368491 369677 382256 385653 353929 387443 825462 874303 599618 500732 332392 323471 378374 376434 391595 394714 390430 395723 436766 436171 737990 767257 41.25 67.5 2
13:18:21 2023-09-28 410695 406088 97010 94559 154334 159103 162657 162434 103208 100539 118665 119599 146568 147238 440452 477155 1195521 1176184 450544 465345 134259 120219 137862 141812 161096 158709 149399 149171 95095 97160 307189 276514 783432 797890 235545 235694 306969 307988 367731 356159 368081 369799 378720 385032 351866 391544 826669 863869 594035 501032 333811 324239 378691 378632 390106 395827 390910 399091 439024 435289 744309 768909 41.25 67.5 2
13:18:22 2023-09-28 405835 408131 97309 94809 154940 161780 163144 162561 103241 100711 118864 120039 146942 147719 446540 478003 1208211 1186365 447991 463278 135139 120303 138986 142044 161646 158967 150162 149205 95486 97259 308463 276514 799162 797890 238934 234769 306969 308923 368803 355873 367234 372833 378120 385337 351830 389744 827321 868878 598189 504507 331450 326654 378943 378848 391042 395104 393456 395723 437951 436834 731412 770222 41.25 67.5 2
13:18:23 2023-09-28 411635 408390 97805 94937 155401 162077 163770 162777 103450 100711 119296 119761 149663 147994 441620 480852 1198991 1183723 453245 465343 135581 120943 139673 142346 162648 159636 149017 150131 95682 97691 310316 276906 793671 804776 238934 235002 306969 310366 368588 357269 372438 372615 380884 387666 351722 392025 828906 866205 603906 501331 332293 324816 379015 378848 390766 396650 392235 396425 438567 436798 744946 774292 41.25 67.6 2
13:18:24 2023-09-28 409937 409133 97801 95070 156047 162566 164227 163788 103488 100850 119262 120398 149975 148650 441620 481532 1213406 1192323 448805 466689 135863 121146 140021 142579 163022 162445 149184 150614 96234 98025 312293 276377 797652 802356 237741 234932 309142 309825 369619 357448 368341 372432 378685 385337 351830 390919 832160 870356 599618 506694 332392 325637 379015 381566 391872 395827 395485 396317 439256 438063 735157 774324 41.25 67.5 2
13:18:25 2023-09-28 414010 409678 98307 95255 157098 162865 165053 163788 101314 100884 120063 120513 150322 148546 445907 481175 1203874 1190623 455368 468809 136214 123337 140560 140052 163727 162779 150458 150997 97192 98467 313229 278210 805099 808129 237434 236048 308669 311640 369253 358418 369560 374144 382096 385302 353603 393760 830231 870725 596854 503683 335238 326970 382546 382142 391872 395819 393419 399622 439256 436798 747136 774200 41.25 67.6 2
13:18:26 2023-09-28 411936 412268 98279 95616 156875 158971 165353 164726 103593 101126 119896 121252 148506 149659 446963 483315 1217431 1194554 450827 468881 136505 123406 140757 140538 163796 162964 150593 151165 96925 98529 310316 277688 800299 807058 239884 235659 307861 310838 369988 358598 369524 373585 379853 385302 351866 392098 835850 872274 585304 507413 332059 329202 381786 382734 392909 396943 395655 396281 440422 438679 737732 776879 41.25 67.6 2
13:18:27 2023-09-28 414552 413431 98644 95684 157827 158937 166686 164726 103836 100884 120500 121104 150879 148928 449611 487703 1208323 1194060 457317 472636 137231 124025 141349 140993 165136 159332 151043 152290 97490 98665 313096 276377 804141 811648 237741 236495 309142 312767 369952 359716 372030 372990 385248 384997 353929 394192 832123 870388 598263 505223 333573 325409 384170 382682 392426 396514 395522 400543 439256 436513 747136 777027 41.25 67.5 2
13:18:28 2023-09-28 413690 414777 98644 96104 157823 160123 166418 165705 103769 101474 120500 121683 150669 150184 450887 486945 1222665 1196253 452145 473049 137368 123646 143645 141526 165344 163520 151144 152140 97522 98763 311243 279437 804382 809145 238514 236023 308363 311783 370024 359680 371469 377336 383301 387903 353639 393136 839377 875056 603906 509942 334286 327538 381910 383224 392426 395231 396926 401083 440458 439234 740088 779276 41.25 67.6 2
13:18:29 2023-09-28 413983 414709 99130 96100 160826 159902 166989 165671 103803 101230 120905 121683 147245 150380 450310 482600 1220930 1210943 455692 473798 137762 123852 143820 141059 165841 163484 151631 152140 97722 98796 311243 277688 808340 807058 238549 236415 307861 313207 369916 360875 369596 375306 384079 385032 355971 392135 837072 882013 605336 510287 333609 325707 382650 381872 392092 395231 396585 400826 436651 439404 741676 777064 41.25 67.5 2
13:18:30 2023-09-28 414777 417785 98747 96436 160817 160926 166989 166505 103836 101578 120905 122250 147574 153705 450244 490609 1223969 1201370 450611 475586 137949 124128 144153 141974 166409 160959 151980 153156 97889 99516 311243 280873 806719 814924 238945 236545 309626 311711 372570 360623 372702 375690 383192 387062 353929 393876 839229 876747 598263 509854 333338 328210 383356 384310 390921 396444 397634 399340 441881 438063 740554 780531 41.25 67.5 2
13:18:31 2023-09-28 414813 417459 99358 96564 161182 160781 167808 166505 104013 101542 121345 122283 148251 150887 453021 485503 1224684 1214083 455874 473555 138310 124335 144324 141874 166875 161104 152643 153156 98056 99441 316970 279437 819272 809145 239254 236388 308363 314856 370024 363711 372883 375905 382703 385337 353639 393319 839451 883296 596854 510159 333645 327185 383259 382682 395494 399189 397625 402100 437808 440571 744314 779164 41.25 67.6 2
13:18:32 2023-09-28 417305 419410 99358 96793 161217 161163 167808 166994 103870 101578 121345 122736 148522 153930 453328 490123 1230176 1207227 457317 478436 138514 121222 144693 142740 167108 162070 152896 154009 98326 99957 315099 281958 811806 815070 238884 236223 310095 314900 373698 360551 371796 375605 384424 387674 353893 392135 842530 880597 602477 510556 333645 329168 384442 382795 393266 396514 394947 399941 441953 439117 746261 783724 41.25 67.6 2
13:18:33 2023-09-28 420206 417665 99528 96798 161482 161965 171084 167474 103936 101578 121668 122484 148998 151381 456151 487053 1224875 1215422 460273 474591 138851 124404 144632 142501 167342 161654 153032 153932 98425 99953 312709 281163 809116 810899 238514 236874 308398 313756 372906 363980 371759 375869 383312 387903 356329 391843 841690 886723 598263 514316 336244 328263 386353 383730 394302 397591 396387 401787 439256 440355 751281 780495 41.25 67.6 2
13:18:34 2023-09-28 421973 420149 99703 97120 161700 162921 168869 167908 101667 101831 121649 123159 149273 154544 457340 492887 1240719 1214360 459389 477787 138306 121419 144834 143655 167342 162953 153135 155212 98257 100501 318022 285242 800771 815648 238514 236423 310237 311818 373248 363065 372883 375306 382703 389448 353639 392098 843761 883005 605336 511758 335641 330838 383356 382146 395701 398849 395225 396461 439623 440352 749335 784043 41.25 67.5 2
13:18:35 2023-09-28 426790 421227 99728 97257 161887 162477 171395 170505 104046 101756 121753 123055 149409 152021 458129 487125 1226687 1214120 463334 477823 141011 124715 144976 143393 169968 162727 153663 154927 98491 100191 314486 282902 813391 816273 239884 237679 309626 313612 373962 365774 372702 376268 383170 387498 354171 391748 838583 889809 603906 511031 337414 328671 383295 381842 396889 400812 396645 401182 438661 440387 754140 782821 41.25 67.6 2
13:18:36 2023-09-28 423930 420823 99732 97432 161852 162884 171395 170968 104080 101578 121753 123258 149509 153223 458778 493066 1230176 1203343 460058 479869 141011 121586 144962 143998 169849 163214 153663 155001 98491 100673 315099 285720 805281 820625 237041 237384 311215 311854 372654 363980 374879 373026 383301 388868 355468 393319 842494 879453 606765 507141 336700 330487 384170 382987 394481 402190 397978 401518 441318 441430 756209 786162 41.25 67.5 2
13:18:37 2023-09-28 428006 422702 100070 97456 158531 163032 171536 170968 104113 102000 122127 123324 149989 150732 458210 491303 1230176 1217274 459588 481770 139758 122088 142310 143825 166596 163180 154802 155575 99206 100678 318309 284875 814047 819704 237776 237191 310708 313756 374756 365179 375181 374181 383277 387674 358754 394361 842530 891049 605336 509506 337212 329738 384139 383224 395701 402472 396705 401219 437951 442138 758581 784007 41.25 67.5 2
13:18:38 2023-09-28 427643 423822 99907 97797 158430 163589 171465 167317 104080 102316 122042 123390 150022 150942 457852 494492 1236671 1206591 459369 481763 141507 122088 142080 144397 170465 163318 154691 156000 99101 100846 316035 285720 811218 825393 237811 236423 312197 313207 372915 362874 376355 374181 381025 388832 355720 396005 847845 880428 598334 508856 335532 331597 385532 385399 394302 402895 399756 399941 441223 439736 754177 787169 41.25 67.6 2
13:18:39 2023-09-28 428615 423858 100275 97761 159037 163441 168330 167747 101613 102185 122329 123938 150611 150908 459503 494090 1231814 1217865 463993 482676 141975 121920 143647 144158 167823 163352 155087 155831 99373 101055 316970 285315 820026 824372 237811 236990 310962 313756 373170 365059 376889 375042 382703 385946 354774 395420 843527 887162 606720 504643 337212 330701 384985 383224 393891 402190 395225 401219 436549 441408 758996 784043 41.25 67.5 2
13:18:40 2023-09-28 423894 424120 100107 97932 159037 163624 167831 167848 104147 104059 124578 124018 150471 152046 459647 496031 1239422 1215021 460384 482530 141739 122256 142873 144898 167292 164036 155190 156470 99474 101125 317087 286126 819596 825393 239041 238354 311912 315125 375552 365010 376742 377158 381953 387569 355898 395554 848671 874217 611053 511758 335641 331597 386627 383023 392163 400990 400325 400891 440279 440404 750795 788548 41.25 67.6 2
13:18:41 2023-09-28 422491 426668 100107 97932 159545 163589 168747 167616 104147 102006 124613 123933 150538 151665 459719 493760 1239422 1230443 462676 482894 142005 122088 143337 144594 167856 164070 155835 156252 99714 100985 316803 284508 824736 820661 239325 236058 310744 314352 371539 366515 375181 378474 383312 386216 353639 393355 847196 890474 615509 515535 336700 330773 386794 383023 395701 398849 396520 403321 439041 441850 751282 787169 41.25 67.5 2
13:18:42 2023-09-28 423894 425021 100585 98124 159578 163693 168898 168414 104291 102282 124769 124137 151021 151943 463046 501604 1244261 1220708 462950 484605 141924 123204 143769 144991 168720 165148 155736 156981 99716 101405 319972 286940 817168 825247 239148 236423 311652 314454 374368 362260 373903 377459 382131 388832 351938 392135 848634 884291 612609 515170 336736 331238 385021 385940 395701 399760 396448 401219 444598 441047 751579 790869 41.25 67.5 2
13:18:43 2023-09-28 427612 427423 100484 97960 159612 163658 169435 167915 104147 101859 124717 123390 151473 151801 464429 499687 1238512 1226945 468513 484006 142079 122425 143846 144658 168355 164632 156087 156976 99816 101405 316001 286126 817193 820661 237811 237609 310744 314388 373212 364191 373447 375605 384498 387674 353144 390919 846266 897354 603906 517259 338979 330362 385491 384029 396817 400776 396558 402246 441079 442312 758996 786254 41.25 67.6 2
13:18:44 2023-09-28 428968 427636 100377 98161 159540 164971 168864 169368 104147 104059 123119 124346 151304 154598 464174 495995 1252185 1227670 462639 487087 138491 123237 144168 144897 168923 164897 156517 157237 100096 101405 334962 285739 818617 824809 237847 236178 313337 314233 372096 365286 375181 376470 381566 386521 353923 392135 847968 894849 606765 513238 335677 332819 386178 382450 396574 401272 396592 401182 438639 442138 751467 787368 41.25 67.5 2
13:18:45 2023-09-28 431220 427827 100726 98161 160335 164561 169704 168949 104214 104059 124978 124374 151473 152433 466586 496103 1233207 1220671 466375 482493 142540 122425 144338 145178 169343 164747 156954 157086 100192 101265 320916 285518 828826 828496 237811 236494 311439 315419 374190 366008 377046 375726 382561 387666 354857 394324 845446 886723 607122 510556 337487 330773 387648 386493 393748 401272 395818 403643 440566 438701 760117 788548 41.25 67.5 2
13:18:46 2023-09-28 433186 430151 100695 98301 160532 164572 169905 169418 101740 102141 125484 124446 151960 152539 467247 499036 1241453 1226073 469215 484982 142307 123540 144509 145837 169358 165497 156736 157635 100192 101719 321861 288302 820652 827736 237610 236990 311215 314712 375818 366421 376052 374217 383277 387368 354242 391806 846266 893735 609624 510593 338719 331274 387725 382450 396925 403394 394947 401255 437987 441850 763334 787962 41.25 67.5 2
13:18:47 2023-09-28 435167 429130 100825 98492 160430 165540 169939 170058 104180 104165 124925 124903 151507 153418 467615 501993 1245127 1220745 462914 485395 142454 123573 144545 145431 169525 166016 156999 158262 100301 101897 318436 287464 820284 832644 238742 235918 312055 314311 374333 363936 377424 377603 380990 387569 354967 395067 847968 883296 613733 512692 337144 332783 385635 384784 393891 402190 396556 401219 441259 439189 755145 790906 41.25 67.5 2
13:18:48 2023-09-28 428640 431139 101105 98501 161113 165240 170041 169486 101836 104198 125169 124784 152238 153171 469274 499001 1247509 1237117 470474 485395 142610 123829 144338 145840 169763 165959 157173 157855 100364 101719 320711 286790 822947 826564 238584 236459 311776 315708 376351 364738 374048 378171 384462 386521 354967 391530 846734 897574 608194 516449 338500 330451 387475 386493 396745 399617 398055 403174 439641 441692 756209 790794 41.25 67.5 2
13:18:49 2023-09-28 431250 430450 101006 98501 161113 165505 170548 169906 101766 104126 125169 124784 152272 153205 469090 504828 1257266 1231282 464953 486765 139176 124170 145047 146140 169862 166388 157173 160549 100364 103658 319972 290273 820350 828911 237776 236423 313695 313243 375578 366314 375181 376470 380990 388903 353144 391552 850444 896304 608194 515170 337762 333288 383295 383058 396961 401343 396448 399658 440926 440387 755757 792065 41.25 67.5 2
13:18:50 2023-09-28 435398 430450 101072 98501 161113 165656 170548 169789 104242 104021 125291 124579 152272 153205 467199 500393 1241453 1227818 470312 486494 140081 123540 145313 145773 170101 165497 158126 157635 100881 103448 321861 286177 829628 833380 237811 236459 311688 315708 372131 367082 377203 378063 383063 387666 354894 394361 848634 892203 611053 511930 338573 331740 387957 383902 394204 403110 398621 404252 438424 441408 762216 790608 41.25 67.5 2
13:18:51 2023-09-28 433783 432507 101287 98902 161492 165667 170988 169990 101793 102141 125765 124856 152872 153350 471946 504617 1245127 1229991 471760 486801 139502 124323 145009 146587 170067 166599 157763 158962 100811 103763 325520 288175 822882 829118 237041 237191 311688 315191 374404 367008 375181 375078 383312 387097 353109 389780 848671 899984 615509 513712 339199 331507 386794 384243 399280 403394 394078 402107 438661 440458 765613 792975 41.25 67.5 2
13:18:53 2023-09-28 437719 433070 101101 98694 161113 166339 170548 170955 104247 104126 125413 125023 152415 153982 468625 504792 1248668 1223349 466821 489772 138968 124356 144808 146860 170033 166564 157648 158962 100819 102426 321507 290847 828268 836930 237670 235953 313444 315387 375315 365144 377424 376434 380990 387710 354716 394361 851685 887272 612885 512113 337212 332987 385455 385397 394517 403677 396556 400579 441629 441516 758874 793263 41.25 67.5 2
13:18:54 2023-09-28 430266 432813 101345 98694 161396 165832 171091 170633 104247 104198 125378 125056 152517 153734 468697 501993 1250683 1239200 471650 489772 139690 124151 145450 146277 170574 166564 158237 160619 100915 103658 321647 286714 828873 828532 238919 235894 311215 315744 373248 365322 375218 378258 383312 385372 354465 391821 849842 897574 611053 516599 337762 330451 387704 387042 396322 399827 398621 403460 438911 441958 757765 792723 41.25 67.5 2
13:18:55 2023-09-28 432840 433219 101303 99035 161629 166304 171328 170836 101740 104237 125553 125402 153008 154162 468661 509589 1264767 1240093 467396 491779 140135 124666 145541 147611 170945 167428 158275 158892 100847 104089 321861 291501 822618 834224 237670 236353 313588 313684 374368 367231 375301 377302 380687 387674 355720 390882 854817 899836 606765 515901 337176 333794 385527 383058 396925 402154 396520 399904 439256 441705 758027 795276 41.25 67.5 2
13:18:56 2023-09-28 438089 435570 101419 98829 161654 166572 171482 170936 101772 104309 125588 125282 153114 154162 471384 504622 1245090 1231320 468602 491194 140600 124356 145752 146791 171116 166762 160632 160584 101261 103625 325874 287459 834772 838118 237741 236223 311907 315383 372915 364191 377166 378408 385241 387557 354284 393173 850480 894738 611053 513455 338536 332050 387849 385290 394517 403074 395818 403350 442957 440679 764380 793153 41.25 67.5 2
13:18:57 2023-09-28 436357 436556 101601 99110 162451 166443 172010 171343 101824 102354 126010 125268 153399 154059 472645 510421 1251332 1233529 473771 492309 140401 124905 145855 146924 171082 167604 158310 157142 101093 104165 320361 288595 830068 833970 237006 236423 311215 314460 375194 367231 375145 375006 383277 386791 355468 389671 847968 897582 608194 513638 339199 331655 387303 383866 399280 403677 396926 402071 441748 440387 767827 793190 41.25 67.5 2
13:18:58 2023-09-28 440278 436507 101353 99379 161624 167143 171601 171211 101677 104343 125588 125642 153501 154695 472827 509414 1254237 1229567 469251 492694 140180 124766 145481 147304 171116 167604 160562 157208 101025 102782 324938 290999 830783 841694 237670 235554 312968 315611 375878 365144 377886 377531 380954 387368 353893 393876 854028 889188 613912 513602 337689 333758 385599 387591 394481 403677 396556 400543 441223 440059 761026 797820 41.25 67.5 2
13:18:59 2023-09-28 437975 437706 101952 98801 162734 165806 172251 170599 101931 102141 125903 124990 153962 153734 475282 512432 1246490 1232498 476944 493391 141035 124800 145855 146993 171151 168025 160562 157776 101228 104046 321724 288581 830401 840675 237373 236023 310202 315672 375493 364156 375722 376434 384427 387062 351758 391471 847968 888214 608194 515901 339680 329702 387921 387136 396623 403074 396645 402999 441989 441718 770012 797254 41.25 67.5 2
13:19:00 2023-09-28 437396 436021 101552 98862 162180 167143 172730 171602 101772 104270 125833 125729 153535 154453 474238 513986 1264767 1241016 473902 494606 140501 125111 145649 147886 171014 168392 158496 158347 101093 104521 326148 293676 819186 834561 237373 236248 313993 313207 376658 366937 374048 378408 380884 388832 354716 387479 855460 902524 620094 518102 338193 333523 385256 385326 396997 402154 395818 401369 440566 440352 760488 797820 41.25 67.5 2
13:19:01 2023-09-28 441858 436339 101701 98900 162451 166910 172010 171449 101804 104237 125868 125608 153535 154695 475655 505080 1252222 1237117 473065 493740 141055 124766 146261 147509 172088 167639 161074 157242 101261 104190 320711 291532 846563 837922 237006 236023 311688 314764 373212 366128 377688 375306 384696 387285 354712 392990 853506 894480 606720 513455 338573 332297 387777 384569 395073 403677 395225 401750 437951 439865 768286 794917 41.25 67.5 2
13:19:02 2023-09-28 436357 439298 102055 98895 163267 166970 173074 171481 102059 102425 122898 125508 154356 154660 476931 512373 1257578 1240925 477657 494090 140828 125006 146296 147745 171661 168145 160849 158414 101295 104598 323749 291084 836649 834561 236841 236423 312218 315191 375458 366093 373748 375306 382703 385911 351866 387407 850444 902177 614059 518102 339680 331238 387921 385940 399280 402472 396645 402071 440566 440423 768361 796687 41.25 67.5 2
13:19:03 2023-09-28 443114 436740 101767 98932 162695 167448 172286 171995 101900 104270 125903 125815 154030 154729 477858 514022 1254310 1230443 468566 492851 140828 125212 146125 150207 171696 168723 160779 158414 101612 104329 325520 292796 829468 845291 237469 235519 313444 314311 376214 365950 377849 377122 383338 387333 351830 392135 855423 889641 606720 514367 337414 333758 386450 385361 394338 403677 396520 399904 439005 439440 762179 798956 41.25 67.5 2
13:19:04 2023-09-28 441435 437893 102082 99205 163641 167153 173352 171211 101856 104203 122862 125508 154527 154522 478468 514058 1248668 1233529 479804 495344 141133 125212 145855 147712 171661 168723 160891 158919 101295 104290 323749 292693 830152 842535 237006 236874 310273 313910 377189 364994 375749 374253 383008 387639 351227 390294 851685 890474 608194 516449 339680 331202 386758 387136 396259 402190 395471 400543 442169 441371 770194 798956 41.25 67.5 2
13:19:05 2023-09-28 440526 439081 101872 98932 162700 167448 172251 171995 101740 102458 125868 125849 154278 154764 477790 514058 1267718 1244036 471775 496824 140955 125525 146158 148127 172139 168818 157338 158852 101615 104589 325891 294509 840476 836930 237006 234967 313004 312517 375493 367778 374879 376398 382146 386956 354465 387479 856674 900193 615509 517735 337726 333794 385563 384172 396961 401307 396448 398740 437951 442030 759659 797820 41.25 67.5 2
13:19:06 2023-09-28 441818 438795 102047 98937 162734 167682 172800 172029 101842 104165 125991 125849 154278 155476 478807 510565 1251570 1238879 475559 494047 141522 125212 146261 147507 172277 168723 156904 159009 101784 104257 321724 290254 832700 843729 236841 235460 310273 315744 375194 364156 376319 376170 383085 387285 351222 391217 852826 893469 611053 516597 338609 330522 387849 386956 394929 402472 396926 402999 441570 439440 768770 797820 41.25 67.5 2
13:19:07 2023-09-28 455077 440467 101867 99375 163245 167705 173074 172131 101888 102709 126291 126043 154424 155485 479827 511974 1252185 1239650 475486 492887 141089 125178 146296 148334 172036 168960 157188 158919 101959 104363 323749 290903 835602 844925 236841 234967 310237 315744 375493 364156 376052 375869 382739 385302 350697 389744 850407 891067 607658 516633 339199 329738 388029 387409 395387 402508 396645 402392 440350 440059 771108 797820 41.25 67.5 2
13:19:08 2023-09-28 440081 439050 102047 99516 163255 167917 173231 172337 101798 104270 125973 126177 154561 155480 477566 516826 1263567 1241881 475522 495080 141522 125539 146261 148056 172243 169078 161024 159427 101643 104502 324203 295051 828992 839234 239205 234863 312968 313064 376515 367417 374697 376255 382796 387533 351830 389740 857890 900193 611053 518728 337397 333758 387175 384784 396637 401058 395261 396461 438710 441813 761100 796523 41.25 67.5 2
13:19:09 2023-09-28 441293 441205 102223 99651 163458 167846 173317 172337 101761 104304 126114 126237 154888 155697 477602 518352 1268962 1245962 476233 495850 141089 125625 146330 150345 172312 171829 157856 159460 101889 104536 328073 296334 834400 838893 236806 234932 311841 313243 376937 367525 375181 376470 378755 387639 351866 390683 857890 900866 614059 516563 338719 333794 385913 384784 396961 401272 394669 398704 438710 440092 762756 797124 41.25 67.5 2
13:19:10 2023-09-28 444462 441854 102117 99443 163285 167917 173352 172337 101868 104448 126061 126177 155031 155515 477710 510920 1250683 1241903 478577 497955 142502 125838 147078 147952 173274 169161 158831 159325 102174 104589 324203 291423 842363 845524 238596 234932 311215 315527 374333 364994 376355 375605 381524 386847 350697 390331 851685 893735 615341 516267 338719 331238 388029 385397 394481 403413 394947 402392 439113 439404 768373 797820 41.25 67.5 2
13:19:11 2023-09-28 444800 441381 102188 99541 163281 168383 173248 172372 101761 104304 126096 126264 155060 155515 477710 510992 1257914 1239200 478853 495116 141545 125539 147012 150311 173378 171793 158393 159173 101993 104324 327526 291775 842578 846124 236274 234932 310273 315744 374404 364738 376355 375869 382131 385760 349639 389744 851722 894701 616959 516633 338719 330737 388029 387100 394517 403110 394078 402429 440602 439440 770012 799338 41.25 67.5 2
13:19:12 2023-09-28 441711 441678 102192 99549 163661 168211 173662 173525 102059 102709 123064 126338 154613 155988 480340 522774 1268696 1246851 476981 495886 141522 125659 146261 148480 172929 172347 158107 159970 101889 104714 324663 296251 829169 840675 236310 234932 311907 313168 377792 367008 374048 375905 380385 387097 351469 387062 857890 900193 611232 518096 338719 333257 385292 385397 396961 401307 394947 396461 440337 440317 764454 799496 41.25 67.5 2
13:19:13 2023-09-28 446811 446673 102188 99545 163805 167912 173386 172887 101862 104304 126184 126264 155095 155662 477746 512468 1257914 1243679 479124 495886 141774 125625 147012 150555 173222 169338 158426 159427 102168 104502 327526 291981 839964 850299 238697 234758 310166 315600 374261 364631 375842 375726 382561 386503 349639 389671 852929 893721 609624 517735 338719 330701 388029 386555 395993 402931 394633 402429 439113 437813 769465 797725 41.25 67.5 2
13:19:14 2023-09-28 447018 439629 102257 99749 163701 168619 173905 173162 101749 104448 123064 126298 155423 156127 480449 513190 1257914 1244607 478866 495886 141872 125659 147251 150485 173412 172105 158788 159460 102310 104536 330477 291981 850024 847325 235910 234570 310237 315744 374404 364191 376319 375869 382131 385760 349639 387479 852929 893735 609624 516633 338719 330737 388029 387409 394517 402508 394114 402107 438969 439095 769753 797688 41.25 67.5 2
13:19:15 2023-09-28 444374 441710 102188 99578 163551 168388 173940 173438 101900 104376 126184 126298 155310 155766 481649 520687 1272713 1246416 476761 495706 142305 125872 147488 148574 173636 169673 158865 159902 102070 104903 326844 296040 834861 843095 236274 234570 313147 314939 375793 367525 374048 375869 378385 384764 351722 387335 856442 902815 616959 517329 337212 333794 385635 384208 396925 401307 396448 396497 438389 442030 759949 798893 41.25 67.5 2
13:19:16 2023-09-28 445322 445281 102184 99578 163813 168563 174095 173438 101798 104448 126219 126506 155453 156533 481917 521456 1272750 1249080 475932 498510 141906 125867 147286 150624 173654 172105 158932 159494 102239 104714 327797 295346 836398 843132 235910 234000 313147 312885 374404 367267 374085 375869 381177 384192 351794 387062 857048 902851 615509 517865 336700 333794 387339 384208 396889 401343 399767 398777 436865 441408 758838 797725 41.25 67.5 2
13:19:17 2023-09-28 447309 443688 102188 99599 163844 167917 174182 173230 102059 102782 123234 126459 155423 156166 483208 520042 1254966 1244186 481973 498801 141913 125954 146975 148782 173378 170030 160543 159936 102276 104714 328751 294369 835448 847973 235545 234535 309298 315191 376622 365059 375181 375341 381863 385337 348586 387407 852695 893735 616959 516563 339680 329738 387648 387718 395665 401343 394645 400579 442169 439440 774210 800063 41.25 67.5 2
13:19:18 2023-09-28 446590 445596 102184 99607 163848 171280 173975 173438 101793 104338 122979 126506 155595 156271 483013 516862 1275500 1248446 475186 498801 142305 125867 147385 148471 174209 172105 159219 159641 102452 104714 324203 293744 841830 846495 239205 234000 310966 315305 374261 366314 374733 377991 383338 385653 350553 387371 857282 902851 613733 522543 338107 331704 388029 385361 396889 400111 398905 401219 436687 439046 761063 797124 41.25 67.5 2
13:19:19 2023-09-28 444755 445191 102437 99778 163710 168860 174165 173473 101830 104410 126219 126715 155595 156672 483245 517075 1268962 1257504 484906 500175 142016 125867 147104 148833 173966 172418 158932 160225 102310 104748 325638 294723 842149 843132 235545 234932 310055 314454 375493 366421 372620 373990 380990 384192 349675 387092 855423 906528 612609 519672 339680 331507 387957 385397 397034 401272 395241 400579 438639 440427 768523 799338 41.25 67.5 2
13:19:20 2023-09-28 449482 444328 102188 99915 163844 171435 174217 173714 101836 104270 126289 126506 155561 156162 483354 522957 1263530 1237117 477694 500773 142164 126288 147488 149164 173792 172760 159228 160413 102208 102282 326844 296186 834625 850448 235875 233418 312197 313469 375843 366457 376889 375869 378685 384764 349388 389599 857084 892203 612482 516633 337212 333528 386758 385940 393338 401343 396448 398740 439064 436834 765613 801235 41.25 67.5 2
13:19:21 2023-09-28 450266 446611 102192 99878 163529 171867 173869 174304 101856 104516 126078 126782 155595 157175 484833 519919 1268061 1246416 477731 501810 142305 126108 147385 149170 174400 172489 159329 160481 102452 102248 324663 295839 848910 848009 236274 233487 309954 313446 375529 364191 374085 376542 378720 384192 347536 387335 857084 896304 616959 520849 337201 331776 387375 387718 394517 400076 395225 401406 441259 438134 762253 802446 41.25 67.5 2
13:19:22 2023-09-28 448463 447273 102476 99753 164637 171520 174495 173749 102123 102567 123458 126479 155994 156097 486701 519776 1266890 1249896 484602 501664 141978 126108 147420 150903 173653 170629 159338 160481 102452 104782 328751 295346 842031 848528 236847 234174 312268 313756 374368 367597 375749 373919 379817 383086 351794 387371 855938 900193 618409 516267 338719 331776 387375 383023 395701 403677 395802 398777 435320 437813 774333 797688 41.25 67.5 2
13:19:23 2023-09-28 445829 445644 102330 99890 164374 171591 174217 173905 101761 104482 126289 126749 155595 156603 486011 523036 1268962 1247523 477580 503231 142016 126491 146997 149478 173447 172838 158932 161028 102206 105028 327797 297663 830173 847214 238191 234326 310966 315124 378216 366865 373074 375762 382526 386921 349496 387605 858905 901503 612609 521057 338463 332369 385256 385940 396997 400709 396926 396317 438424 440081 765613 802446 41.25 67.5 2
13:19:24 2023-09-28 447309 448122 102476 99855 164609 169097 174391 174130 101819 104448 123064 126749 155595 157037 486861 525886 1270872 1248446 477616 502742 142264 126108 147766 150938 174243 172368 159329 161053 102452 104815 326844 296239 856266 845524 237182 233453 312197 311854 375529 367561 373748 374253 378160 384227 350697 385052 857121 904805 614059 518169 337249 333794 385635 384208 396961 401343 395261 396425 436651 441408 762216 800100 41.25 67.5 2
13:19:25 2023-09-28 450864 445684 102476 99923 164374 171591 174530 174304 101920 104376 123064 126661 155595 156702 486971 518388 1257641 1244644 484628 501810 142295 126638 147832 147512 174208 168274 159372 160926 102526 102379 333159 296607 857897 853362 237350 234500 309732 314419 378023 364852 374999 375234 380990 385266 347465 389503 856674 893735 624507 517293 339680 329738 386758 387682 395037 401307 394256 399304 438969 438715 774296 802373 41.25 67.5 2
13:19:26 2023-09-28 448133 449070 102756 99512 165131 168388 175578 173699 102186 102533 123400 126473 156355 156271 487662 526556 1259703 1239200 486075 503231 142016 126108 148287 149652 174209 173045 159405 161028 102452 104994 330961 297875 837675 851653 236179 234174 310708 313133 377189 365286 374012 372990 378685 385337 350956 386137 856674 894738 614059 517694 339680 331476 386142 387409 395351 401272 394292 398704 440957 438099 774759 802410 41.25 67.5 2
13:19:27 2023-09-28 447784 446974 102192 100159 163813 172178 174182 174582 101989 102709 123434 127181 156004 157145 487169 522254 1279965 1257119 478188 503122 142790 126041 148249 149164 175044 170389 160290 160635 102845 104859 327526 295346 848255 848343 238022 232019 310708 314712 374034 366386 374012 377000 381177 384641 349567 385866 857890 906728 615509 521181 336663 331740 387957 384172 396899 399724 395261 399941 436273 439404 762142 800063 41.25 67.5 2
13:19:28 2023-09-28 449776 449702 102759 100233 164603 172143 174896 174983 101804 104554 123064 127134 155595 157480 488354 519081 1272750 1263141 484591 503231 142430 126142 147973 151219 174556 172731 159507 160737 102594 104960 333279 296186 845253 847325 237182 233487 309732 314676 375194 365322 372285 375006 380954 385760 348514 386507 857282 906647 615680 521993 339439 330469 387921 385361 396889 399444 394608 399941 440264 440427 770370 802300 41.25 67.5 2
13:19:29 2023-09-28 453546 449812 102756 99953 164728 169335 175315 174373 102059 102567 123434 126648 156464 156812 486350 528674 1267160 1240645 482539 501814 142710 126599 147973 151394 174521 172838 159948 161028 102708 104994 330961 296865 835952 854712 236513 233093 312126 312731 376322 365286 376016 373847 379033 384470 347501 387335 857890 893359 619859 516633 337451 333252 385563 385326 394168 403110 396926 396317 437951 436477 768523 802446 41.25 67.5 2
13:19:30 2023-09-28 447164 450979 102476 100061 164867 171867 175210 174582 101931 104448 123197 126749 156246 156812 486544 521054 1269034 1259296 487183 501425 142606 126706 147922 149861 175044 169389 160102 161149 102808 102368 328751 297029 844033 848528 236847 234139 309767 313720 375458 367296 372176 376268 378685 385760 349076 386507 857780 901474 612609 518096 339199 330737 387612 385361 396961 401307 394608 398740 436687 439117 772491 801235 41.25 67.5 2
13:19:31 2023-09-28 448784 450659 102756 100020 165392 171831 175613 174304 102122 102638 123519 126681 156187 156812 486616 523036 1269864 1252111 485293 501814 142694 126525 148438 151252 175324 172802 159948 161028 102594 104917 328751 295543 848237 852897 236680 233418 310273 313684 374034 367489 375749 373847 378685 384677 349639 386173 857890 901503 618409 516633 338479 331740 387303 383023 394481 403394 395802 398704 433995 438099 774759 800063 41.25 67.5 2
13:19:32 2023-09-28 447504 449680 102467 100057 164867 171937 175088 174617 101900 102709 123552 127073 156828 157330 490090 529085 1274387 1253538 483690 506091 141936 126808 147697 151498 174243 169457 160040 161821 102879 102508 328751 296376 837324 851690 237249 233314 310273 313720 377756 365286 372321 377872 381177 385302 346942 386233 857084 902140 620094 521993 338240 331740 385292 387682 396889 399813 396364 396389 439292 439404 765539 804802 41.25 67.5 2
13:19:33 2023-09-28 449139 450969 102467 100359 165131 172058 175333 175140 101824 104482 123282 127005 156603 157320 486616 528846 1276406 1252074 481445 503300 142464 126525 148214 151323 174922 172838 159982 161251 102594 105028 331321 297428 838990 848454 236847 232053 312162 311783 375194 366973 372920 374181 378997 385760 349603 386544 860840 909448 614059 519269 336663 333288 385292 383058 395377 400673 396926 396317 434980 440225 765083 806388 41.25 67.5 2
13:19:34 2023-09-28 462075 452050 102756 100166 165292 167432 175473 174966 101920 102709 123519 127100 159030 157215 486652 519919 1266890 1251309 483222 501850 142497 126916 148144 151218 175202 172838 160238 161028 102594 102377 328470 295346 863934 855318 236680 233059 308398 314712 374368 363900 374048 374146 379817 384101 346141 388929 855423 897245 608194 517694 337086 329738 388029 386555 394481 401272 395241 400260 438603 435865 774759 802410 41.25 67.5 2
13:19:35 2023-09-28 459268 451016 102936 100119 165281 172058 175648 175140 101856 104482 123349 127134 159030 157575 486616 528103 1280987 1257504 481354 504081 142769 126525 149430 149861 175394 169423 160803 161183 103022 102464 328751 296077 848870 852150 236847 234019 311617 313207 374297 366421 373447 375726 378961 384335 348550 386544 859549 906417 615509 518902 335677 333252 387921 383866 395701 400673 394947 396461 437383 437469 764463 802410 41.25 67.5 2
13:19:36 2023-09-28 451471 450539 102340 100365 164598 168144 174530 175736 101697 104588 123367 127418 156246 158086 486652 523000 1278228 1261309 483913 501850 142497 126700 148249 151323 175516 172980 160349 161028 102879 104888 330657 295056 848596 847973 236847 232053 308363 314454 374333 366158 371759 375306 378685 383526 347465 385376 857618 906610 623036 522843 338240 329702 387957 384208 395665 398534 394645 399340 435967 438715 769465 801235 41.25 67.5 2
13:19:37 2023-09-28 456857 451016 104572 100094 165127 172178 175490 175175 101793 104376 123704 127073 156831 157837 491834 531409 1270730 1245962 482357 504454 142692 126808 148455 151498 175359 169526 160238 161603 102919 102529 329704 297392 842261 857139 236179 234514 311764 311854 375493 365322 375713 374146 378767 385760 346942 386173 859586 893735 613912 516633 336700 332783 385599 385326 393302 402508 396926 396353 436651 436762 770012 804802 41.25 67.5 2
13:19:38 2023-09-28 455974 450620 102467 100262 164901 172249 175333 175578 101761 104516 123315 127377 158919 157865 489478 528784 1272750 1252036 482575 504081 142497 126734 148249 151252 175359 169526 160494 161543 102594 102470 331923 296901 845530 852897 236179 232019 310020 312767 376622 364156 369632 374181 379033 385760 345101 385376 858941 901250 620094 522399 337212 331704 386485 387100 395665 398849 395802 396389 439292 438464 768361 806776 41.25 67.5 2
13:19:39 2023-09-28 454228 452260 102756 100124 165669 167432 176034 174986 102129 102638 123652 126715 159251 157175 490971 527409 1273481 1253855 486112 504081 143828 126142 149079 149338 175885 172838 161007 161028 102808 102368 333279 296031 853088 854712 234851 232019 309767 313168 373177 365322 374879 373026 379033 382344 350063 387367 857890 900538 616959 517735 337762 332248 386722 383023 394517 402472 394645 396425 433671 438063 774833 800063 41.25 67.5 2
13:19:40 2023-09-28 456243 451161 104678 100090 165466 172214 176052 175140 101894 104448 123467 127100 159064 157575 490971 523144 1270872 1252111 486149 504081 142993 126525 148872 151288 175885 172873 160895 161028 103093 104994 330359 294641 853356 857139 234851 232019 311776 313791 373212 363900 374048 373026 379033 380884 345414 387642 856674 897060 608194 519540 338193 330219 387813 385218 392020 400531 394462 402201 439243 435559 771906 802446 41.25 67.5 2
13:19:41 2023-09-28 451692 453727 104576 100124 165396 172178 175648 175175 101894 104448 123780 127208 159099 157575 490971 531977 1280039 1257504 481822 504864 142967 126700 149221 147512 175762 169526 160527 161577 102808 102432 331923 297825 851541 852293 236179 231984 311688 311783 374368 366973 372883 373585 377859 384407 347536 385376 861405 908013 623036 519672 335677 332783 385599 385363 395701 400076 396926 396317 434030 437469 765045 802446 41.25 67.5 2
13:19:42 2023-09-28 454204 451161 104538 100124 165427 172058 175683 175140 101900 104304 123349 127283 157194 157620 493235 527555 1263290 1249933 490304 504648 142824 127018 148144 147919 175481 170065 160494 161611 103055 102645 329704 297356 845456 855841 234851 233059 308257 313243 376658 364191 372920 373026 378685 385760 345379 386544 857282 898040 623036 520687 339199 330838 386485 386519 393891 400673 392235 396389 437951 435147 777625 804802 41.25 67.5 2
13:19:43 2023-09-28 466214 453708 104751 100094 165993 171973 176245 174617 102059 104198 123652 126749 159390 157317 491702 532049 1268061 1245530 486593 507598 142728 126977 148284 147614 175359 170099 160494 162121 102879 102593 330961 300563 841950 858338 234851 232053 310237 311310 376622 365030 372920 374144 378767 385760 346141 385413 857084 892425 623036 516633 337762 331776 385292 385055 394204 402508 394013 395130 436651 436762 776618 805687 41.25 67.5 2
13:19:44 2023-09-28 457993 454960 102756 100157 165327 168720 175508 175595 102129 104815 123400 127554 159140 158378 491665 525732 1282499 1266816 487529 504864 142765 126734 148556 147715 175639 169526 160527 161543 102879 102464 330657 296483 844239 851690 234851 232019 308327 313243 374966 365030 369560 373061 378385 383526 345899 383636 857890 907928 615680 522806 338479 329471 387375 384208 396574 398255 392271 396425 435285 438063 770231 802446 41.25 67.5 2
13:19:45 2023-09-28 450120 454996 104572 100258 165697 172249 176210 175578 101824 104448 123434 127377 159133 158121 492507 527291 1276406 1265014 489419 504972 143094 126734 148315 147614 176008 170099 160527 161577 102879 102459 327172 297104 851336 852897 234851 232053 308398 313823 374404 365871 369596 371910 379033 383526 345379 383019 857890 908851 611053 522171 338463 332684 386614 384911 396709 399933 392089 400377 437710 439297 774759 802446 41.25 67.5 2
13:19:46 2023-09-28 457316 454675 102400 100305 165138 168220 175648 176263 101798 104516 123585 127445 159099 158378 492086 528882 1275500 1250258 483295 504936 143094 126856 148315 147512 175639 170065 160784 161577 102879 102529 327655 297140 845842 855740 236179 236447 309334 311818 375493 363100 369632 374217 378997 383526 349868 386544 858941 897282 618622 521993 335677 330737 385599 385397 392092 398255 395802 396317 436615 434034 765576 807093 41.25 67.5 2
13:19:47 2023-09-28 453491 454425 104682 99948 166028 172049 176615 175053 101931 104093 123500 126897 157339 157585 493646 530282 1274387 1257392 488914 504756 143287 126808 149044 151427 176131 172980 160750 161611 102879 102721 341547 297428 855646 855805 234851 236519 311335 311854 373212 366164 374048 371945 379033 382041 347501 386544 857890 901503 609624 516633 336921 330737 386758 382450 392990 401307 393734 396353 435534 434948 776521 801840 41.25 67.5 2
13:19:48 2023-09-28 458221 454746 104606 100090 165843 172240 176267 175613 101850 104304 123619 127167 159390 157755 493260 525775 1272750 1255715 487602 504972 143685 126613 149289 151252 176377 173030 161332 161431 103165 104989 329704 296483 856111 857089 234851 236519 311335 313243 372951 364191 374048 372990 379033 380617 345379 387092 857890 901539 609624 516563 337493 330737 387993 383902 392092 400111 394013 400998 436457 434176 776618 804665 41.25 67.5 2
13:19:49 2023-09-28 453361 456284 102747 100191 165549 168453 176316 175595 101963 104636 124052 127432 159320 158378 493975 532085 1280039 1259021 486112 507901 142531 126977 148488 148021 175661 170641 160494 162354 102879 102684 334913 301524 844062 854106 234851 236447 309298 310802 376658 366421 369632 373061 378428 385489 345379 383055 862054 905446 612609 521218 336700 331274 383295 385946 395701 398884 394013 396867 435285 438063 769790 804802 41.25 67.5 2
13:19:50 2023-09-28 456207 454343 104597 100291 165847 172220 176245 175736 101830 102709 123467 127167 159355 158121 493939 532121 1285653 1259296 482881 507865 143490 126734 148696 147411 176131 169594 161041 161577 102879 102529 332885 297140 849517 854712 234851 232543 310020 311818 372951 365358 372321 374181 376690 382076 345899 384214 859622 907151 611053 521800 336194 331489 386614 385127 394374 399337 396534 398807 435357 435865 764417 802483 41.25 67.5 2
13:19:51 2023-09-28 456280 453599 104712 99995 166379 172058 176739 175210 101862 104410 123552 127242 159355 157755 495062 532013 1266261 1250258 489455 509374 143094 126977 148419 147919 175639 170641 160561 162095 102879 102613 333251 300272 854265 860844 233989 236447 309732 310802 375829 364191 372285 373088 377859 384677 344341 384214 858334 892461 625978 516633 335861 331740 384139 384784 393302 401343 393105 396867 435356 436114 774796 805946 41.25 67.5 2
13:19:52 2023-09-28 454360 456284 104576 100266 165083 169904 175613 175981 101836 104338 123349 127615 157339 158575 494769 529158 1283686 1268621 491811 507720 143094 127018 148799 147715 176131 170099 161041 162095 103022 102625 334962 297140 846025 852897 234851 234019 310012 311854 374966 364774 369488 371945 379033 382380 344341 382173 855800 908605 621565 522436 337762 329702 386485 384172 395737 398569 391608 396389 441409 437791 772491 802483 41.25 67.5 2
13:19:53 2023-09-28 452857 454557 104606 100295 165847 172285 176492 175455 101761 104304 123533 127377 159424 157900 495449 528939 1276406 1265014 491259 507901 142993 126977 149046 147817 176131 170099 160895 161982 103022 102561 336128 297536 848491 855318 234520 231627 308112 312218 374368 366457 369596 373088 379033 382953 348541 381289 855837 909108 626305 522030 337762 329510 385635 384172 395423 398290 391921 396353 435058 436834 775512 806388 41.25 67.5 2
13:19:54 2023-09-28 461042 457253 102760 100166 165850 168453 176351 175841 101920 102709 123770 127317 159577 158267 495413 535204 1276295 1249970 486875 509411 143094 126977 148729 150427 176131 170198 161007 162129 103022 102722 332885 299599 848874 862635 234851 232706 310055 313360 374404 364227 373748 371945 376690 383526 344306 385960 858978 896304 615341 517735 333753 331740 384445 384208 394375 400990 395241 396940 433933 434176 770231 806819 41.25 67.5 2
13:19:55 2023-09-28 458943 454561 104572 100299 165466 168788 176122 176263 101804 104516 123843 127588 159390 158927 495449 531639 1277313 1257229 486875 509015 142995 126977 148488 147919 176118 170488 161041 162095 103022 102517 330359 297248 850019 857089 234851 232543 308363 311310 376057 364900 369524 373323 377895 383562 345388 383905 862704 897698 621565 522513 335898 330451 385149 388418 394654 397520 394109 398487 439865 436784 768882 807093 41.25 67.5 2
13:19:56 2023-09-28 458541 454526 104717 100128 166357 168220 176739 175736 101920 104415 124346 127174 159646 157865 496937 531567 1276406 1259296 490415 509338 143661 126910 149848 147512 176624 170065 161376 161577 103342 102619 333517 300357 854210 859554 234520 233034 308363 311747 372096 364994 373447 374144 378356 380562 345343 385340 859719 902400 627449 517918 337139 331542 386722 381842 391781 400076 392235 396317 433223 434034 777073 802410 41.25 67.5 2
13:19:57 2023-09-28 460899 458518 104789 100258 165993 168745 176739 176104 101894 104448 123737 127554 159577 158197 496856 529158 1272750 1259296 492824 509374 142883 127330 149430 148021 176131 170641 161264 162320 103165 102613 332885 300259 848357 862065 234851 232706 309542 313177 377152 366008 371614 375204 378889 382739 345450 384575 857780 899725 623036 518060 337506 329168 387921 384911 394096 398849 392235 396389 434030 436666 773624 804765 41.25 67.5 2
13:19:58 2023-09-28 457233 456558 104640 100258 165954 168487 176739 176104 101900 104448 123718 127432 159612 158342 496504 538274 1288396 1260413 486149 510926 143423 126977 149254 147715 176377 170099 161264 162095 103022 102587 331923 301504 856455 856531 234520 232053 311298 310802 376084 365322 369560 371874 375525 381167 345343 382654 861486 908013 612791 519636 333645 331704 385299 382414 393855 398849 395205 396830 433012 434983 767266 805813 41.25 67.5 2
13:19:59 2023-09-28 460200 458549 102760 100153 165819 168561 176598 176087 101926 102567 123770 127262 157741 158197 496856 529158 1268851 1257504 494469 510131 142667 127119 148660 148924 175569 170675 160691 162580 102879 102587 331923 300526 845037 861454 234332 233361 307360 310838 375458 363100 369560 372825 378997 383491 345632 383019 857282 897282 612066 518865 337689 327679 385563 385326 392092 400884 390394 396002 435896 434389 778837 805946 41.25 67.5 2
13:20:00 2023-09-28 458943 458842 104823 100159 166488 172451 176739 175700 101900 104304 123685 127344 159869 158378 497561 535924 1267160 1253893 493573 510889 143094 127153 148453 148752 176131 171184 161007 162580 102879 102651 334185 300733 849400 862065 233224 232706 308398 309860 375158 364191 369596 372561 376690 383526 345876 382982 857048 898558 614059 519577 337434 329452 385532 385218 392847 399898 390249 396719 438932 435254 780394 806964 41.25 67.5 2
13:20:01 2023-09-28 469538 457263 104644 100376 165819 168754 176492 176285 101824 104415 123533 127418 159501 158378 496856 535188 1289312 1263178 485351 510131 143423 126944 149254 147715 176624 170370 161522 162060 103165 102432 334810 297428 854353 857139 234851 231890 307861 312621 372060 364191 369596 373847 377787 380030 346637 382098 860803 906491 621565 519672 333573 331476 385599 381842 393266 398219 394608 395130 435230 434785 764996 804194 41.25 67.5 2
13:20:02 2023-09-28 458943 457267 104678 100262 165963 169056 176615 176509 101931 104376 123652 127344 159646 158272 496856 532049 1289286 1265014 486112 510528 143490 126977 148939 147919 176624 170488 161556 162095 103165 102721 334810 297140 855995 857052 234851 231890 310419 312481 375818 367082 369452 374039 377679 379888 346855 382223 862779 907940 614241 519636 335238 330737 385563 385363 393748 398534 395168 395130 432976 434034 764270 804194 41.25 67.5 2
13:20:03 2023-09-28 453585 457267 103075 100262 166532 172249 177111 175736 101931 104304 123567 127554 159646 158378 497914 535924 1268962 1257504 493806 512011 142731 127276 149430 148924 176131 170912 161041 162874 103022 102684 334185 302702 846309 863287 233060 232870 308398 309860 375493 364156 369560 372561 376690 383455 345388 382405 857890 898846 621565 518499 337726 328706 383295 385326 392127 398813 389843 396830 435320 434141 780951 806833 41.25 67.5 2
13:20:04 2023-09-28 459356 460182 102752 100480 165288 169256 176069 176721 101862 102709 123737 127595 159688 158892 497289 530445 1289275 1268621 486765 510926 143423 127153 149426 147919 176624 170488 161556 162129 103486 102517 335773 297464 855330 855805 234851 232053 307360 311818 372096 364156 369524 373585 377823 379994 345876 381828 859549 907371 621565 522733 333645 329702 386722 382379 393266 396479 394608 395723 433210 434176 765539 802446 41.25 67.5 2
13:20:05 2023-09-28 458943 457952 104500 100249 165692 168788 176210 176509 101772 104482 123467 127765 159355 159123 497561 528846 1282007 1268740 492511 512104 142993 127242 149254 147919 176377 170488 161264 162494 103093 102561 336254 299890 864597 856531 234154 232379 308706 311783 373177 363900 368377 373880 378731 380598 345632 380715 857084 906610 611053 524850 336135 328919 386578 385127 394654 396303 392016 398807 432867 434034 770012 802410 41.25 67.5 2
13:20:06 2023-09-28 461291 457232 104678 100269 165896 168487 176351 176263 101824 104270 123837 127296 159904 158126 495557 537513 1277957 1252036 486185 512011 143541 127153 148835 147919 176377 170641 161298 162614 103093 102678 336615 301061 853781 863287 234685 231367 308327 310584 374105 364494 371759 372990 375525 381203 342925 385069 860840 893735 615341 518102 333645 329773 383259 383023 392426 398849 394013 396267 435534 439676 771108 805946 41.25 67.5 2
13:20:07 2023-09-28 462750 458669 104572 100597 165963 169324 176492 176757 101804 104448 123533 127853 159501 158927 495557 536375 1280079 1257655 489024 512373 143094 127364 148453 148991 176131 171184 161298 162580 103165 102651 330300 300272 868581 860199 234154 232053 310199 312233 377419 365490 369047 374144 376510 382739 342708 381377 862779 899762 612609 523919 333681 329417 384679 385326 394096 396444 392198 396548 437510 432820 765428 807093 41.25 67.5 2
13:20:08 2023-09-28 460641 458305 104755 100297 166372 168487 176739 175981 101798 104126 123685 127134 159681 158342 495594 530445 1276406 1258399 489382 510926 143490 126944 149182 147715 179024 170335 161556 162095 103165 102432 330703 297104 859995 865092 233460 232053 307146 311818 374226 362556 369632 373616 376690 378896 344901 383019 857084 902566 608194 518102 336152 329204 386722 381539 390921 398884 391608 398143 432903 431609 778837 806964 41.25 67.5 2
13:20:09 2023-09-28 459394 461378 102974 100472 165854 168745 176633 176686 101963 102709 123922 127418 159834 158892 495594 537809 1285514 1261346 489382 512373 142993 127398 148974 149060 176501 171184 161264 162648 103093 103003 334185 303488 845724 857089 233460 231728 308327 308923 374368 365322 369488 373880 375560 383222 345876 378465 860840 904129 618622 522806 336194 329204 382650 384208 394481 396479 391885 395705 435285 434537 770012 807093 41.25 67.5 2
13:20:10 2023-09-28 458294 459845 104644 100266 166492 168784 176797 176263 101868 104448 123737 127554 159681 158634 499219 539018 1282007 1261346 486593 513099 143651 127187 149254 148719 176377 170675 161298 162614 103093 102722 335156 302843 848993 857089 233424 231728 311065 308887 373212 365286 369192 373616 374137 380884 343308 378501 862133 901474 620094 522543 335919 330951 384987 384310 393159 397520 392053 395250 432723 434643 767191 805946 41.25 67.5 2
13:20:11 2023-09-28 459620 459310 104644 100157 165998 168788 176739 176263 101868 104270 123619 127418 159646 158378 495666 537513 1268962 1255715 494542 513099 142993 127364 148976 149263 176131 171219 161041 162648 102950 102722 334185 302550 846948 864511 231973 232053 307396 310616 374368 365738 369488 369871 375560 382041 342925 380679 857084 898209 620094 517329 336700 328671 383223 384520 391781 398569 387542 395705 434030 432820 779285 807093 41.25 67.5 2
13:20:12 2023-09-28 460954 459310 104857 100053 166764 172285 177235 175736 101920 104059 123989 126749 159973 157865 495666 537809 1279130 1248446 489024 510382 142993 127364 149219 148719 176377 170912 161556 162648 103093 102581 335156 302573 854138 864511 233424 230684 310455 312048 376204 366008 371614 374144 374293 380456 344683 384391 861553 895487 616959 518102 333645 329773 385225 382916 390921 398849 392162 394512 435620 435090 773857 807093 41.25 67.5 2
13:20:13 2023-09-28 457645 460030 104644 100233 166662 168487 176739 176263 101830 104232 123737 127377 157779 158634 495702 532121 1279130 1265014 495323 512373 142790 127242 148731 147919 176430 170675 161386 162648 103165 102684 336128 301097 857593 862065 232673 231890 306931 309896 372654 365286 369524 372036 376124 380030 345876 378357 857890 907964 610616 518133 336188 328440 384409 381842 393891 400318 387578 396548 433106 435126 778310 806964 41.25 67.5 2
13:20:14 2023-09-28 461554 460172 104751 100094 166567 168788 176739 176263 101729 104165 123752 127134 159716 158378 495738 532121 1279130 1259480 491606 513099 143457 126944 149743 148858 177368 171012 162127 162374 103452 102549 337687 299074 861964 865738 232518 231189 309324 312934 373698 361978 369596 372825 375945 377697 342816 382135 857048 902566 611053 518102 333717 328706 385563 383224 389755 398255 390706 396830 432258 439603 777073 804092 41.25 67.5 2
13:20:15 2023-09-28 459594 460066 104572 100299 165998 168637 176739 176356 101772 104376 123619 127588 159716 158927 495702 540873 1282007 1261309 490876 510813 143094 127424 148800 149094 176377 171184 161298 162648 103022 102716 333213 303482 847623 859554 232697 231367 308112 309130 373772 364774 368377 373088 373839 381203 350095 378357 861486 905446 609709 522106 336194 328919 384406 385127 393195 396338 390873 393697 435352 436784 769938 806519 41.25 67.5 2
13:20:16 2023-09-28 462404 460071 104606 100266 166383 168754 176739 176509 101798 104232 123685 127698 158360 158745 495702 532013 1269034 1260714 494618 510023 142883 126977 149743 148387 179024 171338 161556 162614 103093 102485 334810 301207 854397 865520 232697 231205 306969 310838 373212 363980 372438 372825 376725 379994 342262 381253 857890 897315 621565 518133 333717 327185 385599 383023 392390 396514 389843 395130 435534 433232 774210 805101 41.25 67.5 2
13:20:17 2023-09-28 459798 460066 104751 100266 166033 168788 176739 176633 101697 104232 124152 127554 159750 158892 499283 537018 1269034 1257229 495316 510813 142993 127364 149115 149094 176788 171219 161556 163022 103022 102645 334185 303703 846365 864908 231576 231403 307396 311166 376351 365749 371909 369691 374293 381061 342708 378357 858304 898772 621565 517731 336663 328440 382113 383058 394096 398113 387470 394475 436149 439438 778509 808204 41.25 67.5 2
13:20:18 2023-09-28 459809 459854 102476 100536 165457 169354 176245 179658 104247 104444 123315 127942 159501 159444 498275 532013 1282007 1270656 494506 513099 143027 126977 149289 148752 176624 170947 161590 162648 103165 102517 333848 300344 853474 857125 232498 231728 306969 309896 372096 363065 366682 372036 376690 378896 342852 377789 857084 909108 620094 522476 333753 328468 385021 381842 391781 394678 387614 396867 433205 432855 770194 805813 41.25 67.5 2
13:20:19 2023-09-28 458943 459890 104606 100295 166024 168813 176739 176509 101709 104304 123500 127588 159716 159218 498578 532121 1278265 1266938 496019 510100 143027 127276 149254 148686 176554 171592 161902 162929 103380 102716 336856 301841 851799 861954 231795 231748 308669 310406 372618 365030 368377 369907 375560 378826 345632 377185 857890 909284 621565 521883 336462 327715 384409 381878 393302 396479 387542 396267 433012 434176 774833 804802 41.25 67.5 2
13:20:20 2023-09-28 465506 460102 104504 100299 165959 169324 176615 176757 101709 104304 123415 127588 157339 158857 495738 538274 1282007 1260413 486629 510777 142827 127276 149115 149263 176131 171219 161332 162648 103165 102619 336615 302573 852150 862065 232697 230648 306825 309391 376351 364494 367234 373088 374400 380633 341468 380541 860231 898887 612609 523290 335715 328919 386208 384641 393538 396943 390873 395241 437356 436121 767642 808241 41.25 67.5 2
13:20:21 2023-09-28 463209 459913 104610 100197 166533 168754 177235 176263 101793 104093 123685 127167 158080 158272 498578 532049 1277313 1257729 493175 510777 143355 126977 148939 147919 176483 171065 161790 162614 103165 102491 336374 299256 856045 865738 232183 230684 306969 310873 373698 363723 369524 372036 376425 377732 341780 380715 857890 900193 601983 517329 333681 328210 385599 381272 391872 399189 389843 396867 432294 433016 774408 802483 41.25 67.5 2
13:20:22 2023-09-28 463973 460174 104601 100188 166411 168788 176739 176263 101709 104198 123567 127377 159716 158927 500061 537513 1268135 1257504 497538 512324 143094 127276 148453 148991 176377 171491 161186 163204 103022 102748 333848 303267 844793 864511 231252 231403 306969 309922 376351 364973 371380 369691 374328 380758 342118 378321 857817 898447 620094 521057 336152 327185 382113 383023 393502 396338 387470 394475 435534 439393 779285 808117 41.25 67.5 2
13:20:23 2023-09-28 459656 460179 104572 100295 166497 168671 176739 176356 101772 104270 123585 127466 159716 158781 498578 534878 1290237 1268777 490415 510777 143027 127336 149289 147919 179095 170675 161624 162535 103165 102485 333517 300599 859815 858338 233424 230451 306825 312662 373170 362810 367269 371614 375560 377169 342564 378393 858978 905885 620094 523547 332599 328480 384445 383224 390921 394127 391958 396548 432028 439365 765650 805813 41.25 67.5 2
13:20:24 2023-09-28 459845 462782 102476 100228 165928 169324 176457 176757 101677 104448 123467 127853 159834 159667 500025 532085 1281970 1272427 496722 511892 142993 127330 149254 148786 177049 171438 161868 163155 103452 102678 337100 301804 862386 862022 231759 231154 306644 312048 374226 363065 366646 369871 375525 378720 342780 379683 857048 909247 620333 523254 337599 326656 384103 384038 392092 394092 387506 395936 433007 432820 772454 804728 41.25 67.5 2
13:20:25 2023-09-28 466678 462782 102689 100266 166376 169290 176739 176757 101830 104237 124118 127520 159938 158892 500025 538567 1281933 1259021 490415 512288 142959 127364 149184 147919 177036 171065 161556 162614 103093 102619 336128 302629 850381 863899 232661 229897 306969 308887 372915 362953 367198 373616 373803 378861 340640 378429 861368 897574 620094 524035 334999 330370 385496 385399 391836 396943 390873 394255 435389 432227 768760 807093 41.25 67.5 2
13:20:26 2023-09-28 461549 460129 104721 100057 166787 168720 177732 176598 101900 104131 123718 127134 158360 158610 500890 537513 1280042 1261346 493806 512252 143789 126944 149952 147715 179345 170606 162107 162095 103452 102464 336128 300102 868111 866353 231937 230416 306969 310331 372643 363980 369488 369871 374400 376537 341744 378465 859719 902778 624507 517918 333609 327679 384373 382142 391872 396514 391027 395352 430401 432716 777036 802446 41.25 67.5 2
13:20:27 2023-09-28 466018 462420 104644 100224 166372 169047 176739 176633 101772 104237 123737 127310 159904 158857 500768 532085 1272713 1259480 498207 512252 142959 127452 149219 149230 176501 171457 161410 163101 103093 102754 340016 302843 866525 866967 231902 231134 306933 311827 376351 363798 371380 369691 375945 379853 341048 378285 857098 898736 610419 519600 335569 325743 384409 383058 392280 396303 387398 396548 435534 433016 779285 805798 41.25 67.5 2
13:20:28 2023-09-28 463580 462778 104721 100163 166492 171919 176739 176509 101778 104165 123619 127554 157779 158821 500768 537513 1290918 1268621 491112 512288 143355 127153 148939 148719 179345 171184 162073 162614 103165 102549 336374 301024 857952 860844 233025 229861 306969 309860 371764 363029 367269 373616 374400 376607 342467 378127 857084 907371 621565 523547 332293 327414 384409 382953 392426 394092 391019 395705 430935 433016 765576 805813 41.25 67.5 2
13:20:29 2023-09-28 464183 464086 102471 100287 165812 169324 176739 179748 104137 104448 123315 127942 159612 159926 500768 536339 1284740 1272464 497112 512288 143027 127242 149254 148021 177084 171592 162127 162894 103452 102818 336736 302305 861554 861410 231398 230471 306933 311606 374226 362775 366095 369835 374471 377592 341672 378422 857011 908569 618840 523808 333681 328468 384103 383224 391781 394057 387470 395705 431290 431719 771906 804765 41.25 67.5 2
13:20:30 2023-09-28 467706 463827 102614 100435 166376 168788 176739 176757 101746 104237 123552 127432 159938 158892 500768 538982 1281933 1259296 489419 513046 144399 127276 149653 149020 176624 171031 161590 162874 103165 102613 337100 303346 859709 866325 231973 229861 306969 310227 372096 362953 366940 373088 373279 377732 340162 378429 862097 898558 620094 524035 334761 330370 385496 385127 391246 396943 390873 394255 432831 432190 767642 806819 41.25 67.5 2
13:20:31 2023-09-28 459773 464086 102969 100228 165992 169056 177129 176757 101709 104270 123718 127554 158360 159125 504116 544408 1286430 1266667 492229 516382 142858 127615 149044 149196 176501 171730 161298 163396 103022 102888 344753 304345 844245 862065 231576 229861 306969 310286 373736 363065 366646 372000 372685 380030 342226 378570 860840 903847 624812 522806 333573 327679 383356 382987 392092 395231 387578 393287 435497 431574 769458 807093 41.25 67.5 2
13:20:32 2023-09-28 467775 463759 104576 100266 166532 168788 176739 176509 101772 104165 123737 127554 159973 158745 502811 535924 1275500 1261309 498097 513046 142959 127364 149115 149230 176624 171457 161590 162987 103342 102645 337100 302843 856956 866168 231541 230416 306717 312048 375818 363798 370853 369727 375417 378720 340533 380615 857780 898736 620094 518829 333609 325672 384409 382718 392426 396131 387470 395632 432976 432407 778472 806519 41.25 67.5 2
13:20:33 2023-09-28 459881 463149 104644 100262 166523 168822 176739 176757 101709 102533 123585 127344 159938 158892 500061 535780 1292863 1268621 490415 512288 143423 126944 149743 147919 179345 171184 162073 162614 103165 102555 335773 301061 865074 862065 232626 229148 306933 309825 372906 364494 367269 373088 374400 376012 341744 377185 859586 908013 618622 522733 331556 327414 384373 382682 392426 393472 390430 395072 430329 433016 767266 806388 41.25 67.5 2
13:20:34 2023-09-28 464689 464747 102471 100299 165963 169593 176615 179944 101670 104448 123315 127765 159681 159856 501550 535960 1285653 1274276 497501 513444 143423 127242 149551 148021 177049 171592 162127 162894 103452 102716 336735 302519 865101 861918 231038 230400 306897 311606 373698 364494 368230 369799 374975 378925 341156 378422 857048 909247 614209 523808 333681 325707 383295 383224 390921 395827 386889 395669 431614 439986 772454 804194 41.25 67.5 2
13:20:35 2023-09-28 468775 464091 104563 100262 166033 169056 176739 176757 101709 104165 123837 127554 156436 158927 501550 540193 1282007 1259296 491338 513806 143423 127364 149254 149230 179185 171491 162107 163135 103165 102645 340137 303488 852931 865738 231973 229183 306969 307988 372060 362953 366940 373347 372946 377433 339374 378393 862060 897310 612609 522543 334286 329682 384950 384310 390106 396664 390285 393104 432759 430908 767642 808117 41.25 67.5 2
13:20:36 2023-09-28 459917 464894 104576 100435 166028 171185 176739 176475 101645 104198 123533 127554 155960 159384 501295 543943 1285542 1266498 493696 513697 143490 127404 148799 151020 176624 171730 161351 163169 103022 102818 330703 305645 851294 863863 231216 229183 309105 309848 372096 363065 366682 369907 371535 378896 342503 378191 860194 903958 617151 522769 333067 327450 383085 381842 391506 394092 387542 392066 432976 439551 770012 806856 41.25 67.5 2
13:20:37 2023-09-28 468834 464743 104572 100262 166760 169056 177235 176633 101740 104093 123837 127554 160008 158927 503044 537513 1272787 1261346 499306 513046 143094 127364 148800 149230 176624 171730 161590 163396 103165 103003 333848 302550 851844 866205 231018 230451 305710 311166 375818 363798 370289 369655 374293 378420 339505 380038 857743 897097 613516 519232 336194 325637 383295 382414 391559 396871 386272 395388 432976 431834 780912 805946 41.25 67.5 2
13:20:38 2023-09-28 463609 463144 102755 100163 166416 168822 176739 176633 101746 104059 123500 127344 159938 158927 501550 536192 1291190 1270619 489382 513046 143490 127153 149287 148752 176854 171184 162073 162874 103165 102517 336379 300769 862067 862065 231937 229148 306933 309391 372643 363980 366167 372825 374400 375977 340676 376619 858941 906728 609709 523547 331556 326692 383295 382142 391872 392923 389880 395072 430293 432783 767266 805813 41.25 67.5 2
13:20:39 2023-09-28 464994 463403 102467 100295 165993 169745 176492 179944 104252 104376 123847 127942 159904 159926 503081 537893 1287480 1276762 498244 513842 143457 127364 149498 149163 177427 171557 161902 163042 103165 102684 337100 302770 874050 863177 231038 230077 306897 308887 373698 363980 368230 369799 374328 376607 340676 378154 858378 908605 620094 524364 333645 325707 383259 383224 392426 395270 387161 394512 430971 433016 771471 804765 41.25 67.5 2
13:20:40 2023-09-28 468821 465067 104572 100262 166532 168822 176739 176633 101772 104165 123837 127344 160008 158892 503916 541027 1284740 1257504 490110 513914 143423 127398 149254 148752 179095 171219 161590 162909 103342 102684 336128 303703 862552 865556 231576 228792 306969 307953 373962 360875 367234 372561 372127 376607 338588 378393 861450 897574 617865 522171 334286 330370 384406 384038 390106 396943 390285 393104 432078 430298 769901 807093 41.25 67.5 2
13:20:41 2023-09-28 462555 463407 104644 100258 166532 169290 176739 176757 101671 104165 123685 127554 155927 159419 503500 545590 1288322 1264865 494396 513770 143287 127527 149114 149196 176624 171457 161556 163169 103022 103029 344753 305681 852643 863287 231018 229148 309105 309848 372096 363065 366131 369871 371015 378296 341708 377350 862133 904805 617335 522806 334286 326692 382814 383224 390921 393782 387506 390887 432599 439365 770012 807093 41.25 67.5 2
13:20:42 2023-09-28 468948 465076 104572 100258 166523 169090 176739 176633 101824 104093 123619 127344 157999 158927 504223 537513 1272787 1261383 500371 513842 143145 127398 149483 149296 179060 171764 161590 163431 103165 102678 336735 303703 856832 868732 230497 229897 305352 310689 375286 362735 369989 369655 374293 378420 339266 379768 857743 898772 612247 519600 333681 327164 383295 381878 391282 395231 386272 395108 433187 432020 779211 805946 41.25 67.5 2
13:20:43 2023-09-28 468128 465286 102752 100124 166659 169139 177608 176744 101761 102425 123989 127384 155927 158927 504581 545576 1275500 1255566 496019 513914 143423 127364 148974 151055 177120 171730 161590 163135 103022 102748 338453 304566 850950 871232 229782 228827 306969 309142 371800 363723 368081 368355 371050 377732 340448 376089 857084 898850 618622 518102 333609 327185 382544 381272 391319 396444 386272 391476 432666 431798 778731 807093 41.25 67.5 2
13:20:44 2023-09-28 465359 464524 102830 100291 166024 169358 176739 179819 104180 104304 123434 127942 159973 159926 504581 536192 1285653 1276128 498244 513914 144028 127276 149288 149163 177492 171592 162387 163155 103165 102818 337100 303451 856402 864438 230320 230077 306897 307988 373170 363980 367969 369502 374257 376607 340401 377083 858941 909284 612738 524364 333609 325672 383223 382682 390338 394714 386308 394475 430454 433016 772057 804802 41.25 67.5 2
13:20:45 2023-09-28 470501 463443 104712 100258 166532 169358 180045 176757 101772 104126 123989 127588 160077 158962 504251 541099 1284740 1259296 490839 513914 143706 127398 149638 149024 179095 171219 161624 163169 103452 102684 339434 304134 861243 866205 231216 228437 306969 307953 373434 360875 366682 372036 371866 376349 338077 378091 861450 896304 618622 522171 333811 329902 383862 383224 387876 396385 387434 391920 430899 429959 769901 807093 41.25 67.5 2
13:20:46 2023-09-28 463241 463434 104648 100299 166532 169324 176739 179623 104214 104093 123585 127527 156241 159936 503500 546362 1287406 1268546 495170 513842 143287 127472 149079 149296 176624 171730 161590 163431 103022 103029 339831 306301 852524 864511 230497 228472 306933 308538 372096 362521 368230 369835 369977 377767 340640 377083 861486 905446 608622 522399 333811 326692 382274 383224 390647 393162 387470 390887 433048 433016 767980 807093 41.25 67.5 2
13:20:47 2023-09-28 467403 463407 104606 100094 166674 168822 177235 176633 101755 104059 123500 127377 159973 158892 504617 538274 1275500 1261383 500371 513914 142993 127432 149237 149196 179024 171610 161590 163169 103093 102657 337100 303703 858631 868732 230301 229183 305818 310250 374985 362735 370063 369358 373732 377627 338481 379229 857780 898809 618622 518865 333067 324692 383259 384200 390548 394092 386272 394475 432702 430477 778687 805946 41.25 67.5 2
13:20:48 2023-09-28 468091 466682 102747 100162 166651 169022 177235 176992 101804 102425 123770 127418 159973 158927 504617 546348 1276202 1257504 498244 513950 142993 127364 149357 149196 179060 171491 161590 163169 103093 102684 338453 305215 856119 871232 229033 228472 306969 308924 371504 362953 367269 367543 369942 376607 339420 378459 858941 897582 621749 516633 333103 326692 382274 382953 391319 395854 385115 390887 431650 431155 779285 807093 41.25 67.5 2
13:20:49 2023-09-28 466091 465975 102463 100295 165993 169320 176739 179783 104219 104304 123434 127853 159716 159744 504581 536228 1285653 1276128 499661 513914 143027 127398 149289 149163 177492 171592 162127 163190 103308 102754 340137 303703 859548 864475 229766 229042 305136 309848 372117 363980 367188 368363 373137 375452 339612 376209 857890 910517 623319 523584 333609 325182 382113 382142 392426 394714 385151 393287 429991 433016 773231 804765 41.25 67.5 2
13:20:50 2023-09-28 467498 463443 104572 100188 166033 169056 177240 179532 104314 104131 123619 127466 160008 158962 502359 541135 1285653 1260413 491606 513950 143685 127398 149289 149263 179095 171219 162073 163169 103165 102613 340137 303482 859308 866205 230821 228083 306595 309410 373434 360875 368230 369943 371015 377715 337568 377221 859586 897574 613733 523661 334012 329436 383319 383224 387840 395827 387398 394084 431470 429621 768919 805678 41.25 67.5 2
13:20:51 2023-09-28 463277 464810 104538 100163 166532 169474 176739 179658 104180 104093 123382 127527 156001 159419 505792 547353 1289275 1267643 495170 518144 143321 127472 149427 149094 179275 171491 161590 163169 103022 102818 338330 306084 855211 864511 229782 228511 306933 306370 373170 362013 368230 369763 369871 376642 340712 376245 861486 905446 612609 521737 331592 326656 381159 382412 392426 393472 389325 389748 430365 433016 767980 807093 41.25 67.5 2
13:20:52 2023-09-28 469440 464582 104500 100193 166567 168822 180144 176757 104247 102248 123652 127499 160008 159373 504617 536982 1275500 1261383 498483 513986 143027 127432 149254 149230 179060 171799 161590 163431 103022 102748 338453 306426 851219 869999 228838 228827 306789 309010 373862 363248 369276 367399 371464 377592 338481 378385 859682 898772 618622 519636 335238 325444 383283 384310 391042 394057 387432 391512 432398 430796 781505 807093 41.25 67.5 2
13:20:53 2023-09-28 469189 467385 102970 99982 167192 168186 178231 176404 101900 102141 124532 127134 160231 158307 505333 546616 1282773 1254785 492338 513950 143027 127276 149602 150843 179095 171491 162107 163169 103165 102722 339530 305159 861243 871232 229069 227570 306969 308974 373884 362953 367305 369206 369871 376047 338624 377628 857121 898992 621749 516633 331592 327450 382546 382142 390766 395301 386889 390299 430329 431497 774833 807093 41.25 67.5 2
13:20:54 2023-09-28 463318 467396 104542 100188 166527 169354 176739 179372 104214 104165 123382 127588 155963 159702 506050 538638 1284740 1274313 500972 516930 143490 127364 149706 149163 177617 171592 162701 163293 103308 102818 340016 304566 856445 866967 231225 229007 306717 309848 372643 362521 367188 369078 372021 375452 340126 375640 857048 910480 613657 522843 333609 325217 381810 382142 390338 394499 385115 393287 429688 433016 774333 804802 41.25 67.5 2
13:20:55 2023-09-28 471691 465508 104606 100291 166532 169324 180108 179658 101778 104093 123500 127499 160008 159337 504617 541135 1287207 1261346 492411 516894 143457 127398 149426 149024 179095 171253 161590 162987 103093 102581 340137 303950 861370 866241 230462 227729 306717 309192 371243 360875 367708 369871 369977 375487 337331 376691 861486 898558 621565 521737 333337 329436 383319 383224 387840 395512 387398 391330 430791 428982 768324 807093 41.25 67.5 2
13:20:56 2023-09-28 467841 466235 104500 100262 166532 168686 176739 177329 104252 104198 123467 127738 156100 159714 505434 547510 1287369 1268307 495096 516712 143094 127799 148625 149263 176624 171764 161522 163693 103096 103029 341427 305898 848660 865738 229711 227694 306897 309142 372060 363466 367151 369466 370979 377169 339348 375603 859549 902742 614209 522806 333337 325672 382814 383224 391872 394714 386272 390850 432258 431785 769465 808817 41.25 67.5 2
13:20:57 2023-09-28 470773 464810 102614 100057 166532 168788 177483 176757 101746 104059 123956 127419 160084 158751 506050 536982 1278191 1263141 497243 516857 143490 127364 148904 149196 179561 171372 162073 163135 103165 102625 336968 302085 868483 873705 229069 227729 306584 311129 372988 360587 368347 369026 373101 376725 337390 378385 857780 903648 620094 517694 331556 325637 382954 382303 390999 394022 386236 393287 428978 427698 774796 805673 41.25 67.5 2
13:20:58 2023-09-28 470292 468038 102765 100091 166034 169256 177165 176686 101709 102283 123770 127310 160161 158927 506050 540157 1276202 1263141 499966 516894 143490 127458 148799 149196 176483 171730 161927 163396 103022 102748 336379 305829 854615 871232 228253 228083 306933 306802 373698 362917 368230 366919 369871 376607 338315 377350 857890 897245 618622 516599 333338 325637 381968 382953 390215 394022 386608 390574 430935 429867 779025 807093 41.25 67.5 2
13:20:59 2023-09-28 467412 468711 102188 100258 165959 169858 176739 180197 104180 104237 123467 127942 159681 159926 506496 537774 1289312 1277037 498244 513950 143490 127153 149215 150843 177617 171592 162250 163032 103486 102716 340016 303473 863281 865665 229605 228261 305138 310067 372117 363466 367188 369582 372649 376797 338588 376209 857084 909909 621565 524364 332059 324657 382614 381603 391042 394160 386272 393250 427738 430531 771108 804765 41.25 67.5 2
13:21:00 2023-09-28 470846 466987 102685 100228 166760 168822 180361 176757 101709 102147 123804 127134 160189 158892 506050 547390 1285330 1257504 492302 517660 143490 127364 148939 148225 179596 171764 162073 163396 103165 102645 333806 304455 857237 871232 230068 227306 306933 309192 372906 360875 367234 369799 369577 375417 338077 378570 859549 894406 615509 518728 332392 327502 382778 382033 387804 396943 389916 390081 429487 427796 770194 807093 41.25 67.5 2
13:21:01 2023-09-28 467180 466222 102471 100163 165649 169324 176492 176757 104286 104203 123922 127704 156241 159643 506906 548091 1289001 1267606 495872 518246 143161 127649 148835 149296 176624 171764 161556 163693 103022 102888 341566 306737 860382 866168 229033 227589 305975 306802 372392 363466 366891 369170 369907 376607 338552 375938 858941 902778 612609 522806 332392 325672 382237 383224 391595 394714 386236 390887 431614 431726 769465 807093 41.25 67.5 2
13:21:02 2023-09-28 468823 465827 102614 100053 166795 169173 180361 176757 101682 102141 123652 127344 160008 158927 506768 537774 1280042 1265014 497751 513950 143423 127153 149254 148686 179380 171730 162220 163135 103165 102625 339530 303488 858190 871232 228998 228121 305640 310213 371900 360695 368679 368471 372021 376725 339176 378275 857743 901832 621565 517329 331520 324692 385496 381997 387876 395827 385151 393250 429018 428681 774796 805813 41.25 67.5 2
13:21:03 2023-09-28 470663 466051 102756 100091 166620 169256 177608 176721 101709 102283 123889 127691 159973 159444 506768 540157 1276202 1264323 500653 516894 142959 127458 149358 148958 179060 172089 161590 163169 103165 102689 337100 304134 857792 873705 228998 227694 304673 309410 372906 360839 367972 368319 372162 376797 336516 377350 857890 899674 617151 518060 333100 326654 382078 382142 387326 395548 385115 392103 429653 427885 774796 805673 41.25 67.5 2
13:21:04 2023-09-28 465359 466235 104525 100057 165996 168822 176492 176757 104180 104025 123619 127554 159938 158962 506050 545845 1296740 1268740 491606 516930 143833 127160 150268 150281 177866 171592 162490 162884 103380 102581 338072 303777 865664 866967 229927 226656 306213 309410 369988 363209 367712 369655 372113 374257 338552 375640 859586 907940 626305 519636 332120 327185 382814 378812 391042 394714 387470 392044 426432 430441 765576 805374 41.25 67.5 2
13:21:05 2023-09-28 468111 469375 102476 100338 165954 169584 176739 179748 104185 102638 123467 127853 159938 160263 504341 539397 1288396 1277037 501083 516930 143364 127364 149848 148991 179345 171491 162107 163169 103165 102689 339434 304640 862183 865738 228998 228048 305173 309410 372117 362953 366040 368096 371015 376532 337568 374770 857048 909108 617151 522513 331556 326545 384170 381603 390215 393570 387707 392066 427738 429800 770194 804802 41.25 67.5 2
13:21:06 2023-09-28 471964 467351 104538 100061 166760 169290 180234 176757 104324 102282 124127 127283 156548 158645 507450 547317 1289006 1259184 493274 518283 143486 127404 149219 149568 179345 171219 161961 163303 103165 102678 336128 304566 861138 871232 229856 226849 306070 308538 372117 360513 368230 369799 369577 376797 336009 377886 859586 894849 612609 518839 331685 325707 381968 381872 387876 395270 387161 389676 429018 427214 769068 807093 41.25 67.5 2
13:21:07 2023-09-28 464957 467356 104717 99919 167028 168754 180431 176386 104247 102000 123718 127134 160189 158927 504571 541099 1282007 1267718 499661 517660 143279 127153 149743 148924 179435 171457 161814 163135 103165 102689 350220 304640 860514 869999 228288 227449 305818 308683 369736 364200 369014 367364 372639 375560 339195 375420 857817 906728 617151 518102 333811 325182 383319 378812 391595 394057 387157 390887 428777 431582 778731 802446 41.25 67.5 2
13:21:08 2023-09-28 472783 467468 102756 100030 166771 169105 177732 176721 101677 102107 123619 127222 160008 158892 507127 540873 1280042 1264977 498023 516930 143364 127262 149743 148991 179220 171219 162107 163135 103093 102561 337100 303346 859226 871232 228643 227024 304245 309156 370024 360549 367708 367543 370979 375739 336009 377083 857282 899836 618622 517329 332392 326654 384170 381603 387912 395270 387707 392066 427738 427549 774796 805813 41.25 67.5 2
13:21:09 2023-09-28 465463 468307 102471 100057 166532 169173 177235 177169 104180 104059 123500 127466 160042 159667 507127 548120 1290201 1268621 494579 520042 143423 127512 149566 149130 177492 171592 162343 163293 103165 102748 338453 306301 861807 866967 228857 226954 306933 306766 370024 363723 367078 368355 370020 376797 338588 373939 862742 907371 614209 521218 332392 325743 379015 378848 391319 394714 385115 387375 427703 431119 770194 807093 41.25 67.5 2
13:21:10 2023-09-28 468111 470598 102266 100195 165804 169702 176492 179909 104113 102283 123400 127554 159973 159926 504341 539433 1289286 1276128 499306 517660 142993 127153 149289 148991 179345 171219 162107 163135 103342 102625 338453 303918 861435 864511 228838 227024 304209 308974 370024 360875 365485 368096 370720 375439 336551 375108 857084 908013 615680 523955 332392 324816 383356 381028 388020 392395 387432 392066 427067 429125 770012 804765 41.25 67.5 2
13:21:11 2023-09-28 471555 468407 102471 100061 166527 169324 180234 176757 104214 102051 123889 127073 156796 159125 506694 547317 1285293 1259184 493274 518246 143397 127119 149743 148553 179310 171491 162107 163293 103165 102613 336128 305506 857117 871232 228928 226287 306070 306730 370024 360259 367969 369206 370020 376268 335503 377350 858334 893699 620094 518102 331215 325672 381159 381028 387294 394714 386308 387448 427752 426579 769068 806519 41.25 67.5 2
13:21:12 2023-09-28 465323 468416 102614 99882 167028 168637 177359 176509 104180 101859 123500 126782 160119 158892 504607 541099 1284740 1267718 499661 518465 142993 127153 149254 148719 179345 171219 162107 163169 103093 102625 339434 304566 873409 870615 230187 227255 305352 308284 369700 363943 368716 366776 372113 374471 338481 374852 857135 905446 616600 518102 331520 324636 382778 378704 390215 393747 386334 387484 428244 430138 778731 802483 41.25 67.5 2
13:21:13 2023-09-28 472783 467504 102685 99924 166655 169256 177483 176721 101677 102037 123585 127344 160042 158927 504607 542244 1280039 1265014 500810 518062 143554 127438 149254 148958 179060 171491 161590 163135 103022 102657 338072 304134 863568 873086 228323 226831 303356 308248 372117 360803 367708 367543 371015 376268 335503 376245 856674 902883 626305 517694 332392 324816 383356 381603 387912 394714 387157 391789 427738 427249 774759 806388 41.25 67.5 2
13:21:14 2023-09-28 465386 468307 102471 99919 166532 168822 176739 176886 104113 102000 123467 127167 159973 158962 504607 548156 1294899 1268621 492338 519234 143355 127512 149706 149027 177617 171507 162230 163032 103165 102689 339434 305432 869508 866967 228467 226217 306717 308270 370024 362953 366708 367507 369984 374649 338325 373939 862779 907371 615680 519672 331920 325743 379015 378776 390215 394160 385115 387339 425799 429836 767827 805946 41.25 67.5 2
13:21:15 2023-09-28 469107 468868 102184 100053 165697 169358 176492 179693 101688 102141 123230 127554 159750 159926 504607 540610 1289286 1277946 499661 517696 142993 126944 149498 147919 179380 171219 162073 162648 103022 102561 340415 304566 865658 866353 228323 226954 303710 308538 370024 360875 364932 367507 369942 374649 336516 373939 856442 908013 615680 522843 333064 324816 383356 378812 387984 392395 386608 391148 426432 427925 770012 802483 41.25 67.5 2
13:21:16 2023-09-28 471890 467616 104538 99915 166523 168788 177235 176757 104180 102006 124529 127195 156481 158680 507487 548128 1286430 1258946 492229 519052 143321 127119 149254 147919 177355 171491 161961 163032 103093 102587 339434 305215 863334 871232 228892 225936 305639 306802 370024 359752 367188 368651 370020 376268 334494 377350 859586 895037 603192 516563 330980 325182 381159 381028 386713 394714 385729 387411 427103 425349 769206 805946 41.25 67.5 2
13:21:17 2023-09-28 465323 468859 102476 99817 166907 168482 180396 176263 104252 102000 123500 126782 160112 158927 504485 544269 1282007 1267718 495643 518465 143562 126944 150058 147512 179702 170675 162627 162614 103308 102426 339434 303777 867885 873705 229698 226744 304922 309010 368696 360731 368193 366847 369911 373279 339176 375722 857890 898552 620094 516449 332392 326595 382814 378668 387876 392888 386608 390929 427603 427249 778178 802483 41.25 67.5 2
13:21:18 2023-09-28 472783 468199 102618 99961 166371 168988 177448 176721 101650 102000 123467 127134 159973 158962 507340 540919 1272713 1261383 501063 517772 143094 127187 148696 147919 176624 171491 161590 163545 102879 102651 336379 306737 854219 873705 228887 226287 305639 306694 372117 360875 366891 364685 370020 376532 335503 373976 857890 897282 613657 518102 331556 326654 379015 381064 387948 395270 384895 387375 427774 427966 778178 806519 41.25 67.5 2
13:21:19 2023-09-28 470501 469039 102188 99957 165963 169358 176615 179944 101516 104093 123064 127588 159716 159926 504607 540229 1286510 1276128 499929 519234 143418 127370 149481 148994 177368 171661 161971 163032 103165 102549 343482 305432 863684 869433 227351 226989 304281 306802 370024 363686 364677 365268 369319 375475 337532 371651 857817 906647 623319 521255 331556 324816 382274 378848 391042 393883 385168 387520 427067 430143 774796 804802 41.25 67.5 2
13:21:20 2023-09-28 470626 470400 102471 99748 166562 170284 180108 175946 101619 102071 123500 127134 160077 158927 504679 542097 1282007 1265014 498244 518831 143027 126944 149743 147919 179290 171219 162107 162614 103165 102459 339530 302843 867644 873705 227580 226287 304245 309265 369395 359752 367188 366403 370020 373492 337593 375640 857282 899522 623319 518102 331920 327164 383085 378704 387021 394714 386608 390299 427421 426244 774833 802446 41.25 67.5 2
13:21:21 2023-09-28 467767 469035 102400 100091 166532 168822 176739 179623 101645 102215 123856 127466 156167 159302 507487 550644 1295749 1268546 493660 519823 142993 126944 149498 148282 179380 171285 162230 163135 103022 102625 343482 305178 882995 870036 227988 225238 306501 306766 369952 360911 366113 367213 369427 374351 337059 373338 860877 907817 621565 519709 331450 325707 379015 378740 388020 393606 387432 387031 425132 429161 767282 807151 41.25 67.5 2
13:21:22 2023-09-28 471620 469044 102476 99890 166549 168822 176739 176886 104147 101859 123434 127167 160008 158962 504643 543965 1272787 1264114 501454 520005 142959 127602 149150 149230 179095 171764 161590 163431 103022 102888 341813 305436 853918 874391 229049 227096 306075 306442 372607 360695 366485 364614 369875 376425 337739 373793 857890 896304 621565 516599 333811 326581 381159 381872 387948 394714 384351 387303 428587 427549 779285 807093 41.25 67.5 2
13:21:23 2023-09-28 473456 468859 102614 99924 166508 169105 177483 176721 104224 102000 123434 127134 160008 158927 509381 548941 1286566 1259480 493843 519896 143321 127011 149254 148021 179095 171491 161624 163056 103199 102593 343482 305432 860387 871232 228288 225587 304959 306802 370024 358669 366631 368651 370020 374685 336786 376209 860803 896304 621565 518865 330512 324692 381159 378848 385554 393570 385151 387411 427103 425313 770012 805946 41.25 67.5 2
13:21:24 2023-09-28 466751 468751 102471 99574 166764 172356 180431 176263 104180 101789 123652 126749 160077 158781 504679 545038 1282007 1266816 495643 518943 143685 127160 149497 148451 177492 171115 162490 162511 103165 102534 337698 303703 874040 873668 227545 226094 304245 308538 367997 359850 367188 365304 370020 372375 334530 374962 857618 900193 613697 516633 331920 324816 382814 377603 386713 394437 386608 389712 426469 426244 776521 802446 41.25 67.5 2
13:21:25 2023-09-28 472971 468566 102476 99890 166567 168822 177235 177146 101772 102000 123349 127167 160042 158962 504715 546616 1276134 1261383 501454 520042 143431 127011 149798 148686 179095 171491 161590 163204 102879 102517 338453 305651 857544 873705 226841 225936 305209 306478 370024 360839 367188 364720 369463 375739 334565 373675 857084 892497 615680 516633 332392 324692 379015 378885 387948 394714 384314 387067 427670 427214 778178 807093 41.25 67.5 2
13:21:26 2023-09-28 467866 471470 102400 99948 166033 169207 176739 177465 101619 102286 123552 127350 160134 159856 508930 540883 1288322 1276925 502511 519859 142993 126977 149254 148686 179095 171592 162005 163022 103022 102485 339434 304566 859226 866967 227193 226322 303818 306374 370024 360875 363866 365304 368803 374088 335503 369524 855837 907793 617347 522436 332392 324816 381159 378776 388020 391808 384314 387520 425799 428859 771943 804665 41.25 67.5 2
13:21:27 2023-09-28 467439 469039 104500 99817 167033 168487 180305 176263 104147 101578 123500 126782 160077 158927 504715 545845 1282007 1266975 498483 519674 143689 126768 149743 151460 179486 170675 162627 162501 103165 104955 339434 303703 877996 873086 227193 225587 304281 306802 368544 359752 367188 365340 370020 372340 334565 375108 857890 900193 618622 516633 331920 324816 382237 377603 387330 394714 386061 390929 427119 428818 778687 802299 41.25 67.5 2
13:21:28 2023-09-28 465689 468967 102476 99997 166589 169256 177164 176721 104224 102141 123467 127520 160084 159643 509743 549122 1291116 1268621 496796 519859 142959 127330 149219 147919 179275 171457 161590 163135 103308 102555 338453 305400 862006 866168 227545 225867 306070 305759 369952 360875 364932 366368 368280 374614 336516 371614 860803 905446 624812 519672 331920 327115 378943 378740 390215 393258 386608 386106 425406 428788 769031 805946 41.25 67.5 2
13:21:29 2023-09-28 471584 468494 102459 99849 166488 168775 176739 176757 104113 102000 123400 127100 160161 159261 504679 544196 1275500 1261346 502519 519750 143496 127424 149743 150632 176624 171695 161937 163520 103093 102818 337471 307905 856918 875566 228240 226217 305138 305652 369880 360573 366003 364102 369427 375703 337593 373192 857618 897574 615680 518102 332392 324816 378979 378812 387294 394714 384278 386106 427367 426544 778731 807093 41.25 67.5 2
13:21:30 2023-09-28 475550 468782 102334 99890 165959 169324 176739 177252 101685 102000 123400 127344 160008 159667 504643 547390 1287480 1266816 496759 519234 143094 126944 148696 148958 179024 171730 161590 163135 103022 102619 340047 305829 856809 871232 227545 225517 304102 306730 372117 359139 364380 366955 369947 375739 335836 372774 858941 898521 621826 522363 331215 324600 379015 381566 386677 391188 386608 387303 430637 425393 767191 807093 41.25 67.5 2
13:21:31 2023-09-28 471890 471004 102471 99749 166497 168754 176527 176580 101688 101831 123856 127073 156415 158751 509654 540847 1285514 1266498 500297 519565 143094 126944 148904 147817 177617 171115 162421 162840 103165 102432 336735 302550 866596 873705 226841 225517 303284 306370 368803 358598 366076 365304 370020 372340 336786 375035 857282 902586 621565 518102 331920 324816 382274 378135 385554 394160 385477 387448 427072 425051 774759 802300 41.25 67.5 2
13:21:32 2023-09-28 471620 469048 102443 99886 166532 168788 177235 176633 104080 101859 123434 127012 160077 159408 504679 544196 1275500 1264077 502948 520005 143094 126977 148696 148958 179275 171730 161927 163396 102879 102657 340822 307137 855532 874945 228240 225902 305138 305723 370024 360513 366040 364138 369427 376268 336786 372738 857890 897282 615680 518102 332392 324816 378979 378848 387294 394437 383406 389744 430674 428818 779912 806371 41.25 67.5 2
13:21:33 2023-09-28 470478 468976 102223 100091 165780 169760 176598 179909 103980 104059 123097 127554 157779 159938 510105 541027 1287459 1277037 502511 520005 143094 126977 148800 147919 179310 171184 162073 162874 103199 102529 339565 304418 864266 866967 226841 225902 302752 306730 369916 360223 362731 364976 370020 373195 334459 369452 857890 908013 614361 523288 331920 324780 381698 378704 387912 390604 384278 387448 427675 427281 770157 802373 41.25 67.5 2
13:21:34 2023-09-28 474067 468489 102400 99813 165993 168784 176739 176757 104080 101859 123315 127134 159973 159408 504679 545549 1287480 1261309 496502 519750 143490 127302 148729 150211 177120 171661 161971 163032 103093 102587 339434 305644 863640 871232 227545 224855 303356 307868 369772 359415 364602 367213 369687 373492 335655 373939 859279 894002 617151 520813 330512 324816 379015 378812 384941 391223 386608 387303 426432 424713 767926 805946 41.25 67.5 2
13:21:35 2023-09-28 470131 469084 102396 99711 166028 168788 177199 176757 101442 101859 123315 127134 159938 159408 504679 549158 1290201 1267718 495316 521515 143094 126910 149202 147919 179310 171219 162039 163022 102879 102561 340415 306301 861216 868044 226841 225203 305173 305723 368839 360875 364638 365304 367727 373457 335503 369488 858941 906087 623319 519636 331450 324692 378907 377603 387948 392395 385441 388860 426469 427934 769465 804802 41.25 67.5 2
13:21:36 2023-09-28 471616 469147 102400 99957 166381 168788 177342 177146 101619 101901 123670 126998 160427 159231 510379 546821 1277111 1264692 502765 521479 142925 127153 148976 148786 176624 171557 161556 163362 102879 102593 343114 306118 865850 875637 227757 225360 304923 305723 369988 360259 366076 363882 368280 374614 336786 372176 857890 898558 621565 517735 332156 324816 378943 378812 386713 394714 383155 386142 426432 425313 778178 808117 41.25 67.5 2
13:21:37 2023-09-28 473456 469048 102477 99541 166532 168254 177235 176509 104113 101578 123467 126715 160112 158892 504715 547964 1285653 1259296 494542 521146 143094 126944 148800 148719 179185 171457 161590 162987 102879 102529 339565 305829 862067 873705 227351 224473 303924 306190 369952 358058 365744 367213 368835 373492 335836 373976 857084 892019 618622 517367 330044 324816 378979 378704 384400 392430 386899 389467 428098 426931 771659 804654 41.25 67.5 2
13:21:38 2023-09-28 468166 468904 102399 99720 166732 168569 177732 176263 104152 101578 123467 126749 156514 158821 508451 546616 1285653 1268307 501796 520042 143094 126944 148696 148021 179310 171457 161961 163135 103127 102529 339434 305829 867486 871232 226139 225169 303320 306694 367695 360839 366076 364685 369687 371783 335503 371651 856674 904165 612738 516633 331450 324780 379015 376398 387876 393883 384278 387303 423998 427298 778178 802410 41.25 67.5 2
13:21:39 2023-09-28 468787 468530 102179 99849 165959 168784 176739 176757 104046 101859 123149 127344 159938 159814 504679 549158 1287480 1268621 499439 520854 143094 127424 148695 149196 176624 171695 161937 163372 102879 102716 336968 307901 860203 868044 226841 224855 303106 305078 370024 360609 363757 365268 367762 374364 337739 369380 858028 900538 621826 521624 330980 324816 378338 378812 387948 391223 385477 385563 427067 427303 768741 806519 41.25 67.5 2
13:21:40 2023-09-28 470501 469080 102184 99711 166028 169188 177235 176757 101537 101859 123434 127134 160008 159444 504643 546616 1298584 1270619 495280 520042 143490 126944 148974 147919 179667 171065 162333 162648 103093 102529 337707 304202 866246 868695 227580 224473 302716 306766 367731 360259 364638 367507 369687 371783 336786 369488 857048 906728 614209 519672 329577 324564 381159 377531 387294 391808 387157 387339 423673 425402 764389 802446 41.25 67.5 2
13:21:41 2023-09-28 468552 469111 102471 99647 166764 169811 178196 176017 101714 101656 123856 126580 156100 158605 508215 549824 1281824 1257119 499929 521515 143094 126944 148488 150175 177120 171576 161556 163135 102879 102561 348144 307100 858071 876187 226682 224473 304709 304434 369952 359716 367188 365233 367727 374017 336786 372738 855800 894701 615680 516633 330512 326654 378907 378740 386713 394160 385477 385834 425167 425380 772527 806964 41.25 67.5 2
13:21:42 2023-09-28 474439 471847 102301 99919 165963 169324 176739 176757 104046 101859 123182 127466 159938 159926 507607 545932 1287480 1268621 498244 521146 142699 126944 148005 148991 176377 171764 161556 163396 102879 102464 339434 305829 854805 871232 226806 224820 302043 306190 370024 359174 363280 365304 369427 374649 333911 369488 857084 898558 620333 522399 330512 324816 379015 378848 386405 389773 384911 389744 430065 425256 764859 806408 41.25 67.5 2
13:21:43 2023-09-28 474281 468936 102399 99753 166197 168720 177111 176633 104080 101578 123282 126715 156067 158892 508847 541063 1281970 1266423 500727 520005 143094 126910 148800 147817 179345 171219 161961 162874 103199 102464 336379 303519 865836 873705 226173 224820 301374 306766 368803 358310 364969 364720 370020 371783 333911 373338 857282 899836 621197 518102 330512 324816 381968 378402 384976 392430 384314 387411 426469 422880 773624 802410 41.25 67.5 2
13:21:44 2023-09-28 473504 471847 102184 99715 166532 168788 176739 176633 104008 101578 123197 126749 160008 159665 508756 548385 1276406 1257692 501100 521515 142925 126910 149011 147919 176624 171219 161590 163169 102879 102523 338453 305400 864320 875566 226139 224473 302963 304864 369952 359680 366372 364173 367468 373768 336020 371397 857669 896158 613733 516560 330310 326617 378763 378560 386533 393981 383969 387757 425132 425278 774648 807093 41.25 67.5 2
13:21:45 2023-09-28 468155 471838 102188 99821 165719 169256 176739 176757 101527 101859 123234 127134 159973 159596 508360 545038 1287480 1274313 502948 520042 142925 126977 149483 147919 179095 171219 162073 163022 103022 102529 340016 305866 863398 871232 227596 224820 302823 306226 368839 360875 364675 363082 369463 372933 334530 369380 856674 906728 623319 513657 331450 323963 379015 377567 387948 392430 382812 386758 426469 427214 777073 802446 41.25 67.5 2
13:21:46 2023-09-28 473018 471847 102192 99890 165963 169457 176527 177182 101667 102006 123197 127208 158293 159785 507462 549293 1287369 1267606 499048 521515 142497 127153 148284 149163 176624 171764 161582 163396 102594 102555 341813 307831 856427 868732 226583 224664 302823 304793 370024 359716 362695 367621 368871 374649 335836 369416 857890 900193 620333 521993 330512 324816 379015 378848 387603 391236 385477 386178 427192 425946 767245 805946 41.25 67.5 2
13:21:47 2023-09-28 470106 468796 102222 100053 166407 168779 176739 176757 104046 101578 123282 127039 160008 159408 507643 546808 1298584 1269679 494542 520778 143027 126734 149289 147715 179380 170775 162107 162501 102879 105028 338072 304566 867659 870632 226876 223434 303320 306694 367695 359716 363830 366403 367762 370153 336548 369452 857084 907371 623319 518133 329344 324816 379015 376434 385846 390939 386936 389154 423673 425207 764270 804617 41.25 67.5 2
13:21:48 2023-09-28 473345 468972 102408 99587 166853 170097 177483 176263 103903 101578 123197 127073 158286 159373 509079 550005 1276381 1257392 498244 521515 142925 126944 148976 147919 176624 171219 161590 163169 102879 102581 338453 305902 858509 874666 227757 224126 302963 304828 369655 358634 366076 363627 367210 373492 335836 369488 857890 896304 614209 516633 330365 324816 377805 378171 385590 393606 383119 387335 425251 424868 774796 805946 41.25 67.5 2
13:21:49 2023-09-28 477008 471842 102192 99821 165998 169324 177080 179658 103936 101578 123064 127134 158676 159667 509979 545932 1288396 1265014 497891 521515 143168 126944 148768 147715 179060 171219 161556 162874 102594 102496 339434 306084 869614 871232 226647 223503 302772 305508 369988 357519 362731 365304 367798 375172 333550 371433 860182 896158 615680 521108 330944 324672 378799 378596 384797 390021 385168 388567 426200 422796 765428 807093 41.25 67.5 2
13:21:50 2023-09-28 471548 469156 102334 99541 166807 168822 180108 176509 104080 101578 123810 126749 160300 158927 509152 544233 1282007 1265014 495643 520042 142959 126822 149011 151496 179310 171219 161624 162648 102879 102400 342804 304350 869945 874945 226104 224473 301199 306766 368249 357233 364417 364720 370020 371227 333875 372511 857157 892461 624812 518102 330512 323471 381159 377848 384094 392084 384006 387375 426469 422761 774524 802446 41.25 67.5 2
13:21:51 2023-09-28 469435 471838 102188 99753 166252 170984 177093 176616 101592 101791 123367 127032 156133 159267 508215 548242 1297550 1268740 494542 519677 143027 126734 149111 150106 179345 170641 162073 162501 102879 104950 339434 304999 880619 869999 226139 225666 303320 304470 367401 359752 363830 366110 367174 370153 336786 369452 858334 906087 621826 521057 329111 324816 378943 376398 386749 391223 385184 387647 423998 425349 765576 804802 41.25 67.5 2
13:21:52 2023-09-28 477115 473586 102047 99603 165955 168784 176739 176633 103903 101859 123064 126749 160008 159444 509115 545423 1287480 1274313 502948 521515 143094 126822 148419 147715 176554 171184 161868 163135 102879 102464 339565 306084 863281 872468 228133 224664 302256 305723 367731 360839 364380 363082 367762 372079 340735 368824 855460 905446 612186 516633 330980 324323 378979 376434 387623 394283 382286 388601 423818 426535 774221 801088 41.25 67.5 2
13:21:53 2023-09-28 474119 471702 102082 99749 165998 168822 176739 179372 101721 101859 123367 127032 159938 159814 507607 548385 1289825 1268621 498244 521515 142699 126977 148628 148719 176377 171645 161264 163693 102523 102619 339434 308050 854026 869999 226139 223503 301951 304328 369758 359716 362731 364720 367798 374649 335836 369150 857084 901228 618840 522030 330044 324551 378410 378812 387294 389712 384006 385599 426133 425389 766682 806519 41.25 67.5 2
13:21:54 2023-09-28 469357 472838 102188 99748 166033 168788 176739 176616 104013 101578 123149 126749 159785 158962 509115 553236 1294899 1268621 495353 521146 142959 126734 149219 147614 179380 171184 162073 162682 102808 105096 339434 304970 862054 869999 227757 223469 304245 304920 367695 360549 362731 364173 365273 371500 336825 371834 860330 903059 621826 520687 330007 327309 377324 376255 387294 390878 385168 386512 423804 426437 765465 802446 41.25 67.5 2
13:21:55 2023-09-28 473027 471838 102184 99653 165889 172356 176739 176263 103903 101578 123149 127338 160008 158962 508756 546772 1275500 1262517 503697 519740 142530 126977 149013 147919 179060 171579 161590 163204 102594 102517 340822 308124 859069 875102 225837 224820 302399 303794 369988 358346 363307 364512 367468 373492 333911 369452 855460 895400 623319 516599 331450 323830 377805 378740 385326 391223 380815 387647 425203 422831 778178 804802 41.25 67.5 2
13:21:56 2023-09-28 477518 468823 102051 99615 165727 168788 176492 176757 103831 101578 123149 126749 159973 159408 507643 546808 1287480 1263215 496796 521146 142995 126734 148350 147614 179024 171184 161590 162648 102594 102657 336968 306551 882535 873769 228079 223400 303768 304685 369511 357651 360438 365161 367691 372898 333297 369488 856852 894553 632276 521218 329577 324780 378979 378488 383143 388859 384895 388658 425207 422500 765576 805946 41.25 67.5 2
13:21:57 2023-09-28 472323 472259 102192 99480 166532 172320 176739 176263 104046 101578 123197 126715 160042 158385 508756 545074 1284740 1265014 498447 521245 143431 126944 148871 147715 179095 170709 161590 162950 102879 102464 342869 304350 877244 874945 227435 223503 302193 306766 367731 357232 363866 363082 369427 370153 333803 371651 855460 892461 621565 518102 330044 323830 379015 376183 386307 391524 383442 389818 423890 424002 772344 802262 41.25 67.5 2
13:21:58 2023-09-28 470211 472734 102262 99587 166264 168487 176457 176509 103903 101690 123197 126614 159973 158927 509152 550041 1300158 1268777 495316 521146 143186 126734 148939 151356 179290 170675 162107 162648 102879 104984 343237 305432 872413 870615 227435 223089 302550 305293 367467 359463 362767 365304 365558 370118 335836 369222 857084 905446 623319 518133 328646 324816 377805 375869 386441 390639 385477 387060 423962 425015 764971 804231 41.25 67.5 2
13:21:59 2023-09-28 468931 473177 102184 99574 165501 168822 176615 176886 103903 101578 123197 126749 160008 158998 508397 543906 1291227 1276128 500371 521515 143094 126882 148731 147715 179255 171184 161849 162648 102879 105062 336968 304962 866307 867467 226139 223503 302266 306536 367437 358598 360582 365012 369175 370944 335825 372401 857854 905085 620333 522253 330007 323651 378871 376255 385247 388859 384351 386722 423998 423995 765576 802410 41.25 67.5 2
13:22:00 2023-09-28 472918 471847 102405 99478 166446 172356 180108 176263 104113 101578 123230 126918 160112 158892 509152 550077 1284740 1257082 498244 519339 142728 126944 148768 147715 179060 171372 161590 162682 102594 104917 339434 305436 859507 877326 227115 223434 303320 304328 368839 358381 364677 363118 365594 372375 333911 369416 857890 897120 623319 515901 329577 324816 376708 377567 385003 392466 382885 386512 426469 422831 774833 805673 41.25 67.5 2
13:22:01 2023-09-28 475481 473172 102042 99853 165688 169056 176739 176757 103836 101578 123255 127100 159973 159779 509115 546737 1288396 1268621 499661 522254 142758 127153 147900 148958 176377 171764 161264 163658 102594 102754 339434 307532 856632 873769 227918 223400 302221 306121 369772 359950 360438 367100 367432 373421 333839 368788 859586 899762 618840 521956 329577 323136 378907 378258 385375 389439 383119 387610 425393 424061 767554 807093 41.25 67.5 2
13:22:02 2023-09-28 475446 474256 102325 99541 166337 170284 176739 176509 104046 101578 123315 126715 160008 158892 509115 544196 1281933 1266816 498447 519677 142892 126856 148976 147817 176624 171219 161556 162874 102879 105023 339287 305866 860479 875566 227435 225666 301729 304899 368508 356445 363243 363082 369391 371227 333261 369452 855423 897574 623319 519503 330278 322849 379015 377243 386033 390903 384968 389781 426926 424002 774408 802262 41.25 67.5 2
13:22:03 2023-09-28 467532 472838 102188 99549 166226 168788 176739 176757 104013 101578 123282 126715 160042 159408 510666 550005 1279843 1263419 505382 522034 142995 127106 148314 150738 176624 171661 161454 163372 102879 102657 340415 308013 870415 874945 225729 224751 303636 304293 369916 357483 362731 364330 367583 373159 333803 369416 855423 894315 612186 517694 331450 322777 378604 378704 384941 390914 380779 385834 425167 422836 779285 805946 41.25 67.5 2
13:22:04 2023-09-28 473624 473841 102188 99578 165998 168822 176739 176757 101742 101578 123234 126715 160008 158927 508324 545808 1294626 1277946 499661 522254 143094 126822 149044 147715 179345 171184 161927 162648 102879 104917 341397 304455 863925 868695 227918 223434 300952 305759 367395 358310 360582 365268 368288 369871 333586 372089 857817 904973 612738 521072 329198 323615 378799 376219 385176 387701 384314 386142 423926 426401 764896 801767 41.25 67.5 2
13:22:05 2023-09-28 471620 472513 102334 99445 166616 172526 177235 175736 104080 101474 123315 126473 160231 158342 509872 550041 1281970 1257504 497891 519704 143094 126822 148453 147919 176624 171457 161590 162874 102594 102464 336968 306955 862183 875289 227435 223365 302716 304328 368249 358058 364932 364138 365522 371747 333839 369488 857890 893322 621826 516633 329577 324816 377468 376964 384364 392359 383155 386512 426469 422840 771360 806964 41.25 67.5 2
13:22:06 2023-09-28 477177 473878 102121 99578 165688 168822 176615 176757 103870 101578 123064 127100 159973 159702 509115 547928 1288396 1266423 498244 521515 142955 126822 148453 147817 179024 171422 161590 162987 102879 102613 339565 306988 876477 875915 227757 223365 303768 304649 369736 356267 362246 366841 366587 372340 332756 369416 857669 897250 602460 521181 329577 324323 378374 378560 383214 388824 384278 387610 427675 424002 765576 805946 41.25 67.5 2
13:22:07 2023-09-28 472783 472026 102325 99545 166376 172180 176739 176104 104046 101578 123197 126681 160189 158634 511156 547003 1285653 1266816 499966 521515 142925 126910 149115 147614 179220 171184 161590 162614 103021 102400 342869 304566 867878 875284 227115 223434 302193 306226 366555 356445 363830 363082 368539 369495 333767 369488 856067 897546 621565 516338 329811 323830 379015 378103 386033 390939 382250 388988 423447 423930 773476 804092 41.25 67.5 2
13:22:08 2023-09-28 475147 473172 102188 99516 165998 168754 176739 176509 103870 101578 123234 126715 160084 159199 510629 545932 1278021 1265482 504943 523836 142824 126842 148628 148653 176996 171626 161824 163094 102845 102421 344240 306442 863448 875321 226882 224334 302327 303580 368839 358022 362695 363961 367498 372375 333767 369344 856674 896304 621826 518102 330980 323567 376672 378135 384400 390878 378565 386512 427675 422950 778731 805946 41.25 67.5 2
13:22:09 2023-09-28 473410 474176 102051 99890 165431 169324 176492 179783 103836 101578 122979 127100 159716 159702 509152 545808 1290918 1277946 502511 521515 142765 126700 148420 151498 179060 171219 161590 162614 102879 104917 339434 305866 862943 868695 227115 223434 299620 304828 367984 358022 360220 366544 368288 369836 333550 369042 857171 905263 621826 522216 329468 322598 378835 375955 384364 387666 382505 386142 423637 424002 768882 801804 41.25 67.5 2
13:22:10 2023-09-28 475369 472847 102306 99449 166028 168254 176739 176263 104046 101544 123164 126506 160008 158892 509872 550041 1287480 1259296 497266 521515 142694 126734 148733 151391 179024 171065 161556 163022 102594 104917 345241 305436 865775 875566 227435 223055 302363 303472 367731 356445 363830 364720 365522 370153 333532 369488 857048 892056 618622 516633 328610 324816 377504 376398 382641 391223 384278 386512 423998 424002 769068 806388 41.25 67.5 2
13:22:11 2023-09-28 475600 473850 101980 99549 165427 168788 176615 176757 103765 101578 122895 126749 157814 159667 509115 546737 1287480 1268621 499661 522254 142200 126944 148111 147919 176131 171764 161264 163169 102742 102689 338207 308050 867367 871159 227435 223331 303013 304149 369475 357879 360402 366062 366587 372375 332756 367938 860330 899011 617347 521218 329344 323794 377769 378524 384670 387701 382812 387060 427675 422725 764971 806519 41.25 67.5 2
13:22:12 2023-09-28 475820 473582 102188 99516 165998 168051 176739 176263 103870 101578 123064 126681 159973 158892 511916 544233 1280987 1265014 499188 522254 143431 126910 148663 147817 176624 171457 161444 162648 102878 102508 339434 305866 860479 875284 225837 223434 299585 305293 367695 356409 360618 363011 368316 370118 332486 369380 854212 896304 623319 517550 329344 322323 378655 377279 385486 389773 382250 388712 423854 423930 774408 802262 41.25 67.5 2
13:22:13 2023-09-28 473732 473181 102047 99508 165989 172285 176739 176263 103870 101578 123149 126594 159938 159087 510666 550113 1281669 1259814 505382 524207 142593 126842 148144 148653 176624 171661 161420 163128 102702 102529 339831 306406 860952 876187 225837 225666 301374 302906 368803 356480 360330 363375 367204 372043 332792 368269 855460 893956 621826 516599 330512 322813 377238 378135 384058 389986 378565 386512 427072 422725 778731 804765 41.25 67.5 2
13:22:14 2023-09-28 473447 473878 101872 99545 165003 168822 175929 176757 103870 101578 123064 126715 159973 158927 509115 545845 1293707 1277946 499929 522254 142728 126700 148939 151356 179150 171184 161556 162614 102594 104883 339434 306084 864732 869999 225837 223434 299620 304542 366879 357519 362108 364624 367476 369836 333514 369979 856527 907297 620333 521810 330475 321656 378763 375798 385247 387666 380815 387388 423746 426401 769458 801235 41.25 67.5 2
13:22:15 2023-09-28 476838 473177 102090 99346 165993 172270 176615 176263 103798 101578 123064 126681 159973 158927 509872 550005 1286566 1260413 497972 519704 142497 126734 148733 151533 176624 171065 161556 162614 102594 104917 338453 305400 860464 873705 227115 222711 301199 303829 366849 355339 360618 364138 365522 370083 331749 369416 857048 892056 623319 517694 328145 323830 376672 375834 382033 388859 383734 386512 423962 423406 767827 804665 41.25 67.5 2
13:22:16 2023-09-28 472746 473841 102051 99618 165843 168520 176615 176263 103765 101578 122895 126749 159973 159444 510268 550149 1289312 1268621 499188 520508 142694 126525 148768 151533 176624 171184 161556 162929 102742 102593 342238 308929 860242 870484 227115 223331 303910 302727 366964 359248 360402 363011 364391 370153 333947 367090 860330 903847 621826 519636 328646 323830 375364 375869 385590 388824 381965 385035 423998 423982 769465 805946 41.25 67.5 2
13:22:17 2023-09-28 476941 471690 102117 99476 165998 172356 176739 176356 103836 101578 123149 126681 159862 158927 510666 546289 1276406 1265014 505558 520508 142896 127119 148005 147919 176501 171457 161410 163135 102594 102529 337100 308050 855601 876187 225837 223469 302694 302941 368803 356480 360618 362971 366622 372304 332792 368269 855423 894664 621826 517329 330512 321835 377518 377847 386307 389738 378420 387261 426360 423966 778030 804580 41.25 67.5 2
13:22:18 2023-09-28 473063 473181 102184 98928 166024 172129 176739 175736 103936 101230 123267 126177 160042 158131 511554 549860 1285440 1259814 501083 522994 142803 126808 149221 150281 176624 171388 161454 162998 102844 102432 341813 308124 859977 878679 225837 222711 302292 302941 367695 357232 363684 363998 364391 370118 333297 368233 856674 896304 620333 515170 329344 323830 375507 376434 383214 390878 378601 385035 423998 422099 774796 804802 41.25 67.5 2
13:22:19 2023-09-28 468931 473457 101905 99472 165466 168637 176492 176509 103836 101831 126219 126749 159716 159702 509908 546616 1285440 1274313 504448 522254 142896 126734 148419 148384 179024 171065 161556 162648 102594 105028 342804 306301 862880 871232 225837 223400 299655 303865 366591 358634 360330 363523 366372 369836 333731 368083 852819 906417 620333 519577 330475 322407 377733 375234 385554 388859 378565 386950 423746 424070 774210 802446 41.25 67.5 2
13:22:20 2023-09-28 477008 474142 101985 99483 165754 170288 176668 176439 101346 101443 123164 126546 155960 158751 510520 545808 1280116 1265014 503585 522217 142762 126700 148594 151498 179060 170675 161868 162545 102594 104994 339773 305215 868599 875284 225837 222711 300877 304828 366591 355339 360618 361960 367174 368979 331516 368824 852929 896304 614209 517735 328646 320540 378979 376134 382069 388859 381659 385563 423926 423406 772491 801840 41.25 67.5 2
13:22:21 2023-09-28 468665 473855 102051 99587 165732 172320 176615 176263 103870 101507 126254 126681 157959 158927 509908 550077 1297662 1266938 496056 522254 142959 126491 149011 151252 179220 170675 161590 162408 102953 102470 346521 306301 868789 871122 225837 224083 303013 305252 365313 357879 360546 364102 364136 367878 333839 369202 858297 903847 614209 517731 327646 324708 376636 374110 384364 388859 383119 385344 421402 422761 763297 802338 41.25 67.5 2
13:22:22 2023-09-28 475856 473850 102042 99371 165843 172491 176615 176162 103765 101474 122979 126715 159973 158962 510702 546772 1272750 1261346 504448 522254 142464 126875 148249 151498 176131 171065 161298 162648 102594 104917 342061 306442 863448 875321 225519 223055 302621 302678 367437 356409 360582 362971 364391 370153 333031 367126 856067 896304 623319 516633 330044 322526 377433 376749 385486 389773 378384 385198 423854 423894 776888 802299 41.25 67.5 2
13:22:23 2023-09-28 477518 474185 102051 99375 165462 168487 176615 176509 103798 101507 122979 126594 159973 158927 511953 552060 1290101 1263678 498170 522217 142824 126808 148593 147715 176624 171353 161454 162614 102844 104849 341813 305436 860780 874945 225837 227148 300952 302977 366591 355197 360510 363082 364974 369530 330710 369380 857890 892400 621826 518133 327646 322849 376672 375834 380963 387701 383119 385381 423890 422810 765613 804194 41.25 67.5 2
13:22:24 2023-09-28 468823 474070 102117 98928 166024 172205 176739 175736 103798 101264 123149 126298 160042 158634 510702 547578 1282007 1266816 500709 521515 142959 126142 149011 151252 179130 170641 161624 162095 102879 104782 337698 304566 872530 874629 225837 222711 300495 304793 364360 355968 362477 364367 365273 369875 332612 369271 855079 899836 615680 516560 329234 322633 377733 373549 382641 390057 381099 386365 421330 424002 774833 800100 41.25 67.5 2
13:22:25 2023-09-28 475884 474366 101985 99483 165754 168133 176633 176034 101463 101443 123064 126546 155786 158716 510520 547928 1272787 1260450 504228 522994 142699 126491 148231 147512 176501 171047 161454 162648 102594 104955 341813 308050 863409 875321 225519 227008 301445 303525 367143 356445 360618 360929 363335 370118 331785 367126 855460 894945 621826 515901 329577 321965 375507 376434 383214 390057 378492 384762 424034 424002 777073 804231 41.25 67.5 2
13:22:26 2023-09-28 473027 474185 101586 99649 165166 168788 175964 176633 103626 101578 125973 126782 159570 159814 510666 546230 1285598 1276128 502948 521515 142497 126491 148284 151463 179024 170675 161722 162668 102776 102496 343114 306955 863345 871140 225837 223331 301729 303722 365384 358166 359388 362971 365594 368685 333514 367785 852929 907817 615854 519709 329861 321692 377504 374181 385283 387088 378528 386512 423257 422761 769649 802338 41.25 67.5 2
13:22:27 2023-09-28 477242 473181 102051 98965 165612 172285 176492 176003 103693 101230 126219 126298 159750 158892 509908 549883 1285653 1259296 496796 522254 142699 126875 148005 147512 176624 170709 161332 162580 102594 104849 338453 306301 859824 874945 225837 226793 300495 302941 366298 354308 360618 363627 364391 369565 331247 369119 857890 889421 617151 516633 324487 323279 378237 377835 383816 388717 382702 384888 423149 422261 768807 802299 41.25 67.5 2
13:22:28 2023-09-28 472038 473850 101910 99371 165878 172150 176245 176263 103693 101437 126131 126715 157779 158998 511660 554216 1291021 1267643 501083 522994 142396 126808 148144 147715 176624 171626 161152 162648 102490 104883 341813 308248 861435 871232 225837 227184 302193 301774 367480 358490 359713 363998 363880 371227 332756 368156 857282 898887 623319 521057 328182 322849 374417 376470 384670 387088 378637 384218 424070 422725 767282 804802 41.25 67.5 2
[truncated: 151,220 more chars]
