# Supplementary material for: Methods for Estimating the Detection and Quantification Limits of Key Substances in Beer Maturation with Electronic Noses
Source: Sensors (Basel). 2024 May 30;24(11):3520. doi: 10.3390/s24113520 (PMC11175341; doi:10.3390/s24113520)
Supplement: Supplementary file 1 [file sensors-24-03520-s001.zip › Data/2-Phenylethanol/raw data/Day 3/200ppm1.txt]

Time Date R01 R02 R03 R04 R05 R06 R07 R08 R09 R10 R11 R12 R13 R14 R15 R16 R17 R18 R19 R20 R21 R22 R23 R24 R25 R26 R27 R28 R29 R30 R31 R32 R33 R34 R35 R36 R37 R38 R39 R40 R41 R42 R43 R44 R45 R46 R47 R48 R49 R50 R51 R52 R53 R54 R55 R56 R57 R58 R59 R60 R61 R62 T01 H01 Phase
13:28:00 2023-09-28 315951 314291 81847 79932 120491 125275 123985 123624 89173 88234 97611 97833 118279 119198 341614 369463 969251 954750 355928 367619 112513 97882 104344 106144 120008 116770 110436 112994 76615 77788 261544 228852 648283 658506 201498 200175 257308 261734 300491 293096 311698 312449 327654 330898 307874 343244 681949 719549 516302 423520 274338 269783 308372 310989 326581 330112 336295 338545 369841 370056 606252 630805 41.25 67.6 1
13:28:01 2023-09-28 315108 314291 81903 79878 120408 125206 124192 123624 89325 88202 97645 97502 118279 119198 342131 368943 971840 952643 355889 367655 112635 97747 104448 106111 120174 116770 110482 112949 76657 77937 259872 229895 651011 658433 201816 200210 257131 261293 301263 292059 311555 313252 327389 330898 309333 340309 683952 719258 518888 423150 273950 274569 309307 311836 328150 330112 335637 339098 369288 370056 605800 628099 41.25 67.7 1
13:28:02 2023-09-28 317811 314291 81855 79900 120491 125381 124071 123538 89295 88234 97645 97669 118164 118999 341578 369723 972073 952643 351605 368208 112558 98019 104376 105965 120174 116770 110482 112804 76531 77598 257560 229176 654960 656645 201498 201471 258102 260710 302111 292232 311190 313908 327459 330933 308125 339759 679989 718497 504957 422888 273563 268799 310926 309073 325848 334887 333676 339359 371936 369632 603071 630916 41.25 67.7 1
13:28:03 2023-09-28 318710 314734 81911 80072 120496 125241 124192 123504 89295 88234 97645 97636 118198 119164 341338 369942 974943 955429 352724 367655 112703 97882 104415 105965 120204 116958 110500 111426 76689 77810 263278 229176 654563 656463 202769 201296 257527 261221 301051 292126 311698 313908 328684 331753 309880 339998 681468 719549 518888 425641 273950 268799 309741 309542 325848 330112 335564 339098 369288 369433 604078 627212 41.25 67.7 1
13:28:04 2023-09-28 317811 314291 81851 79900 120491 125206 124192 123710 89140 88234 95376 97502 118279 119081 341614 370164 972110 951446 353703 367619 112591 97782 104415 106111 120174 117101 110482 112838 76531 77788 257560 229176 649856 658641 201533 200980 257128 260998 300868 292374 311225 313431 326966 330898 307193 339795 680950 718497 517992 422888 273950 268799 309741 310233 328614 329613 335310 339192 372081 369880 601685 630468 41.25 67.7 1
13:28:05 2023-09-28 318260 314295 81940 79955 120404 125259 124192 123538 89327 88267 97645 97502 118279 119198 341373 369389 974943 952643 350508 367921 110985 97751 104591 106304 120341 116703 110448 111118 76594 77778 263278 228852 653100 657894 200796 200350 258717 259791 301827 293017 312330 313872 326930 329872 309095 340344 680557 717953 518888 426061 273563 269593 311661 308812 325358 328841 333604 339338 369876 369398 597698 626733 41.25 67.7 1
13:28:06 2023-09-28 317775 314295 81650 79955 120157 125275 124128 123710 89327 88234 97680 97502 118395 119164 341326 368803 974980 955429 351285 367619 112591 97548 104448 105965 120174 116575 110482 112804 76552 77789 257560 228206 649992 658972 201463 200175 259480 260192 301405 293337 310718 313908 328946 329837 310355 342411 676056 720567 514775 426445 275079 268891 311850 309329 327455 331471 333460 338878 374190 371768 598620 629126 41.25 67.7 1
13:28:07 2023-09-28 315807 314256 81879 80095 120496 121889 124210 123641 89295 88476 97577 97603 118246 119164 340546 365309 979609 960697 355422 367476 111130 97751 104591 106013 120273 116636 110380 111272 76594 77535 257191 228206 653226 658506 202170 199653 258863 260523 302366 293714 310682 312521 329146 330863 307123 342447 681744 720567 511906 423326 275115 268989 312633 309471 327224 329300 335564 337516 370984 372207 599691 628099 41.25 67.7 1
13:28:08 2023-09-28 314883 314256 81871 79955 120324 125346 124210 123641 89262 88234 95376 97603 118246 119164 341578 365558 977713 959051 351641 367583 110516 97849 104180 106111 119925 116770 110329 113038 76552 77567 257560 228206 646022 657771 202415 199966 258500 260962 302152 293017 314849 311970 329107 332357 309115 342194 682043 721694 510554 423532 275505 269070 311011 309834 327455 331475 336404 338269 369988 372171 599359 628062 41.25 67.7 1
13:28:09 2023-09-28 316891 315326 81842 79868 120491 125137 124279 121818 89472 88202 97611 97603 118246 119164 341062 365487 977749 959088 351605 367583 112635 97782 104350 106720 120008 116770 110329 112960 76614 77841 257560 229355 645110 654683 202097 200140 258464 260962 301370 291823 311698 313908 325945 332856 307123 341857 681486 712296 515964 422632 274726 269593 310681 311175 325848 330112 335564 339579 369988 371910 602363 628062 41.25 67.7 1
13:28:10 2023-09-28 319612 315738 81907 79872 120496 122065 124244 123607 89262 88202 97645 97437 118246 118766 340546 367727 973488 959088 349415 367325 112867 97548 104591 105755 120341 116542 110482 111041 76731 77535 257560 228206 652833 649020 201921 200280 259399 259938 302040 293913 312513 315056 328641 333857 310391 341989 681707 712889 517992 424434 274726 269865 311957 308067 325813 329794 332991 340579 369555 371508 597458 627342 41.25 67.7 1
13:28:11 2023-09-28 319386 315956 81969 80057 120496 125346 124210 123521 89262 88202 97611 97437 118130 118965 340546 367762 972665 961816 350436 367031 112859 97515 104591 105755 120258 115994 110482 110810 76636 77367 257191 227401 660354 652728 201498 200315 259480 259755 302152 294233 311960 314865 326705 331591 307588 341857 680778 711451 518888 423218 274338 268989 312170 309002 326762 330358 332991 340060 369988 371094 598841 627342 41.25 67.7 1
13:28:12 2023-09-28 317339 314256 81814 79814 120491 125171 124158 123676 89447 88202 97577 97603 118164 119047 340546 364974 971284 961853 355780 366515 112635 97682 104448 106062 120174 116542 110406 110964 76531 77567 255288 227343 653479 654683 202734 200036 258179 261518 302152 295799 312845 313765 327282 332484 308787 342303 684579 716504 513259 422932 275505 269214 310211 312648 324924 330289 333496 339579 369547 372764 607528 627342 41.25 67.6 1
13:28:13 2023-09-28 317738 315506 81879 79959 120491 125346 124417 123676 89262 88202 97611 97470 118212 118965 341578 364427 968530 959051 356572 367031 112747 97852 104448 105900 120174 116542 110482 111041 76500 77535 257560 227883 653479 649056 202415 200280 257669 261518 300420 293053 310682 313908 325981 332891 308642 341857 681949 712458 530672 422034 274726 269783 309949 310918 324924 329564 333568 339579 369988 373593 605321 629126 41.25 67.7 1
13:28:14 2023-09-28 319612 315733 81875 80030 120483 125242 124244 123401 89295 88170 97645 97271 118361 118403 340582 367798 968530 956789 353912 366515 112669 97749 104448 105900 120174 116542 110482 111041 76531 77535 258619 228060 655070 654909 201711 201120 257924 260854 302580 293778 313067 315645 325580 331823 308089 340309 681913 711451 511780 425973 273950 270734 310175 309976 326762 331973 332991 338191 369988 369951 603072 627342 41.25 67.7 1
13:28:15 2023-09-28 320518 315956 81903 79846 120491 125311 124158 123607 89295 88234 95441 97437 118361 118965 340582 369984 967120 958151 353666 367325 112892 97248 104735 105649 120341 116348 110482 110810 76552 77535 257560 228206 660835 654415 201463 200945 258102 260998 300456 293017 311740 315861 326930 330863 309060 340309 681913 712458 513259 423520 273950 270353 310246 311615 326762 332572 332486 338227 372425 372539 602737 627047 41.25 67.7 1
13:28:16 2023-09-28 315951 313349 81622 79947 120127 125188 124003 124094 89173 88509 97577 97603 117967 119164 340510 369659 964308 952643 353666 366515 112669 97682 104637 105755 120174 116602 110542 111015 76720 77662 257560 225535 653657 656500 201639 200630 258322 260782 299404 295133 309776 313872 328680 330828 308054 343266 683396 716361 510554 423628 273950 269757 310935 309940 324924 330854 333532 339338 370984 370021 605014 627342 41.25 67.7 1
13:28:17 2023-09-28 315879 314256 81614 79955 120324 121972 124003 123676 89295 88630 97577 97703 118130 119198 340546 369427 967120 954713 355671 367031 111105 97715 104448 105933 120008 116542 110482 111041 76573 77567 257560 227561 654309 658040 201498 200350 258500 261365 299510 294305 312440 312919 328911 330863 308799 341857 683952 719513 516302 423592 273950 269871 310935 311613 324744 332873 335274 338769 373925 369880 606069 629015 41.25 67.7 1
13:28:18 2023-09-28 315362 315956 81614 80095 120324 121889 124123 123676 89295 88509 97611 97603 118130 119198 340546 368352 968530 955392 357363 367619 110951 97987 104591 106271 120204 116669 110483 111118 76594 77694 257560 228169 650171 658360 202134 200315 258500 261734 299510 293699 314104 312883 327919 330863 308089 341857 682804 720567 518888 423326 274532 269972 309741 311680 324924 329564 336075 338582 370948 371094 607149 627175 41.25 67.7 1
13:28:19 2023-09-28 315879 315951 81823 79955 120408 125206 124037 123676 89201 88509 97679 97636 117967 119164 340546 367762 968530 955429 357403 367361 110728 97782 104350 106111 119675 116736 110177 112960 76468 77598 257560 228206 651855 658506 201956 200350 257343 261734 300456 293302 314576 313359 327954 330898 308089 341857 682950 721093 514780 426246 275115 269793 311307 311283 327455 331709 336440 338915 373133 370953 606032 630879 41.25 67.7 1
13:28:20 2023-09-28 315951 313345 81879 79904 120412 125346 124037 123607 89295 88234 97611 97636 118164 119164 340546 368346 973900 954199 357147 368029 110558 97783 104376 106078 120106 116831 110270 111118 76563 77567 257228 228206 650217 657575 201851 200630 257272 261734 300456 292812 311698 313585 328396 331591 308089 344832 682950 720058 511906 423484 274726 269972 311271 311425 326762 330808 336348 338582 369841 371094 606551 627212 41.25 67.7 1
13:28:21 2023-09-28 315374 315738 81814 79983 120491 122056 124037 123641 89295 88476 97611 97636 118279 119164 340546 367798 971348 949868 355314 367619 110811 97782 104350 105965 120008 116736 110329 112960 76541 77567 257560 228852 646799 656645 202132 200350 257303 261734 301405 292126 311698 313872 327919 331858 310063 343526 684616 719258 530672 425339 274726 270734 309130 310775 328150 330969 335929 339155 369700 371094 605800 628099 41.25 67.7 1
13:28:22 2023-09-28 315951 315515 81956 79846 120329 125311 124037 123504 89295 88234 97611 97607 118091 119324 340331 369767 974048 953051 353521 367476 111053 97783 104519 106045 120008 116622 110329 112960 76500 77598 258844 229176 652784 656609 202097 201295 257308 261662 301828 292855 311662 314121 327883 331858 308125 340309 680914 719549 514104 422852 274726 268764 309488 309976 325848 330112 336075 339579 369805 370021 603109 627175 41.25 67.7 1
13:28:23 2023-09-28 315915 314731 81814 79987 120324 125206 124123 123641 89295 88622 97611 97636 118164 118965 340546 368575 971348 949868 351569 367325 112558 97682 104415 106038 120152 116736 110406 111041 76645 77567 263278 228852 649517 656645 202132 201612 258102 260998 301757 292197 313956 314099 327706 333857 311271 340716 682712 719135 523624 425641 273950 270734 310539 309940 328309 330808 335600 339579 373024 373065 602066 630020 41.25 67.7 1
13:28:24 2023-09-28 315951 315506 81875 79955 120491 125171 122481 121818 89410 88622 95485 97672 118226 119096 342987 369947 975434 954274 351496 367440 110958 97715 104305 106111 119925 116958 110279 111118 76584 77789 255288 228852 654367 657705 202132 201577 257308 261365 302323 293096 311698 313908 327954 331893 309771 340309 681431 719513 516302 423150 273950 269174 310175 309759 325884 334723 336075 339579 369841 370869 601794 627175 41.25 67.7 1
13:28:25 2023-09-28 315915 315511 81823 79904 120399 125137 124210 123504 89234 88267 97611 97502 118164 118965 340546 369463 971348 949868 351569 366780 110728 97682 104239 105933 120008 116461 110177 111041 76520 77567 256298 228206 647414 655681 201463 201684 258215 260674 303869 293500 311520 314206 327777 332493 309821 343149 682712 716216 513259 423114 274068 268764 310935 310150 329079 328841 335564 339579 369841 369433 599322 627175 41.25 67.7 1
13:28:26 2023-09-28 315374 315816 81964 80077 120320 122056 124418 123848 89230 88412 95453 97672 118193 119062 340367 369947 974142 955429 349451 367031 110899 97715 104415 105933 120008 116542 110329 111204 76657 77567 257560 228044 649861 656645 201147 200945 258934 260192 302075 294554 313684 314386 327689 329872 309528 341340 680778 718539 513259 426061 273756 269972 312135 308173 325585 329572 333640 339579 370984 369692 598951 629126 41.25 67.7 1
13:28:27 2023-09-28 317507 315511 81650 79955 120157 125381 123917 123762 89386 88234 97611 97470 117967 118800 339996 369984 976363 955429 350966 367067 112480 97581 104415 106062 120008 116381 110329 110810 76468 77535 255288 228096 650387 658250 202169 200245 259556 260049 301263 293195 313511 314206 329266 332683 308160 342375 680557 720567 521973 425916 275079 269178 312135 309073 325358 329599 333532 338326 372096 371094 597955 629126 41.25 67.7 1
13:28:28 2023-09-28 314954 315724 81614 79900 120040 125275 123968 123710 89140 88662 97442 97803 117575 119232 340032 368087 974215 958151 351569 366809 112513 97548 104448 105933 120174 116542 110406 112848 76520 77535 257228 227883 653226 658506 202132 200001 258934 260631 300912 293785 310718 312919 328946 330863 307909 342230 680778 720567 517003 423628 275310 269178 312854 309542 325358 329599 333352 338582 372131 371994 599433 630320 41.25 67.7 1
13:28:29 2023-09-28 314661 315062 81818 79846 120329 125137 124123 123676 89295 88234 97611 97636 118180 119164 340546 364462 976363 956261 351605 366515 110439 97782 104121 105965 119675 116770 110092 111392 76563 77747 259872 227847 660474 655499 202628 200175 258720 261221 301228 293429 311698 312919 327445 332891 307158 342267 679881 718497 520259 421777 275310 268963 311189 309506 326762 330112 336622 338828 368772 372242 599433 628099 41.25 67.7 1
13:28:30 2023-09-28 315374 315062 81988 79705 120408 125068 124158 123436 89295 88234 97645 97403 118001 118800 340582 364462 977749 959330 351641 367067 110762 97581 104252 105933 119841 116939 110177 112804 76614 77598 257560 229176 648192 654909 202769 200350 258934 260998 301370 292027 312391 313908 326966 332926 307158 342411 676092 712332 515964 422034 275115 269783 311153 309976 328614 329898 336368 339359 369736 372136 602363 630468 41.25 67.7 1
13:28:31 2023-09-28 319161 315071 81936 79814 120491 125102 124244 123436 89327 88234 97680 97271 118198 118568 340546 365594 976363 959051 349415 366515 111062 97718 104807 105947 120204 116636 110414 111041 76531 77535 255288 228133 650227 653054 202275 200315 258717 260228 302696 293061 313067 315609 325945 332856 307659 342411 678558 712779 516978 423232 274726 269593 310935 308138 325919 328841 333568 338227 369988 371130 598841 627342 41.25 67.7 1
13:28:32 2023-09-28 319161 315067 81654 79850 120316 125102 124037 123264 89327 88234 97611 97470 118164 118766 340833 366365 970661 958371 348888 365451 112703 97548 104448 105755 120174 116348 110406 110733 76708 77367 257191 227561 656192 649020 202097 200350 258934 259974 301864 294198 311483 315380 326930 332357 308799 342170 680778 711451 517517 424023 275310 270072 311921 310955 327687 331973 332883 341026 369880 371508 596888 627157 41.25 67.7 1
13:28:33 2023-09-28 313516 315062 81654 79846 120324 125171 124071 123384 89327 88234 97645 97667 118198 118965 340307 367210 970283 965001 353930 366229 110899 97616 104591 105940 120140 116555 110691 110964 76616 77504 259238 226920 656670 652800 202132 200106 259992 260962 299580 296007 310246 313693 327706 333857 308125 342555 679953 710112 513259 422257 275115 268800 312135 310011 324924 330889 333086 340690 369582 372242 599802 627295 41.25 67.7 1
13:28:34 2023-09-28 315951 315326 81650 79850 120162 125050 124037 123436 89295 88267 97645 97470 118001 118800 340546 365010 966440 962337 354954 366258 112625 97548 104448 105755 120204 116348 110329 110810 76520 77367 255288 227240 653858 653722 202769 199722 258934 261365 299580 294925 310927 314865 327689 331893 306944 344275 684616 716976 520259 424434 275896 269070 311046 310811 324924 332674 333460 339987 372081 373062 603072 627342 41.25 67.6 1
13:28:35 2023-09-28 315951 315071 81654 79850 120324 125171 124336 123470 89327 88234 97645 97603 118091 118959 341381 363122 965602 960883 355634 365309 110899 97845 104519 105980 120106 116542 110329 110964 76500 77430 257191 227701 653100 648984 202486 200384 257704 261360 302506 294027 310500 313944 326016 333660 312597 341929 681949 711451 520259 422034 275115 270353 309741 310953 324379 329828 333640 340727 369988 372812 605394 627342 41.25 67.7 1
13:28:36 2023-09-28 317702 314850 82081 79673 120659 124981 124486 123230 89450 88202 97815 97403 118198 118776 340582 365522 967843 958151 354739 366551 112591 97548 104350 105820 120008 116381 110329 110964 76545 77367 257560 227561 653100 648984 202274 200980 257704 261734 300491 293017 310753 314613 325769 336111 310355 341268 681804 710300 517316 422559 274726 270734 310069 310775 326581 329828 333604 338156 369722 371544 605543 628320 41.25 67.7 1
13:28:37 2023-09-28 319051 314845 81916 79709 120483 124894 124106 121479 89565 88347 95550 97408 118260 118466 339924 366551 966972 958077 353521 366336 110881 97515 104350 105787 119925 116348 110338 110810 76500 77399 255288 227561 649247 653981 202132 201330 258102 261365 300948 293785 313684 315861 325945 332891 308160 340344 681949 710339 509111 423232 273950 268799 310246 310047 324605 329607 333640 339214 369988 370056 603572 627342 41.25 67.7 1
13:28:38 2023-09-28 319343 315067 81683 79854 120496 125137 124071 123384 89512 88267 97645 97470 118164 118766 339554 368907 968258 956789 353666 366515 112703 97248 104448 105787 120008 116301 110329 110810 76614 77451 257191 227701 650236 649020 201463 201015 258215 261518 302972 293984 312550 315753 327318 331753 311088 340920 683287 711342 508934 423484 273950 273868 310246 310415 328150 332404 333225 339214 369288 370021 601758 627194 41.25 67.7 1
13:28:39 2023-09-28 315951 315071 81819 80077 120085 122245 122141 123968 89320 88719 95388 97705 117962 119387 339817 368727 964234 952569 351569 365380 110746 97651 104415 105867 120008 116348 110329 110810 76551 77473 255288 225571 654111 656108 201921 200769 258464 260998 299510 295548 310429 313872 328911 332342 308160 341340 681913 712260 514949 423556 273950 269972 310681 309976 324924 330854 333568 339338 374715 370021 603499 627342 41.25 67.7 1
13:28:40 2023-09-28 314883 315062 81618 79923 120119 125311 124054 123641 89295 88509 97577 97770 117819 119164 339518 367727 965712 952606 355743 366444 110592 97682 104350 105755 119841 116348 110177 110964 76645 77535 257560 227240 652784 658641 202169 200980 258539 261662 299439 294091 313956 313216 329466 331683 311271 342098 683360 720021 519060 423362 275115 269972 310211 311390 324924 329828 336075 339155 372060 371059 606216 629126 41.25 67.7 1
13:28:41 2023-09-28 315325 315299 81776 79859 120192 121790 124210 123779 89533 88533 95420 97640 117866 118931 339447 366622 970354 953127 356825 366444 110592 97682 104252 106339 119768 116622 110143 111118 76582 77567 257560 227753 646868 656609 202097 200910 257704 261734 299580 292607 312391 313359 327954 331858 308125 342375 685627 719513 530672 423114 274726 269972 309272 312721 327224 331041 336586 338180 369876 371650 606551 628062 41.25 67.7 1
13:28:42 2023-09-28 312196 315071 81810 79955 120157 125242 124089 123607 89295 88476 97611 97603 118130 119047 339518 367210 971284 949795 353666 366773 110592 97944 104239 105933 119925 116381 110143 111049 76594 77747 257560 229030 651366 655499 202275 201437 257131 261107 301651 293053 312248 313836 327954 331858 308125 340824 684167 719513 518330 422852 274726 269140 311748 310669 325848 330808 336586 339579 369876 374267 604938 628062 41.25 67.7 1
13:28:43 2023-09-28 315735 313715 81740 79859 120389 121856 124348 123607 89295 88509 97611 97603 117967 119027 340367 369947 972073 951930 350689 366888 110694 97548 104350 105787 119675 116381 110253 110810 76541 77535 256298 228206 660457 654646 201498 201612 258102 260998 302323 293061 311662 313872 327904 331858 309745 340273 676020 716325 515607 424323 273563 268764 310899 309254 325884 331041 335564 339789 369841 369951 599691 629126 41.25 67.7 1
13:28:44 2023-09-28 315879 315071 81951 79814 120324 125102 124089 123436 89327 88234 97679 97470 117967 118766 339208 369984 972037 951409 350472 367031 110728 97682 104448 105980 119803 116790 110245 111041 76584 77535 257560 228492 656531 654725 201780 201753 258503 260926 302323 292232 311627 314599 327812 332716 309745 341028 679881 717410 514104 425604 273563 269174 310681 309506 325884 331041 335600 339579 369876 369951 601080 627175 41.25 67.7 1
13:28:45 2023-09-28 315771 315439 81776 79927 120329 125102 124037 123436 89532 88654 97713 97571 117934 118766 338459 369139 976054 953998 349943 366222 112635 97515 104350 105787 119925 115994 110177 110810 76500 77504 257560 227883 650789 658040 201780 200945 259663 260595 301791 293749 312920 314350 328946 330332 309528 342411 680778 720567 515804 426025 274338 269593 312135 309714 325550 329828 333640 339579 372060 371059 597164 628679 41.25 67.7 1
13:28:46 2023-09-28 315434 315067 81585 79995 120123 122056 123990 123710 89295 88816 97611 97803 117934 119198 341529 367504 973488 955429 352724 366229 110763 97718 104448 106013 119939 116475 110194 111083 76563 77726 263278 228096 653929 658004 201780 200980 259663 260491 303979 293017 311154 314607 328911 330332 312007 342194 680778 720058 513259 426025 274532 269783 312135 309471 325585 329564 333676 340060 372096 373324 595401 627342 41.25 67.7 1
13:28:47 2023-09-28 315434 315062 81585 79955 119786 122056 123762 123676 89140 88784 97577 97770 117737 119628 339483 367798 973488 956789 351249 366479 110881 97548 104448 105933 119925 116348 110177 110810 76541 77535 257560 227561 652973 658040 202097 200315 259663 260998 301370 294198 310971 313908 329675 330606 308160 342519 680778 720312 510554 427764 276016 269070 311992 309834 327687 331973 333496 339155 371954 372065 597919 629126 41.25 67.7 1
13:28:48 2023-09-28 313926 315067 81618 79927 120040 125206 123968 123676 89295 88662 97577 97736 117852 119198 339268 365344 975360 960422 350364 366372 110899 97683 104448 106013 120106 116636 110347 110964 76645 77535 260995 227561 652847 658163 202275 200315 259663 260962 301575 293017 313772 314607 329907 330828 309060 342483 680778 721605 516146 426061 274726 269214 312170 309506 325813 330597 335327 339579 372131 372207 595860 628679 41.25 67.7 1
13:28:49 2023-09-28 315133 315071 81614 79896 120040 121907 123968 123676 89292 88723 97543 97803 117737 119198 338494 365558 974906 957470 351533 366222 110728 97515 104285 106029 119675 116381 110177 110964 76437 77535 257560 227271 648896 656645 202451 200315 259298 260962 301123 293749 310718 312883 329444 333857 310391 344239 683553 720421 511906 425641 275505 269034 311921 309834 327687 331973 336312 339062 371800 373062 598546 630320 41.25 67.7 1
13:28:50 2023-09-28 315362 314845 81911 79818 120329 121479 124089 123401 89295 88622 95486 97607 118091 118959 339375 363738 976179 960883 351460 366888 110678 97751 104219 105900 119675 116381 109839 110964 76520 77567 255288 228852 647100 652764 202769 200840 259399 261365 301370 292409 312647 313908 326930 333894 307623 342447 676056 712296 517316 422632 275115 269783 311153 310011 325848 330112 336860 339579 369736 372242 598185 629126 41.25 67.7 1
13:28:51 2023-09-28 315915 314181 81907 79673 120496 125033 124158 123316 89605 88234 97679 97437 118130 118403 339518 364427 974906 959088 351569 366515 110881 97548 104350 105755 119675 116348 110177 110964 76489 77535 256521 228529 658056 648984 202734 200350 258899 261365 304516 293017 313956 315056 329426 333753 310391 342303 680704 714441 508934 422228 275310 269972 311153 309506 326833 330808 333388 341164 369988 372207 597955 628679 41.25 67.7 1
13:28:52 2023-09-28 318637 315245 81654 79955 120689 122056 121236 121818 89565 88557 95486 97506 118193 118664 339375 365380 976128 959051 348852 366222 112791 97515 104448 105834 120320 116314 110143 110733 76541 77420 255288 228008 654272 648984 202415 200945 258899 260157 302783 293543 310464 315825 326930 332856 308125 342411 680295 709811 515964 423232 274726 269972 311626 308138 325919 329794 333532 338940 369988 371650 596153 627342 41.25 67.7 1
13:28:53 2023-09-28 317738 314181 81654 79818 120157 125102 124003 123436 89327 88509 97679 97470 117934 118766 339244 365558 969215 959051 348852 365416 112669 97248 104448 105755 120174 115994 110329 110503 76573 77168 255288 226920 664730 653944 202523 201015 259813 259906 301932 294126 311819 315681 327741 332716 308918 342303 681707 712962 511113 422185 274726 270173 312834 309537 327687 330819 333532 338227 369547 371994 596741 627342 41.25 67.7 1
13:28:54 2023-09-28 315699 314856 81932 80045 120423 121757 124245 123676 89507 88719 95453 97672 117996 119027 339483 366365 971284 961890 351496 368968 112791 97515 104415 105755 120008 116374 110279 110733 76552 77367 257560 225643 653506 652800 202451 200350 259663 261365 300456 293984 310682 314865 327919 332598 308125 344493 679917 710076 518499 421888 274236 268800 312135 310011 324924 330854 333604 340727 369841 373062 599396 627342 41.25 67.7 1
13:28:55 2023-09-28 312635 314850 81814 80095 120157 125137 124037 123470 89511 88509 97645 97636 117967 118999 339518 363406 968530 961890 354950 365416 112669 97248 104415 105787 120008 116027 110245 110733 76647 77662 257560 227022 654237 653577 203375 200175 258792 261662 299439 296215 313511 314685 327883 332357 307158 344529 681913 715490 511780 422586 275505 269178 311189 310953 326762 330589 333568 340097 369841 373359 604508 627342 41.25 67.7 1
13:28:56 2023-09-28 315541 314042 81772 79891 120389 121757 124383 123693 89627 88476 97645 97636 117967 118766 341028 363299 967534 956261 354776 366515 110899 97548 104350 105787 119675 116348 110177 110810 76645 77367 257560 227701 653100 648948 202769 200980 258102 261734 300491 294233 311190 314865 325981 333929 309301 342375 684993 711451 516785 422034 274921 274533 309993 311141 324868 329863 333640 340727 369988 372278 604892 627342 41.25 67.7 1
13:28:57 2023-09-28 317666 314181 81911 79677 120496 124859 124244 123025 89637 88202 97680 97138 118164 118403 339518 365331 965712 956789 353630 366479 112558 97548 104344 105947 119969 116408 110202 111015 76531 77567 251778 227810 653226 653054 202593 201437 258322 261734 302152 294233 311154 314505 328641 333788 308125 342145 682950 711451 511947 423232 274726 268764 310389 310953 324868 329863 335564 338940 369988 371130 604427 627342 41.25 67.7 1
13:28:58 2023-09-28 318055 314697 81978 79927 120412 125137 124037 123436 89543 88626 97680 97437 117934 118766 339518 368907 966972 955429 351641 365451 112669 97248 104448 105465 120008 115994 110329 110657 76541 77504 255288 227561 650474 649056 201956 201647 258717 261550 301159 295176 309776 315861 327445 331858 310033 341376 681431 711451 513259 425302 273950 270353 310246 310047 325358 330324 333027 339499 369582 370021 604078 626897 41.25 67.7 1
13:28:59 2023-09-28 317811 314181 81932 79818 120320 125102 124003 123436 89327 88509 97611 97470 118049 118766 338494 368871 962942 952765 354233 366265 110797 97685 104448 105867 119573 116247 110042 110776 76594 77535 256298 227525 653226 651205 202132 201612 258102 261734 302580 293706 311190 315595 325981 333392 308160 341268 681949 710446 511280 422632 273950 269174 311307 310482 324868 329863 333676 339214 369988 371094 603572 627342 41.25 67.7 1
13:29:00 2023-09-28 317448 314841 81654 79814 120305 125137 124037 123436 89482 88509 97645 97607 118010 118766 339006 368871 965028 955429 351569 365380 112892 97215 104591 105432 120258 115960 110482 110503 76677 77200 257560 227240 653497 649056 201815 201612 258717 261550 301580 295383 311042 315861 327919 330898 310033 341340 679953 710076 514611 423592 273950 270353 310935 310473 325358 330854 333027 338263 369876 370021 607036 627342 41.25 67.7 1
13:29:01 2023-09-28 315951 314624 81650 79814 120153 125102 124059 123384 89327 88509 97645 97470 117967 118965 341044 368655 964702 954236 351496 365309 111130 97450 104663 105657 120307 115927 110380 110665 76708 77652 255288 227401 652486 653944 202204 201436 258899 261550 300442 294027 312071 315789 327689 330933 311712 341376 681913 710076 516302 423556 273950 273868 311189 310047 325358 330854 333261 339250 369876 371424 601758 626897 41.25 67.6 1
13:29:02 2023-09-28 315657 315062 81618 80123 120074 125206 123796 123710 89360 88662 97611 97703 117886 119081 338530 367834 962942 952606 353729 365380 112669 97248 104448 105432 120174 115960 110406 110503 76563 77336 257560 225643 654794 652800 201851 201612 258899 261734 301405 296007 309776 315861 328720 330933 310033 342411 681431 712187 513259 427071 273950 270353 311189 310482 325585 331814 333532 338227 370984 370056 603219 626452 41.25 67.7 1
13:29:03 2023-09-28 315915 314628 81614 79951 120157 125137 123830 123470 89327 88541 95518 97607 117928 118993 341286 368468 964776 953887 351460 365273 110899 97751 104591 105755 120008 115994 110329 110503 76531 77473 257560 225571 656924 655645 202132 201330 258649 261550 301405 295828 312722 315344 329444 330898 309781 342411 681913 715343 518888 423628 274532 270353 311189 310482 326762 331626 333532 344612 372096 371130 600871 627342 41.25 67.7 1
13:29:04 2023-09-28 313998 314628 81776 79904 120149 125119 124037 123504 89360 88723 97645 97803 117608 119198 338530 367210 966434 952643 355095 365416 112480 97685 104272 105755 119675 116348 109872 110810 76614 77399 254903 225643 654056 656645 202451 201330 258934 261518 301298 294091 311662 313908 329943 331858 309060 342447 682950 718497 504957 423556 274726 269972 311399 311680 324924 330358 335600 339338 372060 373065 605357 627342 41.25 67.7 1
13:29:05 2023-09-28 313926 314177 81654 79846 120157 122245 122141 121818 89410 88808 95355 97705 117833 119221 338387 365451 966935 954274 354271 365380 112480 97248 104285 105947 119939 116247 110143 110733 76488 77336 255288 226666 660407 656645 202132 201015 259399 261734 299545 295169 311190 313431 329711 331858 309060 342411 683952 718533 518888 423556 274726 269972 311189 311425 324924 330589 336348 339579 374719 371946 605394 627342 41.25 67.7 1
13:29:06 2023-09-28 313962 314624 81650 79955 120153 125137 124003 123418 89360 88630 97611 97803 117608 118999 338494 366694 967843 954035 355816 366515 112480 97548 104252 105787 119675 116234 109839 110810 76437 77504 255288 226920 649379 656645 202523 201367 258649 261626 300244 294126 312504 313765 329573 332252 309387 342303 683287 720567 513259 423362 274532 269972 309998 311720 326762 329794 337135 339338 371539 372658 606252 627175 41.25 67.7 1
13:29:07 2023-09-28 315325 313930 81823 79994 120194 121757 124210 123642 89599 88751 95453 97672 117996 119027 339483 365522 970391 948485 351388 366079 110592 97515 104278 105787 119675 116381 110042 110810 76582 77598 256521 228508 647061 655681 202628 201647 257704 261734 301864 292891 311734 313944 327954 332357 310286 341376 682986 719041 508934 422852 274726 269397 309741 310633 325884 328841 336622 340097 369911 371130 601831 627212 41.25 67.7 1
13:29:08 2023-09-28 315398 314186 81847 79846 120157 125015 123951 123350 89482 88509 97645 97502 117575 118602 338494 366658 969251 949158 350225 365451 112446 97743 104252 105755 119675 116027 109872 110733 76582 77662 263278 228096 647414 654909 202027 202141 258574 261143 304194 293017 311627 314685 328538 332589 310033 340824 679917 717521 537910 422816 273950 269397 311189 309506 329312 331901 336111 340097 369876 372539 599008 627175 41.25 67.7 1
13:29:09 2023-09-28 315699 314769 81776 79863 120021 121823 124296 123607 89475 88630 97679 97470 118001 118718 338494 368763 972799 952606 349415 365416 112480 97616 104311 105787 119675 116027 109872 110810 76437 77420 257560 227401 652594 656645 201815 201330 259663 260595 301899 293821 311225 314643 329181 330598 310069 342447 676020 719549 513259 427747 273950 269783 312206 309542 325884 329863 335600 344538 372096 370056 597992 627342 41.25 67.7 1
13:29:10 2023-09-28 315026 314172 81646 79955 119756 125171 123676 123538 89327 88755 97476 97636 117608 118999 337984 367798 973525 956789 350508 365416 112480 97481 104317 105755 119803 116408 109940 110674 76563 77473 257560 227525 652973 656500 202628 200840 260175 261441 301828 294233 313684 314422 330014 333387 311712 342447 681744 721605 516146 423628 275505 269783 312829 309940 325813 330067 335528 339579 372096 372207 597955 629126 41.25 67.7 1
13:29:11 2023-09-28 313270 314706 81885 80023 120123 125242 124003 123521 89327 88784 95486 97770 117900 119130 338459 364164 974441 960199 351213 365380 110592 97649 104285 105755 119675 116281 110143 110810 76552 77535 263278 227401 655655 656108 202805 200629 259663 261550 301299 293017 312611 312562 329907 332891 308089 345308 681744 720567 513259 422185 275896 269972 311587 310446 325813 330324 337575 339025 371244 373883 598509 628904 41.25 67.7 1
13:29:12 2023-09-28 313890 314177 81618 79868 120153 121981 124003 123487 89572 88630 97611 97703 117934 118931 338459 363009 976290 958151 351533 366193 110461 97987 104317 106271 119505 116636 109636 111118 76614 77747 257560 227343 645765 654501 203338 200945 259513 261734 301405 293913 315223 313800 328680 333894 307874 342267 682564 718460 514611 423232 275505 269972 311880 310446 325813 328841 337648 339579 369736 373359 599691 627175 41.25 67.7 1
13:29:13 2023-09-28 315807 314150 82130 79705 120491 121775 121186 123367 89572 88476 95486 97470 118058 118843 339208 364100 974906 961109 351569 365416 110592 97715 104219 105787 119641 116542 109805 110964 76551 77598 256521 228529 658882 653686 202805 201260 258934 261734 301370 292855 312647 314599 327883 333894 308089 342483 679917 716398 521116 422632 275505 269972 311626 310700 325848 331041 337648 340060 372081 373359 599031 627175 41.25 67.7 1
13:29:14 2023-09-28 315807 314797 81903 79868 120491 125102 124210 123401 89605 88622 97747 97470 117934 118534 338494 365069 978911 960734 353729 365786 110525 97783 104219 106045 119580 116636 109974 111118 76582 77535 255288 227847 652627 654184 203552 201260 259445 261734 301370 293337 313122 313729 328680 333894 307839 342519 679953 719244 518888 422932 275505 269972 311626 310011 325848 328841 338402 339579 369841 373883 601396 627175 41.25 67.7 1
13:29:15 2023-09-28 315735 313130 81987 79818 120412 124911 120959 121445 89720 88476 95518 97470 118130 118568 341286 363845 976326 959051 351569 365416 110958 97548 104272 105755 120008 116348 110143 110810 76645 77789 257560 228852 647323 648984 202769 201295 258934 261734 302783 292855 311698 315825 327654 334396 310977 342483 681744 712223 517316 422632 275310 269972 311844 310700 327327 328841 336622 339214 369988 374253 599691 629126 41.25 67.7 1
13:29:16 2023-09-28 317666 314145 82024 79872 120496 125068 124244 123401 89760 88509 97747 97574 118091 118925 341529 364832 975450 960883 350328 369230 111053 97751 104519 105980 120008 116348 110177 110810 76604 77747 258619 228206 659809 648984 202805 201577 259413 261554 303280 293302 311698 315861 327424 334640 308808 342519 681261 712187 515607 423232 274236 270353 311661 309976 327821 328841 336075 339214 369988 373062 598841 629573 41.25 67.7 1
13:29:17 2023-09-28 315843 313925 81969 79958 120408 125033 124210 123230 89572 88234 97714 97437 118130 118403 338494 364427 974943 958816 349451 365380 110592 97548 104239 105755 119675 115994 110143 110810 76541 77504 257560 228044 652973 648984 202769 201260 258934 261734 303244 293061 312383 315825 326930 333859 308160 342447 680295 712223 515964 423232 275310 269972 311626 309506 327592 329300 335564 339214 369988 372242 597495 628679 41.25 67.7 1
13:29:18 2023-09-28 317666 313929 81875 79814 120329 125068 121138 121648 89655 88622 95485 97672 117996 118664 339101 364796 975434 960883 350477 365380 112558 97548 104252 105755 119803 116374 110109 110810 76541 77535 256521 228760 652973 649020 202805 201260 258934 261734 302570 292409 311698 315825 328641 333894 310355 342519 675790 712187 508934 423232 275310 270543 311626 310442 327362 328841 336075 339179 369988 372242 595933 628679 41.25 67.7 1
13:29:19 2023-09-28 317775 314177 81650 79814 120324 121981 124037 123401 89637 88630 97747 97603 118130 118766 338459 364974 972073 958334 348362 365380 112635 97448 104448 105682 120008 115994 110177 110657 76573 77420 257560 227240 665646 648948 202769 201612 259764 260998 302996 294233 310718 315861 327919 333392 309060 342483 680778 711451 514611 423832 275310 270543 313085 309471 326868 330819 333604 339727 372425 372800 597035 627342 41.25 67.7 1
13:29:20 2023-09-28 317738 313890 81973 80045 120286 121940 124331 123642 89630 88719 95518 97640 117962 118829 338352 365230 969251 959051 348327 365130 111139 97515 104519 105432 120008 115927 110329 110640 76657 77473 255288 225643 658612 653054 202734 201577 260028 260192 302287 294269 312623 315825 328418 332891 308195 342447 680778 711451 514611 423218 274726 270353 313085 309037 325358 330854 333568 339214 369841 372242 597495 627342 41.25 67.7 1
13:29:21 2023-09-28 315685 314181 81818 79818 120162 125068 124003 123436 89664 88630 97679 97603 117575 118732 338186 363370 968258 959088 351569 365344 112635 97515 104272 105432 119675 115994 110143 110657 76468 77367 254018 225355 653479 649020 202769 200350 259663 261734 301938 295169 310753 315344 328414 332856 309771 345052 683396 712151 508934 422221 274078 269178 311661 311359 326762 330854 333640 338191 372725 373932 603929 627010 41.25 67.7 1
13:29:22 2023-09-28 316724 314007 81772 79891 120423 121790 124348 123727 89597 88719 97747 97603 117852 118732 338186 361164 969592 959051 354667 365380 112558 97777 104415 105722 119675 115994 110143 110810 76614 77252 263278 225643 652973 649020 203765 201260 258934 262838 302261 293948 311408 315344 327954 333894 307623 344493 682913 712187 530672 422034 274078 269972 310246 311644 326762 330589 335564 338191 369876 373861 606119 627342 41.25 67.7 1
13:29:23 2023-09-28 315699 313699 82057 79673 120491 124824 124123 122991 89605 88234 97680 97371 117967 118370 338494 363335 965712 956789 353666 365380 112480 97515 104252 105755 119675 115994 110143 110810 76520 77451 257560 227240 651266 651205 202769 201612 258500 261734 301405 294233 311408 315825 327163 334432 308160 342134 682913 711451 517316 422104 274726 269362 310717 310953 328382 332909 335820 341436 369736 372100 604281 627194 41.25 67.7 1
13:29:24 2023-09-28 318267 313494 82030 79859 120389 121658 124348 123196 89605 88267 97680 97574 118029 118370 338423 365558 967156 958367 353449 365380 112524 97548 104382 105755 119675 115994 110143 110810 76541 77451 254903 227401 653577 651858 202805 201612 258500 261734 300137 294269 313956 315344 328641 334396 309060 342411 682913 710339 513115 422034 274726 268799 310211 310953 324868 330632 335564 338940 369988 372242 604826 627342 41.25 67.7 1
13:29:25 2023-09-28 318856 313708 81907 79705 120408 125033 124123 123230 89882 88234 97748 97371 118164 118370 338459 365522 968530 955429 351605 365088 110797 97718 104448 106314 119768 116441 110042 110776 76677 77535 257560 226805 653100 652591 202628 202035 258500 261734 301370 293429 311555 315789 326860 332856 309528 341376 684542 711196 518499 423232 274338 269174 310717 312057 325848 330358 333640 339763 369988 371094 602997 626415 41.25 67.7 1
13:29:26 2023-09-28 315879 313920 81622 79868 119824 121981 124210 123556 89572 88784 97645 97636 117737 118959 338316 367504 962906 951930 351533 364832 112703 97215 104415 105432 120008 115960 110406 110503 76562 77168 257560 225571 654843 652764 202415 201612 258934 261734 301370 296071 310246 315602 329444 332846 310033 342411 680914 712187 521973 423592 274338 273868 311661 310482 324868 331849 333568 338227 374980 371615 600410 627342 41.25 67.7 1
13:29:27 2023-09-28 314919 312866 81618 79955 120078 125311 123968 123556 89543 88784 97611 97770 117575 118965 338186 367210 964664 953519 353729 365130 111139 97450 104454 105689 119939 115894 109974 110742 76531 77504 257560 226920 650694 648948 202132 201648 258720 261734 301334 293429 309776 315861 328435 332611 310757 341857 681431 711451 517517 425604 273950 268799 311153 310953 325621 330819 333532 339738 369876 371094 602066 626452 41.25 67.7 1
13:29:28 2023-09-28 315951 314811 81936 80073 120115 125277 124003 123436 89543 88930 95420 97703 117771 118650 337439 367798 962906 952643 351569 364832 112669 97248 104448 105432 120152 115847 110329 110351 76584 77022 257560 225643 666452 652728 202451 201647 258934 261734 301441 295584 309776 315861 328946 331626 312153 342411 681431 711958 516302 423628 274726 268764 312227 310482 325358 331618 333568 339179 372096 371094 599986 626897 41.25 67.6 1
13:29:29 2023-09-28 315398 313965 81646 79842 119790 125311 123796 123470 89327 88723 97611 97636 117608 118993 340561 367476 964664 952914 351460 364945 111130 97417 104591 105657 120106 115894 110329 110503 76594 77001 255288 226471 660628 652728 202415 201647 258934 261734 303869 295083 309776 315861 328946 331591 310069 342411 681163 711614 518888 423628 274532 268764 311661 311671 325848 331884 333532 339214 372060 371650 602568 626452 41.25 67.7 1
13:29:30 2023-09-28 313926 314177 81654 79955 120085 121889 123968 123676 89327 88816 97611 97669 117608 118965 337948 366658 964308 952643 353485 366622 112513 97515 104278 105682 119675 115994 109839 110657 76645 77367 255288 225607 652847 655681 202769 201612 258934 261734 299580 296071 311190 313908 329978 332133 309781 342447 683952 718497 520259 423592 273398 270353 311661 311680 324924 330889 335600 339579 372654 372242 605357 627342 41.25 67.7 1
13:29:31 2023-09-28 313485 314181 81654 80127 120153 125102 124003 123384 89565 88930 95486 97908 117895 119062 338316 365416 966972 954274 354298 365237 111053 97515 104519 105465 119675 115960 110313 110436 76648 77168 257560 225607 655501 654184 202628 201965 258934 261734 302536 294811 310246 315825 330482 331858 310033 342447 680914 712223 510554 427460 274726 268764 311661 310735 324868 331884 333532 338191 372096 371650 601211 626452 41.25 67.6 1
13:29:32 2023-09-28 315110 313572 81618 79842 119786 125346 123796 123470 89482 88999 97611 97736 117852 118965 337948 367210 962906 949868 351533 364832 112558 97248 104350 105432 119917 115927 110177 110503 76604 77336 254743 225535 655324 655645 202592 201612 258934 261734 303485 296071 310718 314865 329978 331626 311712 342447 683469 716130 509445 423628 274726 270353 312669 310700 324780 331884 333676 340097 372689 371946 604427 625160 41.25 67.6 1
13:29:33 2023-09-28 313485 314190 81614 80073 120286 122056 122141 121818 89507 88751 95486 97705 117751 119062 338316 365416 966149 952606 354343 365380 110728 97718 104448 105980 119641 115960 109839 110503 76519 77473 258619 226920 649423 656609 202769 201436 258934 261734 302152 295169 313401 313908 329978 332392 309781 342483 683433 719549 508934 423556 274921 270353 311661 312620 324924 330854 336622 339579 372096 372242 606551 627342 41.25 67.6 1
13:29:34 2023-09-28 313962 313708 81646 79810 120157 125068 123917 123350 89450 88662 97611 97470 117575 118766 337984 365010 968530 949158 353666 366882 110516 97548 104219 105755 119475 115994 109805 110810 76582 77535 255288 227883 646012 654719 202805 201612 258102 261734 302323 293785 312647 314865 328946 333401 309528 342411 681949 720058 530672 423186 273852 269585 309741 310989 325919 329334 337648 340338 370984 372278 606551 630320 41.25 67.7 1
13:29:35 2023-09-28 314667 313854 81813 80059 120222 121823 124245 123642 89630 88719 95453 97705 117934 118766 338494 365010 969251 950731 355750 365380 110592 97548 104109 105755 119403 116374 109805 110810 76541 77367 254903 227240 648852 656609 202805 201647 258934 266349 302152 294269 312647 313908 329751 332392 309564 342519 683952 720567 520259 423362 275310 268764 310246 312628 324868 330358 337685 340097 372096 372278 606719 627212 41.25 67.7 1
13:29:36 2023-09-28 315133 313664 81650 79814 120157 125015 124003 123316 89758 88662 97645 97669 117852 118766 337948 364974 970624 948485 351641 365380 112480 97515 104219 105771 119592 115994 109839 110810 76509 77598 255288 227789 650981 654683 202769 202247 258102 261734 302323 293337 312647 314865 328946 332926 309528 341893 684130 719549 520259 422852 274921 269585 309958 312057 326868 328876 336880 340637 373889 371959 601648 630468 41.25 67.7 1
13:29:37 2023-09-28 315254 313561 81889 79859 120271 121757 124210 123401 89605 88723 97680 97636 117852 118945 338494 366658 971974 949832 349451 365972 110797 97810 104187 105787 119675 115994 109839 110810 76541 77535 255288 227883 650879 653759 202486 202600 258934 261252 303031 293749 311698 315380 328982 332962 310722 341376 679953 717446 514611 422852 273950 269585 311443 309976 327327 329828 336622 338191 370984 374003 594820 627175 41.25 67.7 1
13:29:38 2023-09-28 315398 313740 81907 79818 120065 125015 124003 123350 89576 88662 97680 97636 117852 118684 337948 368352 972110 952643 348888 364867 112591 97548 104285 105787 119675 115994 109839 110733 76614 77567 256298 227401 652594 656145 202132 201647 260028 260998 302359 294269 311698 315380 329394 331626 311011 342483 676056 719549 515607 427460 274532 270698 313310 310233 329312 332909 336477 341238 372808 371544 597772 628568 41.25 67.6 1
13:29:39 2023-09-28 314739 314007 81853 79923 119824 125171 123830 123504 89626 88719 97713 97603 117967 118766 337948 367511 974943 954199 348362 365380 112513 97581 104252 105755 119675 116214 109839 110657 76614 77305 255288 227401 653676 654909 202132 201682 259663 260998 302783 295383 311698 315595 328680 330933 311483 342447 676056 717446 515456 423664 273950 273832 312865 309542 325919 330324 336659 338227 371800 371094 598103 628679 41.25 67.6 1
13:29:40 2023-09-28 314883 313926 81903 79846 120157 125068 123917 123264 89543 88541 97645 97470 117804 118766 337439 367798 971348 949868 348852 364832 110728 97548 104252 105755 119675 115994 109839 110733 76541 77535 255288 227401 647848 652800 202132 202282 258934 260998 302995 293053 313920 315380 329444 332392 311483 341893 676056 718539 514611 426853 274689 270734 312028 309679 327256 331973 336440 341026 374336 370953 598546 627175 41.25 67.7 1
13:29:41 2023-09-28 314045 314186 81936 79887 120324 125277 124197 123350 89670 88755 95551 97908 118001 118800 340561 368907 973525 952680 349379 365416 112480 97548 104285 105787 119675 115994 109839 110657 76614 77789 257560 227401 648853 656645 202132 201929 259663 260998 302783 295176 311769 315602 328680 330933 311198 342447 676056 718497 514611 423664 273950 273604 312645 309542 325919 329898 336622 338227 372096 371981 598103 628233 41.25 67.7 1
13:29:42 2023-09-28 313413 314186 81585 80131 119761 125346 123727 123641 89295 88849 97577 97803 117541 119164 337403 364974 971348 955429 351686 364832 110728 97515 104252 105722 119675 115960 109805 110657 76573 77504 256298 227240 650039 656609 202734 201577 260028 261365 301898 294233 311698 315344 330125 333857 313039 342303 681523 720458 513259 426925 275115 270317 312906 309834 328614 332909 336550 338227 373177 371946 597624 627175 41.25 67.7 1
13:29:43 2023-09-28 313926 314105 81618 79987 119756 122224 121970 123710 89605 88816 97577 97803 117575 119047 337439 365594 972037 956789 349415 365088 112558 97548 104344 105755 119675 115994 109839 110503 76541 77336 260995 227240 650762 656609 202805 201436 260028 261550 302004 293877 314576 314865 330942 331823 309781 345296 680778 722118 517517 423628 275505 269972 312865 309976 325884 330632 336348 339579 373212 373323 595860 628679 41.25 67.7 1
13:29:44 2023-09-28 312973 314186 81614 79983 119756 125137 123762 123590 89450 88970 97611 97835 117575 119198 337439 365010 972073 956789 350436 365380 112480 97685 104350 105787 119675 115960 109839 110810 76614 77535 257560 227240 648416 656645 202840 201260 260028 261518 302074 293877 314626 314541 330799 332484 311932 345431 682228 721988 520866 423448 275896 269783 313297 310011 325884 330554 336440 339579 373177 374724 598841 629126 41.25 67.6 1
13:29:45 2023-09-28 314035 313863 81614 79896 120040 121981 123796 123436 89605 88784 97577 97703 117541 118965 337913 362791 970624 957470 350472 365088 110881 97515 104317 105755 119675 115960 109839 110733 76531 77420 254018 226920 652594 655645 203551 200980 259947 261550 301828 294269 312647 313616 329943 332891 308125 345296 676056 720567 520259 422221 274113 269972 312135 310918 325848 330589 337648 339579 375250 374217 599691 627655 41.25 67.7 1
13:29:46 2023-09-28 312717 313232 81814 79846 120286 121790 124487 121648 89688 88719 95486 97705 117799 118945 338316 362071 976823 958039 350966 365380 110439 97715 104121 106045 119403 116508 109738 110964 76582 77504 257560 227146 659654 654683 203729 201577 259663 261734 301051 293913 313599 313872 329715 333929 308160 345016 676092 718497 513259 423648 274497 270353 312170 310953 325884 329599 338438 339579 370984 374480 599396 627175 41.25 67.7 1
13:29:47 2023-09-28 313449 313228 81875 79822 120149 124981 124003 123230 89605 88999 97645 97636 117934 118684 337913 361164 974943 956261 350966 365416 110439 97682 104089 105787 119276 116348 109695 110964 76519 77598 255288 228044 652887 653722 203729 201612 259663 261734 302075 293749 313378 313944 328911 334900 308125 344529 679953 716361 516302 422632 275505 269972 312854 310446 328614 328841 338199 340301 369547 373954 598185 630528 41.25 67.7 1
13:29:48 2023-09-28 315518 312942 81936 79799 120393 125068 124210 121142 89663 88686 95452 97573 117962 118630 337913 362212 974906 957655 351424 365380 110592 97581 104317 105787 119475 116281 109805 110810 76614 77567 256521 228206 645725 648948 203409 201612 259663 261734 302923 293096 313920 315825 327919 334630 309060 342519 680778 712260 515607 422632 275505 270353 311626 310726 327592 329334 337135 338976 368737 373394 598546 629126 41.25 67.7 1
13:29:49 2023-09-28 315879 313232 81814 79701 120157 124946 124003 123230 89637 88509 97645 97470 117934 118602 337948 363370 970661 957618 348082 367142 112669 97248 104448 105755 119675 115927 110177 110503 76677 77336 255288 226920 654756 652129 203444 201647 259663 260998 303244 293913 311190 315861 327990 334675 309998 342555 676020 710076 526445 420963 276016 268764 313120 309506 327857 330854 333640 342481 373024 373634 595896 627231 41.25 67.6 1
13:29:50 2023-09-28 315807 313044 81926 80026 120389 121808 124176 123573 89691 88630 97747 97603 117967 118650 338352 364427 971284 959015 350118 365380 110899 97515 104382 105755 119675 115960 109839 110503 76468 77451 257560 227401 655460 651205 203126 201647 259663 261365 303955 294233 311698 315861 328418 333929 309095 342555 680778 710076 517316 422884 275505 268764 312135 309976 327892 330554 335600 340002 369841 373359 597072 627342 41.25 67.6 1
13:29:51 2023-09-28 317471 313708 81903 79846 120157 125068 124003 123316 89758 88662 97680 97470 117934 118684 337948 363880 970391 958298 348327 364832 112703 97248 104448 105432 120008 115960 110177 110503 76573 77367 255288 226666 652708 651205 202840 201929 260394 260998 302323 293948 310718 315861 328450 333392 311234 342519 676056 711451 518499 422185 275505 270543 313751 311910 328614 333848 333388 342275 373133 373217 595291 627157 41.25 67.6 1
13:29:52 2023-09-28 312635 313494 81885 79855 120241 125068 124003 123230 89605 88654 95452 97603 117819 118568 337676 363370 971247 959088 349415 364832 112558 97509 104382 105432 119925 115960 110177 110503 76500 77336 255288 225607 656415 648948 202840 201647 260430 261252 301405 296215 310753 315861 328946 333392 309528 345016 676092 710076 514611 422221 275310 269593 313597 310482 325358 332348 333676 339250 370948 373074 599802 627342 41.25 67.6 1
13:29:53 2023-09-28 315362 313232 81650 79818 120162 124981 124003 123350 89637 88662 97645 97470 117771 118568 337474 364171 968530 961890 351496 365088 112591 97248 104382 105682 119675 115960 109839 110503 76500 77367 254903 225571 652526 648984 203409 200980 260430 261734 302152 296071 311225 315861 328897 333625 310033 345857 679953 712779 508934 424065 276483 269567 312722 311319 327455 331744 333496 341238 373925 374337 600859 627305 41.25 67.7 1
13:29:54 2023-09-28 315398 313232 81984 79846 120423 125102 124003 123401 89637 88784 97680 97640 117895 118766 337948 361199 968530 960734 353630 365088 112558 97548 104323 105432 119675 116321 109872 110503 76614 77336 260995 225643 653605 652980 203908 200980 259663 261734 302690 294847 311698 315861 328982 333625 308125 346138 681949 712187 514611 420998 274533 269972 311697 311934 324833 330889 335600 338227 370984 374587 602997 627342 41.25 67.7 1
13:29:55 2023-09-28 315362 313228 81855 79955 120324 125015 123830 123264 89637 88695 97680 97636 117852 118684 338459 361164 965786 957655 354202 364832 112513 97515 104350 105755 119675 115994 109839 110657 76614 77504 257560 225643 652973 651205 203765 201647 258934 266349 301827 295133 313474 315861 327990 334724 311271 342303 686114 713430 518330 421960 275896 270734 310793 312441 328150 331443 336586 338191 368737 374217 606551 629052 41.25 67.6 1
13:29:56 2023-09-28 316274 313156 82016 79673 120491 124651 124335 121142 89818 88541 97782 97470 118001 118403 340803 362247 965712 957470 351641 365123 112558 97548 104317 105755 119592 115994 109839 110503 76645 77789 257560 226920 652720 650744 202840 202282 258899 261734 301405 294925 311734 315861 327459 334970 311932 342447 683952 711451 518668 422034 275310 269620 310717 311899 325884 330854 336348 339763 369288 373132 605321 627342 41.25 67.6 1
13:29:57 2023-09-28 318224 313744 81903 79814 120157 124928 124003 123230 89637 88662 97714 97699 117967 118403 337948 366658 967156 955429 351375 365380 112635 97548 104174 105465 119675 115994 110232 110503 76500 77336 260995 226920 649687 648911 202769 202600 258934 261734 301299 294668 313956 315428 328432 332821 310869 344467 684653 711342 514611 425339 275115 270734 311880 311461 325919 330889 335043 341164 369911 372207 602997 626997 41.25 67.6 1
13:29:58 2023-09-28 317775 313157 81809 79904 120157 125102 124003 123350 89637 88755 97680 97636 117852 118766 337439 366622 964344 955156 351569 365123 112859 97215 104519 105432 120008 115767 110329 110503 76645 77367 255288 226920 651972 648984 202769 202282 259480 261734 302323 295169 313684 315861 328982 332392 311011 342447 681949 711196 518888 423556 274726 269397 311661 310989 325884 332090 333604 340313 371504 372242 601332 626897 41.25 67.6 1
13:29:59 2023-09-28 315951 313228 81875 79850 120153 125068 124037 123801 89637 88816 97680 97636 117771 118800 337474 367247 962942 954750 351002 364576 112859 97215 104519 105400 120008 115767 110329 110503 76604 77231 256856 226760 653857 649056 202558 202495 259448 261626 303869 295441 313067 315825 328804 332716 311305 345449 684167 711077 518668 423592 274726 269174 313484 311319 325884 331849 333604 340277 372096 371994 602737 627342 41.25 67.6 1
13:30:00 2023-09-28 315879 312834 81679 79932 120157 125311 123865 123470 89637 88723 97680 97803 117967 118766 337439 367210 962906 952643 351569 364832 111264 97248 104448 105432 120008 115927 110177 110503 76563 77200 257560 225607 656591 652764 202769 202247 259230 261734 302111 295262 310718 315861 329978 332392 311694 342519 681468 712223 513259 425724 274726 269398 312135 311207 325919 332650 333640 339763 372131 372242 601639 627342 41.25 67.6 1
13:30:01 2023-09-28 314697 313699 81899 79991 119991 125137 123830 123470 89637 88816 97645 97835 117575 118834 337439 366658 962906 951409 351533 364867 112736 97248 104519 105432 120008 115767 110329 110427 76615 77168 257560 225427 659066 654909 202664 202459 259627 261734 302216 295892 313067 317380 329800 332392 311666 342483 681985 712187 515456 423520 275115 269362 312170 311425 325919 332742 333388 340241 372096 371946 601721 627342 41.25 67.6 1
13:30:02 2023-09-28 315879 314589 81907 80019 120162 125206 123917 123384 89670 88962 97680 97803 117886 118766 337474 367210 962942 952643 351533 365123 112781 97548 104448 105722 120020 115927 110329 110503 76594 77200 257761 225607 668180 652764 202805 202600 259663 261734 302323 296107 310718 315861 329978 332392 311483 342519 681949 711994 520259 426061 274726 269174 311916 311461 325919 332383 333640 339763 375250 372029 604396 627047 41.25 67.6 1
13:30:03 2023-09-28 313998 313744 81646 79987 119824 125171 123887 123418 89637 88849 97714 97803 117886 119081 340320 366401 962942 951967 351569 364832 112513 97548 104415 105755 119803 116214 110279 110674 76720 77726 255288 225232 653858 655036 203267 202424 259956 261734 301228 296733 311225 315861 330978 332891 313039 342555 683916 716398 518888 423664 275505 270698 312170 310989 324903 332883 335600 339214 373248 373954 601721 627342 41.25 67.6 1
13:30:04 2023-09-28 313520 313884 81818 79955 120123 121856 123934 123607 89637 88816 97611 97803 117575 119130 337403 365558 964991 952606 351424 367142 112602 97649 104272 105827 119675 115960 109805 110503 76552 77367 255288 225499 653352 654683 202769 201754 259663 261734 300420 296942 311627 315308 330942 332633 310686 342483 683916 718424 518888 423592 274236 268764 312099 311649 327346 333848 336295 340842 373665 373181 604244 627194 41.25 67.6 1
13:30:05 2023-09-28 313270 313494 81852 80110 120123 121856 123968 123641 89605 89031 95453 98274 117704 119130 337439 365522 965675 953482 353958 364796 112937 97183 104591 105432 120258 115927 110279 110427 76615 77137 260995 225643 658105 652691 203091 202247 259663 261734 302181 294775 310718 315861 329907 332589 311885 342483 681876 712151 514611 426697 274921 269397 312063 311390 325848 332348 333568 340241 372060 372207 602494 626415 41.25 67.6 1
13:30:06 2023-09-28 313926 313223 81618 79955 119790 125346 123762 123641 89637 88849 97645 97803 117575 118931 337403 366365 962906 952606 351496 365344 112635 97515 104382 105755 119675 115960 110143 110657 76552 77367 257560 225305 656034 655608 203409 202247 259663 261734 301051 296942 311408 315825 331014 332856 310975 342519 683684 716361 518888 428069 276091 270698 312543 312477 327687 332742 335929 341510 373892 372919 604136 627157 41.25 67.6 1
13:30:07 2023-09-28 313413 313196 81650 79995 120162 122056 122225 123693 89605 88938 97611 97803 117575 119062 339247 365558 965675 951930 351424 365344 111069 97777 104350 105755 119675 115994 110067 110657 76552 77367 255288 225535 653704 655645 203373 202247 259663 261468 300877 296733 311698 315566 330942 332891 310975 342519 683916 718460 516471 423628 275310 268799 312135 311899 324868 332615 336586 338191 373772 373634 605284 627342 41.25 67.6 1
13:30:08 2023-09-28 314883 313201 81786 79951 119786 125171 123882 123470 89543 88816 97645 97803 117737 118766 337403 367174 962869 952606 351533 364284 112669 97515 104305 105432 120008 115960 110329 110503 76563 77305 257560 225181 656084 654646 203409 202282 259663 261734 302287 296733 310971 315861 330428 332624 311671 342267 684579 717484 511906 428031 275505 270734 311992 311756 328150 332742 333460 342245 373177 372242 600835 627342 41.25 67.6 1
13:30:09 2023-09-28 314739 313525 82082 79959 120093 121889 123968 123641 89688 89145 97679 97803 117737 118965 337439 366622 962906 951371 351533 365088 112859 97548 104591 105755 120174 116147 110329 110427 76647 77367 254903 225643 658336 652907 202769 202565 259663 261734 301686 296036 310718 315595 329907 332856 311702 342519 681913 712151 509945 423628 275115 269362 313076 311425 325884 332615 333568 339763 372096 372242 601721 626897 41.25 67.6 1
13:30:10 2023-09-28 315584 313196 81646 79951 120157 125242 124003 123436 89760 88816 97680 97770 117934 118766 337403 366658 962906 952643 351533 365088 112747 97515 104448 105722 120008 115960 110329 110503 76563 77168 257560 225377 656385 652764 203373 202565 260028 261734 302003 296488 313956 315645 330424 333146 311814 342411 684867 715490 513259 426518 275505 270734 311992 312329 326798 332848 333604 340002 373070 372764 602960 627342 41.25 67.6 1
13:30:11 2023-09-28 314883 313668 81650 80142 120127 125171 124301 123436 89605 88849 97748 97803 117737 118965 339007 366658 964271 952606 351460 365088 112669 97777 104415 105755 119925 115960 110177 110503 76708 77305 257560 225340 653408 653686 203409 202282 260028 260556 301864 296942 311154 315861 330674 332856 311448 342555 683433 712260 516302 426061 275310 269174 312135 311644 325585 332848 333640 339214 373212 372812 601296 627342 41.25 67.6 1
13:30:12 2023-09-28 313603 313183 81654 79955 119957 125171 123968 123641 89637 88816 97713 97770 117771 118965 336895 366658 962906 951930 351533 365088 112669 97515 104376 105682 119925 115960 110177 110503 76531 77336 257560 225217 651760 654646 203091 202567 260032 261626 302074 297888 313734 315753 331037 332751 311743 342375 685140 717521 513259 427675 275310 269174 312170 311141 328382 333348 333604 339214 373248 372800 604745 627342 41.25 67.6 1
13:30:13 2023-09-28 313962 313699 81650 79987 120123 125311 123796 123470 89605 88816 97645 97803 117819 118965 337368 366365 962906 953998 351496 365088 110958 97548 104311 105722 119675 115960 109839 110503 76573 77367 255288 225181 653830 655645 202805 202282 259845 261734 301159 296942 314353 315602 330978 332856 310975 342519 683916 718539 518888 423628 275505 269362 312135 311390 324868 332624 336312 338191 373772 372800 604391 627342 41.25 67.6 1
13:30:14 2023-09-28 312973 313668 81879 79959 120153 125311 124003 123641 89760 88970 97714 97803 117771 118848 337439 364427 968530 952643 355780 365344 110592 97987 104317 105933 119558 116348 109805 110810 76520 77535 254903 226702 648283 657705 203624 202141 259956 263741 302580 294704 313199 314649 330764 333718 310468 344493 683952 720567 504957 423412 275896 269140 311801 312883 327455 330889 338256 338156 373212 373003 607112 627175 41.25 67.6 1
13:30:15 2023-09-28 312973 313708 81814 79955 120324 121981 124003 123556 89793 88849 97680 97835 117934 118993 337439 364462 968530 952643 355277 365380 110592 97682 104193 105933 119359 115994 109771 110810 76520 77567 255288 227204 651547 656145 203694 202247 258934 261577 301405 293913 313599 314865 329943 333857 310033 344493 683952 720567 530672 423484 275505 268764 310246 312883 325848 330358 338714 341173 374980 373110 606327 630283 41.25 67.6 1
13:30:16 2023-09-28 313449 313192 81879 79959 120157 125102 123968 123436 89793 88849 97680 97803 117886 118965 337403 364427 970594 952643 354739 365416 110592 97715 104219 105933 119675 116348 109906 111015 76594 77747 257717 227810 651608 655499 203909 202389 258756 263959 302145 294747 314038 315602 330942 333929 310722 345249 683989 722780 518668 423520 275505 270698 312891 313359 325884 330632 338954 338227 373212 373359 606682 628099 41.25 67.6 1
13:30:17 2023-09-28 314396 313708 81907 79959 120162 125311 124003 123436 89758 88816 97714 97803 117852 118931 337676 364427 970354 949868 353666 365416 112524 97548 104252 105965 119558 116314 109805 110810 76541 77567 256521 227914 646275 655645 203765 202282 258934 260813 302748 294269 313599 315344 329978 334163 312596 342555 685963 720567 508934 423520 275505 269620 310935 312562 329545 332873 338422 341399 375250 373776 605174 630916 41.25 67.6 1
13:30:18 2023-09-28 313962 312976 81903 79900 120157 121981 123917 123436 89760 88849 97714 97835 117852 118959 337439 364938 970624 949832 351002 365344 110797 97718 104519 106198 119437 116247 109704 110776 76573 77778 257560 228169 652386 654909 203909 202919 258934 261734 303280 294269 313491 315056 329943 336365 310504 342411 681949 720312 514611 423520 275310 270443 311661 311425 328583 330324 338678 339214 374980 373062 601794 628543 41.25 67.6 1
13:30:19 2023-09-28 314404 313192 81866 79959 120408 125137 124003 123384 89793 88784 97714 97803 117967 118766 337439 365558 969251 949868 349943 365416 112635 97682 104272 105933 119675 115994 109805 110810 76582 77567 255288 227561 646930 654184 203409 202954 259480 261734 303316 294233 313342 315861 330446 333894 311011 342447 681913 719513 530672 423326 275505 272843 311885 311613 328476 332909 337539 341510 371990 372065 602680 630916 41.25 67.6 1
13:30:20 2023-09-28 314617 313228 81879 79818 120162 125242 124003 123401 89791 88816 97747 97803 117852 118650 337439 367727 975086 954199 351473 365972 110822 97616 104382 106288 119539 116247 110008 110776 76563 77725 257560 228044 647277 654683 203765 203099 258756 261734 303244 294233 313599 315825 329693 334150 310033 342411 684579 719549 514611 423186 275115 270443 311153 310989 327857 329863 338163 338976 372096 372242 601794 627212 41.25 67.6 1
13:30:21 2023-09-28 313962 313187 81875 79846 120157 125102 124003 123350 89793 88849 97748 97803 117737 118684 337403 366329 969251 949832 349415 365380 112602 97685 104285 105755 119641 115994 109839 110810 76645 77567 255288 227561 650614 654184 203444 202990 259663 261590 304205 293877 315482 315861 329978 333894 311448 342230 684579 719221 504957 426246 275115 270751 312678 311283 328706 332909 337502 341510 371954 374121 599067 628099 41.25 67.6 1
13:30:22 2023-09-28 314625 313228 81654 79850 120074 125102 124003 123350 89793 88849 97680 97803 118010 118959 340079 368065 976823 953594 349272 365273 110899 97783 104448 106013 119539 116247 109805 110810 76677 77567 255288 227701 648110 652728 202769 202954 259663 261734 303812 293429 313122 315861 329430 333929 311921 342447 680914 717953 521630 425228 274726 269655 312135 310735 327857 330819 337648 339499 372096 372242 598971 628099 41.25 67.6 1
13:30:23 2023-09-28 313603 313223 81951 79955 120324 125311 124037 123470 89793 88849 97782 97803 117967 118800 337403 367762 972073 951409 350508 365416 112558 97882 104350 105933 119675 116374 109839 110810 76645 77567 257560 227883 649996 654872 203908 202954 259663 261734 302746 294269 313378 315379 329729 334384 313039 342339 682322 719403 516809 425339 275505 270716 311702 311502 328352 330324 337685 339214 372131 372136 602923 627175 41.25 67.6 1
13:30:24 2023-09-28 313962 313926 81650 79983 120134 125102 124003 123470 89670 89084 97747 97703 117819 118766 337403 366622 970661 949832 349134 365380 112480 97548 104285 105755 119550 115960 109805 110657 76520 77535 255288 227401 647192 652764 202805 202919 260028 261734 303280 294233 312647 315861 329978 333660 311957 342447 679953 719789 523515 423556 274532 269655 312170 310446 327857 330358 337648 339214 372060 371946 599691 627175 41.25 67.6 1
13:30:25 2023-09-28 324283 312309 81907 79955 120157 124928 123917 123436 89760 88816 97680 97703 117967 118766 337439 367762 972110 949868 348362 365123 112558 97911 104317 105787 119675 115994 109839 110657 76500 77598 255288 227240 646284 654683 202769 202919 260251 261035 303030 294497 313127 315753 329800 332751 313929 342375 682712 718242 514611 426025 274726 269209 313120 310011 329779 330750 337337 339214 372915 371923 599011 629089 41.25 67.6 1
13:30:26 2023-09-28 314440 313223 81650 79814 120074 121981 123830 123401 89793 88816 97680 97736 117608 118766 336895 366658 973525 954035 348888 364796 110881 97515 104252 105755 119675 115960 109839 110503 76510 77535 257560 227240 655144 656645 203444 202282 260899 261734 302819 295133 312647 315861 331480 332624 311483 345576 679437 721587 516146 427037 275505 268764 314074 310735 327327 330854 337410 339250 374119 373359 597992 628679 41.25 67.6 1
13:30:27 2023-09-28 312023 313232 81965 79959 120162 125137 123830 123470 89637 88849 97680 97835 117575 118999 337167 362283 972073 957000 349379 365380 112480 97548 104317 105755 119592 115960 109839 110657 76645 77535 260995 226920 654183 656354 203838 202001 260761 261734 303137 294704 312979 315451 331803 332751 312818 346346 682228 719100 512751 426097 276287 270399 313561 310953 326868 330889 337648 341026 374368 374515 597201 627175 41.25 67.6 1
13:30:28 2023-09-28 311550 313917 81654 80019 120157 125241 123968 123676 89637 89239 97680 97868 117575 119198 336930 363080 973525 958151 351002 365416 112591 97581 104350 105755 119917 115994 109872 110810 76573 77535 255288 226920 648241 656609 204121 201647 260430 261734 302783 295169 312647 314901 331749 333660 309998 346664 679953 720391 513259 423556 274497 270353 313120 310989 326868 330889 337685 344612 374333 374551 599470 630805 41.25 67.6 1
13:30:29 2023-09-28 313705 312282 81911 79850 120329 125050 124474 123316 89793 88849 97714 97636 117967 118766 339524 361164 976363 957655 351002 365416 110762 97977 104193 105965 119475 116348 109839 110938 76584 77884 257717 227987 643885 654909 204409 202141 260394 262947 302641 294091 314590 315825 328982 335006 309564 345042 684167 717410 518499 423232 274568 273868 313382 311934 327327 329863 339435 339214 369876 374792 599067 628135 41.25 67.6 1
13:30:30 2023-09-28 314883 312282 81907 79705 120329 124985 124037 123230 89887 88816 97680 97636 117934 118843 337439 361164 974943 959051 351285 365380 112480 97548 104285 105755 119675 115994 109805 110657 76447 77504 256521 228206 649661 648984 204086 202282 260028 261734 303742 293785 313158 315861 328946 334618 310033 345576 676092 712260 511780 423232 274078 269174 312900 311461 328849 332404 337429 342968 373065 374266 598730 630020 41.25 67.6 1
13:30:31 2023-09-28 315843 312344 81907 79900 120329 124894 124071 123230 89949 88784 95452 97636 118001 118403 337439 362791 974215 961207 348118 364832 112558 97281 104519 105874 119720 115860 109906 110699 76552 77535 255288 227452 651345 652129 203909 202424 260028 261734 304205 294269 314576 318097 329711 334935 310033 345576 676092 712706 515964 421591 273694 269174 312206 310011 328388 330667 336348 340313 369911 374217 596226 627342 41.25 67.6 1
13:30:32 2023-09-28 315685 312317 81683 79818 120162 124894 124037 123264 89976 88816 97782 97502 117967 118650 339283 363335 971803 956939 347314 365123 112859 97248 104448 105432 119675 115960 110177 110427 76552 77367 255288 225391 653703 651205 204086 202600 260430 261550 303280 295620 311734 317648 329444 334935 312153 345613 681949 711113 518499 422852 274113 270698 314522 312684 330012 332510 335966 341200 371694 374409 596888 627231 41.25 67.6 1
13:30:33 2023-09-28 315362 312317 81936 79900 120408 121813 124123 123384 89793 88849 97714 97736 117886 118925 337202 363370 966476 960809 352186 367142 111173 97718 104519 105689 119939 115860 110228 110402 76677 77504 255288 225427 652708 648984 203765 202600 261266 261698 304337 296036 311627 315861 329480 334432 310869 345576 679953 710112 515964 422257 273694 268799 314110 310011 326868 332615 335600 340313 374190 374515 597955 627342 41.25 67.6 1
13:30:34 2023-09-28 315398 313228 81907 79846 120157 124894 124037 123316 89670 88816 97680 97669 117886 118602 337403 363370 968530 961207 350436 364832 112669 97281 104382 105465 119675 115960 110177 110503 76677 77336 255288 225376 656034 648984 203908 201682 260980 261734 302323 296733 311698 315861 329751 334432 310539 346700 681431 714368 515964 426579 276483 269937 313453 311573 327687 332742 335929 342275 371919 374373 599691 627342 41.25 67.6 1
13:30:35 2023-09-28 315133 313232 81911 79850 120162 125137 123917 123384 89980 88816 97645 97736 117608 118766 340079 362939 970008 960883 354594 364725 110899 97716 104376 105907 119573 115894 110008 110503 76552 77504 254903 225355 648984 653017 204730 202247 259663 261612 302111 295821 313235 315861 329978 336487 310318 345576 685478 711686 515607 422034 274568 269174 311697 312597 325884 331884 337410 339286 369946 375677 605357 627342 41.25 67.6 1
13:30:36 2023-09-28 314625 312317 81936 79733 120408 124894 124071 123059 89825 88849 97714 97669 117967 118800 337439 360876 965749 956789 353630 365380 112513 97810 104350 105787 119675 115994 109839 110503 76645 77483 260995 226920 652973 651205 204086 202884 258934 263654 301722 294847 312391 315861 328698 336204 310691 344762 686602 711378 524755 422895 276287 272266 311483 312449 328614 331849 337575 340241 369805 374195 605427 627047 41.25 67.6 1
13:30:37 2023-09-28 315879 312967 81907 79814 120324 125068 124003 123367 89854 88930 95550 97808 118091 118726 337770 365416 965565 955281 352724 365202 111053 97683 104382 105722 119641 115994 109805 110503 76563 77567 255288 225571 664083 651205 203765 203418 259663 261734 302323 295584 312647 317648 328400 334935 310975 342483 682950 711451 505071 422711 275310 269655 311880 311899 325884 330889 336622 341043 369841 372800 603536 627342 41.25 67.6 1
13:30:38 2023-09-28 315843 312242 81988 79872 120162 124981 123917 123196 89793 88816 97714 97470 117737 118370 336423 365558 965675 953482 351569 364284 112480 97548 104285 105755 119675 115960 109839 110503 76500 77504 260995 226920 648590 650744 203765 202954 259663 260778 304410 295083 315297 318169 328662 334794 311305 342375 683807 711305 518161 424434 275505 270716 311844 311899 326833 331849 336058 341200 369841 373062 604322 627342 41.25 67.6 1
13:30:39 2023-09-28 315843 313187 81855 79900 120085 121972 122311 121648 89844 88934 95485 97705 117799 118829 339117 366479 964776 954274 351460 364832 112825 97515 104382 105947 119803 115927 110033 110503 76573 77535 255288 227257 649878 651205 202805 202919 259663 261734 302074 295584 311408 318097 329444 333894 311921 342519 682681 713467 516978 423520 274921 269585 312135 312620 326868 332348 333640 341344 372096 372800 602997 627342 41.25 67.6 1
13:30:40 2023-09-28 315621 312963 81907 79955 120157 125102 124266 123384 89793 88816 97680 97703 117852 118766 338491 365594 962906 952643 350966 364796 112703 97781 104448 105432 120008 115734 110177 110427 76626 77336 255545 225571 657202 649020 203624 202637 260251 263468 303869 296798 311301 315789 330799 332751 311778 344348 684653 712223 520259 426061 275505 269585 313961 312848 325884 332848 335564 339763 373772 375975 601721 627342 41.25 67.6 1
13:30:41 2023-09-28 310011 312937 81936 80356 120104 121889 124176 123642 89786 89027 95452 97906 117765 119027 337131 364136 967120 952606 356437 367142 112602 97515 104285 105755 119675 115994 110042 110589 76677 77399 255288 224829 652973 655645 203161 202742 260028 261734 300629 296942 311698 315825 331753 332926 311448 344529 685478 719513 516146 427107 275505 269397 312206 311934 324868 332848 337098 338227 374070 373359 605357 627342 41.25 67.6 1
13:30:42 2023-09-28 312023 313012 81871 79983 120074 125015 123882 123436 89793 88849 97679 97835 117575 118999 336423 364427 965712 952643 354703 364284 110762 97548 104219 105755 119675 115994 109839 110503 76500 77662 257560 225391 650171 656772 203766 202743 260394 263959 301228 295892 316145 315200 331301 333894 310975 345052 683989 721458 517992 423556 275505 269585 312135 313359 328150 332379 338678 338227 373808 373954 607149 629126 41.25 67.6 1
13:30:43 2023-09-28 313185 312277 81818 79955 120153 125102 124003 123401 89758 88816 97680 97803 117575 118965 337403 363370 968258 952643 355277 365088 110592 97782 104187 105933 119475 116314 109805 110733 76541 77598 256521 227271 644359 655645 203908 202600 259663 261612 302287 295169 313635 315825 330710 334396 312153 345296 686972 720567 508934 423520 274078 269585 311189 313073 326833 330854 339194 341436 375782 374230 606388 630916 41.25 67.6 1
13:30:44 2023-09-28 313926 312707 81899 79955 120157 121813 124003 123436 89793 88849 97680 97803 117852 118925 336458 364136 969251 949121 349943 365123 112446 97548 104219 105755 119403 116180 109603 110674 76625 77672 255288 227452 647323 654909 203909 203525 259956 261734 303280 294269 313122 315861 329978 335745 311921 342447 681395 719513 518499 425641 275505 270443 312170 310953 328352 330589 338438 339250 374980 372242 599067 627175 41.25 67.6 1
13:30:45 2023-09-28 313926 312277 81875 79955 120157 125102 124003 123316 89793 88816 97713 97770 117771 118766 337167 366658 971348 949832 348362 365088 110728 97548 104285 105755 119675 115960 109805 110503 76614 77535 255288 226920 650510 652764 202769 202919 260394 261734 304205 295133 313086 315861 330446 332926 311992 342483 676092 717410 514611 427747 274726 269585 313597 310704 330246 333613 337356 341510 371990 372100 598694 629052 41.25 67.6 1
13:30:46 2023-09-28 312781 312277 81622 80011 119761 121889 123727 123538 89697 89125 97577 97835 117541 119164 336423 363916 973944 955429 349415 367142 110797 97718 104448 105947 119539 115927 110008 110776 76584 77535 256521 227037 652847 656609 204086 202105 260980 261734 304300 295541 312647 315344 332018 332926 312153 346409 683952 719195 502429 426061 274533 273760 314074 311359 327362 330889 337648 338191 374404 374515 598841 627175 41.25 67.6 1
13:30:47 2023-09-28 311550 312317 81847 79987 120157 125171 123917 123470 89793 89064 97645 97835 117608 118999 336423 362565 972037 956789 350472 364832 112558 97548 104278 105755 119675 115960 109839 110657 76573 77535 260995 226920 655144 655681 204587 202105 260394 261734 302252 293948 313635 313549 331480 334935 309528 347450 679953 720567 514611 425641 277072 270662 315033 311756 327220 331744 339084 340989 373106 375462 598824 629946 41.25 67.6 1
13:30:48 2023-09-28 313926 312246 81911 79818 120412 124894 124003 123059 89949 88816 97815 97803 118180 118403 337131 364039 978215 960771 352724 365273 110525 97783 104193 106045 119106 116281 109636 110930 76489 77567 255288 226811 646768 649056 204588 202601 260394 261734 302783 294269 315745 315458 329693 335980 311234 346382 680950 719041 516809 423232 274533 268799 313120 311238 326868 329863 339675 340013 371504 375641 599067 628579 41.25 67.6 1
13:30:49 2023-09-28 313926 312282 82054 79814 120329 124946 124037 123196 89949 88816 97748 97669 117967 118403 337167 360876 974943 960422 351002 364832 110439 97715 104056 105933 119242 116348 109586 110810 76582 77598 263278 227131 647324 652800 204730 202600 260394 266652 302819 293913 314112 315595 329978 335980 312300 346372 684579 719221 512614 423832 277072 270734 312942 311756 327185 332674 339565 339179 370984 375377 599433 629872 41.25 67.6 1
13:30:50 2023-09-28 315771 312237 81940 79814 120324 125033 124071 123145 89949 88755 95517 97607 117976 118562 340079 362395 975434 960883 349732 365237 110754 97751 104317 105834 119441 115960 109805 110657 76489 77853 257717 228583 644814 648984 204121 202282 260286 263106 302995 293991 313635 315861 328982 335945 310033 345576 679650 712260 523858 423232 274533 269397 312865 312620 328884 329863 338199 340277 369911 374515 598546 627175 41.25 67.6 1
13:30:51 2023-09-28 315843 312242 81911 79850 120162 124859 124336 123230 89949 88755 97714 97470 117967 118370 338491 362247 974215 958371 348082 364576 112669 97810 104376 105755 119675 115960 109839 110503 76614 77567 256298 227240 657185 651205 204086 202777 260211 266046 304454 294847 313127 317951 329195 334724 310833 345431 682191 714477 513259 424434 276287 270734 313085 310446 328884 330889 336659 343493 374153 373932 597919 628679 41.25 67.6 1
13:30:52 2023-09-28 311757 312018 81907 80091 120157 121841 124348 121479 89938 89084 95518 97705 117833 118664 337297 363158 968456 962939 350541 364249 112669 97248 104376 105682 119803 115827 109839 110503 76552 77367 255288 225643 662771 651205 203802 202777 260430 261734 304205 295828 311734 317648 329751 334970 310757 345332 676092 711113 514611 423290 274078 269397 314588 310047 327662 332383 336111 340828 370984 374515 596226 627342 41.25 67.6 1
13:30:53 2023-09-28 314883 312282 81791 79846 120157 124981 124003 123264 89793 88816 97680 97636 117771 118602 337202 363335 970594 961927 348888 364284 112703 97515 104305 105465 119675 115881 109839 110427 76531 77231 253056 225607 651260 648948 204086 202637 261865 261590 302995 296834 315024 317648 329871 334829 311087 346200 682712 714387 518668 422852 274113 268764 315031 311319 327220 333357 336586 340277 372096 374515 598546 627342 41.25 67.6 1
13:30:54 2023-09-28 314631 312910 81964 80073 120286 121742 124210 123590 89818 89027 95583 97705 117799 118829 339357 360049 968530 959125 351641 364981 110899 97509 104350 105682 119675 115927 109839 110436 76552 77399 260995 225607 651518 649056 205053 202282 260028 263691 301299 295505 312427 315861 330014 334970 309095 346700 683989 712260 514611 420963 275411 273832 312170 312919 325848 332383 337410 339763 372131 375883 605220 627342 41.25 67.6 1
13:30:55 2023-09-28 313998 312282 81903 79987 120157 121813 123865 123436 89793 89003 97714 97835 117608 118925 336458 360014 967156 958371 354202 364320 112591 97581 104350 105755 119675 115960 109839 110657 76510 77451 257560 225355 649861 651095 204911 202601 259556 263773 302181 295856 312943 315753 329337 336133 309493 345613 683989 711113 511780 422632 274533 269585 311661 312919 325919 332243 337685 339763 373620 375641 605394 627342 41.25 67.6 1
13:30:56 2023-09-28 315663 312068 82030 79891 120389 121742 124348 121142 89786 88840 95420 97538 117934 118336 336895 364689 967524 955429 351496 364249 110746 97718 104519 105755 119524 115927 109805 110503 76573 77567 255288 225571 648328 651205 203409 202919 259663 261734 302748 295584 314576 317648 328946 334361 311885 342483 683433 711086 516809 423448 275310 270220 312135 311899 326833 332090 335564 341308 371504 372764 602609 627305 41.25 67.6 1
13:30:57 2023-09-28 315577 312242 81875 79959 120157 125207 123968 123367 89976 88816 97680 97670 117900 118732 336387 365558 964720 953998 351213 364249 112859 97248 104591 105400 120008 115827 110245 110266 76720 77410 256298 225211 657741 653054 203517 202743 260322 261734 303869 296661 311190 315861 329943 332891 313929 344834 683916 712151 508934 426025 276287 272229 312135 311613 326868 332883 335564 340756 373212 373323 601721 627342 41.25 67.6 1
13:30:58 2023-09-28 312574 313013 81856 80142 119952 122014 123934 123470 89760 88970 95452 98006 117704 119130 336387 364974 964271 953482 351002 364249 111153 97548 104448 105722 119925 115927 110143 110503 76563 77336 255288 224865 652932 653686 203872 202884 260215 261734 301509 296942 311662 315861 331713 333392 311921 345016 683433 712260 518499 426025 275505 269398 312170 311899 325848 333616 336075 339727 374333 373359 601685 627342 41.25 67.6 1
13:30:59 2023-09-28 312753 312282 81618 79959 119756 125137 123727 123607 89637 89064 97645 97835 118112 118965 336895 364974 964308 952606 351352 364249 110951 97718 104519 105947 119685 115894 109670 110665 76594 77504 257560 225355 650913 656772 204015 202884 260394 260778 301334 296403 313772 315789 331659 333859 312818 345260 683843 719513 516640 423628 275505 269620 313085 312454 325585 332883 337612 339977 374404 373919 605321 628679 41.25 67.6 1
13:31:00 2023-09-28 311988 313881 81818 79955 120040 122056 122055 123607 89822 89239 97680 97835 117575 119062 336352 363880 965712 951930 354093 364249 110915 97682 104350 105755 119550 115960 109805 110657 76573 77567 255288 225607 652120 656145 204051 202919 260394 261577 301370 296524 313563 315825 331982 333894 311412 345540 683989 721828 521630 423592 276091 269585 312170 313359 325813 331849 338678 338227 374333 374181 606216 629126 41.25 67.6 1
13:31:01 2023-09-28 312059 312242 81818 79955 120119 125102 123968 123521 89760 88938 97781 97803 117737 118766 336423 363370 970283 954236 355496 367142 110899 97751 104519 105834 119573 115894 110008 110555 76594 77504 257761 224945 653479 654683 204051 202778 260215 261734 301793 297360 312391 315861 331803 333625 311957 344529 685694 717374 515607 426061 275896 269620 313085 312562 325848 333885 336586 339727 374333 373359 603345 627342 41.25 67.6 1
13:31:02 2023-09-28 312059 312937 81618 79955 120053 125311 123813 123607 89760 89125 97645 97803 117575 118965 336352 364136 964308 949832 351460 364249 112635 97744 104317 105755 119558 115960 109805 110503 76573 77504 263278 225571 659937 655182 204051 202919 260394 263654 302580 295713 313122 315861 332018 333894 311666 345810 688068 720275 520259 425916 276287 270734 312942 313180 328382 332742 337466 341510 374333 373634 606551 628679 41.25 67.6 1
13:31:03 2023-09-28 312023 312242 81875 79955 120153 125242 123934 123316 89793 88849 97713 97908 117910 118959 339560 363887 968419 952496 354557 364910 110678 97783 104323 106013 119242 115994 109662 110810 76582 77567 257560 227219 644085 654646 204086 202742 258934 263959 302323 295133 313312 315825 331193 334396 312818 345540 683989 720567 514611 423520 273694 269585 311153 312490 326868 330854 339435 339738 373212 374480 606252 628099 41.25 67.6 1
13:31:04 2023-09-28 312973 312246 82021 79923 120166 125242 123968 123401 89854 88849 97714 97803 117737 118800 336423 363335 969215 950331 354776 365380 110592 97749 104285 105933 119441 115994 109771 110810 76614 77567 254018 226811 647843 654683 204086 202884 259663 262196 301898 295584 314339 315307 331193 334653 313929 345956 683843 722024 515456 426549 276483 270734 313039 313800 326798 330889 339435 338227 376461 374337 606216 628543 41.25 67.6 1
13:31:05 2023-09-28 312723 312242 81907 79987 120324 125068 122311 121733 90000 89117 95517 97705 117833 118993 339357 363229 972591 951558 354557 365237 110592 97682 104187 105787 119441 116374 109535 110733 76426 77567 255288 227287 659942 654537 204086 202742 258934 261577 301933 294269 314333 315825 330978 334396 311011 345052 685209 720567 514611 423484 274078 270185 311153 313037 327556 332369 339194 339250 372915 374480 605321 627175 41.25 67.6 1
13:31:06 2023-09-28 312973 312211 81871 79951 120157 125068 123968 123401 89854 88816 97680 97803 117737 118766 336423 363299 971284 948448 351002 365088 110592 97718 104154 105755 119475 115994 109695 110503 76582 77504 255288 227561 650027 652728 204051 203241 259448 263260 303919 293699 313527 315717 330799 334794 314001 342339 684653 719876 521542 423448 275310 270443 312821 311461 328600 331548 338605 339727 372654 375099 603034 628543 41.25 67.6 1
13:31:07 2023-09-28 313962 311997 81969 80077 120251 121889 124176 123607 89818 89027 95551 97705 117799 118911 339117 366479 972000 952606 348327 364796 110899 97548 104317 105900 119558 115927 109805 110503 76604 77535 258751 226920 652468 654683 203729 202919 261164 261734 304169 294811 313599 315861 331395 332891 312906 345576 679917 720567 521630 428069 275505 269620 314110 311390 327892 331849 337685 340013 374333 373097 595896 629126 41.25 67.6 1
13:31:08 2023-09-28 313705 312282 81984 79987 119790 125346 123762 123436 89793 88849 97680 97703 117737 118766 336387 365594 973488 954199 348327 365123 110992 97715 104278 105755 119558 116214 109805 110503 76500 77567 255288 227022 652847 656810 203802 204059 260394 263215 303527 294990 313455 317344 330531 334759 315117 342447 680914 718460 509945 426549 275505 270408 313305 310953 328884 330854 338146 342444 372654 372242 599691 629126 41.25 67.6 1
13:31:09 2023-09-28 313711 312130 81922 80032 120021 121841 124176 123779 89818 89027 95518 97770 117900 118684 336387 366658 976823 955392 348327 364832 112669 97548 104519 105834 119675 115960 109805 110503 76573 77483 260995 226972 657696 655645 204051 202884 261164 261734 302995 294604 313122 315861 332018 332926 311957 346101 679686 721587 511906 426736 274042 269174 314552 311707 327857 331849 337685 340002 374404 374480 597698 629126 41.25 67.6 1
13:31:10 2023-09-28 312023 312277 81618 80129 119756 125241 121884 123504 89760 89125 97645 97835 117541 119198 337461 363916 972110 956789 349415 364832 112558 97777 104278 105682 119558 115847 109569 110563 76626 77609 257560 225499 648590 655499 204409 202389 261128 262947 303137 295856 313086 315861 332521 333894 310975 347536 682712 722097 513259 423628 274533 270626 313787 311461 327627 331849 337685 338227 374404 376506 599266 628099 41.25 67.6 1
13:31:11 2023-09-28 311916 312068 81889 80034 120192 121793 123934 123281 89793 88849 97713 97770 117861 118925 336387 360805 974943 957618 352501 365130 110592 97548 104213 105755 119276 115960 109839 110503 76500 77567 256298 225607 649627 654683 204410 202565 260430 261734 302498 296071 314369 315344 331753 334970 310033 346700 680914 720567 515964 423254 275375 268799 313561 311899 327592 330924 339675 338227 373212 376770 598222 628099 41.25 67.6 1
13:31:12 2023-09-28 312023 312242 81907 79955 120320 125068 124003 123401 89916 88849 95473 97703 117934 118650 336423 360588 976363 959051 350966 364832 110516 97919 104350 105980 119286 116569 109670 110964 76614 77810 255288 227307 656457 654637 204875 202849 260394 261734 302003 293877 317548 315573 329943 336145 312780 346664 681913 718392 514449 422932 275147 269174 313120 311899 327592 330632 339675 339692 371539 376205 599433 628099 41.25 67.6 1
13:31:13 2023-09-28 315627 311764 81879 79959 120408 124946 124089 121479 90000 88816 95518 97470 117934 118370 338527 362141 974215 959088 347349 364832 112635 97685 104317 105755 119558 115960 109805 110503 76552 77535 255288 226920 653440 650744 204408 202919 260394 261590 304668 293877 312682 317648 329444 335710 310975 345576 676056 711650 504957 423832 274533 269550 313297 310482 328884 330889 336622 341068 370984 373896 597072 627342 41.25 67.6 1
13:31:14 2023-09-28 315843 312242 81907 79818 120157 121813 124003 123230 89949 88816 97714 97636 117967 118403 336423 362791 970661 960050 350191 365166 111025 97683 104448 105867 119505 115894 109670 110402 76563 77504 256521 226920 652215 651205 204408 202919 260509 261590 302959 295133 312682 317648 329408 335768 312596 345613 676056 711113 520259 422185 274497 269398 313120 310482 329382 331849 337135 341825 371244 374515 597072 627342 41.25 67.6 1
13:31:15 2023-09-28 315362 312237 82111 80077 120153 125033 124003 123196 89916 88816 95518 97705 117737 118650 336423 362755 968529 961109 347278 364796 112747 97548 104448 105682 119675 115767 109839 110503 76500 77567 255288 225643 649475 651205 204443 202919 260394 261734 303164 295828 311734 316108 329943 334970 311011 346101 679917 711650 511280 422852 274533 269620 314110 310700 328618 332615 336622 341344 372096 374551 597495 627342 41.25 67.6 1
13:31:16 2023-09-28 314883 312973 81936 79896 120157 125102 124003 123384 89949 89084 97714 97770 117895 118925 339283 365069 971136 960883 350228 364725 111053 97751 104591 105980 119814 115894 109805 110503 76563 77535 254903 226702 650258 651205 204695 202954 260797 261734 305598 295785 312894 315890 329943 335945 311011 346138 679881 712223 513259 422221 274533 269585 314074 310482 328849 331884 336385 341344 371504 374551 596226 627342 41.25 67.6 1
13:31:17 2023-09-28 310971 311764 81907 79868 120320 121856 122141 123230 89793 88816 97782 97736 117771 118684 336423 362755 968530 959125 350436 364284 112669 97777 104272 105465 119675 115881 109839 110427 76500 77231 255288 225181 651200 651205 204121 202600 261532 262875 302323 297396 312647 315861 329978 334935 311011 347719 681949 712187 515964 422852 274533 273760 314110 311899 325884 332883 336622 340277 372096 375355 599691 627342 41.25 67.6 1
13:31:18 2023-09-28 313962 311768 81907 79955 120153 121981 123917 121479 89753 89117 95550 97908 117799 118664 339117 361058 968345 962253 351460 364107 112635 97515 104350 105755 119675 115960 109704 110589 76562 77504 255288 225571 652847 654445 205128 202105 260899 261577 302075 296942 312682 315861 330978 334935 310033 348285 683469 712296 523001 422257 275797 273796 313120 312919 325848 332883 337648 340313 375250 376505 603536 627342 41.25 67.6 1
13:31:19 2023-09-28 313926 311772 81907 79904 120162 124981 124037 123264 89949 88881 95473 97736 117934 118766 336930 359762 965749 956298 351641 364284 112558 97548 104382 105787 119592 115960 109839 110503 76604 77535 254903 225607 651014 650935 204766 202954 259663 261612 301509 296107 313384 315861 328432 337030 310504 345613 684025 711196 515607 422632 274533 270255 311916 312883 326868 332659 337685 340277 369876 375341 605688 628233 41.25 67.6 1
13:31:20 2023-09-28 315541 312246 82223 80045 120605 121793 121236 121142 90224 88719 95615 97506 117996 118268 339117 362071 968493 955429 351605 364320 112513 97683 104311 106062 119641 115994 109839 110503 76657 77778 260995 225283 648722 651205 204121 203594 259663 260848 302819 294847 313378 315925 328946 335980 311448 344529 686602 711451 531179 423232 273694 270478 312206 311970 326868 331884 337685 343456 369876 373954 604789 627342 41.25 67.6 1
13:31:21 2023-09-28 315843 311737 81940 79900 120333 125068 124037 123264 89981 88849 97782 97636 117967 118370 336423 364427 967156 955429 351533 364832 112669 97952 104350 105787 119675 115994 109839 110503 76645 77504 255288 225571 648984 652019 203838 203775 260394 263777 303137 295749 312539 318546 329800 334794 312727 344493 683952 709577 525769 423520 275505 272266 313297 312628 327592 332383 336385 341717 372060 372516 601794 627342 41.25 67.6 1
13:31:22 2023-09-28 314410 312633 81950 80142 120222 122056 124210 123813 89818 89149 95551 97906 117737 118848 335881 365558 962942 954236 351496 364213 112892 97248 104591 105842 120003 115767 110177 110351 76667 77430 254903 225643 653282 648984 203624 203594 260394 261577 303280 296107 311698 315960 330750 333929 312906 344529 683952 712187 514611 427071 275505 270220 313085 311934 327362 332883 336348 341344 373212 373394 601758 627342 41.25 67.6 1
13:31:23 2023-09-28 314440 312246 81903 79987 120074 125137 123830 123384 89793 89003 95440 97803 117886 118766 335916 365558 962979 955429 351002 364320 112703 97548 104448 105465 119675 115767 110177 110266 76752 77473 257560 225124 656454 654637 203980 203418 260944 263586 302568 296510 314738 317648 332018 334396 312906 345613 685627 715307 525229 426699 274078 269655 312870 312740 325954 334432 336111 340313 374368 373919 601211 626897 41.25 67.6 1
13:31:24 2023-09-28 311881 312095 81922 80142 119986 121972 124176 123436 89793 88881 97680 97835 117575 119096 336423 363880 965712 952643 353875 365130 112480 97852 104350 105787 119558 115960 109805 110503 76573 77535 255288 225607 647454 654719 204121 202954 260394 264332 301370 295541 313635 315861 332018 334432 311702 346101 684993 720567 530672 423628 274078 269620 312892 313872 325848 332383 339194 339214 374333 373598 606719 627212 41.25 67.6 1
13:31:25 2023-09-28 312023 312282 81679 79987 120157 125102 123830 123350 89793 89003 97680 97803 117575 119072 336152 363335 968530 952680 354776 364832 112480 97747 104382 105980 119403 116488 109569 110810 76614 77725 255288 226702 648720 654501 204553 202778 259663 262414 302783 295620 314590 315573 331695 334618 311483 346101 684025 722097 516640 423556 274305 269620 311661 313872 329312 330924 339675 339286 374141 374551 605394 629320 41.25 67.6 1
13:31:26 2023-09-28 313306 311849 81907 79846 120074 125102 124003 121648 90032 88970 95274 97736 117771 118766 336387 365845 969251 949868 349169 364320 112480 97548 104252 105755 119475 115994 109805 110503 76614 77567 255288 227561 646023 653952 204121 204023 260430 266312 304919 293948 313861 315861 330978 334970 312906 344529 681985 719549 515964 423520 275310 270891 313120 311680 328884 333582 338714 340313 373248 373394 599433 627212 41.25 67.6 1
13:31:27 2023-09-28 312994 312273 81851 79987 120324 125102 124037 123299 89949 88881 97714 97835 117771 118800 336387 366658 971062 951483 351723 365166 110763 97718 104350 106045 119539 115927 109670 110776 76677 77778 255288 227738 647267 654220 204766 202990 259849 264332 303280 295133 314626 315861 331515 334759 311743 344565 683989 722485 510112 423556 274341 270856 312669 312664 330012 330854 339435 339763 373808 374551 604464 628867 41.25 67.6 1
13:31:28 2023-09-28 313449 311991 81964 80187 120123 125242 124197 123436 89949 88970 95582 97803 117852 118766 339247 365558 971348 949832 348362 364832 110992 97548 104344 105933 119675 115960 109805 110657 76573 77820 257560 226920 646630 652764 203729 204023 260761 261734 304633 293948 313635 315861 330978 334396 312472 342519 680914 718460 515964 426025 275310 270408 314038 310953 328849 331849 338678 340277 373212 374217 597624 627175 41.25 67.6 1
13:31:29 2023-09-28 310446 312211 81899 79987 120324 125068 124003 123436 89916 89092 97680 97770 117575 118925 338527 366408 975360 954274 350725 364945 110899 97783 104448 106013 119505 116247 109636 110657 76563 77598 255288 227561 649248 654610 204516 204130 260028 261577 304419 295026 314554 315609 330978 334710 311666 342555 683433 720530 516809 423484 276444 271270 312170 311934 329346 330854 339194 340241 373212 373394 601296 628062 41.25 67.6 1
13:31:30 2023-09-28 313854 311916 81907 79955 120157 121841 123882 123436 89887 89031 97714 97803 117852 118766 336387 366658 973488 953047 348362 365088 110915 97548 104239 105787 119558 115960 109805 110503 76708 77567 255288 226920 647067 655645 204051 203559 261164 261734 304240 294811 314325 315861 331444 333625 313382 345820 679953 722097 515964 427339 275896 269655 314773 311207 328849 331884 338678 340277 374368 373394 596741 627175 41.25 67.6 1
13:31:31 2023-09-28 313383 312277 81650 79987 119786 125171 123762 123556 90032 89239 95582 98075 118091 118863 338877 365451 975434 955207 350725 364945 110865 97715 104344 105787 119641 115960 109805 110776 76563 77567 255288 227293 647458 654683 203802 203418 261164 261734 303670 295584 313635 315861 331480 333625 312942 345576 680682 720567 515964 427339 275505 269655 314552 312329 328849 331849 338402 340241 374368 373359 597624 627175 41.25 67.6 1
13:31:32 2023-09-28 311408 312277 81814 80015 119786 125206 123762 123556 89637 89280 97645 97868 117541 119580 336352 362791 972073 956789 349415 364796 112635 97682 104344 105755 119675 115960 109805 110503 76531 77567 254903 225643 648023 656572 205053 202919 261164 260813 303280 296524 313635 315861 333025 334675 311011 347719 681395 720195 508934 423628 275993 268799 314074 311934 327857 332383 338678 338940 375493 376205 599691 628543 41.25 67.6 1
13:31:33 2023-09-28 311042 311772 81903 80127 120251 121889 122141 121818 90000 89182 95452 97939 117765 119062 339357 363525 976823 958151 352413 364832 112669 97548 104591 105947 119641 115960 109872 110503 76573 77535 257560 225607 648941 655645 204733 202742 261164 260813 303280 296215 313599 315861 333025 334900 311011 347719 680914 720114 514611 426432 275375 269174 314110 311934 327857 332383 339194 338263 375493 376205 599802 628579 41.25 67.6 1
13:31:34 2023-09-28 312059 311732 81907 79900 120329 125068 124003 123316 89949 88970 97714 97803 117819 118650 336423 360049 976363 959051 350508 365380 110728 97849 104252 105933 119276 115994 109695 110733 76551 77788 253133 227681 645439 649020 205377 202919 260980 260848 303280 294925 315328 315861 330710 336994 310975 346664 683720 717953 511780 423232 275182 269620 313817 312562 328352 330854 339675 340277 372060 376505 601211 630805 41.25 67.6 1
13:31:35 2023-09-28 314595 311957 82081 79895 120461 125138 124331 121142 90098 89027 95582 97705 117880 118370 336387 361129 976326 960771 351002 365088 110746 97751 104285 105755 119437 116180 109805 110657 76520 77598 254239 228044 646460 651205 205053 202954 260797 263700 305133 293877 314112 317648 329444 336723 311011 346664 679917 712296 504957 423832 274533 269620 313845 311970 329845 330854 338714 341308 371504 375020 599266 627212 41.25 67.6 1
13:31:36 2023-09-28 314487 311011 82049 79987 120324 124981 124003 123316 89949 88849 95485 97803 117934 118568 336423 362247 970661 957655 348559 364284 112825 97548 104382 105755 119675 115960 109805 110503 76531 77567 255288 226920 649130 651205 205053 202954 260797 261734 305169 295584 313158 316403 330446 336452 311483 346627 679917 712187 518668 423254 274533 269585 313597 310700 329382 331849 337393 342127 374190 375355 597772 628605 41.25 67.6 1
13:31:37 2023-09-28 315699 311880 82067 80012 120397 121724 124348 123573 89949 88849 97748 97703 117934 118925 339043 362177 969215 959088 346999 366882 111173 97548 104448 105755 119675 115767 109839 110503 76500 77367 255288 225607 651606 651205 204766 202990 261532 261734 304205 296733 313083 315925 330710 335945 311702 346138 679953 713247 517316 423150 274533 269655 315475 310953 327892 333626 336622 341344 372654 374551 598841 627342 41.25 67.6 1
13:31:38 2023-09-28 313926 311772 81936 79955 120324 125102 124037 123264 89949 89064 95452 97803 117934 118766 336387 361164 968530 961890 351533 364284 112669 97810 104272 105465 119675 115960 109839 110503 76615 77451 260995 225571 652148 649020 205233 202742 261164 264250 302004 296165 313122 315861 331480 334970 310975 348532 683952 712260 530672 423484 275797 268764 313787 313549 328614 333639 337539 341200 373665 376340 602848 628568 41.25 67.6 1
13:31:39 2023-09-28 313782 312032 82030 79955 120157 121813 124003 123436 90156 89239 95420 97803 117819 118959 336423 358974 968382 961170 353703 364284 112669 97581 104350 105787 119675 115960 109839 110503 76510 77567 257560 225607 648896 648984 205449 202919 260394 262196 302323 296733 313378 315861 331014 336133 310033 347719 683989 712296 517823 423232 276027 269620 312206 313836 326868 332883 338678 340313 375246 376806 605394 627342 41.25 67.6 1
13:31:40 2023-09-28 313449 311326 81944 79959 120324 125015 123917 123350 89949 88849 97714 97703 117852 118766 336423 360049 965786 956298 353948 366882 110985 97718 104448 105867 119539 115927 109704 110742 76594 77725 257560 225463 661612 650744 205089 203559 260028 264332 304769 296697 313635 315861 329751 337030 311305 346627 684993 710112 515784 421920 274954 270443 312170 313616 327592 332615 338714 340792 370948 375641 605357 629126 41.25 67.6 1
13:31:41 2023-09-28 315577 311554 81944 80081 120290 125033 124003 123264 90104 88849 95420 97705 117967 118403 336387 364974 966885 955429 351002 364320 112859 97548 104448 105465 119675 115767 109839 110503 76552 77567 254018 225355 651133 651205 204086 203594 260394 261577 303280 296524 311734 316659 330710 334970 312445 345052 686000 711113 515607 423628 275505 270443 313156 312526 327857 332918 336622 342379 373212 374217 601794 627342 41.25 67.6 1
13:31:42 2023-09-28 314883 311804 82053 79987 120162 125137 124003 123436 89920 89003 95485 97835 117886 118800 338527 366695 966112 955598 351424 364725 111309 97483 104591 105657 119871 115894 110008 110503 76552 77535 257228 225607 652775 651059 204086 203880 260394 261577 303280 297050 312872 316403 330942 334935 313382 345285 683469 712223 515964 423664 273694 270443 311957 312883 327857 332918 336622 341861 373248 374217 604078 627342 41.25 67.6 1
13:31:43 2023-09-28 312059 312211 81903 79987 119790 125311 124176 123470 89825 89064 97680 97835 118031 118965 335881 364171 962979 951967 351460 364284 112547 97548 104317 105755 119592 115767 109839 110503 76677 77567 255288 225217 648984 654719 204730 202990 260797 261577 302111 297816 313635 315861 332977 334666 312686 346138 686037 720567 509945 427460 274533 269655 313597 313616 325884 333652 338714 339774 375230 374551 606252 627342 41.25 67.6 1
13:31:44 2023-09-28 311586 311768 82025 80023 120162 125137 123830 123436 89793 89239 95550 98108 117698 118993 338637 363229 966972 953051 354233 364689 111207 97783 104663 105755 119675 115927 110177 110427 76752 77504 255288 224829 655577 653722 204443 203775 261460 261612 303316 297888 311734 315701 332018 333929 312942 346101 683989 717410 514104 427037 274533 270443 313853 312664 326868 334926 337171 340349 375230 374217 603219 627342 41.25 67.6 1
13:31:45 2023-09-28 311550 311885 81940 79995 120149 125137 124003 123470 89981 89157 97714 97835 117608 118800 336423 363335 967843 952643 354703 364284 112480 97715 104252 105787 119475 115994 109805 110503 76573 77535 255288 226760 651855 655681 204766 202990 260430 262414 302074 296524 316605 315861 332755 334970 311992 346664 686000 719325 516978 423628 274533 269689 312170 314599 326868 331919 339675 339763 374368 374587 606388 628099 41.25 67.6 1
13:31:46 2023-09-28 312023 311804 81907 79991 120207 121907 122190 121648 90032 89060 95551 97737 117833 118863 339100 363158 971247 952914 354703 364832 112480 97715 104252 106013 119475 115960 109771 110503 76645 77820 263278 226630 648238 655645 204730 203416 260430 262449 302359 295262 314626 315861 332018 334970 311488 346382 686000 719065 515964 423592 274533 269655 312135 313908 326868 331884 339675 339250 374106 375055 606551 627212 41.25 67.6 1
13:31:47 2023-09-28 312753 311764 81940 80123 120324 125050 124003 123350 89981 89064 97748 97835 117608 118684 336387 362791 970661 949868 352473 365123 112513 97747 104285 105965 119509 115994 109805 110733 76520 77598 255288 227561 647363 654683 204446 203594 259663 262196 304205 295655 315070 315861 332256 335006 311992 345613 684993 719100 516809 425794 274989 271116 312135 313395 328849 330924 339675 340277 373808 375113 605357 630842 41.25 67.6 1
13:31:48 2023-09-28 314928 311992 82005 80110 120222 121790 124245 123676 89851 89182 95583 97737 117833 118863 336352 363080 969251 949942 350400 366622 112635 97782 104252 105787 119675 115960 109670 110503 76500 77598 254018 227561 645893 652800 205089 204166 260211 261577 305133 295620 315032 315861 332018 335980 312650 344529 683952 719185 515964 423592 273694 271305 313120 311970 329613 331661 339194 340313 373248 373990 600871 629024 41.25 67.6 1
13:31:49 2023-09-28 310664 312202 82053 80096 120162 125311 124003 123436 89949 89157 95485 97803 117900 118766 336387 366622 974178 952569 348852 364796 111069 98012 104311 105755 119641 115960 109771 110503 76604 77535 255288 226847 660457 655608 204051 203844 261532 263246 304169 296632 314297 315861 331946 333929 313859 346346 680914 720567 523001 427303 276091 269620 313859 311863 328813 332348 338678 343456 375243 376245 599802 629983 41.25 67.6 1
13:31:50 2023-09-28 313306 312095 81776 80251 119986 122464 124107 123900 89786 89215 95452 97803 117819 119013 338491 365416 974832 955429 349379 365052 111028 97718 104448 105755 119675 115960 109805 110503 76541 77535 255288 225571 651014 655645 204695 202919 261635 261734 303955 296071 313635 315861 333495 334396 311957 347719 680914 720621 518888 427943 275340 269550 315031 311899 328583 332580 339194 340002 376300 375605 599691 630020 41.25 67.6 1
13:31:51 2023-09-28 311042 312246 82134 79991 120399 125171 124003 123436 89949 89157 97748 97835 117934 118800 336387 361093 977749 958367 349415 364796 112825 97816 104448 105755 119641 115960 109805 110503 76708 77567 260995 225643 652594 656145 205233 202919 261532 261577 304169 295713 314076 315595 333495 334935 311448 348495 681913 721165 508611 423628 275797 269362 314552 312597 330480 333138 339382 341436 375350 376627 598399 630916 41.25 67.6 1
13:31:52 2023-09-28 312702 312754 82034 80251 120324 125171 123968 123641 89916 89239 95550 98142 117900 118931 336387 360588 976290 959479 350966 365380 110592 97882 104174 105933 119516 115994 109695 110733 76531 77535 255288 225607 646907 654683 205737 202919 261164 261577 304169 296733 315514 315861 332018 336923 310975 348212 682913 719848 517316 422852 275797 269585 314074 312848 330012 332348 340398 339214 373772 377337 599067 629024 41.25 67.6 1
13:31:53 2023-09-28 313890 311046 82198 79955 120496 125068 124266 123127 90261 88970 95550 97770 118130 118568 339487 361129 976326 959051 349451 365344 112669 97782 104382 105755 119641 115960 109805 110733 76552 77820 255288 228206 647540 652129 205377 203559 261164 261577 305169 295133 314590 318097 329978 336994 313039 346664 680914 712260 520021 424360 277072 272266 313787 312485 329773 331709 339288 342199 371954 377158 599544 628987 41.25 67.6 1
13:31:54 2023-09-28 315771 311768 82065 79991 120483 121823 124418 123367 89949 89064 95550 97770 117934 118664 336387 361164 974906 959051 347314 367142 112825 97782 104519 105755 119675 115960 109805 110503 76563 77535 256298 226920 651044 651205 205053 203559 261164 260778 305599 296071 313599 316624 330710 336733 311957 346664 680914 712115 508934 422221 275993 270408 314038 311171 329880 332848 337648 342379 372096 376169 597955 629126 41.25 67.6 1
13:31:55 2023-09-28 315843 311983 82109 79987 120491 125102 124123 123401 90167 89125 95550 97770 118130 118602 336387 362247 971348 958816 347242 364284 112892 97548 104519 105755 119675 115847 110143 110503 76626 77567 257560 225643 655829 651205 205197 203594 261716 261734 304883 296942 313847 316624 330978 336452 312620 347390 684093 716939 517316 425641 277072 270338 315811 311466 329204 333441 337466 342343 372879 375641 597919 627342 41.25 67.6 1
13:31:56 2023-09-28 315074 311702 82020 79987 120412 125102 124003 123401 90098 89092 95452 97803 117934 118732 336387 362755 969215 961853 348327 364249 112892 97615 104519 105755 120008 115960 110177 110503 76657 77535 255288 225053 655450 652129 205377 203880 260351 261734 304169 297606 313122 316367 331444 335945 312431 347683 683647 712151 517316 423484 275375 269620 315697 312562 327857 334657 337648 341861 373248 375641 599691 627342 41.25 67.6 1
13:31:57 2023-09-28 313926 312246 82161 79987 120324 121981 124003 123436 89981 89280 95485 97835 117967 118925 336387 361129 968530 961890 353344 364284 112825 97581 104448 105755 119675 115960 109805 110503 76552 77567 255288 225571 649683 649020 205377 202707 261532 261977 302783 296439 313825 317951 331695 337648 311305 349163 684811 712151 517992 426246 276114 270734 314372 313800 326833 333885 338438 341272 375741 377868 603818 627342 41.25 67.6 1
13:31:58 2023-09-28 313162 311011 82166 80142 120324 125102 124003 123436 89981 89092 95518 97835 117967 118766 336387 359762 968530 961853 354737 364832 112781 97782 104448 105787 119675 115960 109839 110657 76615 77567 255288 225571 654083 649056 205377 202742 261716 261977 303244 297816 313599 315890 332220 336452 311448 348779 683989 712296 517316 425757 276256 269174 315031 313616 327327 334388 338678 341308 373772 377602 601721 629126 41.25 67.6 1
13:31:59 2023-09-28 313962 311991 82053 79991 120412 125311 121138 121733 90156 89239 95581 97839 117996 118863 339117 360970 968419 965689 353984 364796 112859 97715 104448 106005 119768 116281 110169 110810 76657 77567 253056 225643 653731 654445 206062 202954 261532 262414 303244 297816 314074 317648 331982 336687 310975 348779 684993 716939 516978 422852 276292 269585 314038 314314 327327 334128 338438 341272 373808 377868 604892 628679 41.25 67.6 1
13:32:00 2023-09-28 313926 311772 82161 80019 120491 125102 124210 123264 89981 89125 95583 97835 117852 118766 336423 360014 967156 959516 353666 365380 112703 97944 104382 105787 119675 115994 109839 110503 76615 77567 260995 225607 651140 651205 205413 204023 260394 264437 303173 295749 314112 317648 329978 338012 311448 346664 686000 711149 517118 423232 275375 270856 312829 313872 327821 332918 338714 341068 371800 375883 606551 629126 41.25 67.6 1
13:32:01 2023-09-28 315824 311706 82402 80077 120807 121981 124521 123521 90320 88995 95680 97672 118193 118823 339597 361129 967843 957470 351605 365130 111173 97849 104448 105933 119675 115960 109839 110776 76636 77598 255288 225607 647283 650744 205233 204166 260394 262196 303280 296942 313635 316403 329978 336404 311957 345576 686000 711113 530841 423832 274497 271270 313085 313359 327857 332883 339194 342415 373921 374551 605357 629126 41.25 67.6 1
13:32:02 2023-09-28 315807 311300 82313 79991 120496 125068 124210 123436 90261 88970 95550 97636 118164 118370 336423 363370 968530 957000 351641 364832 112859 97849 104448 105933 119675 115994 109839 110657 76594 77598 260995 225643 652118 650744 205413 204023 260394 262449 303280 295749 314112 315666 329978 338012 311702 346382 686000 710576 513949 423232 275375 271270 313085 313836 328352 332883 339194 341825 373852 375390 606290 629835 41.25 67.6 1
13:32:03 2023-09-28 315699 312530 82100 80142 120457 121874 124452 121142 90254 89141 95516 97603 118164 118336 336423 362755 968382 957470 351533 364284 112747 97882 104735 106271 119550 115994 109805 110733 76563 77598 255288 225643 649204 651205 204766 204166 260394 261977 303316 296942 314112 316881 329978 336994 312906 345576 685963 711922 518668 422221 274305 271305 313085 313359 327892 332883 338438 342415 372096 374515 604892 627342 41.25 67.6 1
13:32:04 2023-09-28 314883 312211 82053 79995 120324 125189 120894 123436 89981 89125 95517 97803 117967 118800 339007 365522 964344 954713 350966 364284 112892 97548 104519 105722 120008 115767 110253 110503 76648 77546 257560 225607 655627 649056 204730 203880 260980 261612 303280 297816 311734 316403 332485 334935 313572 346382 686000 712223 516978 427375 274497 270443 313817 312883 328600 334644 337118 342127 375350 375234 601648 627231 41.25 67.6 1
13:32:05 2023-09-28 313562 312063 81978 80255 119991 121889 123762 123641 89949 89157 97714 98039 117575 118766 336352 364718 965028 953887 351002 366882 112859 97682 104519 105787 119675 115960 110177 110503 76594 77567 255545 224829 653984 654683 205053 203880 261164 261612 302783 297816 313378 317648 333025 334710 313382 346664 686000 718460 502429 427339 275764 270443 314074 312883 326833 334423 338678 340313 376057 374515 604856 628679 41.25 67.6 1
13:32:06 2023-09-28 312023 312018 81940 80129 120324 125206 123917 123641 89949 89312 95485 98137 117737 119164 335881 364171 965028 953762 353521 364284 112825 97715 104448 105787 119675 115994 109839 110503 76563 77567 255288 225571 653071 655645 205053 203594 261348 262160 302783 297816 315320 315861 333495 334970 312906 346627 687495 721165 514611 427048 277072 273036 313787 314284 326727 334282 339565 340170 375914 375462 606965 629946 41.25 67.6 1
13:32:07 2023-09-28 311550 312211 82061 80023 120329 125171 124245 121818 89949 89125 97748 98069 117771 119324 338527 363335 968530 954035 355241 364832 112669 97882 104376 105933 119558 115994 109839 110810 76615 77810 257560 226878 648020 656645 205377 203880 261164 263035 302783 296942 315070 315861 333025 335945 312942 347437 687748 720114 509945 423628 275147 270443 313085 314984 326833 332883 339675 340277 375230 375677 608048 628099 41.25 67.6 1
13:32:08 2023-09-28 312059 312237 82053 80019 120162 122113 124003 123470 89981 89157 95452 97835 117934 118999 336387 363335 968530 955429 355277 365123 112635 97882 104207 106111 119475 116348 109805 110810 76604 77630 255288 226883 651058 656645 205413 203880 260899 263219 303280 296942 315550 315861 333495 336452 312906 347427 687725 724548 517316 425916 275655 271165 312722 314906 327715 332742 341365 340649 375207 376169 608048 629060 41.25 67.6 1
13:32:09 2023-09-28 312059 312099 82053 80183 120324 125206 124003 123436 90032 89272 97816 97868 117934 118965 336387 363335 969251 952643 354776 365380 112591 97882 104285 106111 119558 116348 109805 110810 76552 77841 255288 227561 646621 655645 205233 203880 260028 262449 304205 296107 315328 315861 332760 335980 311992 346700 686037 720657 515964 426432 275375 271081 312206 313908 328849 331884 338321 340313 374404 376205 606719 629024 41.25 67.6 1
13:32:10 2023-09-28 313697 312242 82053 79991 120324 125137 124037 123436 90227 89157 95518 97835 117967 118800 336387 364391 971803 949905 349451 365380 112669 97715 104382 105933 119675 115994 109805 110657 76563 77757 249576 227343 655418 652764 204910 204739 260797 261577 305169 296071 314854 317503 331731 336439 315493 344907 685817 720421 508934 423412 276287 271994 313894 312894 329880 332383 339675 341344 374368 374373 599914 628062 41.25 67.6 1
13:32:11 2023-09-28 313669 311808 82081 80329 120423 125137 124037 123384 89981 89157 95583 97835 118164 118800 336387 365594 974252 949905 348327 365380 112669 98112 104376 105787 119592 115960 109839 110733 76563 77598 260995 226920 662136 654184 204086 204166 261532 263468 305061 295505 314626 317648 332018 334970 314594 346101 682950 720058 530672 427375 274078 270891 315031 311970 329880 332383 339435 341308 374333 374195 598509 628579 41.25 67.6 1
13:32:12 2023-09-28 312973 311772 81940 79995 120162 124963 124003 123350 89981 89064 95420 97835 117886 118766 335881 366658 974215 954713 348362 364320 112703 97782 104305 105787 119675 115960 109839 110657 76584 77598 255288 225643 647500 655645 204730 203594 261865 263178 304418 296446 314447 317648 333068 334291 313787 347500 684167 723596 510047 428678 274533 269655 315475 311934 328742 332777 339194 341560 376393 375377 598546 630916 41.25 67.6 1
13:32:13 2023-09-28 312023 312277 81988 80055 120074 121972 123710 123676 89887 89312 97680 98137 117575 119198 336116 363370 974906 957000 348362 364832 112703 97782 104415 106038 119675 115994 109839 110503 76594 77598 260995 226920 649725 656145 204910 203880 259954 260848 304919 295749 314590 316143 333495 334432 313638 347437 681949 720657 511399 427375 274954 269620 315475 311934 328849 332883 339194 340349 376093 374551 595896 626733 41.25 67.6 1
13:32:14 2023-09-28 310824 312023 81907 80015 120320 125137 124003 123436 89981 89190 95551 97835 117852 118800 336116 360624 977056 956298 351002 364832 110728 97882 104187 106038 119276 116381 109620 110810 76500 77598 255288 226718 647660 656305 205776 203311 261680 263959 303776 296625 315442 315717 331839 337325 311305 348495 683720 719065 510446 424434 276149 269620 314773 313644 328618 331884 341254 340170 373772 376806 602103 629060 41.25 67.6 1
13:32:15 2023-09-28 313009 311295 82142 79991 120496 125015 120959 123401 90167 89096 95583 97835 117967 118766 338491 360084 977749 959088 351533 365416 112513 98145 104285 105965 119509 115994 109805 110733 76520 77841 255405 228206 648847 649020 205413 203594 261164 262155 305133 295620 315586 315890 331014 338048 311957 347756 682986 718497 516978 422221 275833 270443 314552 313395 329916 330924 337337 341861 372689 377136 602605 631740 41.25 67.6 1
13:32:16 2023-09-28 315296 311617 82100 80087 120663 122065 124366 123573 90254 89243 95582 97803 117934 118726 336387 361164 977602 961853 348852 365380 112669 97715 104591 105973 119592 115994 109839 110733 76604 77598 254239 227401 647806 651205 205413 203880 261164 261612 306065 296071 314590 316916 330978 336640 311992 347756 681431 712260 513115 422257 275411 270856 314588 311934 330916 332383 339194 342415 375511 376806 598841 627175 41.25 67.6 1
13:32:17 2023-09-28 315843 311326 82202 79987 120408 125102 124037 123264 90199 89003 95484 97835 117967 118766 336387 362247 973525 961890 347314 364867 112859 97715 104591 105787 119675 115960 109839 110503 76626 77567 255288 225643 651009 651205 205413 203880 261532 266349 305635 296942 314074 316916 331480 336994 311992 347719 680950 714294 517316 423484 275375 270478 315475 311461 329880 334420 337393 342199 373558 376362 597808 628605 41.25 67.6 1
13:32:18 2023-09-28 315433 311590 82067 80146 120427 121823 124089 123367 90136 89096 95517 97835 118029 118718 337498 362755 971803 961890 350725 364576 112814 97581 104519 106087 119675 115960 110177 110503 76626 77598 254903 225319 664024 648948 205449 203880 261716 266349 305169 296942 313378 316916 331480 336994 312906 347719 682652 712187 515607 423186 275411 270443 315475 311899 329649 333885 337685 342415 373248 376241 598841 628679 41.25 67.6 1
13:32:19 2023-09-28 313998 311764 82089 80019 120491 121981 124037 123299 90014 89125 95452 97835 117967 118800 336423 362791 969251 964016 351002 364320 112703 97715 104448 105787 119675 115994 110177 110503 76699 77598 255288 225571 653984 649020 205449 202990 260493 261612 303280 297816 313635 315960 332018 336487 312906 349273 683989 712296 517316 423556 278255 270698 315259 313585 327750 334750 338568 341753 376848 377459 603108 629052 41.25 67.6 1
13:32:20 2023-09-28 313818 311295 82109 80023 120412 125171 123951 123504 89981 89157 95485 97868 117886 118766 339043 360970 968530 961890 353630 364284 112703 97747 104382 105787 119675 115960 109839 110657 76594 77567 255288 225607 651392 649092 206062 202990 261164 262449 303280 297816 313670 315925 332526 337030 310975 349310 686000 716398 515964 423290 276292 269655 313597 314350 327327 333920 338714 341380 374368 377602 605357 628679 41.25 67.6 1
13:32:21 2023-09-28 315025 311335 82198 79904 120496 124894 124192 123025 90417 88816 95583 97636 118082 118288 336152 361164 968258 957470 351605 364832 112591 97715 104272 105820 119675 115994 109872 110657 76594 77630 254903 226666 652594 650744 205197 204166 260394 261977 303244 296942 314112 316846 329943 336994 312548 346065 687689 714258 508934 425567 276679 271579 313418 313406 328440 333441 338495 342271 371919 374515 604427 627342 41.25 67.6 1
13:32:22 2023-09-28 315843 311772 82067 80325 120408 125242 124141 123401 90167 89239 95615 97803 117934 118732 336116 365522 965712 956789 351533 364796 113049 97777 104663 105755 120008 115927 110177 110503 76647 77598 263278 225607 656541 652129 204730 204166 261164 264437 304062 296374 313086 316916 331982 334970 313894 346101 683952 712187 511280 426061 274497 270856 314038 312883 328583 334622 337098 342379 374404 374195 602494 627342 41.25 67.6 1
13:32:23 2023-09-28 313962 311732 82020 80187 120157 125346 123968 123521 89981 89280 95485 98037 117852 118931 336116 365522 964991 952643 351496 364796 112892 97715 104519 105787 119841 115960 110143 110503 76689 77567 255288 224865 652582 654683 205233 204166 261532 262379 303244 297816 313599 318437 333230 335662 314085 347390 685817 718315 517992 429289 277072 271130 313894 313436 327327 334926 338402 341596 376658 375355 604863 629126 41.25 67.6 1
13:32:24 2023-09-28 311988 311987 82101 80187 120427 122056 124054 123676 89949 89280 95420 98137 117575 119164 336352 364391 967083 952728 351533 364249 112892 97715 104591 105787 119675 115960 110143 110503 76689 77535 260995 224829 651886 652728 205018 204166 261164 262379 303280 297563 313122 316364 333495 334900 313823 346664 685963 718460 515456 427980 275340 270856 314074 313359 327362 334926 338438 341308 376057 375641 603855 629126 41.25 67.6 1
13:32:25 2023-09-28 313449 311983 82053 80019 120123 125206 123968 123641 89949 89157 95551 97868 117852 118965 335881 364974 965712 952643 351496 364249 112669 97682 104448 105755 119675 115927 109839 110503 76574 77567 255545 225074 664306 654683 205377 204166 261532 264332 304732 297671 314303 317648 333387 334794 313495 347008 686519 719876 508934 427157 274918 270821 314074 314528 326833 334785 339011 340756 376587 375641 606551 629835 41.25 67.6 1
13:32:26 2023-09-28 313330 311737 81907 80238 120170 125311 123956 123641 89981 89280 97782 98137 117771 119081 337461 363335 967120 952643 354667 364284 112669 98112 104239 105787 119641 115960 109805 110657 76647 77704 260995 225607 648546 656145 205377 204023 261532 263398 302819 296410 315550 315861 333495 335945 313346 347437 687495 720657 514611 426061 275147 270856 313597 315272 327327 333383 340398 340277 375529 376147 607849 628579 41.25 67.6 1
13:32:27 2023-09-28 312973 311732 82109 80123 120404 125346 124089 123436 89949 89157 95452 97803 117967 118965 336352 363045 970661 949868 351316 364832 112669 97849 104305 105933 119675 116348 109872 110810 76531 77704 253056 227561 651589 656772 205526 204597 260944 262309 304990 295892 315406 318060 332540 336546 313203 346310 683952 719065 517316 425794 277072 271994 313085 312848 329880 332348 339675 341717 374404 375341 603536 629060 41.25 67.6 1
13:32:28 2023-09-28 313449 311768 82198 80141 120412 125137 124037 123436 89981 89157 95551 97835 117967 118766 336116 364938 972073 952371 348852 365380 112669 97849 104376 105965 119675 115960 109805 110657 76604 77598 255288 227401 653722 652764 204730 204596 261164 260848 305599 296071 315356 317648 332018 335006 314372 345576 682913 721587 517316 427001 274078 271305 315031 311970 329916 332848 339675 341308 374333 374181 600785 631703 41.25 67.6 1
13:32:29 2023-09-28 324055 312018 82113 80019 120408 125137 124003 123470 90229 89157 95485 97835 117967 118965 336352 366658 974906 954713 348362 364284 112669 97843 104448 105933 119675 115994 109839 110640 76720 77937 257560 226666 649072 655963 204911 204059 261901 263918 304954 297050 314447 317648 333495 334900 314594 347719 684653 721129 517316 428622 274954 270443 315703 312705 329346 332883 339435 341344 376694 375283 599802 628099 41.25 67.6 1
13:32:30 2023-09-28 312059 311764 81875 80270 119786 122296 123762 123744 89949 89374 97748 98137 117575 119164 336116 363880 974943 958151 350472 364832 112747 97849 104448 106005 119675 115960 109839 110503 76573 77841 255288 226760 652720 656145 205413 203559 260458 261612 304668 296942 314554 315861 333965 334970 312686 348779 681949 721201 514611 427375 276221 269620 315475 313139 329346 333383 339455 342968 379531 377315 601359 630916 41.25 67.6 1
13:32:31 2023-09-28 311769 311987 82288 80023 120408 125137 124123 123470 90261 89312 95452 97835 117967 118965 336423 360553 977749 959737 350472 365123 112736 97849 104448 106304 119437 116214 109906 110640 76710 77810 263278 226811 653071 656427 205884 203667 261865 261977 304668 296201 315550 315595 333622 336817 311885 348742 682950 721201 511280 423412 276292 269655 315031 313359 328849 333383 338321 340002 375493 377868 599433 629060 41.25 67.6 1
13:32:32 2023-09-28 311514 312928 82057 80216 120408 125171 124037 123504 89981 89239 95649 97835 117934 118800 336387 360049 977749 959051 351249 364832 110848 97915 104219 106144 119433 116348 109771 111041 76500 77873 255288 227131 648743 653722 206062 203880 261901 262012 304668 296107 315658 315861 332018 338012 311702 348779 683952 719848 518668 422257 276256 272650 314743 313549 329364 332637 341607 341200 373665 378329 603108 632714 41.25 67.6 1
13:32:33 2023-09-28 315290 311331 82169 80023 120483 125068 121060 123230 90294 89064 95582 97803 117967 118403 338454 361164 976363 959125 350725 366229 111139 98013 104415 106045 119539 116281 109704 110930 76657 77810 256521 228169 645584 648948 206027 204023 261532 264437 305168 295792 315514 315960 331014 338012 313929 348102 681949 717953 520021 421888 275797 270443 315031 313359 330880 331849 339675 342379 372096 376448 594820 629060 41.25 67.6 1
13:32:35 2023-09-28 315290 311291 82198 79987 120491 121897 124158 123436 90261 89157 95484 97736 117967 118602 336387 361164 974980 959088 348362 364832 112867 97581 104519 105787 119675 115960 110177 110657 76720 77598 255288 226920 649256 651205 205449 204166 261599 260848 306065 295505 314369 316916 330978 337030 312906 347719 681913 716468 520021 425641 277860 270751 314887 311792 330469 333243 338495 342271 375974 376591 595860 627175 41.25 67.6 1
13:32:36 2023-09-28 314045 311291 82142 80187 120423 125242 124175 123350 90199 89125 95485 97737 117934 118602 335881 361164 970661 959088 347278 364284 112892 97548 104519 105787 119925 115847 110177 110503 76657 77567 257560 225571 664476 651205 205056 204023 260386 266312 304668 297888 313378 316881 331753 336723 311992 347683 681949 712223 517316 423362 275375 270408 315920 311970 328849 334891 337685 342379 373808 376505 599802 627342 41.25 67.6 1
13:32:37 2023-09-28 314653 311041 82057 79991 120324 125311 124037 123350 90227 89125 95583 97835 117967 118684 335881 362247 969251 961890 351533 364249 112814 97782 104448 106029 119675 115960 109839 110657 76626 77841 254903 225247 653731 649020 205413 203025 260317 262196 303280 297816 314333 316659 332755 336711 312656 349585 686305 716216 508934 423448 276962 270734 315331 313693 327679 334750 339194 342102 374368 378545 604359 628904 41.25 67.6 1
13:32:38 2023-09-28 313890 312237 82198 80183 120324 125206 124245 123642 90261 89157 95550 97835 117967 118800 336387 359511 968530 961890 354166 364832 112892 98112 104519 105965 119675 115994 109839 110503 76594 77598 260995 225607 653226 649056 206352 203594 261348 265187 303173 297318 314369 315960 332521 338522 311011 349805 687008 717953 517316 422221 277105 270443 314074 314865 327857 334423 339194 341861 374404 378149 606551 627175 41.25 67.6 1
13:32:39 2023-09-28 313854 311037 82198 79955 120659 124981 124313 123110 90294 89003 95615 97803 118246 118403 336423 361129 967843 958151 351641 365123 112703 97715 104448 105965 119675 115994 109839 110503 76594 77598 255288 225643 648765 651205 205413 204166 260797 262414 304382 297144 314818 319448 331108 337905 312799 346237 686862 714983 520021 425671 277072 271910 313561 313872 328849 333616 339602 342343 372096 376169 606252 626733 41.25 67.6 1
13:32:40 2023-09-28 315554 311630 82100 79991 120496 125015 124071 123436 90261 89125 95550 97803 118164 118403 336423 364136 968530 956261 351533 364832 112825 97882 104448 105965 119675 115994 109839 110503 76594 77598 255288 225607 650303 651205 205233 204166 261164 262379 304668 297396 314074 316951 331480 336487 313894 346101 685963 713284 518668 423592 274533 271305 314074 313872 328884 333661 337685 342451 373808 374551 604427 627342 41.25 67.6 1
13:32:41 2023-09-28 313485 311772 82049 80216 120408 125206 124003 123504 89981 89280 95485 98137 117852 118999 335881 365266 965712 953320 351002 364320 112736 97810 104448 105787 119675 115960 110177 110503 76594 77567 260995 224670 654111 656305 205128 204418 261865 265040 303066 297491 313968 318321 333821 334829 313751 347536 687312 720021 518161 427412 275375 273229 314743 313580 327821 334997 338954 341308 376973 375775 605688 627175 41.25 67.6 1
13:32:42 2023-09-28 311550 311991 81936 80266 120324 122044 124003 123710 89981 89406 95452 98337 117852 119324 335881 363880 967156 954750 353485 364284 112736 97882 104448 105933 119675 115960 109839 110657 76699 77757 255288 225607 653451 655681 205413 204166 261532 262414 302819 297816 314626 315861 333730 334688 313859 347719 688019 719100 521630 427037 275375 271046 314809 314829 326868 334692 339675 340313 376974 376205 608048 630768 41.25 67.6 1
13:32:43 2023-09-28 312023 311808 82109 80216 120324 125241 124037 123504 90014 89157 95517 98137 118001 118999 336387 363335 970661 954750 354739 365416 112669 97882 104311 106071 119475 116267 109805 110810 76657 78022 257560 227307 646012 654537 205306 204095 260944 263517 304489 296345 315032 317612 332990 336959 313382 346700 687532 723733 516809 423628 275375 271340 312865 314829 329239 332659 338321 341068 375529 376806 607186 629097 41.25 67.6 1
13:32:44 2023-09-28 313185 311768 82053 80023 120329 125171 124037 123384 90355 89190 95517 98102 117967 118965 336387 362791 973217 951930 351533 365416 112703 97915 104350 106071 119675 116348 109839 110733 76615 77873 256521 227826 648633 654719 205918 204596 260430 262449 305850 296107 315622 315925 333025 336487 312731 346382 688019 720217 508934 423628 275182 272135 313597 313073 329951 332883 338321 344620 375207 375919 604171 630323 41.25 67.6 1
13:32:45 2023-09-28 313449 311799 82198 80019 120491 122113 124123 123470 90261 89157 95583 98170 118001 118999 335916 365594 973562 952606 349098 364832 111264 97782 104448 106304 119720 116374 109940 110861 76689 77810 255288 227364 652594 654909 204875 204739 261527 261795 306065 296942 315106 315925 332468 335698 315331 346627 682986 720058 510446 428027 276287 271305 315475 312444 330647 332918 339675 341861 374083 374551 599691 629060 41.25 67.6 1
13:32:46 2023-09-28 313485 311768 81940 80023 120491 125259 124037 123384 90199 89157 95583 97868 118214 118766 335881 365594 974943 955429 348852 364832 112814 97815 104448 105820 119675 115994 110067 110657 76626 77757 255288 226920 649423 656645 205377 204166 260351 261577 305169 296978 315106 316367 333447 334935 314887 348002 681949 721422 510446 427688 275375 270478 315775 312633 329631 333639 340120 342005 376551 375498 599617 630916 41.25 67.6 1
13:32:47 2023-09-28 312095 312973 81940 80335 120074 122224 123796 123744 89981 89550 95452 98170 117771 119164 335881 364462 975634 958151 352473 365166 111173 98019 104591 106045 119765 116247 110042 110699 76689 77810 257560 226775 652973 656145 205233 204166 260351 261612 305026 296403 315034 315925 333495 334970 314887 348065 681985 720935 517316 428658 275375 270856 315920 312664 329916 333652 339675 341861 376694 375641 599266 628135 41.25 67.6 1
13:32:48 2023-09-28 313264 311804 81907 80303 120241 122056 123796 123710 90014 89190 97782 98137 117804 119081 335845 365045 974943 957470 349379 365380 112736 97815 104448 105965 119675 115960 109839 110503 76594 77598 257560 225643 647414 656645 205449 203880 260386 261977 304632 296978 314267 315008 337844 335006 313674 348779 681985 724548 520259 428403 278057 272266 315883 313208 329275 333779 340083 341164 377612 376627 602547 628062 41.25 67.6 1
13:32:49 2023-09-28 310824 311331 82057 80133 120491 125206 124071 123470 89981 89312 95517 98069 117967 118999 336152 362939 979609 960734 350894 368184 110899 98118 104415 106337 119471 116602 109636 111049 76626 77841 254018 226883 648711 656772 206392 204166 261901 262344 305097 297816 315406 315753 333025 338735 311957 349521 684920 720199 515607 423448 277693 270408 315253 313800 329311 332848 338356 340277 374368 377868 599950 629951 41.25 67.6 1
13:32:50 2023-09-28 312682 311518 82161 80127 120491 125277 124175 123436 90229 89157 95517 97835 117934 118766 336352 360014 977749 959088 353203 364832 112635 97882 104382 106111 119641 116348 109872 110810 76657 77841 255288 225571 651552 655608 206392 204023 261901 262379 305097 297888 315622 315861 333495 337728 312364 349548 686602 724658 518668 423218 276962 270716 315295 313657 329168 333208 339308 340277 374368 377868 602363 632714 41.25 67.6 1
13:32:51 2023-09-28 314589 311300 82202 79991 120483 125068 124383 123316 90261 89125 95679 97908 118091 118925 339524 363782 977602 963626 350292 365237 111207 97783 104519 106078 119641 115960 109805 110503 76615 77810 255288 227718 662399 652129 206027 204166 261865 262414 306496 296036 315070 316846 331408 337976 312906 348248 683684 712260 518668 422221 275797 270821 315031 312562 331112 332883 339675 342451 373212 376806 598841 628099 41.25 67.6 1
13:32:52 2023-09-28 315584 311260 82198 80133 120483 125102 124210 123436 90261 89157 95615 97803 118130 118766 336387 361164 974869 959088 347242 365344 112892 98019 104663 105787 119675 115847 110143 110503 76657 77598 256298 226920 650318 651205 206027 204166 261901 263959 305204 297210 314339 320126 331731 337834 313203 348349 684653 716504 511413 426549 276078 271165 315654 311934 329880 333885 338678 342343 374155 375811 598841 627175 41.25 67.6 1
13:32:53 2023-09-28 313603 310904 82194 80238 120491 122056 121171 121818 90313 89272 95614 98006 118111 118945 339117 362614 972591 965001 352288 364796 112971 97715 104591 106198 120087 115927 110143 110503 76657 77567 255288 225463 653660 651205 206062 204166 260750 261577 305599 297816 313635 316951 332760 337503 313382 348248 683952 712260 524372 425794 276027 270478 315920 311934 329346 334891 338678 342379 374070 376770 599691 628679 41.25 67.6 1
13:32:54 2023-09-28 313962 311295 82198 80133 120496 125224 124037 123401 90261 89157 95517 97835 117934 118732 336352 362212 971284 964702 350436 364796 112859 97715 104448 105755 119675 115960 110143 110503 76689 77841 255288 225535 653479 648984 205741 203918 263346 264706 305635 297780 317459 318997 332846 337290 313203 349695 685259 717447 525571 423556 276221 269620 315739 314613 327821 334666 338918 342343 374404 377796 599914 628679 41.25 67.6 1
13:32:55 2023-09-28 314139 311300 82198 80163 120329 125346 124037 123436 90289 89280 95550 98069 117967 118766 336116 360084 968982 963979 353594 365088 112859 97715 104519 106005 119675 115960 109839 110657 76626 77598 254903 225319 653226 649020 206643 203594 259558 263000 303280 297816 314590 316846 332990 337467 311127 349521 688019 716361 508934 423484 277069 269620 314588 314505 327857 334388 339194 342343 374368 377868 605357 629126 41.25 67.6 1
13:32:56 2023-09-28 313782 311264 82344 79955 120751 121646 124279 123230 90261 89125 95550 97835 118130 118891 336352 361093 968530 958151 351569 364284 112669 97849 104448 105933 119675 115960 109805 110657 76677 77884 257560 225355 653226 651059 205884 205027 261312 263113 304489 297707 315370 319448 330799 337692 313346 346664 687008 714331 514449 422185 275375 272135 314074 313872 329097 333779 339675 342451 375511 376470 607112 627175 41.25 67.6 1
13:32:57 2023-09-28 315771 311255 82202 79987 120491 125102 124244 123401 90261 89125 95582 97803 118130 118403 336387 363845 968530 958151 351533 364832 112859 97849 104519 105965 119675 115960 110177 110733 76626 77788 257560 226920 652973 651205 205377 204739 261532 263000 304883 297816 314333 317876 331718 336994 313894 346591 686972 712223 523958 426733 274954 271910 314552 313872 329346 333850 338714 342199 373821 375355 606551 629983 41.25 67.6 1
13:32:58 2023-09-28 314653 311772 82057 80187 120316 125259 124003 123676 90260 89280 95517 98137 117967 118882 336116 364974 966848 954035 351496 364249 112859 97715 104591 105787 119969 115860 110202 110640 76815 77641 257761 225138 654616 654501 205235 204525 261865 264706 304169 297816 313635 316403 333965 335662 315717 347683 688994 719513 508934 427980 275691 271270 315031 313549 327857 334962 339194 341825 376658 376205 604427 629126 41.25 67.6 1
13:32:59 2023-09-28 312023 311772 82138 80238 120324 121972 124003 123710 89981 89435 95583 98304 117852 119198 336116 365003 967120 955392 353449 364796 112859 97849 104448 105965 119675 115994 109839 110657 76689 77704 260995 225535 648765 655608 205413 204166 261716 262414 303173 297563 315070 315536 333965 336452 313602 348508 687982 720114 523001 427339 275797 271270 314921 315242 330012 334680 340455 341200 376515 376627 608245 632240 41.25 67.6 1
13:33:00 2023-09-28 312023 311768 82146 80187 120491 121889 124123 123436 90261 89374 95583 98137 118180 118999 336352 363335 969938 952643 354703 365166 110951 98187 104663 106304 119505 116281 109704 110964 76626 77916 257560 227380 647626 655463 206027 204166 260980 263254 303919 296654 315622 317648 333447 336959 313859 347427 686339 721408 515964 426853 275797 272100 313120 315344 329880 332883 338356 342113 375529 376806 606719 630433 41.25 67.6 1
13:33:01 2023-09-28 312973 312027 82309 80216 120491 125346 124037 123470 90014 89190 95517 98137 117934 118800 336352 362755 972037 951409 354703 364832 112591 97915 104350 106144 119558 116569 109805 110810 76563 77873 256521 227561 646930 656305 206062 204166 260980 263658 305133 296942 315658 316108 333025 336994 313418 347719 687008 721260 529995 427460 277860 272305 313310 314685 329738 332742 341123 341717 375315 376627 606498 632714 41.25 67.6 1
13:33:02 2023-09-28 312723 311300 82049 80183 120491 125206 124037 123641 90199 89280 95485 97868 117934 118766 336387 365309 976786 954199 352473 365237 110899 97951 104448 106191 119505 116281 110008 110930 76657 77873 255288 227718 645798 655645 205919 204452 260394 263184 304008 296107 315658 318321 333495 336994 313638 346664 687748 721165 510446 423628 276221 272135 313085 314284 329916 332848 338321 341825 375493 376806 605357 630433 41.25 67.6 1
13:33:03 2023-09-28 312753 311295 82057 80015 120329 125277 124037 123470 89981 89157 95485 97835 117967 118965 336352 363299 971348 949868 349451 365380 112669 98112 104317 106038 119675 115994 109805 110503 76531 77810 256521 227561 645809 652764 205413 208263 261532 264437 306065 295968 315586 315925 332990 336994 315043 346091 686602 721878 517316 425916 276679 272410 314887 313180 331202 333243 340602 342307 375194 375020 599067 629060 41.25 67.6 1
13:33:04 2023-09-28 312723 311768 82198 80270 120153 125381 123968 123641 90014 89157 95517 98075 117976 118959 338012 365416 976179 956677 349272 365237 111207 98085 104591 106045 119641 115994 109839 110810 76689 77990 255288 226883 661612 656645 205056 204166 261865 263959 305599 297678 315550 316403 332423 334970 313930 348779 682950 721237 516146 429676 275797 270443 315920 312883 329845 333652 339675 341344 377526 376806 599802 629024 41.25 67.6 1
13:33:05 2023-09-28 311078 311799 82057 80238 120324 125275 124003 123710 89981 89468 95485 98304 117737 119198 335881 361199 974906 959051 350472 365380 112892 97882 104448 106038 119675 115994 109839 110733 76647 77598 257560 225607 654409 656645 206352 203880 260351 262414 305133 297599 317951 315681 333785 336746 312799 349732 683807 724401 521630 423484 276962 270716 315920 313580 329346 334397 338321 342481 376407 377868 601396 629097 41.25 67.6 1
13:33:06 2023-09-28 313998 311300 82231 80023 120496 121972 121136 121733 90313 89272 95647 98039 118111 118945 338637 363012 977602 962939 352724 365344 112558 97915 104219 106144 119286 116602 109771 111041 76531 77873 260995 227131 643400 654220 206497 204166 260170 264519 305026 295749 315694 317648 333025 338522 311957 349534 683989 719100 523001 422852 277069 270856 315654 313872 329613 332883 339344 341344 374368 375880 602103 630916 41.25 67.6 1
13:33:07 2023-09-28 312973 311295 82231 79987 120487 121813 124244 123316 90261 89157 95549 97835 118164 118766 336423 360588 977749 961170 351038 365416 112669 97882 104415 106144 119675 116027 109805 110810 76584 77873 255405 228206 645453 649056 206352 204418 261599 264706 305777 295928 315514 318997 331839 338653 312727 348595 683770 719912 520021 422221 276256 271081 315031 314649 331650 332348 338356 342379 376158 377868 602066 629097 41.25 67.6 1
13:33:08 2023-09-28 315591 311738 82264 80310 120693 121856 124418 123642 90320 89337 95646 97939 118077 118829 339117 361164 974906 961890 347278 365309 111207 97849 104591 105860 119675 115994 110177 110776 76689 77704 255288 226920 655415 651205 206062 204166 259954 261577 306496 297396 314774 316951 331982 337775 313382 348532 682431 715380 518668 423520 276221 271270 315920 311934 330880 334432 338714 342487 374106 377337 599266 629126 41.25 67.6 1
13:33:09 2023-09-28 315613 311732 82231 80023 120483 125171 124037 123470 90417 89125 95550 97868 117967 118766 336387 362212 973217 961890 348046 365088 112926 97715 104591 105965 120008 115960 110253 110503 76679 77598 259520 226448 655957 653944 206102 204596 263382 263773 305921 297780 314189 319448 332576 337562 312588 348532 683989 712296 502429 423448 276221 271081 315920 311685 329613 334715 338532 342451 374333 376806 599691 629126 41.25 67.6 1
13:33:10 2023-09-28 313818 311630 82241 80316 120457 122056 124452 123848 90254 89337 95484 97835 118164 119106 335881 359511 971247 963257 353666 365380 112892 97882 104591 105965 119675 115960 109839 110657 76667 77704 255288 225643 652973 649056 206643 204023 261716 263254 303955 297318 315070 316659 332755 338238 311702 347135 688019 712260 517316 420963 276292 271305 313120 314829 330626 333920 339675 342379 373509 377868 608048 627116 41.25 67.6 1
13:33:11 2023-09-28 314553 311300 82227 80127 122948 124981 124313 123145 90418 89125 95647 97803 118361 118403 336387 361129 968530 956261 354485 365380 112892 97882 104448 105965 119675 116214 110092 110827 76783 77937 255288 225499 652973 652129 206032 204525 261680 263701 304489 297888 315070 316881 332256 339034 311850 348632 687982 712260 517316 422622 276855 271804 313597 315566 328884 334692 339675 342379 373212 375356 607961 627212 41.25 67.6 1
13:33:12 2023-09-28 315433 311122 82354 80142 120827 125102 124244 123230 90384 89031 95679 97908 118198 118534 337461 363335 968258 958039 351569 364832 112736 97882 104448 105965 119675 115994 110067 110657 76647 77841 255288 226702 652847 648948 205449 204739 261532 262851 304919 297606 314626 317876 331480 337775 313536 346700 688019 712187 518668 423592 275375 272170 314809 314027 329613 333920 339194 342523 373212 375677 605321 628679 41.25 67.6 1
13:33:13 2023-09-28 315879 311768 82146 80023 120324 125137 124071 123384 90138 89157 95550 97868 118001 118766 335916 366395 967156 956789 351533 364832 111516 97718 104951 105947 120204 115894 110414 110436 76741 77778 254018 226775 656207 653981 205342 204739 261532 262414 305133 297419 313670 319375 332719 336487 314887 347978 686339 712332 515964 427375 275375 271340 314442 313872 329382 334997 337685 342487 375529 375641 602646 629126 41.25 67.6 1
13:33:14 2023-09-28 313962 311808 82081 80270 120324 122212 123865 123538 89981 89312 95517 98137 117967 118999 335881 365266 965786 955429 351569 364832 112935 97782 104735 105787 119675 115960 110329 110503 76826 77567 255288 224865 652582 653759 205882 204452 261599 262449 304240 297599 313635 316916 333965 335980 314851 348532 687008 719549 521630 428366 277860 271889 314779 314206 328246 335830 339048 342271 377095 376591 602848 629052 41.25 67.6 1
13:33:15 2023-09-28 311113 311772 82138 80023 120316 125241 124037 123504 90014 89190 95485 98170 117852 118999 335375 362791 970283 955744 354737 365130 113104 97816 104735 106045 119974 115927 110194 110402 76783 77641 257761 224901 655248 652800 205449 204597 261901 263000 304883 297082 313635 319179 333893 335945 314851 348248 687532 719549 504957 428016 275411 271305 315031 314350 328388 335032 338924 342379 376694 376241 603109 627175 41.25 67.6 1
13:33:16 2023-09-28 312059 311734 82053 80270 120236 125275 123917 123538 90014 89406 95420 98170 117852 119081 335375 364171 965786 954477 351460 364832 112736 97815 104519 105965 119803 115960 109839 110503 76626 77598 257560 225376 654183 655681 205882 204452 260170 262449 303280 297599 315320 315925 333965 336452 313930 347955 687725 724035 515964 427870 275884 271200 314923 314685 327679 334821 340361 341200 376658 376770 606551 627175 41.25 67.6 1
13:33:17 2023-09-28 311550 311331 82231 80161 120404 125206 124336 123470 90014 89157 95485 97901 117928 118993 337206 365069 972665 953887 355132 364981 110899 98079 104350 106045 119505 115994 109805 110810 76531 77788 257560 227307 659942 655608 206062 204596 260980 263626 304525 296942 315694 315890 333495 337030 313930 348532 688019 721237 515964 426061 276062 271720 313597 315344 329916 332918 338356 341344 375565 377086 607186 630469 41.25 67.6 1
13:33:18 2023-09-28 312973 311300 82142 80129 120329 125206 124071 123470 90199 89190 95550 97868 118001 118800 335410 362791 972073 949942 351605 366882 112703 97915 104305 105965 119592 115994 109839 110810 76626 77841 255288 227561 646537 654683 206062 205027 261164 262851 305850 296524 315406 318960 333207 337501 313608 346518 685890 723120 518499 423484 276698 272636 313894 313872 330844 332883 338083 341861 374944 375390 603536 629060 41.25 67.6 1
13:33:19 2023-09-28 312973 311732 82198 80129 120491 125171 124175 121818 90313 89272 95765 98243 118193 119027 338877 365380 975434 956317 351388 365202 112825 97849 104415 106038 119675 116455 109670 110810 76637 77841 255288 227722 645288 655231 206062 205027 261164 263000 305742 296733 315334 316367 333495 336994 313894 346627 686000 720361 517316 423628 275375 272551 314074 313908 330880 333380 338285 342379 375493 375641 603536 629060 41.25 67.6 1
13:33:20 2023-09-28 314928 311737 82194 80266 120491 125171 124037 123436 89981 89280 95582 98137 117967 118965 336387 364938 973900 952643 348888 365380 112892 97915 104448 106111 119675 116234 110177 110810 76689 77873 255288 227561 659149 654646 205882 208334 261865 264706 306712 297081 315514 319222 333586 337870 315667 346482 685781 722535 511780 426025 275340 272968 315031 313580 331511 333616 340639 342379 376057 375941 602066 631393 41.25 67.6 1
13:33:21 2023-09-28 313449 310980 82312 80357 120571 122224 121171 123762 90163 89370 95614 98274 118077 119027 338637 365929 976290 955392 348852 365380 111208 98085 104591 106078 119675 115960 109839 110810 76720 77810 255288 226920 652468 656609 205449 204739 261865 262012 306065 296618 315586 316624 333965 335945 315618 348779 683952 721165 517316 428658 275375 271876 315920 312919 329880 333885 340398 342379 377454 375641 597661 628579 41.25 67.6 1
13:33:22 2023-09-28 311845 312211 82105 80303 120157 122224 124003 123796 89981 89435 95484 98170 117843 119047 335881 364462 976326 958151 349379 365344 112892 97915 104519 106111 119675 115994 110143 110733 76657 77841 255288 226986 655171 658641 205776 204418 263196 262309 305455 297888 317096 318771 333640 335768 313469 349521 683952 721237 517992 428366 278255 270443 315920 313001 329880 334388 340492 342005 377828 377337 599802 628987 41.25 67.6 1
13:33:23 2023-09-28 312702 313526 82100 80462 120427 122393 124348 124124 90192 89763 95549 98439 117900 119597 336116 362755 978215 957928 350436 365380 112892 97882 104448 106224 119780 115960 109839 110733 76637 77873 256521 226920 652847 656645 206352 204023 261148 262414 305133 297816 315550 317648 332182 336723 313418 347135 685963 720971 523402 423556 277531 270856 315475 313872 330948 333652 339857 341308 376358 376476 601296 630916 41.25 67.6 1
13:33:24 2023-09-28 312059 311335 82202 80274 120496 125346 124158 123641 90261 89312 95582 98137 117967 118999 336387 360049 977749 959125 351002 365088 112669 98149 104350 106323 119641 116381 109569 111049 76783 78053 256521 227701 653357 653577 206571 204417 261901 263078 305383 296798 315298 317648 333025 339034 312906 349548 685817 720567 520021 422852 276875 270891 315367 314563 329845 332848 339344 341861 374368 376178 603892 630916 41.25 67.6 1
13:33:25 2023-09-28 312196 311113 82358 80288 120792 121856 124244 123487 90294 89125 95549 97835 118226 118568 336352 361093 977749 961890 348255 367142 112892 97882 104519 106111 119675 115960 109839 110810 76605 77841 255288 227240 652253 651205 206352 204168 260317 262414 306712 297468 315328 316987 332018 338771 313382 348779 682950 716361 520021 423484 277267 271270 315031 312883 331883 333383 339675 342523 374070 377868 599802 628579 41.25 67.6 1
13:33:26 2023-09-28 315362 311300 82202 80023 120483 125137 124071 123436 90261 89157 95582 98033 117967 118766 336116 361199 972110 959088 348063 364284 112971 98019 104807 105980 120003 116180 110470 110699 76794 77810 261544 225499 655119 653054 206209 204452 260897 261612 306065 297816 314375 319375 332990 337976 313859 349273 683952 712151 514449 423556 276256 271305 315920 312664 330647 334926 338871 342487 374404 377868 599266 629052 41.25 67.6 1
13:33:27 2023-09-28 313782 311264 82165 80133 120496 125137 124210 123642 90167 89280 95615 98002 118130 118800 338527 362614 969215 964702 351496 364832 112892 97815 104519 105965 119925 115994 110177 110503 76668 77788 254903 225377 654816 649056 206352 204023 261183 262449 303883 296632 315070 316916 333495 338012 313894 348184 687495 718460 517316 423520 277726 270891 315031 315559 328388 334926 339675 342415 375493 376511 606818 628099 41.25 67.6 1
13:33:28 2023-09-28 313449 311764 82235 80270 120491 125241 124301 123504 90451 89312 95647 98137 118361 118999 339524 359511 968530 965001 354485 365130 111207 97951 104735 106078 119939 116281 110194 110776 76752 78107 257191 225571 652847 649020 207079 204418 261901 263851 304633 297816 315550 316881 333495 339403 311707 349805 688019 716398 508934 422221 277141 271305 314110 315789 328849 334926 339675 342415 374368 376252 608048 628099 41.25 67.6 1
13:33:29 2023-09-28 315807 311006 82467 80055 122995 125189 124486 123401 90513 89239 95711 97933 118361 118370 336387 362247 968530 956261 353363 365123 112926 97915 104519 106071 119675 115994 110101 110733 76689 77873 255288 225643 650699 651205 206062 205171 261901 263254 305169 297816 315586 320353 331982 339034 314336 347756 688019 712260 514449 422852 276221 272551 314588 315308 329916 334926 341224 344534 373772 376806 608048 629052 41.25 67.6 1
13:33:30 2023-09-28 315879 311916 82348 80161 120659 125171 124279 123384 90480 89157 95614 97835 118159 118959 339283 364213 971247 960608 351496 364981 111309 98085 104807 106191 119832 116314 110143 110810 76720 77841 255288 226847 649950 652591 206027 208006 259592 263219 304990 297816 315320 318839 332018 338048 315331 347719 688019 716361 521373 423628 275375 272170 315031 314829 329916 334926 339675 344534 374070 376806 605357 627175 41.25 67.6 1
13:33:31 2023-09-28 315326 311764 82231 80161 120457 122056 124301 123470 90451 89280 95549 98137 118164 118800 339007 365522 967156 956789 351569 365088 113116 97715 104735 105933 120008 115767 110482 110503 76783 77820 254903 225643 658944 652764 205882 204739 259954 263219 305169 296597 313670 317876 333730 336994 315265 348248 687008 717917 515607 428319 275797 271720 315031 314793 329880 335972 338678 342487 376658 376542 603572 627139 41.25 67.6 1
13:33:32 2023-09-28 320184 311772 82227 80299 120286 122224 124037 124158 90345 89706 95679 98275 118029 119062 338637 364867 967524 954528 351388 367105 113049 97882 104591 105965 119675 115960 110228 110640 76763 77788 263278 224865 656957 656772 205919 204920 260351 262484 304704 297635 314590 316881 337880 336487 314851 348779 688019 720567 514611 428694 276029 271340 315031 314314 328618 336007 339194 342415 377792 376806 604752 627212 41.25 67.6 1
13:33:33 2023-09-28 311078 311952 82231 80216 120496 121972 124003 123504 90261 89468 95550 98304 117967 119081 336387 363370 968530 955156 355241 365416 112703 97915 104448 106144 119403 115994 109839 110810 76626 77841 255288 226920 650879 656645 206062 204452 260351 264027 303955 297816 315464 317648 337917 337503 313894 348779 688019 721309 521630 426699 276221 271305 314110 315825 328618 333885 339344 341344 376658 377337 608048 629097 41.25 67.6 1
13:33:34 2023-09-28 312023 311768 82175 80365 120320 122224 124522 123796 90163 89370 95582 98071 118111 119027 338637 362903 972665 954035 354739 365380 111139 98187 104448 106111 119558 116027 109805 110810 76668 78000 255288 227561 647974 655681 206062 204596 261164 263658 304846 296978 315302 315925 333730 337503 313930 348532 688019 721431 517316 426061 276256 272135 313597 315559 329880 332883 338356 341861 376093 377337 606855 630433 41.25 67.6 1
13:33:35 2023-09-28 312973 311764 82202 80161 120491 125241 124301 123470 90294 89312 95516 98137 118001 118965 339007 362247 972073 951930 351038 365416 112703 97915 104448 106144 119675 116267 109872 110810 76657 78064 256521 227883 650903 656772 206247 205279 261496 263149 306388 296834 315514 318997 333857 337870 314384 346664 687045 720734 508934 426061 276114 273003 314773 314607 331381 333418 341533 342271 376093 376542 604464 630916 41.25 67.6 1
13:33:36 2023-09-28 314928 311733 82250 80320 120629 122056 124452 123848 90287 89370 95679 98473 118130 118999 336152 366401 976823 954917 351231 365380 112892 97915 104519 106297 119607 116267 110029 110810 76668 77873 259238 227561 647717 654719 206062 208223 259954 262816 306496 296978 315622 318510 333730 338012 314887 346627 687008 720150 524372 423664 275375 273003 315031 313872 331686 333418 341261 342415 376093 376770 601794 632714 41.25 67.6 1
13:33:37 2023-09-28 313485 311957 82264 80216 120491 125275 124192 123504 90294 89312 95516 98170 118001 118800 336387 365558 974906 953762 348398 365123 112892 97915 104519 106038 119803 115994 110279 110861 76783 78022 257560 227452 647761 653577 205270 205315 261901 262309 306640 297707 315428 316881 333495 337030 315847 347427 685817 720621 518668 427980 275147 272170 315883 313395 331417 333920 338321 342415 376093 375641 598222 629060 41.25 67.6 1
13:33:38 2023-09-28 313377 312068 82096 80450 120305 122338 122225 123882 90232 89468 95582 98304 118091 119096 337186 364462 976363 958151 352223 365237 112736 98112 104519 105965 119675 115994 110177 110810 76668 77904 255288 226920 652944 656645 205449 205027 261148 264437 306065 297396 315586 316916 333965 335980 315883 348779 683952 721165 518668 428694 275833 271305 315920 313395 330916 334423 338321 342415 377562 375619 599691 629097 41.25 67.6 1
13:33:39 2023-09-28 313485 312058 82142 80303 120324 122311 123830 123710 90294 89345 95517 98170 118001 118959 335410 365010 976363 956789 348888 365416 112892 98052 104663 106304 119803 116374 110075 110810 76730 77916 255288 226775 650171 656500 205919 204560 261148 262414 305850 297816 315586 319222 333965 334688 314851 349805 683989 726715 513259 428694 276292 270891 315956 313872 329951 334657 338321 342138 378411 377868 594820 629060 41.25 67.6 1
13:33:40 2023-09-28 311408 312282 82105 80335 120157 122224 123830 124124 90032 89468 95505 98437 117886 119515 337461 362684 976363 959051 350508 365416 112892 97915 104591 106144 119675 116267 109872 110810 76689 77841 255288 225643 652594 657305 206497 204166 261183 262449 304346 297354 315370 315704 332716 336994 313894 347903 685478 723998 515607 423592 277957 271305 315475 314350 329916 334432 339416 341308 376658 376476 600871 630952 41.25 67.6 1
13:33:41 2023-09-28 312709 311764 82231 80216 120491 125171 124106 123384 90417 89312 95681 98137 118001 118800 336423 360049 979561 963551 352724 365130 110985 98151 104448 106321 119573 116281 110008 110964 76731 78053 255288 226593 658749 656108 206643 204166 263346 263113 305563 297888 317480 317648 333965 338855 313346 350302 687579 721237 518668 423556 277726 271046 315920 313585 329845 334657 340132 341308 376622 376441 603219 630916 41.25 67.6 1
13:33:42 2023-09-28 313634 311264 82354 80019 120659 121856 124279 123401 90385 89272 95646 97835 118246 118989 336387 360553 977749 961890 351533 365380 112859 97882 104519 106111 119641 116234 109805 110810 76594 77841 255288 228529 646591 649020 206643 204166 260351 263000 306496 296524 315658 316916 332755 338713 313346 348779 683952 720058 524078 423150 277069 271305 315475 314314 331883 332883 338321 342451 374930 378401 598222 630440 41.25 67.6 1
13:33:43 2023-09-28 315290 311260 82348 80347 120663 125137 124244 123436 90418 89247 95581 97835 118246 118891 339007 364002 979609 963626 350578 365237 111207 98085 104591 106370 119705 116441 109771 110810 76585 77979 263278 228206 648765 652691 206320 204596 260317 262851 306388 295605 315622 316916 332724 339034 313382 349521 683916 720058 523001 423254 276256 271270 315475 314535 331883 332883 338321 342487 373808 378401 599433 629060 41.25 67.6 1
13:33:44 2023-09-28 315613 311732 82227 80242 120689 122056 124417 123641 90542 89312 95647 98104 118246 118766 336352 362212 977749 961853 347278 365344 113082 97849 104879 106273 120008 116234 110329 110810 76783 78063 255288 225319 656420 649020 206643 204739 261114 262196 306928 297816 315070 318580 332990 339034 313894 349521 685520 712296 530541 423592 277069 271910 315920 313324 331650 334926 339675 344461 374368 377868 599691 628579 41.25 67.6 1
13:33:45 2023-09-28 315362 311732 82227 80270 120659 121889 124417 123470 90345 89550 95744 98243 118091 119027 338637 362967 975434 964313 350725 365237 111653 97882 104735 106111 120008 116348 110329 110776 76742 77841 252326 227240 656770 648984 206535 204739 260351 262379 306928 297816 315514 318357 333025 339034 313859 349277 683952 712296 520021 423520 276292 272100 315703 313324 331919 334891 339675 344461 374333 378401 599691 628579 41.25 67.6 1
13:33:46 2023-09-28 314487 311772 82340 80270 120659 121889 124417 123607 90418 89312 95647 98137 118705 118965 336387 362212 972073 963979 348362 365380 112960 97849 104735 106038 120008 115960 110329 110503 76752 77735 257560 225571 652011 648984 206643 204739 261948 262012 305850 297888 315745 317876 333207 338012 313024 348779 683952 712260 518668 423556 276256 271270 315956 312490 329880 335936 339194 344230 375493 377868 601080 629126 41.25 67.6 1
13:33:47 2023-09-28 313962 311291 82313 80365 120689 122224 121204 121818 90287 89337 95680 98173 118193 119027 339117 362903 974048 963476 351213 364796 112892 98187 104879 106144 119925 116180 110177 110733 76731 77947 255288 225571 654237 652907 206497 204166 261183 263184 304668 297254 315070 317615 333495 338012 313894 348673 688019 719004 517316 423556 278384 270856 315475 315789 328583 334962 340157 342451 376057 377565 606216 627175 41.25 67.6 1
13:33:48 2023-09-28 313449 311260 82202 80220 120747 125171 124210 123436 90418 89435 95484 98137 117967 118766 336387 360970 968530 959051 354202 365344 112892 97882 104591 106111 119675 115994 110177 110810 76700 77841 257560 225571 652720 652129 206643 205027 261901 264062 305311 297816 315262 316916 332755 339988 313382 348779 688994 712260 515784 422816 277069 272170 314074 315559 329880 334926 338285 342415 373808 375880 609945 630805 41.25 67.6 1
13:33:49 2023-09-28 315824 311479 82505 80142 121079 121889 121353 123659 90726 89243 95874 98006 118641 118616 339247 361129 968530 959330 351605 365309 112892 97915 104591 106144 119905 115960 110177 110810 76679 77852 254903 225607 652847 651205 206643 205171 261901 263842 305133 297816 315550 317876 331982 339034 313608 348248 688019 712187 515607 422816 276221 272586 314552 315308 329845 334926 340398 344497 373474 377603 607149 627175 41.25 67.6 1
13:33:50 2023-09-28 315879 311983 82231 80270 120491 125206 124071 123470 90418 89312 95614 98336 118130 118766 336387 365558 968530 958151 351267 364796 113116 97715 104879 105755 120008 115927 110406 110503 76815 77841 255288 225643 658336 649020 205882 205171 260351 263254 305635 297816 314554 320807 333730 336994 315811 348779 687982 717410 518668 428319 275797 272135 315475 314829 329916 335936 338891 344244 376371 376519 604244 629666 41.25 67.6 1
13:33:51 2023-09-28 313818 311845 82217 80426 120393 122224 124383 123693 90261 89435 95582 98137 117967 119062 338877 365266 967120 955156 351533 364981 113004 97882 104735 105933 120052 115960 110177 110503 76720 77598 255288 224901 652959 654683 206062 204739 260351 263219 304883 297532 315284 316916 332182 336959 315331 348779 688019 722609 514611 428694 276221 272135 315697 314829 328813 336985 339675 342415 378360 377602 605321 628099 41.25 67.6 1
13:33:52 2023-09-28 312023 312242 82235 80416 120496 122056 124089 123710 90356 89468 95516 98472 118130 119198 336352 363880 968530 955429 353412 365344 112892 97882 104879 106483 119837 116374 110169 110810 76742 78085 257560 225427 653957 656463 206535 205171 260715 263219 304346 297497 315225 318924 335782 337467 315295 349273 689483 721404 518499 428658 276256 272135 315697 315559 327857 335972 338321 342102 378360 377868 608147 628987 41.25 67.6 1
13:33:53 2023-09-28 319507 312063 82368 80266 120650 122056 124123 123676 90444 89648 95582 98304 118164 119198 336387 363229 970624 957470 355780 365095 112703 98049 104519 106177 119675 116381 109839 110964 76720 78116 260995 227240 651457 656609 206643 205208 260135 264097 305133 297108 317516 316367 331683 338012 314815 349273 689483 721273 523001 427001 277231 271720 314110 315825 329845 334423 339380 342102 376658 377868 608911 630916 41.25 67.6 1
13:33:54 2023-09-28 312059 311764 82344 80303 120491 122056 124244 123676 90418 89468 95615 98336 118246 119081 336116 362791 972073 957000 356372 365936 111173 98322 104735 106403 119822 116636 110266 111041 76826 78085 261544 226702 651722 656645 206643 204739 260386 264767 305061 297816 315694 318024 332449 337183 314707 349769 689972 721273 517316 427980 277069 272135 315031 315825 329613 334926 342549 341861 377490 377868 608911 631740 41.25 67.6 1
13:33:55 2023-09-28 312973 311987 82410 80397 120713 122056 124210 123710 90418 89435 95711 98206 117967 118999 336116 363045 972073 954035 351641 365416 112859 98082 104591 106144 119675 116348 110143 110964 76720 78010 256521 227937 656213 655645 206643 205171 261532 264062 305741 297606 317516 316881 333965 338012 314851 348248 687748 721332 517316 426097 276292 273003 314074 315559 331381 333920 339380 342379 376622 377602 605959 630916 41.25 67.6 1
13:33:56 2023-09-28 312973 311772 82227 80303 120491 122224 120894 123676 90418 89435 95516 98337 118164 119081 338235 365069 976786 952459 350364 366079 111207 98310 104735 106370 119788 116441 110194 110964 76720 78022 255288 227883 650524 656645 206643 208551 260317 263802 306928 296964 315694 316916 333965 338522 315295 347683 688019 721201 517316 426699 276027 273039 315031 314829 331883 334388 339308 342451 376358 377603 604789 630916 41.25 67.6 1
13:33:57 2023-09-28 313449 311768 82231 80274 120491 122224 124158 123676 90418 89468 95549 98336 118164 118965 335881 366365 977056 955429 349678 365380 112892 97915 104519 106144 119675 116348 110393 110810 76783 78010 259238 226920 647806 656645 205882 205027 261183 262414 306496 297816 315658 319222 333965 336723 315883 348705 683989 721129 524372 428694 275797 272135 315956 313359 331381 334657 341261 342415 377756 376770 599691 630842 41.25 67.6 1
13:33:58 2023-09-28 313449 311912 82231 80270 120408 122140 124037 123796 90345 89583 95711 98275 118125 119062 338637 365451 977602 957802 351473 365237 111207 98118 104663 106144 119675 116027 110177 111015 76878 77979 256298 227240 647936 656609 205741 205315 260784 262414 306496 297816 317249 316916 333730 336959 315920 348495 683989 721287 508934 429605 275797 272135 315920 313836 331417 334423 338356 342451 376658 376806 598222 630433 41.25 67.6 1
13:33:59 2023-09-28 311916 312068 82081 80441 120241 122254 124301 123744 90014 89500 95485 98405 117967 119198 337186 363370 977749 956939 350472 365380 112937 98194 104591 106144 119675 115994 110177 110810 76720 77873 255288 226920 652594 656645 206643 204596 261183 263398 306065 297816 315586 315925 332681 336994 313930 348148 686000 721273 517316 423628 277957 271305 315920 314829 329916 334926 339893 341825 377526 377077 602066 631846 41.25 67.6 1
13:34:00 2023-09-28 321791 311799 82235 80361 120689 122393 121204 121818 90349 89370 95680 98274 118226 119062 338877 360970 977639 959051 351002 367662 112591 97915 104415 106177 119524 116542 109805 112882 76594 78085 257560 227489 650079 655681 206934 204526 261148 263254 306065 297678 318001 316403 333730 337261 313859 349805 683989 720567 515784 423484 277729 271340 315920 314829 331919 332918 339380 342523 374368 376476 601211 630469 41.25 67.6 1
13:34:01 2023-09-28 315362 311697 82377 80270 120491 125206 124279 123504 90418 89312 95679 98137 118164 118800 336387 361199 974943 961617 347278 364832 112960 97882 104663 105965 120052 115994 110329 110503 76700 77873 255288 226920 662268 648984 206643 204739 261148 262379 306928 297816 315320 318392 333025 339034 313894 349558 683989 717953 518668 423628 277105 271720 315956 313395 331650 334962 339675 345057 374404 377868 599433 630768 41.25 67.6 1
13:34:02 2023-09-28 314631 311483 82410 80426 120831 121972 124487 123796 90444 89337 95712 98173 118193 118965 336387 362212 972073 964553 350403 365344 113049 97815 104663 106038 120121 116247 110177 110733 76752 77841 256298 227293 651799 648984 206643 204739 260750 262414 306676 297816 315106 318615 333025 339034 313894 349521 685209 716361 520021 423592 277105 271945 315956 314085 331919 334962 339675 344534 375230 375915 598509 628135 41.25 67.6 1
13:34:03 2023-09-28 310883 311291 82268 80270 120491 125241 124192 123504 90294 89374 95516 98170 118198 118800 336387 362283 971385 964702 351002 367662 112926 97882 104663 106111 120008 115994 110177 110657 76752 77841 255288 225571 654590 649020 206497 204383 261253 263035 305169 299573 315106 317876 333495 338771 314372 348184 687982 718497 518668 423664 278583 270856 315920 315825 328849 335972 340455 342235 376107 378862 605539 630916 41.25 67.6 1
13:34:04 2023-09-28 313341 311621 82306 80338 120708 122056 124452 123848 90418 89468 95582 98369 118164 118993 338637 360970 968530 961890 355009 365273 112926 97882 104591 106111 119841 115994 110177 110810 76720 77873 255288 225643 652973 649020 207225 204739 260351 264062 305169 296597 315586 319448 333730 339749 312650 347171 688019 712296 518453 422221 277105 272205 313978 315566 329880 334962 339080 342487 373772 375915 608048 629060 41.25 67.6 1
13:34:05 2023-09-28 314661 311260 82268 80238 120659 125241 124192 123504 90451 89312 95614 97868 118164 118800 336387 364427 968530 956298 351605 365416 113004 97915 104735 106071 119925 115994 110177 110733 76689 77873 255288 226920 651713 649020 206062 208259 260386 263658 305777 297816 314082 318874 333495 338048 315847 348248 688019 712296 523001 427339 275833 272757 315739 315271 330362 334715 339565 345399 375386 376663 606476 629983 41.25 67.6 1
13:34:06 2023-09-28 314217 311590 82235 80384 120491 125275 124335 123504 90477 89345 95614 98170 118279 118882 338527 365273 968530 957470 351569 365380 113116 97715 104879 105933 120174 115960 110482 110503 76826 77820 255288 225643 661220 653722 206352 208223 260750 263254 306065 298036 314626 318839 333965 337030 315523 348532 688019 718460 517316 428694 276256 272170 315475 314865 329951 336985 339194 344497 377526 377337 604427 627175 41.25 67.6 1
13:34:07 2023-09-28 315879 311768 82264 80444 122778 122056 124279 123504 90451 89312 95615 97868 118164 118800 335881 365010 967843 956261 353226 365416 112892 97882 104591 106177 119675 115994 110177 110810 76720 77873 255288 226920 652720 652129 205741 208077 260135 263658 306065 297816 315586 318874 332760 338558 315367 347756 688019 717484 514449 426816 277860 272862 315367 315645 329773 334821 340083 345363 374226 376663 606216 627175 41.25 67.6 1
13:34:08 2023-09-28 315879 311335 82264 80320 120831 122056 124244 123504 90451 89190 95634 98039 118361 118800 336387 364974 968530 958371 351605 365380 113184 97715 104879 105965 120174 115960 110329 110503 76752 77873 254903 226920 653737 652496 206062 205027 260351 263254 304560 297816 314375 318615 332738 337503 315883 348779 688019 718502 508934 428319 276256 272586 315697 315308 330647 337268 338714 344534 376658 376806 605688 627175 41.25 67.6 1
13:34:09 2023-09-28 314440 311799 82268 80307 120491 122056 124106 123710 90327 89406 95549 98170 118198 118999 335881 365010 967843 956789 351605 365380 113038 97882 104735 105965 120008 115994 110329 110503 76815 77598 255288 225607 657143 652800 206352 208042 260750 265268 306065 297082 314626 318357 333749 337254 315631 349277 687725 719912 517316 428549 276185 272636 315654 315386 329773 336844 339435 342559 377828 376806 606551 630468 41.25 67.6 1
13:34:10 2023-09-28 313009 311768 82175 80307 120483 122347 124245 123710 90294 89468 95582 98337 118001 119198 335881 364974 967843 955429 351605 365123 113125 97915 104807 106144 120008 115994 110482 110733 76816 77873 255288 225412 655831 656145 206497 208042 260961 263254 305169 297532 315106 316951 332681 337538 315883 348779 689483 720567 516640 429338 276292 272170 315920 315344 328884 337021 339675 342487 378072 377602 605321 628579 41.25 67.6 1
13:34:11 2023-09-28 312059 311804 82198 80307 120491 122224 124071 123744 90451 89738 95679 98511 118125 119358 338637 364320 967009 955318 353340 365237 111309 98118 104591 106144 119675 116348 110177 110810 76846 77979 254903 225571 649945 656645 206497 205315 260750 263587 304633 297497 315622 316846 332923 337467 315553 349273 689972 721255 523001 429980 276256 272100 315920 315789 328813 335936 338321 342343 378324 377868 608911 628987 41.25 67.6 1
13:34:12 2023-09-28 311582 311594 82194 80295 120491 122056 124210 123676 90542 89468 95614 98272 118130 119047 336116 362755 972073 955429 355492 365416 112825 98217 104448 106387 119641 116508 109805 110964 76720 78116 257560 227307 649849 656609 206643 205027 261716 264873 306029 297888 318190 316846 333965 338487 314815 349769 685034 721273 531179 427001 276256 272100 314074 315500 330576 333885 340096 344434 376622 377868 608911 630916 41.25 67.6 1
13:34:13 2023-09-28 312059 311291 82202 80238 120655 122389 121186 121988 90313 89337 95581 98308 118193 119062 338637 362903 976128 953961 351569 365929 112859 98322 104519 106370 119905 116348 110109 110964 76752 78032 257717 228096 646368 654683 206643 208369 261901 266209 306712 297180 317516 316881 333965 338522 314815 347719 688019 721237 525600 426663 276256 273003 315209 314829 331614 333850 339344 342379 376622 376412 605357 630916 41.25 67.6 1
13:34:14 2023-09-28 313413 311987 82235 80554 120659 122056 124452 123641 90385 89468 95549 98170 118130 119047 336352 365558 977019 954713 351436 365380 112859 98049 104591 106144 119675 116348 109839 110964 76752 78063 263278 227883 657578 654719 206030 203748 260351 263254 306928 296618 315694 316881 331888 338522 315811 347683 686972 721165 522957 427373 275568 273003 315920 314314 331919 334388 339308 342451 376622 376770 602066 633578 41.25 67.6 1
13:34:15 2023-09-28 314928 311706 82402 80361 120792 122224 124452 123882 90444 89370 95830 98308 118159 119027 336352 365522 975634 956789 349236 365237 112937 98049 104663 106144 119675 116569 110194 110810 76679 77979 255288 227240 652944 656376 206027 208334 261148 262414 305706 297816 315406 316916 333965 336994 315883 348779 685478 723256 522895 429605 275797 272516 315920 313872 331919 335676 338356 342451 377224 376770 599507 629060 41.25 67.6 1
13:34:16 2023-09-28 311078 312242 82194 80412 120408 122224 124003 123796 90199 89533 95517 98472 117852 119232 336116 364164 977749 958334 350966 365416 112892 97882 104591 106144 119675 115994 110067 110810 76720 77873 255288 226920 660170 656645 206643 204739 261218 263184 306065 297816 315622 317394 332681 337503 313894 348971 685963 721237 517316 423592 277957 271270 315690 314829 330612 334388 340132 342127 376407 378826 603929 632147 41.25 67.6 1
13:34:17 2023-09-28 313590 311626 82363 80363 120797 122393 124695 123934 90411 89435 95614 98137 118164 119106 339283 362903 979834 961853 351533 365380 111139 98253 104415 106177 119641 116381 109805 111118 76604 78148 255405 228206 643686 654184 207079 204739 260966 263622 306065 297396 318001 316881 333495 338748 313859 350412 686000 722097 515784 423484 277921 271910 315920 314865 331847 333652 340407 342451 375793 376511 603072 632639 41.25 67.6 1
13:34:18 2023-09-28 315362 311264 82344 80266 122778 125381 124452 123641 90575 89468 95765 98137 118246 118800 336387 361164 977056 964702 347314 365088 113004 97882 104663 106038 120008 115960 110177 110810 76752 77979 255288 226920 657166 648754 206643 205027 260966 262414 306928 297491 315262 318839 333495 339034 314594 349769 683916 715820 518668 423556 277105 271910 315739 313585 331632 337370 339973 345119 375315 378329 598399 630916 41.25 67.6 1
13:34:19 2023-09-28 313876 311118 82363 80371 120743 122056 124279 123641 90451 89583 95744 98272 118130 118931 336352 362247 974291 964702 348291 365123 113082 97882 104735 106038 120008 115960 110329 110657 76783 77841 255288 225571 654821 648984 206643 205027 261983 262414 305850 301246 315070 318357 333965 339034 314594 349769 685963 716361 525743 423628 277069 271270 315956 313872 331117 336714 339675 342487 375529 378401 601507 629060 41.25 67.6 1
13:34:20 2023-09-28 313449 311260 82235 80262 120496 121889 124158 123641 90480 89468 95681 98170 118164 118882 335845 360970 970594 963979 354416 365380 111482 97882 104591 106111 119675 116027 110177 110657 76648 77873 255288 225643 653352 652764 207517 204739 261865 264097 305133 296597 315622 316951 333965 339988 313594 348184 689483 712296 521122 425641 277511 272532 314887 315681 329773 334821 341365 342343 374190 378934 608763 629024 41.25 67.6 1
13:34:21 2023-09-28 314217 311260 82494 80133 121090 122056 124486 123367 90608 89157 95711 97835 118593 118664 336423 362212 968530 959051 351641 365380 112892 97915 104735 106111 119675 115994 110177 110810 76752 77979 255288 226920 649159 651205 206643 208369 260351 264062 306065 299935 315262 318839 332666 339749 313536 348248 689483 712260 521373 423484 276256 272968 315031 315112 330612 334962 338321 346082 373808 377337 607149 627175 41.25 67.6 1
13:34:22 2023-09-28 312415 311291 82264 80270 120491 125241 124244 123641 90575 89620 95679 98137 118246 118800 336116 364974 968530 958833 351569 365380 113116 97882 104807 105965 120174 115994 110177 110733 76752 77979 257560 226920 663307 649020 206352 208369 260715 263622 306065 297888 315070 318874 333730 336711 315559 348485 687689 719049 518668 427834 276114 272636 314563 315128 332359 336266 339528 345264 376622 377337 605800 630979 41.25 67.6 1
13:34:23 2023-09-28 314775 312206 82198 80380 120491 122056 124244 124124 90444 89374 95484 98170 118164 119081 336116 365522 967843 955429 351496 365380 113116 97882 105095 106111 120008 115960 110329 110503 76773 77630 257560 225253 660825 654220 206352 208188 260750 263658 305979 297532 315070 318321 332646 337030 315847 349273 688019 720567 515964 429301 276256 272100 315920 315308 329382 336985 339675 342523 377828 377602 605357 628099 41.25 67.6 1
13:34:24 2023-09-28 317934 311300 82227 80412 120571 122224 124037 123710 90294 89468 95549 98304 117967 119198 335375 363335 968530 955429 353485 367142 112926 97882 104519 106144 119675 115994 110177 110810 76731 78010 257188 225643 650435 656645 206643 205208 260750 263842 304668 299138 315406 319412 335782 337870 315187 349658 689898 724658 517316 428136 277318 272410 315920 315825 328849 335936 338356 342271 378930 377868 608911 629060 41.25 67.6 1
13:34:25 2023-09-28 311042 310975 82358 80307 120491 122056 124210 123504 90261 89406 95582 98369 117967 119081 336152 363335 969251 956789 356555 365416 112669 98117 104448 106144 119675 116267 110232 110810 76648 77979 259238 226883 649335 656645 206643 208188 260351 264168 305169 297816 317516 318510 332182 338522 314851 349805 688994 721309 517316 427375 277069 272135 314552 315825 329916 334388 342792 342379 377490 377868 608911 631665 41.25 67.6 1
13:34:26 2023-09-28 313009 311772 82373 80412 120491 122056 124106 123676 90418 89374 95615 98170 118164 118999 335881 363335 973488 953998 350225 365380 112892 98082 104591 106144 119675 116027 110177 110810 76752 78116 255288 227561 647589 655645 206754 206327 261865 263851 306568 297780 315415 317734 333929 338855 315667 348065 687348 721390 511780 427037 275797 273003 315739 315157 332891 334622 338392 342451 376694 376519 604640 630916 41.25 67.6 1
13:34:27 2023-09-28 313009 311300 82235 80274 120738 121972 124301 123676 90513 89406 95614 98237 118246 118999 339007 365558 977749 955429 348888 365380 112926 97915 104591 106144 119675 116348 110177 110810 76700 78202 256298 227240 647717 655145 206062 208405 261183 263035 306928 297816 315694 316951 332147 337503 315595 348779 686000 719159 515607 429605 275797 272170 315920 313872 331955 334962 338356 342487 376622 377603 599067 630469 41.25 67.6 1
13:34:28 2023-09-28 312059 311764 82198 80445 120324 122254 123968 123865 90199 89500 95582 98605 117967 119198 336152 364462 977749 959516 350983 365451 112926 97915 104663 106144 119675 115994 110232 110810 76815 78022 261544 227183 652202 657784 206898 205027 261878 263517 306388 297780 315478 319076 336329 337467 315295 348673 686000 721318 517316 426554 277957 271305 315631 314865 330880 335795 341173 342138 377792 377336 601211 631883 41.25 67.6 1
13:34:29 2023-09-28 308710 312708 82264 80587 120659 122140 124279 123624 90418 89706 95614 98337 118164 119164 336423 360084 977665 959125 351533 365416 112669 98250 104382 106502 119550 116575 109805 111041 76689 78148 255288 226811 657389 655645 207517 204739 261183 263658 306065 297888 318524 315960 333965 339988 313859 348184 686000 718835 521373 423520 277957 272135 315920 315308 331632 333885 339893 342235 374944 378826 603669 632379 41.25 67.6 1
13:34:30 2023-09-28 314217 311153 82395 80320 120995 122056 121267 123813 90444 89370 95712 98104 118279 118800 336423 364039 977676 964664 350225 366222 112926 98220 104807 106177 120008 116348 110177 110810 76711 78116 255288 227883 647717 648984 206934 205171 261148 263658 306820 297396 315370 318615 333495 339988 314594 347171 686000 717446 513115 423628 277531 272586 315956 313872 332422 335936 337775 345544 375493 376178 599470 628579 41.25 67.6 1
13:34:31 2023-09-28 315600 311772 82429 80299 120491 121972 124106 123641 90451 89345 95581 98170 118164 119345 336387 362247 972073 966074 350436 365380 113038 97882 104663 106071 120008 115994 110406 110810 76742 77873 274487 225571 654775 649092 206643 204739 262384 263254 306065 297532 315550 317911 333965 338771 314851 348709 688019 719549 518668 426097 279244 271081 315920 315573 329631 336431 341254 344352 376515 378934 606069 630916 41.25 67.6 1
13:34:32 2023-09-28 315338 311590 82358 80426 120491 122056 124227 123676 90451 89583 95776 98361 118246 119164 336387 358974 970283 964702 354703 365123 112926 97915 104663 106111 119675 116348 110177 110733 76752 77904 255288 225643 653352 649056 207517 204739 260386 264133 305133 297047 315622 320083 337844 338022 313894 349273 689972 712296 516618 423484 277141 272968 315031 315825 329916 334962 338356 342523 374070 375915 608911 629060 41.25 67.6 1
13:34:33 2023-09-28 315325 311295 82231 80270 122778 121972 124227 123556 90451 89312 95614 97868 118279 118800 336387 365266 968530 956976 351605 365451 113262 97782 105095 105965 120091 115960 110329 110657 76752 77873 257560 226920 652964 649020 206352 208405 260784 264062 306230 296597 315106 319393 333965 338048 315920 348779 688019 717953 518668 428366 278255 272792 315883 315422 330773 336336 339565 345887 376479 377193 606965 628062 41.25 67.6 1
13:34:34 2023-09-28 314330 311291 82231 80303 120324 122389 124418 123676 90513 89468 95516 98170 118091 119062 336668 365522 968530 956789 351569 365088 113038 97915 104879 106144 120008 115994 110406 110733 76836 77873 257761 225643 665872 654683 206643 208113 260966 263658 306065 297532 315070 318357 332716 337030 315365 348779 688019 720567 517316 429605 276292 272651 315920 315825 329916 337494 339435 342559 378360 377337 604892 628135 41.25 67.6 1
13:34:35 2023-09-28 314559 311286 82231 80303 120487 122056 124106 123504 90327 89345 95582 98369 118164 118999 335881 365522 968530 956789 351339 365380 113150 97882 104879 106038 120174 115960 110406 110503 76846 77841 276929 225643 667765 652764 206643 208369 260784 263842 306065 297532 314626 320807 332182 337775 315631 349300 687762 719766 547070 429495 276768 272671 315337 315645 330737 336844 340331 344461 377828 376806 604464 629835 41.25 67.6 1
13:34:36 2023-09-28 314854 313265 82231 80551 120487 122308 124071 124193 90320 89706 95647 98505 117967 119198 335881 365010 968530 955429 351569 364832 112926 97915 104663 106144 119986 115994 110329 110657 76763 77873 255545 225181 655197 656645 206643 208077 261001 263842 305169 297567 315586 316916 333181 338012 315847 349273 689483 720464 510446 429642 276292 272170 315920 315566 328884 336985 338048 342415 378966 377602 608048 628099 41.25 67.6 1
13:34:37 2023-09-28 313145 311295 82231 80303 120487 121972 124128 123676 90451 89500 95614 98337 118198 119081 338527 362791 970661 955429 355314 365416 112736 98082 104448 106177 119675 116348 109839 110964 76689 78202 269727 227240 648324 656645 206934 208042 259592 264909 306065 297888 318233 319448 333821 338927 315157 349732 689935 721769 518668 427193 277388 272862 314809 315825 331381 334423 339929 342199 377346 376217 608911 631883 41.25 67.6 1
13:34:38 2023-09-28 314035 310762 82383 80299 120491 125275 124192 123538 90451 89468 95549 98170 118164 119380 336387 362537 972110 953357 351533 365416 112770 97947 104448 106177 119675 116381 109872 110964 76700 78063 255288 227883 648328 655645 206934 203748 260351 264062 306928 297816 317553 316951 332182 338771 315367 348248 688019 721273 518668 427037 277498 273074 315475 315344 331955 334423 339380 342487 376694 377337 604929 630952 41.25 67.6 1
13:34:39 2023-09-28 316521 311443 82235 80270 120491 122056 124210 123641 90385 89435 95647 98304 117934 119047 335845 365487 974906 955118 349379 365344 113049 98049 104735 106111 119734 116234 110143 110810 76720 78085 260995 227204 652594 655608 206066 205893 263718 265081 306604 297387 317104 317734 333893 337290 315703 348595 685259 721201 518668 429946 276185 272551 315739 314248 331847 334891 338356 342451 378324 376483 599285 630879 41.25 67.6 1
13:34:40 2023-09-28 312891 311732 82235 80274 120491 122224 124089 123727 90418 89435 95581 98304 118130 118965 336352 365522 977749 958151 349907 365380 112971 97915 104591 106111 120008 116348 110143 110810 76720 77979 255288 227293 648634 658506 206643 205171 261948 263219 306208 297816 315658 316951 333683 336959 315811 348112 685963 725426 520259 427980 277921 271235 315920 315487 330844 334926 339344 342102 378930 377038 602066 631846 41.25 67.6 1
13:34:41 2023-09-28 316499 311255 82405 80270 120743 125311 124452 123436 90575 89280 95614 97835 118327 118766 336116 360841 977749 963257 348327 367142 112892 97882 104663 106111 120008 115994 110177 110733 76752 78022 257560 227146 652051 653907 207043 205315 263382 263113 306928 297780 315442 319628 333315 339724 314815 349805 683952 716325 520021 423592 278511 272100 315920 313580 332891 334821 340398 345264 375194 376441 599691 629024 41.25 67.6 1
13:34:42 2023-09-28 315824 311220 82231 80270 120659 121972 124244 123436 90418 89312 95614 98336 118130 118965 336352 362212 974906 963257 348834 365344 113082 98049 104807 106111 120008 115960 110406 110733 76815 77841 257560 225571 668023 648948 206643 205171 261983 262414 306496 297462 315514 319448 333965 339034 314815 349805 685963 716361 518668 426025 277105 271305 316469 313872 330612 336714 338058 344497 376371 378790 601174 630768 41.25 67.6 1
13:34:43 2023-09-28 315102 311041 82235 80270 120747 121972 124417 123641 90480 89468 95680 98170 118130 118965 336387 360970 968530 961170 354202 365088 113082 98049 104735 106111 120087 116455 110279 111015 76868 78085 257560 226811 666281 653054 207663 205315 261901 264732 305706 297816 315298 317840 333495 340802 314085 349769 689972 712260 511534 423448 277388 272742 315031 315559 330612 335936 338356 344461 374333 376476 608147 629024 41.25 67.6 1
13:34:44 2023-09-28 316450 310783 82494 80129 120831 125068 124452 123401 90575 89125 95679 97803 118361 118370 336387 362212 968530 956939 351605 365344 112892 98112 104591 106111 119675 115960 110143 110733 76720 77873 254903 226883 656400 652591 206643 208587 260386 264365 306065 297816 315622 318874 332485 339034 315775 348248 688019 712296 521373 423592 276221 273003 315475 315500 330630 335653 340214 345924 374261 376340 606535 629946 41.25 67.6 1
13:34:45 2023-09-28 314655 311728 82198 80596 120412 122224 124003 123762 90418 89468 95615 98472 117967 119164 335845 364462 968530 956789 353477 365166 111671 98019 105167 106198 120224 115894 110414 110589 76868 77916 257560 225427 665999 654909 206643 208334 260931 263622 306496 299742 316645 318544 332423 337467 315883 348449 687835 720567 523001 430931 276292 272586 315920 315789 329916 336985 339675 344497 378360 377868 604427 628099 41.25 67.6 1
13:34:46 2023-09-28 314035 311295 82231 80408 120408 122221 124123 123710 90261 89468 95615 98472 117934 119164 335881 364136 968530 957470 351424 364284 113004 97882 104735 106111 119925 115994 110329 110810 76815 77979 257560 225535 661591 656376 206643 208334 261148 263842 303811 297532 315370 316881 333414 337775 315811 349521 689972 722389 525571 429313 277475 272721 315739 315681 329239 337599 341607 342271 378749 378329 609585 629024 41.25 67.6 1
13:34:47 2023-09-28 313812 311728 82348 80412 120491 122056 124210 124076 90451 89435 95615 98304 118164 118965 336081 365069 973937 957000 355525 365237 111207 98286 105004 106403 119788 116602 110160 111118 76794 78116 274487 226920 650128 656645 207081 205315 260750 264873 305800 297888 318001 319412 333965 338522 315331 349805 689483 721273 517316 427339 277069 272135 314809 315825 329880 334926 340407 342379 377756 378401 609936 631846 41.25 67.6 1
13:34:48 2023-09-28 313590 311300 82227 80299 120491 122056 124244 123710 90451 89468 95615 98304 117967 119164 336126 362755 972073 954035 354202 365380 112859 98049 104519 106177 119675 116348 109805 110810 76689 78116 255288 227883 649952 655645 206643 208334 261901 264062 306712 297221 315370 316916 332646 339034 315329 348485 687725 726678 511780 427193 277423 274028 314887 315645 331704 334481 340264 342415 377189 378545 606719 630916 41.25 67.6 1
13:34:49 2023-09-28 313998 310757 82311 80380 122931 122056 124279 121988 90601 89406 95614 98137 118091 119081 335845 363845 974906 954035 349451 365959 112892 98049 104591 106177 119675 116348 110177 111106 76720 77979 255398 227561 656954 654683 206643 204732 260750 263658 306928 297816 317553 317840 332414 339034 315920 348248 688019 721165 546901 427001 275991 273840 315920 314571 332891 334891 339344 343940 376658 376806 601758 630916 41.25 67.6 1
13:34:50 2023-09-28 314035 312014 82235 80416 120487 122224 124123 123796 90513 89652 95614 98304 117967 118965 335375 365522 977749 959516 349415 364867 112926 97915 104663 106144 120089 116027 110329 110810 76711 77873 259238 226883 652847 657575 206643 205027 261983 263219 306496 297347 315442 320126 336768 337183 315631 350762 685296 725014 503754 429763 277778 271544 317743 314757 330326 334962 338356 342127 378821 379078 599396 630433 41.25 67.6 1
13:34:51 2023-09-28 312185 311728 82395 80458 120487 122224 124158 123676 90261 89468 95550 98405 117934 119198 335845 361129 977749 959051 351002 365380 112892 97915 104663 106144 119925 116267 110177 110810 76711 77979 255398 226920 653197 656645 207371 204739 261766 263658 306460 297888 317190 316403 333181 339034 313894 348709 686972 721201 520021 423556 277993 272135 315920 315308 331381 333920 340958 342451 376057 377600 604789 631846 41.25 67.6 1
13:34:52 2023-09-28 315289 311291 82231 80303 122914 121972 124279 123590 90608 89406 95679 98137 118203 118965 336352 361199 974906 963294 348327 365416 113038 97915 104807 106144 120174 115994 110253 110503 76763 77873 255288 225607 654115 648984 206643 205279 264501 264706 306460 297888 317096 318768 333604 338927 314384 350725 685781 717228 518668 426097 277531 272135 317743 313370 330362 336950 340157 345837 376358 376178 602363 628099 41.25 67.6 1
13:34:53 2023-09-28 315551 311255 82235 80412 120663 122056 124192 123590 90451 89435 95614 98170 118164 118999 336387 362247 972073 964702 350966 365380 112926 97882 104663 106144 120008 115994 110329 110657 76763 78010 255288 225571 652554 652728 206934 204596 261983 263658 305169 297532 315586 318577 333965 339034 314887 349200 688019 719549 518668 423556 278848 271910 315920 315825 329880 336478 338356 342523 377224 378164 609300 629060 41.25 67.6 1
13:34:54 2023-09-28 315176 311073 82405 80270 120663 125346 124279 123436 90513 89280 95614 98069 118164 118800 336116 365003 968530 957655 351569 365380 112971 97882 104591 106144 119925 115994 110143 110810 76794 77873 257560 226630 662184 653944 206571 205893 261901 263956 305957 297780 315406 321225 333857 338760 315811 349534 688994 716361 517285 428658 276256 272968 315473 315825 331148 336301 339675 345581 376658 377602 605321 628099 41.25 67.6 1
13:34:55 2023-09-28 313957 311295 82223 80303 120496 122212 124071 123676 90418 89468 95712 98170 118001 119081 335881 365266 968530 957470 351569 365416 111573 97915 104879 106111 120174 115960 110482 110503 76941 77841 255288 225253 655525 654184 206643 208334 261508 263658 306065 297983 314590 318321 332681 337775 315883 349273 688019 720567 524372 428694 277105 272551 315920 315058 329880 337494 339492 342523 378425 377652 606551 630805 41.25 67.6 1
13:34:56 2023-09-28 317966 311764 82369 80412 120496 122224 124210 123710 90294 89468 95582 98405 118164 119198 335881 362755 971284 956789 355780 365416 112736 98217 104591 106177 119675 116602 110092 111049 76857 78053 255288 226775 650746 656500 207189 205748 263382 265581 305670 297635 318487 316691 332716 339034 315667 350725 690951 721345 519514 427980 277706 272601 315031 315825 329880 334962 340407 342415 378396 376441 608911 631846 41.25 67.6 1
13:34:57 2023-09-28 308917 311300 82377 80412 120663 122224 124192 123710 90451 89685 95581 98437 118361 119198 336387 363335 974178 955429 355853 365451 112859 98217 104519 106323 119675 116542 110177 111041 76720 78148 255288 227561 651407 656645 206934 208369 260351 264944 306496 297888 318524 316951 332681 339034 315331 347171 688994 721278 518668 427037 277105 273875 315475 315500 333384 334680 342822 342271 377346 377832 606007 633602 41.25 67.6 1
13:34:58 2023-09-28 312973 310909 82377 80504 120663 122216 124244 123676 90513 89406 95614 98170 118279 119081 336126 365594 977749 956789 349134 365166 111516 98288 105023 106557 119939 116475 110228 110964 76836 78085 255288 227095 660817 656427 206497 208405 261766 263254 306928 297816 315334 318321 332646 337503 321782 349273 685817 721242 518668 429982 276256 272497 315956 314829 332422 334962 339380 342523 378627 376806 598222 630433 41.25 67.6 1
13:34:59 2023-09-28 313009 310909 82235 80449 122637 122304 124071 123796 90608 89468 95745 98304 118091 119164 335881 365266 977749 956261 349943 365959 112892 97915 104591 106177 119675 116314 110177 111140 76752 78116 255288 226920 652720 658506 206934 208178 262384 263622 305777 296597 315694 317876 333718 337030 315883 348184 687008 726487 518838 428403 278597 272305 317670 315386 331740 335830 342335 345142 378785 378934 603108 631700 41.25 67.6 1
13:35:00 2023-09-28 313854 311190 82438 80307 122884 125271 124486 123470 90608 89345 95679 98170 118164 118766 336387 360841 981424 966379 353226 365273 111309 98319 104591 106436 119539 116636 110008 111118 76731 78148 256521 228206 645784 654683 207738 205279 261183 264027 306712 297563 319010 318215 331718 338258 314887 348148 686000 717410 520021 423628 277993 272551 315956 313908 332963 334997 338083 345581 375529 376476 599691 630163 41.25 67.6 1
13:35:01 2023-09-28 314883 312059 82433 80270 120491 121972 124313 123538 90575 89468 95647 98170 118198 118800 336387 363073 974943 963257 348362 365123 113116 97915 104735 106111 120008 115994 110329 110657 76815 77873 257228 225643 657919 649020 207225 208369 262384 262449 306928 297497 315586 318874 333965 339034 315043 350108 687579 719049 513115 425952 277618 272636 317562 314392 331740 336808 339789 345508 376622 376476 600969 628579 41.25 67.6 1
13:35:02 2023-09-28 313485 311304 82429 80331 120491 122224 124279 123676 90575 89500 95809 98308 118666 119027 339043 360934 972665 964590 355095 365237 113260 98286 104879 106403 120008 116314 110177 110810 76711 78053 257191 226775 653100 649056 207810 208077 263346 265174 306065 297082 315694 317911 333591 338528 314851 350735 689972 716398 518241 425641 277762 273003 315475 315825 330880 335972 339106 344497 374404 376476 606781 629097 41.25 67.6 1
13:35:03 2023-09-28 315824 311081 82523 80169 123187 125206 124347 123350 90641 89190 95863 97835 118395 118403 336423 361164 968530 959330 351641 365451 112926 98082 104663 106177 119675 116355 110253 110810 76783 78063 254239 226920 649290 652944 206643 204348 260386 264097 306496 299464 317263 320076 333243 340287 315703 349163 690914 712187 514449 423412 276962 273663 315920 315825 330916 334680 338321 346059 374944 377868 608442 628135 41.25 67.6 1
13:35:04 2023-09-28 313162 311295 82264 80445 120491 122389 121236 124124 90345 89583 95646 98374 118111 119096 338397 365380 968382 957358 351533 365344 113038 97915 104807 106144 120140 115994 110482 110657 76826 77873 255288 225319 656259 654719 206643 208259 261183 264097 306244 300208 314375 318392 332716 338012 315920 349805 688994 720567 523001 429982 277105 272551 315920 315559 329880 337021 340157 342523 378966 377868 608768 628579 41.25 67.6 1
13:35:05 2023-09-28 312059 311295 82235 80339 120496 122224 124093 123744 90451 89500 95582 98437 118361 119232 338251 363370 968530 955429 351460 365416 112926 97947 104735 106144 119675 116267 110177 110810 76783 78202 255288 225571 655044 656645 207117 205893 263754 263886 304846 298330 315550 319448 333613 338380 315451 350191 690914 721237 517316 428694 277336 272777 315739 315753 329346 336985 339380 342451 379002 378524 610057 629097 41.25 67.6 1
13:35:06 2023-09-28 311078 311772 82260 80587 120491 122224 124192 123744 90451 89500 95549 98337 117967 119198 335881 362791 971284 955429 355853 365130 112926 97947 104519 106177 119675 116348 109872 110810 76679 78063 255288 226920 649248 656645 206934 208077 260784 264909 305205 297047 318262 316881 332716 338771 315589 349805 689972 721345 518668 427714 278387 272777 315475 315825 329916 334997 340407 342451 377828 376476 608911 631883 41.25 67.6 1
13:35:07 2023-09-28 312753 310966 82433 80335 122778 122056 124279 123710 90451 89500 95614 98202 118279 119198 335881 362247 973525 954477 350544 365416 112926 98217 104663 106177 119675 116348 110177 110810 76752 78116 255288 227862 649687 656772 207117 204280 261901 263992 306928 297455 318268 318215 333965 338927 315883 348779 688019 723486 518668 426892 276256 273840 315920 314865 332927 335428 339786 342523 377224 377337 603034 630952 41.25 67.6 1
13:35:08 2023-09-28 312898 311291 82264 80303 120880 122224 124192 123538 90542 89406 95646 98202 118164 118999 335881 365558 977477 955429 348888 365416 112926 98049 104591 106177 119675 116348 110177 110810 76679 78010 255288 227183 652594 656645 206062 208148 261218 263035 306928 297888 315730 317876 332182 337775 315523 349273 688019 721201 517316 429982 276256 272586 315956 314063 331955 334997 339380 344497 378641 377652 603219 634066 41.25 67.6 1
13:35:09 2023-09-28 311042 311728 82457 80467 120743 122224 124417 123762 90418 89468 95614 98439 118130 119423 336352 360049 977749 959051 351249 365344 112859 98217 104376 106502 119675 116569 110092 111015 77004 78053 255288 227131 654029 655963 207810 205315 261808 263921 306568 297816 318901 316846 332681 340501 314085 351760 687458 721237 518668 423556 278097 272030 315920 315753 331650 334891 341162 342415 377491 377600 601758 632742 41.25 67.6 1
13:35:10 2023-09-28 312023 311260 82494 80577 120831 121889 124417 123641 90575 89468 95646 98304 118327 118965 336081 360014 979834 963257 353729 365380 112669 98217 104415 106396 119641 116622 109839 111041 76700 78116 254903 226920 649153 655645 207483 205171 261183 263842 306712 297816 318974 316881 332423 340466 313894 348919 686972 722097 522726 423326 277957 272516 315920 315789 333108 334375 343065 345217 375350 378934 601612 631700 41.25 67.6 1
13:35:11 2023-09-28 313507 311255 82486 80416 120827 122056 124244 123641 90542 89468 95679 98137 118130 119047 336352 362247 973181 966074 350436 365344 111671 98187 105023 106304 120204 116441 110414 110964 76920 78053 257191 225138 653112 654909 207663 205315 262751 263658 306065 297983 315478 318839 333965 339034 314492 349236 689443 720567 546563 426061 279241 271305 315920 315573 329845 336950 338321 344461 376658 378199 607112 628987 41.25 67.6 1
13:35:12 2023-09-28 314928 311300 82453 80408 120743 122056 124452 123641 90575 89468 95647 98304 118212 119164 336387 360970 970594 964664 354452 365344 112926 98049 104735 106111 120008 116314 110253 110733 76783 77979 254903 225607 654663 652591 207663 205315 260750 264962 306065 297254 315658 317876 333965 338494 315295 349324 689972 712296 516084 426246 277670 273592 315473 315573 331202 335830 341607 345643 375015 377401 608295 632264 41.25 67.6 1
13:35:13 2023-09-28 314631 311433 82401 80500 120827 122224 124244 123710 90513 89500 95679 98304 118279 119047 335845 365522 969592 959737 351388 366193 113328 97951 105095 106045 120307 116281 110380 110930 76805 78085 257560 226920 654668 652728 206643 206472 263382 264062 306928 297289 315586 319841 333555 338855 315920 349273 688994 719513 513115 430321 277069 273003 315920 315789 331381 336985 340157 346069 377756 377868 605321 628099 41.25 67.6 1
13:35:14 2023-09-28 315600 311732 82433 80408 120738 122224 124244 123848 90480 89468 95799 98405 118361 119164 336352 365522 968530 958151 351533 365344 113116 97882 104879 106144 120008 115994 110482 110810 76878 77979 257560 225376 653362 655840 206934 208405 261183 264062 304775 298435 315334 318839 333785 338522 315920 349548 689714 722483 517316 430262 277388 272898 315920 315645 329738 338619 341086 344316 378785 378401 605688 629024 41.25 67.6 1
13:35:15 2023-09-28 313145 311291 82231 80416 120487 122056 124158 124076 90575 89500 95614 98472 118246 119558 338491 365651 973900 958039 355634 366336 111207 98421 104735 106656 119871 116636 110143 110964 76720 78116 256075 227307 649732 656572 207225 208369 260351 265280 306244 297455 318487 316916 332681 339034 315775 350007 689972 725476 518668 427339 277531 272968 315031 315825 331381 334926 340443 342415 377792 376476 608911 631846 41.25 67.6 1
13:35:16 2023-09-28 314035 310864 82401 80303 120734 122056 124244 123762 90418 89468 95712 98304 118164 119081 336352 362755 973452 953998 351569 365416 111496 98149 104591 106144 119675 116348 110177 110964 76783 78116 252766 228044 649204 655608 207225 204348 261865 264062 306928 297282 318226 320353 333821 339773 315329 348485 687872 724658 520021 427193 276732 275117 315847 315350 333631 334926 339618 342487 377490 377617 604529 630879 41.25 67.6 1
13:35:17 2023-09-28 314704 311737 82342 80408 120491 122393 124037 123882 90565 89706 95743 98410 118091 119062 338361 365416 977639 960846 352223 366043 113260 98184 104735 106323 119841 116348 110279 111015 76857 78116 255288 227240 655653 656609 206571 208113 261983 263254 306928 297012 317516 318577 333648 337739 317707 350947 685963 721273 513949 430591 277141 272170 317743 314829 331919 335936 339344 344461 379002 378401 599031 630879 41.25 67.6 1
13:35:18 2023-09-28 311133 311759 82202 80555 120408 122320 124003 123916 90451 89965 95614 98538 117967 119597 335881 363370 977749 959088 351002 365380 112926 98217 104735 106177 119925 116348 110253 110810 76846 78148 254903 226920 653403 658040 207225 205171 262349 263851 306748 299887 317711 317734 334547 338618 315667 352408 686789 726937 517316 429763 278777 272100 315739 315789 331597 336431 342578 342379 379002 377635 600835 634029 41.25 67.6 1
13:35:19 2023-09-28 315375 311255 82636 80393 121090 122308 121333 121818 90477 89370 95776 98206 118226 119027 339327 363012 977602 964627 349415 365380 113082 98149 104879 106370 119675 116348 110177 110810 76783 78053 263278 227561 654536 648984 207225 208405 261218 263622 306928 297527 315694 318874 333730 339988 315221 348148 686972 717446 520021 426699 277993 272721 318192 313514 331919 336985 337810 345581 376658 376511 598185 629024 41.25 67.6 1
13:35:20 2023-09-28 314631 311764 82523 80555 122825 122056 124452 123676 90575 89468 95679 98304 118327 119081 336352 362755 973488 966074 350472 367662 113082 97915 104951 106144 120008 116314 110482 110810 76773 77979 255288 225571 656440 654909 207555 205712 263162 263956 305957 299917 315478 318697 333929 340130 315631 352946 688019 719513 518668 427001 278260 271994 317743 315789 329916 337766 338321 345254 377346 377635 602960 629024 41.25 67.6 1
13:35:21 2023-09-28 315361 311488 82594 80458 120999 122224 124556 123848 90630 89800 95744 98241 118361 118766 336387 363335 970594 960883 351533 365344 113116 97915 104879 106144 120590 116281 110406 110810 76836 78010 254361 226920 665997 649020 206643 203714 261183 264097 306712 297635 315622 319841 333965 339034 315920 349769 689483 719244 520021 428658 277069 273039 315920 315789 331597 336985 340157 346106 377792 377868 606551 628830 41.25 67.6 1
13:35:22 2023-09-28 314001 311768 82438 80449 120663 122224 124244 123676 90575 89500 95646 98472 118246 119164 336387 365522 968530 958151 351569 365380 113116 97882 104879 106144 120091 115994 110482 110827 77015 78022 257560 225319 656971 655499 207225 205893 261843 264732 306568 301058 317322 318803 333718 338048 315920 350412 690914 722572 523001 430555 277531 273003 315920 315487 329916 338513 338321 344534 379002 378401 610508 629024 41.25 67.6 1
13:35:23 2023-09-28 311916 311590 82468 80454 120797 122338 121136 123848 90575 89533 95712 98472 118246 119096 339117 362720 974906 955429 354739 368706 112926 98250 104591 106355 119675 116381 110177 111041 76752 78148 255288 228206 649248 656609 207225 205821 260317 264909 306928 297816 318487 317876 332681 339724 315847 349558 689972 721309 518668 428016 279012 274259 315475 315825 332927 334962 340407 342523 378360 376511 608048 632778 41.25 67.6 1
13:35:24 2023-09-28 312968 311732 82453 80408 122863 122140 124313 123710 90608 89500 95679 98537 118164 119081 336387 363335 975634 955429 350508 365416 112926 98217 104879 106483 120003 116569 110279 111041 76742 78116 257560 228044 651275 655926 207189 204882 261148 264027 306928 297599 318001 320587 335745 339749 315883 348779 688019 721201 518668 428282 276292 274259 315920 315344 333432 334962 340143 344497 377792 377868 601296 631846 41.25 67.6 1
13:35:25 2023-09-28 313009 312014 82527 80445 122948 122224 124313 123676 90575 89809 95680 98304 118246 119198 336116 366658 977749 956789 349134 365380 112960 98149 104735 106177 119917 116348 110177 110810 76742 78148 256298 227240 652594 656645 206643 208476 262018 263289 306928 297816 317516 317911 332646 338012 317707 350412 687008 725231 518668 430591 277069 272757 318156 314984 332639 335830 339750 344352 378821 378329 602680 631663 41.25 67.6 1
13:35:26 2023-09-28 311033 311300 82527 80416 122778 122056 124521 123710 90608 89533 95679 98337 118279 119198 336387 360049 978357 964963 353477 366229 111516 98256 104879 106403 120140 116441 110228 111118 76836 78085 257560 227095 653704 656645 207663 208042 261983 266209 306244 297462 318712 316916 333683 339749 314486 350063 688019 721237 511413 423556 278616 272586 315690 315825 331650 334657 341474 342523 376658 378826 603892 632778 41.25 67.6 1
13:35:27 2023-09-28 310660 310504 82673 80416 122948 122056 124521 123676 90608 89468 95744 98170 118361 119072 336423 360841 978357 964702 351496 365451 113004 98250 104735 106429 119675 116542 109839 110964 76825 78180 255288 228206 652081 649056 207517 208405 261983 264097 306928 297888 318524 318874 333965 340802 314851 348673 688068 718169 514449 428069 278277 272898 315920 314427 333523 336266 341607 346168 377311 377600 599488 630731 41.25 67.6 1
13:35:28 2023-09-28 320748 311416 82519 80335 122863 122052 124313 123710 90575 89500 95698 98304 118361 119324 339043 363488 973974 967413 353485 365273 113250 98253 104951 106403 119939 116441 110406 110810 76773 78010 255288 225643 653479 654233 207810 205027 261800 264133 304560 300507 315442 318874 333821 339034 314372 349799 685070 719633 518668 423520 278848 273003 315697 315825 331148 337268 339380 344534 376093 378464 608911 630433 41.25 67.6 1
13:35:29 2023-09-28 313661 311154 82722 80331 123115 121968 124521 123504 90699 89500 95614 98337 118361 118999 336423 360049 970624 961170 354489 366479 113038 98117 104735 106651 120008 116381 110177 110964 76773 78148 255288 226593 653957 648984 207517 203748 260966 264944 306496 297497 317516 320807 333749 341629 315523 350081 691932 716253 518453 423448 277814 273698 315847 315428 331704 336678 339380 346069 374966 378790 608837 630879 41.25 67.6 1
13:35:30 2023-09-28 314883 311444 82490 80449 122948 122304 124313 123744 90660 89738 95842 98443 118125 119403 338397 365416 968456 958759 351460 366043 113485 97882 105023 106111 120174 115994 110653 110699 77034 77873 255288 225643 656006 654683 207225 208476 261218 264097 306928 298435 315586 318910 333181 337965 315920 347135 685106 721237 523001 430591 277957 273003 315956 315825 329916 338039 339857 342523 378359 376476 608911 630731 41.25 67.6 1
13:35:31 2023-09-28 311078 311698 82519 80555 120659 122287 124279 123865 90513 89717 95614 98505 118164 119266 336152 363335 970594 957470 355750 365416 112994 98149 104879 106177 120008 116348 110482 110810 76857 78063 257191 225535 654943 656645 207225 208441 261218 264661 304559 301198 315442 318250 334393 338891 315775 350762 691367 725685 520259 430420 277531 273003 315920 315825 329880 337861 341533 342451 379002 376476 608911 632639 41.25 67.6 1
13:35:32 2023-09-28 312023 312019 82433 80642 120887 122455 121219 120789 90509 89681 95776 98407 118260 119427 339117 363193 974404 957470 355853 365451 112892 98388 104735 106502 119675 116622 110177 112804 76752 78148 255288 227883 651141 658040 207225 208441 260750 265759 306928 297707 319010 316987 333181 339034 315883 348184 688994 721309 518668 427375 277567 274294 315920 315825 333672 334962 340443 344461 377828 375880 606551 634685 41.25 67.6 1
13:35:33 2023-09-28 310011 311331 82523 80496 122769 122224 124313 124145 90608 89500 95744 98405 118246 119198 336152 364689 976363 955429 349943 366515 112960 98217 104925 106323 120008 116381 110329 110964 76773 78148 259238 227722 648765 656772 207081 206763 261843 263992 306928 297888 318117 318697 333965 338927 317598 348302 688019 721237 518668 428694 278255 273734 315956 315272 332927 335936 340407 345010 378216 377868 603804 631883 41.25 67.6 1
13:35:34 2023-09-28 313145 311992 82395 80523 120831 122521 124487 124331 90444 89993 95744 98710 118705 119597 336387 362283 977749 962864 351569 365380 112960 98217 104879 106323 119939 116381 110177 110964 76794 78148 255288 227240 652973 658506 207517 208042 262419 264062 306928 297082 318001 316916 337489 339034 315847 349799 688019 721345 520021 427764 279277 272586 315956 315825 331919 335936 341715 342451 377828 378764 604970 632815 41.25 67.6 1
13:35:35 2023-09-28 312095 311291 82556 80445 122974 122224 124521 123710 90641 89500 95897 98505 118279 119198 336387 360588 979816 965689 351569 366515 112892 98250 104591 106535 119675 116939 110177 111392 76836 78436 257717 228706 649071 656735 207810 205893 262244 264732 306892 297780 319352 318321 332182 339035 315811 350652 687238 720567 522726 423628 278616 272968 315920 315825 333938 334644 339893 346106 376129 377635 599986 631883 41.25 67.6 1
13:35:36 2023-09-28 315338 311728 82561 80458 120960 122254 124590 124145 90608 89533 95679 98337 118125 119358 336352 363416 972110 966074 354594 365451 112994 97947 105332 106177 120174 116348 110406 110810 76805 78063 259238 225643 653479 653722 207810 205027 262018 264909 306065 297567 315730 318874 332681 339749 314851 351686 689483 720567 518668 426134 279743 272135 315956 315825 330415 337021 339380 345020 377792 378764 607776 629060 41.25 67.6 1
13:35:37 2023-09-28 315375 311772 82519 80551 122859 122056 124227 123710 90608 89468 95679 98337 118246 119198 336387 361078 969251 964702 355277 365451 111745 98388 105023 106483 120087 116569 110338 111041 76909 78085 257560 226811 653352 654445 207810 205893 263904 265502 304810 297532 318038 320380 332716 339001 315811 347135 685034 717301 518668 426736 277105 273875 315920 315825 331955 336985 338392 346668 375507 375915 604991 629060 41.25 67.6 1
13:35:38 2023-09-28 314510 311295 82346 80449 122744 122308 124192 124124 90660 89500 95711 98472 118313 119198 338527 365451 968530 956261 351569 365451 113150 98082 104879 106209 120174 116374 110482 110810 76836 78010 257560 225607 657433 654909 207079 208476 261253 264133 306496 298471 315658 318648 333718 338558 315920 347135 689018 721309 517316 429982 277993 273039 315956 315825 329916 338039 340168 342487 379002 376511 607250 630952 41.25 67.6 1
13:35:39 2023-09-28 311113 311768 82523 80528 122829 122393 124347 123744 90513 89533 95745 98538 118164 119232 335881 363335 970283 959330 355561 365972 111439 98286 104735 106436 119939 116669 110304 111118 76836 78085 257560 227240 649330 656645 207225 208441 261114 265617 306065 299355 319010 316951 333217 339677 315883 348184 685070 725462 518668 428016 277993 273840 315475 315825 332661 334962 340958 342559 378396 376511 608479 634413 41.25 67.6 1
13:35:40 2023-09-28 313000 311011 82556 80462 120831 122224 124313 123710 90608 89738 95711 98337 118279 119115 338773 365594 977749 955429 349134 365451 112960 98217 104807 106290 120008 116348 110406 110964 76794 78341 257560 227401 654409 656609 206643 203714 261983 263622 306928 297816 318001 318580 333379 338522 317901 350302 687495 721273 520021 431202 277495 272968 317598 315272 332656 336443 339857 345508 378966 376182 599490 631809 41.25 67.6 1
13:35:41 2023-09-28 309686 311991 82486 80555 120625 122488 124210 124089 90418 89468 95680 98439 118091 119524 338215 365237 980456 960883 350328 368968 113339 98388 104951 106370 120072 116508 110406 110964 76846 78116 257191 227255 651317 658469 207371 205208 262568 264027 306892 297462 317480 316951 334185 338735 315811 349236 687982 727005 520021 427339 279477 272135 317743 315789 331883 336407 341403 342415 378966 378164 601758 632778 41.25 67.6 1
13:35:42 2023-09-28 313890 310944 82608 80416 121154 121968 124486 123676 90608 89652 95711 98170 118361 118965 336387 361129 978357 964702 351569 366515 113004 98250 104807 106502 120089 116622 110329 111041 76868 78116 259238 228690 650392 652764 207810 208405 261983 264097 306928 297527 318974 318874 333965 338494 315811 348709 686972 718460 520021 427001 277993 273003 318642 314829 332338 336985 338321 346069 377490 377038 601396 630768 41.25 67.6 1
13:35:43 2023-09-28 313962 311662 82490 80471 122982 122220 124452 124158 90627 89767 95874 98478 118226 119096 338637 362903 976823 968753 351352 366301 113195 98184 105023 106290 120008 116569 110678 111083 76952 78032 257191 225571 655704 654909 207517 208334 262821 264062 306676 298435 315262 318874 332646 339749 315847 350010 689972 720567 520021 426061 279671 272100 315920 315825 329916 336950 339106 345508 377792 378764 608911 629060 41.25 67.6 1
13:35:44 2023-09-28 313449 312717 82494 80559 123110 122224 124279 123710 90575 89500 95679 98304 118327 119164 337141 360970 971284 964702 355241 365344 113082 98184 104807 106396 120008 116348 110406 110810 76794 78116 257191 227240 661958 648984 207810 208516 263346 265475 306712 300311 317371 318732 333929 341425 314633 350762 691858 717228 508934 423448 278812 272757 315697 315825 331740 336985 339344 344948 375493 377600 608147 632714 41.25 67.6 1
13:35:45 2023-09-28 314847 311443 82552 80757 120976 122488 124642 124003 90477 89648 95776 98541 118193 119062 338600 365380 968530 958151 351569 365380 111748 98255 104951 106111 120174 115994 110482 110733 76983 77979 257560 225571 670916 655608 207225 204314 261218 264133 306928 300311 315586 321262 333683 338760 315559 348148 688945 721327 524372 429946 277921 273003 316334 315825 329880 338003 340897 342487 379002 376476 608911 630433 41.25 67.6 1
13:35:46 2023-09-28 311042 312717 82486 80587 120743 122254 124279 123916 90542 89829 95646 98505 118246 119232 336116 363299 971284 958151 355816 365416 112971 98250 104735 106429 119951 116508 110177 111118 76773 78148 260995 227271 653010 658250 207738 206182 261661 265652 305813 297527 318792 319448 336329 339606 315703 348148 690951 726297 520021 428330 278473 274224 315920 315825 332567 334962 343553 344352 378627 377073 608911 633540 41.25 67.6 1
13:35:47 2023-09-28 313603 311844 82599 80490 121163 122455 121320 124089 90758 89681 95874 98439 118327 119198 339007 365558 977676 958151 349379 366479 113116 98217 105023 106436 120008 116542 110329 111118 76805 78309 255288 227561 659121 656609 206643 204348 261983 263658 306928 297888 318451 318874 332716 339034 317417 349769 687982 721201 520021 430591 276875 273804 317743 315530 333667 336172 340407 345264 378360 376217 603219 632815 41.25 67.6 1
13:35:48 2023-09-28 313449 311772 82531 80504 122948 122224 124486 123710 90575 89500 95679 98472 118361 119164 336116 365594 977749 958151 349379 367662 113116 98217 104807 106396 120008 116542 110279 111281 77036 78053 257560 227328 659094 658396 207225 205893 262681 263956 306928 299924 317965 318839 334454 338771 317707 351510 687982 727514 520259 431202 279012 272792 318605 315789 332927 336443 340132 345264 379002 376476 599914 631846 41.25 67.6 1
13:35:49 2023-09-28 313590 311845 82509 80458 121163 122455 124417 123848 90575 89706 95679 98478 118125 119062 336352 360014 978393 964664 351424 366186 113049 98250 104591 106396 119917 116656 110143 112848 76783 78180 257717 228206 647843 653722 207810 208405 261983 264097 306928 297816 319498 318357 332182 339035 315775 349200 687008 718497 514449 426061 277993 273003 315748 314865 333613 336950 338356 346596 377189 377565 599691 630768 41.25 67.6 1
13:35:50 2023-09-28 316274 311264 82523 80441 121083 122224 124486 123710 90608 89500 95679 98304 118361 119081 336352 362247 975634 966074 348852 365416 111826 98355 105880 106483 120204 116281 110414 110964 76983 78085 257560 225499 654869 654445 207810 203714 262856 263622 305672 298192 315514 319699 332646 339988 315847 348673 687725 720567 520021 427339 278848 271910 317743 315825 330647 338003 339106 345544 377792 378199 605525 629024 41.25 67.6 1
13:35:51 2023-09-28 315108 311006 82665 80496 123153 122224 124729 123676 90795 89468 95711 98304 118787 118993 338637 364391 969215 959051 351641 365416 113273 98149 104807 106177 120008 116348 110329 110964 76857 78063 254361 226920 651612 649020 207079 204348 261183 264873 306928 299573 315658 320586 333555 339034 317707 349769 689972 718460 520021 427954 277069 273840 315920 315825 331919 336985 338321 347418 377792 376178 607961 629024 41.25 67.6 1
13:35:52 2023-09-28 315355 311335 82350 80559 122863 122224 124452 123796 90608 89500 95679 98472 118395 119164 336116 365558 970283 959330 354233 366816 113564 98151 105023 106403 120307 116441 110380 111118 76920 78085 256605 226920 661799 649020 207079 204740 263941 264873 306928 297532 315622 320620 333965 339034 317707 349805 689972 719004 515283 429605 277531 273039 315920 315825 331883 337494 338048 346632 378058 375915 607112 629024 41.25 67.6 1
13:35:53 2023-09-28 312055 312099 82511 80559 120663 122254 124279 123916 90542 89837 95712 98505 118246 119398 336116 364427 971011 958151 354271 366479 113116 98217 104807 106469 120008 116348 110329 110964 76857 78148 260995 226398 664437 658040 207225 203748 261983 264909 305850 300275 318001 316951 334185 339034 315920 348184 689724 725539 520021 428622 278384 273003 315920 318133 331381 336207 341198 342487 378966 376511 608579 631883 41.25 67.6 1
13:35:54 2023-09-28 319309 311291 82636 80500 122948 122308 121302 123796 90608 89500 95646 98472 118125 119358 338491 365069 976823 955244 354594 366372 111207 98687 104879 106582 119905 116622 110143 112770 76731 78148 255288 228133 649160 656572 207225 204314 260750 265475 306928 297527 319236 318357 333181 339749 315847 349769 689972 725426 504957 427980 277993 274487 315654 315825 333396 335701 340958 344461 378360 377581 606551 632778 41.25 67.6 1
13:35:55 2023-09-28 313440 311286 82490 80665 120797 122224 124486 123676 90542 89468 95679 98304 118361 119198 336116 365594 977749 958151 350615 365451 113004 98217 104735 106396 120008 116348 110177 110964 76711 78148 255288 227561 650117 655645 206643 204666 261948 264062 306928 297012 318487 318874 333190 339034 317707 349521 688019 721237 520021 430931 276875 273039 317743 315789 333432 335972 340371 345020 378360 378401 600871 631846 41.25 67.6 1
13:35:56 2023-09-28 312973 311291 82498 80555 122948 122224 124452 124193 90627 89862 96059 98410 118260 119062 338637 366258 977602 959624 349799 366336 113260 98217 104735 106323 120008 116744 110466 111049 76846 78148 255288 227561 653451 656772 206898 204632 262384 264062 306928 297635 318487 318357 332716 339034 317707 349805 688019 721201 520021 430591 277069 273039 317743 315308 332927 336478 340407 344534 378966 375880 601211 631846 41.25 67.6 1
13:35:57 2023-09-28 312254 311768 82490 80587 120496 122254 124244 120875 90513 89533 95614 98538 118130 119515 336352 363966 977749 961853 351533 365416 113082 98149 105258 106177 120008 116348 110177 110810 76773 78010 255288 226920 666149 656645 207810 208077 262384 264133 306928 297497 318524 316881 333753 339988 314887 351686 688019 727000 518668 427375 279510 272586 317743 315825 331919 336985 341474 342487 379002 378464 603266 632815 41.25 67.6 1
13:35:58 2023-09-28 311546 311260 82523 80422 121098 122389 121300 124193 90477 89681 95711 98374 118226 119096 339107 362756 981887 963942 351569 365451 112892 98421 104879 106502 119675 116736 109839 112882 76700 78598 255288 228206 645357 654719 207810 208405 261983 264133 306928 297816 319498 317876 332414 339035 315293 348709 687008 718497 514449 426097 277993 273557 317743 313549 333703 336950 338321 346351 376658 376546 601507 629097 41.25 67.6 1
13:35:59 2023-09-28 313705 310944 82527 80559 122944 122220 124313 123710 90608 89500 95712 98472 118361 119164 336352 361164 972110 966762 353594 365416 113038 98049 104735 106177 120008 116348 110329 110810 76805 78148 257560 225643 653352 653722 207810 208006 262018 264944 304918 300135 315730 319556 332716 338223 314336 349236 688982 717410 519287 423556 277993 273875 315920 315825 331883 336985 340132 346069 375529 377038 611440 633615 41.25 67.6 1
13:36:00 2023-09-28 315554 311448 82680 80454 121163 122220 121365 123848 90726 89370 95841 98274 118395 118766 336387 363335 969251 961978 351569 365380 113150 98217 104879 106323 120067 116542 110329 111041 76805 78148 255288 226920 653704 649020 207225 204985 261766 264909 306928 297497 317285 320326 337808 339988 315920 349805 689972 719549 529657 428016 277105 274259 315956 315825 331955 336985 338321 346668 376622 376178 608048 629024 41.25 67.6 1
13:36:01 2023-09-28 315621 311408 82523 80449 122812 122220 124486 123744 90608 89500 95711 98337 118361 119081 336116 365266 968530 957655 351605 365416 113341 97882 105095 106144 120341 115994 110712 110827 77078 78053 257560 226471 664737 654909 207225 204280 261843 265139 306604 299166 315478 319805 333648 338796 317707 347903 690730 721422 515964 430591 277993 273039 317670 317308 329916 338513 339857 342559 379002 376511 608653 630433 41.25 67.6 1
13:36:02 2023-09-28 309664 311158 82651 80486 120956 122371 121267 123882 90608 89500 95613 98337 118125 119096 336352 362755 976363 955429 351388 368968 113116 98250 104735 106502 119675 116381 110329 111041 76794 78148 274487 228044 646630 656609 207517 206472 261183 264133 306928 296632 319010 318392 333683 338237 322087 349805 688019 721237 520021 429982 277498 273875 317743 315825 333703 336478 340407 345581 378663 375915 601296 632778 41.25 67.6 1
13:36:03 2023-09-28 313044 311549 82527 80697 122889 122224 124521 123830 90608 89500 95646 98405 118361 119198 341750 365594 977749 956261 352223 366515 113116 98421 105023 106663 120087 116602 110414 111118 76931 78148 254903 227774 650213 656427 206866 204916 262349 264062 306428 297289 319010 318768 333961 339034 318787 349521 688019 724548 520021 430931 277105 273875 317743 315789 333938 336007 340407 345300 378627 377868 601758 632815 41.25 67.6 1
13:36:04 2023-09-28 312652 312211 82519 80587 122948 122254 124313 124072 90633 89746 95712 98538 118313 119232 336387 361058 980257 961890 351533 366479 112960 98250 104807 106355 119925 116348 110329 110964 76826 78116 260995 226986 649019 656645 207810 208405 262603 264133 306928 299392 319535 316951 333718 338494 315367 349272 687748 720567 510010 423628 278812 273039 315956 315343 333938 334962 340168 346069 376393 377635 599507 631883 41.25 67.6 1
13:36:05 2023-09-28 311627 311073 82755 80500 123093 122224 121333 123676 90608 89500 95711 98337 118395 118999 336387 361164 977749 966379 351473 366229 111671 98322 104879 106436 120140 116669 110414 111118 76878 78116 257560 228206 648503 649056 207663 208547 262279 266965 306393 297527 318524 319841 333965 341353 315667 348990 687008 718497 515607 426699 278848 273039 318192 314865 333938 337021 338356 346632 377260 378826 598222 629987 41.25 67.6 1
13:36:06 2023-09-28 316744 313182 82688 80817 122948 122308 124313 123710 90608 89771 95743 98505 118279 119081 336116 358974 970661 966074 355243 365416 113072 97915 104807 106209 120008 115994 110329 110964 76805 78010 255288 225643 654490 654184 207810 208042 262603 264909 304810 298435 317553 318910 333459 337517 314630 349272 685106 717446 521122 423362 278616 273875 315920 315825 331919 337021 339618 345544 375565 377635 607753 630433 41.25 67.6 1
13:36:07 2023-09-28 315824 311041 82726 80299 123213 121972 124590 123624 90828 89312 95808 98137 118520 118843 339320 365069 972516 963626 353557 366336 113328 98286 104951 106582 119939 116636 110406 111041 76836 78148 263278 227416 665886 648754 207225 204808 261218 264909 306712 299247 318008 320361 333965 338258 317707 347903 689972 722426 517316 430896 277993 273074 315956 315825 330916 339025 338356 345264 379002 376511 606682 629060 41.25 67.6 1
13:36:08 2023-09-28 313540 312018 82527 80587 120999 122224 124313 123886 90608 89533 95581 98538 118279 119232 335881 364800 972073 958151 355816 365380 112926 98250 104591 106535 119675 116575 110177 112804 76783 78148 260995 227561 646022 657575 207663 204314 261183 265794 306928 297671 319535 316987 333683 339988 315883 351399 685106 726524 518668 428355 278420 273039 315295 317612 331919 335972 341956 344497 379002 377073 603798 632815 41.25 67.6 1
13:36:09 2023-09-28 313763 310535 82523 80500 122948 122224 124347 124193 90660 89738 95907 98579 118260 119096 338637 362939 976142 955244 351496 366372 111573 98184 104807 106502 119925 116575 110414 111315 76846 78180 255288 228206 651011 656500 207517 204985 263346 264909 306717 302167 318749 318392 332716 339988 315883 349273 688994 721309 518668 428016 277141 274909 315920 315825 333938 335936 340443 344534 378396 375915 604464 632815 41.25 67.6 1
13:36:10 2023-09-28 315102 311987 82490 80555 120831 122488 124417 123916 90575 89468 95744 98472 118361 119164 335845 365522 980530 959051 350966 366186 113082 98217 104879 106502 120008 116348 110482 110964 76836 78148 255288 227401 649861 658506 207517 208587 262821 264097 306928 297497 318451 319095 334688 339034 315920 349763 687982 727551 518668 428658 279671 272551 317743 315825 332891 336985 341439 342451 379002 378729 602960 634161 41.25 67.6 1
13:36:11 2023-09-28 311729 311295 82552 80753 121064 122657 121333 124124 90663 89681 95809 98509 118193 119427 339117 363012 982405 963257 351569 367031 111173 98487 104663 106828 119675 116770 110143 112960 76836 78116 254361 227525 646403 656609 207810 208441 262568 264097 306928 297635 319498 317840 333146 339001 315811 349200 686935 720567 524372 426025 278812 273003 317743 315530 333938 336407 339344 346596 376622 378164 602363 632508 41.25 67.6 1
13:36:12 2023-09-28 313921 311295 82523 80551 123034 122455 124452 123710 90608 89500 95711 98439 118327 119164 336352 362177 974869 967450 351460 365416 111943 98117 104951 106502 120174 116348 110482 110964 76899 78116 257560 225571 659746 654148 207663 208334 263381 264097 305240 298853 317480 319322 332716 339988 315883 350328 690951 720567 520021 423628 279743 272968 315920 317612 330880 337695 339821 345544 377167 382156 608653 632676 41.25 67.6 1
13:36:13 2023-09-28 314923 311118 82509 80494 121083 122221 121234 124055 90630 89648 95809 98472 118401 119164 336387 359979 974048 964664 354667 366515 113116 98217 105167 106549 120091 116348 110329 111174 76805 78148 255288 227240 652847 649020 207810 204314 261148 265502 306928 297532 317553 318874 333713 339544 315451 350265 685034 717917 522726 426025 277957 274451 315920 315428 331883 336985 339344 347946 376057 376371 608911 629060 41.25 67.6 1
13:36:14 2023-09-28 313926 310944 82486 80587 120827 122367 124244 123882 90608 89837 95711 98472 118361 119198 336116 365522 968530 958151 351605 366444 113150 98217 104951 106323 120341 116508 110482 110964 76868 78116 257761 225571 657766 656609 207517 204348 262384 264873 306928 299342 315694 318874 334688 339034 317707 348709 689991 726487 518668 430591 278384 273039 317743 317612 330795 337719 343553 344694 378749 378934 611511 633429 41.25 67.6 1
13:36:15 2023-09-28 313145 312292 82618 80715 121083 122707 124504 124020 90608 89533 95711 98505 118226 119558 336316 363299 973452 956939 355634 366479 113004 98553 104807 106502 119925 116656 110177 111118 76773 78148 256521 227364 650614 658506 207810 204314 261183 265759 306712 297532 318124 317876 333718 339988 315920 349200 685070 725648 520021 428622 278384 274715 315920 317344 333902 335901 341439 345508 378930 377038 607716 632815 41.25 67.6 1
13:36:16 2023-09-28 313193 311408 82519 80496 120827 122217 124486 123710 90575 89500 95712 98405 118361 119198 335845 365558 977749 958151 349943 366229 113116 98217 104807 106502 120008 116542 110406 111041 76805 78148 255288 227240 653577 658040 207225 204348 262821 264062 306928 297635 318487 318839 334185 338771 318156 349236 687982 728707 515607 430603 279189 272757 319056 315536 332783 336844 340300 344352 381037 378934 603966 632595 41.25 67.6 1
13:36:17 2023-09-28 312112 313373 82632 80587 122948 122488 124608 124124 90575 89902 95712 98538 118327 119597 338637 360876 977749 961853 351496 366479 113038 98217 104951 106429 120174 116542 110482 111041 76805 78148 260995 227240 654567 657575 207810 208698 262603 264133 306928 299319 319462 318096 333718 338459 315331 349272 688019 722609 522388 423592 278848 273003 315956 315825 333938 334926 339893 346069 376622 377600 599950 631809 41.25 67.6 1
13:36:18 2023-09-28 315290 311264 82722 80408 123153 122224 124486 123676 90608 89652 95744 98304 118361 118800 336116 361164 981705 967759 351723 366780 113294 98286 104879 106549 120216 116636 110347 111118 76952 78116 257560 228206 649204 649020 207810 206327 262384 264873 308665 297563 318487 319841 333929 339001 315847 349200 688019 719753 524078 427375 278812 272551 316822 315825 331632 338787 338356 346351 377828 377600 600374 630805 41.25 67.6 1
13:36:19 2023-09-28 313850 309147 82680 80587 123119 122224 124439 123796 90817 89681 95743 98405 118361 119198 339007 361150 970624 966762 355780 365416 113150 98217 104879 106469 120008 116348 110406 110964 76889 78309 255288 226920 654083 652728 207810 203714 261766 265688 306712 299392 318001 318874 332646 339544 315487 347171 685070 717410 516785 427303 277531 274487 315920 315825 332422 336985 338356 347405 376622 376217 608048 629024 41.25 67.6 1
13:36:20 2023-09-28 314661 311037 82523 80555 122974 122254 124486 123710 90608 89500 95711 98579 118125 119540 338491 365273 970520 960162 351460 365273 113676 98085 105410 106370 120341 115994 110712 110733 76931 77873 259520 225571 672942 654148 207225 204348 261983 265174 306928 302605 315658 319876 333683 338771 317707 348112 688982 721201 546732 430591 278583 273039 315956 315825 330612 338787 339380 344497 379002 377073 608911 629060 41.25 67.6 1
13:36:21 2023-09-28 313590 311983 82523 80490 122974 122338 124486 123830 90608 89932 95711 98472 118361 119164 336352 363045 975597 955429 354739 366222 112926 98250 104807 106502 120089 116622 110329 111118 76805 78180 258751 228206 649292 656645 207663 204632 260966 265537 306928 297599 319498 318803 333683 337987 317707 349769 689483 721372 520021 428622 277105 274715 315667 315825 333649 336443 340922 345544 378930 376178 601758 634066 41.25 67.6 1
13:36:22 2023-09-28 314704 311255 82527 80587 122978 122254 121365 120837 90660 89894 95939 98542 118260 119461 338637 366258 979723 958002 349763 366479 113273 98217 105167 106502 120008 116669 110414 111118 76878 78148 255288 227561 659225 658506 207079 204666 262786 264062 308797 299392 319010 318874 333683 339034 315912 348184 688019 728720 521630 431202 278848 272777 316601 315825 332927 336985 340407 344497 381146 377600 601489 631809 41.25 67.6 1
13:36:23 2023-09-28 315972 311295 82816 80504 121064 122056 124521 123676 90828 89468 95809 98304 118395 118999 336423 360841 979816 966074 351605 366229 113116 98250 104735 106535 119925 116542 110329 112882 76773 78180 256605 228206 647850 652764 207810 206472 262384 264909 306393 297563 319498 319805 332147 339272 315883 349236 688019 718497 521373 427339 278848 273039 316822 315530 332927 338003 338356 346267 377792 377635 599067 629060 41.25 67.6 1
13:36:24 2023-09-28 315371 311448 82556 80650 121098 122455 121267 124003 90758 89681 95841 98374 118588 119310 338637 362212 974906 967450 351496 366372 113485 98184 104951 106396 120258 116348 110482 111118 76899 78148 255545 225607 653660 653722 207810 208441 263628 264133 306928 299342 317516 320263 333217 338494 315367 350858 688982 720567 515283 423592 279743 273039 315920 315855 331883 337021 340132 345581 376658 378764 610209 630916 41.25 67.6 1
13:36:25 2023-09-28 313962 311925 82665 80583 122948 122400 124486 123951 90641 89779 95776 98505 118395 119198 336387 365522 970594 956298 351569 366479 113262 98149 105023 106429 120341 116348 110482 110810 76962 78148 257560 225571 658046 656609 207517 204666 262384 264909 306712 299377 315298 319357 334724 339034 317707 348954 690967 727755 517316 430591 278420 273840 317743 316108 330880 338039 340922 342523 380659 378898 613516 634518 41.25 67.6 1
13:36:26 2023-09-28 313145 311591 82680 80739 120827 122601 121237 124365 90758 89865 95776 98505 118395 119232 339007 364178 974048 959516 355780 365451 112892 98388 104735 106502 119675 116542 110177 111118 76773 78341 257560 227561 646868 658506 207663 204348 261218 266167 306928 297532 319498 317876 334220 339988 315595 348990 685106 726487 520021 428658 278616 274715 315920 315825 333432 335936 341474 345020 378966 377940 608911 633749 41.25 67.6 1
13:36:27 2023-09-28 313449 312019 82527 80587 123008 122305 124555 123916 90608 89533 95744 98706 118395 119198 336387 366658 979834 958151 349415 366222 113082 98250 104879 106502 120008 116575 110329 112770 76805 78180 255288 227561 652594 658506 207225 204666 262821 264062 305965 299500 319010 319592 334185 339034 322050 348673 688019 728616 504957 431202 278812 272586 316601 315573 332639 336737 343280 345010 381648 378934 603108 632632 41.25 67.6 1
13:36:28 2023-09-28 312923 312468 82651 80747 120999 122404 124452 123985 90575 89811 95712 98710 118193 119563 336081 362212 979138 963146 351569 366515 113150 98250 104879 106502 120354 116575 110406 112770 76889 78148 257560 227561 651622 658506 207810 208441 262821 264873 306928 297567 318974 316951 334724 338258 315811 350292 688019 720935 517118 423628 279277 273039 317519 315825 333613 334962 341510 346069 376658 378464 603109 632639 41.25 67.6 1
13:36:29 2023-09-28 315375 311255 82641 80587 123093 122308 124521 123830 90765 89533 95776 98405 118361 119198 336161 362755 974906 966862 351605 365451 113228 98250 105095 106502 120258 116542 110482 110964 76868 78148 255288 225643 659301 654683 207810 208405 262856 264909 306712 298924 315442 319581 333450 338494 315545 350822 689018 718497 520021 426853 279419 274818 315811 318285 332279 337861 340300 345399 376479 378623 610569 632294 41.25 67.6 1
13:36:30 2023-09-28 316224 311291 82853 80500 123256 122224 124590 123641 90890 89345 95874 98170 118463 118897 336930 361164 970661 961853 354202 366479 113116 98418 104951 106502 120174 116542 110406 111041 76941 78180 263278 227240 661700 649020 207810 204985 261983 265723 306928 300063 317675 320586 333821 339272 315912 348148 685070 720078 517316 430945 277993 274294 315956 315825 332692 339025 338321 346351 379002 376511 606551 629024 41.25 67.6 1
13:36:31 2023-09-28 311078 311291 82527 80623 122948 122404 124313 123985 90641 89811 95712 98538 118279 119515 336116 363335 970283 956261 355780 366222 113038 98283 104807 106502 120008 116736 110329 112804 76889 78148 257188 226920 665483 658506 207810 204348 262419 265759 306029 300311 319272 317876 334454 339988 315667 351723 691821 728779 517118 429459 278705 273734 315920 318510 332212 336808 342089 345508 379002 377635 608610 634685 41.25 67.6 1
13:36:32 2023-09-28 314030 311626 82641 80559 123153 122338 124521 120842 90660 89713 95744 98538 118361 119198 336387 365069 975634 958151 355853 366515 112960 98385 105398 106535 120008 116689 110329 112960 76857 78180 259238 228206 647889 656645 207810 204348 261148 265759 306928 297047 319535 318615 333718 337517 315920 349548 685070 721318 513115 428658 277957 274715 315956 315825 333938 336443 341474 345581 378966 376476 606119 632815 41.25 67.6 1
13:36:33 2023-09-28 313476 311768 82669 80591 123068 122254 124521 123744 90641 89811 95743 98538 118565 119232 336387 366658 980530 958334 350472 366515 113150 98250 104951 106535 120008 116575 110406 111294 76868 78211 257560 227883 653704 659439 207517 204666 263592 264097 305930 297567 318719 319592 336477 338748 318605 351797 687909 727405 517118 432046 278669 272898 319318 315825 333703 337731 340443 346035 381954 377336 600835 632815 41.25 67.6 1
13:36:34 2023-09-28 309256 311768 82519 80855 122778 122569 124279 124106 90575 89968 95711 98842 118164 119597 336352 365010 978393 963294 351285 367067 113228 98283 104951 106535 120174 116656 110482 112882 76868 78180 257560 227561 654816 659439 207810 204314 263408 264133 306928 297983 318524 320991 334794 339034 315920 350328 688994 727591 520866 428658 279779 273003 316123 315825 332927 337021 342510 342523 379002 378835 603536 634648 41.25 67.6 1
13:36:35 2023-09-28 311113 311381 82641 80623 122978 122246 121333 120855 90660 89957 95874 98407 118294 119130 339117 363012 983321 964516 351460 366444 112859 98418 104663 106714 119951 116864 110042 112994 76773 78211 261544 228206 645610 655963 207810 203782 262603 264909 306928 296632 320213 318392 332716 339544 315883 349272 688019 719549 521373 426699 278848 273074 318192 315566 333492 336985 339416 347441 377260 377635 599067 632639 41.25 67.6 1
13:36:36 2023-09-28 313962 311738 82556 80500 123017 122301 121154 123744 90765 89533 95776 98505 118429 119198 339043 362247 974943 966862 351605 366515 113184 98250 104951 106461 120091 116381 110482 110964 76868 78341 257560 225643 653731 654683 207810 208077 262856 265316 306712 298924 318001 319617 333683 338528 315043 350328 690028 719549 519787 423628 279277 274396 315920 315413 331919 337766 340443 346351 376358 378199 608911 630952 41.25 67.6 1
13:36:37 2023-09-28 315518 311698 82622 80426 121445 122224 121363 123917 90791 89402 96005 98308 118621 119027 339357 362755 971348 961170 353666 368921 113362 98250 104879 106535 120008 116542 110482 111118 76962 78180 255288 227240 654083 649056 207663 207054 261983 265316 306928 298471 319010 320847 332414 339035 322087 348184 685070 721165 523001 431202 278652 274294 317743 315825 331919 339025 338392 345778 379002 377073 606551 630916 41.25 67.6 1
13:36:38 2023-09-28 309143 311979 82527 80619 122974 122393 124347 123899 90641 89903 95744 98538 118395 119232 336387 363080 974943 956789 355853 366515 112960 98283 104807 106535 119986 116770 110329 112960 76773 78180 255288 228206 652296 656645 207810 204348 261183 265794 306928 299573 320213 318874 333718 338258 317707 347171 688994 721138 529657 430896 277567 274522 318192 315825 333649 337021 340479 346069 378713 378790 604826 632453 41.25 67.6 1
13:36:39 2023-09-28 316744 311661 82684 80776 121163 122540 121315 124037 90758 89804 95744 98505 118395 119198 336152 366408 980493 959516 349979 366515 113150 98421 105023 106535 120008 116542 110329 111041 76805 78148 255288 227561 657130 658506 207810 204382 263628 264133 308628 299428 317899 318910 334759 339034 322050 349308 688019 729236 520021 431202 279707 272812 316158 315825 333468 337529 340443 344497 378619 378799 603572 634161 41.25 67.6 1
13:36:40 2023-09-28 315824 311326 82849 80477 123269 122056 124555 123744 90765 89500 95809 98370 118462 118999 336423 361129 979816 966762 350544 365936 113184 98283 104879 106502 120008 116656 110329 112770 76868 78180 276929 228206 653226 652764 207810 204382 262419 264168 306463 297635 318560 320361 332217 339286 315920 349236 688994 720058 521373 428016 278884 272812 317114 315609 331668 338775 341607 346194 378519 378094 601992 632714 41.25 67.6 1
13:36:41 2023-09-28 315175 311149 82684 80490 122982 122308 124347 123779 90608 89833 95874 98538 118361 119164 336387 362283 975397 967585 353594 365451 113150 98250 105023 106502 120174 116575 110482 110964 76920 78180 257761 225643 654716 654719 207810 208405 262821 265351 306496 299168 318299 320584 333217 338258 314887 350328 689991 719549 521122 423628 279277 274294 315956 315634 331991 337529 340443 346632 376658 378234 607286 631846 41.25 67.6 1
13:36:42 2023-09-28 313989 311808 82527 80611 122982 122338 124347 124007 90641 89750 95776 98538 118395 119266 336387 365851 966476 956261 351641 366551 113218 98250 105095 106355 120341 116415 110482 110810 76931 78148 257228 225607 657919 656609 207810 204808 262384 265280 306928 299342 317480 318910 334724 338846 317707 351686 688982 721819 518499 430945 278561 274431 317525 317575 331238 338918 341386 345607 381037 378934 608727 630843 41.25 67.6 1
13:36:43 2023-09-28 311760 311737 82490 80591 120965 122822 124452 124123 90608 89811 95744 98809 118226 119597 338737 363335 969215 956224 355634 366479 113150 98418 104951 106535 120091 116542 110482 111118 76909 78341 257191 226920 653448 658506 207810 204808 262786 266318 306496 298888 319236 318357 337280 339988 317453 349236 690479 728620 518668 429265 278848 273940 315920 316624 332891 336950 342474 344984 379002 377600 607286 633712 41.25 67.6 1
13:36:44 2023-09-28 312937 310980 82673 80591 123153 122330 124486 123830 90608 89500 95744 98673 118395 119232 336387 365522 977749 957470 350472 366479 113150 98385 104879 106535 120091 116656 110406 111118 76836 78180 257560 227883 650248 656609 207225 205019 262786 264133 308556 297635 319462 321262 333718 339773 319172 350615 688737 721134 520021 431092 277583 274537 317901 315645 333794 336844 342208 346033 379002 376476 602103 634051 41.25 67.6 1
13:36:45 2023-09-28 310883 311555 82746 80587 123153 122287 121232 124158 90828 89533 95776 98505 118395 119198 336116 366365 980530 958816 350189 366222 113150 98283 104879 106502 120008 116622 110482 111041 76952 78180 255288 227561 651581 658506 207810 204808 263592 264133 306928 300420 319944 319581 334759 339034 322241 349236 688994 729683 524372 431202 279707 273003 316601 315825 333432 337494 341162 344461 378654 378799 602960 634198 41.25 67.6 1
13:36:46 2023-09-28 315879 312019 82779 80587 123187 122308 124521 123710 90765 89533 95841 98472 118395 119081 337177 362212 977749 966074 349379 366479 113341 98217 105095 106502 120341 116461 110482 110964 76899 78148 260995 227401 653408 649056 207810 204666 262821 264062 309538 300057 318909 320633 335782 340945 318076 349656 689372 720385 521373 428476 279097 274418 317079 315825 332927 339025 341570 346486 378894 378464 603108 630433 41.25 67.6 1
13:36:47 2023-09-28 313926 311594 82722 80587 123102 122338 124521 123830 90641 89500 95776 98505 118550 119232 336387 362212 975634 966862 351605 366186 113184 98250 104951 106429 120174 116542 110482 112812 76899 78180 276929 225643 653759 654220 207810 208369 262821 265316 306712 300736 318226 319617 336256 338494 314492 350328 689991 719549 525125 426549 279277 274715 315920 315890 331955 338003 340407 346363 376658 378499 607250 630916 41.25 67.6 1
13:36:48 2023-09-28 313962 311764 82527 80587 122974 122371 124261 123951 90641 89965 95744 98505 118395 119198 335881 365522 971284 957618 351605 365929 113341 98250 105095 106323 122305 116348 110482 110810 77025 78148 257761 225535 658683 657705 207774 206763 262611 265475 306928 299272 317371 319734 334618 339642 318083 350762 691932 721025 517316 431202 278848 274011 317707 315825 330290 339025 339380 345544 381539 377530 608911 631846 41.25 67.6 1
13:36:49 2023-09-28 311769 311295 82636 80615 122974 122606 124486 124157 90608 89811 95711 98842 118395 119597 336387 363880 970624 957655 355095 366479 113150 98418 105023 106502 120008 116542 110406 112960 76920 78180 263278 226920 650428 658506 207810 204666 262786 266132 306676 301198 318164 318580 334759 339988 315920 349236 690479 727660 520021 429946 278848 273875 315920 316367 332656 336714 342510 345020 379002 377635 610837 635875 41.25 67.6 1
13:36:50 2023-09-28 314035 311286 82787 80587 123093 122221 124486 123830 90608 89533 95776 98505 118632 119232 336116 366365 978357 959516 349415 366479 113150 98250 104879 106502 120174 116656 110482 111118 77025 78405 263278 228060 652599 658433 207663 204916 263487 264732 309101 299706 318276 320148 337758 339034 318460 349236 688019 728598 515964 430908 279707 273003 316857 317430 333559 337766 340922 345276 378654 378729 601721 632815 41.25 67.6 1
13:36:51 2023-09-28 312001 312018 82839 80619 122978 122521 124521 123985 90608 89968 95744 98842 118361 119715 336387 361199 980530 963513 351569 366515 113184 98485 105023 106681 120174 116925 110482 112848 76836 78211 257560 227561 654816 658641 207810 204348 263628 265316 306820 300063 319535 318577 334829 339237 315883 350364 689483 721237 516785 426097 279707 273875 317743 315825 333938 334680 342294 346340 377239 381886 604724 633565 41.25 67.6 1
13:36:52 2023-09-28 313926 311291 82722 80591 123102 122338 124521 123744 90641 89533 95776 98538 118429 119232 336387 363109 976363 967548 353630 366515 113341 98418 105023 106696 120406 116958 110687 111315 76962 78116 257560 225535 654363 654537 207810 205893 263856 265688 306928 299377 318262 321262 334115 341425 315883 351231 689991 721165 514449 425916 279851 273074 315864 316367 331919 338787 340407 346632 378966 379932 608911 631846 41.25 67.6 1
13:36:53 2023-09-28 313701 311768 82820 80615 123187 122455 124555 123779 90765 89750 95841 98538 118395 119471 336423 360014 972073 966074 355816 366515 113184 98283 105023 106502 120174 116622 110482 112804 77034 78180 257560 227240 651833 652764 207810 204666 262018 266576 306928 298888 319498 319876 333217 342629 315847 349272 690515 718497 525431 423628 278884 275308 317670 318401 334290 337719 341055 347541 377383 381259 610606 631480 41.25 67.6 1
13:36:54 2023-09-28 315663 311747 82787 80697 123217 122304 124555 123796 90949 89681 95874 98472 118429 118965 336387 364981 973525 961853 354233 366515 113150 98250 104879 106502 120174 116575 110482 111118 76899 78180 257191 227561 651490 649056 207810 205019 261983 265759 306928 298471 319010 320586 333591 339578 321823 348148 685070 720567 518668 430908 277993 274259 317743 315825 332927 339025 338356 346632 379002 376511 606719 629097 41.25 67.6 1
13:36:55 2023-09-28 308364 311997 82523 80591 122948 122283 124313 123865 90608 89533 95711 98538 118279 119232 336423 363335 973208 957655 355743 366515 112960 98250 104807 106535 120008 116736 110406 112960 76909 78180 254903 227561 652253 658506 207810 204843 262419 266576 306928 301198 319987 320595 334724 338494 315920 348745 688737 728779 521373 428403 278365 275415 317707 315789 333866 336572 342052 346168 378821 378934 605357 634900 41.25 67.6 1
13:36:56 2023-09-28 313044 312753 82614 80776 121163 122338 124486 123951 90641 89533 95874 98542 118361 119198 336152 366430 977749 957470 350472 366515 113150 98250 104879 106535 120008 116656 110406 111118 76931 78180 255288 227561 653324 656645 207225 205019 262786 264097 306428 297532 319498 321501 333683 339034 315947 348971 688019 728652 520021 432119 278848 273840 317849 315825 333938 337766 341198 346632 378654 377600 600871 632815 41.25 67.6 1
13:36:57 2023-09-28 311550 310686 82759 80599 123017 122254 124521 123865 90641 89717 95776 98538 118395 119232 336387 360084 981241 964702 354419 367067 113150 98250 104951 106502 120174 116656 110482 112960 76899 78211 257191 227561 653957 658506 207810 208547 263259 265351 306179 298471 320213 318357 336001 341353 315595 353915 689935 728588 524372 429530 279671 272898 318605 315717 333252 337494 342474 344497 379002 378835 603390 634648 41.25 67.6 1
13:36:58 2023-09-28 311514 311804 82669 80619 123038 122488 124521 123951 90641 89533 95895 98538 118429 119232 336458 360553 981241 966762 351605 367067 112960 98418 104735 106820 119925 116770 110177 113028 76773 78456 255288 228206 645765 656376 207810 204348 262821 265351 306960 297671 320411 318839 333718 339578 315920 349308 688019 719185 522726 427375 279277 273875 317743 315825 333938 337021 339893 347687 377828 378199 599950 631846 41.25 67.6 1
13:36:59 2023-09-28 312891 311295 82702 80591 123175 122320 121320 123865 90765 89717 95776 98538 118395 119198 337939 360049 973525 965455 355528 366515 113184 98211 105023 106535 120174 116656 110482 112804 76931 78405 255288 226920 655324 656145 207154 204348 262821 266697 306784 301198 318719 320183 334583 341906 315667 351316 693407 720458 514449 423484 279743 274715 315956 316332 332692 338371 342822 346596 377490 379707 608574 634518 41.25 67.6 1
13:37:00 2023-09-28 315600 311295 82849 80591 123457 122224 124711 123710 90890 89500 95874 98437 118429 119198 336423 360588 971348 961927 354776 366193 113341 98518 105023 106535 120341 116542 110482 112804 76931 78180 257560 227240 655425 649020 207810 205019 261983 265794 306928 298471 319010 320326 332681 340375 317707 348184 685106 720567 520021 430896 278420 274715 317743 315825 333468 339025 339380 346304 379002 377073 607186 630952 41.25 67.6 1
13:37:01 2023-09-28 311836 311331 82556 80619 122982 122422 124347 123865 90641 89932 95679 98538 118361 119232 336152 363370 972110 957655 356861 367102 112994 98518 104807 106714 119925 116575 110329 112994 76868 78211 254361 227401 659120 658286 207810 206763 262498 266879 306928 298365 320330 318732 334618 340945 317598 349236 689018 727587 520021 428694 279133 274887 315920 317612 333672 336478 342510 345435 379002 378199 603834 636562 41.25 67.6 1
13:37:02 2023-09-28 313009 311326 82665 80591 123068 122254 124521 120842 90641 89717 95744 98505 118395 119232 336423 365069 977749 956789 351569 366515 113150 98418 106017 106535 120174 116770 110482 112994 76931 78211 259238 228206 658887 656645 207810 205658 262018 265537 306463 297289 319535 318910 333718 338528 315947 350081 688019 721273 513115 431202 277993 274750 316857 315825 333938 337494 341474 346668 379002 376511 605525 633492 41.25 67.6 1
13:37:03 2023-09-28 311038 312206 82636 80623 121216 122573 124486 124089 90828 89779 95776 98842 118361 119563 336352 361129 980530 964664 351569 367032 113195 98418 105023 106681 120008 116622 110619 111358 77109 78458 257560 227452 654301 658899 208838 206655 263452 265546 308665 299166 320403 318768 334724 339237 315811 353263 688945 721242 522726 426061 279743 273840 318380 315825 333631 336443 342546 345181 378324 378799 606663 634685 41.25 67.6 1
13:37:04 2023-09-28 313854 311310 82812 80587 123307 122250 124763 123762 90890 89656 95841 98472 118395 119164 336387 361093 981204 966762 351605 367031 113116 98553 104879 106787 120008 116736 110406 112994 76941 78211 257560 229014 647328 654683 207810 204951 262821 265688 306856 299500 320440 320526 333181 340528 315920 350256 689483 720567 516618 428319 279671 274259 317079 315789 333938 338704 342541 347887 378641 378623 601027 630769 41.25 67.6 1
13:37:05 2023-09-28 313926 312019 82783 80587 123145 122455 124486 123916 90795 89746 95842 98505 118361 119198 336387 360049 974178 968828 355204 366186 113307 98421 105522 106696 120204 116844 110789 111118 77025 78116 257560 227131 655197 655926 209280 204314 262751 266354 306748 299133 318428 320408 334419 339509 315811 350292 690479 719367 518453 426061 278848 274715 315956 317612 332927 338240 341162 348180 376622 377600 608736 630879 41.25 67.6 1
13:37:06 2023-09-28 315771 311291 82816 80587 123217 122338 124590 123882 90890 89468 95874 98405 118395 119047 337141 364391 972037 961853 353630 367031 113307 98385 105023 106535 120174 116622 110482 112960 76931 78180 260995 227561 652599 649020 207810 205590 262568 265723 306928 300275 318373 320883 332681 338528 316608 349200 688982 721201 518668 431202 278561 275011 318605 317430 331471 338918 340264 345924 381648 378934 608295 633615 41.25 67.6 1
13:37:07 2023-09-28 312059 311764 82787 80587 123145 122455 124486 123951 90641 89717 95897 98505 118361 119480 336387 363299 978911 960586 356569 367038 113294 98487 104879 106729 120023 117033 110380 111426 76962 78468 263278 227525 647672 658641 207810 207054 262244 266951 306928 300063 320440 318839 334653 338966 317707 348184 689972 725390 521373 428658 277993 275557 317743 315825 333938 336666 341439 346069 378966 376511 603536 633712 41.25 67.6 1
13:37:08 2023-09-28 312891 311768 82636 80591 123149 122371 124521 123951 90828 89932 95776 98505 118361 119232 336387 366622 979834 958151 349415 366479 113307 98385 104951 106681 122068 116736 110482 111118 76931 78211 249576 227883 654436 656645 207663 204985 263189 264133 306428 297983 318755 319805 334185 339749 316646 351686 689225 727954 520021 432046 277850 274537 319318 315464 333505 337790 341295 346377 379002 376441 601296 633052 41.25 67.6 1
13:37:09 2023-09-28 316744 311590 82787 80587 123115 122639 124521 124123 90732 89898 95874 98640 118361 119198 336387 366365 980530 959088 350966 366479 113307 98385 105023 106502 120008 116542 110482 111118 76973 78180 260995 227561 666281 659439 207810 204314 264032 264909 309028 300026 318124 319581 335698 339034 318156 350292 688994 729227 518668 429946 279779 273003 316565 315825 333703 338478 341956 344461 381146 379897 604892 634198 41.25 67.6 1
13:37:10 2023-09-28 315216 311764 82787 80587 123187 122371 124642 123916 90890 89500 95874 98505 118870 119081 337131 362212 980530 967450 349379 367031 113341 98385 105095 106535 120341 116542 110482 111118 77004 78180 257191 227401 651635 652728 207810 204985 262821 264097 307356 298400 318683 321535 336245 341870 317453 350184 689861 720421 509845 430515 279527 273698 319544 315825 332891 339025 339857 346632 378677 378764 601253 630879 41.25 67.6 1
13:37:11 2023-09-28 315551 311545 82618 80523 123102 122338 124607 123951 90732 89779 95776 98505 118361 119198 336387 362791 974906 966862 351569 366444 113307 98385 105095 106535 120341 116542 110712 111118 76994 78180 255545 225643 656313 654184 207810 204314 264217 265316 306928 299377 318487 320620 334185 339001 315811 351388 691003 720567 520021 423592 279779 274487 315956 316367 332656 338478 340922 346596 377756 378835 608574 632778 41.25 67.6 1
13:37:12 2023-09-28 313485 311635 82632 80619 122982 122521 124486 124076 90608 89935 95809 98842 118395 119563 336116 365010 970594 956939 351605 365416 113262 98250 105095 106502 120341 116542 110482 111041 76994 78148 257228 225571 664395 658040 207810 207054 263346 266070 306784 300496 318305 319699 335592 339916 318533 352075 691932 726715 517316 431813 278848 274487 317707 317915 331507 339025 340371 346069 381146 377635 610057 631846 41.25 67.6 1
13:37:13 2023-09-28 311550 311671 82645 80656 122978 122517 124486 124157 90608 89811 95777 98842 118327 119597 336161 363335 971284 959516 355634 366515 113150 98385 105023 106502 120174 116736 110482 111118 76868 78148 257560 226920 653713 658506 207810 204985 262821 266541 306928 299342 319352 318839 335733 338494 317888 350046 689018 727551 520021 429301 279277 275947 315920 317612 333938 336678 342233 346069 379002 378164 608911 634685 41.25 67.6 1
13:37:14 2023-09-28 311550 311551 82494 80652 120827 122569 124279 124226 90575 90029 95897 99011 118246 119798 336387 363370 978357 964238 351569 366515 113195 98385 105095 106648 120341 117013 110482 112960 76899 78211 255288 227826 654463 661668 207810 204598 263891 265581 308665 300166 319279 318732 336133 340394 315487 351352 689972 728652 521373 427230 279779 273039 316123 315825 333667 337457 342438 345020 379002 379932 605059 634685 41.25 67.6 1
13:37:15 2023-09-28 311239 311768 82783 80623 123183 122254 124642 123830 90828 89779 95841 98673 118395 119164 337403 360588 984100 966074 351605 367325 113116 98485 104807 107106 120008 116803 110177 113072 76826 78531 255288 228690 647928 655681 207810 204985 262821 265537 306928 299728 320894 319581 333683 339613 315523 350292 687689 720567 521373 427339 279707 274224 318642 315825 333938 337968 339893 348216 377504 381616 602997 634518 41.25 67.6 1
13:37:16 2023-09-28 313332 311764 82783 80619 123059 122338 124555 123916 90641 89811 95841 98538 118395 119471 336423 359762 972073 966762 355816 366479 113184 98385 105023 106535 120341 116958 110687 111426 77244 78490 257191 227095 654943 654909 208985 204882 262646 266808 306928 298888 318938 319841 333683 342834 315559 350714 691003 720058 532893 423628 279277 275186 315956 315890 333432 338513 341439 347687 378095 378199 608574 633615 41.25 67.6 1
13:37:17 2023-09-28 315518 311304 82812 80693 123183 122221 124590 123796 90890 89468 95874 98472 118757 118965 336423 363880 972073 961890 354485 366515 113184 98385 105023 106502 120174 116656 110482 111118 76931 78180 257560 227240 652334 649020 207810 204985 261983 265759 306640 300566 319236 320551 333155 339578 322050 348184 685106 722609 520021 432154 278384 274294 315775 315825 333144 338775 341570 347358 381037 378934 606965 632264 41.25 67.6 1
13:37:18 2023-09-28 313763 311291 82726 80623 122982 122455 124521 123951 90890 89779 95710 98673 118361 119232 336387 363045 976786 956261 355889 367031 111671 98421 105095 106696 120003 116669 110414 111426 76868 78500 256521 228617 648896 658360 207810 204985 261983 266576 306928 300467 320330 319805 334688 339001 317707 348184 690410 721724 511413 431202 277993 274750 316379 315825 333938 337494 341439 346351 379002 376511 601758 634413 41.25 67.6 1
13:37:19 2023-09-28 313697 311768 82787 80619 123153 122287 124555 123779 90765 89779 95809 98538 118395 119198 335881 367498 979086 959051 350436 366479 113195 98418 104951 106535 120174 116622 110482 111118 76868 78180 257560 227561 652202 658506 207810 204985 263997 264873 306179 298192 319236 321262 335698 339034 322087 350839 688994 729925 525743 430982 279491 273592 320179 317575 333523 337861 341331 344389 381612 379720 601575 634501 41.25 67.6 1
13:37:20 2023-09-28 314842 311295 82820 80697 123187 122224 124659 123744 90890 89500 95874 98505 118361 119198 336423 361129 983209 969142 353403 367368 113328 98487 105023 106762 120341 116831 110380 111426 77046 78575 256521 228852 646845 654220 207810 204916 263162 265723 306428 297047 320440 319841 333318 340290 315920 350046 688994 720567 524372 428389 279510 274294 317114 315825 333938 339025 341459 347687 378627 378764 599986 630916 41.25 67.6 1
13:37:21 2023-09-28 314883 310980 82673 80591 123179 122250 124555 123916 90890 89533 95928 98505 118429 119198 338637 362755 977056 969142 350966 366515 113374 98283 105272 106535 120341 116912 110482 112804 77025 78180 255288 225643 666492 656145 207810 204666 264472 264909 306928 299377 318262 320361 333718 339001 315271 351244 693862 724035 521373 425916 279707 274153 317483 318960 332477 338334 341295 347123 378930 380500 608574 632330 41.25 67.6 1
13:37:22 2023-09-28 310883 312019 82816 80583 123008 122470 124555 123985 90828 89811 95809 98780 118520 119641 339043 365451 971247 960883 353521 366336 113519 98619 105443 106729 120341 116656 110635 110964 77025 78085 257560 225463 656133 656645 207810 204985 264688 266332 306928 301271 317516 320326 334759 339988 318380 349272 691003 727037 525743 430896 279474 274487 318192 316367 331650 339025 341956 345544 378619 381616 609938 632815 41.25 67.6 1
13:37:23 2023-09-28 311514 311983 82702 80619 123093 122931 124521 123985 90608 89811 95841 98741 118395 119597 336423 363370 974943 959051 356861 367067 113072 98418 104879 106820 120008 116770 110482 113028 77034 78211 255288 227561 652917 658506 207810 204985 262633 266986 306928 301198 320184 319556 335521 340837 318344 350184 691932 727960 521373 429763 279527 275415 315920 316332 333938 336985 342546 345254 380516 378764 610643 634685 41.25 67.6 1
13:37:24 2023-09-28 311550 311772 82519 80615 122765 123242 121333 121014 90660 90207 95809 98980 118226 119778 338637 363774 980456 963794 351424 366479 113150 98418 104951 106535 120258 116703 110482 111118 76899 78180 255288 227561 654690 659635 207810 204348 263663 265316 306748 300311 319243 318392 336274 338459 315883 351388 689972 726126 539304 426699 279779 274294 318192 317388 333938 336443 342582 346596 378360 378835 605357 634685 41.25 67.6 1
13:37:25 2023-09-28 314523 311300 82845 80583 123217 122254 124676 123744 90798 89533 96005 98505 118757 119198 336458 361129 982398 967450 351569 367067 113072 98418 104951 106535 120174 116770 110482 112960 76973 78211 254018 228833 666149 653722 208985 206909 263381 266105 309975 299500 319389 320740 335854 340423 317598 350184 690606 720567 521373 428694 279743 273875 317968 315631 333432 339025 339893 347724 378966 378694 602997 630916 41.25 67.6 1
13:37:26 2023-09-28 314845 311295 82726 80615 123102 122371 124555 123985 90828 89811 95874 98538 118395 119232 336423 363045 976363 967548 351569 367067 113262 98244 105167 106535 120258 116770 110482 112804 76983 78180 257560 225643 655831 654719 207810 204348 264252 265848 306928 301198 318560 320811 334220 339035 315883 351460 691003 720567 521373 423664 279815 274487 315956 316624 332927 338787 341198 346668 377792 382732 608610 633615 41.25 67.6 1
13:37:27 2023-09-28 315879 311772 82812 80859 123136 122437 124590 123865 90828 89750 95809 98505 118395 119232 336423 365558 970661 959162 353412 366515 113565 98250 105897 106355 122522 116348 110806 110887 76962 78436 257560 227380 657692 655499 207701 205555 262681 265617 308665 299236 317371 321643 334688 340466 316425 348709 690515 721129 523001 431848 278848 274679 318192 317612 331776 339025 341496 346596 378619 378199 607937 630952 41.25 67.6 1
13:37:28 2023-09-28 312014 311772 82669 80656 123017 122521 124486 124019 90641 89968 95897 98774 118361 119597 336387 364427 969288 957928 355059 366515 113150 98250 104879 106429 120174 116905 110482 112804 76899 78180 257560 225643 650954 658250 207810 205019 262821 266132 306928 299377 319498 318874 335498 338494 317707 349308 690028 728652 520021 429642 279707 275557 315956 315669 333938 336666 342546 346059 378713 381616 610278 634501 41.25 67.6 1
13:37:29 2023-09-28 311586 313485 82608 80873 122982 122734 124313 124261 90608 90157 95679 99044 118395 119915 336423 364200 979086 963294 351533 367067 113184 98385 105023 106696 120273 116878 110653 111426 77057 78500 257560 227883 651399 660373 207810 204882 264111 265440 306393 300347 319535 318910 336533 340945 317707 351158 685070 729756 514449 428512 279887 273875 316854 317612 333938 338549 342582 344984 379002 382156 605357 635622 41.25 67.6 1
13:37:30 2023-09-28 312023 312041 82845 80619 123222 122747 124555 123865 90828 89811 95809 98538 118395 119232 336423 360084 981241 966074 351641 367067 113080 98553 104807 106714 120008 116803 110482 113184 76962 78563 260995 228206 644160 656645 207154 204951 264212 265759 306928 299392 320894 318910 333718 340325 315920 350328 688994 720567 522895 427375 279743 274294 319056 315609 335718 337754 340335 348070 378267 378694 603108 632632 41.25 67.6 1
13:37:31 2023-09-28 314440 311764 82849 80619 123213 122437 124590 123899 90890 89779 96059 98538 118429 119232 336930 362791 977056 970059 353412 366229 113800 98421 105799 106762 120509 117040 110789 111426 77162 78500 257761 226811 655349 656645 207810 204348 264102 266292 306928 299413 318974 320586 334454 339272 315271 351496 691039 720567 521373 426061 279815 274715 315956 316846 333468 338477 341474 346668 377792 379932 609077 632815 41.25 67.6 1
13:37:32 2023-09-28 315824 311295 82849 80555 123281 122224 124693 123710 91015 89500 95939 98505 118790 119115 336930 361164 972479 964016 355277 367067 113184 98418 105023 106681 120174 116656 110482 112916 76983 78180 255288 227401 650601 652764 207810 205624 262419 266576 305716 301198 319498 320847 332716 340598 322123 348745 689018 722974 520021 431629 279222 275222 318605 318285 333600 339907 341607 348316 378894 378934 608394 632544 41.25 67.6 1
13:37:33 2023-09-28 312275 312023 82816 80905 123187 122807 124521 123985 90641 89717 95711 98706 118429 119632 339320 363122 976786 960883 356210 366408 111806 98520 105023 106762 120140 116831 110414 112994 76910 78211 256605 227561 651143 659402 207810 205019 262646 267209 306676 298818 320440 319357 334794 338528 317707 349272 688982 727073 521373 429982 278652 276245 317743 315825 333938 337529 342269 346351 378713 377372 606551 635659 41.25 67.6 1
13:37:34 2023-09-28 313000 311335 82820 80656 123328 122320 124590 123899 90890 89811 95874 98706 118486 119232 336458 366401 979834 956298 350508 367390 113184 98485 104951 106535 120174 116770 110482 111483 76941 78211 257560 227883 663011 656645 207517 205868 263443 264909 306927 297602 319535 319876 337280 340323 319434 351436 690424 721201 514449 432082 277850 274608 319318 315717 333866 337968 341439 347112 379002 377336 601648 634648 41.25 67.6 1
13:37:35 2023-09-28 311069 312023 82673 80656 123017 122470 124555 123985 90660 89927 96005 98949 118520 119896 338637 361093 982405 964516 351424 366923 113328 98485 104879 106567 120258 116703 110482 111118 76931 78180 255288 227561 656541 659439 209428 204951 263628 265723 306928 301161 320894 318580 335698 339509 315883 351352 688994 721201 524078 426663 279707 274259 318642 317612 333938 336915 341992 347651 377756 378799 602960 634377 41.25 67.6 1
13:37:36 2023-09-28 312196 311961 82808 80587 123393 122367 124711 123951 90890 89685 96005 98505 118757 119164 337131 363038 981204 967450 349415 367325 113351 98453 105095 106648 120258 116736 110482 111118 76962 78211 257228 228206 656770 652728 207810 205019 263408 265475 310414 300845 319170 322131 336329 342388 317598 353114 689825 721477 524372 427459 279707 274644 318605 315825 335590 338193 341367 348426 378857 378764 603219 634066 41.25 67.6 1
13:37:37 2023-09-28 313162 312933 82816 80900 121129 122907 121396 120885 90791 89960 95874 98710 119165 119627 339597 360970 976128 968828 355780 367031 113307 98421 105588 106648 120341 116736 110635 112926 77015 78468 263445 227240 657640 655645 207443 204808 262786 266576 306928 301271 318196 320326 337519 340563 315883 350292 691003 719513 517118 428069 278848 275557 317743 315890 333938 339025 341474 348216 377490 378199 608542 631809 41.25 67.6 1
13:37:38 2023-09-28 315843 311260 82816 80583 123384 122404 124624 123916 90890 89779 96158 98505 118757 119164 336423 364974 973488 963551 354166 367031 113453 98385 105023 106681 120258 116905 110482 112960 76962 78211 255288 227561 651990 656810 208985 207638 264875 266434 308447 299236 319316 321643 335854 342629 318047 350762 690930 719513 517118 426699 279419 275415 317743 318285 333667 338478 341439 348417 377612 378129 610209 631846 41.25 67.6 1
13:37:39 2023-09-28 313590 319471 82688 80890 121163 122822 121365 120968 90758 89960 95939 98846 118327 119764 336387 363880 972073 960883 356426 367289 113184 98485 105213 106729 120307 116736 110635 112994 76952 78180 255288 226920 653674 659439 207810 205019 263224 266951 306712 299342 319170 318874 334794 338494 317707 349799 688945 727614 521373 429605 279474 275980 315956 317612 333938 336985 342269 346596 379002 377635 608639 634648 41.25 67.6 1
13:37:40 2023-09-28 316744 311728 82775 80619 123213 122488 124555 123951 90732 89779 95841 98673 118395 119232 336633 365230 977749 958151 351002 367031 113228 98418 104951 106754 120258 116736 110482 111392 77057 78543 263278 228023 654309 656463 207810 206162 263452 265546 309538 299917 318988 319805 334724 338528 316678 352223 689751 727564 521373 432426 278812 275295 319544 315825 333938 338003 341439 346632 381146 377600 603108 634648 41.25 67.6 1
13:37:41 2023-09-28 312666 313370 82651 80743 121163 122672 121264 124089 90795 89811 95809 98809 118520 119495 336352 360553 981241 964702 351496 367325 112892 98586 104735 106894 119675 116770 110329 113072 76836 78424 263278 228206 645825 656645 208985 204951 263592 265723 306179 300063 321121 320063 334185 340325 315920 350328 688994 720567 516785 427339 279743 274259 316123 315825 333938 338003 340443 348216 378396 378799 601211 632778 41.25 67.6 1
13:37:42 2023-09-28 315618 311291 82816 80619 123187 122338 124521 123916 90890 89717 95841 98538 118641 119198 336423 362247 979609 966762 349379 366479 113498 98388 105864 106696 120607 116602 110942 111118 77162 78116 257191 227131 661377 654909 207810 204985 263592 264097 306428 301198 318196 320776 333648 339509 317707 351388 688982 722572 523290 428658 279815 273003 316123 316332 332391 339025 340443 346632 378966 379932 608911 632508 41.25 67.6 1
13:37:43 2023-09-28 313458 311260 82820 80587 123068 122371 124521 123973 90765 89779 95744 98741 118395 119266 336387 360524 972073 967450 355780 366479 113184 98418 105095 106535 120174 116575 110482 112960 76962 78211 257228 226920 650822 652728 207299 204985 262419 266576 306928 299342 319462 320326 334220 340598 315920 351913 691003 719513 526783 426025 279419 275695 317865 318887 333523 338882 341367 348033 377612 378623 611474 632595 41.25 67.6 1
13:37:44 2023-09-28 311550 311925 82665 80619 123068 122767 124486 124106 90608 89968 95777 98842 118449 119597 336387 364427 970624 960734 355379 367038 111826 98487 105239 106689 120341 116669 110755 111349 77057 78361 257560 225571 651176 658506 207810 204985 263487 266915 306928 299413 319498 318874 336272 340945 322014 350010 691039 729683 520021 430262 279707 274715 315956 316881 332963 338003 342546 346069 381146 378799 610384 634721 41.25 67.6 1
13:37:46 2023-09-28 312023 311662 82722 80615 123222 122517 124521 123951 90828 89811 96092 98809 118395 119563 336423 363299 977749 959052 356898 367325 113116 98586 104879 106714 120008 117101 110406 112994 76952 78424 255288 227883 652917 659578 207810 205019 262603 267174 306928 298471 320440 318839 334759 338528 317707 348709 691294 728262 521373 429653 278473 275838 318156 315753 333866 337032 341848 346413 378821 376511 606231 633749 41.25 67.6 1
13:37:47 2023-09-28 310824 311729 82665 80648 123034 122672 124486 121039 90608 89968 95679 98842 118125 120077 339007 364299 981924 963146 351424 366923 113451 98454 105734 106762 120307 116622 110482 113004 76931 78211 255288 227738 666264 659439 207810 204666 263663 265723 307671 298888 319498 318839 336510 339272 315883 351424 689972 721273 522726 426699 279779 274294 316123 317612 333938 336714 342546 347159 378360 378835 606276 634685 41.25 67.6 1
13:37:48 2023-09-28 314775 311291 82820 80587 123384 122254 124659 123744 90890 89500 95874 98505 118757 119198 336458 361164 981241 967450 351038 367325 113594 98418 105023 106714 120341 116736 110482 112960 76962 78211 255288 228206 655780 653722 207810 204985 263750 265759 309465 297532 319535 321535 336292 342870 317453 350961 689372 720458 515784 428439 279563 274573 319544 315681 333938 339025 339893 348500 377770 378694 602066 631809 41.25 67.6 1
13:37:49 2023-09-28 314928 310504 82816 80619 123179 122371 124521 120888 90817 89894 96191 98612 118621 119461 339357 360970 975434 966229 355634 366888 113307 98385 105095 106714 120258 116966 110601 111118 76962 78180 257560 227240 658616 654224 208985 205624 262384 266576 306928 300736 319498 320326 332716 341109 318156 348709 690028 720567 521373 429982 278616 275136 317743 315536 333667 338502 339380 348747 379002 377635 608911 630916 41.25 67.6 1
13:37:50 2023-09-28 315031 311291 82820 80587 123187 122587 124555 123985 90765 89811 95809 98538 118429 119198 336152 365558 970283 959051 351605 366479 113374 98217 105167 106502 120341 116381 110789 110964 77057 78148 257761 225643 669018 656609 207810 207054 263381 266292 309101 302981 317856 321949 334653 340705 319056 352297 691932 724658 523001 432119 279277 274715 318417 315890 333293 338775 339857 346632 381146 377635 606818 632398 41.25 67.6 1
13:37:51 2023-09-28 313221 313062 82618 80932 121133 122855 121365 124192 90791 89898 95874 98846 118588 119661 339357 363738 976290 959051 355889 367067 111884 98586 104951 106828 120174 116770 110482 111581 77046 78424 256605 227883 647857 658506 207810 205019 264127 266986 306784 299887 320894 318874 334724 339035 317707 348184 689972 725426 514449 430896 277993 275557 317044 315825 333938 338003 342233 347159 378713 377600 603572 634648 41.25 67.6 1
13:37:52 2023-09-28 313480 311331 82820 80619 123277 122488 124555 123985 90890 89811 95874 98538 118568 119232 336387 366658 979816 959051 350472 367390 113341 98485 105095 106681 120258 116770 110482 111483 76962 78211 254903 228060 667187 659723 207810 205942 264111 265360 309538 300166 319352 320669 334618 340394 316903 350010 689972 729683 518668 432389 279599 273804 317114 315825 333938 338549 341848 345998 378724 378799 601758 632815 41.25 67.6 1
13:37:53 2023-09-28 315440 311274 82750 80527 123581 122447 121363 124089 90979 89804 95939 98472 118429 118999 336423 361164 983807 967450 351002 367031 113341 98283 105095 106535 120174 116656 110482 112916 76931 78180 257560 228206 650913 653686 207810 205019 263408 265759 308072 300099 319535 321560 333450 339613 317707 350292 685070 720567 521373 428694 279743 273875 318074 315825 333432 339740 340407 347724 378966 378764 604078 632544 41.25 67.6 1
13:37:54 2023-09-28 313962 311627 82812 80619 123222 122400 124590 123951 90890 89811 95875 98505 118429 119232 336152 363618 976363 967585 351641 366515 113341 98485 104951 106535 120341 116878 110653 111392 77162 78543 255288 226811 657178 655499 208985 206327 264296 266398 306928 299413 319047 320526 334759 339544 315739 351267 691003 720567 511413 426061 279527 274994 317476 316846 333667 339025 341474 346632 377828 381886 610421 632852 41.25 67.6 1
13:37:55 2023-09-28 312866 311813 82647 81030 121163 122701 124521 124226 90641 89968 96005 98879 118870 119681 336423 365010 969215 960883 351605 366515 113374 98418 105167 106681 120341 116575 110712 112804 76994 78180 255288 225571 656084 658506 207810 205019 263224 265759 306172 301837 319010 319876 336556 338223 317707 349763 691076 728652 520021 430321 279707 274715 315956 316846 333703 337021 342582 346106 379002 378764 609077 634685 41.25 67.6 1
13:37:56 2023-09-28 312059 311764 82820 80619 123093 122488 124555 123779 90608 89779 95874 98706 118429 119232 336387 362791 977749 957877 353703 367368 111671 98421 105312 106729 120140 116703 110414 111349 76983 78607 256521 228617 648328 657894 207810 205658 261983 266167 307356 299742 320668 319841 334688 339035 316868 348184 689935 727319 514449 432119 278420 274715 317114 315825 333938 338003 341474 346632 381146 377600 601758 633749 41.25 67.6 1
13:37:57 2023-09-28 313145 311295 82673 80619 121129 122573 124555 123951 90575 89533 95711 98538 118520 119495 336905 360084 981241 964702 351605 366515 112926 98619 104735 106894 119925 116770 110329 113028 76920 78211 255288 227561 648076 658040 207299 204985 263663 266167 306428 298471 320147 318910 334759 340598 317439 351141 689972 720657 524078 428319 279815 275331 317114 315634 333656 339025 342028 349489 379002 380500 603929 636110 41.25 67.6 2
13:37:58 2023-09-28 318410 312313 82915 80960 123736 123610 121992 121245 92975 90062 96299 99213 121399 120033 338494 365017 987527 974366 351388 369803 114106 99163 107040 108170 123599 118238 113939 114299 77847 79152 258888 229339 663654 658286 208708 207307 266883 268032 311683 303182 322187 326676 338343 344783 319828 356572 698046 730215 525431 435468 285279 278568 323528 322274 336177 343740 348349 351357 382136 385205 618131 641983 41.25 67.6 2
13:37:59 2023-09-28 327569 324969 87148 85494 126817 130641 130377 129760 92558 92507 100877 101701 122763 123253 351735 381025 1023123 1003931 367858 385545 115738 104890 114971 112192 128912 124985 118066 119242 81430 82734 283593 237388 676164 685931 216213 217604 276653 277815 324174 315843 333577 335481 350174 355467 328715 366574 726232 761685 534467 444190 294011 293777 335872 335741 351929 354711 357220 365676 397029 399671 636571 666110 41.25 67.6 2
13:38:00 2023-09-28 332819 331063 85945 86356 132383 132093 132307 131398 93014 93535 103092 104126 125109 126157 358041 382937 1029922 1023131 380541 394087 117973 103447 113931 115709 130019 128471 123081 120445 83296 85310 270338 238218 687900 688852 220218 216606 279268 281618 326899 319930 339684 340725 352315 360898 336548 368269 736985 766378 538833 454781 296466 293262 338838 338601 353312 360756 364923 368124 402271 403659 647301 674604 41.25 67.6 2
13:38:01 2023-09-28 337844 334234 86357 85000 130172 134407 135313 134694 93108 95420 105912 105343 126622 127551 363411 391055 1049608 1034013 381894 396916 119283 104288 116584 117997 133520 131468 122503 122932 84022 85959 272379 240516 690660 700134 219819 217676 281781 283165 331700 323583 340824 342686 358692 362283 336475 373757 741182 778524 541289 450525 301298 294807 342961 342516 360219 362415 365761 369420 405613 406411 652787 680654 41.25 67.6 2
13:38:02 2023-09-28 344962 341749 87720 85472 133948 137037 139279 138250 93647 95882 104633 107063 129020 129612 369618 397025 1063751 1049460 384611 402052 122205 106325 119279 122243 137311 132247 125710 126315 86279 84820 274846 243562 709655 704215 222904 221510 285530 285187 334189 325782 342591 346955 360462 365736 338390 377083 752579 780952 553832 455965 302427 300731 345913 345356 360979 367825 368221 371655 409892 408230 664231 689811 41.25 67.6 2
13:38:03 2023-09-28 345981 343339 87537 85510 134217 138112 142552 141708 93583 95952 104849 107952 131192 130251 371927 402940 1070569 1054319 387531 404644 122595 106495 120281 122821 138478 134108 126711 127783 86895 85215 276847 245314 704952 713247 223366 222181 286405 287639 337762 327083 346028 346813 360518 366801 336551 377350 751441 788832 543264 458705 303847 298396 346633 346405 361102 366738 367549 373944 405094 411357 665497 690826 41.25 67.5 2
13:38:04 2023-09-28 352102 347364 88053 85763 135633 139514 143494 143142 93837 95985 105848 108982 132557 131485 374039 400504 1069949 1063085 395701 409490 119817 106667 121666 120484 141924 135921 128767 129507 87023 85447 279691 246438 711000 711342 225519 223140 285053 288775 336479 328746 346773 347514 360462 365772 338659 375108 758525 793274 548423 463283 306033 299373 347156 348563 362115 367567 369183 373944 411209 412261 662275 695893 41.25 67.5 2
13:38:05 2023-09-28 351789 349680 88366 85673 136012 139731 140722 143481 94092 96052 106337 109233 132281 131669 376327 406038 1079169 1072566 394000 411412 120220 107304 122277 121147 138852 136699 129575 130229 85512 85949 278811 246154 719622 717331 225837 222984 287688 290409 336573 330634 346700 348790 361006 365655 340621 374779 760174 792898 547070 465013 304775 302010 348729 349018 360979 366411 369551 375003 411138 409449 664194 696879 41.25 67.5 2
13:38:06 2023-09-28 355537 354644 88512 86129 137104 143533 142726 142116 94732 94236 107378 112002 129502 134914 380919 408795 1091484 1069691 394991 413273 120315 107900 124943 122957 141039 138452 132636 133085 85630 86920 282959 247576 720873 724548 227115 224714 288702 290649 339813 331278 347242 348528 361006 365655 338315 377350 763522 793310 551128 462937 309501 300951 351407 351735 363202 368935 368368 377051 413673 412587 676598 703095 41.25 67.5 2
13:38:07 2023-09-28 356828 356769 88792 86378 138075 144048 143640 142930 94925 96519 108080 110788 130756 131845 384090 414908 1097708 1075850 397953 414691 120844 108314 122227 123768 141926 139400 133081 130225 85768 87309 280867 248516 721002 727423 225837 223400 290540 291024 341634 331816 349347 350427 362720 366712 338042 376053 763522 802008 558228 464319 309247 303035 351974 349299 362976 371183 369587 377853 409589 413168 677593 703095 41.25 67.5 2
13:38:08 2023-09-28 363725 358889 89386 87088 139178 141519 144811 144694 95151 94332 108647 110375 131380 132486 385290 416371 1094389 1078269 406045 419765 121176 109032 122863 125097 142904 143401 130959 132481 86205 88045 282959 250694 721865 732892 227757 224629 289027 293515 341910 333870 349343 351542 362212 365655 342262 378459 765960 814027 558644 469201 311734 303995 355003 353870 368477 370109 371714 377190 413673 415179 678073 708162 41.25 67.5 2
13:38:09 2023-09-28 364105 360767 89841 87529 139913 142443 146091 145227 95672 94460 109249 110437 132502 132962 387502 420769 1096793 1082052 407519 420955 122549 109401 124579 125509 144266 143689 132610 133269 86559 88198 284887 250131 745430 735364 226139 224855 288772 293133 342706 333870 350153 351771 363009 366747 342262 376354 769910 811374 558735 470534 312176 304958 354157 354621 369364 371774 372874 378290 414912 415832 680626 710284 41.25 67.5 2
13:38:10 2023-09-28 364973 360575 89943 87677 142587 142702 146774 146280 95800 94556 109451 113508 133457 133599 391749 423993 1100730 1088335 408068 420662 122985 109653 124960 126132 145410 144114 133143 134087 87586 88893 285781 251257 732916 737889 228887 225762 289748 293886 342839 337185 351352 351844 363845 367843 342816 378570 772606 817767 558644 468589 313062 305890 357522 355373 369920 372331 374003 378398 415020 416450 682670 712341 41.25 67.5 2
13:38:11 2023-09-28 368569 364293 90633 88206 140275 143630 148939 147304 96422 94846 110730 110919 134191 134104 393917 425234 1106644 1094479 408594 423921 124268 110431 126446 127244 146800 144967 134555 134982 88205 89153 287666 252540 745305 742357 227580 226287 291854 294064 345411 337599 350966 354657 365522 370048 342888 378459 775040 822587 567258 475618 313433 306789 358206 354965 369993 374306 377147 381527 417404 417398 682670 715252 41.25 67.5 2
13:38:12 2023-09-28 368669 366681 91169 88372 140876 144568 149564 147678 96487 94813 111319 111111 134955 134984 395436 427805 1109976 1102401 411862 427380 124892 110909 127217 127952 148031 143026 135958 135766 88755 89582 281035 254291 746151 743790 228093 226989 292299 294677 343471 337599 351605 354907 365558 369977 344901 377185 777345 824115 567757 475618 313702 306222 358746 356320 372611 375466 376346 381797 416340 418973 687721 718446 41.25 67.5 2
13:38:13 2023-09-28 375561 370042 91370 89223 141732 146117 152757 152133 96916 95718 111543 112906 135358 136798 400213 430396 1122803 1100508 414786 428937 125126 113775 127598 131248 148826 144799 136612 137955 89068 90782 288229 258466 736112 748627 228857 228792 292582 297716 349278 338619 355853 355820 369723 371783 342780 381828 781870 820315 566870 473459 314658 308186 360408 356391 373666 378322 376188 382409 415686 421182 697950 722613 41.25 67.5 2
13:38:14 2023-09-28 376250 369995 91717 89598 142451 146662 148916 149063 97250 96373 112217 113559 136110 137629 402520 432863 1128666 1107060 417038 431358 125785 114193 128233 132040 149548 145377 137068 138724 89439 91223 291003 259385 739725 752435 229534 229218 294165 297297 350863 340204 355889 356391 370020 374052 342852 381828 783297 820315 572354 475916 315654 309807 360988 358280 373138 378852 377320 383023 416340 420187 698482 722261 41.25 67.5 2
13:38:15 2023-09-28 375369 374132 92557 90255 143776 148101 151106 150223 97644 96635 114919 114224 137495 138220 404388 439359 1137057 1119037 414556 433007 126699 114522 129403 132591 149337 146274 138579 141421 90286 91827 291912 258815 759363 754070 231775 228827 296872 297536 351961 341259 356155 359121 368871 375739 345876 384177 790846 827471 573724 477041 319530 311439 360988 362935 373741 380589 377320 384145 423293 423118 707840 732691 41.25 67.5 2
13:38:16 2023-09-28 379196 376600 92870 90471 144921 148478 152013 151123 97914 96933 113541 114447 140057 138903 407737 436397 1143597 1125531 418226 437379 126969 114978 129965 129509 149238 147758 138772 142182 90319 92241 292876 260969 743150 755173 231973 229218 296830 299333 351997 341812 356155 360821 370020 375739 345632 385376 793272 820424 580266 479413 317294 313921 363030 363448 374337 382944 381622 384762 423293 423704 700933 732476 41.25 67.5 2
13:38:17 2023-09-28 381273 378780 93059 90822 144854 152217 152148 151711 98078 97196 115572 114861 140413 139660 409304 436376 1149552 1132268 417010 435758 127872 115012 131062 130043 151031 148498 140164 138781 91009 92399 293777 261337 752210 756144 231795 230471 297919 299473 354488 343303 358527 360495 369875 377148 345379 382441 796793 839075 574707 481844 319530 313886 363030 362468 376340 381158 380779 385072 423998 424647 701110 736824 41.25 67.5 2
13:38:18 2023-09-28 383420 378777 95364 91393 146306 150290 153983 153182 98513 97362 115906 115342 137634 140442 411456 441660 1143708 1131569 423662 439323 129147 112406 134437 130914 152664 148654 139148 142752 91812 94266 295551 261077 765126 763154 232411 231728 297919 299245 353988 345410 359424 360821 369942 376268 347465 386818 797995 839075 571839 480377 321344 315322 365177 364476 378970 385209 382541 388897 422661 425946 712350 735862 41.25 67.5 2
13:38:19 2023-09-28 387522 381967 95398 91871 147084 151241 154086 154274 98714 97662 116137 116238 141043 141269 415251 447077 1156516 1128740 425390 441768 129258 113213 134494 132290 152808 150118 139516 141357 92099 94759 295794 265342 758622 765928 232661 232543 299713 301524 357869 347760 359424 362971 372685 377433 345379 385046 797995 834166 574707 485410 322256 314878 367386 366368 378631 385209 382848 387411 425835 427232 713363 741131 41.25 67.5 2
13:38:20 2023-09-28 387720 388279 96287 92446 147806 149868 155220 155621 98883 98029 116437 116886 142067 144478 414723 447113 1164560 1146574 422234 441696 132162 113524 135001 132960 154180 150926 141740 142447 92777 95121 301145 266172 761680 765387 234520 232053 299549 302451 357653 348015 359967 362757 371050 378932 348269 385376 807107 845688 596002 488974 322942 315462 366569 367737 382769 385751 386334 386758 427738 429197 712169 744974 41.25 67.5 2
13:38:21 2023-09-28 391055 386578 96497 92601 148982 150929 156592 155238 99155 98098 113969 117075 139428 142342 418840 450891 1160427 1150151 432476 445972 132352 114616 131619 133323 154790 153645 141895 142736 93192 95253 298275 265420 770214 767085 234851 233034 298433 302977 356543 347568 359424 363592 374435 377473 348305 385376 804734 850595 580999 489441 321616 315462 370002 367471 382228 385751 387157 390887 425287 427885 710293 740252 41.25 67.5 2
13:38:22 2023-09-28 391396 388457 96435 94831 151548 152072 157343 157107 99320 98566 114179 118060 140363 145298 420806 451822 1167939 1143315 427993 449725 129513 115414 132281 134550 156286 151149 142807 143693 93421 95718 299194 267686 771159 778451 234520 231984 301867 302906 360394 349671 363830 362757 373279 380598 347536 386173 808917 845724 580266 487588 324185 316965 369966 369546 383816 388576 385767 390854 430186 429693 724680 751384 41.25 67.5 2
13:38:23 2023-09-28 392394 391917 94559 95153 149918 152880 158004 157691 99935 98570 114963 118223 141410 145440 421070 453835 1180558 1155985 432476 450183 132535 115833 132608 135330 156143 152437 142849 145104 93680 93590 300112 268312 760155 777080 236179 236447 301481 304578 359887 348617 363270 366110 374400 378932 346455 386173 809140 845652 580266 492434 322665 318852 370002 369799 381960 385937 386853 390887 429653 428001 713165 747532 41.25 67.5 2
13:38:24 2023-09-28 387664 389906 96833 94894 148510 152774 158562 157691 100072 98667 115149 118372 141305 145471 423592 453835 1173728 1167492 430922 449895 130162 115926 134083 135322 157670 152369 144377 144632 94266 93706 301030 267307 775695 777350 234851 233034 303142 306375 358768 351862 363866 366403 373590 378650 350167 385594 811540 856023 588398 490898 322701 320339 370002 369727 383214 387666 387542 390611 427103 432407 713202 749687 41.25 67.5 2
13:38:25 2023-09-28 396858 394038 94793 95450 149019 154325 161633 161199 100072 98801 115633 121001 142025 143324 426808 459854 1174699 1153427 438371 453586 129987 116956 134555 136616 160102 153739 144611 146081 95670 94134 311590 270423 767023 781874 236179 233453 301481 306370 363053 351862 366113 366146 378694 383526 348826 387371 810321 850595 589807 492434 327682 319308 372964 371874 382677 390021 386036 395388 432651 431762 727663 754131 41.25 67.5 2
13:38:26 2023-09-28 393235 394705 94857 95700 150248 154334 158187 159576 100353 99246 116272 119359 142615 143756 428658 465345 1185554 1165967 435981 456229 131132 116949 135064 136544 161033 154059 145980 146662 96070 94262 315146 270748 782751 784197 237182 232053 304281 306730 363053 351862 367188 369569 376690 382344 349112 387515 818685 850595 591217 495376 324739 321870 373975 373843 382105 390914 389843 393287 431740 431159 720193 757365 41.25 67.5 2
13:38:27 2023-09-28 402159 397083 95122 95823 151182 155108 159435 158296 102484 99412 116795 121640 143212 144291 429962 460012 1185628 1168659 441376 454365 132295 117617 135951 137597 157877 154733 146434 147654 96370 94775 305683 270495 782461 782980 237249 234174 304209 306802 364080 355391 366040 367471 379033 382881 351758 386173 816258 865054 588398 497840 329577 320789 374382 371874 387566 389738 387470 396572 432615 435357 727744 757848 41.25 67.5 2
13:38:28 2023-09-28 401848 397002 95378 96249 151845 155688 160132 158944 100937 99379 117185 121842 143873 144701 433728 467527 1180242 1166042 443883 459796 132552 117813 136363 138180 158380 155519 146744 148066 96504 95226 302866 272251 781534 790961 237350 233813 304209 309848 363898 354388 366095 369170 379033 381737 349639 392076 817452 855987 589807 496430 327749 322777 378505 372657 385247 392430 389807 396830 431618 432728 731362 759675 41.25 67.5 2
13:38:29 2023-09-28 401896 400486 95470 96282 152187 157016 160455 160540 102447 99786 117381 122383 144176 146214 432642 463385 1202437 1177894 437751 459112 132852 118439 136879 140992 159427 156275 147632 150914 96706 95975 304756 274694 779759 788722 235545 234174 306070 306766 365456 355303 368230 369799 378925 385760 351866 387371 824991 868310 591217 500246 329824 323651 375685 375955 390070 392216 391426 395485 437088 437242 728143 764408 41.25 67.5 2
13:38:30 2023-09-28 405946 403296 95893 96353 152923 157016 161260 160429 102758 99824 117645 122315 144875 145994 436470 468954 1189402 1181324 445460 459615 133290 118671 137746 141113 160003 156816 148112 151194 94611 96007 306511 273786 799078 789841 236274 234654 305639 309812 363778 355303 368230 372561 378685 384335 351830 387407 820620 870109 595445 503892 330044 324287 378604 374146 387948 392395 391870 396002 432976 434034 727626 762170 41.25 67.5 2
13:38:31 2023-09-28 405851 403305 96193 96378 153735 157051 162328 160429 102933 99958 118196 119244 145548 146007 437555 473013 1189850 1178722 444816 463803 134023 118864 138515 141408 161028 156851 150962 151123 95030 96238 305558 272867 798141 796761 236239 234723 306933 308887 363233 357408 368341 369871 381177 382917 351794 391471 820656 861287 595445 498194 330512 324780 378907 374970 387876 395827 391608 395723 432939 431354 737607 762710 41.25 67.5 2
13:38:32 2023-09-28 405192 405470 96414 94428 153271 158659 162069 162008 102791 100195 118202 119599 145312 147134 440131 469026 1208248 1185443 442707 465017 133973 119466 138688 141743 161491 158382 151207 151787 94901 96829 307536 276906 788656 792679 236274 234932 308706 308974 366298 358022 367234 371963 378997 385760 355468 389707 829811 870352 592626 499916 330512 327115 376600 377032 391319 395270 394608 396830 433012 436727 733961 769449 41.25 67.5 2
13:38:33 2023-09-28 410732 405732 96880 94460 154373 158588 163006 162424 103188 100305 118694 119763 145987 147134 438660 469062 1196402 1185212 446151 466334 134585 119749 139762 138293 161992 158417 151522 148733 95160 96961 304437 276122 789459 797890 236074 235624 306703 308852 366591 359680 369452 369871 378685 384470 355971 390919 825425 865456 595445 499256 332392 324816 378979 377265 392426 394092 391572 396317 436240 438063 741672 767818 41.25 67.5 2
13:38:34 2023-09-28 408240 408738 96941 94487 154759 161710 163178 162708 103141 100195 118864 119892 146772 148099 440818 478039 1208248 1188893 446758 464617 134974 120269 139522 142618 162129 159748 150162 150098 95617 97326 307457 276906 795198 800155 237041 234932 308706 309356 369952 357519 367787 374144 378685 386226 351758 387479 830231 870109 603906 504177 332392 327237 378655 378560 392426 395791 394146 398807 440177 436656 735010 773847 41.25 67.5 2
13:38:35 2023-09-28 411244 409326 97281 94591 155294 159103 163736 162708 103212 100402 119145 119696 147282 147819 441439 475140 1206928 1194702 452145 465997 135198 120303 140207 142614 163211 159860 150583 150131 95748 97358 310316 276906 795413 797890 237041 236058 306933 309860 367659 358239 367234 373088 380954 385760 353929 387443 830402 877399 595445 505617 331556 324816 381159 378452 390886 393747 392198 396425 434119 438751 741233 768514 41.25 67.5 2
13:38:36 2023-09-28 413382 407530 97305 94619 155332 159373 163770 163491 103175 100195 119262 119925 149524 147957 446521 481618 1203493 1188074 454721 467239 135309 120939 140059 139853 163032 160534 150583 150614 96356 97691 310316 277694 799701 805879 236971 236058 306933 309860 369664 358598 369488 373088 380990 385911 351830 390919 829054 866351 591385 502223 332527 324816 379015 380723 391319 394954 391572 396317 436366 436079 742471 771974 41.25 67.5 2
13:38:37 2023-09-28 415454 409710 97342 94844 156082 160410 164789 163788 103208 100505 119544 120283 149975 148546 445265 478003 1208248 1196439 450575 467419 135687 121062 140862 139986 163727 162779 150010 150889 96653 97891 310316 276765 799085 801290 236310 236223 308706 310331 368839 360803 368377 372825 380652 384157 354716 387443 830231 879484 603906 503892 332563 326654 381698 378776 391781 394092 392235 396461 435320 437777 743094 771350 41.25 67.5 2
13:38:38 2023-09-28 415306 412852 97812 95103 156309 160447 165029 164209 103502 100544 119759 121006 150499 148753 448449 482261 1206424 1189009 453196 468737 135688 123268 140578 140964 164032 163114 150110 151801 96562 98260 309903 277724 798134 807058 237006 236459 306969 309896 370024 358851 369560 373088 380990 386486 351866 391821 832407 870109 603906 503757 333609 325637 379015 381851 392426 396479 392235 396353 437915 435865 751045 776475 41.25 67.5 2
13:38:39 2023-09-28 414921 412557 97880 95139 156875 162743 165884 164875 103312 100677 120063 121219 150356 149206 449721 480852 1212115 1196142 455910 468954 136505 123406 143449 141130 164810 163413 150764 151794 96925 98394 314164 278543 804583 804739 237006 236459 307181 312859 369952 360875 369452 373616 380954 384997 354967 389707 832444 874109 606809 504507 333609 325707 382939 381327 395774 399753 393237 396353 438002 438938 751579 774602 41.25 67.5 2
13:38:40 2023-09-28 420132 414234 98180 95393 156840 161124 165618 165671 103578 100889 120097 121650 150600 149939 450358 487358 1214769 1189855 455266 473049 136480 123611 143475 141716 164815 159443 151009 152630 97316 98730 309903 281090 795395 810497 236274 236789 308077 309860 372117 360803 371759 373088 379817 387368 353929 392062 834630 871745 603906 502579 333573 327185 381159 382142 390921 398849 394292 396353 436366 436477 750511 778891 41.25 67.5 2
13:38:41 2023-09-28 419852 414845 98215 95397 157383 159993 166919 165856 103450 100917 120500 121683 150914 150184 452278 482212 1217468 1198734 455947 474462 136966 123646 143816 141813 165876 162409 151529 152910 97682 98763 314164 279473 804864 809349 236806 236423 307396 311310 370024 363723 371796 373397 383880 387867 355825 391806 834961 882457 603906 505331 333501 328505 383319 382573 394168 398184 394329 398740 436651 440535 751467 778169 41.25 67.5 2
13:38:42 2023-09-28 421675 414781 98307 96007 157753 160413 166837 166505 103417 101023 120702 122050 150738 150219 451700 487089 1217431 1192969 458719 475469 136966 123766 143921 142008 166152 161104 151664 153190 97389 99238 321179 282393 801784 813881 236640 236990 308327 310584 373170 360515 372321 373880 380723 387639 353929 391821 837373 875503 603906 504471 333681 330085 381968 382736 391506 398884 394608 396353 437808 438715 751008 778250 41.25 67.5 2
13:38:43 2023-09-28 418330 418049 98307 96104 157472 161168 166406 167029 103755 101062 120683 122352 147077 150709 450489 483924 1233603 1205674 454587 473187 137177 123921 144284 142431 165876 161138 151980 153650 97649 99516 331819 283703 804004 810497 237776 236023 308398 309896 373170 363723 369632 373585 378720 387639 355217 390331 837594 882013 595445 508495 333609 328706 381698 382142 393927 396514 396364 396353 436615 440714 744946 778213 41.25 67.5 2
13:38:44 2023-09-28 422871 416424 98547 96136 158043 161295 167339 167357 103450 101230 120939 122516 147541 153930 454471 489917 1224838 1196476 455266 474591 137762 123955 144359 142831 166875 161913 152643 153932 97889 99611 314164 283703 810940 817962 237041 236423 310953 310873 373170 362953 374048 374144 379817 389866 354465 393282 839451 874230 605336 504507 333609 329204 382814 383224 392127 400987 396779 400228 441113 438916 750141 783724 41.25 67.5 2
13:38:45 2023-09-28 421634 421010 98582 96367 158233 161441 167691 170113 103450 101474 120939 123093 150085 154038 455325 485539 1234081 1212394 454075 474996 137888 124042 144632 142698 167363 162060 152889 154004 98024 99474 315099 283703 806960 811545 237811 236223 310273 310838 372643 361978 372620 374146 378685 385372 355720 390919 841690 885908 603906 504607 332599 329738 383356 380738 393302 398290 395297 396461 435320 440404 742801 779426 41.25 67.5 2
13:38:46 2023-09-28 421675 422203 98747 96464 161069 161958 170775 170232 103593 101230 121008 122886 148555 154109 457444 490123 1230176 1204872 455910 476407 138306 124231 144905 142854 169863 162207 153560 154678 98392 99953 307146 283503 809136 820008 238514 235659 310273 311818 373698 360587 375218 375869 379853 386521 353675 394214 844530 876298 606765 509218 333465 329061 384406 384017 393538 398671 395854 399304 437987 435865 747321 782674 41.25 67.5 2
13:38:47 2023-09-28 418035 418946 98751 96440 161486 161339 168869 167837 103660 101230 121668 122516 149031 153822 458705 490609 1231925 1220255 455230 476407 138310 124110 141440 142854 170086 162172 153560 154214 98658 99782 314949 282466 815348 816226 238919 235002 309298 313463 370024 363980 372920 376170 380990 384192 354465 390955 838852 882969 605336 510593 333573 327715 384373 382953 393302 396514 395854 401182 436615 438429 746261 779426 41.25 67.5 2
13:38:48 2023-09-28 423471 421938 99193 96176 161817 161329 171500 167603 101550 101134 121764 122722 149409 151523 458595 494384 1220782 1209362 463845 477787 138392 124439 141282 143461 169968 162998 153671 154893 98458 100124 310154 282902 823967 822618 237776 236423 308112 313756 373698 360551 373484 374181 383277 386216 351830 392098 839130 878020 599673 507534 336663 326692 383295 385399 392163 398920 394645 401182 440638 438751 758996 783414 41.25 67.5 2
13:38:49 2023-09-28 426365 423786 99226 96802 161782 162217 171465 170694 103660 101274 121923 123088 149409 152021 457852 490123 1230176 1211461 459624 477931 140781 124508 142344 144197 170192 163101 154159 155246 98491 100191 316970 284508 814216 818542 237041 236494 309334 312767 373698 366526 374048 373026 381863 386216 355971 391508 840707 887162 606765 507413 336188 328671 382954 382955 395109 401272 396364 399941 438549 441083 756135 783989 41.25 67.5 2
13:38:50 2023-09-28 427539 423867 99255 97192 157480 163232 168869 167216 103956 101578 121753 123357 149509 152914 461240 495116 1233133 1208613 458719 477643 139078 121586 142411 143926 170192 163283 154549 155713 98491 100501 316970 285720 809257 824809 237610 235978 311215 311818 371835 363980 375786 374146 378755 386521 353893 393913 843798 876779 605310 507229 333645 330737 382113 382146 392127 401307 397907 398704 438603 439655 750795 786310 41.25 67.5 2
13:38:51 2023-09-28 423926 424048 99387 97029 158498 162251 167831 170765 103836 101507 122232 123324 149989 150627 461277 496103 1222031 1211461 465315 480417 141149 124646 143448 144258 167523 163318 154940 156074 98965 100673 315876 283703 815995 825393 237776 236544 310286 313910 371800 362953 374085 374217 383008 385032 351830 392135 838852 880363 602492 512213 336409 327573 385455 383759 392607 399898 396249 402246 442169 439404 757839 786310 41.25 67.5 2
13:38:52 2023-09-28 423492 426256 99637 97366 158178 162884 167797 171144 103726 101722 122263 123324 149989 154646 459611 499001 1239762 1218519 461365 483236 141045 121669 142445 144628 170227 164105 154759 156217 99033 100707 317087 285518 808863 821859 237811 236058 310020 312803 373808 362295 372321 375306 380954 387674 351794 387515 843527 884655 611159 513638 333717 329239 382078 384172 395701 398290 394669 398777 439041 441408 750400 788548 41.25 67.5 2
13:38:53 2023-09-28 431135 427393 99391 97365 158002 163589 167764 167915 103726 101578 122232 123933 150022 153273 459719 498982 1239422 1209405 459193 483578 141310 121753 143105 145115 167523 164334 155225 156757 99134 100985 319028 287348 815117 827736 237041 235729 311439 312481 375286 364973 376172 374074 382256 386956 351722 393136 844847 880441 615341 508856 335238 330773 385496 382916 393026 401272 395818 396497 438603 440548 753458 788548 41.25 67.5 2
13:38:54 2023-09-28 423971 427423 99736 97294 158527 163328 167831 167848 103836 101578 122437 123390 150367 151971 463046 495260 1239422 1226593 461365 482229 141640 121753 143758 144496 168355 164070 156121 156444 99474 100846 318474 285315 823295 824225 238514 235436 310273 313756 373170 363100 374048 376506 383882 384192 353929 390919 845630 889495 605336 513675 333681 329471 385599 381842 394517 398290 396448 401219 436651 438429 751579 786014 41.25 67.5 2
13:38:55 2023-09-28 429014 427616 99872 97366 159477 163224 169181 167664 104090 101758 122690 124004 150816 151077 464793 501101 1231394 1217160 466234 483578 141679 121920 143846 145210 168389 164598 156013 156976 99474 101055 316001 284966 819569 828911 237408 236058 308363 314712 372096 363723 374916 374217 383312 385302 351794 391544 841265 880732 608194 509835 336700 327715 387725 384208 393302 400673 395802 401219 440256 437813 760080 788548 41.25 67.5 2
13:38:56 2023-09-28 440675 426655 99936 97464 159511 163589 168898 167915 103903 101578 124648 123933 150988 151388 465890 496067 1235907 1219804 466454 483583 141576 122088 143837 145368 168389 164897 156121 157195 99474 101125 321296 287756 822799 825393 236841 236258 310020 313279 372131 365322 375786 373883 381595 385946 355468 392151 843798 891054 606765 510305 337635 329488 387376 383224 395557 402365 396890 400397 438626 440903 762365 787428 41.25 67.5 2
13:38:57 2023-09-28 432358 433532 99899 97525 161282 164274 168898 168949 103836 101859 124648 124170 151095 152645 466220 499072 1240573 1221124 459624 483924 141585 122256 144245 144993 168389 164897 156230 157377 99508 101438 317905 286248 817218 829741 237847 235002 310744 313243 372654 363980 375749 376506 380421 385946 351794 392135 848671 881354 605134 513675 335955 329773 384445 383866 392127 398884 395818 399941 441858 438099 750104 788521 41.25 67.5 2
13:38:58 2023-09-28 432047 428761 100413 97456 160396 163624 169939 168414 104080 101578 124943 123900 151473 150976 467946 505044 1238542 1218519 471588 483959 141704 122425 143837 145875 168622 165427 156230 160069 99714 101438 317905 288371 815162 829741 237575 236459 309298 313463 376884 364900 374587 376268 382865 387498 351578 390461 846639 885518 606765 511930 338719 329168 383295 385019 394481 400812 395802 399586 441223 439404 763297 793049 41.25 67.5 2
13:38:59 2023-09-28 431450 429845 100103 97765 159574 164412 169704 168983 101442 101859 124891 124170 151473 152188 466147 503480 1254038 1229567 462261 486079 142049 122425 144257 146352 169191 165809 156736 157965 99816 101438 319972 288184 816995 826564 237539 235694 311907 311818 376080 365286 374012 375306 378720 386180 354716 391801 848671 892652 614059 513602 333717 331740 384145 381878 396295 400638 396448 398740 436309 439700 753720 790046 41.25 67.5 2
13:39:00 2023-09-28 448815 431371 100326 97935 160590 164537 169905 169384 101667 101758 123295 124413 151372 152611 469274 500393 1239422 1225716 468366 486422 142475 122256 145047 145296 169729 165287 156790 157707 99849 101438 316001 286701 836030 829704 237006 235694 310237 313463 373170 363136 376319 374181 380954 385760 353929 392098 846266 889048 606720 509799 337153 329738 386758 381842 393266 401343 396926 401219 436865 439059 758801 788548 41.25 67.5 2
13:39:01 2023-09-28 431183 430522 100447 97789 160553 164527 170514 169368 104113 101578 125222 124137 152240 152433 468980 503090 1244171 1229567 471326 486837 142272 122763 144372 146315 169460 165994 157173 160179 100158 101719 321861 287495 842569 827736 238866 236388 311298 313499 373212 365286 373748 374146 381863 385372 353929 387407 846266 894664 605157 512076 337470 329452 387450 385399 396637 401761 395972 400717 436544 440247 764435 790757 41.25 67.5 2
13:39:02 2023-09-28 437697 431704 100107 97956 159578 165240 169871 170058 101421 101859 124891 124579 151507 153035 470608 505044 1246624 1220708 463641 486909 142075 123422 144705 146587 169729 166261 157173 160291 100158 101719 325283 288378 826357 834561 237041 234932 313285 312767 374105 363100 376355 375869 378720 386216 351758 391866 847296 882013 611053 510556 333717 331238 384409 383023 392163 400990 396448 399340 437737 438063 756356 792028 41.25 67.5 2
13:39:03 2023-09-28 445021 432447 100791 97785 161371 164527 171091 168949 104185 101578 125169 124137 152178 152188 468661 509843 1239422 1222480 472325 486909 142272 123540 145060 146553 169847 166529 157173 160249 100364 101719 322582 287459 840247 834561 237006 236023 308398 314233 374368 364900 374889 377872 382758 387903 350553 390185 846719 884437 614059 513418 338573 331271 385563 385361 394481 400954 394911 399832 442744 439368 765613 791430 41.25 67.5 2
13:39:04 2023-09-28 433783 436098 100422 98115 160595 165086 170514 170024 104080 101578 125100 124579 151994 153171 468625 509483 1257914 1232615 467248 489736 142471 123829 145249 146277 169999 166529 157610 160619 100364 103553 318436 291139 820327 828496 237006 235495 311907 311818 373808 365358 374048 375605 378685 386486 351902 387443 850407 894701 608194 515170 335641 332513 383259 382718 396295 400673 395854 396461 436615 441408 753459 792975 41.25 67.5 2
13:39:05 2023-09-28 431474 433205 100594 98165 161079 165505 171056 170092 104113 101859 125344 125127 152483 153418 471421 510956 1253384 1229917 470584 491230 142173 124237 144673 147304 169460 167370 157173 159408 100576 102250 321861 291054 819761 833484 237268 235554 312268 313540 376179 366563 372702 376134 380421 387674 351227 389814 850295 893322 605336 516633 336663 330951 385532 385361 395971 400076 394633 396461 440602 440045 756393 795556 41.25 67.5 2
13:39:06 2023-09-28 438107 433129 100697 98161 161109 165275 171056 170058 104080 101578 125378 124612 152378 153171 472123 504814 1248668 1231320 468602 490500 142610 124353 145313 146860 170421 167065 157868 160654 100536 103553 325520 288486 824905 834561 236310 235659 310273 314225 372131 366128 376355 374181 380954 384192 354198 390606 848671 892400 608194 511352 337726 330737 387725 384781 396899 402222 396853 400114 437779 439225 764812 792485 41.25 67.5 2
13:39:07 2023-09-28 436288 435470 100693 98132 160633 165656 170548 170127 101635 101929 125396 124990 152272 153700 472827 510131 1250647 1233378 469251 491194 138873 123947 145279 146860 170539 167062 157868 160689 100536 103625 322805 290155 827080 838118 237776 234967 311215 313463 374070 362521 373757 377036 379853 385337 349639 387479 850407 883217 615509 518102 336663 330737 385599 385940 395400 399479 395261 399941 441223 438751 755210 795556 41.25 67.5 2
13:39:08 2023-09-28 440388 436507 100800 98332 161366 165806 171125 170633 104147 101859 125413 124990 152902 153666 473532 510956 1249760 1225716 469917 492694 142480 124270 145313 147304 170574 167636 158089 161018 100536 103835 325283 291981 823091 840675 236274 234967 311942 312767 374404 364191 376025 376268 382146 387939 351222 390773 851084 886155 606765 510447 336244 332333 386627 384442 395400 403110 395854 396497 438661 438357 761026 796687 41.25 67.5 2
13:39:09 2023-09-28 436775 435120 101003 98425 161371 166339 171429 171176 104113 103987 125378 125435 152796 154342 474275 505080 1254347 1242838 470584 492694 140114 123947 145786 147304 171151 167100 160632 160801 100881 103730 322582 288414 832224 833970 237776 234535 312218 314712 372131 364738 374085 377567 380990 385760 351758 387443 847968 894849 606765 516599 337493 329702 387648 383058 395109 398884 394669 401757 436722 440894 758581 793190 41.25 67.5 2
13:39:10 2023-09-28 439056 435440 100791 98496 161113 166607 171416 171211 104180 101859 125623 125023 153008 154196 475362 509483 1262597 1240645 469251 492694 140434 124151 145989 147304 171661 167639 160632 160983 100881 102568 323984 291278 832081 837196 238697 234104 312454 313576 375286 365179 373866 376291 378650 386088 351830 387407 851722 899836 614059 515901 335410 331776 386794 382916 395737 400990 396448 400913 436003 439440 755219 792627 41.25 67.5 2
13:39:11 2023-09-28 439984 443872 100858 98476 161663 166339 171909 171176 104113 101859 125646 125023 153255 154162 476776 507949 1241490 1231044 477957 494090 139072 124356 145709 147681 171474 167674 160632 161088 100881 103835 323749 290155 829305 838893 236640 234932 308398 314454 375194 363100 374916 375306 382131 385337 349358 387443 848412 884291 615509 515170 338719 329168 386178 385689 396617 401022 394352 400891 440458 437398 769975 795408 41.25 67.5 2
13:39:12 2023-09-28 440006 439302 100974 98537 161663 166235 171670 171176 104147 102000 125834 125056 153220 154196 476402 514058 1265014 1238879 470584 494090 139180 124356 145752 147888 171116 168180 160597 161045 100986 103902 328393 293676 825540 834561 236310 234570 311688 311783 374368 366421 373748 375306 379033 385337 351830 386790 852965 892461 623036 514437 335641 332513 383833 383023 396331 400673 395854 396425 435285 440714 756356 793263 41.25 67.5 2
13:39:13 2023-09-28 436411 436589 101137 98665 161654 166594 172063 171721 104108 104059 125658 125435 153535 154587 477114 514094 1257914 1237117 472361 491431 138942 124800 145754 147988 171116 168723 160339 158919 100915 104151 322465 293703 823958 836930 236274 234570 310273 311854 376622 365322 372883 375341 383301 387939 350445 388633 852782 896194 611053 518986 337543 331561 386079 385218 396781 400673 396742 396461 440926 440211 761601 797820 41.25 67.5 2
13:39:14 2023-09-28 441818 437813 100998 98632 162337 166910 172217 171211 104180 102140 125658 125435 153569 154231 478468 507949 1253613 1237117 476269 492887 140470 124766 146261 150033 172243 168251 160737 158380 101261 104046 326844 292431 832497 838929 235910 234769 310273 313756 372951 366709 376355 374181 379853 385760 351830 387515 850444 893772 611053 513275 337762 331238 386758 383023 394517 403110 396926 399941 435320 438134 767827 794991 41.25 67.5 2
13:39:15 2023-09-28 442352 438072 101175 98529 162214 166758 172320 171245 104180 102069 125693 125435 153569 154204 476187 512504 1255678 1237998 476944 493616 140600 124800 146296 147988 172277 168487 160961 158128 101261 104079 323749 292589 838246 842891 238191 234828 310601 313612 375286 366243 376172 374863 383067 385760 351758 387479 850480 894853 611053 513602 337726 331274 387648 383023 394374 402544 396364 399977 435320 439952 767827 793263 41.25 67.5 2
13:39:16 2023-09-28 439362 439413 101171 98669 162063 166910 172251 171790 104147 103954 125833 125762 153569 154983 476187 514022 1258808 1239762 473436 496824 140938 124800 146261 147507 172003 168723 160961 158414 101228 104046 322465 292909 834883 840080 236345 234688 310273 314268 375493 362810 373484 376470 378755 385337 347536 386173 852965 893735 612609 520650 336700 330737 385599 386519 395701 399475 396521 401518 440247 439261 759463 799524 41.25 67.5 2
13:39:17 2023-09-28 439140 440723 101209 98698 162210 166945 172251 172183 104147 104093 125693 125849 153569 155402 476894 514022 1259703 1241903 474614 498037 140594 125044 146261 147884 172174 168889 157471 159009 101441 104377 321724 293657 841211 842535 236675 234208 310966 313576 374368 363029 374048 376470 380160 386847 347536 386790 854212 891103 616959 517329 336736 331238 386450 386555 394481 398920 394669 398777 440292 438099 758996 797688 41.25 67.5 2
13:39:18 2023-09-28 444027 441007 101349 98702 162734 166910 172320 172029 104180 102000 125903 125469 154064 154626 477638 514058 1257914 1238879 477694 495116 140861 124714 146772 150102 172312 168605 159492 158700 101295 104113 326844 293644 838824 841939 235545 234570 310308 313756 375814 365358 376052 374181 378755 385238 351506 391299 853469 894553 606720 513528 337580 330594 387547 385399 394025 403110 396364 399977 434030 436477 769571 796121 41.25 67.5 2
13:39:19 2023-09-28 440699 440687 101345 98766 162214 167155 172251 172337 104147 103987 125868 125849 154034 154764 477638 518574 1258948 1240999 475967 495116 139885 125125 146022 150380 171455 171673 158940 159460 101295 104146 326844 293639 825266 840711 238427 234011 310273 312803 376658 364482 372620 375341 378755 386521 349076 387679 854817 896304 612609 517731 337212 330773 384139 385976 396961 400442 396645 396425 439982 440750 759986 797725 41.25 67.5 2
13:39:20 2023-09-28 440608 442278 101489 98871 162700 167412 173041 172303 104214 102141 125833 125883 154424 155264 477710 519847 1263567 1242801 477762 495886 140828 125212 146703 150589 172243 169434 161031 159460 101295 104435 327111 296607 828584 842292 238191 234688 311073 311676 376179 366829 373265 375426 381069 387939 350661 387790 857282 901265 614059 519208 337414 332747 384103 383902 396889 401093 396926 396353 435967 439081 761063 797561 41.25 67.5 2
13:39:21 2023-09-28 445899 442070 101493 98838 162734 167412 173196 172716 104180 102141 125991 125849 154561 155229 477710 513790 1257021 1239163 478408 495429 141055 124972 147114 150311 173102 168960 158393 158919 101855 104257 324453 291739 839239 846124 237518 234208 309298 315089 373248 363900 375181 375006 380954 384677 350311 387443 851685 895670 616959 515901 337689 331189 387993 384172 393891 401904 396705 400927 439225 436299 768807 797142 41.25 67.5 2
13:39:22 2023-09-28 446530 442075 101523 98838 162994 167448 173076 172595 104214 102000 125938 125815 154527 154764 481881 516016 1259703 1240962 479206 495670 141836 125044 147658 148541 173792 169126 159084 159072 101823 104449 324693 292736 863377 846124 237350 234174 310237 316510 375286 364703 375713 374181 378720 384677 351806 387371 852965 897574 611053 515170 337762 331153 386758 382987 394481 402508 395802 398740 437510 438063 769068 797254 41.25 67.5 2
13:39:23 2023-09-28 441854 445751 101523 99242 162730 167682 173076 172852 104219 104165 125903 126110 154424 155623 481164 519307 1261665 1242764 476710 495959 140634 125212 146908 150555 172792 171949 158250 159427 101784 104468 327797 294509 839409 843729 236074 233813 310273 313823 376622 363865 372321 375341 378685 385337 349815 388596 856416 893026 612609 521057 336518 331095 386270 386956 394338 398707 396926 398704 440566 439655 760740 802155 41.25 67.5 2
13:39:24 2023-09-28 443003 442102 101557 98702 163251 167412 173939 172801 101677 102071 126149 125642 155060 154764 481917 518283 1261494 1244607 477616 495923 141055 125212 147114 150589 173067 171949 158393 159460 101784 104324 328631 294509 833298 843729 236847 234208 309767 313433 374368 367525 374916 373585 378720 385760 350409 386754 851685 898558 608194 515170 337726 331511 385635 382414 395109 402508 395802 398740 434718 438751 769104 796687 41.25 67.5 2
13:39:25 2023-09-28 447863 442147 101519 98867 163099 167682 173352 172337 104214 102000 125973 125849 154811 154798 482635 514094 1259703 1241918 479804 495959 141741 124972 147766 150311 173775 168960 158898 158919 101993 104523 327797 293053 849552 848417 237518 234326 312218 314054 375286 364631 375869 376268 381680 383348 348407 387335 851648 894853 621565 515901 338117 330451 387921 384136 393302 401307 395545 400717 435967 435147 768919 797820 41.25 67.5 2
13:39:26 2023-09-28 440274 444653 101567 98895 163108 167799 173352 172887 104247 104059 125938 126177 154561 155623 482976 523000 1266261 1246416 479124 499894 140600 125539 146330 150903 172277 172176 157822 160003 101295 104714 330961 296818 825645 842535 237350 233453 311298 311783 376658 365358 372883 374181 378120 385337 349358 387092 857890 898887 612609 517329 337212 331740 383295 384172 396889 400076 395228 399054 439289 439771 766625 801233 41.25 67.5 2
13:39:27 2023-09-28 441926 445683 101523 98904 163255 167917 173352 173162 104214 104059 126149 126177 154952 155766 483354 522227 1274595 1249080 477054 499993 141802 125664 147729 148956 173792 169673 158865 159868 101857 104801 326844 296186 838515 843729 237350 233093 311688 312512 376351 367296 373447 374181 379033 384677 349352 387568 857618 901503 611159 518102 333753 332783 386178 383023 395980 400673 395261 396461 434065 439655 759659 796559 41.25 67.5 2
13:39:28 2023-09-28 445853 445901 101763 98900 163775 167682 174495 172887 104247 104093 126149 126264 155060 156014 484833 520651 1253384 1239237 483258 501541 141055 125659 147251 151113 172826 172332 158393 160539 101818 104714 329036 296818 829318 847936 236179 234208 309767 312512 376658 365030 374048 372728 379592 385337 347501 388321 855938 894738 615509 516193 338609 331095 384878 386340 394929 402329 394146 396389 438567 438063 772491 800026 41.25 67.5 2
13:39:29 2023-09-28 448173 446168 101527 99346 163255 168388 173352 174443 101784 104270 125938 126749 154561 156668 484454 518574 1270637 1255715 481169 499542 141587 125539 147318 150868 173810 171864 158932 159494 101993 104647 326582 294509 839985 843729 235510 234011 308398 313756 375230 365286 371759 375042 380421 385489 348269 386273 854212 904805 615680 519672 338719 329738 387339 384784 396925 398884 394329 399658 436615 440095 767229 797124 41.25 67.5 2
13:39:30 2023-09-28 441850 444293 101872 98900 163665 167917 174217 173146 101645 103987 126219 126177 155526 155766 486282 521037 1266261 1251184 483258 501419 141913 125838 147385 148956 173810 172453 158932 160225 101993 104680 324663 295420 837410 848417 236847 234000 311996 313825 374261 367123 373565 375736 381949 385653 350817 387679 854138 899558 611053 515901 337580 331059 386722 382987 395737 403110 394911 398595 436457 438751 770231 797820 41.25 67.5 2
13:39:31 2023-09-28 449776 445300 101561 99408 163285 171315 173386 173871 104252 104198 126096 126918 155060 156524 486245 522227 1267160 1245458 478033 501064 141545 125659 147629 150903 173810 170365 159185 159970 101993 104680 330961 295976 839248 849810 235545 233059 310237 312767 375194 363100 371469 375869 379033 385489 345414 386544 857890 897120 620094 519709 336700 330737 385635 387136 396705 398849 396364 400798 439005 436370 762796 801421 41.25 67.4 2
13:39:32 2023-09-28 445127 445649 101901 98965 163691 168388 174217 173508 101645 104093 123088 126506 155595 156271 487316 527664 1269071 1248446 477616 502620 141869 125906 147867 147208 173982 172795 159372 160413 102174 102288 329036 298299 836913 847325 237182 233418 311724 311783 377419 367382 373447 374181 379033 383889 349603 387019 857669 902851 621565 517731 336462 332819 384409 383023 396331 400673 396926 396317 434065 439440 762796 800063 41.25 67.5 2
13:39:33 2023-09-28 449881 445649 102034 98961 163813 168388 174252 173750 104204 104093 126219 126506 155595 156305 484874 518352 1254347 1245530 485387 501810 141545 125954 147629 151183 173689 172489 159185 160515 102172 104714 333159 296186 841902 852293 236680 233813 308327 313279 376322 363900 374048 373621 379853 384192 346420 387421 855938 894738 615509 517402 339162 329595 385491 386376 394374 400495 393200 396461 437737 436798 774759 802300 41.25 67.5 2
13:39:34 2023-09-28 449776 448545 102113 98928 164603 167917 175053 173627 101920 102040 123400 126237 155960 155806 488664 527519 1261420 1238730 484555 504388 141545 126074 147732 151148 173966 170629 159228 161019 102205 104748 329998 296483 834385 854033 234851 233093 310273 311783 376057 365286 374879 372728 378767 384157 347221 387642 857890 893359 614059 515170 336700 332279 384445 385326 394517 403110 395802 396353 436651 436477 769104 801840 41.25 67.5 2
13:39:35 2023-09-28 455277 447639 101910 99412 163844 171280 174495 174027 104247 104126 126219 126715 155595 156558 485823 519153 1269071 1257692 486112 503231 141745 125867 148597 149234 174365 172524 159473 160481 102310 104714 328751 295189 840690 848454 236847 234000 310932 313356 377419 366278 371614 375736 382256 384498 347323 384900 854780 906728 620094 517365 338646 329452 387619 384748 396961 401272 393720 398632 435967 438853 771906 798930 41.25 67.5 2
13:39:36 2023-09-28 450868 450668 101835 99541 163551 171582 173940 174304 104180 104198 126184 126749 155497 156812 487662 523072 1269864 1246416 478114 500333 141978 125867 147523 150972 173653 172489 159304 160404 102310 104782 328751 295335 839229 850485 237585 232019 310020 311890 374404 363100 372920 375869 379033 385218 345343 386544 857890 895033 612609 520849 336700 331238 385635 386555 393891 399213 396364 400228 441113 437382 764463 802299 41.25 67.5 2
13:39:37 2023-09-28 447200 450349 102034 99578 163874 171582 174530 174304 101645 104198 126289 126479 155595 156777 486237 527290 1271811 1251184 481785 504548 142065 126288 147832 147512 174347 172938 159439 160926 102350 102411 329036 299577 844143 847742 236680 232088 311180 311345 375843 367123 372847 374146 378997 383051 347536 385120 857084 905446 617151 518133 336462 332783 384409 383023 396007 400076 396083 395130 441924 438751 762756 802174 41.25 67.5 2
13:39:38 2023-09-28 452223 448372 102047 99412 163844 171400 174530 174027 104247 104126 126147 126506 155595 156558 486616 521054 1257914 1248192 486002 501814 141774 126108 148007 151252 174400 172560 159473 160549 102310 102189 333279 295543 840256 852897 236179 233093 309761 312803 376093 363936 373484 373883 378755 385760 345379 386835 856547 894738 605336 519577 338869 329328 386034 386376 394025 400495 392089 398942 437737 436762 774833 802300 41.25 67.5 2
13:39:39 2023-09-28 451948 449817 102192 98970 164748 168211 175088 173749 101920 102040 123552 126358 155900 156058 490438 530282 1265088 1240608 486728 505732 141970 126108 148042 151252 174521 169121 159405 161028 102385 104815 330961 297464 836373 856531 234851 232053 310237 311310 375529 364482 374048 371945 379033 385760 346141 386544 857890 892056 614059 514474 336462 331776 384445 384784 394517 402508 395802 395723 435143 435254 768560 802446 41.25 67.4 2
13:39:40 2023-09-28 448186 449092 102047 99404 164365 171346 174565 174461 104247 104093 123064 126715 156029 156812 486724 521456 1270909 1259554 487602 501073 142016 126074 148597 149687 174556 172802 159405 160883 102452 104748 331923 295408 841637 850941 236107 234679 311114 313136 374261 367153 371651 374939 381141 384462 347358 383994 855189 906728 621565 516599 338370 329631 386722 383938 396889 401307 393163 396281 434065 437162 773819 797762 41.25 67.5 2
13:39:41 2023-09-28 453332 449712 102047 99574 163848 171626 174530 174652 104214 104270 126254 126782 155595 157607 486652 526919 1271811 1249370 481105 502681 141808 126108 148145 151287 174400 172873 159507 161180 102381 104815 328751 296483 846106 852293 236179 231984 309298 311854 376658 363645 369632 374217 379033 385760 344824 384214 857282 901265 609709 521181 337153 330701 384950 386483 396259 398849 394645 399017 440489 437705 767266 802299 41.25 67.5 2
13:39:42 2023-09-28 448825 450354 102113 99582 163848 171520 174896 174426 101746 104131 123064 126681 156246 156777 486652 528846 1280039 1252036 479804 505981 142723 126255 148556 147512 175341 168508 160392 160892 102526 102352 331923 297875 847543 850375 236179 233361 310237 313600 376084 366386 372811 375234 377823 382309 349319 384884 857084 906528 612609 518060 333717 332243 385256 382951 395665 400040 396926 395687 436149 436798 761063 802263 41.25 67.5 2
13:39:43 2023-09-28 450868 451628 102184 99512 164330 171555 175053 174568 101752 104237 123234 126715 156246 156812 490205 525223 1261494 1249970 485511 501814 142305 126074 147935 149582 174521 172959 159507 160994 102452 104927 329704 295435 846033 855318 234851 232019 307396 313168 375458 363100 372920 373585 378650 385218 346709 386213 855938 894369 608194 519577 336554 329296 387777 385182 395494 400460 393830 399304 437652 434034 773587 801235 41.25 67.5 2
13:39:44 2023-09-28 452149 450309 102184 99472 164511 168624 174948 174147 101836 102357 123400 126829 156395 157070 489332 530245 1261420 1249523 488877 506450 141970 126457 147973 151498 174487 169810 159847 161509 102276 102368 330961 297428 838747 856531 234851 233059 310419 311274 376057 364156 372321 374144 379033 385760 345308 385340 856674 896304 614059 516633 338929 330701 384409 385326 393891 401236 392198 398103 436615 436420 774759 804157 41.25 67.5 2
13:39:45 2023-09-28 453463 451089 102220 99784 163993 171987 174216 175175 104214 104448 126219 127134 156029 157830 489514 523036 1278221 1265014 486039 504045 142332 126074 148419 151358 175079 172923 160349 161028 102594 104888 329704 296412 847073 852150 236477 234679 310309 313064 374226 365144 369416 376268 381105 383312 348331 383994 857890 906728 614059 522399 337507 329435 387575 383831 394168 397626 393977 398595 436856 436079 768361 800026 41.25 67.5 2
13:39:46 2023-09-28 454773 451948 102192 99545 164743 171760 175088 174582 101714 104059 123149 126681 156603 157140 491433 530000 1270767 1242801 482539 504828 142305 126491 147935 149896 175044 172995 160204 161251 102524 104960 330180 297104 841695 857748 234851 233361 310237 313007 374404 364191 374048 373549 377787 384641 345343 387367 857048 897144 615341 516633 333681 331740 384985 384172 392092 400954 396083 398980 438098 437315 770445 802262 41.25 67.5 2
13:39:47 2023-09-28 449772 451125 102192 99549 164365 171831 175053 175018 104214 104237 126289 126715 156494 157546 490971 527254 1272750 1253893 483258 507257 142305 126706 147900 150140 174347 170031 159372 162278 102208 102534 327655 300508 835745 853362 234851 236483 308363 310838 376622 365179 369560 373549 378767 385760 345343 382873 857084 901503 612609 521218 336663 330665 383223 384208 395701 398849 394572 397823 435320 438063 767827 802483 41.25 67.5 2
13:39:48 2023-09-28 457503 451161 102184 99541 164867 171831 175613 174582 101937 104093 123234 126715 158995 157180 491702 523036 1269591 1252036 488110 504792 142305 126108 147974 149932 175079 173080 160204 161285 102594 104888 332885 296268 850858 856531 234851 236816 307360 312767 376358 363610 372847 373026 378650 384641 346365 385978 858378 894443 606765 519577 337030 329061 387777 385254 395214 400460 393237 398595 436580 434034 773082 802410 41.25 67.5 2
13:39:49 2023-09-28 450940 450769 102467 99338 165427 171236 176210 174304 102059 102040 123856 126445 156901 156528 493021 531869 1266890 1245345 490304 504756 142396 126525 148249 147715 175079 169962 160358 161543 102523 102479 333213 300102 841950 857748 234190 231950 309298 310802 376057 364156 372321 373616 378694 385218 344306 384758 857890 897573 621565 516633 336336 330737 383259 384748 393855 401307 393383 396867 435285 436156 773624 804802 41.25 67.5 2
13:39:50 2023-09-28 453620 453713 102297 99748 164252 171902 175193 175175 104247 104198 123149 127134 158774 157830 492434 526103 1279130 1266816 489024 504864 142464 126108 148733 147614 175481 173030 160460 161285 102594 104994 329704 296901 844731 853362 234706 234349 309725 312588 374226 364887 369416 375204 378889 383277 347838 382259 857890 901474 615680 522806 337434 329026 387303 384100 395037 397662 392235 396317 436766 436762 769421 801198 41.25 67.4 2
13:39:51 2023-09-28 452035 454271 102433 99655 165514 169216 176281 174809 101772 102141 123315 126681 159030 156812 493756 528403 1272676 1259296 490415 504792 142464 126457 148733 151567 175516 172980 160494 161543 102594 104989 333279 297428 845129 855318 234685 236483 308327 311783 373283 366709 373447 374144 378997 382917 346420 384758 857890 901503 615509 516633 336938 329738 386142 382379 394204 401307 393419 396353 433111 436114 774796 801235 41.25 67.5 2
13:39:52 2023-09-28 450832 453563 102188 99578 164867 172139 175333 175175 104170 104093 123097 127134 156637 157973 492507 530373 1275500 1255715 485424 507308 142492 126916 148005 148858 174452 170301 160247 162258 102526 102689 334913 300842 837619 852750 234851 233197 308327 309860 377419 365179 369524 372954 377859 384677 345066 382259 858334 902815 618622 520813 336152 330737 383223 383058 395351 398849 393977 396830 437665 436834 768919 804802 41.25 67.5 2
13:39:53 2023-09-28 461259 454358 102184 99578 164901 172058 175648 175175 101740 104093 123197 126749 159030 157575 493902 526103 1267200 1253893 491038 504936 142037 126700 148629 147715 175359 169594 160460 161577 102808 102438 336495 299411 844303 858338 234851 231950 308561 312731 377419 363065 372321 373026 379033 383526 345876 386630 857767 898558 611053 519577 337305 328298 389661 385760 394654 399862 392053 396425 435071 435205 774796 802446 41.25 67.5 2
13:39:54 2023-09-28 456011 454675 102476 99379 165697 171796 176615 174704 102256 102040 124127 126445 157339 156707 494879 531941 1267012 1247741 492511 508437 142430 126822 148680 147715 175359 170233 160392 161914 102594 102464 330961 301024 840701 861410 234190 236483 308398 309896 375458 364191 371759 373088 377557 383562 343308 383019 857890 897282 612609 516633 336425 330112 383259 384208 393266 401307 393105 396830 433746 434034 774210 805946 41.25 67.5 2
13:39:55 2023-09-28 450904 453180 102117 99791 164901 172178 175613 175175 104137 104198 123197 127134 159030 157865 493939 528410 1279130 1267718 491461 504972 142704 126525 149221 147715 175639 169526 160494 161431 102594 104955 331923 299509 847401 853362 234634 234019 309980 313341 374190 364852 369380 374144 378853 382703 347346 381377 857890 910551 623319 522806 337030 330370 386722 383866 395387 396514 391630 399943 436766 436079 769068 804054 41.25 67.5 2
13:39:56 2023-09-28 450832 456248 102262 99997 165142 167901 175473 175806 101709 104309 123267 127453 156682 158121 495229 529158 1280039 1266816 491112 509229 142995 126700 148419 147817 175885 170233 160494 161543 102808 104917 333848 297140 848019 853362 234685 231950 307396 311818 373772 364738 369488 371910 379033 381773 343308 380715 857890 910477 612609 521255 337726 329204 385599 383058 395413 398849 391608 396317 436149 436762 773624 803921 41.25 67.4 2
13:39:57 2023-09-28 459594 453852 102184 99886 164752 172249 175368 175981 104324 104270 123234 127134 158809 157865 493939 531977 1276406 1252074 484285 508329 143094 126740 148729 150175 175815 170031 160426 161846 102879 102561 330180 298784 846121 857748 234851 232543 310419 311274 374368 365010 369524 373549 377823 382344 344901 384611 859586 894664 621565 521218 336637 329738 384985 385055 391470 396514 394608 397491 435320 432820 765539 805946 41.25 67.4 2
13:39:58 2023-09-28 455204 455001 102400 99582 165431 171867 176245 175175 101740 104059 123847 126715 159320 157320 495413 530409 1275500 1259296 489024 509015 142993 126142 149603 151356 176483 172944 161007 161543 102808 102400 336128 297572 856081 857089 234685 233034 308363 311528 372060 364227 372883 374144 377859 380065 344341 384774 858192 901609 609624 518471 336280 329595 387159 384854 394654 400495 392922 396353 432939 433427 776618 801840 41.25 67.5 2
13:39:59 2023-09-28 465360 454272 102192 99703 165427 171937 175929 175420 101729 102253 123670 127107 156901 157725 496005 532162 1266460 1253538 493100 509156 142464 126944 148768 147919 175394 170504 160905 162320 102736 102432 332885 300102 844050 860187 234851 236483 306502 310873 375493 363638 371759 373616 379033 383526 345388 383019 857618 896304 621565 518133 337726 327715 385599 385326 392127 398849 391019 396317 435967 433497 778178 804802 41.25 67.5 2
13:40:00 2023-09-28 456305 454526 102192 99719 165281 171937 176210 175298 104204 104131 123367 126749 159133 157865 495376 531603 1287480 1261346 483258 509374 142959 126525 149254 151462 176131 169560 161007 161543 102879 104883 330657 297392 853489 856384 234706 231839 310199 311711 375021 364596 369488 374039 378212 380723 346537 382836 858905 906728 612609 521181 336006 330737 386722 382379 393891 397697 395802 399128 433106 435126 764417 802410 41.25 67.5 2
13:40:01 2023-09-28 457139 457577 102437 100095 164992 168118 175508 176122 101682 104309 123149 127466 159169 158670 496745 528032 1281896 1268740 490571 509625 143094 126822 148696 148550 176131 170335 161047 161948 102879 105028 335156 297140 853543 854712 234685 233034 306931 311783 373808 364227 369192 372170 379033 381203 345876 380715 857048 907780 621565 523992 336425 329902 386178 383023 393579 396479 391921 396353 435534 434034 770012 802300 41.25 67.5 2
13:40:02 2023-09-28 457508 454521 102400 99890 165727 171973 176245 175140 101735 102000 123500 126715 159390 157040 496504 535634 1270909 1246416 489455 509120 142757 127004 148974 149027 175938 170572 160793 162026 102879 102625 333487 301841 844488 861954 233789 232706 308398 312048 374404 364084 372883 373088 376389 383491 345632 382727 857084 902524 620094 516633 336663 330415 383259 384172 392163 400673 391019 396267 436511 433837 774796 804802 41.25 67.5 2
13:40:03 2023-09-28 456311 455916 102334 100091 165166 172285 175929 176140 104252 104270 123197 127466 159286 158378 496856 528067 1280116 1266938 491811 509411 142827 126734 149115 147817 176131 170065 160527 161577 102808 104950 331923 299219 854425 854577 234190 233034 306931 311818 373248 364227 368932 373880 378997 381203 345876 382243 860182 910901 611053 523845 336554 328068 386342 382916 394025 396338 391426 399091 435497 435431 769649 804665 41.25 67.5 2
13:40:04 2023-09-28 457052 455912 102330 99915 165316 172320 176087 176140 101772 102567 123519 127698 157304 158494 497487 530657 1281861 1271582 488073 509192 142858 126734 148974 148382 176131 170285 161317 161958 102879 102470 336254 299147 852405 856568 234779 232053 308706 311818 373212 364191 371079 372990 378961 380633 345876 381828 857084 901474 621565 524364 335677 328440 387375 383023 395774 396444 393105 396353 433084 434141 767827 802211 41.25 67.5 2
13:40:05 2023-09-28 460246 455876 102471 99821 165882 172214 176492 175613 101746 104059 123349 126749 159390 157720 494860 536754 1278221 1249333 486149 510131 142959 126822 149254 147817 176131 170099 161007 162095 102808 102529 337457 300599 853304 862065 234670 231839 311225 311315 374226 365010 371651 374039 376546 383228 342744 384611 862060 900337 619859 517329 335919 331095 385021 383058 392426 398884 394329 396572 437329 439748 769533 805374 41.25 67.5 2
13:40:06 2023-09-28 463721 456771 102476 99790 165553 168152 176316 175964 101772 104237 123367 127167 159244 158121 497848 539417 1280079 1259480 489024 510237 142858 126944 149011 148686 176131 170641 160895 162501 102912 102555 335156 302843 849022 855805 234355 232053 309298 309391 374440 365322 369560 371910 375560 382953 343343 380715 862097 906528 618622 522171 333753 331507 382954 381878 394517 398255 392235 395705 433120 435467 768373 804802 41.25 67.5 2
13:40:07 2023-09-28 460246 459259 102471 99809 165727 172311 176210 175736 104281 104093 123467 127134 159390 158121 495630 535168 1268962 1255715 493843 510926 142790 127336 148974 149163 175955 170844 160939 162511 102879 102754 334185 302263 844885 863177 233025 232706 307861 309896 375230 364333 372438 372000 376160 382953 344901 381574 860057 892461 621565 517731 337212 328973 383259 384243 392127 398884 389807 396267 436856 433497 778178 806519 41.25 67.5 2
13:40:08 2023-09-28 463910 458228 102471 99890 165697 172320 176245 175981 101951 102391 123467 127167 159646 158342 495208 535997 1278265 1255715 488331 510926 142959 126944 149150 147919 176131 170641 161041 162095 102879 102529 330300 301097 849703 860844 234520 231890 307896 310838 374368 361978 369524 373061 376690 381203 342816 382748 860840 898209 620094 522030 333681 329150 384715 384208 390921 396479 393419 394539 434065 439438 767282 807093 41.25 67.5 2
13:40:09 2023-09-28 458677 457308 104538 99824 165963 172008 176739 175736 101894 102391 123922 127073 157779 157760 499684 532013 1279093 1262890 492938 512264 143423 126700 149743 148584 176624 170099 161420 162095 102950 102529 336615 300417 856914 861991 233317 232053 307431 310838 371835 364774 372620 373088 376725 378932 349832 381865 856442 903847 621565 518102 335677 329204 385021 381272 392163 400076 391608 394539 432294 433837 778178 803481 41.25 67.5 2
13:40:10 2023-09-28 460246 458669 102476 100094 165231 168520 176087 176386 104214 104270 123230 127466 159390 158927 495594 537222 1281024 1261346 486665 510418 142699 127398 148453 149296 175639 171100 160527 162648 102594 102748 333848 302550 838622 857674 233902 232364 309980 312257 375950 365179 369380 374144 376546 383348 345513 378321 858905 901176 612609 523992 333717 330330 383295 385055 394481 396514 393105 396793 436353 434034 768919 806519 41.25 67.4 2
13:40:11 2023-09-28 457471 458516 102614 99819 165819 168186 176510 175999 101804 104203 123349 127377 159424 158378 495594 539799 1291116 1264114 486875 511393 143585 126734 149743 147715 179060 170370 161556 161646 103022 102581 333848 300138 855101 859554 234355 230684 308112 310873 372096 364227 369596 373026 375297 378896 345632 378501 861486 901511 620094 520481 334286 330773 384445 381272 392163 397662 394050 396267 432294 432709 765033 804802 41.25 67.5 2
13:40:12 2023-09-28 459090 457979 102651 99948 166033 172008 176739 175613 104247 104021 123434 127167 159424 158413 495702 537809 1271811 1252074 490912 510023 143237 127370 150102 151126 175955 171150 161454 162511 103093 102786 337471 303561 853543 866967 233224 232053 308398 309643 374368 366563 372475 373088 374435 382076 344901 380715 860219 892497 621749 516633 335677 329738 382382 383058 392127 400040 390982 395669 436149 432820 777727 807093 41.25 67.5 2
13:40:13 2023-09-28 464752 461217 102400 100044 165427 168629 176175 176263 101772 102533 123382 127520 159501 158892 495630 537893 1280987 1259296 490415 510023 142967 126944 149743 149230 176131 170675 161264 162467 103093 102593 336128 302060 856180 861454 234154 231728 307146 310584 375194 362839 368932 372432 375525 382005 342503 378501 860570 897546 620094 523547 333645 329204 383295 384748 390886 396444 392198 396548 437383 433016 765613 807093 41.25 67.4 2
13:40:14 2023-09-28 461406 458628 102471 99890 165959 168186 176739 175981 101931 102357 123922 127161 157779 158526 500395 536194 1279965 1262890 493212 513519 143755 126788 149952 147715 179345 169560 161971 162395 103165 102561 336128 300138 859665 865738 233424 231728 307146 311310 373698 363100 371759 373616 376124 378296 344864 381828 856405 902815 615509 518102 335641 328706 384409 383224 391506 398884 391019 396830 431614 440059 777625 802446 41.25 67.4 2
13:40:15 2023-09-28 458673 459845 102476 99919 165843 168516 176492 176263 101792 104237 123467 127466 159535 158745 495738 540193 1285653 1261383 486629 511532 142993 127153 149411 148991 176501 170675 161410 162501 103022 102657 335156 303703 852524 860798 233173 231804 311335 311606 375286 365179 369380 374144 374221 380990 345767 378249 861413 906087 618622 521255 333465 330326 384950 382379 393891 396479 391608 394778 435497 434176 769068 805946 41.25 67.4 2
13:40:16 2023-09-28 459883 459526 102433 100062 165819 168419 176598 176144 101677 104165 123500 127344 159646 158634 499684 539616 1291153 1265014 487602 512154 144227 126822 149497 147919 176624 170641 161556 162095 103165 102529 336013 300599 857493 859590 234154 230613 307360 312884 373962 363900 369488 372728 375525 378596 344574 378429 860803 906454 612609 519709 332599 330473 384409 383224 392092 396514 393383 396267 432656 432855 765539 804194 41.25 67.4 2
13:40:17 2023-09-28 459548 458664 102471 99753 166033 171937 176739 175578 104247 104059 123552 127066 159681 158267 498578 539397 1272750 1251271 495316 512879 143094 127370 149445 151055 176466 171216 161274 162497 103022 102748 330703 303335 855543 867559 231902 231728 309542 308923 374333 365527 369560 369871 374400 381203 342852 382900 857084 901191 620094 516563 336425 328706 382650 383094 393465 398849 387578 395108 436149 431609 778731 806856 41.25 67.4 2
13:40:18 2023-09-28 459691 460053 102406 99882 165581 172356 176245 175981 101645 104059 123349 127134 159646 158378 495702 534687 1281970 1257692 489024 510741 143094 126977 148939 149024 176624 170641 161522 162614 103165 102657 333251 301445 854258 862065 233460 231169 309360 309896 374333 363980 368932 371910 374435 380562 341708 380715 862097 897282 620094 522806 333645 329204 384103 384172 392426 395854 392235 396267 436149 432797 768361 808241 41.25 67.5 2
13:40:19 2023-09-28 460246 459346 104572 99748 165993 172249 176739 175736 101931 102215 124056 127161 158395 157981 499648 536645 1281824 1262890 492229 513790 143689 126910 149391 147715 179310 170065 161971 162183 103486 102438 336128 298966 869492 866967 232697 231367 306467 310873 373170 362521 369596 372825 375261 377169 342816 381253 857048 902177 624507 517918 333681 328210 385256 383224 390302 398849 390430 396830 431870 433102 777073 804194 41.25 67.5 2
13:40:20 2023-09-28 458939 459841 102463 99915 165732 172249 176492 176263 104286 102458 123400 127167 159646 158634 499283 540991 1286355 1263178 486557 511532 143094 126977 148974 149130 176624 170641 161556 162614 103022 102549 333806 302336 853824 862635 232810 231083 310894 311606 374756 364923 369380 373579 373661 378791 344719 381577 862060 907854 624812 521255 336194 329631 384170 383224 393302 396514 391019 394013 432294 433427 770012 805946 41.25 67.5 2
13:40:21 2023-09-28 461295 462406 102463 100128 165249 168984 176069 176721 101740 104275 123315 127554 159390 159408 498433 532049 1287207 1273406 493733 513790 143094 126944 149461 148991 176624 170675 161556 162467 103093 102593 333251 300733 852542 858338 233060 231728 306933 309896 372950 363100 367234 372825 376690 378896 342816 378127 857084 909247 620094 524364 333753 327150 385563 381878 391781 395266 389843 396867 432939 440023 769720 804802 41.25 67.5 2
13:40:22 2023-09-28 465717 460030 102400 99886 165998 168487 176615 176263 101752 103987 123585 127344 159646 158378 498615 538603 1281933 1255715 488752 514846 143490 127336 149545 150632 176624 171115 161420 162305 103165 102645 332885 301548 853356 865738 233388 230648 306502 311056 375818 363943 368932 374144 374400 378932 340712 381413 862097 896645 614059 520813 333338 329702 383259 382718 391872 396479 392235 395705 432976 433088 768919 806964 41.25 67.5 2
13:40:23 2023-09-28 462314 464849 102471 99955 165732 168822 176492 176616 101752 104093 123264 127588 159646 158962 500061 539397 1281970 1265014 490876 512288 142728 127398 149254 149330 176008 171457 161007 163317 102879 102818 337471 304566 845267 861454 232697 230684 306789 307988 374404 363936 368081 373088 374471 381203 342852 377789 860231 902815 624812 523584 333645 328706 382686 384208 392990 395819 391019 395705 436457 431424 768361 805678 41.25 67.5 2
13:40:24 2023-09-28 465323 460066 102471 99915 165993 168254 176739 176298 101804 102357 124160 127317 160211 158605 501171 531941 1278021 1262853 496030 514920 142967 126977 149743 149127 176501 171388 161420 162614 103342 102549 337100 302060 854767 866967 232661 230648 306969 310584 373212 363980 369488 372825 376725 378967 341708 378501 857890 892497 621565 519269 333681 326727 385599 383902 392426 396514 390430 395094 433048 433016 774796 805946 41.25 67.5 2
13:40:25 2023-09-28 462353 460107 104572 99777 166791 172008 177235 175736 104324 103987 123382 127167 159716 158702 501550 541027 1276406 1251184 491606 513082 142908 126977 149848 149196 176624 171219 161410 163022 103022 102651 336128 303777 854019 866241 231973 230290 307431 308887 373248 363065 369596 372036 373279 378932 342262 378393 858941 892461 621197 518102 335238 329702 382113 382414 390957 398884 389843 393903 432759 432836 774575 808204 41.25 67.5 2
13:40:26 2023-09-28 461282 464483 102476 100013 165854 168716 176598 176686 101697 104126 123434 127588 159681 158680 501404 536718 1281970 1270619 497243 514920 143027 127011 149691 149024 178934 170675 161444 162648 103165 102678 337100 302629 856202 862065 231775 231403 306969 309860 372915 364738 367787 369871 375596 378896 342888 376920 856442 909284 624812 522806 335677 327220 384409 382414 393302 396131 387542 396548 432976 432634 774833 805946 41.25 67.5 2
13:40:27 2023-09-28 468096 459701 102400 100266 165998 168822 176368 176633 104214 104165 123382 127588 159604 158927 500061 537809 1284740 1261309 486629 515211 143596 127160 150268 151246 176624 171115 161488 163032 103165 102818 336128 303146 869325 864511 232825 230648 306467 311129 374226 363541 367269 373616 374435 380030 340425 381663 861486 899197 620094 523992 333645 328706 383259 384208 391872 395266 391921 395388 436149 432407 767827 806870 41.25 67.5 2
13:40:28 2023-09-28 461282 462778 102463 99915 165998 168788 176615 176598 104291 103987 123434 127487 159681 158962 501586 541135 1285653 1264323 492338 513082 142728 127820 148976 149742 176131 171626 161041 163431 103022 102818 336128 304566 845567 862635 232009 230613 308706 308023 374404 363100 367269 373088 374435 381203 341744 376956 860840 904805 626305 524364 333645 328440 383259 384172 394654 395266 390430 395425 436240 439986 768919 807803 41.25 67.5 2
13:40:29 2023-09-28 465359 460143 102476 99940 166028 168487 176739 176298 101804 102040 123756 127283 160246 158751 502187 535779 1279965 1264692 493587 512649 143423 127276 149638 148991 179095 171115 161868 162648 103165 102862 335773 301524 857276 868732 231973 230648 306933 310873 372096 363980 369488 372036 376690 378296 340712 378501 857282 900193 621565 518133 335715 327450 385599 382414 391872 396550 389807 393984 432402 432609 774796 804802 41.25 67.4 2
13:40:30 2023-09-28 463282 460179 102471 100017 166024 168254 176739 176263 104214 103987 123500 127167 159904 158781 502419 541099 1272787 1253930 495316 513842 143027 127398 149638 149263 176501 171219 161590 162682 103022 102684 335156 304566 852250 868732 231216 230290 307396 307988 373212 362556 369560 369871 372720 378932 341708 378091 857121 897618 618622 517955 333717 329204 383356 382683 390957 398884 390173 393624 432845 432836 779248 807056 41.25 67.5 2
13:40:31 2023-09-28 463519 463782 102609 100124 165789 169256 176598 176757 104257 102458 123400 127588 159681 159561 501258 536718 1283574 1272501 497243 513444 143027 127011 149743 149602 179095 170947 161590 162909 103165 102651 337100 302843 852813 862065 231612 231367 306969 309426 372096 364156 367234 369871 375560 378331 342226 375789 857084 909926 621826 524364 335641 326727 384139 381842 392127 394989 387506 395705 432393 433781 773661 805374 41.25 67.5 2
13:40:32 2023-09-28 463668 463823 104572 99919 166527 168633 176739 176263 101685 103915 123837 127167 160008 158413 502333 537134 1281061 1263215 493806 513082 143689 126977 150057 148021 179130 170641 161849 162354 103308 102561 336374 301097 863461 866241 231612 230290 306969 309931 373170 363466 369488 372036 374435 376607 340461 382243 860219 903958 614059 519577 333501 329866 385185 383151 392426 397520 387434 396267 430107 431798 777073 804654 41.25 67.5 2
13:40:33 2023-09-28 461097 463759 102467 99991 166033 168487 176563 176598 104180 103949 123349 127377 159681 158892 501586 544233 1291190 1265014 486593 513842 143457 126977 149743 148786 179095 170675 161624 162648 103165 102581 336128 302623 860601 862022 231576 229183 307396 308923 373170 363136 368377 372825 372127 376642 342816 376920 861486 907793 627798 520849 332599 329702 383356 382682 392092 395889 391019 392972 430437 439438 767282 806964 41.25 67.5 2
13:40:34 2023-09-28 465396 459814 102476 99919 166028 168487 176492 176638 101772 102074 123889 127317 160169 158786 502579 539911 1273481 1259258 499550 513842 142993 127752 149325 149776 176519 171661 161264 163135 103022 102748 340744 304566 849357 866205 230892 231205 306969 309908 374368 362013 368412 369835 374435 380065 341479 377789 855800 892461 621565 519709 335677 326656 382650 383023 392426 396444 387125 395072 433066 433016 781505 807093 41.25 67.5 2
13:40:35 2023-09-28 465250 463431 102471 99890 166532 168637 176739 176509 101709 102000 123652 127100 159938 158599 503523 541063 1281970 1255678 486593 513444 142993 127242 149463 149230 176624 171184 161556 162648 103486 102678 343482 303703 855688 866168 231973 229183 306969 308887 372096 363466 368377 373880 373243 378296 339648 378465 862060 897574 616959 519232 332293 328671 384442 381842 391319 395854 391630 394182 432579 431403 771071 807019 41.25 67.5 2
13:40:36 2023-09-28 461549 465136 102752 99886 166706 168419 177448 176069 101709 102106 123804 127134 157999 158610 504544 538946 1281669 1265014 495170 513806 143888 126944 150057 149130 179471 170675 162073 162354 103165 102657 340137 302843 862247 866967 231180 229897 306969 308887 372643 362775 369488 369871 373803 376012 342226 378321 857890 902815 625978 516563 333609 327379 383223 382142 392426 397626 387506 394475 428676 432716 778731 802446 41.25 67.5 2
13:40:37 2023-09-28 467179 463113 102467 99984 165993 168516 176739 176509 101772 102071 123552 127344 159938 158892 503793 539361 1271774 1259296 499306 513842 142993 127364 149480 149709 176377 171457 161522 163396 103093 102888 343114 305432 849539 867431 230068 230254 306969 309848 373212 364494 368045 369466 372946 378932 340425 379927 857669 898662 612609 520317 335460 327273 384406 385399 392982 396338 387434 393807 432976 433016 779950 807019 41.25 67.5 2
13:40:38 2023-09-28 464912 465071 102321 100300 165697 169593 176474 180197 104080 104309 123230 127853 159681 159926 503081 537893 1287480 1274313 496686 513842 143423 127364 149743 149296 179275 171184 161590 162874 103165 102754 339530 302550 854508 862065 231216 230416 306933 310804 373962 362521 369014 369871 375525 377433 341432 378154 860330 909762 621565 524364 333681 325707 384103 383224 391470 394057 387470 395669 431609 433016 771906 805813 41.25 67.5 2
13:40:39 2023-09-28 465177 461484 102618 99890 166527 168520 177058 176038 101868 102006 124313 126998 155960 158494 503647 545956 1285514 1257119 492861 513842 144399 127513 150072 149296 177049 171592 161556 163101 103165 102748 336128 304640 856045 869963 231541 229148 308706 310603 372060 362485 369560 372825 372127 378296 341996 378357 859549 896304 618409 518102 332329 328706 383898 381807 391872 397662 390394 392936 432258 431762 772527 807093 41.25 67.5 2
13:40:40 2023-09-28 465359 465067 102471 100262 165959 169056 176739 176757 104291 104093 123349 127588 159904 159444 505062 541099 1285653 1265914 493806 513914 142967 127574 149430 149742 176501 171764 161298 163545 103199 102818 338840 306158 844018 864511 231216 229183 306969 309410 373772 363065 366940 372000 373243 379994 341192 377886 859549 904805 624812 523955 333103 327414 383356 383023 392092 394919 391583 392958 432687 432836 769938 808204 41.25 67.5 2
13:40:41 2023-09-28 467596 465140 102579 100095 166322 168954 177164 176633 101613 102147 123500 127134 155819 158751 504150 538274 1275952 1263178 499550 513842 142993 127398 149603 149096 179024 171457 161556 163135 103165 102748 336128 303703 851954 868695 231216 230577 306501 308923 373212 363980 368081 369871 374435 378861 339612 377221 857890 897393 620094 519636 333681 325672 384409 382718 391872 395854 387161 395705 432939 431422 779285 806519 41.25 67.5 2
13:40:42 2023-09-28 466501 464565 104674 99882 166558 172311 177235 175981 101836 101929 123718 127134 160008 158342 504544 544233 1281698 1257504 490839 513914 143457 127574 149915 149263 179060 171491 161590 163135 103165 102748 336128 306190 854781 869963 231739 228792 306969 307953 372914 362953 369488 373088 372091 377697 340150 381931 862704 898669 615509 519577 333811 328298 384406 384310 390933 396303 390358 392621 431578 430138 771659 806982 41.25 67.5 2
13:40:43 2023-09-28 461369 464743 104538 99890 166760 169811 177412 176263 101613 101859 123652 127134 159938 158745 504581 539397 1281933 1265014 496759 513878 143562 127276 150058 148786 179471 171065 162039 162614 103165 102716 339434 304208 865393 866168 230462 229218 306969 310109 372643 363065 369452 369799 373243 375452 341744 377185 857890 906528 620094 516563 333338 326692 382650 382142 389755 397626 387470 394160 427756 433255 779285 805813 41.25 67.5 2
13:40:44 2023-09-28 465396 465941 102405 100228 165989 171056 176527 176298 101752 102357 123670 127629 160280 159673 504040 545532 1287346 1266498 493623 513914 142925 127608 149219 149742 176519 171695 161230 163396 102879 102959 338840 306084 854932 864511 231180 229183 306969 309653 373212 363065 366131 369871 372198 378896 340904 377350 860803 902492 623319 523955 332599 327948 383356 382987 391816 394092 387542 392103 434923 433016 770012 808241 41.25 67.5 2
13:40:45 2023-09-28 459917 465396 104538 100061 165706 168822 176457 176757 104180 104059 123585 127466 159938 158927 504617 545038 1297662 1268740 489419 513950 143789 126977 150162 149094 179415 171065 162367 162648 103308 102581 338072 302843 879367 865738 231739 228083 306861 308887 372906 362775 367269 373088 372685 377112 340676 378459 862060 906647 626305 521218 333538 328706 382686 382142 390612 395266 390764 395413 431321 432764 765428 804654 41.25 67.5 2
13:40:46 2023-09-28 465904 465368 102760 100099 166857 168453 177732 176228 104252 102071 124018 127344 158442 158539 506050 546194 1278221 1256768 499624 516857 143423 127574 149743 149296 177049 171764 161556 163431 103022 102959 339773 305866 854496 871232 229069 229218 306969 309410 373212 363980 367787 369206 371866 378596 339648 376053 857890 900267 613733 517365 333681 327150 383085 381878 392149 396444 385115 392066 432903 431762 778435 807093 41.25 67.5 2
13:40:47 2023-09-28 469764 464188 104538 99919 166033 168822 176739 176757 104214 102282 123685 127167 160042 158962 504581 544196 1285403 1260413 491606 513950 143423 127608 149952 149609 179095 171219 162073 163396 103165 102818 342991 304566 855019 866205 231541 228792 306969 307953 372060 362953 366975 373088 372127 376607 338374 380541 862742 898809 621565 522659 334048 327573 384406 384310 390621 396943 389807 392936 432308 430441 767079 809355 41.25 67.5 2
13:40:48 2023-09-28 461099 465400 104576 99923 166795 168920 177483 176263 104319 101859 123804 127134 160042 158702 506050 539433 1281970 1265014 496056 513914 143922 126944 150162 148719 179772 170675 162627 162614 105016 102491 339651 302843 867411 869999 230462 228988 306933 309356 372117 363723 368932 369871 372685 376797 339648 377221 857048 902140 616959 516563 333302 327150 383259 381872 391319 396444 387470 393602 427738 430477 778731 804802 41.25 67.5 2
13:40:49 2023-09-28 464183 466650 102505 100090 166372 168779 177058 176616 101836 102181 123770 127418 160315 158716 505186 547317 1292711 1267569 490876 516857 143689 127398 149915 149609 177244 171730 162298 162987 103165 102748 343359 305866 864919 865738 230497 228437 308706 309410 371243 363065 366940 369871 369942 376309 340712 378371 862133 901511 621565 521255 332329 328440 382814 382142 390921 395231 387542 390887 429049 433016 769465 807093 41.25 67.5 2
13:40:50 2023-09-28 464665 465249 102476 100266 166024 169207 176739 177169 104147 104165 123467 127588 159938 159926 506050 541183 1287480 1276128 499188 517696 143457 127595 149743 149296 179380 171457 162073 163169 103165 102678 340415 304350 861794 866168 229746 229183 306933 308626 373698 363136 367234 369206 372685 376274 341996 376209 857890 907928 626305 519709 333609 325707 382113 383224 391816 396943 389325 393588 430042 433435 779211 804654 41.25 67.5 2
13:40:51 2023-09-28 469665 467375 102517 100128 165858 169525 176739 179874 104147 104059 123349 127765 155819 159384 505333 541135 1287480 1269213 495133 517660 142993 127697 149219 150016 176501 171799 161298 163693 103093 102818 337100 305432 851094 866967 230497 228827 306469 307737 373772 363980 368230 369907 372162 378331 338588 377350 859586 901503 623319 524364 332563 326692 383356 382414 392426 395270 387506 392972 432939 432407 768324 805678 41.25 67.5 2
13:40:52 2023-09-28 463609 465598 104466 100086 166532 168822 176739 176633 104147 102040 123467 127377 160008 158927 505333 544269 1294715 1268777 490493 513986 143922 127364 150162 149096 179541 170675 162107 162648 103308 102549 335773 302843 864042 864908 231216 227694 306933 308023 372117 362260 366940 372825 372127 376582 340150 377628 863733 909946 617151 521035 332392 327538 384987 381690 392426 396943 389807 393287 427738 431803 767266 805946 41.25 67.5 2
13:40:53 2023-09-28 466833 463407 104742 99574 167024 170288 177697 175736 104252 101859 123619 126749 160042 158738 506050 546616 1279171 1255715 492411 516930 143541 127364 149743 149296 179095 171491 161961 163169 103165 102645 336128 305215 853050 871232 230104 227764 306969 309410 371504 363980 368932 369871 369942 376607 339648 376089 859586 897574 620829 518102 333337 327715 383085 383224 391319 396479 387542 391476 430935 430513 774210 807093 41.25 67.5 2
13:40:54 2023-09-28 468562 466238 102471 100262 165998 169324 176739 179658 104147 104093 123315 127588 159938 159814 505691 544269 1287480 1267718 496019 517696 142925 127854 148870 149776 176377 171799 161444 164038 103022 102818 339434 306005 851477 869396 230249 228651 306933 308574 375286 364458 368156 369691 371985 378720 338588 376245 860840 902566 615680 524216 332293 326656 383356 382414 392426 395683 387506 392139 432976 431762 768919 806870 41.25 67.5 2
13:40:55 2023-09-28 469440 464456 102471 99915 166523 168671 176739 176356 104147 101859 123467 127134 160008 158927 506050 539653 1280079 1264114 498023 513950 143027 127547 149743 149263 179095 171457 162073 163135 103165 102645 338193 303703 857142 871232 229746 228437 305639 309382 373698 360911 366975 369799 373839 376344 338361 376053 857890 903167 618622 518865 332329 324954 383259 381272 390215 396556 389916 394219 431362 429550 776925 806445 41.25 67.5 2
13:40:56 2023-09-28 464844 467711 102614 100095 166357 168754 176739 176757 104214 102071 123434 127377 155894 159373 506050 541099 1296740 1271186 491808 516894 143689 127153 150057 149230 179415 171219 162142 163022 103308 102657 339044 302843 866220 865738 231018 227729 305531 308023 372643 363980 366682 372561 372162 376532 339374 377350 860840 906647 626305 522769 332392 326727 382650 381872 391872 393507 387614 393287 427738 431119 767266 804802 41.25 67.5 2
13:40:57 2023-09-28 462555 465975 102459 99915 166532 168788 180108 176263 104147 102106 123500 127167 160042 158962 504571 541063 1284414 1266975 499661 516930 143457 127608 149743 149609 179095 171457 161624 163056 103165 102748 337100 304566 855613 868732 229069 228472 306501 309848 372117 363100 367269 368651 371570 377184 340461 376752 859571 909301 626305 519577 332959 325602 384406 381690 393538 395990 386272 392103 427738 431803 779099 805946 41.25 67.5 2
13:40:58 2023-09-28 467832 465871 102501 100193 166523 169491 177199 176757 104147 104131 123349 127588 160008 160291 504216 545130 1287480 1267718 496407 516966 143145 127398 149603 149330 178810 171799 161556 163579 103165 102959 338840 307174 849091 866168 230104 228437 306933 308538 372951 362521 368230 369835 371015 377767 339135 375942 860840 904805 623319 523992 332095 325743 382544 381842 390338 395827 386889 390887 432294 433016 767980 806285 41.25 67.5 2
13:40:59 2023-09-28 467509 466195 102467 99952 166532 168822 176739 176633 104180 101859 123448 127344 160042 159408 506050 541063 1296740 1272464 492069 516966 143689 127276 150925 149296 179415 171219 162333 163810 103165 102651 337100 303409 866943 866894 230932 227997 305998 309995 372607 363943 369014 371854 372021 376725 338624 376779 859622 907817 618622 524180 332392 325707 382686 381872 391319 395827 387578 393881 427738 430477 767827 805813 41.25 67.5 2
13:41:00 2023-09-28 468111 465508 104606 99817 167028 168220 180396 176162 104147 102000 123685 127080 160042 158962 504643 549535 1280039 1255715 496092 518501 143060 127629 149743 149263 179095 171491 161624 163431 103165 102748 337100 305866 860189 873086 229033 227729 306969 307442 373698 363466 367858 369502 369871 376047 339384 377350 859622 892425 626305 513657 331556 327450 382274 382953 391319 396943 389916 390632 430186 430190 774685 808817 41.25 67.5 2
13:41:01 2023-09-28 464192 466056 102618 100013 166624 169256 176739 176757 104147 103882 123434 127377 155927 159196 504571 541027 1285653 1275839 501796 516930 143423 127398 149743 149296 179290 171491 162073 163169 103165 102748 340415 304999 871355 868081 228838 228437 305531 309410 372906 363065 366131 368096 371570 375487 340162 374770 856442 907964 624812 519709 333338 325672 383356 382412 390921 394127 385115 392103 429165 432711 774501 805946 41.25 67.5 2
13:41:02 2023-09-28 468859 467356 104572 100086 166532 168856 176739 176757 104147 102006 123500 127167 160008 158962 504607 538982 1281669 1265014 499550 516966 143457 127398 149743 149096 179095 171219 161590 163169 103165 102684 338072 304134 859434 871232 229069 227729 305209 307988 373434 362686 366682 369799 373279 377715 339657 377933 857434 899799 618622 519563 333811 327346 385532 383187 387876 396664 386308 393917 430468 428864 778837 804501 41.25 67.5 2
13:41:03 2023-09-28 466169 466195 104394 99952 166527 169071 177235 176757 104147 103882 123467 127167 160042 159665 504571 544233 1294779 1270656 492338 518099 143839 127153 149952 149263 179451 171219 162367 162682 103165 102651 339044 303703 862490 866205 230497 227024 306070 307988 370024 363980 365838 372036 371050 376268 338588 376816 859622 901511 617151 522806 331920 325743 382113 381064 391319 392888 387542 392694 427209 430513 767827 805946 41.25 67.5 2
13:41:04 2023-09-28 466833 467216 102467 99919 166462 169324 176739 176757 104224 102071 123434 127554 158220 159926 504643 540991 1287480 1276128 500758 519198 143423 127540 149743 149296 179380 171610 162073 163169 103165 102818 340415 306301 858786 871907 228822 228297 306393 308938 373133 365527 369276 367881 373957 377521 340090 375072 857890 909108 617151 520317 332527 325637 383356 381028 392426 396871 387707 391716 427787 431762 779285 805813 41.25 67.5 2
13:41:05 2023-09-28 468823 467324 102400 99915 165989 169324 176739 177258 104152 102071 123282 127520 160084 159779 507487 545517 1288396 1266816 495280 518392 143431 127717 149079 149606 176624 171799 161556 163658 103165 102748 343482 305866 855236 868659 229033 227341 306501 309142 372060 362953 367708 369763 369942 376607 337305 376172 860194 902778 621565 524364 333337 325707 383356 381807 391595 394463 389879 391775 431970 430746 769354 810545 41.25 67.5 2
13:41:06 2023-09-28 471844 468706 102798 99997 166857 169105 177483 176757 104147 102000 123500 127134 156481 158645 507487 539361 1281933 1268270 498060 518428 143457 127364 149743 149263 179380 171457 162073 163135 103308 102716 339530 303703 860986 872468 228998 227535 303816 307988 372906 360875 368752 369170 372091 376797 336516 377886 857890 897546 621565 518499 331556 324657 382686 382682 387984 394022 386272 393287 429617 427885 775512 805946 41.25 67.5 2
13:41:07 2023-09-28 469116 468010 104755 99886 167033 168520 180649 176228 104257 101972 123685 127134 156614 158962 504679 548350 1279806 1258399 496759 519198 143423 127574 149743 149130 179310 171764 162073 163396 103093 102818 343482 306301 859308 873705 229033 226989 306933 308538 373170 363711 367269 369170 370020 377148 340621 377019 861781 898136 612609 518839 333337 327273 382201 382573 390621 396943 386236 389676 429009 429800 777727 809392 41.25 67.5 2
13:41:08 2023-09-28 462404 467576 102471 100061 166381 169222 176668 176757 104152 101859 123349 127344 160119 159889 504679 541063 1285653 1273369 499540 519198 143541 127330 149743 149263 179380 171730 162073 163022 103165 102748 340415 305432 882431 871232 228838 227694 306070 309410 370024 364494 366682 367507 369907 376268 339612 376209 857890 906728 621197 517694 332023 325637 383085 378812 391595 395231 387707 391440 426213 431422 779285 804728 41.25 67.5 2
13:41:09 2023-09-28 472436 466235 102467 99886 166497 169173 177235 176757 104113 101859 123500 127134 160189 159667 504643 541027 1276406 1265014 502286 519969 143027 127663 149182 149296 179150 171764 161590 163693 103165 102818 337471 308050 855788 875014 230350 228102 306897 306261 374226 362844 368679 366776 372602 378658 337497 376209 857890 899836 626305 519577 333302 325637 381698 383224 390215 396943 386608 389676 430329 429161 780949 806833 41.25 67.5 2
13:41:10 2023-09-28 468111 468307 102330 100262 165959 169862 176492 177453 103903 104131 123249 127765 159938 160263 504607 540833 1289286 1277946 499929 518465 143477 127902 150163 149230 179345 171576 162073 163283 103165 102959 337100 305506 857356 868695 228288 227729 306070 309192 372643 361978 367708 367507 370979 376797 338624 373903 857890 909247 614209 521993 332599 324692 383356 382142 390338 396241 387210 391811 431321 432263 778067 806408 41.25 67.5 2
13:41:11 2023-09-28 480903 468136 102554 100095 166206 169760 176739 177252 104080 102071 123349 127588 155960 159938 504607 547390 1289312 1270120 496260 519601 142959 127574 149289 149709 179024 171799 161556 163658 103165 102678 342804 305649 854274 869963 229033 227183 304815 308974 372060 360875 367188 369763 369871 376572 336480 375072 860803 901430 623319 524364 332392 325672 383085 381272 390215 394160 386272 390887 431614 429161 768872 806819 41.25 67.5 2
13:41:12 2023-09-28 466348 470103 102471 99915 166523 168779 176739 176757 104080 101859 123349 127310 160042 159444 504643 545932 1298584 1270619 492375 519601 143888 127364 150162 149127 179451 171184 162592 162614 103452 102613 339044 306190 869122 868695 229711 226287 306070 308647 370024 363530 368230 369835 369836 375417 340621 375347 865237 909946 617151 520298 331920 328505 383319 380543 390933 395791 387470 390887 426432 429800 770707 805798 41.25 67.5 2
13:41:13 2023-09-28 469219 467576 104644 99821 167262 168419 180649 176104 104113 101578 123619 126749 156581 158900 504715 549158 1281896 1258399 496796 521245 143279 127364 149953 149163 179310 171730 162073 163232 103165 102748 342804 306375 864126 874945 228803 226287 306933 306694 373170 362953 367234 368651 369318 374370 337295 376245 859549 896304 626305 518102 332392 326692 381698 382142 388020 394678 386272 387448 427787 428157 773661 807093 41.25 67.5 2
13:41:14 2023-09-28 467179 467657 102480 99886 166033 168822 176739 176757 104080 102000 123349 127134 160042 159667 504643 550005 1291190 1268777 497972 520778 143490 127486 149287 149296 179310 171730 162073 163396 103165 102818 336968 307938 862067 870051 228822 227449 306861 306622 373170 364752 367822 368471 369839 377823 338552 373866 862133 906528 617151 522476 332392 326621 381159 381603 391872 395091 386000 387411 427402 430562 770194 806964 41.25 67.5 2
13:41:15 2023-09-28 468895 467612 102471 100057 166527 168788 177235 176580 104152 101859 123467 127134 160231 159408 504643 543637 1278221 1266816 502556 520005 143094 127901 148904 149330 179024 171764 161556 163693 103165 102888 340822 307100 854408 872468 227580 227729 305854 308270 373698 360875 367969 366368 369871 375977 337305 375640 857890 897282 626305 519709 332599 326654 382237 383224 388020 394463 385184 390596 430042 428627 781505 808167 41.25 67.5 2
13:41:16 2023-09-28 470341 467621 102476 99919 166411 169173 176739 176757 104080 101859 123315 127134 160042 159408 504449 545932 1287459 1264077 495762 519713 143888 127547 149321 149642 177368 171661 162230 163372 103417 102888 339434 305898 860627 871232 228998 226287 305854 308393 373097 360731 367188 369763 369613 376582 337739 376245 862097 898558 612609 523584 332156 325637 382274 382682 387912 394160 386308 389712 430508 427289 768919 806248 41.25 67.5 2
13:41:17 2023-09-28 469440 467762 102467 99882 166795 168516 177235 176263 104113 101578 123434 126749 160154 158892 504715 541099 1285653 1266816 498244 519234 143888 127276 149635 148752 179702 171184 162274 162648 103452 102567 336968 303267 866901 873705 228288 226954 305102 309848 369988 360609 368230 367543 369907 374614 339176 376752 859909 903685 618622 519577 333100 328041 384406 378632 387731 396349 387707 392066 425799 427285 777727 804654 41.25 67.5 2
13:41:18 2023-09-28 465031 468271 102334 99923 166376 169071 177199 176509 104046 101578 123164 127134 160008 159665 504679 548385 1297662 1268740 493108 520778 143888 126977 149671 148958 179631 171219 162107 162648 103165 102587 340415 305178 865839 868044 228288 225552 306070 308538 370024 362953 367188 369763 370020 374649 337568 373939 861486 906610 617151 520813 330797 326692 382237 378776 391042 394714 387470 389676 425167 429237 765613 805374 41.25 67.5 2
13:41:19 2023-09-28 467183 468677 102396 99991 166532 168822 176739 176757 104080 101859 123197 127134 160008 159814 507607 545038 1287480 1274313 501454 520778 143655 127398 149952 149263 179631 171764 162073 163431 103165 102645 343359 306737 867496 874391 229698 227201 305710 306334 369880 364458 369239 367328 372639 375560 340379 374468 857890 906528 612609 519577 333337 325146 382544 378776 391319 396943 387157 390299 427675 430441 779285 805239 41.25 67.5 2
13:41:20 2023-09-28 471584 469039 102188 99957 166033 169358 176739 177417 103936 102000 123182 127377 160008 159926 504715 548941 1289312 1268621 497891 520778 143094 127963 148800 149776 176501 171833 161556 163727 103022 102818 333806 307100 853409 868081 228288 226287 305209 306536 373698 362953 366631 368355 370020 375452 336290 373338 859586 902815 621826 524364 332156 324692 381698 382682 391042 393284 387559 389458 430078 429590 769938 809392 41.25 67.5 2
13:41:21 2023-09-28 468111 468316 102471 99919 166411 168822 176739 176509 104080 101578 123434 127100 160077 159408 508488 544269 1296616 1274313 496738 519713 144287 127547 149810 149675 177617 171626 162490 163032 103486 102818 339565 304308 869929 866241 229069 226287 304816 309120 370024 362661 367188 369835 369871 374364 337532 373976 859586 908013 621826 523955 331450 325146 383356 378848 390215 394160 386889 391476 426061 429223 767790 804802 41.25 67.5 2
13:41:22 2023-09-28 470773 468823 104576 99607 167033 168520 180396 176263 104147 101685 123685 126594 160181 158378 509115 550041 1285403 1258399 495280 520042 143490 127574 149426 149609 179345 171491 161624 163396 103165 102818 339434 306737 864320 874945 228643 226252 306501 306802 372643 360875 366940 369206 370020 376017 339657 376485 862704 894553 615509 518839 332156 325637 381931 381421 387767 396943 386272 387411 427703 426672 774371 806856 41.25 67.5 2
13:41:23 2023-09-28 466833 469048 102467 99919 166523 169256 177483 176509 104080 101859 123349 127134 160300 159444 507643 547003 1287480 1270656 501454 520005 143922 127153 150162 148752 179737 171219 162367 162682 103165 102748 342869 304256 866339 872468 229698 226322 305209 308538 369988 362953 366131 367249 369319 374052 337295 375640 857890 904165 601983 516563 331556 325146 382237 378740 388020 394057 386608 389712 427675 427921 779285 804194 41.25 67.5 2
13:41:24 2023-09-28 472795 469075 102476 99962 166532 168822 177235 179587 104080 101859 123467 127255 160112 159408 508719 545808 1276406 1265014 503697 521515 143027 127608 149743 149296 179130 171764 161624 163545 103165 102818 338453 308709 856045 876773 229373 226884 305782 306622 373434 360767 367561 365932 369911 377557 335974 373976 857084 901906 617151 519577 331556 324692 381159 382142 390215 396385 385477 387448 429112 427921 778259 808056 41.25 67.5 2
13:41:25 2023-09-28 470106 469111 102188 100094 165998 169593 176739 180042 103903 104059 123149 127765 160008 160743 507607 543965 1289286 1277946 501491 520042 143423 127364 149743 149296 179165 171491 162107 163169 103165 102862 340415 304470 866532 870615 227545 226989 305173 308538 370024 363980 367188 366368 369613 375739 337568 371651 857890 908605 620333 520849 333574 326654 382814 381064 391872 395055 385767 390632 430065 430531 778067 805872 41.25 67.5 2
13:41:26 2023-09-28 473082 469035 102471 99846 166523 168788 176739 176633 104080 101578 123467 127100 160112 159444 510000 541099 1282007 1266460 500824 519750 143719 127581 149987 149230 177492 171695 162377 163259 103486 102818 340016 305215 868720 875566 227934 226287 303035 309848 372117 360767 367708 367507 369977 375596 334494 375942 857890 897582 621197 519503 332392 324816 383356 381603 387876 394714 387432 391512 427703 426280 774796 805946 41.25 67.5 2
13:41:27 2023-09-28 468111 468530 102476 99919 166554 169085 177111 179623 104080 101789 123434 127167 160146 159702 508756 548385 1298493 1273406 494579 520042 143822 127187 150162 149230 179702 171219 162627 162987 103308 102613 341397 305215 885452 870615 228998 225552 305854 308974 370024 363711 367188 369835 370020 374088 339657 373684 864962 908997 624812 521072 331450 325637 382778 378596 390070 394607 386853 387484 425132 428859 771840 805835 41.25 67.5 2
13:41:28 2023-09-28 468634 469044 102467 99952 167033 168954 177608 176263 104080 101789 123349 127167 160181 159925 509188 550041 1280116 1257692 498483 521515 143477 127608 150058 149196 179380 171764 162073 163431 103165 102748 339434 307248 858827 874734 228288 225902 306070 306730 372117 360911 366167 368651 370020 376268 336044 376209 859586 896304 618622 516563 331957 325707 381159 381064 387948 394092 385151 387411 427738 427249 773661 805714 41.25 67.5 2
13:41:29 2023-09-28 469103 469147 102471 99923 166532 169207 176739 179497 104080 101859 123197 127344 156560 159702 509152 550113 1289286 1269716 499476 521515 143490 127608 149182 149330 179130 171764 162134 163693 103093 102818 339565 308779 859028 870669 230079 226147 305639 306298 373170 363943 365893 370238 369803 376725 337023 372212 862097 905446 624812 522623 332392 326654 379015 381064 391042 395562 387432 387339 427738 429281 770231 807093 41.25 67.5 2
13:41:30 2023-09-28 473419 469120 102476 99923 166562 168822 176739 179587 104080 101859 123434 127167 160146 159591 508756 544408 1278221 1266816 503660 522254 143541 127731 149603 149330 179130 171799 161961 163693 103165 102818 341813 306442 854544 874048 226682 226322 305209 306442 373170 360875 367188 365304 370020 374370 337630 373976 855800 892461 621749 518902 332329 326969 381159 382142 388020 395369 385184 390966 431712 427707 781505 809392 41.25 67.5 2
13:41:31 2023-09-28 472226 469035 104568 99919 166799 168822 180108 176391 104113 101578 123533 126715 160216 158927 509152 550113 1287480 1260714 497280 522034 143719 127764 149847 149709 177368 171730 162230 163555 103308 102959 339434 307611 859866 874757 227580 225587 305603 306104 372045 360875 368752 367543 370020 376053 338513 375108 859622 898678 624812 516599 331920 326924 379015 381064 388020 394092 385115 387411 427551 427585 774833 806856 41.25 67.5 2
13:41:32 2023-09-28 467449 471579 104427 99919 166683 168822 176739 179372 104080 101859 123349 127691 160112 159926 510666 547003 1289312 1275839 502948 521884 143689 127608 149461 149296 179667 171764 162142 163431 103165 102613 339565 306737 865356 873434 227421 226287 305209 306406 370024 363466 365867 366368 368803 374400 339657 373647 857706 907977 624812 519577 333100 326617 382778 378560 390970 395791 386061 387484 427072 429237 780357 804617 41.25 67.5 2
13:41:33 2023-09-28 468562 469188 102396 99919 166416 169290 180045 179623 103936 101859 123400 127377 160112 159926 511469 550077 1290237 1268777 495607 521515 143457 127608 149743 149296 179415 171645 162107 163169 103342 102748 342991 306478 873034 869384 227580 225936 306070 306694 370024 363466 366631 367543 369427 375739 336587 372475 862133 907371 621565 522806 332156 325672 379015 378848 390766 393606 387157 387339 425835 429800 770267 807093 41.25 67.5 2
13:41:34 2023-09-28 468823 468868 102184 99948 166028 169584 176739 179819 103870 101859 123064 127377 160008 160518 509152 545845 1289323 1278036 502948 521146 143655 127608 149743 149263 179380 171491 162367 163431 103165 102678 339434 307174 869108 873148 228976 226182 304566 306694 369916 363943 366708 365161 369947 374649 337023 369524 857890 907830 614209 521800 333337 324816 382544 378885 390861 394678 385514 387484 426432 429836 778731 805946 41.25 67.5 2
13:41:35 2023-09-28 475206 469192 102325 100086 166033 169358 176739 179693 103903 101859 123197 127377 160042 159926 509188 546808 1291190 1268777 498244 518974 142860 127820 149115 149742 176377 171833 161444 163727 103022 102818 339434 308050 850668 871232 227580 225587 304959 306766 371314 360875 364969 367543 370020 374370 334530 372579 858978 901539 629669 524364 331450 323750 381159 382142 387767 392145 386388 391523 431321 427743 769350 809392 41.25 67.5 2
13:41:36 2023-09-28 470172 469084 102476 99890 166532 169022 176739 176850 104046 101578 123400 127100 157037 159667 509152 552807 1298456 1274854 495023 521223 144117 127445 149810 149196 176084 171507 162490 162998 103452 102818 340415 305432 888519 871232 228058 224786 304493 308488 369880 360839 366595 369170 369695 373172 336254 372774 861413 908013 623319 521181 330512 325637 382237 378704 387984 394124 386236 387411 427072 427850 765576 805946 41.25 67.5 2
13:41:37 2023-09-28 468859 469048 102547 99817 167028 168487 180487 176263 104013 101578 123434 127134 156830 159444 510629 550113 1281933 1259480 495571 522254 143655 127574 149707 149263 179631 171730 162073 163510 103165 102818 339434 306082 862692 875248 227580 225360 305854 306730 370024 360839 368230 368615 369659 375417 338108 375347 862779 895451 621565 519208 331920 328041 381014 378668 387114 395827 387707 387339 426432 428212 776085 808241 41.25 67.5 2
13:41:38 2023-09-28 467738 469156 102476 99923 166927 169105 177235 176757 104118 101859 123382 127100 157037 159926 510397 545130 1289312 1270619 501454 522254 144255 127276 150162 148786 179737 171219 162627 163135 103165 102818 340415 304970 873295 873705 227193 225902 304923 306766 368803 360875 368230 366403 370020 373159 336245 373866 857890 903132 618622 519466 332392 326654 381698 378402 387984 395548 385111 387448 426469 427854 779285 804765 41.25 67.5 2
13:41:39 2023-09-28 473696 472918 102471 99915 166523 169169 177235 176757 104080 101578 123400 127134 156481 159667 509835 546616 1278221 1267718 504448 522254 143490 127820 148939 149330 179310 171799 161590 163658 103093 102818 340822 308779 856402 876114 228329 226147 304994 306046 372834 360623 366412 367100 369803 376268 337262 373302 857890 899085 613657 518060 333337 324816 379015 381566 387767 394714 384278 387303 427703 426659 778222 807093 41.25 67.5 2
13:41:40 2023-09-28 472399 471847 102188 100155 165963 169828 176615 180197 103836 102000 123064 127554 158290 160411 509115 545808 1290918 1279854 503944 522254 143490 127398 149426 149296 179631 171764 162333 163135 103165 102748 339565 306264 865836 868695 226876 226252 303142 306802 371850 360875 364638 366368 369319 374614 334494 371944 859719 909211 620333 525108 332392 324816 382814 378776 387695 392074 385184 390596 428886 427792 773867 805798 41.25 67.5 2
13:41:41 2023-09-28 469435 469156 104572 99711 167033 168788 180325 176320 104080 101578 123467 126715 156929 158927 510629 548120 1287309 1271936 502831 522441 144287 127227 149810 150773 176151 171473 163237 162998 103452 102748 336968 305829 870734 874945 226841 226112 305389 306766 368803 360875 367969 367882 369731 372340 335468 373903 857890 902815 618622 516563 332156 324816 381698 377567 387912 393437 386608 387411 426469 426655 779285 804765 41.25 67.5 2
13:41:42 2023-09-28 462594 471847 102725 100057 166523 169324 177111 179587 104046 101578 123197 127134 160335 159926 510629 554470 1294899 1270619 498244 522624 143490 127574 149147 149263 179471 171764 162039 163510 103165 102818 339434 308709 863281 871232 227193 225552 304565 305723 370024 363466 366040 366919 368583 374328 338899 371360 862779 905299 620333 521846 332392 327577 378763 378632 390766 393534 386608 386722 425167 427823 772057 807093 41.25 67.5 2
13:41:43 2023-09-28 472038 472584 102192 100032 166213 172526 176527 177714 104023 102145 123182 127629 158150 160714 510086 545663 1292751 1280681 503660 522254 143655 127649 149565 149808 179631 171764 162333 163396 103165 102888 343796 305866 865603 871232 226139 226094 303320 306766 370024 362953 364969 364685 370020 374315 335974 369452 857890 909247 621826 522806 332392 324816 382237 378812 391042 393606 384859 387448 425269 429125 776484 806519 41.25 67.5 2
13:41:44 2023-09-28 475520 472584 102192 99873 165989 169324 176739 179874 103870 101859 123197 127344 160300 159926 509872 548350 1290201 1266938 499661 519740 144028 127398 149497 149296 179310 171764 162107 163396 103165 103029 342804 308050 864153 874945 229373 225413 304530 306622 373133 360043 364750 367364 369984 376268 335800 372738 861405 901721 613657 524327 331450 324816 381159 382033 387566 392359 387157 387375 427876 425278 768919 806856 41.25 67.5 2
13:41:45 2023-09-28 474493 469120 102467 99780 166217 168788 177023 176509 103975 101578 123349 126715 156581 159373 510666 545002 1287207 1268621 499188 521515 143423 127574 149671 149230 179380 171764 162107 163396 103165 102716 341397 306301 865956 876187 226841 225360 302788 306802 371850 359680 366076 366368 370020 374578 335836 373634 857282 898846 624812 519269 331685 324780 383085 381276 387042 394150 386040 390429 429797 425136 776888 806945 41.25 67.5 2
13:41:46 2023-09-28 472647 469152 102476 99890 166532 169290 176739 177009 103903 101578 123400 127100 156647 159926 511787 553030 1281669 1262778 503944 524107 143554 127826 149602 149675 177368 171695 162083 163555 103165 102818 342804 306442 859507 876560 228402 225850 305138 306392 370024 360803 367151 366841 368835 375439 334234 372212 857048 897582 623319 513621 332392 326654 379015 378812 387912 394714 384278 386178 426548 426244 778731 807093 41.25 67.5 2
13:41:47 2023-09-28 468340 472513 102192 99988 165993 169324 176739 179748 103836 101859 123267 127691 160112 160743 510629 546616 1289286 1279525 504411 519740 143839 127574 149847 149263 179541 171764 162333 163396 103165 102818 340415 306334 861541 873434 228240 225902 303746 306802 370024 362953 366917 367621 369767 374328 338660 369308 857854 910591 612738 521035 332170 324672 382201 378632 390766 393570 384314 387411 428740 429786 778731 805946 41.25 67.5 2
13:41:48 2023-09-28 475554 468863 102467 99991 166636 169188 177501 176721 101667 101476 123434 126614 157112 159267 510483 545626 1285653 1267718 500673 522254 143651 127472 149568 149296 179095 171799 162107 163658 103308 102786 342804 307611 859310 875343 226841 225902 302176 306802 372117 360537 366595 365340 369284 374649 335836 372774 857618 897393 624812 519672 332156 324780 382274 381603 386713 393606 384895 389712 427402 424980 779285 806519 41.25 67.5 2
13:41:49 2023-09-28 470773 471838 102396 99886 166532 168788 176739 176757 103903 101578 123400 127134 160223 159788 509908 545932 1298493 1276128 497501 520609 143676 127398 150268 149163 179667 171491 162480 163197 103452 102818 341397 306811 868269 871288 227793 224751 303177 306550 369439 360659 365339 369170 371845 372340 336786 371651 861553 908013 623319 523955 330512 324816 383247 378452 387948 392084 384808 387448 426469 426484 767245 804802 41.25 67.5 2
13:41:50 2023-09-28 472742 469120 102609 99574 166881 168487 180396 175981 104147 101404 123452 126506 157179 158634 511787 553261 1287480 1259296 498244 520508 143423 127608 149743 149230 179380 171730 162107 163431 103165 102678 342804 306370 859304 875353 226806 224126 304673 306226 369758 360259 367188 366955 368611 374052 336311 374802 858905 894849 621565 516563 330512 326654 379015 378488 386153 394463 387210 389265 428583 424541 772344 806982 41.25 67.5 2
13:41:51 2023-09-28 468850 472847 102188 99744 165998 168822 176739 176757 103836 101578 123234 127134 160042 159926 510629 554079 1292836 1272092 500972 523736 143321 127561 149462 149230 177120 171695 161454 163555 103165 102818 340451 308974 860309 871232 228887 225448 304887 304828 370024 360875 364641 366260 368316 375739 334530 369416 860840 903921 614209 522769 331215 324564 378943 378848 388020 392395 385477 385563 428704 427518 770194 807093 41.25 67.5 2
13:41:52 2023-09-28 475820 471847 102396 99749 166407 168788 176739 176757 103903 101578 123267 126749 156548 159702 510666 546616 1278221 1267718 505558 519740 143490 127697 148800 149296 179185 171799 161590 163693 103022 102818 336968 308929 873192 875382 227435 225552 303888 305723 370024 359716 365522 366841 369139 375453 336330 371506 857854 899762 614209 520687 333100 324708 378835 380992 387603 394160 383119 386178 430065 425393 780949 806856 41.25 67.5 2
13:41:53 2023-09-28 477008 472504 102445 99999 165754 169222 176527 176757 104166 101758 123197 127120 156514 160157 510520 549824 1290201 1268777 499661 520508 143458 127683 148939 149709 176519 171799 161624 163451 103452 102619 343482 306334 858852 873705 226647 224820 303400 306694 372117 359716 363830 366403 369427 375739 333947 369488 860840 899485 624812 524364 330980 324816 379015 381603 387876 391223 386334 387339 427703 425278 769458 806856 41.25 67.5 2
13:41:54 2023-09-28 474439 471838 102471 99748 166799 168822 177235 176757 103903 101578 123315 126715 156581 159702 511916 545845 1285653 1268621 499966 522254 143457 127697 149743 149296 179345 171764 161624 163451 103380 102959 340415 307611 879267 876187 228402 225448 303695 306586 369880 359537 365857 365268 370020 374614 333911 371921 857817 897282 623319 521057 331450 322490 382669 378848 386133 392982 384586 387448 427196 424647 779285 807093 41.25 67.5 2
13:41:55 2023-09-28 468823 472579 102330 99919 166532 168788 176739 176633 103903 101547 123282 126749 160146 159814 510666 545968 1300373 1276128 497501 519704 143689 127398 149952 149362 179451 171610 162367 162909 103165 102657 339044 304256 871164 869999 227386 224629 302859 306802 368839 360803 364932 367543 370020 372079 336786 369524 857121 906728 623319 523584 330278 324816 382669 378452 387623 391524 387670 387339 426288 426441 767060 804580 41.25 67.5 2
13:41:56 2023-09-28 469834 471695 102471 99821 166799 168750 177235 176509 101346 101578 123197 126749 156548 159702 512186 550034 1291021 1273983 502838 523736 144020 127228 150533 148924 176117 171388 162750 162884 103165 102619 340016 304970 889780 876187 228240 224820 303284 306694 368285 360549 366598 365268 369427 370153 340699 372212 857890 902851 626305 513621 331450 324455 379015 376964 386713 394714 384859 387339 423926 424682 778731 802483 41.25 67.5 2
13:41:57 2023-09-28 468557 473172 102400 99995 166532 169173 176739 179623 103870 101578 123234 127167 156614 159702 511824 555720 1293979 1270656 495643 521277 143761 127153 150058 148991 179576 171457 162367 163022 103165 102722 340415 307248 871552 871907 226139 224126 305209 306118 368803 360875 364677 366962 367476 372091 337739 369344 862779 909071 614209 521035 330475 327577 378943 377265 387948 392395 386608 388712 423854 426544 767827 806964 41.25 67.5 2
13:41:58 2023-09-28 471656 474375 102236 99995 166252 169726 176704 176757 104023 101825 123234 127384 156415 160340 510556 547390 1289286 1278982 504484 524107 143689 127398 149391 149263 177617 171764 162387 163451 103165 102645 339565 307611 866826 873086 227757 224890 303213 306226 369988 360911 365522 364138 369984 373195 334530 368824 857157 909146 621826 519305 331920 324780 381159 378704 388020 393606 383155 387339 426469 427621 777919 804802 41.25 67.5 2
13:41:59 2023-09-28 475820 473168 102184 99919 165989 169358 176739 179658 103726 101578 123064 127134 160231 159926 510702 550005 1291190 1269679 498483 519776 143027 127608 149603 149296 179095 171764 161868 163520 103165 103029 341813 310476 865231 872357 228402 225666 304066 304649 369880 360731 364638 365268 367798 374685 336786 369271 860803 901815 623319 522070 330980 324347 378374 378776 388020 391808 385204 385021 425203 427214 769068 807093 41.25 67.5 2
13:42:00 2023-09-28 475893 472659 102330 99719 166063 168822 176739 176633 103903 101578 123230 126782 160181 159702 512222 547463 1278265 1267718 505953 520910 143828 127731 149079 149296 179095 171799 161624 163579 103022 102888 341813 308683 855941 877216 227115 225360 303320 305544 370024 360537 364969 363082 368907 374649 335836 369524 855532 897574 623319 518938 332392 324528 378727 378560 387042 392288 382973 389265 428886 425136 781505 808779 41.25 67.5 2
13:42:01 2023-09-28 476986 473181 102192 99915 166028 169207 176739 179623 103870 101578 123234 126782 160189 159926 511893 552843 1292910 1268584 499587 523736 143554 127472 149811 149196 177368 171661 162196 163169 103165 102645 342804 306212 882746 875566 226173 224126 302503 306226 369772 358490 363830 366403 368611 374315 333839 373234 859586 892461 620333 523584 330512 324816 378497 378848 385554 390914 385514 386178 426432 425016 767827 807093 41.25 67.5 2
13:42:02 2023-09-28 474439 472847 102459 99607 166774 168788 179892 176509 103903 101507 123434 126749 157296 159444 512259 546616 1287480 1266002 501685 519740 143653 127153 149576 148958 177581 171491 162196 162648 103165 102485 340016 304566 873291 875321 228133 224126 302363 306766 368544 358887 365525 367621 369767 371085 333731 372629 856564 901758 615128 519577 331450 324816 382237 378135 385283 392109 384602 387448 426433 422800 774739 804802 41.25 67.5 2
13:42:03 2023-09-28 473456 475191 102511 99853 166814 168716 177483 176474 104056 101476 123485 126965 156514 159673 513165 554899 1281970 1257729 498483 522994 143364 127364 149848 149296 179255 171491 162196 163372 103093 102689 342804 308124 868057 876885 226173 223469 304281 305401 369952 359463 366928 366439 367762 372898 335836 372774 858941 894701 612609 518102 329577 324430 379015 378740 385590 394160 386608 385834 427072 422796 772527 806856 41.25 67.5 2
13:42:04 2023-09-28 468521 473181 102334 99821 166532 168788 176739 176509 103831 101578 123249 126749 156647 159702 512985 548385 1288396 1273406 503697 519776 143888 126977 149706 148991 179556 171219 162794 162929 103380 103073 342804 307831 873626 876187 227757 224716 304341 306046 367552 360623 366595 364209 368907 370118 335619 371397 857890 902177 618622 513657 331340 324744 379015 376434 386713 394160 384278 386758 423926 424757 778731 802483 41.25 67.5 2
13:42:05 2023-09-28 474293 473181 102330 99611 166532 168822 177342 176721 103836 101578 123267 126782 156614 159702 515264 553297 1278265 1261420 503734 521313 143027 127398 149743 149263 179165 171799 162107 163465 103342 102689 340016 308248 878689 879154 227596 223503 304281 304864 370024 360259 366668 365012 367762 373492 333947 369524 857121 896304 613697 516375 330512 324816 378943 378740 386749 394160 384895 384985 427373 424647 774796 805678 41.25 67.5 2
13:42:06 2023-09-28 470663 472128 102192 99850 166527 168822 176739 179372 103870 101656 126393 126782 158431 159814 512692 550461 1291734 1276053 505089 523736 143389 127561 149567 149542 177368 171661 162073 163135 103165 102619 343796 306370 868521 875637 227435 224438 302859 305795 367767 360731 366113 364138 368907 371227 340699 369452 857282 905446 624812 516563 331450 324816 379015 376470 387948 394160 383192 386722 423926 425349 779285 802483 41.25 67.5 2
13:42:07 2023-09-28 468895 471364 102188 99777 166063 169056 176739 179372 103726 101578 123234 126782 160146 159926 512222 555720 1291227 1270656 499929 521313 143477 127364 149848 149163 179415 171610 162107 163204 103022 102625 340415 308564 863293 871232 227757 223503 304745 304757 369395 360587 364126 367621 366372 372198 337226 369308 862779 907297 622199 521072 330870 326654 378374 377301 387948 391808 384712 387610 423962 426544 770012 806964 41.25 67.5 2
13:42:08 2023-09-28 474805 474334 102263 99991 165823 169794 176316 177501 103989 101898 123197 127384 156548 160541 512113 547390 1291190 1279854 505382 521241 143562 127330 150058 149263 179596 171661 162352 163101 103165 102657 343796 307905 868697 871232 227757 224786 301868 306118 369323 360187 360618 364138 369984 372304 335800 368788 857890 909108 622092 524735 331450 323794 379015 378402 387876 389986 382775 387339 426433 425313 772454 806964 41.25 67.5 2
13:42:09 2023-09-28 475737 473177 102476 99719 166532 168637 177235 176285 104013 101440 123282 126681 156680 159408 512186 554630 1289312 1261309 498244 520838 143423 127683 149707 149094 179596 171592 162352 163417 103274 102959 339434 306261 865497 876187 228402 225666 303106 305544 369475 357448 364896 366403 367727 372340 333622 372593 859512 893699 617151 519636 329971 324816 378943 378135 384364 391188 386608 386106 427072 422690 770012 807093 41.25 67.5 2
13:42:10 2023-09-28 470773 474256 102334 99780 166376 169218 177471 176757 103980 101544 123267 126715 157179 159973 515417 554935 1299414 1270619 497501 521241 144139 127364 150162 148752 179772 171219 162592 162840 103418 102625 342804 305866 878877 873705 227757 223210 303746 306190 367695 360259 363793 366368 366587 370931 336548 369380 859512 908013 621826 519672 329111 326654 378979 376434 387566 391773 386608 388860 423926 425278 768474 805946 41.25 67.5 2
13:42:11 2023-09-28 475586 473586 102334 99719 166497 168788 176739 176509 103980 101544 123197 126715 156614 159678 514183 555428 1284414 1262890 501308 524479 143789 127615 149250 149542 177492 171661 162039 163396 103165 102716 336968 308854 868697 878011 227757 223400 302999 304793 369772 359716 366595 365268 367174 372340 333911 371614 857048 894590 620094 518102 329577 324816 378907 378704 385518 393883 385441 387647 427072 422880 772454 807093 41.25 67.5 2
13:42:12 2023-09-28 470106 474512 102471 99788 166532 168754 176739 176263 103874 101507 123197 126715 156680 159900 513311 548350 1288396 1274313 504411 521782 143888 127364 149952 149024 179827 171457 162592 163163 103165 102716 346893 306406 868673 876187 227435 224438 302788 305975 367408 360515 365784 366804 368981 369977 336713 369344 857743 902669 621565 519208 331215 324780 379015 376398 386713 393873 383823 386106 423221 425278 779285 805813 41.25 67.5 2
13:42:13 2023-09-28 473701 474393 102306 99828 166357 168988 177164 176721 104133 101409 123400 126580 157146 159785 513675 548350 1278221 1266423 506450 522379 143541 127398 149603 149263 177084 171626 161590 163169 103022 102581 341813 309156 861914 879319 225837 223469 303284 303935 369988 359644 364896 363011 366880 373457 333875 369380 857890 899197 614209 518102 331450 324816 378338 378704 386677 393570 382468 387610 427675 424314 779285 806833 41.25 67.5 2
13:42:14 2023-09-28 473027 475113 102188 99919 165998 169184 176739 176545 103660 101578 126254 127134 160154 160411 512948 548758 1290201 1278944 505558 521277 143423 127398 149743 149230 177617 171626 162387 163451 103380 102818 342804 306261 865953 874945 227115 224682 302185 305923 369027 360875 364380 363047 368835 372162 337044 368161 857890 907743 621826 522171 332156 324550 379015 378099 387948 392359 382812 386722 426804 426579 779285 804802 41.25 67.5 2
13:42:15 2023-09-28 477279 474181 102330 99545 166368 169139 177080 176757 103980 101474 123282 126715 157112 159395 513018 546316 1280039 1268621 507031 521313 143094 127608 148939 149296 179310 171764 161556 163658 103199 102748 344240 309591 863809 877148 225837 224473 302788 304293 369952 359139 363830 365028 367727 374017 333839 369380 857890 896571 620333 518133 331450 324287 378640 378776 385554 392359 381353 387647 425132 422862 780394 807093 41.25 67.5 2
13:42:16 2023-09-28 473027 474186 102042 100155 165697 169862 176245 179944 103660 101867 122895 127344 156481 160423 513018 548831 1294672 1282508 505382 523736 143789 127438 149321 149030 177617 171730 162333 163169 103165 102651 336968 307938 866536 872468 227115 224629 303123 307216 369359 359391 360582 364138 369984 371747 333875 368233 857011 909146 620333 524735 331215 323531 379015 377567 387294 389986 383119 387339 426469 425349 772454 804765 41.25 67.5 2
13:42:17 2023-09-28 476912 474172 102188 99574 166024 168788 176739 176633 103836 101474 123149 126715 156680 159667 513348 550113 1291153 1266816 499306 521241 143490 127398 149287 149263 179506 171491 162073 163169 103165 102651 342804 308050 862618 875248 226139 223434 302823 306774 369403 357772 363539 366776 367583 372198 332612 372030 862166 894517 613657 522696 330044 324816 378943 378704 386581 391046 385441 388473 427675 422809 768919 806870 41.25 67.5 2
13:42:18 2023-09-28 473187 475792 102335 99891 166357 169256 177199 176721 104133 101409 123367 126965 157112 159926 513748 556506 1294899 1273945 495607 522783 143922 127364 150057 149096 177617 171610 162627 163169 103165 102625 342869 306370 883936 874391 227435 222745 302503 305723 367401 360259 363793 365304 366587 370118 335836 368788 859586 908463 623319 520444 329111 324816 378943 376098 386713 391223 386061 387610 423926 424980 767245 806964 41.25 67.5 2
13:42:19 2023-09-28 476603 474512 102330 99719 166527 168822 176739 176320 103836 101404 123197 126715 156647 159702 513748 552957 1278221 1266816 505953 522819 143423 127991 149743 149163 177617 171661 162240 163486 103308 103100 346521 309047 859824 881180 227115 224022 304773 305940 369916 358634 364932 365028 366630 373492 333803 369344 857048 892461 623319 518728 330980 324816 377805 378704 385554 392430 382505 387060 427373 422796 778731 807093 41.25 67.5 2
13:42:20 2023-09-28 475973 472316 102192 99915 165884 169794 176739 179839 103660 101578 123064 127283 156938 160411 513478 550041 1290201 1270619 499929 522047 143541 127574 149254 149230 179310 171730 161556 163396 103022 102678 343239 309885 860147 872468 227435 223434 303284 303616 370024 360839 362731 364429 366329 373492 335836 367679 859549 902778 611267 524035 330512 324780 377202 378704 387876 390878 382827 386512 427072 425349 771108 807093 41.25 67.5 2
13:42:21 2023-09-28 477279 474070 102334 99853 166523 168784 176527 176509 103765 101507 123197 126715 157112 159678 513418 549608 1281861 1268546 506524 525223 143199 127649 149848 149542 179310 171799 161590 163658 102879 103100 348144 310400 856587 877947 225837 224473 302538 306260 369988 359139 363830 364512 367762 373492 333839 369380 857890 897574 623319 518865 331920 323794 378374 378740 385518 392048 381353 387647 425167 422796 777121 807093 41.25 67.5 2
13:42:22 2023-09-28 474206 472311 102051 100094 165847 169593 176492 179658 103765 101578 122979 127134 160042 160263 513712 545932 1294899 1279891 504054 522047 143490 127364 149252 149024 179345 171610 162073 163135 103022 102657 343796 307831 865198 872468 225729 223503 301867 306993 368552 360515 362441 365028 368727 371085 333731 369952 857743 909909 616787 522769 331450 323830 379015 377279 387659 389986 381892 386722 424034 425393 776618 804802 41.25 67.5 2
13:42:24 2023-09-28 478413 475083 102437 99958 166392 168754 177199 176527 103989 101409 123400 126580 157179 159591 514513 545897 1284525 1268621 503944 521277 143423 127364 149706 149609 179380 171491 162073 163169 103165 102657 342869 306297 867553 877944 227115 223434 302193 306478 369359 358022 363830 364138 369723 371783 332792 369452 856674 899910 621565 518133 330044 322813 381159 378402 384364 391223 383155 387375 427072 422695 776999 806964 41.25 67.5 2
13:42:25 2023-09-28 472075 472316 102192 99748 166295 169056 176739 176320 103836 101578 123149 126715 156548 159702 513748 553804 1300373 1272464 497891 522047 143888 127329 149635 150843 178116 171592 162421 163155 103165 102613 336968 308050 873750 874908 227596 224398 304847 305472 367695 360259 363280 367882 365380 370048 333875 368269 859549 907556 621826 519709 328646 324816 378338 375834 386713 390914 385477 387060 423926 424132 765613 805946 41.25 67.5 2
13:42:26 2023-09-28 470700 473379 102400 99782 166217 168788 177023 176509 103836 101404 123400 126614 156647 159814 514878 549158 1287459 1274313 505558 521277 143867 127276 149743 148719 179415 171219 162073 162909 103022 102613 342804 306370 868017 876187 225837 223400 302809 304793 366520 359716 364932 363047 367727 369646 333911 369380 856674 902851 623319 517735 330512 324323 378943 375270 385518 392466 382541 385877 422625 422796 778731 802446 41.25 67.5 2
13:42:27 2023-09-28 468895 473555 102188 99578 166028 168788 176739 176633 103693 101437 123149 126863 157079 160015 513455 558046 1294827 1274058 501796 525223 143520 127438 149427 149263 179561 171730 161590 163169 103308 102818 343796 309120 863998 872468 225837 225507 303177 302585 368249 360213 362731 364138 365487 371227 335836 367162 862097 905446 620333 521255 330044 324816 376636 377001 387603 390057 383155 386512 423962 424682 767980 806519 41.25 67.5 2
13:42:28 2023-09-28 476900 472316 102192 99574 166033 168788 176739 176509 103765 101404 123149 126715 156614 159753 514878 550041 1278221 1265014 507104 522662 142993 127364 149254 149230 179220 171610 161624 163232 103022 102581 342804 309192 862635 879777 225837 223400 303035 303579 369107 358851 364787 365028 366216 372198 333622 371343 857817 898772 621826 516633 330278 324780 377504 377991 385518 392395 382541 386512 426469 426401 777073 807093 41.25 67.5 2
13:42:29 2023-09-28 478074 475646 102078 99782 165815 169282 176474 176721 103922 101476 123234 127100 156826 159926 513785 550113 1292836 1268740 500795 522855 142993 127881 149217 149263 179095 171799 161590 163727 102879 102748 342238 310104 857871 873086 227115 223244 302327 302585 369988 360223 360618 364138 365594 372898 333695 367126 859549 903884 618840 522806 330044 324551 376672 378740 387603 390021 383155 386512 427675 424682 770012 806833 41.25 67.5 2
[truncated: 151,339 more chars]
