# Supplementary material for: Methods for Estimating the Detection and Quantification Limits of Key Substances in Beer Maturation with Electronic Noses
Source: Sensors (Basel). 2024 May 30;24(11):3520. doi: 10.3390/s24113520 (PMC11175341; doi:10.3390/s24113520)
Supplement: Supplementary file 1 [file sensors-24-03520-s001.zip › Data/2-Phenylethanol/raw data/Day 3/200ppm2.txt]

Time Date R01 R02 R03 R04 R05 R06 R07 R08 R09 R10 R11 R12 R13 R14 R15 R16 R17 R18 R19 R20 R21 R22 R23 R24 R25 R26 R27 R28 R29 R30 R31 R32 R33 R34 R35 R36 R37 R38 R39 R40 R41 R42 R43 R44 R45 R46 R47 R48 R49 R50 R51 R52 R53 R54 R55 R56 R57 R58 R59 R60 R61 R62 T01 H01 Phase
13:48:00 2023-09-28 315947 314181 81297 79392 119244 124547 123247 120470 88492 87561 97356 96743 117346 118336 339554 364391 965712 957928 354703 365451 110287 96985 106577 105046 118844 115468 109216 109792 77930 76740 257560 227561 652973 654408 201463 198854 255729 259755 297699 291520 310419 311934 324440 329837 305899 340034 681597 711196 518668 421479 273950 267419 309989 308032 323339 328653 331301 336821 368660 369398 601296 624568 41.25 67.7 1
13:48:01 2023-09-28 318101 314181 81529 79144 119561 124339 123487 122501 88678 87290 97171 96479 117575 118166 341050 367913 966074 953887 354307 366923 110338 97118 104035 105125 118743 115316 109216 109792 76393 76740 257228 228133 654917 651205 200167 199687 255694 259354 300872 291787 310419 312919 322978 329607 306906 339354 680778 707297 511906 422034 270874 268800 307369 307601 324467 329151 333369 338582 366591 369804 601174 623610 41.25 67.7 1
13:48:02 2023-09-28 317815 313809 81329 79392 119361 124547 123316 120470 88525 87561 97036 96479 117541 118254 340546 369984 962224 952680 351641 365451 110700 96884 106635 104694 119159 114933 109401 109716 77963 76803 257560 227883 654025 649020 199888 199513 256199 259354 300235 290353 309470 313145 327251 329907 309151 340391 680741 709224 514775 425641 270693 268392 309989 309857 324695 330112 329443 337552 369395 369220 601697 623132 41.25 67.7 1
13:48:03 2023-09-28 315902 314624 81208 79396 119055 125034 123162 122752 88372 87593 97002 96479 117450 118370 340032 369723 961506 949832 351605 365451 110287 97017 106646 104942 118878 114933 109216 109864 77996 76740 255288 225643 653858 654719 200201 199062 256482 258591 297248 292445 309944 311024 328177 330121 312452 338223 680778 711113 514775 423520 272406 267633 307870 307601 322992 334887 331211 336406 369988 367455 599950 623647 41.25 67.7 1
13:48:04 2023-09-28 313962 314619 81297 79392 118963 124547 120788 120470 88492 87803 96968 96775 117150 118370 339518 367762 962906 948448 355853 366222 109948 97183 106395 105046 118482 115191 108923 109860 77897 76771 263278 228206 649770 655681 200167 199027 255694 259906 300344 291787 311813 310882 325314 331014 306798 341300 682191 716180 516146 424434 272791 267562 306762 308138 323651 327874 334930 335433 369359 367747 602997 625197 41.25 67.7 1
13:48:05 2023-09-28 315142 316654 81297 79392 119128 124460 123196 120303 88492 87593 96968 96479 117346 118336 340032 367210 968530 948177 355816 366479 109915 97183 106469 105046 118680 115542 109032 110164 77897 76907 257560 228959 646257 656645 200236 199062 255659 260228 297734 290599 315214 310771 324929 328885 306906 338294 679650 716361 510554 422221 272791 268386 308678 310955 324924 328158 333532 336490 369691 367747 601758 626897 41.25 67.7 1
13:48:06 2023-09-28 315874 314181 81301 79392 119244 124495 123196 120470 88525 87593 97137 96775 117346 118674 340032 368316 968530 947030 351569 366515 109948 97183 106577 105046 118680 115157 109066 109826 76236 76907 263278 228852 646867 656305 200586 200071 255482 258449 301407 290564 311482 310882 324824 330960 309006 339501 678851 712187 517517 423232 270838 269106 307870 308547 324924 328193 332252 336490 369145 366651 594980 626452 41.25 67.7 1
13:48:07 2023-09-28 315874 313634 81245 79284 119128 124374 123162 120470 88525 87561 97137 96479 117346 118172 339518 369984 969251 948448 349943 366515 109982 96884 106464 105013 118844 115157 109066 109826 77951 76740 257560 228044 647585 656145 201338 199722 255729 258555 301085 290599 311298 311461 325458 328586 312561 339611 678370 712187 510554 425641 270802 268422 308301 308547 324924 328654 331516 336527 368839 368620 597459 626121 41.25 67.7 1
13:48:08 2023-09-28 315879 314177 81329 79392 119327 124582 123196 120470 88492 87835 97070 96511 117379 118336 338530 369984 970661 949832 350472 366222 109982 97050 106464 105013 118680 114866 109032 109792 76487 77043 263278 228096 653023 656463 200097 199236 257201 258377 301407 291379 311188 311934 325945 330121 312488 339246 678293 718460 520502 423556 272406 267374 309524 309201 324226 329151 331480 336527 369988 367455 592386 626530 41.25 67.7 1
13:48:09 2023-09-28 313989 320601 81054 79428 118813 124616 120788 122871 88339 87865 96901 96973 117150 118965 339518 366658 969251 954750 351533 366515 110210 96884 104113 104726 118680 115124 109032 109792 77930 76709 257560 227883 648941 656181 200831 198716 257128 258591 301029 290635 310858 309794 325981 330121 306798 340309 677890 716398 516146 421591 273370 266741 308336 307101 324695 328920 332775 333257 369736 372013 598730 626268 41.25 67.7 1
13:48:10 2023-09-28 312308 313965 81469 79140 119454 124339 123316 120303 88678 87441 97104 96446 117346 117975 339554 364427 972110 957470 351605 366265 109982 97050 106430 105092 118607 115329 108831 109818 76402 76771 257560 229176 656431 653054 200691 199618 256340 258555 299545 289752 311078 312006 324951 331372 306870 339210 676895 709443 511113 421777 273294 267526 308050 308547 324924 328087 331175 337516 367107 368261 592642 625454 41.25 67.7 1
13:48:11 2023-09-28 317702 313920 81264 79116 118929 124270 121124 120352 88492 87469 97103 96871 117117 118138 339483 365522 970594 956789 348852 365416 110439 96852 106715 104909 118844 114900 109032 109649 76433 76657 256521 227561 654237 651205 200621 199027 257237 257688 300447 291237 309907 312633 323917 329538 306906 339210 676822 707260 517517 422932 272791 267277 311969 308366 324672 329827 330535 337370 368364 369920 595527 623390 41.25 67.6 1
13:48:12 2023-09-28 315609 314186 81297 79360 119094 124339 120956 120470 88735 87561 97069 96479 117360 118254 339483 362720 965404 958151 355488 365936 110169 97052 103970 104948 118675 114946 108898 109624 76456 76897 259872 227519 648285 652591 201428 198993 255694 259870 299383 291450 310346 311461 324667 330332 306007 342477 679917 710446 510554 420804 273756 267526 309114 310259 323674 329613 331175 336454 367143 369398 600835 623610 41.25 67.7 1
13:48:13 2023-09-28 315834 313668 81408 79220 119327 124236 123247 120102 88646 87561 97103 96446 117231 117975 339996 363845 962151 954035 354166 366222 109915 97110 106577 104942 118728 114979 108999 109759 76402 76678 257560 227883 647414 651205 200796 199653 255659 259798 297699 290423 310858 311934 322943 330598 306906 340575 680778 708829 504957 421144 272537 268656 309721 309857 324287 328973 332073 338087 366670 369264 599914 623610 41.25 67.7 1
13:48:14 2023-09-28 315906 314186 81264 79364 118963 124513 120788 120470 88614 87593 97036 96743 117383 118336 339984 369139 961853 951409 351460 366073 110338 96919 104166 104948 119072 114833 109233 109737 76474 76678 257560 227722 654547 653981 199957 200023 255694 259319 298150 290564 309288 312919 324440 330121 308642 340092 679813 709370 514775 423150 270838 268386 307799 307136 324431 330112 329408 337702 369359 370101 597624 621774 41.25 67.7 1
13:48:15 2023-09-28 312187 314186 81116 79392 118813 124513 120788 120470 88460 87593 97002 96743 117150 118336 338494 368611 961355 948411 351533 365344 109948 96852 106577 104837 118728 114721 109032 109573 76402 76584 255288 225607 666281 654184 200167 199027 255694 258955 297915 292027 309907 310726 327714 329907 308461 341395 681560 715490 515632 425641 272682 267983 310428 309857 322741 330005 331408 335943 369988 367712 604078 624827 41.25 67.7 1
13:48:16 2023-09-28 314621 314181 81260 79310 118929 124339 120788 120470 88492 87768 97438 96879 117273 118528 339340 366515 966972 948703 355634 365751 109746 97118 106475 105013 118448 115191 108890 109792 76381 77043 256521 228363 647165 655645 200761 199513 255694 260192 297807 290635 311960 310517 324929 331050 306509 338972 680914 716325 508934 421591 272406 267562 308678 310955 324467 328158 333496 335943 369916 367712 601296 626379 41.25 67.7 1
13:48:17 2023-09-28 314883 314177 81264 79360 118929 124391 120956 120386 88492 87593 97103 96743 117150 118370 338494 366622 967806 948852 355816 365416 109915 97183 106435 105013 118332 115157 108665 109792 77864 76740 257560 228206 642915 654683 200201 199027 255445 259834 300447 290225 312034 311176 325840 331515 306798 341270 681707 717521 510554 424434 273067 267526 309283 308103 324924 328123 333280 336309 369323 367712 603219 626897 41.25 67.7 1
13:48:18 2023-09-28 314874 312830 81305 79396 119055 122473 120986 120299 88484 87800 97236 96811 117326 118234 339340 366444 967622 948703 354166 366222 109915 97017 106543 105125 118448 115157 108781 109792 77897 76709 257717 228706 648939 654220 200551 199305 255480 259390 298602 290158 311739 310953 325160 331050 306906 340333 679813 712260 517517 422550 272984 268989 308678 307601 324924 327628 332486 336217 368803 367198 599433 625971 41.25 67.7 1
13:48:19 2023-09-28 314226 314177 81408 79360 118929 124426 120956 120386 88585 87593 97137 96479 117150 118172 339244 367727 968530 946908 351605 365416 109915 96985 106361 105013 118448 114979 108815 109792 77897 76709 255405 228852 647494 653722 200902 200036 255412 259469 299369 290423 312144 311529 325278 331480 306762 339501 678668 712187 504607 423232 272406 269178 309551 307136 324924 327822 332486 336217 369359 369364 599691 625491 41.25 67.7 1
13:48:20 2023-09-28 315328 313894 81385 79481 118992 124513 121124 120401 88549 87768 97269 96778 117259 118234 339208 369687 971284 948852 352223 366079 109915 96852 106327 105013 118414 114675 108898 109792 77897 76740 256605 228852 644979 653722 200201 199966 254909 259354 301298 290158 310749 310989 324929 328850 306906 340092 680295 712223 517517 423232 272406 269178 309114 307807 324924 328158 332486 336490 369395 367163 600748 626415 41.25 67.7 1
13:48:21 2023-09-28 315577 313960 81301 79364 118963 124391 121138 120470 88585 87593 97036 96743 117427 118254 339483 368871 968530 948852 351569 365965 109948 97277 106361 104726 118448 115124 108815 109759 77864 77012 258844 228669 650482 654909 200691 200140 255518 259462 300727 290458 312108 311283 325278 331050 306906 339611 678851 715380 508934 423832 272406 268989 307369 308838 324744 327874 332486 336454 368839 368628 599691 626415 41.25 67.7 1
13:48:22 2023-09-28 315577 313960 81301 79364 118929 124339 120956 120386 88553 87593 97036 96479 117117 118475 338530 369427 968530 948177 350508 365380 109948 96852 106361 104837 118448 114609 108848 109759 76349 76678 254361 228206 647277 652764 200656 200315 255729 259354 299300 290348 311518 311024 324929 331336 308642 339611 678851 712187 517517 423532 270874 269214 307799 307136 324636 328885 332991 336163 369434 369480 599802 626715 41.25 67.7 1
13:48:23 2023-09-28 315577 313960 81208 79360 118929 124426 120788 120386 88585 87593 97357 96479 117150 117975 338494 367727 968530 948852 351641 365380 109948 97017 106509 105013 118409 115408 108797 109784 76497 76876 257943 229014 646668 655231 200972 199966 255518 259576 299265 290917 310969 310989 324929 331139 308425 340575 680295 712223 517517 423232 273140 269178 308678 309019 324924 327839 332991 336490 369952 367712 599470 626897 41.25 67.7 1
13:48:24 2023-09-28 314995 313920 81297 79392 118929 124339 120788 120303 88553 87593 96968 96479 117150 118220 339483 367727 967487 947503 351641 365380 109915 96884 106395 105013 118448 115012 108815 109792 77864 76709 255405 228690 646356 652764 200796 199687 255266 259390 298638 292145 311739 310989 324929 328850 306906 340092 679813 712187 516978 420963 272406 268989 309114 310295 326884 327839 333244 336675 369511 369920 599433 627194 41.25 67.7 1
13:48:25 2023-09-28 315654 313673 81204 79302 118963 124305 120788 120303 88492 87593 96968 96479 117150 118138 338981 368907 968530 948177 350755 367142 110016 97052 103982 105060 118313 115058 108864 109624 76402 76740 257560 228816 648152 654445 200481 200140 255623 258591 301334 290930 310054 311171 324894 328885 306899 339611 678704 712187 510554 423232 270838 268662 307369 306637 324924 328158 331516 336490 368839 368880 595621 625491 41.25 67.7 1
13:48:26 2023-09-28 314813 313668 81297 79248 119055 124305 120788 120303 88646 87593 96968 96479 117150 117975 338459 368907 968530 948852 349451 367923 109915 96985 106361 104909 118414 114708 108815 109607 77885 76584 256521 228206 645679 652728 200167 200140 255729 258555 301298 290917 311298 311461 324929 329316 312561 339611 678851 712151 515607 424023 272305 268738 310391 308983 324924 328742 332342 336345 369215 369068 596043 625307 41.25 67.7 1
13:48:27 2023-09-28 315582 312906 81153 79220 118731 124098 120788 120136 88432 87593 96968 96446 117036 117941 337913 368611 971667 951133 350725 365166 109813 96787 106588 104948 118313 115058 108831 109590 76402 76740 256521 228206 645929 649020 200167 200175 255694 258484 301298 290158 310809 310989 324824 328850 312488 339611 677817 713247 510554 423232 270802 268800 307799 306811 324924 328392 331983 336527 369395 368880 595309 625491 41.25 67.7 1
13:48:28 2023-09-28 314809 313223 81149 79310 118963 124305 120788 120386 88646 87593 97036 96479 117117 118172 338494 368907 970283 948852 349134 365380 109948 97017 106430 105013 118448 114642 108665 109759 77864 76740 255288 228044 653069 649056 200167 200001 256482 258591 299300 290388 311298 310669 324929 328850 312525 339872 677524 714331 514775 424434 270657 268279 310428 308547 326956 328441 332342 336821 369323 368880 594431 627342 41.25 67.7 1
13:48:29 2023-09-28 314928 313717 81009 79388 118528 124547 120620 122752 88372 87865 96901 97110 116916 118562 341044 366115 968456 953594 348745 364981 109780 96952 103988 104844 118395 114510 108665 109422 77864 76584 258844 227343 652341 654683 200201 199027 257308 258270 300654 290599 309543 310989 325945 329658 306899 339759 676822 712296 513405 423520 272406 266942 308372 306851 324924 328920 331480 335469 369988 367747 592642 623647 41.25 67.7 1
13:48:30 2023-09-28 313590 313263 81009 79306 118830 124305 120620 120470 88492 87805 96968 96775 116916 118336 338459 364171 968530 952643 350472 365188 109915 96785 106287 104694 118414 114228 108848 109644 77831 76584 255288 227561 652089 654220 201112 198806 256912 258591 298394 290564 311777 310486 325734 331372 306581 340680 677228 712151 517517 423195 273720 266937 310428 307066 324431 328689 333261 333257 369664 372013 594065 626379 41.25 67.7 1
13:48:31 2023-09-28 316724 313449 81293 79112 118959 124098 121055 120097 88759 87738 97438 96382 117326 117873 338352 363264 971247 955244 348745 364945 109915 96852 106395 104694 118826 114912 108797 109388 76370 76584 259238 228044 651140 650598 200831 199340 255729 258555 299545 290206 310419 312664 323465 329837 306906 341506 676343 709138 513259 421437 272791 267562 308085 306811 324708 328158 330943 338067 367178 367782 592223 624303 41.25 67.7 1
13:48:32 2023-09-28 315591 313223 81153 79112 118921 124132 120788 120136 88525 87561 97002 96446 117117 117615 338459 364462 967156 955429 347314 364284 110287 96554 106577 104629 118762 114080 108923 109388 77864 76532 257560 225643 651703 650744 200796 199062 257817 258270 301189 292126 308524 312556 324597 331749 306798 341542 676675 707152 515964 422632 272791 267597 309524 306592 324587 330005 330406 337516 368285 367747 595527 624303 41.25 67.7 1
13:48:33 2023-09-28 314523 313263 81357 79232 118964 122473 121021 120234 88581 87800 97135 96646 116983 118297 338352 362071 962187 957470 351641 364867 109712 97020 106509 104661 118530 114228 108923 109422 76393 76678 274487 225643 652944 648948 201498 199027 256517 259791 297248 291379 310419 311497 324702 330606 306618 340344 680295 710948 510554 420840 274456 267562 307334 308103 323746 329649 331247 336527 368839 369986 601211 623206 41.25 67.7 1
13:48:34 2023-09-28 315824 313228 81245 79256 118925 124305 120788 120136 88678 87593 97002 96871 117150 118138 338530 361164 960109 954750 353703 364832 109915 96687 106321 104694 118087 114510 108665 109573 77864 76532 255288 227416 652594 650101 201253 199757 255588 259830 300023 291242 310932 312226 324951 330758 306690 338258 680778 703282 510446 419917 273188 268350 309114 308067 324467 329186 332005 337224 366591 367747 602363 623169 41.25 67.7 1
13:48:35 2023-09-28 318534 313556 81199 79242 118823 124513 121040 120249 88549 87768 97236 96446 117003 117615 337948 367798 959051 950843 351533 364284 109948 96852 106321 104883 118375 114609 108815 109607 77918 76584 256521 227293 652341 650284 200201 199722 255729 258627 300447 290613 309470 312955 323952 331050 312525 344570 679543 703282 496087 423232 270874 268422 307404 307807 324467 329186 329479 338582 368839 366651 599433 621774 41.25 67.7 1
13:48:36 2023-09-28 319212 313223 81078 79252 118843 124305 120767 120303 88678 87625 96968 96446 117069 117975 339560 367798 959310 948852 351002 364832 110287 96812 106577 104557 118646 114002 108848 109447 76393 76740 257560 227343 653583 652129 200097 200036 256305 259749 300447 290427 308561 312919 323987 330121 312634 340113 678594 708332 517517 422221 270874 268422 310391 309857 324924 330112 329479 338582 369691 369546 599802 621774 41.25 67.7 1
13:48:37 2023-09-28 313818 311774 81166 79300 118760 124686 120635 120386 88492 87625 96968 96775 116794 118268 338316 366658 959310 948177 351002 364689 110210 96554 106543 104557 118482 114002 108923 109053 77897 76428 255288 225607 652861 649020 199957 199513 256482 259172 297734 291992 309433 311497 325650 330121 312452 338223 678851 711451 512921 423326 272406 267633 307870 307171 323028 330112 330442 336490 369988 367198 596778 621810 41.25 67.7 1
13:48:38 2023-09-28 311845 313228 81005 79392 118562 124374 120453 120303 88372 87865 97186 96511 116761 118172 337948 365558 959310 947104 351460 364284 109915 96687 103937 104883 118409 114833 108797 109439 76411 76584 255288 225535 655778 654269 200691 199548 256446 259354 296763 291414 310127 310740 325769 330121 308642 339246 680778 712260 510554 422852 272406 267597 308336 308173 322992 329635 332486 335505 369988 367747 603219 623647 41.25 67.7 1
13:48:39 2023-09-28 313782 313309 81149 79252 118925 124305 120788 120136 88614 87593 97069 96446 116794 117975 337711 365081 967843 946157 354239 364284 109839 97017 106213 104694 118053 114576 108332 109607 77831 76605 258393 227883 645833 652800 200831 199097 255301 260192 300023 290361 315251 310771 324964 328885 306906 341234 679813 712260 517517 423232 272791 268422 309078 308103 324924 327928 333532 336253 369655 367747 599526 625491 41.25 67.7 1
13:48:40 2023-09-28 313705 313219 81042 79144 118925 122473 120704 120136 88585 87625 96834 96446 116794 117975 337948 364462 965712 946157 354233 367142 109932 97020 103851 104948 117919 114833 108498 109624 76443 76709 257560 227380 647244 653650 200796 199653 255377 260455 299346 290529 311923 313458 325419 331050 308157 341432 679813 712223 516146 423532 272791 268500 306942 308067 324431 328087 332991 335433 369655 367747 599914 625454 41.25 67.7 1
13:48:41 2023-09-28 312973 312286 81009 79216 118887 124270 120704 120102 88492 87593 97002 96414 117026 117941 337913 364427 965712 946157 354703 364249 109805 96852 106292 104694 118020 114576 108299 110406 77798 76657 256521 228008 642368 653722 200796 199340 255445 260157 299528 290326 315251 310517 326645 331050 306906 338223 679813 716431 516146 423685 272766 268477 308642 310295 324816 327945 333352 337005 369439 369920 599454 625454 41.25 67.7 1
13:48:42 2023-09-28 313669 312647 81038 79220 118693 124270 120788 119769 88492 87772 96934 96446 116761 117941 341044 367181 968902 948698 351424 364945 109746 96919 103916 104916 118245 114800 108647 109590 77798 76688 255288 228206 655043 654445 200796 199966 255623 259354 301085 290158 312796 311425 324859 328850 306906 339611 678334 712223 524372 422932 270874 269178 307334 307066 324924 328123 332450 336454 368839 368880 597919 624531 41.25 67.7 1
13:48:43 2023-09-28 313890 312277 81046 79212 118891 124270 120620 120102 88796 87593 97069 96479 116761 117941 337913 367762 968258 947503 349415 364796 109729 96852 106327 104661 118053 114159 108523 109422 77852 76584 260995 227987 649820 648984 200201 200280 255694 258520 301626 290158 311298 310989 324929 331605 308098 339872 678558 714477 510554 423832 270621 268656 310208 308692 324852 328441 331480 336692 368839 368880 592724 624827 41.25 67.7 1
13:48:44 2023-09-28 313926 312973 81172 79220 118891 122216 120788 120102 88553 87593 97269 96812 117158 118132 338043 367361 968419 950129 350477 364654 109969 96952 106588 104661 118053 114237 108665 109540 76361 76584 259760 227561 647974 648984 200167 200315 256057 258555 299265 290361 311298 311207 324929 328850 307329 339611 676858 713467 510554 423832 270766 268949 308266 306811 324924 328123 331516 336454 368803 368880 592314 623610 41.25 67.7 1
13:48:45 2023-09-28 313603 312208 81009 79112 118804 124270 120788 120102 88646 87561 96968 96446 117026 117941 337368 367468 968530 948852 347314 364249 109805 96753 106253 104661 118053 114159 108631 109544 77798 76584 255288 227561 646107 648984 199992 199653 256841 258303 299510 291202 311079 311685 326924 330050 309953 341021 676675 713394 510554 425641 270621 267419 309201 308547 324924 329115 332486 337452 369808 369140 592642 623647 41.25 67.6 1
13:48:46 2023-09-28 313926 312611 81005 79392 118495 122644 120582 120668 88727 88009 97202 96877 116983 118234 339597 367031 968382 951283 348291 364249 109881 96852 106435 104694 118477 114543 108598 109355 77798 76584 255288 227240 650762 654184 200201 199513 257272 258338 298811 290599 310772 311497 325910 330121 307193 339246 676343 715343 517517 423520 272406 267562 309236 308547 324924 329386 332486 337039 369988 367712 592642 623610 41.25 67.7 1
13:48:47 2023-09-28 313185 312968 80981 79392 118167 124547 120453 120470 88674 88017 96934 96908 116728 118336 337439 365558 970322 949832 349379 364284 109881 96852 106361 104694 118332 114159 108631 109388 77831 76532 255288 227110 646153 654646 201218 199409 257601 259033 300193 291344 311225 310811 327318 331480 306798 341160 678664 712260 516146 422221 273177 266705 311307 309821 324924 329080 332450 333546 369988 372013 597023 625011 41.25 67.7 1
13:48:48 2023-09-28 315600 311957 81324 79228 119046 122181 120922 119965 88581 87648 97236 96646 116983 118003 338387 362212 971284 955429 352687 367142 109792 96852 106224 104694 117823 114900 108397 109556 77765 76636 257560 227847 641071 648984 201463 199062 256763 258591 298602 290361 309776 310771 324667 330598 306870 340069 678334 710112 511906 421138 273563 267562 308266 307136 324924 327628 333532 336490 366820 369398 594943 625491 41.25 67.7 1
13:48:49 2023-09-28 313603 311800 81212 79112 118925 124029 120788 119769 88678 87561 97036 96414 117490 117581 338186 362247 970594 955429 349451 364284 109881 96819 106327 104661 118053 114159 108523 109573 77798 76813 257717 228544 648501 650561 201323 199513 256340 258994 301761 289850 309908 311827 326499 330297 306437 339759 674873 709406 513259 421253 272984 267562 307835 306487 324924 327981 331480 339308 367437 368296 589735 623610 41.25 67.7 1
13:48:50 2023-09-28 315699 312825 81171 79300 118793 122132 120887 120166 88549 87884 97136 96446 117036 117581 337439 364142 967524 954676 346720 363193 110177 96887 104080 104486 118323 114080 108631 109053 77864 76480 251778 225607 653479 649364 200796 199340 257885 257760 300447 291894 309944 312006 324667 329573 306906 339246 674873 707029 510554 422034 272791 266741 309272 308547 324467 330112 330442 337516 368508 367747 592642 619944 41.25 67.7 1
13:48:51 2023-09-28 313962 312242 81009 79112 118726 124063 120788 120102 88646 87561 96968 96446 116794 117907 337403 363335 962906 957470 350966 363993 109915 96753 106395 104661 118375 114701 108764 109413 76424 76584 263278 226543 652594 651205 201323 198854 257095 259176 301559 291787 310419 311934 324964 329573 306726 341472 678544 709406 510554 422632 273840 266830 308266 309210 322992 330112 331480 337003 368839 369951 599424 621774 41.25 67.7 1
13:48:52 2023-09-28 313747 312059 81370 79156 119124 124029 120956 119769 88678 87593 97270 96678 116761 117548 337948 361199 961355 953519 353630 364249 109881 96654 106327 104661 118053 114002 108556 109388 77831 76532 255288 226760 651235 649364 201463 199513 255694 260157 297843 290423 310419 311715 323952 331635 306834 339246 679813 703318 528827 419578 273342 268198 308678 308067 323974 329186 331480 337003 366591 368847 599490 622691 41.25 67.7 1
13:48:53 2023-09-28 315254 311983 81245 79029 119124 123856 123162 119735 88678 87409 97070 96250 117117 117514 337439 363045 962038 949832 352724 366622 110016 96887 103982 104883 118313 114477 108531 109288 76370 76678 263278 226775 650636 649254 201007 199653 255659 259755 299908 291379 310090 311899 323658 330898 306906 338258 679556 703282 515964 421465 272984 268800 307334 308067 324695 329880 331983 338067 367143 367782 601174 623610 41.25 67.7 1
13:48:54 2023-09-28 315613 312277 81153 79252 118809 124392 120754 120102 88796 87561 96968 96479 116761 118003 337403 366658 961355 948852 350472 363958 109915 96687 106361 104924 118053 114159 108556 109313 77831 76480 255288 225643 662169 649364 200201 200315 255764 259354 300235 291260 309907 312919 323952 328850 307158 338187 677524 703282 517147 423832 270874 268422 307799 307601 324695 329880 329479 338582 369359 367198 599691 621774 41.25 67.7 1
13:48:55 2023-09-28 314919 312273 81013 79116 118693 124305 120453 120136 88646 87772 96968 96479 116761 117941 336895 366694 960958 950331 352724 364142 109746 96787 106519 104629 118197 114510 108498 109220 76402 76532 255288 225643 656331 649364 200586 200106 255659 259319 297734 290353 310419 314766 324843 329607 312966 338982 678851 703282 513259 422034 270874 268800 310122 307351 324695 329151 330478 338619 367731 373897 599802 621421 41.25 67.7 1
13:48:56 2023-09-28 315110 312647 81009 79220 118528 124236 120453 120102 88581 87800 96968 96446 116945 117581 336895 365594 959310 948852 350472 364022 109948 96325 106395 103864 118448 113767 108665 109165 77905 76428 255288 225643 652415 650744 200167 200093 255729 259354 297734 291379 309433 312664 324929 330121 307158 338258 678851 707333 517517 422257 270874 267633 307369 307136 324924 330112 329443 337224 369988 367163 595896 619981 41.25 67.7 1
13:48:57 2023-09-28 310011 311769 80977 79220 118524 124132 120453 120303 88492 87865 96934 96879 116883 118132 339560 365309 959199 947392 351723 363087 110118 96457 103982 104596 118279 113923 108631 109053 77798 76480 257560 226666 649618 650744 200201 200001 255764 259612 298394 291485 309944 313321 324702 328850 307158 338223 678851 707297 513949 422221 270874 268386 307835 307136 324924 329880 330178 338582 369395 366651 599691 620858 41.25 67.7 1
13:48:58 2023-09-28 313009 313004 81009 79481 118654 124305 120453 120303 88492 87805 96867 96743 116761 118138 336423 365266 959310 947503 350472 363193 109948 96489 106509 104310 118087 113845 108815 108986 77864 76324 255288 225053 653759 648948 200236 199687 256482 259354 298150 292409 309470 311970 325945 330121 307158 338972 680507 711451 516146 422852 272406 268422 308301 309821 323746 330112 330442 337277 369988 367712 597992 621774 41.25 67.7 1
13:48:59 2023-09-28 309230 313165 81042 79306 118693 124339 120547 120264 88759 88073 97269 97044 116661 118234 339597 365380 959199 947355 350292 364107 109915 96812 106361 104486 118087 114002 108789 109254 77897 76480 257191 225217 650383 653981 200831 199687 256517 259397 299564 292232 309944 311970 325910 330121 312745 339246 679813 711451 509877 422852 272406 267597 308076 307601 323028 330808 330978 336527 369988 369148 599691 621774 41.25 67.7 1
13:49:00 2023-09-28 311550 312973 81009 79256 118520 124132 120453 120136 88492 87865 96934 96511 116761 117941 336423 364427 960073 948177 351105 363193 109839 96753 106253 104661 118087 114002 108631 109313 77831 76532 257560 225571 646675 649056 200831 199687 256877 259354 297248 292445 310858 310989 326669 331050 312488 339246 680778 712187 509445 423254 272791 267597 308050 308103 323028 330112 332486 335979 369988 367747 600871 623610 41.25 67.7 1
13:49:01 2023-09-28 312023 313705 81301 79268 118692 122473 120616 120318 88581 87800 95291 96843 116902 118200 339597 364284 963405 947104 354202 363703 109645 97020 106327 104694 117938 114159 108299 109313 76411 76532 256521 226883 643114 653455 201112 199687 255729 260595 297807 290670 311777 310517 325910 329343 312452 339281 680295 712260 508934 423232 272791 267597 308678 308138 324467 328604 333532 335979 369988 367747 599950 624568 41.25 67.7 1
13:49:02 2023-09-28 314035 312059 81034 79252 118528 124011 120620 119769 88585 87593 96934 96446 116761 117581 336423 363335 965712 944776 351677 363993 109435 96884 106145 104883 117823 114159 108299 109388 77765 76480 255405 226950 647053 654909 201077 199757 255339 260049 300023 290167 311629 310846 325278 331515 308533 338258 679259 712223 498661 422449 272995 268386 308678 307601 324924 327893 333280 336200 369395 367747 601507 625256 41.25 67.7 1
13:49:03 2023-09-28 313675 312682 81166 79296 118789 122403 120754 119999 88581 87800 97236 96678 116728 117581 336895 366658 967487 947621 350472 363703 109877 96852 106327 104629 117952 114159 108299 109388 77798 76480 255405 227561 647100 648984 200831 200350 255412 259354 299300 290158 311739 311024 324964 329573 306864 340722 678851 711149 517517 422932 270874 273495 307404 307136 324924 328193 332486 337003 369916 367198 595016 624568 41.25 67.7 1
13:49:04 2023-09-28 312723 312055 81042 79112 118756 124270 120788 120136 88678 87593 96968 96479 117026 117615 337474 367210 968530 946157 349169 363738 109729 96852 106179 104661 118020 114002 108332 109644 76370 76740 255405 227701 646621 653054 200726 200245 256305 259176 299404 290458 311960 311934 327215 329607 307158 339872 677191 710076 510554 422932 270874 268989 309989 306887 324924 328193 332486 336919 369395 366651 595309 624605 41.25 67.7 1
13:49:05 2023-09-28 313526 311555 81162 79296 118755 124478 120719 120102 88678 87745 96968 96479 116916 118051 336423 367138 968530 947903 350191 366622 109729 96719 106253 104661 118053 114080 108299 109388 77798 76532 255288 227561 645881 648948 200831 200350 255694 259390 299091 290123 309515 311024 325000 329343 312525 340092 677854 712187 517517 422932 270874 269214 307369 306244 324924 328193 332522 337003 369395 366651 595309 623647 41.25 67.7 1
13:49:06 2023-09-28 312973 312717 81009 79112 118610 124098 120453 120018 88585 87593 96901 96479 116647 117581 336423 366658 968530 946157 348398 363738 109915 96785 103949 104883 117885 114543 108580 109288 76379 76636 256521 227609 645536 653054 200691 200245 256267 258591 301298 290599 315178 311827 325945 329802 307158 344533 678580 711196 508934 423532 270838 268422 307835 308874 324924 328158 332486 337003 369395 368880 593554 623647 41.25 67.7 1
13:49:07 2023-09-28 313562 312794 81009 79224 118731 124098 120620 120018 88614 87833 96934 96446 116794 117882 336387 366809 968530 947067 347314 363193 109839 96554 106213 104590 118087 114159 108556 109087 76254 76428 257560 226920 658130 652836 200831 199687 257885 258555 298638 290670 311078 311715 325981 329907 307158 340309 676858 712332 512034 423520 272791 267374 309524 306672 324924 329186 332252 337516 372194 367782 592642 623647 41.25 67.7 1
13:49:08 2023-09-28 311113 311698 80925 79392 118167 124167 120453 120303 88525 88110 96834 96940 116567 118254 336423 363406 968530 951483 350440 366882 109679 96953 106554 104629 117986 114159 108531 109254 76379 76647 255288 227095 644554 649056 200201 200001 257308 258449 301334 290564 311298 311497 327909 330121 310391 339007 675865 712187 517517 425641 270874 267633 309272 306244 324924 329186 332252 337320 369988 366651 590642 623647 41.25 67.6 1
13:49:09 2023-09-28 312059 313009 80894 79360 118066 124513 120251 120303 88372 88041 97269 97210 116567 118172 336387 364427 968530 949832 348888 363193 109839 96687 106213 104557 118159 114002 108332 109313 77864 76480 255288 225643 651465 652764 201147 199062 257343 258591 298638 290670 311298 310553 326966 328850 306906 340860 676858 712066 517316 422257 273177 266776 311746 307136 324143 329186 332486 335469 368772 369433 593974 625491 41.25 67.7 1
13:49:10 2023-09-28 310135 312055 81009 79140 118524 124098 120453 120136 88585 87897 96901 96479 116680 117615 339560 364039 970283 949758 351473 363596 109780 96787 106519 104629 117952 114365 108498 109170 77798 76480 255288 226760 660327 654075 201463 199340 257343 259390 301298 292197 310310 310082 326966 328885 306906 341376 676895 716398 509201 421627 273563 266776 308372 307377 324924 329649 332991 335469 368772 369692 596376 625048 41.25 67.6 1
13:49:11 2023-09-28 312901 311701 81116 79108 118693 122302 120784 119735 88646 87593 97069 96446 116761 117548 336387 361129 971284 953998 350153 366030 109695 96819 106258 104661 117905 114080 108265 109204 77732 76532 255405 228206 644964 650284 201252 199618 256877 259319 299510 290087 309488 311899 323952 330606 306906 340273 676306 711451 514611 420470 273681 267562 308336 307566 324924 327857 332486 337552 367401 368847 593517 623610 41.25 67.6 1
13:49:12 2023-09-28 314847 311255 81124 79249 118731 124029 120704 119769 88678 87736 97438 96714 117044 117738 339117 362071 968382 955636 350467 366104 109376 96919 106224 104661 117627 114316 108265 109540 76368 76876 255405 227971 639631 651205 201463 199827 257237 259319 300308 290158 310211 310989 325422 330828 306870 340309 677854 711451 513259 420475 273563 267562 308301 307566 324924 327857 333532 336966 367695 368847 594065 624568 41.25 67.6 1
13:49:13 2023-09-28 314775 311230 81264 79076 118809 123908 120788 119735 88646 87803 97036 96382 116761 117514 336895 362177 968530 953998 346233 363158 109881 96554 106366 104661 118020 114002 108299 109020 77765 76480 255288 226920 648670 648446 201112 199653 256877 258520 299545 290599 310419 313395 324405 330332 306906 340034 674836 707297 509445 421437 272984 267597 311048 306811 326617 329613 333295 338545 367731 368554 590860 623340 41.25 67.7 1
13:49:14 2023-09-28 314883 311300 81005 79108 118968 122132 120784 120029 88881 87800 97304 96646 116983 117839 339357 363158 967524 957000 348742 363703 109771 96554 106327 104812 117817 114080 108265 109204 77798 76532 255405 227774 646275 649364 201428 199653 256841 259354 302690 290123 310493 312919 323987 330828 306870 340273 674836 708869 517517 421138 273177 267562 308301 306877 326762 328123 331983 338582 367659 368847 593724 623610 41.25 67.7 1
13:49:15 2023-09-28 315326 311295 81212 79116 118891 124063 120704 119935 88678 87865 97103 96446 116761 117548 336895 362212 967120 955429 348742 364960 109805 96753 106327 104661 118053 114159 108448 109279 77798 76584 263278 227401 647974 649364 201428 199687 257057 258591 301626 290621 311298 312955 324440 330606 308424 340273 675828 709370 513259 421437 273681 267597 308301 306637 326762 328885 331480 339062 367695 368847 590225 623378 41.25 67.6 1
13:49:16 2023-09-28 315554 311492 81324 79228 118755 121962 120719 119999 88824 87800 97202 96839 116983 118003 336352 362212 967120 953998 348559 366622 109847 96522 106253 104486 118020 114080 108498 109204 77798 76532 255288 227240 647192 649364 201287 199687 257057 258591 301298 290423 310858 313549 323952 330563 306906 340273 674836 707333 513259 421437 273177 268162 310172 306811 326762 329151 332257 338582 368285 368812 590860 622691 41.25 67.6 1
13:49:17 2023-09-28 314847 311251 81009 79112 118693 124115 120620 119935 88678 87805 97137 96446 116761 117548 336387 362212 962906 954713 348495 363158 109881 96522 106475 104453 118053 113845 108598 109020 77819 76428 255288 226398 652966 649364 201287 199827 256877 258122 301298 290427 310382 313395 324929 330332 308642 340273 676588 703282 511906 422034 273177 268198 309272 308402 324924 330112 331211 339062 368516 371714 593302 624747 41.25 67.6 1
13:49:18 2023-09-28 311408 311122 81191 79206 118755 122047 120814 119931 88581 87833 97136 96446 116728 117548 336387 363193 965675 955392 347242 363158 109948 97012 104041 104486 118087 113845 108631 108986 77852 76480 257560 225535 654436 649364 201428 200001 258464 258769 298602 292409 310382 312919 324929 329837 308642 340309 676785 707297 517517 422034 272984 267151 309958 307066 324924 330112 331444 338545 369099 369848 592605 621298 41.25 67.6 1
13:49:19 2023-09-28 313449 311264 81124 79256 118731 122216 120704 120102 88678 87865 97002 96446 116761 117581 336387 363299 962906 956789 350400 363158 110266 96522 106509 104661 118178 114237 108689 109153 76415 76532 255288 225391 651266 651169 201323 199479 258457 259211 297629 292374 310419 311970 325647 332378 308497 342098 677780 708332 504413 422632 273804 266643 308336 308032 323447 330112 331480 337516 368516 369986 597919 621298 41.25 67.7 1
13:49:20 2023-09-28 313490 311122 81306 79264 118775 124150 120453 120102 88678 87865 97236 96879 116694 117548 336387 360014 959310 954199 351569 362614 109881 96554 106292 104557 118053 114002 108299 109204 77831 76480 257560 225571 650510 650284 202415 199653 256877 260192 297699 292169 311298 312620 325419 330863 306906 341340 680295 710446 511399 420804 273950 267562 307369 308138 323974 330112 331983 337516 368839 369986 598185 621774 41.25 67.6 1
13:49:21 2023-09-28 313449 311974 81013 79252 118891 124063 120620 120102 88678 88009 96934 96446 116728 117581 336387 359727 959310 951930 351569 366622 109645 96887 103949 104564 118221 114002 108498 109145 76379 76584 255288 225427 656201 647347 201463 200140 255694 260157 297699 291850 310859 311899 323917 330898 306906 339246 679556 707029 509111 419578 273177 268800 307334 308067 324924 329649 332216 337552 367143 368847 599031 622691 41.25 67.6 1
13:49:22 2023-09-28 315843 311768 81042 79220 118925 124478 121207 120018 88953 87865 97137 96446 116794 117480 339524 365230 959310 948448 350472 363158 109948 96687 106543 104453 118053 113923 108523 109279 77831 76812 256521 226920 646398 649364 200796 200315 256482 259755 300411 291929 309944 313651 324894 329573 310318 339246 679813 707260 502429 423832 272406 268800 308050 308032 324924 330112 330478 339338 369916 367523 599266 620822 41.25 67.7 1
13:49:23 2023-09-28 316306 311772 81038 79220 118528 124270 120453 120102 88678 87865 97002 96479 116728 117581 336387 365273 960958 950331 352473 363561 109746 96787 106519 104596 117919 114159 108464 109220 76370 76480 257560 225607 647146 649364 201675 200840 256446 260121 300447 291725 311298 313585 326753 330641 312930 339246 680295 703246 513259 421138 273488 269178 307369 308067 324924 330112 332252 339098 367143 367712 599691 621774 41.25 67.7 1
13:49:24 2023-09-28 314775 311484 81001 79270 118726 124236 120453 120018 88856 87865 96968 96479 116728 117548 336387 365558 959310 948578 349943 363158 109915 96522 106475 104486 118053 113923 108523 109020 77798 76480 257560 225643 648565 649364 200796 200350 256877 259573 298602 291379 311028 313872 324440 328885 307623 338258 678851 709370 510554 421852 272406 268800 307799 307601 324924 330112 330442 339098 369655 367455 595896 619944 41.25 67.6 1
13:49:25 2023-09-28 313603 311260 81042 79220 118524 124270 120453 120102 88678 87865 96968 96879 116883 118017 338527 365344 958482 948778 350328 365845 110084 96457 104047 104421 118053 113923 108631 109020 77831 76480 257560 226652 649162 649364 200796 200350 256517 259795 300982 291485 309944 313395 325384 328885 307623 338258 679543 707297 510554 421888 272406 268800 307870 307878 324924 330112 330442 339579 369952 367712 598085 621774 41.25 67.6 1
13:49:26 2023-09-28 313705 311041 81009 79296 118528 124098 120453 120102 88678 87865 96968 96479 116728 118086 336152 365558 959310 948177 350472 363193 110253 96489 106543 104278 118414 113845 108631 109020 77798 76428 257560 225643 650893 649824 200796 200315 256877 259755 300447 290423 309907 313908 324964 330075 308054 339246 678851 707333 498661 422221 272461 268800 308266 308032 324924 330112 330478 339098 369988 367712 599266 621298 41.25 67.7 1
13:49:27 2023-09-28 313485 311514 81005 79471 118528 124184 120616 120063 88881 88041 97370 96811 116661 118037 338637 365416 958445 947392 351501 366104 109847 96522 106327 104557 118053 114237 108431 109254 77798 76480 256521 225607 649283 648300 201147 200350 256482 259974 300447 291520 311298 313872 324932 330367 307158 338258 679813 703282 520259 421814 272406 269214 307835 308067 324924 329880 331480 339579 367731 367747 599691 619981 41.25 67.7 1
13:49:28 2023-09-28 314811 311988 81293 79026 118959 123943 120956 119769 88986 87593 97171 96414 116794 117352 336423 362212 960958 949868 351002 363193 109881 96753 106361 104661 118053 114080 108299 109053 77798 76532 255288 225607 647839 647529 201428 200350 256482 260192 298602 291681 311298 313616 323952 330863 307123 339246 680295 703246 509445 420840 272791 269214 307835 308103 324658 330112 332522 339098 367731 368589 598185 623647 41.25 67.6 1
13:49:29 2023-09-28 315843 311225 81357 79264 118683 122132 120818 119926 88889 87953 97338 96646 116983 117480 338637 364284 962038 948448 350436 363158 109645 96887 103937 104629 117938 114002 108332 109204 76433 76845 256521 225607 649116 649364 201112 200384 256877 259755 300816 291520 310419 313872 324702 329837 307623 338258 678851 703282 513259 423232 272406 268800 307835 307852 324924 329649 330478 339338 368839 367455 599419 619944 41.25 67.6 1
13:49:30 2023-09-28 314404 311046 81149 79108 118640 124063 120453 120018 88710 87865 97103 96479 116761 117581 336152 365522 959310 947503 349415 366104 109948 96522 106509 104486 118020 113845 108265 109020 77798 76480 255288 225607 649814 648905 200796 200665 256517 259755 300447 291520 310163 313651 324929 328885 307623 339246 678851 703282 516302 420998 272523 268800 308085 307852 324924 330112 330478 339098 369395 369776 598546 622860 41.25 67.7 1
13:49:31 2023-09-28 313711 311844 81115 79260 118595 124305 120635 119999 88581 87953 97236 97037 116728 117615 336116 365522 960274 948066 350207 362614 109982 96489 106395 104421 118087 113688 108631 109020 77831 76480 255288 225571 647680 649364 200831 200350 256517 260192 300447 290564 310199 313585 324929 328885 308089 339246 678851 707297 511906 423832 272406 268611 309734 307817 324924 330112 331251 339098 369952 367747 596778 620858 41.25 67.7 1
13:49:32 2023-09-28 313926 311264 81001 79248 118528 124098 120453 120102 88678 87897 97002 96446 116761 117581 335881 364974 959310 948177 349451 363158 109982 96522 106395 104310 118087 113845 108556 109053 77831 76480 256521 226239 648804 649364 200796 200350 257092 260157 300447 291520 310419 313908 326717 329308 307874 339246 680507 707297 516146 422185 272406 268800 308301 310465 324924 330862 333332 339322 369664 369920 597201 619835 41.25 67.6 1
13:49:33 2023-09-28 320637 311158 81166 79296 118755 122132 120646 120102 88678 88017 96968 96479 116802 118051 337680 364974 958629 946157 351649 366104 109805 96522 106327 104629 118020 114002 108332 109053 77798 76428 255288 225607 645453 647529 201147 200350 256482 259433 298602 291520 311298 313872 323952 330367 307158 339495 679813 703246 513259 422034 272406 269214 308795 308067 324924 329880 331480 339338 367731 367747 603038 620858 41.25 67.6 1
13:49:34 2023-09-28 312059 310819 80870 79252 118167 124270 120369 120102 88678 87897 96834 96479 117132 117615 335881 364462 958629 946157 349415 362071 109948 96489 106430 103993 118087 113688 108665 108761 77831 76272 260995 225217 653984 649364 200831 200315 256877 259390 300775 292197 308851 313395 328787 328850 309333 339759 678851 710446 516146 422554 272406 268136 310428 309602 324708 331273 330835 339198 369916 369920 595750 623415 41.25 67.6 1
13:49:35 2023-09-28 311916 311086 81116 79140 118167 124305 120369 120181 88759 88017 96934 96775 116728 117941 335881 364356 959310 946233 349415 362614 109915 96522 106395 104310 118087 113767 108556 108836 77864 76324 255288 224937 657838 650744 201147 200350 256912 260157 300447 292445 310419 312691 325945 328815 307623 339281 678851 710446 508694 422852 272406 268386 308301 307817 324467 328807 330478 337552 369988 367747 595974 620858 41.25 67.6 1
13:49:36 2023-09-28 312723 311510 81009 79252 118167 124270 120453 120102 88678 87897 96968 96479 116761 117941 341714 364974 958629 946157 349451 363158 110210 96357 106430 103928 118414 113610 108665 108652 77864 76376 255288 225125 653583 650284 200831 200315 256912 259390 298602 292169 309944 313651 325945 328850 308125 339281 677770 710339 517517 425641 272152 268243 310208 310150 324852 329755 331068 338399 369844 369920 598380 619981 41.25 67.6 1
13:49:37 2023-09-28 312059 311474 81101 79232 118359 124063 120369 120136 88617 87897 97269 96879 116567 117581 335375 364427 958629 946157 349415 362106 109948 96722 106395 103993 118087 113688 108665 108686 77864 76324 255545 224901 653731 650284 200796 200350 256877 259469 300023 292232 309944 312955 325981 330817 307659 339759 678370 710948 514775 422852 272406 268422 308076 307601 324467 328841 330943 337589 369988 369444 597955 621774 41.25 67.6 1
13:49:38 2023-09-28 312059 312023 81005 79112 118167 124132 120286 120102 88678 87897 96834 96511 116703 117615 341677 364462 957950 946157 349415 362642 109915 96423 106395 103928 118087 113688 108631 108871 77897 76324 255545 224901 656728 650284 200831 200722 257308 259791 300447 292445 310419 312955 326683 330907 310355 342234 678558 709762 502429 425339 272718 268243 308231 310295 324816 329334 330943 337983 369988 367782 597698 621774 41.25 67.6 1
13:49:39 2023-09-28 317934 311988 81176 79252 118167 122388 120247 120136 88646 87929 96834 96908 116567 117975 341714 363370 958629 946157 349415 362071 109915 96522 106287 103993 118053 113767 108665 108911 77864 76324 255288 224548 653858 651205 201147 200315 257092 259791 298185 292126 308851 313167 326016 328850 307193 339795 678851 710948 517003 422888 272791 268198 308301 307852 323974 331041 331480 337314 369988 367782 599376 621774 41.25 67.6 1
13:49:40 2023-09-28 311514 311118 81009 79302 118495 124232 120453 120102 88678 88017 96934 96908 116694 117941 335845 363880 959310 947503 349379 362035 109881 96489 106361 104310 118087 113767 108631 108802 77831 76272 257560 224664 652274 651205 201112 200315 257237 259755 300872 293465 310090 312633 327282 331515 310391 342551 680916 711269 516146 425339 272838 268350 308301 310295 324467 331041 334281 338399 372081 368519 597955 621737 41.25 67.6 1
13:49:41 2023-09-28 308148 311274 81005 79248 118693 124266 120464 120102 88678 88017 96934 96743 116614 117941 337680 363880 959310 946157 349379 362324 109881 96812 106509 104310 118020 113845 108299 108911 77798 76428 255288 224125 652973 652129 201287 200315 257272 259834 297734 292642 310419 311970 326930 329343 307623 340273 680295 711451 521881 423150 273177 268386 308076 308032 323938 328841 331480 337479 369547 369776 599691 621774 41.25 67.7 1
13:49:42 2023-09-28 310095 310788 80981 79112 118171 124236 120453 120102 88678 88017 96934 96743 116831 117941 337680 362791 959310 946157 350822 362932 109620 96522 106253 104486 117938 113923 108299 109240 77798 76480 255288 225181 645371 649020 201534 200757 257024 259870 299600 292954 311702 311319 327282 331480 309953 342551 680667 712151 513405 422185 273177 268162 310428 309471 323902 330112 333225 336639 369988 368741 600835 623169 41.25 67.6 1
13:49:43 2023-09-28 310131 310352 80921 79076 118499 124063 120453 119769 88646 87897 96934 96479 116728 117581 341919 362212 962038 947503 351460 362578 109544 96522 106219 104486 118020 114002 108265 109020 77798 76480 256521 225535 646705 648984 201463 200315 257272 260559 297807 292409 311960 311422 326930 329837 307158 340309 680778 712260 517517 421591 273177 268386 307835 309002 323710 330112 333302 336728 369988 368847 600835 625192 41.25 67.6 1
13:49:44 2023-09-28 313141 311703 81217 79268 118561 122132 120350 119999 88856 88224 97304 96877 116627 117806 337680 362720 961470 947503 354737 365069 109771 96522 106253 104486 118092 113923 108423 109020 77852 76480 254361 224865 652844 648984 201463 200350 257308 259974 297213 293096 311298 311680 327424 328885 307158 340309 680778 711958 513405 422554 273177 268422 308336 308103 323710 330112 332955 336728 371819 368554 599950 621774 41.25 67.6 1
13:49:45 2023-09-28 310815 310352 81013 79212 118499 124063 120453 119769 88678 88017 96968 96743 116647 117581 341677 362212 961470 946157 351569 362578 109544 96522 106292 104486 117823 114002 108265 109020 77798 76376 254361 225535 647665 648948 201463 200315 257057 260200 297213 291725 315661 310989 325981 329837 312561 340559 680295 712223 517517 423232 273177 267974 308041 309037 324467 329649 333568 335926 369772 372013 603034 625307 41.25 67.6 1
13:49:46 2023-09-28 311653 310650 81078 79160 118643 122132 120517 119965 88824 87865 97035 96446 116728 117882 337680 362649 962832 944739 351605 363122 109544 96787 106184 104661 117857 114080 108083 109053 76160 76480 254361 225571 645916 648984 201463 200280 256482 260998 298150 291485 309812 310989 325945 331569 306908 340309 680295 712223 509445 423232 273177 268386 309333 309037 324924 329151 333604 337003 369470 368847 599950 623647 41.25 67.6 1
13:49:47 2023-09-28 311792 310321 81009 79112 118499 124029 120453 119769 88678 87865 97389 96446 116647 117548 341919 361199 962942 946157 351533 363158 109510 96554 106145 104557 117627 114002 108157 109053 77765 76480 254361 227204 643493 648754 201463 200315 255694 260192 299056 290613 311226 311497 325945 329872 308352 339007 678851 712187 511906 422632 272984 269178 307369 310150 326617 329079 333316 338496 369844 369920 599580 623500 41.25 67.6 1
13:49:48 2023-09-28 313689 310175 81142 79160 118383 123994 120453 119735 88678 87897 97236 96646 116694 117548 337680 364427 964664 946233 348888 362578 109544 96554 106111 104486 117627 113845 108265 109053 77765 76428 254239 226920 643967 650744 201463 200804 255694 259755 301298 292082 315178 311934 325910 330297 307193 338258 678370 711113 511906 422632 270874 269214 308050 308838 324644 329115 333027 337552 369988 367163 595731 626415 41.25 67.6 1
13:49:49 2023-09-28 312745 310357 81042 79080 118499 124029 120453 119769 88710 88017 97036 96479 116761 117581 337680 365558 967806 946157 346755 362868 109729 96522 106219 104486 117660 114002 108265 109204 77831 76532 254361 226920 645382 651205 201147 200980 257272 259390 299615 290670 311006 312006 325945 329872 311001 339246 677854 710112 511113 424360 272116 269204 311307 309420 326762 329009 333117 337407 369808 369920 593791 623464 41.25 67.6 1
13:49:50 2023-09-28 312678 310317 81009 79220 118804 122302 120616 119769 88678 88017 97036 96479 116728 117935 338637 365558 968530 946157 346755 364996 109729 96687 106145 104486 117823 113923 108265 109053 77798 76428 254361 226883 643433 651205 200796 200945 257092 259390 299615 290564 315214 311970 325945 330110 308160 339246 676858 710112 510554 422816 272908 268800 308372 307136 326762 329649 333532 338067 369988 367712 592314 623647 41.25 67.6 1
13:49:51 2023-09-28 313189 311760 81042 79252 118533 124098 120453 120018 88678 88041 96968 96479 116761 117581 341677 365522 965712 945447 348362 363122 109729 96687 106179 104590 117962 113923 108265 109053 77798 76532 260995 227240 645226 651205 201780 201260 256517 260192 301407 290564 309776 311970 325945 330367 307158 341469 678558 716160 513259 423832 272297 269901 310208 309857 327224 328973 333388 337370 369988 367712 595438 624568 41.25 67.6 1
13:49:52 2023-09-28 312749 310211 81042 79212 118499 124063 120453 119769 88678 87953 97103 96479 116728 117581 341750 364974 965749 944776 348327 363158 109729 96785 106145 104486 117823 114002 108299 109053 77798 76480 253133 226920 644992 648911 201498 200980 256482 260157 302152 290917 311483 311970 325981 330332 307623 338258 678851 711149 516146 423232 272406 269593 308301 307807 326762 329186 333532 337552 369988 367747 598951 623684 41.25 67.6 1
13:49:53 2023-09-28 313540 310313 81046 79112 118533 124063 120453 120018 88710 88017 97002 96743 116647 117916 341919 363335 965712 944776 350472 363158 109729 96819 106292 104694 117857 114002 108299 109087 76191 76584 255405 227240 644277 652129 201498 200350 256221 260595 299545 290599 312181 313906 326718 332090 309224 341579 678741 715490 517517 423195 273756 269485 309989 307962 324924 329115 333604 337516 369470 368741 598048 624531 41.25 67.7 1
13:49:54 2023-09-28 314035 309998 81009 79112 118557 124063 120453 119769 88710 87897 96968 96479 116761 117581 341714 363880 964344 943397 349415 362071 109544 96554 106145 104518 117660 113923 108265 109020 77765 76480 254239 226883 643885 651205 201498 200945 255729 260228 301298 290599 309776 311970 326669 330332 306944 338294 678851 712187 517517 421623 272406 269214 307799 307852 324924 328920 333532 337552 369988 367817 599266 623684 41.25 67.7 1
13:49:55 2023-09-28 310617 310352 81034 79112 118528 123891 120453 119769 88710 88076 97002 96479 116647 117581 337680 364974 965712 944776 348398 362903 109695 96753 106145 104557 118199 113923 108299 109053 77831 76532 259238 226920 644245 651205 201498 200980 256629 259906 300208 291237 312772 311863 325875 330724 309953 341542 678668 715220 517992 423232 272406 269214 308050 307852 324744 329009 333244 337516 369988 367747 597955 626530 41.25 67.6 1
13:49:56 2023-09-28 313812 310313 81013 79108 118562 124132 120453 119935 88710 88017 97002 96479 116728 117581 341641 364974 965712 945484 348362 362868 109729 96554 106179 104557 117857 113923 108265 109020 77798 76480 267853 227293 642863 651205 201780 200980 256482 259791 303485 290564 309776 311970 325981 330332 307158 338294 678580 711650 511906 422632 272406 269214 308050 307843 326762 329186 333532 337552 369988 367747 598653 623684 41.25 67.6 1
13:49:57 2023-09-28 312023 310317 81013 79116 118726 124119 120453 119769 88710 88110 97002 96775 116728 117935 341677 365266 967120 946157 347314 362614 109578 96522 106145 104486 117694 113845 108191 109053 76191 76480 254239 226760 648894 651059 201253 201367 257301 259648 302152 290529 312181 312740 326789 332918 308054 339759 677817 711149 511906 423532 272189 269567 308301 307136 324605 329649 333532 338436 369483 367712 595309 623647 41.25 67.6 1
13:49:58 2023-09-28 312023 310348 81009 79112 118726 124236 120453 119769 88743 88017 96968 96479 116761 117581 337441 365522 967156 946157 347278 362614 109805 96587 106179 104486 117823 113923 108265 109053 77798 76480 253133 226920 644408 651205 201463 201330 257272 259573 301298 290427 309776 312699 326950 330828 308160 339007 678370 711149 511906 423011 272406 269214 308372 307171 326762 329649 333532 338828 369988 367747 597226 626530 41.25 67.6 1
13:49:59 2023-09-28 312023 311505 81013 79252 118533 124098 120453 119769 88710 88073 97002 96479 116761 117548 341604 365558 968530 946157 347278 362614 109839 96687 106179 104557 117784 113923 108191 109153 76411 76647 257717 226666 650590 651205 201358 201472 257166 259576 301938 290564 312796 311970 325945 330598 308125 339007 677707 714331 511906 423232 270874 269214 308372 309420 326532 329186 333532 338067 369988 367747 592350 624568 41.25 67.6 1
13:50:00 2023-09-28 311845 310330 81042 79140 118524 124063 120453 119769 88710 88049 96968 96479 116761 117615 341641 365558 967843 945484 347278 362614 109729 96554 106145 104629 117660 113923 108299 109020 77798 76532 255405 227039 649448 648948 201463 201330 257308 259791 301724 290670 309776 312006 325981 330863 309807 339246 678851 711149 511906 423232 272406 269214 308372 309347 324605 329649 333316 338289 369736 369884 595126 623537 41.25 67.6 1
13:50:01 2023-09-28 311916 310686 81166 79206 118673 122047 120350 119735 88710 87897 96968 96479 116647 117480 335375 365195 968530 946157 347314 366104 109679 96522 106179 104486 117660 113845 108191 109020 77798 76480 256521 225607 648847 650284 200866 201330 257092 259504 301298 290423 315214 312006 325945 329907 308160 339007 676858 710112 498661 423232 272214 269214 310561 307101 324379 329186 333532 337589 369988 369148 594010 623684 41.25 67.6 1
13:50:02 2023-09-28 311804 310104 81009 79140 118562 124011 120453 119769 88743 87897 97002 96479 116937 117581 341641 365010 967843 946157 346755 362614 109763 96852 106179 104486 117627 113845 108265 109053 77798 76480 255288 225607 646096 651205 200831 200980 257343 259354 301298 290670 311042 312444 325769 329872 310282 339281 676858 710076 511113 422888 272406 268963 311748 308116 327419 329862 333424 338682 369880 369920 593371 623464 41.25 67.6 1
13:50:03 2023-09-28 311916 310215 81306 79112 118528 123891 120453 119769 89007 88073 97036 96479 116680 117581 337203 364725 968530 946945 346198 362614 109729 96554 106179 104590 117857 113923 108265 109053 77798 76480 270258 225643 642834 651205 200831 200839 257343 259390 301631 290564 315251 312656 325981 329607 308160 339281 676822 710076 505942 422888 270874 268800 309272 307101 326762 329649 333568 338582 369988 367747 591477 623647 41.25 67.6 1
13:50:04 2023-09-28 311988 311002 81009 79080 118490 124029 120419 119769 88678 87865 97103 96446 116694 117548 337680 364974 967083 946120 347278 362614 109695 96554 106145 104486 117627 113845 108157 108986 77765 76532 255288 227039 649318 651205 201287 201401 257057 259755 299545 290564 309776 311970 325945 330793 308125 339210 678580 713284 511906 423648 272080 269341 310428 309201 326762 329471 333352 338326 369808 369920 592314 623574 41.25 67.6 1
13:50:05 2023-09-28 322468 310713 81009 79232 118620 124167 120419 119769 88678 88017 97103 96811 116728 117548 337680 364938 967120 946157 346720 362832 109586 96854 106258 104486 117627 113923 108232 108986 77765 76480 255405 226760 648499 651205 201147 201260 257237 259651 299580 290423 309741 312883 325981 330332 308125 339246 676822 713467 498661 423832 272406 269214 309444 307101 326762 329151 333496 337552 369988 369668 593937 624531 41.25 67.6 1
13:50:06 2023-09-28 311769 311038 81120 79220 118495 124029 120453 119769 88678 88017 96968 96743 116831 117548 337680 364136 964991 944739 349134 363122 109695 96554 106184 104486 117627 113845 108232 109240 77765 76584 255405 227204 649512 652129 201780 201120 255694 260157 301494 290599 310211 311934 328641 332882 309843 341432 678041 715490 510554 423232 272911 269901 310428 310076 326762 328938 333496 337947 369988 367747 597955 624384 41.25 67.6 1
13:50:07 2023-09-28 308796 311006 81287 79112 118495 124029 120380 119862 88678 88017 97069 96446 116647 117548 337680 364938 967120 944739 348327 362868 109695 96753 106145 104557 117742 113923 108265 109020 77765 76532 254239 227240 646837 651205 201921 201260 256877 260192 301298 290599 309776 312369 325981 330598 307623 339246 678334 712115 516489 423232 272406 269783 308336 307566 326762 329115 333302 338306 369988 368296 597072 624531 41.25 67.6 1
13:50:08 2023-09-28 311760 310718 81009 79228 118533 123904 120453 119735 88828 87865 97069 96743 116533 117548 337203 361129 965712 943397 351002 362868 109544 96819 106258 104820 117627 114002 108265 109388 77765 76532 254239 226847 643493 652129 201921 200350 256446 260962 300872 291660 312957 311685 327176 332918 309953 340201 681196 716504 511906 423796 273720 269675 309551 308103 324924 329115 333604 337407 369700 369915 598185 625011 41.25 67.6 1
13:50:09 2023-09-28 311042 312195 81320 79248 118495 124059 120453 120018 88710 88170 96968 96479 116614 117548 337441 361129 962906 943360 350966 362324 109510 96522 106150 104486 117627 114002 108157 109020 77765 76532 255628 226883 644833 651205 201921 200350 256267 260778 299056 290635 310464 311578 326016 330828 307588 340559 679813 712223 511906 423232 273177 269214 310122 308103 324924 329115 333568 337516 369988 368882 599691 625011 41.25 67.6 1
13:50:10 2023-09-28 311109 310317 81042 79228 118499 124029 120453 119769 88710 88017 96968 96479 116797 117548 337680 361164 962906 944068 351002 363158 109695 96819 106184 104661 117627 114002 108232 109544 77798 76584 267853 227168 645226 652129 202169 200805 256593 260674 302048 291379 313067 311827 328569 332918 309953 342270 679667 712187 517517 423232 273563 269783 309734 311175 326762 329613 333568 337983 369988 372013 599433 624531 41.25 67.6 1
13:50:11 2023-09-28 308386 310069 81236 79112 118499 124029 120453 119735 88678 88017 97103 96479 116533 117548 337441 362212 964991 943397 350436 362614 109544 96753 106111 104453 117627 114002 108232 109020 77765 76480 255405 226883 646048 651205 201498 200945 255729 260742 299510 290613 309776 312656 325981 330598 307158 339246 678851 712187 512751 422932 273177 269972 307369 308103 326762 329115 333568 337516 369988 368589 599691 624568 41.25 67.6 1
13:50:12 2023-09-28 311541 310064 81013 79084 118499 123891 120453 119769 89105 87897 97103 96479 116694 117548 337680 363845 965441 944068 348852 362578 109510 96554 106111 104590 117823 113923 108232 109020 77765 76480 255405 227052 642943 652518 201992 201472 256735 260049 299439 290427 313067 312485 325840 332918 309006 339246 679813 712151 511906 423685 272791 269972 307835 309748 326762 329506 333604 337552 369988 367747 598527 623647 41.25 67.6 1
13:50:13 2023-09-28 311038 309847 81005 79220 118171 123856 120453 119769 88710 87897 96968 96479 116647 117548 337441 364136 965712 943397 347278 362578 109544 96854 106145 104486 117627 113767 108083 108986 77765 76480 255405 226760 643624 650284 201498 201295 256877 259870 299580 290423 309741 311970 325945 330828 308089 339246 677854 711077 513949 422632 272406 269593 308976 307136 326762 329649 333532 338030 369736 369452 597226 626530 41.25 67.6 1
13:50:14 2023-09-28 311408 309989 81013 79112 118171 124029 120369 119735 88710 88017 97103 96775 116728 117548 337203 364462 967120 946157 346755 362071 109695 96522 106145 104310 117627 114159 108214 109119 76411 76688 255405 225427 642834 651205 201253 201120 257131 259576 302152 290635 312181 311970 327163 329872 308953 339246 676785 710112 518888 424323 270549 269757 309236 307136 326762 330112 333532 338582 369988 367747 593974 623684 41.25 67.6 1
13:50:15 2023-09-28 312406 309816 81116 79112 118499 124029 120453 119769 88953 88049 97103 96743 116728 117548 337203 364427 967843 944809 348495 362035 109695 96522 106219 104486 117660 113923 108083 109020 77765 76480 252155 226883 645964 651205 201921 201436 256482 260157 301407 290564 309776 313131 325945 330828 307839 339246 678851 712151 507276 422632 272406 269593 308301 309347 327614 329062 333316 338253 369880 369920 594412 623500 41.25 67.6 1
13:50:16 2023-09-28 311801 309373 81013 79112 118465 124029 120251 119769 88710 88049 96968 96479 116533 117548 337203 363335 962906 944776 348607 362614 109645 96722 104038 104564 117784 114002 108165 108919 76368 76532 255405 226893 644408 651205 201957 201401 256517 260192 299580 290564 312623 312521 328605 330598 307839 339246 678580 714874 518888 422632 272406 269972 308301 310027 326762 329186 333532 337552 369988 367747 594138 623647 41.25 67.6 1
13:50:17 2023-09-28 322229 309856 81009 79108 118533 124029 120453 119769 88986 88110 97070 96446 116647 117581 337441 364427 966434 945447 347314 362614 109695 97020 106111 104486 117627 113845 108157 108986 77798 76480 255405 226920 644669 651205 201498 201612 257092 259870 300456 291883 309812 312919 326930 330863 310282 339281 678851 712187 498661 423085 272958 270399 311478 310295 327687 329969 333424 338436 369844 369596 596043 624348 41.25 67.6 1
13:50:18 2023-09-28 312454 310104 81009 79116 118499 124029 120453 119769 88986 88170 97137 96479 116533 117548 337203 364427 966074 947621 350477 365033 109611 96754 106451 104629 117688 114002 108132 109145 76348 76636 255405 226847 643152 648948 202097 201260 256234 260962 299510 290635 310718 311970 326915 332882 307623 339759 678851 712223 511906 422711 273563 269783 307369 308103 326762 329151 333640 338828 369988 368882 602610 625491 41.25 67.6 1
13:50:19 2023-09-28 312874 309811 81009 79144 118499 124063 120453 119769 88710 88049 96968 96479 116567 117581 337441 363299 964308 944776 349415 363158 109544 96753 106145 104590 117660 114002 108265 109204 77798 76532 256521 226847 643413 651205 202097 201295 256482 260814 301298 290670 309812 312845 326930 330863 307158 340034 679556 715417 511906 423722 273756 269937 309989 307997 327224 328973 333230 337370 369880 368812 598841 624568 41.25 67.6 1
13:50:20 2023-09-28 312850 309851 81005 79108 118528 124029 120453 119769 88710 88049 96968 96479 116533 117772 337461 363887 968213 943249 348781 365069 109746 96919 106377 104596 117688 114080 108124 109020 77798 76480 253133 226915 644147 651205 202097 201436 256877 260192 300244 291237 310246 312006 325981 330863 307839 339246 679543 712151 516302 423232 272406 269593 308301 310259 324868 329417 333568 338306 369988 367747 596226 623647 41.25 67.6 1
13:50:21 2023-09-28 311133 309378 81013 79116 118499 124029 120369 119735 88710 88017 96968 96479 116533 117548 336727 364711 965712 944776 347314 362614 109544 96554 106145 104453 117660 113767 108083 109020 77765 76480 255070 225607 652395 650744 201498 201612 257092 259791 299580 290564 309776 312633 326718 333622 311271 341908 677707 714477 511906 423232 272225 269901 311271 309857 327224 329880 333532 338067 369988 369884 593590 623610 41.25 67.6 1
13:50:22 2023-09-28 311769 309842 81009 79112 118541 123977 120453 119769 89068 88073 97370 96911 117059 117480 337369 364320 966972 946008 348705 365069 109561 96522 106292 104557 117627 113845 108065 109153 76348 76480 267853 226883 646096 650744 202027 201612 257272 260192 302261 290564 310246 312919 328641 330863 308089 339281 678851 712151 511906 423232 272791 269972 308301 309310 324833 329649 333568 339308 369988 367747 594101 623684 41.25 67.6 1
13:50:23 2023-09-28 311550 309842 81153 79112 118163 124063 120453 119769 88743 88017 97002 96479 116647 117548 337203 364427 967156 942083 347278 362578 109695 96522 106253 104557 117742 113923 108265 109020 77798 76480 255405 225643 642812 651205 201498 201647 257343 259941 302292 291681 312993 312988 326824 330758 308019 341579 677670 714983 512751 423232 272406 269972 308372 307601 324833 330005 333352 338509 369988 367747 595309 623647 41.25 67.6 1
13:50:24 2023-09-28 313145 311519 81009 79252 118163 123977 120453 119769 88710 88073 97070 96479 116614 117548 337203 364427 965749 945484 346755 362614 109544 96554 106145 104486 117847 113923 108083 109020 77798 76480 254239 225643 645357 650744 201463 201647 257308 259974 301724 291520 310455 312664 326016 330863 309060 339759 677817 712223 511906 421555 272406 269593 308372 307566 325358 329649 333568 338582 369988 367782 594394 623647 41.25 67.6 1
13:50:25 2023-09-28 311113 309851 81070 79252 118495 123977 120453 119769 88986 88017 97070 96775 116647 117581 337203 364462 968530 946157 348742 362578 109695 96554 106145 104343 117823 113923 108191 109020 77765 76480 254239 226920 653608 652019 202346 201402 257024 260451 301938 290529 313067 313873 326753 330758 310391 340931 678814 712187 518888 423232 273177 269937 311038 308067 325322 329649 333604 338582 369916 368554 597532 625817 41.25 67.6 1
13:50:26 2023-09-28 311078 310100 81038 79252 118644 122132 120453 119769 88986 88110 97002 96775 116647 117581 337203 364427 965028 944776 347349 362071 109767 96819 106219 104343 117660 113845 108265 109020 77798 76480 253133 226920 645833 650744 202415 201647 256989 260228 300456 290670 310464 312699 326930 330863 307865 339759 678851 711650 511906 422932 272984 268543 308336 307637 324833 329649 333604 338582 369988 368589 595090 626530 41.25 67.6 1
13:50:27 2023-09-28 317934 310570 81209 79252 118495 124063 120453 119769 88986 88017 97137 96479 116647 117548 337203 362212 962942 943397 350225 362071 109578 96753 106179 104486 117660 113845 108116 109053 76339 76782 255405 226630 646311 652129 202310 201155 256340 260818 299439 291242 312514 313464 326930 330863 307874 340034 678851 716976 512751 423232 273563 269972 307404 308138 327224 329649 333640 338067 369988 368882 599802 624568 41.25 67.6 1
13:50:28 2023-09-28 312775 310282 81046 79116 118167 124063 120369 119769 88710 88170 97137 96479 116567 117548 337203 362755 962942 943397 348888 362071 109695 96554 106179 104343 117669 113845 108083 109020 77765 76532 253133 226883 642682 651205 202132 201295 256877 260778 299580 290670 310491 312006 326930 330863 307193 339281 678851 712260 516302 422932 273177 269783 308085 308067 324605 329649 333280 338253 369736 369920 597698 623500 41.25 67.6 1
13:50:29 2023-09-28 321791 310095 81038 79256 118528 124098 120369 119769 88743 88049 97036 96511 116533 117548 337203 364171 967156 944813 346755 362071 109544 96854 106145 104564 117784 114080 108099 109153 76388 76480 255405 225499 659098 651169 201358 201472 257166 259762 300420 290423 311777 312444 325981 330758 309422 339723 677890 710076 498661 424360 272573 269214 309985 307171 326762 329880 333532 338582 369988 369704 592678 623684 41.25 67.6 1
13:50:30 2023-09-28 311078 310100 81038 79252 118528 123977 120453 119769 88986 88170 97002 96479 116567 117801 336727 364427 967156 946157 348002 362035 109510 96522 106111 104453 117512 113845 108083 108911 76191 76480 267853 225643 642005 650284 201956 201471 257082 260192 302048 290564 309812 312006 326016 330898 308125 339795 678334 711686 511906 422932 272406 269972 310867 310223 327687 329862 335838 338436 369627 368741 593992 623500 41.25 67.6 1
13:50:31 2023-09-28 311078 309785 81153 79148 118533 123968 120453 119769 88743 88049 97002 96479 116567 117581 337441 364462 967156 944809 346269 365033 109645 96722 104071 104596 117803 114002 108165 109069 76348 76584 254239 226775 644327 650284 201463 201647 257921 260192 302580 291330 310211 313387 326016 330863 309095 342662 677854 710112 512751 422185 272406 269214 309272 307136 324868 329649 333568 338582 369988 367782 594394 623684 41.25 67.6 1
13:50:32 2023-09-28 311078 309568 81046 79116 118533 123925 120453 119769 88710 88229 97002 96479 116567 117581 336727 364462 967156 946157 346233 361023 109544 96687 106179 104557 117660 113767 108191 109020 77692 76480 255288 225607 649839 650284 201322 201612 257704 259791 299615 290348 309776 312955 325981 330367 309060 339317 676895 710112 511906 424434 272573 269377 311271 309420 327505 330005 335711 338675 369844 369920 591486 625192 41.25 67.6 1
13:50:33 2023-09-28 317966 309413 81046 79112 118533 123943 120498 119769 88743 88110 97002 96511 116567 117581 336965 364760 968902 947621 349163 364811 109594 96787 106303 104596 117688 113923 108132 109145 76379 76480 254361 226920 643885 651205 202168 201507 256482 259870 299580 290635 309812 312776 325981 330863 307229 340044 678851 712223 511906 422632 272984 269972 308147 308103 326762 329186 333604 338342 369988 368331 597992 623684 41.25 67.6 1
13:50:34 2023-09-28 310851 309413 81046 79104 118499 124063 120453 119769 88710 88049 97002 96479 116647 117882 336727 363370 964344 944776 347314 361023 109544 96554 106179 104486 117660 113923 108191 109053 76191 76532 254239 226760 644751 650744 202132 201647 256912 260192 301298 290670 310246 312006 325981 332378 311050 342234 677561 714874 511906 423232 272947 269937 308231 309711 327455 329506 333424 338545 369470 368331 596190 624747 41.25 67.6 1
13:50:35 2023-09-28 311506 309342 80977 79084 118581 124201 120453 119735 88710 88138 97103 96879 116849 117738 336912 364029 966972 948029 348669 365069 109603 96754 106451 104596 117593 113923 108232 108986 77765 76730 256521 226920 642134 650935 202415 201612 256989 260271 301938 291732 312440 312848 326895 330828 308089 339723 677817 711077 511906 422932 272406 269972 308301 307817 326762 329564 333532 338545 369988 367747 594357 623647 41.25 67.6 1
13:50:36 2023-09-28 313318 308446 81009 79112 118465 124029 120453 119769 88953 88077 97069 96446 116614 117548 336727 364136 966762 945410 346720 362035 109695 96522 106258 104453 117593 113688 108050 108769 77765 76480 253133 225571 654213 650744 201463 201612 257885 259974 303806 292139 312735 314538 327176 333387 308953 342551 676675 713430 511906 424434 272838 269865 309564 307531 325098 330112 333568 338582 369880 369920 594357 625663 41.25 67.6 1
13:50:37 2023-09-28 312837 309338 81013 79112 118465 124029 120380 119828 89068 88073 97438 96811 116594 117480 337057 363993 967524 946270 350228 362543 109510 96554 106184 104661 117627 114080 108083 108986 77806 76532 255405 226847 645308 652481 202274 200945 256482 260998 299545 290635 311998 311970 326930 330828 307900 340273 679813 712187 511906 423232 273756 269907 308050 308138 326762 329613 333604 338269 369988 369398 599691 625011 41.25 67.6 1
13:50:38 2023-09-28 312185 309338 81005 79112 118956 123994 120453 119735 88986 88170 97002 96446 116769 117548 336727 362755 962906 943360 348852 362861 109544 96753 106111 104486 117627 113845 107901 109056 77819 76480 256521 225535 643283 651205 202097 201671 256809 260674 302005 291646 313067 312740 326789 330758 310391 342270 678631 715490 511906 422932 272984 269972 309989 308067 327687 329435 333532 338216 369988 368812 597624 626379 41.25 67.6 1
13:50:39 2023-09-28 310570 309785 81209 79232 118456 122132 120350 119799 88978 88105 97236 96845 116594 117447 337057 364296 962869 945447 349415 362578 109561 96753 106224 104525 117627 113845 108083 109119 76411 76480 254239 225607 645390 650935 202097 201436 256482 260962 301298 290635 313215 312444 328714 330863 308089 339759 679813 713789 496087 423232 273177 269972 307799 308103 326762 329849 333604 338545 369988 368847 597201 624531 41.25 67.6 1
13:50:40 2023-09-28 311760 309816 81116 79080 118495 124063 120453 119735 89105 88170 97103 96711 116614 117514 337203 363299 965712 943397 348362 362071 109510 96554 106224 104676 117627 113923 108050 108986 77765 76480 255405 226630 643073 651059 202487 201789 256915 260049 300314 291242 313067 312740 326753 333387 308054 339687 677524 712151 518888 423085 273526 269972 308266 307817 327224 329880 333460 338582 369988 368554 598103 623647 41.25 67.6 1
13:50:41 2023-09-28 313145 309670 81171 79260 118393 122047 120281 119882 89039 88138 97236 96711 116694 117548 337411 364391 967658 946120 346963 362578 109695 96819 106292 104596 117627 113845 108157 109020 77765 76480 255288 225607 642005 650284 201780 201929 257308 260157 302152 290564 311924 312919 326930 330863 309736 339759 677817 710076 518888 423832 272791 269907 309272 307601 324868 330112 333532 339062 369988 367747 592314 623647 41.25 67.6 1
13:50:42 2023-09-28 310971 309347 81038 79108 118713 124029 120704 119735 89108 88017 97070 96775 116735 117514 336727 364427 967806 946157 348742 364727 109695 96522 106219 104453 117627 113845 108289 109119 76370 76678 257717 226775 644449 651205 202593 202143 257095 260782 300735 291344 310682 312848 326895 330863 307839 342477 680778 712115 517992 422932 273294 269972 310428 308032 326762 329649 333568 339062 369988 368519 597495 624531 41.25 67.6 1
13:50:43 2023-09-28 312923 310358 81134 79260 118717 122132 120316 119735 89075 88170 97002 96479 116883 117935 336727 364136 965749 945883 349090 364996 109544 96554 106145 104629 117627 113845 108083 108986 77732 76480 255405 225571 643232 651205 202132 201295 256482 260778 299580 290599 313425 312006 326895 330863 307623 339759 678851 714294 516302 423232 273177 269972 308266 308103 326762 329849 333604 338582 369988 368847 598841 623647 41.25 67.6 1
13:50:44 2023-09-28 311252 310064 81013 79116 118495 123977 120453 119735 89137 88017 97103 96743 116614 117548 337203 363299 966848 944739 347314 362035 109510 96754 103961 104996 117702 114159 108132 109069 76379 76678 255405 225211 644882 651169 202451 201895 257237 260157 300456 290564 310682 313109 327547 330828 308089 339759 683081 712187 511906 422632 272791 269972 310501 309238 324833 329649 333532 338582 369988 368812 594101 623647 41.25 67.6 1
13:50:45 2023-09-28 312702 309923 81116 79220 118495 124029 120453 119769 89071 88138 97103 96711 116614 117882 336727 364867 967120 946120 346198 362071 109544 96522 106219 104453 117627 113845 108199 108836 76191 76532 254239 225643 642495 650284 201780 201647 257308 259974 302152 291485 309741 312919 326930 331839 309060 339759 677301 710112 511906 422185 272406 269593 309488 307566 324833 330112 333604 338582 369736 368296 592642 623574 41.25 67.6 1
13:50:46 2023-09-28 311006 310064 81005 79112 118495 124063 120453 119769 88953 88170 97137 96743 116533 117548 336727 363880 967120 948975 349126 365033 109645 96722 106451 104596 117688 114002 108165 108885 76348 76615 257717 226702 645488 651205 202415 201929 257024 260710 300420 291427 311961 312919 327635 333857 309990 340273 678851 712187 511906 423232 272984 270353 308336 309238 324868 330112 333604 339308 369988 368847 597072 625011 41.25 67.6 1
13:50:47 2023-09-28 311296 309812 81376 79220 118495 124059 120453 120018 88986 88202 97137 96775 116728 117941 337203 364391 966434 944776 347349 362578 109805 96819 106253 104661 117660 113923 108232 109020 77798 76532 256521 226847 643544 651205 202734 202070 257308 260778 302152 291520 310718 314121 327424 330898 308160 340273 678041 716431 500626 423085 273381 270507 308266 307997 327687 329969 333460 338915 369844 372158 597919 625454 41.25 67.6 1
13:50:48 2023-09-28 311042 309462 81153 79252 118499 124063 120453 119769 89140 88170 97137 96743 116647 117548 336948 364178 968213 945299 350228 365069 109746 96787 106416 104596 117492 114002 108099 109020 77765 76584 256521 227002 646048 653054 202557 200980 256841 261365 301303 291787 311190 312919 328641 330898 308125 340824 675790 712260 511906 423232 273950 270353 307835 309900 326762 330112 333640 338582 369988 369986 599507 625454 41.25 67.6 1
13:50:49 2023-09-28 317742 309373 81301 79252 118697 124063 120464 119769 88953 88170 97103 96743 116533 117548 336727 361093 962906 942691 350472 362035 109510 96722 106145 104557 117627 113923 108083 109020 77798 76584 255405 225571 646526 651205 202451 201260 256877 261077 299580 291237 311190 312919 327671 333857 311050 343244 680520 716504 498661 423832 273950 270507 310159 309365 327455 330112 335528 338582 369988 371977 599322 626084 41.25 67.6 1
13:50:50 2023-09-28 310819 310423 81046 79244 118171 124063 120453 119769 88986 88073 97438 96911 116722 117772 336581 364039 966149 944922 349272 365069 109679 96787 106258 104629 117627 113923 108083 109020 76348 76761 267853 226811 642682 651205 202275 201472 256877 261365 302261 291379 311190 312955 327657 331626 308089 340344 679813 712260 513428 422550 273950 269972 307835 308138 326762 330112 333676 339338 368737 369692 597624 625011 41.25 67.6 1
13:50:51 2023-09-28 310606 309373 81013 79116 118499 124029 120453 119769 88953 88170 97521 96743 116728 117548 337203 362755 962942 945447 349134 362614 109729 96654 106145 104486 117627 113845 108083 109020 77765 76532 253133 226920 642213 648682 202415 201612 256877 260998 300629 291681 312183 312669 327777 331452 309661 343149 678741 715490 511906 423232 273720 269972 308266 310223 326762 329827 333388 338842 369988 369363 598841 624568 41.25 67.6 1
13:50:52 2023-09-28 311038 309342 81042 79224 118624 121962 120498 119771 89068 88105 97270 96877 116661 117480 336581 365994 966836 946270 347278 362071 109544 96554 103746 104564 117702 113845 108124 109020 77798 76480 253133 225319 647448 650284 202451 201964 257704 260228 301602 291308 310464 312955 327424 330898 309060 340273 678851 712223 518888 423232 272791 269972 309236 308067 325322 330112 333604 339338 369988 368589 597831 624568 41.25 67.6 1
13:50:53 2023-09-28 312469 308482 81042 79220 118499 124029 120564 119735 88986 88202 97070 96511 116647 117548 335378 363916 965749 945484 347278 362578 109695 96844 106145 104310 117593 113767 108232 109020 77798 76532 255405 225643 643742 650284 202204 202283 257817 261180 300806 291823 313067 313252 327282 331718 309604 342514 678150 711614 517992 423232 272791 269972 311748 310295 325322 330112 333604 338582 369988 369632 595273 623610 41.25 67.6 1
13:50:54 2023-09-28 309138 309816 81361 79434 118561 124271 120635 119633 89011 88105 97270 96944 116594 117806 336727 364136 967843 946157 348869 364996 109510 96753 106219 104486 117627 113845 108165 109044 77798 76532 254361 226920 642134 651205 202592 201964 257308 260998 300912 291520 310718 312919 327693 330898 308125 340309 678851 712223 516302 421956 273177 269972 308336 308103 325358 330112 333604 339098 368737 368882 598416 625011 41.25 67.6 1
13:50:55 2023-09-28 311292 309342 81153 79252 118499 124063 120453 119769 89018 88170 97137 96743 116647 117548 337203 363299 965028 946157 348082 362071 109620 96753 106145 104590 117660 113845 108265 109053 77831 76709 254361 226630 647665 652247 202664 202106 257166 260854 302740 291787 313772 313252 329266 331591 308125 340273 678851 714294 518888 423232 273177 270163 308372 310223 325358 331242 333640 339098 369988 368882 595438 625048 41.25 67.6 1
13:50:56 2023-09-28 312878 309705 81171 79300 118595 122047 120685 120183 89133 88138 97103 96775 116533 117581 336727 366242 967524 944739 347314 362071 109695 96887 104071 104661 117660 113845 108157 109020 77798 76532 256075 225643 642603 650744 202592 201964 257308 260998 301938 291520 310718 312919 327424 330898 308160 342403 678851 712187 513259 423232 272984 269972 308372 310332 325358 330112 333640 339098 369988 368882 597955 623647 41.25 67.6 1
13:50:57 2023-09-28 311287 308156 81038 79144 118499 123977 120453 119769 89140 88170 97070 96775 116728 117581 336727 363335 965712 944776 347314 362035 109645 96554 106145 104590 117817 114159 108065 109153 76339 76584 258888 225463 644277 651205 202593 202106 256882 260634 302616 291242 310971 313175 327424 333387 311442 340273 678851 712187 511906 423232 273563 270468 308372 308103 325358 330112 333640 339098 368772 369398 598984 625048 41.25 67.6 1
13:50:58 2023-09-28 312878 309197 81171 79296 118760 124029 120453 119769 89018 88202 97404 97168 116627 117548 337203 363370 965749 945336 347314 361023 109544 96554 106179 104310 117660 113688 108083 109020 77798 76480 254361 225607 652487 650284 202451 201964 257704 260228 300491 291379 310718 313365 326930 332918 309060 340309 678370 711650 511906 422932 272984 269972 310391 308103 325322 329880 335333 339098 369988 368882 592386 623684 41.25 67.6 1
13:50:59 2023-09-28 308881 310060 81046 79310 118533 124098 120453 119769 89018 88073 97002 96775 116567 117548 336252 363335 965749 945484 346755 362071 109679 96754 103994 104596 118038 113845 108132 109069 76411 76636 254361 225463 658083 651205 202097 201929 257885 260228 300912 292126 313388 312919 326930 330898 309060 340309 678558 712296 511906 423232 272406 269972 309272 308067 325322 330112 333604 339338 369988 368812 595309 623684 41.25 67.6 1
13:51:00 2023-09-28 311252 308513 81046 79116 118171 122132 120498 119667 88986 88202 97137 96479 116647 117738 336581 363916 967156 946157 345712 361023 109729 96554 106145 104453 117627 113688 108191 108944 77798 76480 254361 225571 659098 650284 201815 201647 258318 259834 300948 291964 310246 313431 327459 330863 309528 340559 677854 710612 511906 422221 272984 269783 310926 309442 325358 330112 333640 339338 369988 368847 593974 624568 41.25 67.6 1
13:51:01 2023-09-28 311287 309378 81013 79256 118533 123977 120453 119769 88986 88170 97137 96808 116728 117882 336727 364171 969592 947621 348595 364996 109670 96787 106337 104629 117722 114002 108165 109069 76318 76647 254239 225643 644620 651205 202769 202106 258237 260998 302152 292141 311190 313395 327777 331626 308125 340309 678851 712223 513259 423232 273177 273760 308336 308138 325621 330112 333676 339098 371900 369175 597311 624568 41.25 67.6 1
13:51:02 2023-09-28 312480 309559 81259 79306 118383 123891 120453 119769 89068 88347 97036 96743 116533 117581 336727 363335 965749 944776 347314 362071 109544 96522 106219 104453 117627 113845 108232 108944 77798 76480 253133 225607 642682 650744 202769 201964 257308 260998 300491 292141 310753 313644 327195 330933 308160 340309 678851 712187 514104 422932 272984 269972 308372 308103 325358 330112 333640 339098 369988 368847 595199 623647 41.25 67.6 1
13:51:03 2023-09-28 312947 308473 81042 79112 118533 123891 120453 119769 89018 88354 97002 96775 116561 117772 336472 364178 965602 944627 349732 364553 109594 96787 106451 104629 117827 113923 108050 109020 77831 76584 257449 226630 645643 651205 202769 201612 257092 261554 300244 291520 311190 312955 327459 330933 308125 340344 679813 712066 510554 423232 273950 269972 307835 308173 324605 329880 333640 339098 368737 369692 599691 625011 41.25 67.6 1
13:51:04 2023-09-28 312886 308473 81153 79264 118571 123891 120453 119769 89018 88202 97002 96511 116567 117548 336727 362755 964344 943397 348362 361023 109729 96785 106179 104486 117627 113845 108083 108911 77831 76480 270258 225643 646574 650284 202769 202140 257308 260491 302048 290564 310718 313431 326966 330933 308125 340080 678851 712223 505108 422932 273177 269972 309480 308103 325358 329880 333640 339098 369988 368882 594559 625048 41.25 67.6 1
13:51:05 2023-09-28 312149 308477 81042 79140 118524 123977 120453 119862 89100 88347 97472 96911 116627 117814 336618 363264 965565 946270 349732 365069 109477 96819 106258 104661 117512 113923 108132 109020 76286 76584 255405 225535 645999 651982 202628 201295 257407 261734 299580 291485 311190 312919 327654 331591 308125 341064 680295 712223 516302 423532 273950 269972 308050 309037 326762 330112 335564 339062 371864 369986 599691 625454 41.25 67.6 1
13:51:06 2023-09-28 310535 308442 81372 79274 118610 124236 120453 119769 88986 88138 97103 96743 116614 117548 336690 361129 962906 942083 349379 362289 109695 96852 106111 104661 117593 114159 108232 109020 77765 76532 255405 226811 642291 651218 202734 201260 257092 261734 299265 292374 311190 313608 327883 331591 308089 341857 680778 712260 514104 423232 273950 269178 310026 309976 326762 330112 335564 338545 372081 369986 599067 624531 41.25 67.6 1
13:51:07 2023-09-28 311376 309741 81213 79228 118611 122132 120582 119882 89133 88138 97304 96944 116561 117480 336509 363012 962832 943360 351533 360988 109510 96754 106145 104629 117520 113845 108050 109020 76411 76761 270258 225499 645653 651205 202592 201260 257057 261734 301508 291379 311435 312919 327883 330898 308089 341376 680778 716398 511906 423232 273950 269972 308050 309723 326762 330112 335564 339062 369988 369986 599433 624531 41.25 67.6 1
13:51:08 2023-09-28 310100 308442 81009 79112 118461 124029 120453 119769 88986 88170 97103 96479 116614 117548 336727 360014 962869 943323 350153 362035 109620 96819 106184 104557 117593 113923 108050 109020 77765 76584 255405 226290 651371 652481 202523 201331 257095 261626 302152 291787 311555 312740 329500 331683 311050 341028 680507 712260 511906 423232 274532 270543 308231 311787 324833 330112 335564 339192 369988 369986 599081 624531 41.25 67.6 1
13:51:09 2023-09-28 313145 309745 81162 79296 118557 122146 120316 119848 89133 88138 97304 96944 116694 117548 336727 362212 962906 944847 348817 362035 109733 96522 106258 104486 117688 113845 108232 109020 77798 76532 255405 225535 646311 650744 202769 202070 257339 260998 302152 291162 311154 313359 327424 330898 308089 340309 679813 712187 511906 423232 273563 268918 308301 308138 325550 330112 335528 339338 369988 369398 599885 625011 41.25 67.6 1
13:51:10 2023-09-28 310570 308482 81149 79216 118528 124063 120453 119769 88986 88202 97137 96743 116904 117548 336727 363045 965712 944739 348327 362035 109771 96819 106219 104557 117627 113845 108157 109119 76402 76813 257717 226666 648060 651205 202628 202106 257166 261185 302580 291787 313217 313324 327671 331858 310245 340309 680704 712223 517992 423232 273756 270353 310355 310662 325585 330112 333640 339789 372081 369398 599266 625011 41.25 67.6 1
13:51:11 2023-09-28 308493 311487 81166 79292 118639 122047 120316 119701 89108 88170 97137 96908 116614 117480 335888 363264 964991 943397 347314 364811 109544 96554 106184 104557 117569 113767 108050 108986 77765 76532 253133 225643 642343 651205 202769 202247 257308 260998 302366 291485 310682 313359 327424 330898 308125 340273 678851 711994 511906 423232 273177 270353 308372 308103 325813 330112 333640 339338 369988 368882 597955 624531 41.25 67.6 1
13:51:12 2023-09-28 310135 308482 81204 79306 118528 124029 120453 119735 88986 88202 97103 96743 116533 117548 336727 363299 965712 944776 347242 362035 109510 96687 104071 104883 117784 114159 108032 108885 76379 76636 256521 226537 645750 651169 202593 202106 257491 260962 302152 291929 310718 312633 329536 331823 309493 340273 679543 711650 511947 423232 273177 270543 309236 310685 325585 330112 333640 339098 369988 368847 594248 624531 41.25 67.6 1
13:51:13 2023-09-28 312702 310972 81204 79302 118528 122216 120453 119769 89197 88138 97170 96743 116533 117548 336727 364178 968530 945447 347242 362071 109767 96753 106292 104661 117627 113845 108265 108986 77798 76584 255405 225607 645226 651205 202769 202565 257817 260962 302225 291485 310936 313395 327424 331858 309276 340309 678334 712151 516302 423232 273177 268508 309236 308067 325585 330112 333604 339579 372081 368847 595273 623610 41.25 67.6 1
13:51:14 2023-09-28 310824 308477 81149 79116 118528 124029 120453 119735 88953 88170 97103 96511 116904 117548 336727 363335 967120 944776 349126 364960 109426 96722 106303 104596 117526 114080 108132 109036 76379 76761 255405 226702 643363 651205 202769 201929 257272 261482 302831 291242 311408 313395 327635 330898 311050 341340 678851 712223 511906 423232 273756 270543 308336 310698 325322 330112 335528 340067 369253 369657 599802 625491 41.25 67.6 1
13:51:15 2023-09-28 310570 309843 81046 79264 118571 124029 120419 120018 88986 88073 97137 96944 116533 117514 336727 363009 965712 944776 347314 362035 109695 96554 106145 104486 117569 113845 108083 109020 77798 76532 255288 225607 642343 650744 202769 202247 257850 260998 300912 291379 311399 313395 327919 331858 308160 340309 678851 712223 518888 423232 273177 270353 308372 308138 325813 330112 335528 339338 372081 369398 595860 625454 41.25 67.6 1
13:51:16 2023-09-28 310535 309121 81042 79360 118524 123977 120453 119735 89018 88170 97137 96775 116647 117581 336436 365069 966762 946945 349732 364553 109561 96787 106377 104629 117492 114002 108099 109111 77786 76584 253133 226326 639834 652129 202523 201436 257021 261734 299580 291485 311555 312919 327919 331858 308160 341340 675754 712223 516302 423232 273950 269972 308050 311615 324868 330112 335600 339338 369288 370021 599691 625011 41.25 67.6 1
13:51:17 2023-09-28 310753 310602 81112 79224 118495 123943 120350 119633 88986 88202 96968 96743 116533 117514 336489 361129 962906 942691 348362 361023 109577 96522 106111 104453 117431 113688 107901 108986 77732 76532 253133 225535 641615 650744 202734 201929 256953 260998 300456 291520 311190 312919 327424 330898 307935 340309 678851 712187 518888 423232 273563 268918 308336 308138 325585 330112 333640 339338 371819 369398 596778 625011 41.25 67.6 1
13:51:18 2023-09-28 310100 309595 81005 79112 118495 124029 120453 119769 88986 88170 97472 96879 116791 117738 336581 363158 966836 943249 350228 364800 109527 96787 106342 104661 117512 113845 107975 109056 76411 76709 259760 225535 641756 651205 202769 201671 256989 261734 299580 291379 311444 312919 327654 331591 308125 341340 679813 712223 511906 423232 273950 269972 307835 309037 326762 329880 335564 338216 372081 369986 598971 625454 41.25 67.6 1
13:51:19 2023-09-28 311376 309236 81166 79220 118528 124141 120453 119769 88986 88202 97002 96775 116533 117548 336727 361093 962906 943125 349415 361023 109544 96753 106111 104453 117431 113845 108050 108986 77798 76532 254239 225535 643864 650744 202769 201647 257092 261365 302152 291520 312128 312955 327689 331591 308089 340309 678851 712260 511906 423232 273950 270353 310336 308138 325322 330112 333640 339098 369988 369621 599691 624568 41.25 67.6 1
13:51:20 2023-09-28 310100 308129 81013 79224 118490 122132 120213 119496 89068 88347 97270 96944 116627 117480 336344 362360 966836 944922 348291 362000 109510 96522 106111 104486 117526 113610 108050 108911 77798 76480 255405 226362 643283 650284 202592 202105 257272 260998 300456 291520 310718 312919 329340 331626 310282 340309 679543 712187 513259 423232 273563 270543 309236 311345 325358 330112 333640 339098 369288 369398 595933 623647 41.25 67.6 1
13:51:21 2023-09-28 310135 308438 81009 79144 118499 124029 120369 119769 89140 88170 97137 96743 116533 117882 336727 363299 965749 944776 347242 362035 109805 96753 106258 104486 117627 113845 108083 108944 76286 76480 254958 225535 642568 650284 202628 202282 257885 260998 302690 291787 310718 313651 327919 333586 309528 340344 678851 712187 520259 423232 273177 270353 309236 308103 325585 330112 335564 339579 372425 369398 594101 624568 41.25 67.6 1
13:51:22 2023-09-28 310126 309564 81305 79236 118624 122132 120350 119599 89165 88138 97270 96877 116627 117806 336307 363229 967156 945447 347242 364444 109645 96753 106292 104557 117627 113845 108157 109153 76402 76532 255405 225607 643073 650744 202769 202600 258102 260998 301123 291929 311154 313616 328170 331858 309528 340309 678851 712187 511906 422711 273177 270543 309272 308103 325848 330112 333640 339345 369288 369398 596190 625491 41.25 67.6 1
13:51:23 2023-09-28 310135 308438 81042 79256 118533 124098 120453 119769 88986 88382 97137 96775 116533 117548 336489 363335 965749 944776 347034 360988 109544 96522 106145 104486 117464 113688 108157 108911 77798 76532 255405 225571 645390 650284 202451 202282 257885 260998 301159 291574 310718 313431 327689 331858 309781 340309 678851 712187 513259 423232 273177 270543 311271 308103 328614 330112 333676 339338 369582 372013 598103 624969 41.25 67.7 1
13:51:24 2023-09-28 312702 308301 81166 79300 118561 121962 120316 119965 89165 88138 97338 96743 116533 117548 336489 363335 967695 946120 348742 362071 109544 96819 106145 104564 117702 113845 108083 109020 77798 76584 254239 225571 642421 650744 202805 201647 257308 261365 300664 291929 312920 313395 327919 331858 308125 340824 679813 712260 511906 423232 273950 270543 308301 310942 325358 330112 335600 339338 369288 369986 599433 624568 41.25 67.7 1
13:51:25 2023-09-28 310562 308446 81042 79220 118499 124063 120369 119769 89140 88202 97171 96775 116533 117916 336489 362755 964308 943397 347349 362071 109544 96554 106145 104486 117660 113845 108083 109020 76254 76532 254361 226920 647665 650744 202805 202282 257704 260998 301159 291520 310753 313395 327689 333857 308125 340309 678851 712187 516302 423232 273177 270353 308372 308138 327115 329898 335310 339322 372793 369845 597808 625080 41.25 67.6 1
13:51:26 2023-09-28 312657 308297 81282 79462 118561 121962 120453 119701 89140 88170 97070 96479 116527 117738 336179 363299 965712 943397 349117 364702 109544 96554 106145 104486 117431 113767 108050 109053 77765 76532 253133 225607 642630 651205 202769 201295 257092 261550 300456 292940 311662 313431 328418 331858 308125 341340 679813 712296 511906 421992 273950 270353 308085 309037 324868 330112 335600 339098 369288 369951 599172 624568 41.25 67.6 1
13:51:27 2023-09-28 310784 308407 81157 79220 118499 123977 120453 119735 89140 88170 97002 96479 116373 117548 336489 361093 964308 946157 349415 361023 109544 96754 103928 104812 117621 114080 108132 108919 76400 76636 255405 226702 643283 651858 202664 202071 257237 261365 301938 292551 313956 313365 330117 331858 308160 340860 678851 714294 517992 423232 273950 270353 308336 309037 325358 328586 335600 339579 369288 369986 598712 624568 41.25 67.6 1
13:51:28 2023-09-28 308886 309201 81264 79220 118533 124063 120453 119806 89222 88170 97137 96775 116647 117581 336489 363857 962942 943397 348888 362071 109729 96719 103740 104661 117545 113845 108083 109020 77831 76584 255405 225643 641404 651205 202805 202105 257308 261365 301179 292141 311190 313431 327919 331858 308160 340344 680295 712260 513259 423232 273950 273796 308336 309037 325358 330112 335600 339579 369288 369986 598311 625048 41.25 67.7 1
13:51:29 2023-09-28 310855 308446 81042 79248 118171 123977 120286 119769 89108 88202 97002 96743 116533 117548 336934 362212 965028 946945 350725 364444 109569 97020 106377 104629 117526 114159 107950 108885 76307 76979 267853 225355 643784 651205 202769 201647 257024 261734 302750 291992 311698 312955 328450 333857 311859 342411 680778 712260 511906 420963 273950 269972 308336 309759 326762 329595 336348 339338 369841 371424 599470 625528 41.25 67.6 1
13:51:30 2023-09-28 311928 308468 81272 79264 118495 123994 120369 119735 89140 88202 97304 97138 116533 117581 336489 360588 962942 944105 351339 361023 109544 96753 106145 104661 117269 113845 108418 109020 77831 76584 256521 225571 644570 651205 202769 201471 257308 261734 301298 292445 311698 312669 327990 331893 309095 342447 680778 712296 511906 420963 273950 269972 308336 309976 326762 330112 336538 339338 369876 371130 599103 625155 41.25 67.6 1
13:51:31 2023-09-28 311193 309060 81042 79252 118163 124063 120369 119769 89140 88202 97104 96743 116533 117548 335925 360826 964664 942940 352724 364039 109594 96952 106377 104629 117526 114002 108099 109020 77765 76532 253056 225535 655089 653054 202805 201612 258137 261734 300909 293195 314391 312919 328680 331626 308160 342447 676056 717447 511906 421591 273950 269593 308372 310700 324924 328586 336586 338619 369876 370056 600835 624605 41.25 67.6 1
13:51:32 2023-09-28 309595 308446 81149 79252 118528 122217 120582 119769 89140 88234 97137 96775 116567 117548 336252 360616 962942 944776 351533 361023 109695 96819 106145 104661 117545 113845 107934 109020 77798 76532 255070 225535 639426 648984 202805 201612 257885 261734 299545 292445 311698 312955 328450 331893 308160 341928 676020 712332 511906 423232 273950 269214 310391 310482 326532 330112 336622 338619 369841 371094 599986 625048 41.25 67.6 1
13:51:33 2023-09-28 311156 308191 81042 79338 118528 122097 120369 119769 88986 88347 97370 96911 116561 117738 335596 360970 964776 943249 351388 364553 109295 96754 106150 104661 117269 113845 107934 109044 76411 76813 253133 225463 641964 648948 202805 201507 257024 261734 299580 292409 311698 312919 327990 331893 309267 342447 676056 716361 516302 420998 273950 270087 308336 310047 324605 330112 336622 339098 369876 371094 599986 625528 41.25 67.6 1
13:51:34 2023-09-28 311744 308301 81501 79148 118171 123891 120453 119769 89140 88202 97002 96775 116533 117548 335777 360049 962942 942083 351002 361058 109544 96785 106145 104694 117269 113845 107901 109020 77798 76532 253133 225499 655721 651205 202805 201647 257308 261734 301298 291964 311698 313608 328450 331893 309060 341929 680778 712296 514104 423232 273950 269972 308336 309794 324868 330112 336348 339098 369841 371094 598222 625491 41.25 67.7 1
13:51:35 2023-09-28 309883 309161 81149 79248 118571 122217 120414 119897 89100 88403 97270 96843 116627 117480 336070 363012 966149 946120 350189 361058 109544 96554 106145 104629 117569 113845 108050 109053 77798 76636 254239 226651 644996 651205 202805 201647 257308 261734 301298 291964 311471 313395 327689 331893 308195 341412 680778 716398 513259 420998 273950 270353 308336 309506 324903 330112 336111 339579 369876 371094 598222 625491 41.25 67.7 1
13:51:36 2023-09-28 307285 308446 81181 79108 118528 123977 120380 119769 89018 88202 97171 96775 116647 117581 336489 361093 965028 944105 349943 362071 109729 97020 106179 104661 117302 113845 107967 109053 77798 76532 253133 225535 643363 651205 203444 201647 257343 261590 302152 291646 311698 313431 327954 331893 308195 341412 680778 712296 520866 420963 273950 273796 308147 309542 325358 330112 336622 339338 369582 372802 594820 625197 41.25 67.6 1
13:51:37 2023-09-28 311928 308839 81328 79264 118527 122146 120316 119882 89165 88379 97371 96944 116594 117447 336416 361058 964271 943397 352473 365069 109577 96819 106184 104661 117397 113923 108132 109020 77798 76636 255405 225427 640449 652129 202805 201612 257746 261734 299510 292409 311698 313395 328680 331858 309736 342411 681261 712296 511906 424133 274338 270468 308336 310918 326762 330808 336586 339062 369841 371059 601260 624974 41.25 67.6 1
13:51:38 2023-09-28 311376 309086 81343 79252 118528 124063 120453 119769 89262 88202 97103 96908 116533 117548 336215 360014 962869 943426 351533 364039 109510 96819 106258 104661 117397 113923 108050 109020 77831 76532 267853 225463 645653 652129 202769 201612 258066 261734 301407 292197 311698 313608 328911 332357 309060 342447 676056 716361 514104 422185 274532 269593 308336 310918 326762 331041 336824 339285 373024 371663 600953 626231 41.25 67.6 1
13:51:39 2023-09-28 311376 309883 81203 79328 118721 122302 120316 119965 89165 88528 97170 96876 116614 117548 333492 362903 962869 944776 351496 360988 109645 97020 106111 104629 117535 113845 108050 109020 77798 76584 255288 225427 645653 652129 203231 201647 258464 261734 299474 293061 311698 312919 328911 331858 309060 342411 676056 717142 511906 422221 273950 269783 308336 310918 324924 330808 336586 339098 369876 371059 600835 625454 41.25 67.6 1
13:51:40 2023-09-28 310064 309126 81204 79360 118495 124236 120530 120018 89140 88202 97137 96908 116533 117548 335378 360049 962869 944776 351496 361023 109620 97078 106184 104661 117593 114002 108050 108986 77852 76584 255405 225268 645308 648948 202769 201612 258102 260556 299265 292232 311627 312883 327954 331823 308160 342375 681744 712260 511906 421852 273950 269178 308301 310704 326617 330862 336843 339432 373133 373780 603219 625270 41.25 67.6 1
13:51:41 2023-09-28 311339 308914 81278 79296 118543 124167 120453 119735 89108 88202 97304 96743 116500 117548 336215 360014 963220 946157 351249 360988 109510 96819 106145 104557 117269 113767 107868 108911 77765 76532 255288 225463 648872 652129 202805 201612 258066 261734 299510 292409 311698 313395 328414 332098 308160 342411 680778 712296 509445 424133 274845 269214 308301 310918 324924 330112 336586 339579 369841 371059 599950 625454 41.25 67.6 1
13:51:42 2023-09-28 307302 309272 81208 79252 118495 124236 120453 119769 89140 88202 97137 96775 116500 117548 336252 360049 962906 945211 351496 360988 109510 96819 106111 104661 117512 113845 107901 108986 77798 76584 253133 225535 649819 651205 202805 201612 257308 261734 299545 292169 314576 313359 328450 331858 309024 342411 680778 716394 511947 424323 274689 270363 310867 310304 327687 330741 336440 339395 373133 371473 603108 626379 41.25 67.6 1
13:51:43 2023-09-28 311988 308222 81120 79306 118528 122047 120453 119701 89259 88202 97137 96743 116688 117935 336215 360014 965712 944776 350472 360988 109510 96852 106184 104996 117512 113923 108050 109020 77765 76584 254239 225463 644833 651205 202805 201929 257308 261734 301938 292409 311662 313395 328450 332357 309024 342375 680520 716325 513259 423832 274726 270353 310172 309976 324868 330112 336586 339579 369841 371094 599490 625454 41.25 67.6 1
13:51:44 2023-09-28 310935 309307 81237 79360 118528 124063 120453 120018 89201 88234 97137 96940 116533 117548 336453 360049 962869 945447 351533 362035 109611 96852 106145 104661 117512 113845 107901 108986 77831 76584 254239 225109 641468 651205 202805 201647 258500 261734 301298 293061 313401 312919 328911 331858 311662 342194 681523 718539 508934 424434 274532 269763 310428 310775 326762 330969 336440 338878 369841 371059 599950 624974 41.25 67.6 1
13:51:45 2023-09-28 311266 309887 81260 79360 118877 124063 120453 119935 89320 88234 97137 96908 116494 117581 336215 360014 962869 944739 351533 362317 109544 96852 106111 104661 117235 113845 107901 109165 77798 76532 253133 225463 641202 651205 202805 201989 258102 261734 299545 292090 314030 312919 328680 331858 308160 342411 676020 716325 518888 421888 273950 269972 308336 310953 326762 330808 336622 338253 369805 371094 603219 625491 41.25 67.6 1
13:51:46 2023-09-28 311376 308768 81153 79360 118499 124063 120453 119735 89140 88234 97137 96908 116533 117548 336252 360049 962906 945883 351496 362035 109510 96819 106184 104661 117593 113923 107901 109020 77765 76584 253133 225535 641756 651205 203373 201612 257885 261734 299580 292197 313119 313585 328928 333857 311932 342339 682228 717771 511906 424434 274726 269865 310428 310446 326762 330112 336622 339338 372988 371804 601137 625491 41.25 67.7 1
13:51:47 2023-09-28 309665 309051 81293 79300 118495 124029 120369 119769 89108 88202 97137 96775 116647 117548 336489 360049 962869 943397 351002 360952 109510 96687 106077 104557 117235 113845 107901 108986 77798 76532 255405 225305 641345 651205 202769 201647 257308 261734 301938 292374 313956 313395 328414 331893 309060 342483 675790 712296 513259 423232 274338 270353 308336 310691 326762 330112 336622 339338 369805 371094 601211 625491 41.25 67.7 1
13:51:48 2023-09-28 311376 308808 81009 79306 118167 124150 120530 119745 89190 88500 95454 97044 116627 117480 333347 360970 966836 944922 352473 364811 109477 97110 106145 104486 117431 114159 108032 109036 77872 76532 260995 225109 647131 652129 202769 201612 258137 261554 301194 292607 311698 312919 328450 331858 309060 342447 681744 712332 498661 421888 273950 269593 309011 310700 324924 331041 336622 339098 369911 373065 602066 625491 41.25 67.6 1
13:51:49 2023-09-28 311156 310432 81153 79306 118421 124024 120369 119769 88986 88234 97137 96775 116647 117548 336727 360049 962906 944776 351249 361023 109544 96852 106145 104661 117397 114002 107901 109020 77765 76584 254239 225499 641202 651205 202805 201647 258102 261734 301298 292445 311734 312919 329680 331893 309276 342447 676056 716325 511906 424360 274338 269972 308336 310700 326762 328807 336622 339579 369876 371094 599986 625192 41.25 67.7 1
13:51:50 2023-09-28 311376 308129 81357 79268 118687 122127 120498 119999 89197 88412 95344 96944 116594 117480 335560 360934 962869 946270 351569 361023 109695 97018 106451 104694 117512 114411 107901 109204 76329 76740 253133 225499 640107 652019 202805 202105 258137 261734 299545 292241 311698 313395 328946 332357 309060 342447 676092 716361 517517 421888 274338 269972 308372 310953 326762 329862 336622 339098 369876 371650 603219 625491 41.25 67.7 1
13:51:51 2023-09-28 311156 308402 81204 79360 118533 124029 120453 119894 89140 88202 97002 96775 116533 117548 335741 360826 962187 943397 351533 360988 109510 96852 103740 104661 117269 113845 107901 109020 77765 76584 253133 225427 641273 648911 202805 201929 258102 261734 300651 292197 311698 312919 328946 331893 309095 342447 676056 716398 518888 421591 273950 269783 308372 310953 326762 328841 337098 339098 369876 371130 602464 625197 41.25 67.7 1
13:51:52 2023-09-28 310091 309064 81314 79332 118595 124305 120702 119765 89197 88412 97372 96976 116647 117548 336162 360049 963220 946157 351533 360988 109435 96852 106111 104564 117554 113845 107975 109053 77798 76927 253133 225499 640110 651205 202840 201647 258102 261734 299545 292445 311698 313616 328946 331858 310757 342447 676056 716361 513259 421888 273950 269783 308336 310953 326762 330808 337098 339579 369841 371662 600835 625491 41.25 67.7 1
13:51:53 2023-09-28 311156 308407 81153 79306 118533 124063 120369 119735 89140 88170 97137 97002 116533 117548 335777 360049 962906 943397 351339 360988 109544 96753 106111 104486 117235 113923 108318 109020 77852 76532 256785 225535 640243 651205 202805 202105 257885 261734 299545 292445 311698 312705 328680 331893 311398 342447 676056 712296 511906 421591 273950 269972 308336 310482 324868 330862 336869 339322 373324 371663 603108 625043 41.25 67.6 1
13:51:55 2023-09-28 311817 311082 81278 79300 118760 122132 120601 119701 89169 88202 97137 96775 116527 117772 336690 360014 962906 944502 352687 363893 109695 96852 106145 104629 117627 113767 108083 109020 77798 76584 254239 224829 658060 648948 203266 201647 258934 261734 300872 293785 314353 312955 329213 331858 309095 342447 676056 717447 508934 422185 273950 269783 309307 312094 324924 329607 336348 339098 370948 371130 601296 625011 41.25 67.6 1
13:51:56 2023-09-28 311106 308446 81153 79306 118533 124063 120369 119769 89140 88234 97104 96874 116533 117581 336215 360869 960789 946157 351496 360988 109729 96753 106145 104590 117431 113767 108157 108911 77798 76532 252155 225217 645488 652129 203409 201929 258934 261734 299056 293785 311662 313175 329444 331893 309311 342001 676092 716361 504413 422221 274338 269793 312117 311613 324780 331973 336477 338915 371398 371024 603966 625270 41.25 67.7 1
13:51:57 2023-09-28 311551 308336 81264 79392 118533 122132 120369 119769 89197 88565 97238 96908 116728 117581 335741 362939 962906 946157 351496 361023 109767 96753 106292 104629 117627 113845 108265 108911 77831 76532 252155 225023 645357 648984 203444 202105 258613 261734 298638 293017 311662 312955 328982 331858 309519 342483 676056 716361 511906 422852 273950 268543 309741 310918 324924 329599 336348 339338 371504 371650 602531 624568 41.25 67.7 1
13:51:58 2023-09-28 310671 308442 81042 79220 118171 124063 120251 119769 88986 88234 96968 97135 116373 117581 335705 360049 959310 946157 350453 360952 109915 96522 106361 103993 118020 113454 108785 108544 77963 76376 259238 223810 651170 649364 202769 202105 258899 261365 299580 295383 315178 313657 328946 330863 309998 342411 680295 711232 510554 426246 274689 270317 310104 309834 326762 331478 335914 340469 374190 370953 598951 621495 41.25 67.7 1
13:51:59 2023-09-28 311658 309095 81009 79328 118364 124270 120251 120102 89018 88234 97002 96976 116373 117581 335741 361199 958629 945883 348327 360988 109948 96522 106361 104486 118053 113532 108299 108652 77897 76480 255288 223810 653731 650284 202805 202247 258934 261734 300456 294305 312242 314901 329444 330898 310033 342411 679813 713520 516302 423556 273950 269972 310211 309976 326762 331591 333261 338191 371539 370021 599266 622728 41.25 67.7 1
13:52:00 2023-09-28 312973 308407 81212 79224 118726 123943 120620 119735 89327 88170 97205 96775 116761 117514 336252 361164 957324 947067 348362 360988 109948 96554 103994 104486 117823 113845 108083 108836 77798 76532 255288 225217 643823 647529 202805 202742 258899 261734 300614 293337 309812 315861 326930 332646 310726 342158 680557 707152 511113 424434 273950 270734 309816 309834 327687 331973 333496 339214 369988 369986 599507 621628 41.25 67.6 1
13:52:01 2023-09-28 314035 308367 81264 79360 118528 124236 120453 119999 89140 88234 97171 96775 116761 117548 336459 362283 958629 948852 348888 360952 109915 96554 106253 104590 117660 113688 108191 108911 77864 76480 260995 225535 647843 647529 202840 202600 258535 261734 301834 292607 309812 315861 326930 332357 310464 341893 680778 707333 514611 423232 273563 270363 309993 309506 324833 329599 333568 339286 369988 370021 598509 621774 41.25 67.6 1
13:52:02 2023-09-28 312973 307940 81329 79417 118804 123856 120453 119769 89295 88170 97272 96479 116761 117318 335777 360553 959310 948448 350652 361023 109915 96687 106327 104486 117660 113767 108083 108836 77864 76532 255288 225181 646375 646578 203729 202282 258137 261734 299580 293635 313956 314577 327180 334291 308918 342267 681744 707115 518668 421360 274726 270734 309236 310011 326762 329828 333676 341510 369988 371390 599433 623647 41.25 67.6 1
13:52:03 2023-09-28 311939 307940 81343 79216 118722 123856 120704 119369 89234 88170 95246 96446 116761 117156 336727 360588 959310 949868 348362 360988 109915 96785 106179 104629 117627 113688 108299 108836 77864 76532 255288 224865 648906 647260 202840 202954 258681 261734 299615 294348 313474 315861 326016 332891 310033 341893 676056 707333 515964 422632 273950 268764 309741 310011 324833 331637 333568 339250 369988 370021 599802 621810 41.25 67.7 1
13:52:04 2023-09-28 312753 308151 81237 79252 118528 124063 120453 119928 89234 88202 97036 96775 116728 117514 336252 364002 959310 947067 348362 360988 110287 96522 103892 103961 117938 113376 108265 108544 77831 76480 254239 225145 650195 647529 202558 202460 258649 261554 302738 293607 312181 315753 327812 332217 310833 342267 680667 710373 514611 423484 273950 269972 309998 310198 326762 330324 333027 338263 369876 370847 597954 621810 41.25 67.6 1
13:52:05 2023-09-28 311078 308438 81078 79396 118167 124098 120453 119769 89234 88234 97171 96775 116567 117581 336221 362247 957950 946157 348888 360952 109982 96522 106464 103961 118020 113454 108265 108652 77831 76480 255288 225376 650174 647529 202805 202600 258934 261734 301298 294554 311006 315861 327954 330933 311221 341893 679813 709406 511906 423186 273756 270360 309993 309542 324868 330854 333297 338263 369876 370021 599802 621810 41.25 67.7 1
13:52:06 2023-09-28 310135 308407 81046 79364 118167 124184 120286 119769 88986 88234 97002 96775 116373 117581 335468 361199 957950 946157 348082 360988 110287 96522 106395 103928 118020 113454 108299 108320 77897 76376 257717 224455 655103 648649 202664 202141 258792 261698 302152 293841 312181 315162 328804 331591 310468 342447 678851 710948 498661 423520 273950 269972 310246 309759 324868 330750 333302 338227 370984 369986 595896 621334 41.25 67.7 1
13:52:07 2023-09-28 307517 308803 81042 79356 118163 124132 120286 120018 89140 88234 97137 96940 116373 117581 335741 361164 957950 945883 347349 360952 109982 96522 106395 103993 118087 113454 108332 108544 77963 76428 255288 224161 653731 649364 202805 202600 258934 261734 301938 294269 310455 315825 328946 330898 310504 342411 679813 711451 517517 423556 273950 269972 309993 311175 324868 330854 333532 338191 373925 369810 598122 623858 41.25 67.7 1
13:52:08 2023-09-28 316594 308411 81042 79338 118201 124098 120179 119769 89018 88234 97002 96940 116373 117581 335741 360876 957950 946157 348082 360952 109948 96689 106321 103993 117857 113688 108364 108643 76424 76584 255288 223631 651925 650211 202664 202071 258720 261337 302580 293913 312181 315308 329408 330863 310691 342194 680778 712458 504957 423484 273950 270317 310891 309471 324924 330819 333496 340579 371469 372539 597919 621261 41.25 67.6 1
13:52:09 2023-09-28 310496 308156 81009 79388 118134 122216 120335 120102 89108 88202 97170 96908 116340 117907 335668 361129 957913 945447 347278 363525 109995 96522 106401 104246 117871 113532 108232 108619 77905 76480 255288 223388 650447 650744 202769 202247 258613 261734 301366 294890 309741 314793 329640 330898 309998 342411 680778 712962 516302 423520 273950 270278 310175 309471 324780 333848 333316 340322 371954 370953 599081 624303 41.25 67.6 1
13:52:10 2023-09-28 310496 308226 81138 79296 118326 124322 120301 120018 88986 88202 97103 97109 116697 117907 333744 360805 957876 947621 350725 363012 109948 96522 106543 103928 118053 113454 108265 108772 76474 76480 255288 224512 662406 649364 202734 202247 258863 261734 300420 295490 309705 315825 330223 330863 310033 342375 680778 710912 510554 423484 273950 269972 310175 309506 326762 330854 333261 341091 370948 369986 599802 621737 41.25 67.6 1
13:52:11 2023-09-28 309847 309590 81009 79360 118138 124270 120251 120102 88986 88234 97103 96974 116500 117581 335668 361129 956518 946120 348046 363525 109915 96489 106509 104278 117784 113454 108265 108619 76370 76428 255288 223810 650473 648905 202769 202247 258899 261550 300420 293841 309479 315308 328946 330863 310033 342411 678851 713467 517517 426853 274653 270173 312190 312057 326762 330750 333352 340469 374190 369845 595713 623415 41.25 67.7 1
13:52:12 2023-09-28 309665 309051 81042 79360 118134 124236 120281 120102 89169 88234 97103 96940 116533 117935 333492 360841 956518 946120 349732 360952 110287 96325 106509 103993 117905 113532 108265 108544 77885 76428 255288 224981 647796 647529 202734 202247 258681 261734 300420 293714 309488 315861 327919 331858 310686 342375 675754 709334 509445 423484 273950 269972 310175 312057 326762 330819 332991 339214 369876 369986 598841 621261 41.25 67.7 1
13:52:13 2023-09-28 311988 308768 81204 79356 118528 124059 120453 119769 89295 88202 97137 96743 116500 117882 335741 362755 957913 947503 348327 360952 109915 96687 106475 104486 117789 113688 108232 108911 76318 76584 255288 225340 644934 647529 202805 202884 258899 261734 300877 293785 310682 315861 327883 333857 310722 345107 680557 710339 504413 424360 273950 270734 310104 309869 327687 332440 333388 341510 371451 369951 599691 621298 41.25 67.6 1
13:52:14 2023-09-28 311988 311275 81357 79274 118499 124050 120453 119701 89201 88412 97272 96908 116904 117514 336215 362177 957913 947503 348327 360952 109881 96753 106327 104486 117627 113688 108083 108802 77831 76480 255288 224829 644669 647035 202769 202884 258717 261734 300420 293017 309776 315861 327445 332856 310940 341857 680778 707297 511906 423986 273950 270734 309958 309723 326762 329794 333496 339463 369988 369986 597164 621298 41.25 67.6 1
13:52:15 2023-09-28 312973 308156 81297 79220 118533 124029 120453 119501 89295 88382 97204 96743 116728 117352 335705 361129 959310 948852 350725 360952 109881 96522 106219 104453 117839 113688 108265 108911 77897 76532 256971 225145 649409 646542 204051 202070 258500 261734 299545 294554 311190 315056 327441 334653 311050 342230 682191 707919 514449 420658 275115 270698 309095 310740 326581 329794 333640 340301 369988 371959 603303 624303 41.25 67.7 1
13:52:16 2023-09-28 313145 307440 81301 79116 118992 121707 120704 119335 89480 88017 97238 96446 116728 117122 336453 360970 959038 948411 350477 360988 109881 96687 106327 104486 117627 113767 108157 108836 77798 76532 253056 224929 643594 646542 204051 202247 258283 261734 300420 293749 311190 314829 327389 334900 309990 342447 680914 708332 514449 420840 274726 270353 309272 310669 326762 329828 335564 341173 369988 372207 599490 623132 41.25 67.7 1
13:52:17 2023-09-28 310309 309570 81297 79306 118697 123943 120453 119735 89295 88234 97137 96842 116728 117882 336215 358799 959310 949868 350436 363525 109881 96753 106327 104486 117627 113767 108232 108836 76318 76532 253056 224987 649024 647035 204086 202247 258102 261626 300208 293948 313623 314685 327318 337079 308019 342339 682675 707152 510446 420658 275115 270353 309236 310700 324672 332440 333352 340543 369722 372278 599950 625618 41.25 67.7 1
13:52:18 2023-09-28 313030 307909 81325 79217 118929 123788 120788 119301 89327 88170 97272 96446 116761 117352 336489 360970 959310 948448 350578 360988 109881 96819 106292 104486 117627 113688 108050 108911 77798 76532 254239 225340 649283 646578 203767 202247 258500 261734 301938 293991 310718 314865 327693 334630 308089 342447 676056 708369 513259 421763 275115 270353 309236 310664 326762 329863 335564 340690 369988 373062 599950 623132 41.25 67.7 1
13:52:19 2023-09-28 312110 308372 81301 79244 118731 124029 120620 119535 89327 88170 97171 96479 116728 117318 335741 360553 962038 950204 349379 360952 109881 96852 106253 104564 117627 113845 108157 108986 77864 76532 253056 224829 654099 648446 204446 202283 258613 263215 300314 294233 313511 314685 327777 334759 310391 342375 681744 708869 517992 421437 275505 270399 309201 310918 324608 329863 335564 340842 369772 373062 599950 624740 41.25 67.6 1
13:52:20 2023-09-28 311185 307470 81441 79080 118929 123874 120704 119850 89295 88202 97238 96479 116614 117352 336215 359908 959310 947067 349379 360917 109805 96819 106327 104629 117627 113610 108157 108836 77831 76532 253797 225181 645192 646542 203729 202742 258500 261734 301724 293749 313030 315344 326930 334666 309060 345352 676056 703318 511780 421437 274338 268764 310831 310446 326762 329828 335564 339214 369988 371650 602568 625192 41.25 67.7 1
13:52:21 2023-09-28 310815 307940 81268 79248 118804 123856 120453 119735 89295 88234 97137 96775 116614 117548 336727 358835 959310 949905 349943 364433 109915 96554 106327 104486 117627 113688 108157 108802 76393 76709 255288 224893 654017 647347 203944 202496 258357 261734 300314 294055 313734 314685 327389 334935 308125 342483 680557 710339 513115 421400 275235 268730 309272 311176 327687 330324 335564 340931 369988 372242 599950 623610 41.25 67.6 1
13:52:22 2023-09-28 313141 307936 81441 79112 118929 123822 120788 119335 89511 88202 97340 96446 116728 117156 336727 360716 959310 949121 349379 360988 109915 96819 106327 104661 117627 113845 108157 108986 77864 76532 254239 225145 648311 645629 203729 202742 258681 261734 302152 293785 313067 315235 326966 334666 309060 342411 676056 707297 504957 421437 274532 269140 309958 310011 324833 329828 336063 341436 369700 371959 602680 623464 41.25 67.7 1
13:52:23 2023-09-28 311841 308156 81301 79306 118499 124029 120453 119735 89447 88202 97171 96479 116728 117433 335741 361164 959038 948852 348327 360988 109805 96554 104015 104596 117784 114002 108289 108885 76402 76709 255288 225174 643953 646396 203552 202778 258720 261734 300456 293785 311662 315861 327318 334489 309998 342411 680557 707297 515964 422748 273950 268764 309958 310011 326762 329828 333676 339763 369988 371094 601396 621810 41.25 67.6 1
13:52:24 2023-09-28 312493 307945 81293 79360 118697 123856 120453 119735 89295 88202 97171 96743 116728 117352 335741 361129 959310 948852 349415 360988 109915 96819 106361 104590 117823 113688 108191 108911 77864 76584 254239 225181 658549 647493 203765 202919 258899 261734 302152 293785 313511 314505 326930 334900 309781 342217 676056 703318 517316 421735 274726 270662 312768 311141 328150 332638 335455 341547 369880 372100 603108 623464 41.25 67.7 1
13:52:25 2023-09-28 311841 307940 81245 79302 118697 124029 120453 119769 89295 88202 97171 96775 116761 117514 335741 361199 959310 948852 350652 363893 109679 97020 103949 104596 117688 113923 108165 108885 76329 76647 254361 225196 652359 645592 204086 202600 258500 261626 300875 293956 311408 314865 327445 334900 311271 342375 676056 707333 513115 420511 274726 268764 309272 310918 324868 329863 335600 338951 369988 372242 599950 623610 41.25 67.6 1
13:52:26 2023-09-28 312571 307940 81572 79116 118847 123822 120788 119535 89327 88170 97340 96446 116761 117156 336252 360970 959310 949158 349134 360988 109915 96852 106361 104661 117627 114002 108232 108836 77831 76584 254239 225181 649157 645689 204121 202282 258717 261734 302261 293053 311444 315595 327459 334935 308089 342519 676056 708578 501943 421144 275896 270626 309852 312721 327455 332440 335419 340989 369844 373217 601174 623574 41.25 67.6 1
13:52:27 2023-09-28 312023 307901 81408 79144 118929 123856 120704 119535 89511 88202 97340 96446 116761 117122 336674 360754 959088 951446 352223 364553 110075 96952 106554 104629 117770 114002 108423 108852 76298 76636 254239 225074 651709 648649 204769 201929 258934 261734 302152 294233 313956 315825 328946 334396 308089 345576 679650 711451 508934 421735 274078 269783 310211 311671 324924 330358 333676 340931 369841 373430 601211 623169 41.25 67.6 1
13:52:28 2023-09-28 310780 307940 81301 79306 118533 124063 120564 119769 89295 88234 97171 96808 116647 117548 335741 358547 959310 952643 350472 360952 109915 97143 106287 104694 117823 113923 108265 109020 77897 76709 258751 224829 644342 647529 204408 202282 258934 260591 302261 293465 311190 314865 328716 334688 310831 344762 682080 710300 513259 421327 275896 270317 310069 311247 327224 332674 335564 341452 368737 373932 601211 625192 41.25 67.7 1
13:52:29 2023-09-28 313141 308169 81469 79108 118929 123736 120788 119335 89482 88105 95454 97005 116916 117345 336307 360862 959236 951558 351122 364002 109780 96919 106588 104453 117660 113610 108367 108911 76393 76761 259090 224829 655580 647035 204121 202460 258756 261734 299615 294233 311190 313549 327919 334935 308125 342519 676056 708369 502767 420840 275115 270353 309272 310953 324868 329863 335553 338191 369988 373097 599986 624303 41.25 67.7 1
13:52:30 2023-09-28 310998 308160 81333 79116 118929 123788 120704 119369 89360 88202 97238 96479 116728 117352 335741 358871 959310 949596 349134 360988 109948 96785 106361 104661 117817 113688 108265 108911 77831 76584 256521 224829 647711 646121 203943 202600 258717 261734 302042 293948 313684 314577 327176 334794 309422 342303 682228 709224 511780 421290 274726 269140 309705 310482 324868 329863 335310 341399 369988 371615 599067 622728 41.25 67.7 1
13:52:31 2023-09-28 313180 308015 81305 79256 118731 123822 120620 119652 89480 88202 97205 96479 116761 117156 335741 359476 961355 947067 348362 360988 109839 96554 106253 104820 117627 113688 108265 109020 77864 76584 253056 224541 647974 647529 203444 202954 258934 261734 300456 293017 311444 315861 327424 333894 310033 342134 681560 707333 515964 422034 273950 268799 309993 310047 325358 329863 333713 340241 369988 371094 599433 621810 41.25 67.6 1
13:52:32 2023-09-28 312019 307945 81329 79306 118731 122045 120453 119535 89327 88202 97272 96511 116728 117352 335705 360588 959310 947067 348362 360988 109987 96852 106327 104557 117627 113688 108157 108836 77831 76532 253056 225217 644862 647529 203517 202672 259986 261590 300806 294091 312957 315753 327547 333252 310869 342267 682712 707297 511614 420963 273950 268799 310104 310775 325322 329828 333604 339727 369772 370988 598185 621298 41.25 67.7 1
13:52:33 2023-09-28 312086 307940 81157 79256 118994 124063 120453 119735 89327 88234 97205 96511 116527 117433 333816 361199 959310 948852 348362 361810 109839 96852 106213 104486 117823 113845 108265 108905 77831 76626 255288 225181 651058 647529 203444 203335 258934 261734 300491 293053 311662 315861 326966 333894 310033 342411 676056 707333 520259 422932 273950 268799 310246 310011 324868 329863 333676 341473 369988 371094 599433 621810 41.25 67.6 1
13:52:34 2023-09-28 312050 308186 81329 79252 118731 123891 120453 119652 89295 88415 97171 96479 116761 117514 335741 361129 959310 947067 348082 360988 109948 96554 106327 104486 117775 113610 108116 108836 77864 76532 259090 224929 648781 648446 203623 202813 258574 261734 302152 294055 311520 315717 327282 333894 309962 342411 676056 707066 515964 421144 273950 269140 309741 310011 326654 331973 333676 339250 369988 370056 599691 621810 41.25 67.7 1
13:52:35 2023-09-28 312718 307475 81245 79248 118566 123856 120453 119652 89418 88202 97205 96479 116647 117352 335705 361129 959038 948177 348362 360952 109805 96554 106179 104774 117627 113688 107934 108869 77831 76584 255288 224541 645511 646085 203444 202919 258500 261734 300491 293785 311225 315861 326930 333427 309998 342134 680557 703318 515964 422034 273950 268764 309741 310011 324868 329828 333604 339763 369736 371402 599507 624303 41.25 67.6 1
13:52:36 2023-09-28 312059 307510 81241 79392 118533 124063 120453 119735 89234 88202 97205 96775 116567 117685 333816 361129 959310 946359 348082 363012 109982 96522 106395 103993 117938 113845 108397 108785 76340 76813 254239 225037 653100 647420 203267 202778 258792 261698 302580 293991 310246 315861 327954 332646 311341 342303 680778 709406 514611 423186 274689 270662 310246 310047 324903 330358 333568 339250 372793 370056 599691 621334 41.25 67.7 1
13:52:37 2023-09-28 311546 309547 81189 79310 118533 124098 120453 119769 89295 88234 97171 96775 116647 117581 335741 361234 957950 946157 348327 367006 110287 96554 106361 104486 117823 113610 108083 108944 77930 76584 255288 225217 646446 647529 202840 202954 258934 261734 300137 294233 310246 315861 328720 332891 310975 342411 680778 709370 514611 424397 273950 268764 310281 310451 327687 332873 333316 342481 372607 370953 599617 621628 41.25 67.7 1
13:52:38 2023-09-28 313221 307940 81321 79392 118731 123891 120453 119735 89327 88447 97205 96511 116647 117352 335741 361164 959310 947067 348398 360952 110016 96919 104059 104564 117784 113845 108165 108919 76370 76636 260995 225037 646496 647347 203409 202954 258934 261734 300631 293841 313067 315861 327883 332856 310940 342411 680520 708151 514611 424434 273950 270734 311712 309976 328345 330289 335233 340002 369805 371059 597624 623303 41.25 67.7 1
13:52:39 2023-09-28 311988 307901 81264 79360 118663 124236 120453 119735 89295 88202 97204 96908 116728 117514 335668 361164 959310 948852 350228 360952 109881 96852 106292 104629 117789 113845 108050 108802 77831 76584 254361 225145 649628 646505 204051 202884 258863 261734 301086 294162 312883 315825 327424 334396 309745 342375 681744 707297 511614 421740 275079 270662 312190 311350 327687 332440 335455 341510 369844 371733 601027 624747 41.25 67.7 1
13:52:40 2023-09-28 310184 307909 81412 79364 118861 124029 120704 119501 89327 88170 97306 96743 116728 117523 335705 360518 963014 950694 351686 364408 109746 96853 106519 104629 117770 113923 108132 108852 76268 76688 253056 224793 649927 646542 204372 202425 259149 261734 300385 294198 311190 315086 327706 334688 308089 342483 681744 709370 516302 421138 275310 270543 309272 310953 326762 329828 335564 341210 369470 373062 601174 623574 41.25 67.7 1
13:52:41 2023-09-28 313323 309078 81445 79112 118895 123788 120788 119301 89511 88170 97171 96446 116728 117156 335705 360462 959310 948448 350578 360988 109881 96819 106401 104629 117627 113610 108232 108802 77831 76584 258751 224987 644684 646999 204408 202565 258681 261734 302261 293017 311190 314865 327693 334900 308089 342267 682043 710339 518668 422924 275505 270507 309852 310811 327455 332674 335383 340469 369988 373026 600748 623132 41.25 67.7 1
13:52:42 2023-09-28 313763 307444 81404 79108 118813 123994 120704 119301 89450 88170 97340 96446 116916 117345 335415 360717 960846 950843 351723 363745 109746 96754 106633 104564 117655 113610 108199 108802 77852 76480 253056 224685 644587 647493 204695 202247 258899 261734 299439 294576 311154 315344 328946 334935 308089 344493 676056 710948 520259 421437 275505 269972 309705 310918 325063 329828 335564 341173 369988 373323 600284 624531 41.25 67.7 1
13:52:43 2023-09-28 311878 307409 81400 79220 118779 123788 120704 119576 89295 88202 97272 96908 116694 117514 335741 358513 959310 949121 349379 360952 109881 96554 106393 104486 117660 113688 108265 108802 77897 76480 259238 224793 645750 645592 204086 202884 258681 261734 300456 294554 311408 315500 327600 334653 311712 344393 681707 703138 518668 421588 274921 270734 309816 310775 327687 329863 335564 339727 369988 372065 604041 622655 41.25 67.7 1
13:52:44 2023-09-28 311781 307440 81497 79080 118921 123788 120788 119428 89594 88347 95389 96879 116627 117590 336070 359775 959162 951520 352223 364002 109847 96720 106440 104486 117627 113610 108132 108852 77864 76532 255405 224161 649409 649368 203802 201612 260028 261734 299545 295097 310718 314505 328911 333648 309060 346346 679813 711451 516302 423232 275896 269178 311661 310700 324636 330854 333640 338191 370983 373919 598804 622860 41.25 67.7 1
13:52:45 2023-09-28 311376 307901 81268 79526 118528 124063 120453 119735 89295 88234 97137 96908 116533 117548 333780 358547 961355 955429 350504 363525 109915 96554 106327 104661 117789 113688 108232 108836 77864 76584 255288 224161 645157 649364 204051 201647 260028 261554 302152 295083 313956 315645 329573 333718 309674 346445 680667 711305 514611 424139 276091 269178 311626 310918 324924 331709 335383 338905 369876 374181 596741 623464 41.25 67.7 1
13:52:46 2023-09-28 311078 308191 81293 79622 118687 122217 120616 119862 89381 88557 97304 96944 116627 117447 335523 360862 964776 955355 347756 360952 110177 96953 104074 104486 118092 113610 108265 108652 77897 76636 257560 224901 652494 647493 204051 202565 260211 260962 301405 294554 310891 315861 328414 333392 309528 342519 676858 710409 514611 423232 275115 270353 312170 308103 325848 330819 333604 339250 369841 372242 594723 622691 41.25 67.7 1
13:52:47 2023-09-28 311042 308151 81301 79256 118693 124029 120453 119735 89295 88202 97171 96908 116728 117548 333780 360970 962869 955392 347756 360952 109915 96687 106509 104453 117823 113532 108265 108652 77897 76480 253056 224628 648629 648907 204267 202602 259448 261441 303869 293160 311555 315717 328272 334220 311528 344348 679813 709406 515964 422034 275310 270363 311153 311138 327327 329564 335564 342164 371900 372242 592605 623647 41.25 67.7 1
13:52:48 2023-09-28 314035 309311 81357 79332 118673 121962 120517 119599 89287 88533 97439 96944 116627 117848 335705 360970 964308 955636 346773 360988 109847 96819 106327 104661 117784 114080 108050 108911 76110 76636 254239 226883 641071 647529 204086 202565 260130 261734 302323 292374 312391 315825 327919 334900 309095 344493 678814 710076 520259 422034 275310 269972 311153 309976 327592 328841 336860 339250 371596 373359 594431 625491 41.25 67.7 1
13:52:49 2023-09-28 311733 309944 81437 79252 118809 124024 120704 119701 89327 88202 97340 96775 116761 117433 335705 360462 967843 953998 346773 360988 109805 96852 106327 104661 117627 113845 107901 109020 76402 76845 255405 226666 643885 647383 204409 202743 259556 261662 302605 292059 312504 315609 327869 334396 309060 342519 678776 712889 515964 421070 275310 269972 311153 310340 327821 331041 336622 339463 369988 372800 595987 625011 41.25 67.7 1
13:52:50 2023-09-28 313590 309524 81306 79296 118755 121792 120685 119599 89295 88597 97238 96743 116728 117352 335415 360970 967083 953320 346773 363893 109982 96819 106327 104661 117839 113610 108191 108986 77864 76636 256785 225607 645881 647529 204551 202600 259663 261734 302783 292197 312391 315861 327919 334666 311785 344529 677854 711182 510446 422034 275115 269972 310717 309037 329545 328807 335600 339214 369988 372278 590642 625192 41.25 67.7 1
13:52:51 2023-09-28 311841 307475 81301 79244 118697 123908 120453 119735 89447 88202 97205 96775 116728 117514 336215 360970 967571 953320 346737 361023 109771 96852 106292 104812 117587 113845 108032 108785 76370 76688 255405 225211 650745 647311 204230 202566 259520 261734 302748 292855 311662 315861 328166 334794 309276 344493 679259 710948 510446 421960 275115 269972 311153 308138 327327 329564 335600 339250 369988 372278 591768 623610 41.25 67.6 1
13:52:52 2023-09-28 311988 307905 81264 79252 118533 124029 120453 119769 89327 88234 97171 96775 116761 117514 335705 360970 965749 952643 346737 360988 109915 96753 106401 104486 117627 113845 108157 108836 77864 76584 254239 225535 643433 647035 204086 202600 259663 261734 302783 292855 311190 315170 327919 334396 309745 345308 678334 710446 514611 422034 275310 270163 313657 311175 330012 331901 335419 342275 372045 372658 594681 623464 41.25 67.6 1
13:52:53 2023-09-28 311765 307936 81264 79360 118770 123977 120453 119735 89295 88234 97171 96743 116728 117514 335705 360970 965028 952643 346482 364178 110016 96887 103937 104596 117722 113923 108132 108885 76329 76636 255288 225391 645185 646505 204051 202567 259480 261365 302641 293500 311190 315861 327919 333894 309564 342267 677854 709406 516978 423232 275235 269972 311880 308138 326868 329863 333604 339727 369547 372278 592186 623610 41.25 67.7 1
13:52:54 2023-09-28 311546 307936 81297 79306 118533 123943 120453 119769 89295 88202 97171 96775 116728 117514 333780 360970 962906 952606 346737 360952 109948 96687 106361 104486 117789 113610 108232 108836 77864 76584 258751 225535 646373 647529 204086 202742 259663 261365 302676 293017 310753 315573 327954 334396 309998 344529 677817 710339 509111 423085 275896 270626 311992 309148 327220 332674 335152 342238 372570 372622 593928 623132 41.25 67.7 1
13:52:55 2023-09-28 310815 307479 81293 79360 118697 124063 120453 119735 89480 88202 97205 96775 116728 117548 333456 360790 967250 957000 346591 364553 109780 96819 106588 104963 117688 114002 108165 108885 76433 76678 254361 225571 643254 647529 204266 202778 259663 261734 302783 292197 311734 315861 327954 334666 309781 344529 679259 711451 517316 422034 275310 270353 312706 309002 327821 329794 335600 339763 369988 373097 590642 623647 41.25 67.6 1
13:52:56 2023-09-28 309532 307444 81297 79264 118697 124098 120620 119769 89327 88234 97272 96808 116761 117514 333816 360970 967156 954035 346737 362035 109915 96687 106253 104557 117545 113688 108157 108911 77864 76584 252155 225571 643805 647529 204086 202600 259663 261482 302783 292855 311662 315861 327954 333683 309821 345054 677561 710657 510446 422895 275505 270317 311729 309329 327450 331973 335419 339966 372081 372278 591732 625192 41.25 67.6 1
13:52:57 2023-09-28 311760 307475 81301 79256 118731 124063 120453 119735 89327 88267 95454 97110 116916 117738 335415 360862 965602 952459 346554 364002 109780 96787 106554 104590 117593 113688 108083 108836 77831 76709 254361 225571 654180 646578 204086 202600 259992 261734 302783 292891 311662 315861 328400 334432 309998 344529 678334 710446 510446 421740 275115 270163 310935 308138 327592 329794 335564 340013 369288 373062 591768 623647 41.25 67.7 1
13:52:58 2023-09-28 312709 307475 81553 79364 118697 124098 120453 119735 89327 88234 97205 96775 116728 117548 335705 360716 965786 952606 346492 361023 109915 96522 106361 104557 117627 113767 108157 108836 77864 76584 254361 225571 648906 647035 204086 202600 259663 261734 302783 293053 313956 317199 328432 334653 309892 344384 677707 710300 509945 423195 275505 270698 311118 309037 327627 329863 335564 342968 371936 372764 592605 623647 41.25 67.6 1
13:52:59 2023-09-28 311796 307479 81297 79396 118813 122132 120616 119862 89532 88622 97474 96976 116661 117480 335560 360862 967524 954274 348139 362035 109915 96852 106219 104661 117784 114080 108157 108986 77864 76709 253133 226883 641485 648446 204408 202600 259663 261734 302498 292551 313956 315602 328450 334935 309095 344529 678851 711113 517316 422034 275310 269972 311189 310473 327592 331041 337135 339214 369988 373359 597295 625971 41.25 67.6 1
13:53:00 2023-09-28 313763 307470 81529 79360 118731 123943 120582 119652 89482 88202 97272 96479 116761 117433 335741 360462 968530 954750 347264 361023 109729 96844 106327 104694 117545 113767 108191 109020 77831 76657 253133 226883 640606 647529 204408 202637 259813 261301 302534 292607 312539 315681 327848 334794 309639 344871 678704 714441 504957 422034 275505 269972 311872 310557 327592 328807 337612 339250 369288 372445 593572 625528 41.25 67.7 1
13:53:01 2023-09-28 312678 309297 81501 79260 118973 122132 120754 119599 89507 88170 97508 96877 116902 117447 335523 360970 968530 954750 346482 364996 109679 96852 106292 104694 117464 113845 108157 109044 76402 76709 254239 226920 642552 648905 204551 202600 260028 261734 302323 293167 313122 315825 328720 334970 309528 345296 679813 711650 517316 422961 275505 270353 311189 310011 327362 328841 337685 339214 369988 373919 595621 625528 41.25 67.7 1
13:53:02 2023-09-28 311760 307475 81441 79310 118929 123856 120620 119569 89543 88234 95311 96775 116761 117352 335741 360462 968530 955429 347756 361023 109729 96884 106327 104661 117627 113923 108083 109053 77831 76740 255179 226630 642970 649831 204446 202601 259774 261734 302181 293373 314701 315645 328538 334829 311234 344529 678851 711113 517316 421814 275505 270353 311153 311620 327362 331363 337539 339214 368772 373359 595199 625971 41.25 67.7 1
13:53:03 2023-09-28 313767 305318 81491 79332 118827 121792 120719 119599 89475 88170 97474 96743 116728 117433 335777 360462 970283 954035 348002 361023 109839 96884 105531 104916 117431 113923 108083 109020 77831 76688 267853 226883 645259 648905 204730 202600 259663 261734 302236 292197 313599 314901 327990 334970 309311 345052 678851 711650 521630 422034 275310 270353 311189 310011 326833 328841 337685 338976 369988 373430 596815 625528 41.25 67.6 1
13:53:04 2023-09-28 311729 307479 81325 79248 118929 123891 120453 119735 89327 88234 97205 96511 116761 117352 336459 359919 968530 954035 345990 361023 109948 96852 106327 104661 117627 114159 108065 108969 76361 76845 252155 225499 643123 647383 204266 202601 259956 261734 302853 293061 313846 315861 327954 334432 311883 345285 677817 711451 517316 422034 275310 270144 311738 309542 327627 328876 336111 339763 369988 373062 592678 625048 41.25 67.7 1
13:53:05 2023-09-28 312571 308261 81455 79296 118793 122047 120620 119769 89327 88234 97239 96970 116661 117447 333744 360462 967156 953357 346627 360988 109915 96852 106253 104518 117627 113688 108083 109020 77831 76584 254361 225607 646766 647529 204121 202742 259663 261734 302252 292197 311734 315092 327954 334900 309528 345052 678851 711451 522290 422034 275310 270353 311189 310955 327857 329828 336027 339250 369288 373097 590642 624747 41.25 67.7 1
13:53:06 2023-09-28 311796 308089 81329 79310 118533 123943 120453 119735 89327 88234 97205 96511 116728 117466 333816 360462 967156 953762 346737 360988 109839 96887 103884 104564 117702 113923 108165 108919 76443 76678 254361 225391 644882 647347 203944 202565 259663 261734 302783 292268 313007 315861 327954 334900 309564 344565 678851 713467 515964 422034 275310 273796 311189 309073 327857 328876 336111 339763 368772 372800 592642 624605 41.25 67.6 1
13:53:07 2023-09-28 313767 307475 81333 79288 118731 124011 120734 119530 89327 88202 97239 96808 116761 117433 333672 360884 967156 952680 346773 362035 109805 96852 106253 104661 117627 113610 108083 108836 77864 76688 249987 225643 645382 647529 204121 202600 259663 261734 302819 294348 311698 315810 327990 334701 310033 345344 678370 710948 510446 422034 275310 270353 311368 309073 327627 329564 336111 339763 369988 372800 594723 625365 41.25 67.7 1
13:53:08 2023-09-28 311796 307475 81337 79116 118533 122216 120453 119735 89327 88234 97205 96511 116761 117433 333780 360462 967156 955636 348669 363930 109826 96952 106337 104629 117492 114002 107950 109036 76339 76740 254239 226811 641848 647529 204587 202600 260107 261590 301015 293167 313158 314865 327990 334794 309095 344565 678851 711149 513259 422034 275505 273531 311189 310047 326868 328841 337685 338976 369988 373394 596043 625528 41.25 67.7 1
13:53:09 2023-09-28 311582 308160 81599 79396 118731 124029 120788 119769 89327 88622 95422 96775 116680 117548 335741 360716 967156 952643 346737 361023 109839 96852 106287 104590 117627 113688 108083 108869 77897 76532 254361 225643 643674 647529 204121 202777 259663 261734 302783 292445 311698 315595 327954 334935 312042 344565 677854 711451 511280 421735 275310 270353 311189 309542 327397 328876 335600 339489 368737 372836 592678 624605 41.25 67.6 1
13:53:10 2023-09-28 311796 307440 81260 79274 118697 124167 120620 119701 89327 88597 97272 96775 116694 117379 333492 360717 970283 954274 348742 364553 109712 96986 106451 104844 117670 114080 108124 108986 77757 76667 270258 226775 643624 648722 204659 202707 259663 261734 301651 293223 313122 315308 328414 334900 309024 345260 678851 711885 517316 422034 275505 270353 311153 309976 329312 328841 337648 338940 369988 373359 595401 625192 41.25 67.6 1
13:53:11 2023-09-28 311729 307440 81297 79302 118895 123994 120704 119584 89511 88202 97238 96743 116728 117318 335705 359919 968530 953998 348495 361023 109662 96819 106258 104694 117593 113923 108050 109020 77831 76709 253133 227096 642970 650284 204730 202742 260028 261734 301122 292962 313122 315020 328893 334688 311712 345285 680433 715490 515964 421924 276287 270698 311483 311457 327256 331506 338402 339179 369253 373074 598841 625454 41.25 67.6 1
13:53:12 2023-09-28 311729 307440 81408 79360 118895 123994 120453 119701 89594 88468 95454 97110 116883 117699 336034 360572 968382 955636 349695 364002 109712 96985 106190 104837 117235 113923 108032 109153 76286 76771 253133 225427 645858 650284 204875 202707 260028 261734 301334 293968 313342 314571 328911 334583 309060 345540 680778 712260 517316 422034 273658 270353 311626 310446 325848 329529 339194 338191 372988 374181 596630 626379 41.25 67.7 1
13:53:13 2023-09-28 310784 307435 81297 79360 118895 124029 120620 119735 89450 88234 97306 96908 116694 117514 335668 359376 968530 952606 347278 360952 109771 96852 106292 104661 117512 113688 108016 109020 77798 76709 252155 226687 641656 647529 204232 202884 259663 261590 302959 293017 313348 315164 328542 334794 309856 344871 678668 715453 517316 422924 275505 270353 311189 310446 327556 331740 337648 339179 369988 373359 594101 625491 41.25 67.6 1
13:53:14 2023-09-28 312247 307479 81445 79485 119021 122132 120868 119496 89475 88412 97406 96944 116983 117447 335523 359486 970171 953961 346720 360988 109771 97020 103916 104629 117559 113845 108083 108986 77885 76845 270258 225607 644131 647529 204372 202600 259663 261734 302783 293693 312611 315861 327919 334666 309781 344529 678814 711451 515964 422034 275505 270353 311189 309976 327327 331041 336550 339214 369988 373657 592314 626107 41.25 67.6 1
13:53:15 2023-09-28 311733 307470 81301 79360 118895 124029 120704 119735 89511 88202 97340 96743 116728 117514 333780 360704 968530 952606 346737 360988 109915 96852 106401 104661 117593 113767 108083 108986 77852 76709 255070 226847 644751 649368 204769 202637 259996 261698 301228 293160 313235 314427 328769 334759 309387 347575 679813 712187 511780 422034 275505 270173 312854 309976 325848 331041 338678 340322 372725 373359 597072 625491 41.25 67.7 1
13:53:16 2023-09-28 313323 309547 81605 79300 119066 121962 120719 119599 89597 88533 97508 96944 116627 117514 333780 359919 968530 955598 350228 364371 109662 96985 106111 104942 117391 114365 107868 109204 77798 76709 254361 225391 638745 650744 205018 202248 260211 261734 301370 293991 313599 314350 329444 334675 309024 345820 679813 712296 514611 422034 276800 269972 311880 310011 325848 329794 338678 340579 369911 374217 597035 627342 41.25 67.6 1
13:53:17 2023-09-28 311111 309437 81293 79360 118779 123994 120453 119701 89295 88234 97238 97135 116614 117548 335668 359340 970594 953320 349732 360988 109544 97017 106184 104694 117235 113923 107868 109020 76361 76845 256521 225247 654755 651205 204875 202743 260358 261698 303008 294055 313455 314761 329907 334865 309060 346346 679813 718539 514611 422632 274078 269972 311626 311910 328614 329564 338116 339579 370948 374181 596190 627222 41.25 67.6 1
13:53:18 2023-09-28 311596 308231 81459 79300 118760 121962 120922 119564 89570 88234 97340 96908 116728 117379 335415 359593 971284 953998 347314 364444 109982 96852 106292 104963 117627 113845 108124 109020 77831 76688 253133 226847 641823 648905 204730 202742 260028 261734 302287 292232 312647 315861 327954 334935 309060 345260 678521 711149 515964 422034 275505 270353 311153 310011 327327 329300 337612 339214 369511 373359 598103 625454 41.25 67.6 1
13:53:19 2023-09-28 311002 307448 81437 79248 118895 123943 120453 119535 89450 88202 97272 96743 116728 117399 335705 360462 968530 954035 347756 362035 109695 96852 106219 104883 117587 114080 108032 109119 76443 76845 255405 226702 646262 648759 204696 202708 260139 261734 302287 292409 313342 314505 328538 334653 309493 346077 678851 711650 511614 421814 275505 270353 311587 310446 327362 331041 337685 339214 369288 373919 597955 626415 41.25 67.6 1
13:53:20 2023-09-28 313585 307299 81422 79364 118813 124029 120453 119735 89532 88622 97407 96743 116728 117399 335705 360462 968382 953998 346737 360988 109729 96852 106292 104629 117627 113767 108083 108986 77864 76657 255405 225607 642733 647529 204551 202884 260028 261734 301725 292126 312611 315861 329413 334935 309781 345016 678851 711451 513259 421777 275505 270734 311189 309976 327821 328841 336622 339763 369988 373359 595566 625011 41.25 67.6 1
13:53:21 2023-09-28 311681 307435 81520 79392 118697 124029 120620 119735 89450 88234 97340 96775 116761 117514 335705 360970 968530 952765 350403 364444 109645 97085 103994 104948 117492 114159 108132 109254 76402 77137 256521 225283 637660 650284 205053 202742 260028 261590 303653 293302 313599 315301 329444 334935 311932 346091 680778 712260 511280 422034 274078 270353 311880 312094 325884 329334 338714 341173 369841 374217 597532 626415 41.25 67.6 1
13:53:22 2023-09-28 311403 315225 81445 79622 118939 124029 120704 119735 89482 88202 97475 96877 116661 117514 333780 360462 968530 954035 347756 360988 109915 96852 106292 104661 117512 113845 107901 109020 77864 76740 253133 226847 642761 647529 204695 202742 260028 261734 302498 292855 314849 315825 328680 334935 309528 345296 678851 711149 517316 422034 275505 270353 311661 310691 327362 328841 337648 339214 369547 373919 596741 625971 41.25 67.6 1
13:53:23 2023-09-28 311382 307475 81441 79328 118813 124029 120767 119735 89327 88202 97340 96908 116728 117352 333203 359631 970283 956317 349732 364553 109409 97345 106416 104948 117377 114159 107916 109220 77831 76740 254361 225232 643983 651205 205197 202707 260211 262838 301299 293017 313491 313908 329711 334666 309024 345576 679813 712296 520259 422034 274078 270353 311880 311836 325848 329794 338714 340579 369911 373896 595438 626860 41.25 67.7 1
13:53:24 2023-09-28 311891 307404 81412 79494 118895 123908 120616 119496 89450 88234 97272 96775 116728 117352 335705 359954 968530 954035 348065 361023 109544 96852 106145 104694 117512 113845 107901 109020 77798 76678 253133 225535 641509 649364 204766 202742 260028 261734 302323 292855 313378 315344 329181 334970 309528 345540 678851 712187 518668 423561 273694 268764 311626 310446 327327 329300 338402 339179 369547 373919 597955 626415 41.25 67.6 1
13:53:25 2023-09-28 311033 307475 81441 79360 118929 124029 120620 119652 89327 88234 95409 96911 116916 117379 336070 359775 968419 955281 348175 364002 109746 97085 106451 104694 117512 113845 107901 109020 76433 77043 267853 226811 646609 650474 204730 202672 260251 261734 301864 292607 315297 315344 328946 334935 311197 345576 680295 712187 517316 422034 275896 270353 311661 311836 327327 331596 338641 339179 369582 373954 595860 625971 41.25 67.6 1
13:53:26 2023-09-28 311546 308461 81389 79360 118813 123943 120453 120050 89327 88234 97272 96775 116728 117548 333816 360416 967843 953320 346737 360988 109915 96819 106292 104661 117627 113688 108083 108986 77864 76584 255070 225607 645702 647493 204086 202919 259663 261734 302783 292855 311734 315861 328680 334970 309998 344275 678851 711451 510446 422034 275310 270543 311661 309506 327821 329564 335274 340002 369288 373359 592678 625011 41.25 67.7 1
13:53:27 2023-09-28 311979 308638 81301 79396 118731 122132 120616 119862 89532 88622 97440 96976 116661 117447 335523 360826 966972 953135 346700 360988 109982 96852 106327 104883 117817 113767 108124 109020 77864 76636 267853 225499 645226 647035 204408 202919 259777 261734 303244 292607 312391 315861 327954 334935 310242 345052 678334 711451 513259 422632 275505 269328 311661 309506 327857 329599 336312 340002 369547 373359 591477 625011 41.25 67.7 1
13:53:28 2023-09-28 312582 307479 81325 79338 118697 123943 120453 119701 89295 88234 97340 97035 116728 117514 333780 360716 965749 952643 346455 360952 109915 96852 106253 104590 117627 113688 108265 108802 77897 76584 254239 225571 644277 647493 204730 202919 259845 261734 303244 293053 311734 315609 328414 334935 310033 345052 678851 710948 520259 422632 275505 270353 311661 309037 327857 329828 336080 340241 369547 373359 592642 623610 41.25 67.6 1
13:53:29 2023-09-28 313590 307940 81389 79517 118692 121792 120635 119599 89475 88746 97474 96976 116869 117480 333600 360970 965749 952643 346737 363893 109746 96819 106475 104661 117569 113688 108364 109044 77897 76584 255288 225535 644669 647035 204730 202919 260028 261734 303244 294554 311698 315861 328450 334970 309998 344493 678851 711182 511780 422632 275505 270543 312706 309037 328614 330324 336111 340277 369841 373323 594723 623647 41.25 67.6 1
13:53:30 2023-09-28 311760 307440 81445 79392 118813 124029 120704 119735 89543 88267 97374 96808 116761 117514 333816 359954 968530 954035 347510 361023 109915 96852 106253 104661 117593 113688 108083 109020 77864 76678 254361 226883 645653 647529 204730 202954 260028 261554 302783 293061 312647 315861 328450 334970 309528 345344 678851 710112 517316 422034 275505 270353 311943 313236 327362 328841 337135 339250 371936 373634 596376 625197 41.25 67.6 1
13:53:31 2023-09-28 313554 307804 81487 79336 118793 121962 120719 119599 89475 88533 97441 96743 116728 117455 335741 360970 968419 952606 346773 360988 109915 96785 106554 104661 117627 113767 108191 108944 76142 76709 252155 225571 644520 647529 204730 202919 260028 261734 303031 292245 312682 315861 327954 334583 310033 345052 678851 711451 517316 422034 275505 273796 311661 309794 327857 329828 337135 340277 371669 373359 592678 625491 41.25 67.6 1
13:53:32 2023-09-28 311765 308647 81385 79360 118731 123856 120453 119735 89327 88234 97205 96775 116728 117514 333816 360970 968530 954035 345956 361023 109915 96852 106361 104661 117660 114159 108065 109044 76456 77043 254361 225463 646375 648336 204588 202778 260139 261734 302995 292607 312391 315861 328454 334935 309927 344275 678814 711451 517316 420698 276287 270626 311189 311175 327857 329828 336622 340002 369547 373394 591477 625048 41.25 67.6 1
13:53:33 2023-09-28 313652 307764 81459 79332 118760 124201 120453 119735 89450 88234 97340 96976 116761 117514 333744 360462 967524 953887 346737 360988 109915 96819 106361 104661 117823 113688 108083 108836 77897 76688 254239 225535 644669 647529 204730 202954 260028 261734 303244 293706 311734 315464 328450 334666 310033 344529 678851 711451 515964 422632 275505 273796 311661 311211 328587 329863 336111 340277 369841 373359 592223 625491 41.25 67.7 1
13:53:34 2023-09-28 311760 307475 81325 79392 118697 123977 120620 119811 89327 88267 97205 96775 116728 117514 333780 360391 965786 952643 346737 360952 110016 97052 104035 104812 117702 113767 108165 108885 76361 76709 254361 225391 646572 646360 205018 202884 260028 261734 303017 292804 311591 315861 328414 334900 310033 345052 678041 710948 513259 422632 275310 270353 311661 309037 327627 330324 335600 340277 369841 373062 595296 623647 41.25 67.6 1
13:53:35 2023-09-28 311765 307435 81333 79252 118804 124063 120635 119769 89295 88234 97205 96808 116728 117548 333492 360970 962942 954750 346492 363307 109948 96522 106395 104486 117857 113610 108265 108652 77930 76584 254361 225376 647196 647529 204730 202954 260028 261734 303244 293465 311662 315861 328946 334710 310033 344529 678334 710446 515964 423232 274271 273868 312170 309037 326868 330854 333640 340277 369841 373359 590642 623647 41.25 67.6 1
13:53:36 2023-09-28 308448 307475 81333 79396 118533 124029 120453 119735 89450 88509 97340 97200 116728 117581 333816 360970 966799 957000 346445 364738 109813 96952 106554 104629 117722 113923 108132 109036 76433 76740 253133 225571 643254 647529 204766 202708 260394 261734 303244 293373 311769 315573 328698 334724 310033 345576 678851 711451 516809 422632 273658 268764 312633 309794 327892 329828 337416 340277 369547 373359 592678 625491 41.25 67.7 1
13:53:37 2023-09-28 311836 307799 81329 79388 118779 123977 120453 119769 89450 88444 97239 96908 116761 117466 333816 360716 965749 952643 346737 360988 109915 96819 106361 104661 117660 113688 108083 108836 77831 76584 253133 225535 647579 647072 204443 202954 259663 261734 302995 293785 313660 315861 328946 334935 310069 345052 677890 710446 518888 422632 275505 273796 311880 309280 327857 330358 335600 340277 369841 373359 594676 623647 41.25 67.6 1
13:53:38 2023-09-28 313323 307440 81469 79388 118929 124063 120616 119735 89327 88509 97205 96808 116802 117738 333528 360754 965565 953887 346591 364553 110118 97045 103988 104629 117885 113688 108265 108836 77930 76636 254239 225427 651276 646542 204730 202954 260028 261554 303137 294349 311698 315861 328716 334935 310069 345576 678851 709944 515964 420963 275505 268764 312821 309037 327857 330854 335600 340277 369841 371959 592678 623647 41.25 67.6 1
13:53:39 2023-09-28 311765 307470 81333 79392 118692 122047 120620 119769 89543 88509 97239 97007 116761 117548 335705 360716 962942 954035 346737 360988 109948 96753 106395 104486 117857 113688 108299 108836 77897 76584 253133 225535 649535 647529 204730 202990 260211 261734 303280 294198 311444 315861 329448 334935 312263 345332 678851 709443 503425 422586 275505 268764 312865 309073 327397 330889 335600 340277 369876 373394 592678 623610 41.25 67.7 1
13:53:40 2023-09-28 311801 307505 81329 79392 118813 124011 120788 119897 89626 88622 95246 97076 116661 117480 335596 360898 966149 956640 346591 364039 109915 96852 106395 104486 117823 113532 108199 108869 77930 76584 253056 225376 646518 648634 204769 202954 260211 261734 303280 293337 312427 315861 328450 334970 312153 345296 678851 711451 517316 422632 275505 268764 311661 311175 327892 332404 337135 340313 369841 373954 592715 625528 41.25 67.6 1
13:53:41 2023-09-28 313887 307440 81362 79392 118891 124063 120453 119894 89482 88509 97306 96775 116761 117548 333816 360138 968530 952680 346773 360988 109915 96852 103839 104661 117660 113767 108116 109020 77864 76678 257188 225643 645833 647529 204766 202954 260028 261734 302981 292812 312647 315861 328946 334970 310033 345576 678851 711451 517316 422034 275505 268764 311697 309976 327892 329828 336622 340277 369841 373954 592081 625048 41.25 67.6 1
13:53:42 2023-09-28 313108 307220 81329 79513 118960 122132 120616 119779 89507 88412 97373 97008 116661 117480 335802 360862 968419 953998 346773 360988 109948 96852 106480 104661 117627 113845 108116 109020 77897 76876 255405 225571 643872 647072 204730 202954 260028 261734 303280 293096 313956 315861 327990 334970 310967 345088 678851 711451 515964 422932 273658 270396 311661 309542 327857 329863 336348 340038 369582 373394 592642 623684 41.25 67.6 1
13:53:43 2023-09-28 308710 307479 81329 79284 118760 123977 120453 119735 89327 88234 97239 97002 116728 117514 335705 360716 968530 954035 347486 360988 109881 96852 106440 104661 117512 113688 108300 108836 77930 76709 253133 225571 642682 647529 204829 202919 260394 261734 303244 293061 312647 315861 328680 334935 309998 345296 678814 711451 515964 422034 275505 270543 311661 311689 327821 329564 336331 340241 369547 373359 591968 626530 41.25 67.7 1
13:53:44 2023-09-28 313553 308352 81389 79340 118755 121962 120517 119599 89442 88533 97541 96976 116627 117480 333744 360462 967120 957000 348458 360988 109771 96852 106292 104694 117512 114002 107901 108986 77852 76740 270258 225535 642578 649094 204730 202919 260394 261734 302003 292607 313348 315861 328680 334970 309998 345576 678851 711113 517316 422034 275505 270543 311880 310918 327857 331565 337685 339727 369547 374217 593681 625491 41.25 67.7 1
13:53:45 2023-09-28 311769 307189 81325 79388 118925 123943 120704 119811 89511 88202 97374 96775 116728 117433 335432 359342 968530 954035 346773 360988 109915 96852 103762 104694 117627 113688 108050 108911 77864 76740 254239 226847 655636 647529 204730 202919 260211 261734 302660 293061 314923 315861 328680 334935 309998 345332 678851 711451 520259 422034 275505 268764 311661 310011 327857 329794 336331 342968 372425 373670 597951 625307 41.25 67.7 1
13:53:46 2023-09-28 313590 308006 81483 79328 118789 122047 120719 119599 89572 88202 97340 96775 116728 117548 336277 359667 968530 954035 346455 363782 109780 97052 106327 104661 117627 113923 108232 109020 77897 76709 253133 226920 642056 647529 204730 202954 260211 261734 303280 294554 314812 315861 328680 334970 311185 345296 678851 711451 515964 422034 275505 270432 311880 310482 327857 329828 337135 340277 369841 373919 595566 625011 41.25 67.7 1
13:53:47 2023-09-28 311769 307440 81301 79384 118895 124063 120788 119701 89450 88509 97205 96940 116647 117514 333780 360462 967843 952643 346737 360952 109915 96852 106361 104661 117593 113610 108083 108836 77864 76584 253133 225571 646012 647529 204730 202919 260028 261734 303280 292812 311734 315379 328450 334970 310033 345576 678851 711451 504957 422632 275505 268764 311885 309763 328600 332873 336849 340170 372607 373776 593933 624384 41.25 67.7 1
13:53:48 2023-09-28 309143 309908 81455 79356 118891 124063 120704 119769 89543 88565 95421 96908 116728 117548 333780 360462 967009 953762 346455 360952 109915 96852 106327 104661 117627 113688 108157 108986 77930 76636 253133 225571 645881 647529 204766 202954 260028 261734 303280 293991 313114 315861 328911 334970 310033 345296 678851 712458 514611 422632 275505 268764 311661 309037 327857 330358 336586 340277 369841 373394 592186 623647 41.25 67.7 1
13:53:49 2023-09-28 317934 307229 81437 79360 118726 124029 120582 119735 89327 88234 97205 96940 116533 117514 333780 360716 965749 953998 346737 360952 109915 97020 106361 104661 117660 113688 108157 108802 77897 76584 253056 225376 645771 646578 204730 202954 260028 261554 303316 293465 311698 317648 328946 334935 310033 345296 678851 710446 504957 423422 276287 270662 312714 309400 327750 330750 335455 340649 373133 375181 594681 623574 41.25 67.7 1
13:53:50 2023-09-28 311550 307224 81325 79388 119051 122367 120453 119735 89543 88234 97205 96940 116627 117514 333780 360970 964271 954035 346737 360952 110139 96819 106435 104590 117627 113610 108157 108836 77897 76532 253056 225181 656021 647072 204695 202954 260215 261550 303387 294233 311662 315861 328946 334432 310069 345332 678851 709406 510112 423232 275505 269105 312865 309037 327627 330854 335564 340277 369841 373394 592605 623169 41.25 67.7 1
13:53:51 2023-09-28 311514 307900 81553 79360 118925 123977 120620 119735 89327 88234 97340 96940 116728 117514 333780 360462 967843 952765 348248 361023 109805 96884 106292 104694 117512 113845 107901 109020 77864 76740 256521 225535 643915 648905 205233 202954 260211 266312 302287 293337 313635 315595 328946 335945 310255 346091 680557 715417 505894 422595 276287 270698 311957 310775 327679 331973 338532 339214 369841 374217 597992 624717 41.25 67.7 1
13:53:52 2023-09-28 312259 310163 81437 79392 118843 123943 120704 119735 89507 88234 97306 96808 116794 117433 333780 359919 968530 954440 347756 361023 109729 96852 106145 104694 117431 113845 108050 109020 77831 76657 253133 225571 642449 647529 204766 202919 260028 261734 302783 292855 316181 315825 328911 334970 309781 345540 678851 712223 510446 422034 275505 270543 311661 310047 327627 328841 337648 339250 369288 373919 595309 625528 41.25 67.7 1
13:53:53 2023-09-28 311514 308191 81341 79342 118813 123977 120620 119735 89482 88267 97306 96940 116728 117352 333816 360462 968530 954035 346773 360988 109915 97020 106361 104590 117627 113845 108157 109020 77897 76636 267853 225535 641875 647529 204766 202990 260394 263106 302712 293429 313348 315645 328698 335662 310615 345431 678668 712926 504957 421960 275896 270734 312565 309976 327892 329863 337135 342164 372761 373003 591895 625528 41.25 67.6 1
13:53:54 2023-09-28 311733 308156 81479 79364 118843 124063 120453 119735 89482 88234 97205 96775 116761 117685 335705 360462 968530 954035 346737 360988 109915 96852 106327 104661 117660 113688 108083 108986 76318 76584 253133 225535 647979 647529 205018 202990 260211 266349 303280 293337 312682 315861 328716 334653 310033 345576 678851 711451 517316 422034 273658 268764 311661 310011 327892 329863 337135 340313 372756 373394 592678 625528 41.25 67.7 1
13:53:55 2023-09-28 311769 308191 81441 79392 118929 124098 120620 119769 89637 88509 95344 96940 116728 117548 333780 360462 968530 955598 346269 361023 109915 96884 106361 104661 117627 114055 108232 109020 77897 76709 254793 225643 645702 648907 205377 202708 260653 263142 302074 293287 313527 315422 329302 335839 309892 345956 680704 715490 518668 422034 274078 273832 311880 311176 329779 329794 339194 339250 369876 374515 598694 626897 41.25 67.7 1
13:53:56 2023-09-28 312038 309725 81441 79392 118925 123973 120704 119735 89543 88234 97272 96775 116728 117352 333816 359919 970283 955429 346791 361023 109915 96884 106361 104694 117627 113845 108265 109020 77864 76709 253133 225607 648928 647529 205089 202990 260028 261734 303280 292982 312647 315861 328946 335006 310069 345576 678851 709541 510446 422034 275505 268764 312135 310047 328338 329564 337648 340277 369841 373954 594010 626530 41.25 67.7 1
13:53:57 2023-09-28 311514 309981 81422 79513 118852 122127 120788 119833 89507 88444 97542 96976 116869 117480 335523 360716 968530 955429 347264 364702 109712 96985 106440 104661 117464 113767 108083 108919 76402 76740 253133 225607 642603 647529 204766 202990 260211 266276 302995 292812 314626 315861 328946 335006 310033 345576 678851 711451 517316 422632 273658 268799 311916 310691 327892 329828 337410 340277 369841 374217 596376 625491 41.25 67.7 1
13:53:58 2023-09-28 311550 309337 81329 79364 118929 124093 120788 119769 89482 88267 97239 97007 116761 117466 333816 360462 968530 954035 346737 361023 109948 97017 106361 104694 117660 113923 108265 108944 77897 76719 254239 225607 648457 647529 205053 202990 260394 266349 303280 293785 313122 315861 328946 336462 310757 346101 679813 710112 514611 422632 274307 268764 312135 310482 328352 329828 337685 340313 369841 374230 597226 625197 41.25 67.7 1
13:53:59 2023-09-28 313585 307338 81487 79332 118793 124305 120719 119882 89630 88565 97508 97103 116794 117514 333816 359954 969592 953998 346737 361058 109948 97017 104015 104916 117660 113845 108083 109020 77897 76740 253133 226883 645308 647529 205053 202954 260394 261734 303031 293337 313122 315536 328946 335006 310069 346101 678851 710112 529150 422034 274078 268799 312170 310517 328849 329863 337124 340277 369841 374480 594431 625192 41.25 67.7 1
13:54:00 2023-09-28 311756 307229 81485 79396 118929 123891 120788 119735 89594 88234 97374 96775 116761 117352 333780 360208 968530 954035 346773 362071 109915 96852 106361 104996 117545 113767 108083 109053 77897 76771 267853 226920 641460 647529 205089 203594 260394 266276 303280 292755 313158 315861 328946 335980 310033 345613 678521 711149 510446 422632 274078 269174 312135 310953 328600 331901 337429 342968 373024 374337 592314 625824 41.25 67.7 1
13:54:01 2023-09-28 313145 307338 81479 79328 119157 122132 120620 119735 89637 88509 97306 97143 117078 117548 335705 360970 968530 955636 350155 361023 109881 97017 106213 104942 117269 114002 108083 109313 77864 76959 254361 225499 638337 650284 205413 202990 260394 266312 302323 293785 314112 314505 329943 335980 311821 347204 680778 712260 517316 422034 274497 273832 312280 310953 326868 329863 339194 339214 369911 374551 597992 626897 41.25 67.7 1
13:54:02 2023-09-28 311514 307466 81473 79392 118929 124011 120453 119735 89576 88267 97340 96940 116761 117548 333816 360462 968530 954750 346773 361023 109915 96852 106395 104694 117660 113767 108265 109053 77897 76771 253133 226920 641511 647529 205089 202990 260394 266349 302463 294554 313599 315861 329715 335006 310033 345857 678851 710112 517316 423085 276483 270698 311921 310740 328706 331973 337539 340685 372870 374302 598103 625344 41.25 67.6 1
13:54:03 2023-09-28 313136 307435 81698 79424 118929 124098 120650 119779 89630 88509 97340 96775 116761 117352 335560 360462 968530 954199 347070 360988 109915 96884 106361 104694 117545 113688 108008 109020 77897 76740 253133 225607 640683 647529 205089 203594 260211 266312 303280 293302 313158 315595 328716 335006 312263 346138 678851 711451 512614 422034 273729 268764 312135 310082 327892 329828 337685 340313 369841 374217 594431 625528 41.25 67.6 1
13:54:04 2023-09-28 310851 307014 81529 79252 118929 123891 120453 119735 89512 88234 97340 96775 116728 117514 333780 359919 969215 955429 348495 360988 109881 96985 106292 104996 117512 113845 108050 109020 77885 76740 254361 226847 642840 648905 205197 202954 260394 261734 302748 293487 313599 315861 328911 334970 309781 345820 680562 715343 498534 422449 276287 270734 311992 311247 327750 331973 338219 342481 373097 374444 595974 626379 41.25 67.6 1
13:54:05 2023-09-28 311694 307404 81487 79622 118861 124081 120788 119735 89450 88622 95421 96775 116728 117399 333780 359954 968530 954713 347264 360988 109915 96985 106475 104909 117627 113845 108083 109020 76402 76740 252155 226883 644701 648446 205053 203559 260394 261518 302676 292812 313599 315861 328911 335945 310033 346358 680295 712187 517316 422632 274078 269140 313297 310953 327857 329828 338163 340241 369841 374515 594101 626415 41.25 67.6 1
13:54:06 2023-09-28 311725 308601 81501 79392 118895 124063 120704 119735 89605 88234 97340 96908 116728 117514 333780 360462 968530 954035 345883 360988 109915 96852 106327 104661 117627 113688 108083 109020 77897 76626 254239 225571 648021 647529 205053 202954 260394 261734 302675 293749 313086 315573 329466 335698 311198 345846 679703 712889 517316 423875 276287 270734 311992 312536 328671 330289 337648 340277 369841 373954 597226 625417 41.25 67.7 1
13:54:07 2023-09-28 311760 307440 81609 79396 118856 122132 120453 119769 89572 88234 97374 96775 116728 117514 335432 360462 968530 954713 346737 361023 109948 96852 106327 104661 117627 113845 108083 108986 77897 76771 254361 225643 644520 647529 205053 202954 260394 260813 303280 294554 312647 317380 328911 334970 310033 345576 678851 711451 504577 422034 274078 269140 312135 309976 327892 329863 337171 340313 369805 373919 594723 625011 41.25 67.7 1
13:54:08 2023-09-28 311725 307225 81441 79404 118895 124063 120788 119735 89605 88234 97272 96908 116761 117433 335705 359919 968530 953998 346773 360952 109915 96884 106253 104661 117431 113845 108083 108911 77831 76740 253133 226883 642213 647529 205233 202954 260394 261662 305381 294198 315038 315609 328840 334865 309927 345956 678668 713394 517316 422559 275896 270734 311880 310726 327857 331901 337393 340241 369805 373919 596866 625934 41.25 67.6 1
13:54:09 2023-09-28 313023 309697 81477 79360 118929 123977 120749 119735 89450 88234 97239 96775 116647 117433 333780 360462 968530 954035 346737 361023 109881 96877 106361 104661 117512 113688 108050 108911 77864 76740 255405 225607 645964 647529 205053 202954 260211 263070 303280 293524 312647 315861 328946 334970 310033 345296 678851 711451 521542 422034 275505 268764 311907 309759 327857 329828 336622 340277 369805 373039 592678 625454 41.25 67.6 1
13:54:10 2023-09-28 311836 307190 81437 79334 118929 124270 120453 119769 89543 88509 97340 96940 116728 117548 333744 360716 965749 952606 345685 360952 109948 96852 106361 104661 117660 113688 108050 108836 77930 76657 253056 225535 646661 648907 205092 203276 260251 263215 303137 293607 315223 315753 329515 335804 312007 345919 678851 710076 511614 422034 274078 270734 312135 312057 328317 329828 337648 341043 372870 373954 594431 626415 41.25 67.7 1
13:54:11 2023-09-28 313503 307185 81445 79360 118813 123977 120453 119735 89543 88234 97340 96775 116761 117318 333816 360462 968530 954676 346773 361023 109915 96884 106327 104661 117627 113688 108083 108986 77864 76657 253133 225643 640294 647493 205197 202990 260394 261734 303280 292812 312647 315379 328911 334970 310033 345576 678851 711451 504957 422034 275505 268764 312135 309976 327857 329863 337379 340313 369841 373919 591895 625197 41.25 67.7 1
13:54:12 2023-09-28 310259 307190 81529 79360 118925 123856 120704 119618 89637 88476 97306 96775 116761 117433 333780 359919 968530 955429 347756 362035 109839 97017 106145 104661 117512 113923 107901 109053 76393 77095 270258 226784 643232 650211 205270 203418 260394 263215 304410 293429 314411 315717 329675 335910 310033 346101 680507 714331 518838 422632 274270 269174 312170 311350 328104 329828 338714 340002 369911 374480 595896 627342 41.25 67.7 1
13:54:13 2023-09-28 307932 306970 81622 79420 118959 124063 120784 119769 89605 88509 97340 96808 116728 117433 335705 359919 970594 955429 347756 361023 109915 97085 106327 104694 117545 113845 108157 109020 77864 76771 253133 225535 644258 649364 205233 202990 260394 263106 302783 292848 314369 315861 329480 336452 310033 346101 676020 712223 504957 422632 274305 268799 312821 310953 327857 329828 338714 342968 373024 376245 597661 627194 41.25 67.7 1
13:54:14 2023-09-28 311296 307010 81445 79530 118916 124063 120704 119769 89327 88267 97340 96908 116761 117514 333816 360462 968530 955429 346445 360988 109915 96884 106361 104694 117784 114237 108099 109044 76456 76959 267853 225499 649237 647383 204914 203703 260761 263215 303812 293017 313378 315861 329715 335839 313039 346101 680295 710112 529826 423450 276679 269174 312135 310700 328618 329863 337685 340313 369911 374217 592386 626415 41.25 67.6 1
13:54:15 2023-09-28 311550 307194 81441 79388 118925 124063 120620 119769 89543 88267 95180 96908 116761 117433 333816 359954 968530 955429 346773 361023 109915 96852 106327 104694 117627 113767 108083 109020 77864 76803 253133 226883 641460 648635 205233 202990 260394 261734 303280 293337 313348 315861 328946 334970 310504 346101 678851 714697 517316 422632 274078 269174 311631 311395 328600 332320 337393 341164 372870 374075 594284 625307 41.25 67.7 1
13:54:16 2023-09-28 311078 306542 81533 79392 118925 124063 120453 119845 89543 88234 97239 96775 116761 117514 333780 360138 968530 955429 346773 364444 110016 97052 103848 104883 117803 114002 108165 108885 76393 76771 255405 225463 643384 648905 205377 203594 260394 266312 304460 293421 313563 315861 329213 335006 310504 346336 679556 710112 511780 422632 274113 268799 312135 310047 327892 329828 337721 340313 369876 374217 596139 626452 41.25 67.7 1
13:54:17 2023-09-28 311078 307225 81325 79388 118843 124063 120620 119769 89543 88234 97239 96775 116761 117514 333816 360462 968530 954713 346773 361023 109915 96884 106321 104694 117660 113767 108083 108911 77897 76740 253133 225571 643755 647529 205413 203559 260394 266349 303991 293337 315297 315861 328946 335980 311439 346101 680295 710112 511780 423085 276679 271744 311921 310846 328742 331973 337575 340888 373133 374337 595126 625454 41.25 67.7 1
13:54:18 2023-09-28 312702 307229 81529 79338 119037 122217 120922 119735 89605 88234 97374 96775 117005 117413 335705 359954 968530 954750 346773 362353 109948 96884 106321 104661 117627 113845 108083 109089 77897 76740 253133 226847 645226 647529 205377 203478 260430 266385 303316 293017 313635 315861 328946 335980 310069 345613 678851 711149 517316 422034 274078 268764 312170 310989 328352 329828 338714 342968 369841 374515 593974 626415 41.25 67.7 1
13:54:19 2023-09-28 311376 309288 81441 79392 118921 124063 120704 119769 89637 88234 97374 96940 116728 117548 333780 358871 970594 955156 347278 361023 109915 97050 106287 104694 117627 114002 108083 109020 77864 76771 254239 225571 641640 647529 205233 202990 260430 261734 301968 293293 314361 315861 328946 335945 310726 346091 679593 716976 514611 423195 276287 270734 311992 311247 328210 331973 338532 340241 369841 374515 597108 626415 41.25 67.6 1
13:54:20 2023-09-28 312702 308678 81492 79360 118959 123977 120704 119496 89688 88267 97306 96940 116794 117352 333780 359629 968530 954035 347510 360988 109839 96852 106179 104694 117431 113845 107901 109020 77831 76740 253133 227039 644177 647529 205413 202990 260394 261734 303280 293337 313635 315861 328982 335980 310033 346101 675754 712187 517316 422034 274078 269174 312135 311613 327892 329828 338438 340277 369876 374515 596263 625971 41.25 67.6 1
13:54:21 2023-09-28 311042 307220 81445 79388 118929 122216 120788 119769 89637 88267 97340 96940 116761 117433 333816 359954 968530 955429 347756 360988 109953 97017 106253 104726 117512 114002 108050 109020 77864 76803 270258 226920 643835 647529 205413 203594 260571 266349 303137 293017 314339 315609 329426 336204 310397 345992 680704 715490 511780 422858 276483 270468 311992 310918 327892 329828 338714 340277 373133 373932 594980 625528 41.25 67.7 1
13:54:22 2023-09-28 311042 310024 81590 79509 118954 124063 120453 119769 89637 88234 97374 96940 117132 117433 333780 359919 968530 954035 347510 361023 109915 96884 106327 104694 117464 113923 107901 109053 77864 76824 253133 226847 642970 648446 205413 203559 260394 260813 303067 293337 314369 315861 329430 335980 310069 346101 680778 712223 511780 421814 274305 268799 312170 311461 327857 329863 339194 340049 369876 374515 597992 626452 41.25 67.7 1
13:54:23 2023-09-28 306128 308186 81441 79420 118921 124098 120453 119769 89482 88686 97239 97106 116761 117548 333816 358583 970594 952643 347314 361023 109729 96884 106179 104694 117454 113923 107901 109053 77831 76803 253133 225463 648490 649364 205449 203276 260836 263178 303653 293770 314483 315681 329836 335839 309892 346200 680704 716741 511780 422034 274341 268764 312170 311212 328432 329828 339194 339250 369911 374551 600037 626452 41.25 67.7 1
13:54:24 2023-09-28 311376 306546 81469 79388 118959 123891 120620 119735 89576 88267 97239 96775 116728 117352 333780 359412 968530 955429 346791 362071 109948 97017 106287 104694 117627 113688 108083 109020 77918 76709 253133 225643 649967 647529 205233 203594 260394 266385 303456 293337 314849 315861 328946 335980 310504 345613 678851 710112 517316 422632 273694 268799 312135 310726 328618 329794 337721 340277 369841 374217 596376 625491 41.25 67.7 1
13:54:25 2023-09-28 311078 307260 81473 79424 118959 124011 120788 119769 89637 88267 97273 96940 116761 117514 333780 359954 968530 955429 346773 363564 109948 96884 106287 104694 117627 113845 108083 108944 77864 76740 253133 226630 647286 647274 205092 203382 260761 263215 303137 292955 313455 315717 329266 336520 310686 346554 680778 711614 504957 423195 276800 270734 312135 310918 328317 329794 338532 341032 369841 374480 596410 626379 41.25 67.7 1
13:54:26 2023-09-28 311042 307185 81492 79526 118891 124115 120788 119735 89511 88234 97475 96940 116728 117514 333744 360426 968530 955392 347217 362000 109881 97084 106327 104942 117627 113923 108124 109020 76443 76771 253133 225535 641131 647529 205021 203559 260394 261734 303280 293749 313599 315861 329680 335945 310033 346101 679813 711614 516978 423561 276091 270734 312099 310953 328583 329828 338678 340241 369841 374195 595860 626084 41.25 67.7 1
13:54:27 2023-09-28 310366 306511 81492 79388 118809 123943 120620 119701 89605 88476 97340 96908 116694 117514 333780 360172 970594 955392 346737 362000 109915 97017 106292 104883 117593 113688 108032 109010 76393 77043 255405 225427 644277 647347 205199 203382 260358 263215 304732 293828 313086 315861 328946 335910 310722 345919 679148 712962 504957 422632 274270 269140 312099 310664 328583 330289 337612 340277 369841 374480 594357 625220 41.25 67.7 1
13:54:28 2023-09-28 311042 307185 81441 79356 118891 124029 120620 119860 89450 88234 97340 96940 116728 117514 333708 358548 968530 954676 346737 360988 109915 96852 103937 104661 117789 113845 108083 108986 77918 76771 256521 225571 643203 647493 205197 202954 260394 261734 303335 293749 313122 315861 328911 334970 310504 345576 678814 711451 513259 423232 275896 269140 312135 309976 330480 332873 337320 343456 372988 374039 594856 624384 41.25 67.7 1
13:54:29 2023-09-28 311042 307194 81437 79356 119110 124029 120704 119735 89605 88476 97475 96908 116849 117514 333708 360716 967843 953998 346700 362317 109915 97052 103905 104916 117784 114002 108132 109105 76393 76876 255405 225391 645061 647311 205199 203514 260394 266312 304205 293991 314626 317430 329907 334970 310722 345820 679813 712348 527967 423232 274078 268799 312135 309976 328583 330554 337098 343212 369876 374480 592642 624974 41.25 67.7 1
13:54:30 2023-09-28 311296 306975 81501 79392 118929 124029 120453 119769 89450 88234 97374 96908 116728 117514 333780 360970 967843 953998 346700 360988 109948 96985 106361 104661 117627 113767 108083 108877 77930 76740 270258 225535 654831 647493 205053 203559 260394 261734 303137 293429 312647 317647 329444 334970 310940 346101 678851 711451 504957 423232 276679 270698 312579 310669 328600 330750 337233 341200 373661 374302 595625 624790 41.25 67.7 1
13:54:31 2023-09-28 311078 306979 81437 79388 118925 124236 120620 119735 89605 88630 97340 97073 116761 117548 333744 360970 967120 956317 347536 364702 109679 97085 106554 104948 117492 113923 108132 108852 76329 77012 255405 226806 643493 648905 205377 203559 261128 260813 303173 293017 313635 315861 329444 336310 310975 346346 675754 712187 518668 422632 274497 269174 312135 311578 327892 330324 338678 340277 369876 374515 594101 626415 41.25 67.7 1
13:54:32 2023-09-28 321565 307650 81497 79392 118891 124029 120704 119735 89605 88476 97543 96940 116761 117514 333780 359919 970594 955429 347756 361023 109881 97052 106327 104694 117512 113923 108083 108986 77864 76771 253133 225571 641900 647529 205377 203559 260394 263142 302996 292848 313599 315861 329444 336452 310504 346101 680038 714874 504957 422748 276287 270734 312678 311283 328210 331973 338495 343360 373133 373861 596226 626415 41.25 67.6 1
13:54:33 2023-09-28 314068 307224 81441 79396 118895 124063 120620 119701 89605 88234 97509 96775 117099 117379 333456 359667 970283 956317 349732 364002 109746 97085 106451 104948 117344 114080 107834 108986 77831 76907 253133 225463 650170 650211 205377 202954 260394 260813 301580 293948 313312 315825 329693 335945 312158 346627 676056 712260 517316 422932 274497 268764 312135 311615 327556 329828 339435 340049 369911 374515 598841 626860 41.25 67.7 1
13:54:34 2023-09-28 312038 308156 81661 79392 118959 124029 120788 119701 89605 88509 97475 97007 116728 117514 333780 359376 971284 954035 347278 360988 109915 97017 106475 104942 117512 114159 108232 109020 77897 76771 255405 226847 645571 648446 205413 202990 260394 260813 302323 294233 314554 315595 329729 336675 310726 346372 681707 717521 512614 422895 276876 270734 311992 311247 329545 330289 339675 339214 370913 375341 597624 627305 41.25 67.6 1
13:54:35 2023-09-28 311376 307905 81533 79396 118929 124029 120704 119735 89655 88622 95421 97110 116883 117447 333600 358728 970520 955207 349695 364002 109746 97085 106292 104870 117512 114002 107901 109119 76393 76907 253133 226543 644639 649364 205163 203276 260394 261734 302003 293785 314590 315825 329978 335980 310033 346382 675790 712223 510446 422632 274497 268764 312135 311707 327821 329828 339194 340002 369876 374551 597624 627342 41.25 67.7 1
13:54:36 2023-09-28 312038 307689 81497 79396 118916 123977 120767 119769 89605 88234 97340 96775 116761 117433 333347 358835 971284 955429 346755 360988 109948 97110 106475 104726 117593 114002 108050 108986 77897 76959 254239 225643 645750 647529 205377 203594 260394 263691 304732 293948 313861 315645 329302 336310 310869 345956 679667 713394 508934 423195 276679 269362 312170 310700 328813 331830 338110 341272 369805 375377 594431 625491 41.25 67.7 1
13:54:37 2023-09-28 311042 307685 81445 79513 119051 122132 120784 119862 89630 88565 97643 97203 116902 117480 333600 360318 968382 953998 346737 360952 109915 96884 106519 104877 117593 113845 108157 108986 77864 76636 255405 225607 644016 647493 205413 203559 260430 260813 304169 293749 313378 315609 329444 335910 310722 346382 678851 712458 511780 423232 274078 269174 312170 310700 328849 330324 337124 340313 369876 374480 593974 625192 41.25 67.7 1
13:54:38 2023-09-28 311514 309288 81473 79388 118809 124029 120620 119769 89605 88234 97340 96940 116728 117514 333744 359919 968530 954477 346737 363525 109915 96852 106327 104694 117627 113688 108083 108836 77897 76657 253133 225571 645619 648446 205128 203276 260836 263142 302853 293607 316821 315717 329764 336274 310544 346164 680778 714258 517316 422034 274270 270662 311992 310918 327857 330562 338714 340002 373133 374515 597992 626415 41.25 67.7 1
13:54:39 2023-09-28 310780 308120 81441 79396 118891 123856 120704 119701 89697 88509 97374 96775 116728 117514 333780 359629 970322 954713 347756 360988 109881 96985 106361 105192 117627 114002 108083 109053 77885 76991 255405 225211 639357 649364 205413 202990 260394 260813 303209 293749 314112 315861 329943 336452 310504 346627 680966 712187 511780 422932 274533 269174 312170 311425 327892 329828 339194 340241 369876 374515 597955 626565 41.25 67.6 1
13:54:40 2023-09-28 312259 308116 81585 79392 118925 124063 120620 119735 89605 88509 97374 96940 116761 117882 333780 359919 968530 955429 348248 360952 109915 97116 106361 104870 117545 113845 108083 109020 76173 77242 257717 226593 643232 650247 205270 203275 261128 263215 302818 293813 314411 315717 329907 335592 310033 346627 680295 715490 511947 422932 274497 269174 312206 311425 328706 329863 339435 340241 373584 374551 598841 626897 41.25 67.6 1
13:54:41 2023-09-28 311817 309288 81525 79392 118925 124063 120788 119618 89543 88234 97374 96908 116728 117548 333780 358871 968530 955429 347500 360988 109915 97017 106475 104694 117431 113923 107901 109020 77864 76771 254239 225499 654673 648905 205377 203559 260394 260813 301760 293785 314590 315861 330446 336452 310033 346627 680778 712223 511780 422748 274533 269362 312170 311390 327892 329863 339194 342968 373588 374266 598546 627194 41.25 67.6 1
13:54:42 2023-09-28 312259 307905 81477 79396 118929 123977 120788 119735 89605 88509 97374 96940 116761 117514 333780 359376 970283 955429 348925 361023 109881 97084 106253 105060 117587 114159 108065 109119 76443 76991 255405 225391 649670 648759 205270 203418 260944 263215 302748 293706 314554 315861 329675 336168 310940 346591 680295 712223 517285 422748 276679 269174 312170 311207 328622 329828 339194 340241 369876 374551 597992 627342 41.25 67.7 1
13:54:43 2023-09-28 311817 309288 81477 79396 118963 123977 120788 119769 89605 88267 97239 96743 116761 117352 333780 359340 968530 954713 347756 360952 109915 97017 103994 104694 117512 113923 107901 109053 77864 76907 255405 225535 641827 648905 205413 203559 260797 260813 302732 293017 314590 315861 329711 336452 310504 346627 680295 712223 518668 422632 274533 269174 312834 311422 330480 332638 338901 340134 373661 374409 599785 626231 41.25 67.7 1
13:54:44 2023-09-28 311514 307220 81301 79396 118891 123977 120704 119769 89482 88509 97239 96940 116761 117548 333744 359954 967843 952643 346211 363309 110016 97052 104047 104661 117770 113923 108165 108885 76433 76709 253133 225427 649927 647493 205197 203594 260394 260778 305418 293877 312647 317648 329444 336462 311011 346482 679813 711451 517285 423232 275113 269209 312206 310047 328884 330589 337373 341308 369911 374480 592678 625192 41.25 67.7 1
13:54:45 2023-09-28 311769 307255 81497 79392 118921 124098 120620 119769 89605 88509 97306 97234 116728 117548 333816 360462 967843 954035 346504 360988 109948 96852 106361 104694 117823 113845 108601 108869 77963 76636 256785 225607 649758 647529 205413 203594 260797 260813 304205 293053 313122 315717 329480 335945 310975 346627 679813 711451 517316 423722 276679 270698 312028 309905 329239 330750 336978 341164 373133 374337 592314 625733 41.25 67.6 1
13:54:46 2023-09-28 311760 307220 81473 79392 118838 124098 120704 119769 89758 88541 97239 96940 116761 117548 333744 359667 969592 955636 347291 364039 109780 97085 106445 104963 117492 114002 108132 108885 76329 76740 267853 226883 645168 647529 205235 202708 260394 266688 303316 292961 313378 315789 329444 335980 310504 346138 678041 710112 517316 422932 274270 269174 312170 310953 328352 330324 337685 340277 369841 374480 592350 625528 41.25 67.7 1
13:54:47 2023-09-28 311078 307685 81445 79392 118760 124063 120704 119769 89543 88267 97340 96940 116761 117514 333780 359954 968530 954035 346773 360988 109915 96852 106287 104694 117627 113610 108083 108836 77864 76740 253133 225571 643073 647529 205413 203559 260430 260813 303316 293785 313378 315573 329444 336452 311198 347120 679556 713320 518668 423532 276876 270734 312939 310811 329204 332909 338256 341308 369876 374551 594431 626852 41.25 67.6 1
13:54:48 2023-09-28 311042 307905 81441 79424 118925 124098 120704 119769 89637 88509 97306 97210 117134 117413 336259 360318 968419 954565 346591 364039 109780 97018 106594 104948 117627 113845 108083 109359 77897 77242 257717 226847 645771 647529 205413 203594 261056 263586 304205 294554 315595 315861 328662 336487 311011 346627 680295 710648 518668 422932 274497 269209 312206 310953 328849 330324 338199 343220 369876 374515 596410 626415 41.25 67.6 1
13:54:49 2023-09-28 308148 307689 81650 79428 118929 124098 120704 119769 89543 88509 97239 96940 116761 117548 333816 360462 968530 954750 346773 361023 109915 96884 106361 104661 117627 113845 108083 108944 77897 76740 255405 225607 642134 647529 205449 203594 260430 260813 303316 293948 313825 317654 329693 336475 310869 346482 680222 713467 514449 423195 276287 270734 312686 310918 328849 330324 338445 340313 372761 374480 594431 626452 41.25 67.7 1
13:54:50 2023-09-28 311582 308151 81477 79424 118959 124098 120902 119897 89874 88654 95421 97008 116661 117480 333636 360282 970248 953850 346591 360988 109915 96852 106287 105159 117702 114002 108050 109020 77930 76771 253133 225319 643594 648795 205413 203594 260394 260813 303955 293785 313378 315861 329444 335945 311011 346101 678938 710112 517316 422932 274305 269174 312206 310047 328849 330358 337685 340828 369911 374515 593974 625528 41.25 67.7 1
13:54:51 2023-09-28 311078 307689 81465 79392 118925 124098 120704 119769 89637 88509 97239 96940 116761 117466 333780 359954 968530 954750 346737 360988 109948 96884 106395 104694 117627 113767 108265 108911 77897 76771 254239 225571 642237 647529 205377 203775 261056 263773 304382 293699 313491 316176 329302 336274 311305 347267 679667 712889 515964 423232 274533 269174 312571 310704 329471 330819 337648 341068 369911 374480 593407 625528 41.25 67.7 1
13:54:52 2023-09-28 311042 307944 81590 79517 119006 122302 120635 119633 89663 88719 97440 96976 116925 117480 333600 359775 967120 955429 346455 360988 110075 96852 106475 104661 117660 113688 108116 109089 76424 76771 253133 225571 655775 647529 205413 203594 260394 266349 304205 294269 314704 317648 329195 335980 311448 346138 679813 711451 511780 423232 274533 269620 312170 311836 328884 330889 337648 341872 369911 374551 592678 625491 41.25 67.7 1
13:54:53 2023-09-28 311550 307725 81613 79428 118895 124098 120704 119769 89605 88662 97340 96973 116761 117514 333780 359954 967843 951409 347756 360988 109915 96884 106361 104870 117627 113845 108083 109053 77897 76740 253133 226913 643755 649145 205163 203774 260761 263215 303137 293465 314189 317344 329302 336274 310940 346346 679813 712223 513949 423085 276679 269140 312170 311425 328618 330093 338901 341200 369876 374551 597679 626452 41.25 67.7 1
13:54:54 2023-09-28 312886 309520 81520 79328 118823 124288 120719 119633 89630 88565 97643 96908 116761 117548 333780 360462 972665 956789 348248 361023 109948 97017 106361 104981 117545 113845 108116 109020 77864 76803 253133 226878 645390 647529 205449 203880 260430 260848 303316 293017 313670 315861 329943 336452 310975 346664 675754 712187 518668 422632 274533 269620 312206 311422 328849 330324 338714 340313 369911 374551 594138 626897 41.25 67.6 1
13:54:55 2023-09-28 321791 308683 81473 79424 118925 124098 120788 119769 89543 88267 97273 96808 116761 117352 333816 359954 968530 955429 346773 360988 109915 97052 106213 104694 117464 113688 108065 109044 76413 77074 255405 226738 640553 647420 205306 203738 260944 263369 303137 293287 313599 315861 329480 336487 310757 346372 680778 711149 511413 422034 274497 269174 312714 311024 328618 330128 338438 340313 369911 373634 595309 626897 41.25 67.6 1
13:54:56 2023-09-28 312923 307080 81491 79577 118793 124305 120788 119769 89543 88509 97340 96940 117181 117413 333708 359847 968530 955392 346972 364691 109881 96985 106327 104694 117593 113767 108124 109131 76402 76771 255405 225535 648587 647493 205377 203904 260761 260813 304169 293956 313563 315861 329408 335945 310940 346591 680295 713467 517316 423232 274462 269550 312170 310918 328813 330785 337648 343456 369876 374480 594394 625934 41.25 67.6 1
13:54:57 2023-09-28 312140 307194 81441 79420 118895 124115 120788 119735 89572 88476 97475 96908 116728 117514 333708 360172 968530 953283 346700 360988 109915 97052 104125 104883 117784 114080 108132 109069 76393 76959 255405 225391 644510 647274 205235 203703 260761 260813 304169 294198 313563 317987 329764 336888 311412 346591 679813 713247 521542 423232 274497 269550 312829 310918 329346 330819 338372 341308 370913 374480 594394 626379 41.25 67.6 1
13:54:58 2023-09-28 311505 307220 81589 79396 118895 124063 120788 119735 89605 88844 97475 97073 116694 117514 333744 360426 968493 954713 346737 360952 109948 97017 106509 104694 117894 113845 108232 108986 76454 76771 270258 225643 648587 647529 205702 204023 260394 260813 303848 293429 313599 317648 329408 336452 311412 346627 679813 713197 517316 423232 277072 270698 314039 312943 330333 330750 337502 341200 373661 374337 593572 626194 41.25 67.7 1
13:54:59 2023-09-28 312692 307440 81552 79392 118929 124236 120788 119735 89605 88476 97475 96940 116761 117514 335668 360716 968530 957000 350155 363893 109982 97118 106519 105125 117492 114159 108099 109220 76433 77106 254361 225499 642056 650284 205991 203880 261020 263446 302960 293877 314590 315861 329943 336711 310726 347413 681744 712223 518668 423232 274918 269174 313809 311644 327821 330324 339675 340002 370948 375605 597164 627342 41.25 67.6 1
13:55:00 2023-09-28 307801 307440 81585 79392 119128 124270 120788 119735 89760 88509 97374 96940 116761 117651 333780 358835 971284 955429 347278 360988 109915 97017 106475 104837 117627 113923 108083 109020 76236 76803 255628 226883 652123 647529 205413 203880 260761 260813 303955 295176 313635 315861 329444 336133 310975 346627 680520 714331 511780 423085 276876 270734 312942 311756 330503 332909 338495 341164 373921 375006 596410 627299 41.25 67.6 1
13:55:01 2023-09-28 311479 307404 81585 79392 118929 124236 120788 119769 89605 88630 95376 97007 116761 117413 335142 360174 972359 958039 347646 364811 109780 97118 104059 105125 117851 114080 108232 109020 76329 76991 255405 226920 645702 650935 205846 204166 260980 261577 303920 293841 315745 315861 329943 336959 312596 346627 680778 712187 518668 423232 274533 269174 312865 312943 328849 332837 339194 340792 369876 375341 594138 626415 41.25 67.6 1
13:55:02 2023-09-28 309493 306511 81581 79428 118929 124236 120788 119735 89637 88509 97509 96940 116761 117514 333780 359919 970283 955429 348248 360952 109915 97150 106475 104981 117512 113923 108083 109020 77897 76991 253133 225535 641900 648446 205882 203880 260761 261577 303280 294287 314333 315536 330388 336711 311198 346372 680704 715490 514611 423232 277072 270734 312686 311756 328906 330519 339158 340277 369876 374515 596925 626922 41.25 67.7 1
13:55:03 2023-09-28 311002 308384 81557 79396 118929 124063 120788 120018 89688 88654 95552 97143 116883 117447 333636 359739 971247 955244 347610 364811 110075 97085 106509 105013 117823 114002 108232 109304 76456 77043 253133 226811 642421 648905 205882 203739 260980 261359 303955 294198 315745 315861 329943 336959 311694 346627 680778 712223 515964 423232 274533 271962 312170 311863 328849 330324 339194 341032 369876 374515 596226 626415 41.25 67.6 1
13:55:04 2023-09-28 310784 306546 81589 79396 119086 124063 120788 119735 89637 88509 97374 96940 116761 117352 333780 359919 968530 954713 347510 364139 109915 97084 106475 104661 117593 114002 108050 108986 76422 76771 255405 225535 642682 647529 205413 203526 260394 263514 303883 293948 314339 315645 329800 336817 310869 346518 680148 715453 511780 423195 276800 269550 312170 311899 328849 330324 338422 341272 369876 374551 595731 626860 41.25 67.6 1
13:55:05 2023-09-28 311038 307220 81589 79712 119021 122132 120868 119745 89724 88933 97542 96976 116661 117480 333564 360282 968382 955355 346773 360988 109915 97017 104053 105132 117793 113767 108050 109020 77897 76771 257717 226630 641201 647529 205882 203880 260761 260813 304169 293749 313599 315861 329444 336452 310975 346627 679813 711922 518668 422932 274497 269585 312865 311425 330480 330358 338438 341308 370913 374515 594394 626379 41.25 67.7 1
13:55:06 2023-09-28 312648 306944 81437 79392 118929 124063 120704 119735 89664 88476 97475 96908 116728 117514 333420 359919 968258 954713 346737 360952 109915 96884 106327 105159 117660 113845 108232 109020 76433 76907 254239 225283 655512 649368 205741 203739 261056 263736 302641 293841 314962 315753 329800 336782 310833 346482 682167 712223 529319 422932 274954 270662 312834 311608 327857 330358 339675 340277 374153 375390 596741 627342 41.25 67.7 1
13:55:07 2023-09-28 313072 309547 81637 79654 119074 124392 120922 119633 89630 88686 97543 97008 116983 117780 333744 359919 968530 955429 347364 364811 110253 97051 106509 104694 117627 114080 108397 109053 76268 77022 253133 226847 641460 647529 205449 204023 260980 261577 304169 293991 314333 315861 329675 336133 311011 346664 680778 712151 511780 423232 274533 269585 313085 311644 329080 330819 339194 341032 373811 375341 596190 626415 41.25 67.7 1
13:55:08 2023-09-28 312254 306870 81585 79392 118929 124063 120788 119735 89605 88509 97374 97007 116761 117433 333744 359919 968530 955429 346445 361023 109915 96884 106435 104942 117593 113845 108050 109020 76487 77106 257717 226630 646442 648795 205739 203881 261128 263773 302781 293841 314447 317575 331413 336923 310975 346664 680295 715490 529657 423648 274497 269585 312865 311899 328742 330358 338714 340277 369876 375377 594559 627342 41.25 67.6 1
13:55:09 2023-09-28 312914 307089 81516 79320 119040 122132 120887 119882 89753 88811 97374 96940 116794 117514 335560 360970 970594 955429 347756 361023 110118 97118 106361 104942 117512 113845 108232 109170 76443 76803 254239 226847 642242 648446 205449 203880 260797 260813 304169 294198 314076 315861 329943 336452 310975 346664 680295 712151 511780 422932 274533 269585 311778 311899 329328 330819 339194 341032 370948 375341 596226 626084 41.25 67.7 1
13:55:10 2023-09-28 311038 307440 81618 79392 119128 124270 120788 119935 89760 88662 97374 96940 116761 117548 335705 360462 970594 955429 347756 362035 109915 97116 106509 105013 117750 114159 108099 109228 76456 77137 255405 227059 643152 649254 205884 204024 261496 263959 303847 294233 315745 315861 329978 336853 313039 346627 680778 712223 518668 423385 277072 269585 313085 312584 328884 330358 339435 340792 370948 375341 597661 627342 41.25 67.6 1
13:55:11 2023-09-28 312222 307299 81487 79296 118929 124098 120788 119735 89760 88654 95519 96908 116694 117882 333780 359919 971247 955429 347756 362035 109948 97017 106361 104942 117627 113845 108157 109170 76205 76803 265491 226847 643738 648905 205449 203880 261164 261577 303173 293017 314369 315861 329978 336675 310975 346664 680778 712223 518668 423232 274533 269550 313085 311899 328849 330589 339194 340792 373884 375641 595896 626897 41.25 67.7 1
13:55:12 2023-09-28 312038 306874 81589 79392 118929 124063 120788 119769 89637 88476 97340 96775 116728 117433 333816 359919 966440 955429 348248 364996 110016 97085 103949 105237 117526 114002 108165 109145 76497 77074 255405 226702 650129 649364 205846 204023 260980 261577 302995 293984 314590 315861 330482 336994 313334 347390 682712 712223 511780 421956 274533 269585 313120 311899 328849 330624 339194 340792 370984 375341 597992 627342 41.25 67.7 1
13:55:13 2023-09-28 312259 306975 81610 79396 119089 122302 120788 119735 89760 88844 97374 97007 116983 117447 333816 359919 971284 955429 348248 362071 109915 97017 106327 105013 117627 113923 108157 109053 77930 76938 255405 226811 646428 649364 205918 203880 261164 261577 302782 295176 314590 315861 330014 336994 310975 347155 680778 712223 518668 422632 274533 269397 311814 311680 329097 330589 339435 341032 370984 375605 598951 626084 41.25 67.7 1
13:55:14 2023-09-28 312259 306542 81618 79392 118963 124011 120788 119769 89637 88630 97408 96940 116761 117514 333744 359631 971099 957000 349869 364553 109746 97150 106303 105125 117459 114237 108024 109220 76361 77043 254239 225125 639563 650284 206064 203880 260980 260813 302498 295169 315070 315681 331515 336994 310757 347683 679650 716398 515964 423232 275375 269585 313120 312656 327592 330854 339675 339250 371800 376241 597661 627342 41.25 67.6 1
13:55:15 2023-09-28 308705 308529 81589 79396 118929 124063 120704 119862 89688 88509 97340 96940 116728 117725 333780 359919 968530 955429 346773 360988 109915 97017 106361 104694 117627 113688 108157 109020 77930 76771 253133 226920 647632 647529 205882 203880 260980 261577 304205 294233 313670 315609 329978 336675 310975 346664 680295 711149 518668 423232 274497 269585 312206 311425 330480 330819 338678 341344 371574 374551 592423 626923 41.25 67.6 1
13:55:16 2023-09-28 311038 306586 81581 79530 118929 124098 120620 119769 89637 88509 97374 97242 116883 117379 333492 360608 968456 955281 346372 364553 110151 97085 103872 104948 117823 113845 108265 109020 76433 77074 256521 225535 647632 647529 205092 203880 261056 263586 304668 294233 313635 317648 329715 336959 311448 346664 679813 710112 517316 421956 274533 269397 312829 310953 328884 330854 337721 341308 369911 374551 594431 626415 41.25 67.6 1
13:55:17 2023-09-28 313104 306970 81650 79658 118929 124132 120788 119769 89543 88509 97374 97106 116761 117548 333780 360462 967487 954035 346700 361023 109948 96884 106509 104694 117742 113688 108265 108944 76329 76740 253056 225535 648060 646578 205449 204166 260797 266312 304668 294847 312682 315573 329978 335980 311448 346382 679813 711451 517316 423832 274270 269585 313340 310011 329653 331618 337098 341344 371019 374515 592678 626897 41.25 67.7 1
13:55:18 2023-09-28 311042 307225 81585 79420 118847 124098 120616 120007 89655 88654 95487 97008 116936 117480 333600 360319 967524 955244 346591 360952 110253 96884 103892 104661 117823 113845 108299 109020 76361 76771 258751 225535 646642 647383 205449 203880 260797 261734 304333 294568 312682 316403 330014 335945 311702 346627 680295 711451 517316 421924 274533 269620 314074 310011 328849 332348 336622 341344 371800 374551 592081 623684 41.25 67.6 1
13:55:19 2023-09-28 310375 306546 81581 79424 118929 124132 120788 119769 89605 88509 97306 96973 116761 117548 333550 360462 965712 956789 347756 360988 110287 96852 106430 104661 117857 113610 108299 108836 76361 76709 255288 224865 650038 646578 205413 203918 261829 261626 303456 295749 313809 318321 330567 335839 312535 346482 680667 710766 517316 422185 274533 271998 314110 310198 328139 332883 336860 341344 371835 374551 597023 625011 41.25 67.7 1
13:55:20 2023-09-28 310819 309551 81637 79658 119055 122388 120754 119999 89663 88719 97542 97236 116983 117839 333564 360862 964954 957470 348495 360988 110338 96952 106577 104661 117857 113688 108332 108785 76551 76740 255405 224670 647796 647529 205449 204023 261532 261734 303316 296841 312647 317503 330710 335980 311957 346627 680778 711451 517316 422221 274533 269620 314552 310700 327892 332883 336849 341380 372096 374551 595566 624228 41.25 67.7 1
13:55:21 2023-09-28 310135 309551 81529 79424 118895 124218 120620 120018 89605 88662 97374 97106 116728 117581 333780 360716 964344 957877 348495 361023 110287 96852 106464 104694 118020 113688 108332 108836 76445 76678 253056 224965 654961 647238 205596 204095 261901 261734 304062 295928 313227 318321 330799 336310 311921 346627 680778 711113 518499 425339 276876 269620 314773 310482 327892 332883 336989 341380 372096 374551 593974 624531 41.25 67.7 1
13:55:22 2023-09-28 308705 307334 81487 79577 118861 124513 120719 119999 89724 88719 97508 97073 116728 117581 333780 360884 965565 957470 348248 360988 110287 96852 106612 104948 118053 113688 108299 108911 76393 76657 254959 224865 649506 647529 205449 204166 261532 261734 303316 296071 312647 316367 330478 336452 311957 346372 680295 711451 517316 422518 274568 269620 313859 310482 327892 332883 337410 341344 372096 374551 593974 624568 41.25 67.7 1
13:55:23 2023-09-28 310131 308642 81473 79424 118963 124305 120788 119935 89576 88662 97374 97039 116647 117548 333780 360970 965028 958151 348742 360988 110287 96852 106612 104661 118053 113688 108431 108818 76582 77012 256521 224721 656083 647383 205306 204059 261865 261734 303777 295892 313883 317648 330746 335945 312642 346482 680185 711451 515964 422257 274533 272382 314887 310918 327627 332883 336622 341344 372096 374551 593974 623684 41.25 67.6 1
13:55:24 2023-09-28 312259 309110 81487 79690 118793 124478 120788 119769 89637 88723 97306 97365 116661 117839 333744 360970 964344 958151 349337 364444 110439 96884 106577 104694 118053 113688 108299 108836 76424 76657 255288 224742 662544 647529 205773 204166 259592 261734 303280 295749 312427 318401 330978 336452 311957 346700 676020 711451 517316 422852 274568 269620 315031 310953 327627 333418 337416 341344 372096 374551 594431 624568 41.25 67.6 1
13:55:25 2023-09-28 311996 307255 81441 79420 118847 124132 120704 119769 89637 88966 97273 97039 116761 117581 333780 360970 965028 958151 349484 360988 110439 97052 104160 104916 118153 114002 108531 108919 76519 76991 260995 224685 655518 647383 205884 204095 261901 261734 303173 295749 312647 318546 331336 335945 311957 347191 680778 712510 517316 422888 274533 269655 315031 310953 329545 333383 337410 341380 373248 375377 592350 625048 41.25 67.7 1
13:55:26 2023-09-28 312692 307444 81473 79424 118929 124305 120704 120063 89724 88662 97475 97138 116794 117581 333420 360898 965749 957470 348248 361023 110439 96884 106612 104726 118053 113845 108332 109053 76497 76803 254239 225217 649381 647529 205882 204166 261164 261590 304668 296071 312682 315960 330014 336487 311992 347450 676020 711451 517316 422221 274533 269655 315209 310011 328849 332883 337171 341861 371575 374551 593517 625491 41.25 67.7 1
13:55:27 2023-09-28 311078 307470 81618 79424 118929 124132 120788 119769 89637 88723 97408 97106 116761 117848 333780 360970 965749 958367 347008 365033 110236 97085 104009 104981 117919 114080 108199 109254 76414 77074 254361 225499 646227 648446 206062 204166 261599 263959 304883 294233 313670 315890 330014 336746 311707 346700 680778 711149 518668 420963 274568 269620 313120 310989 329613 330889 338714 341861 373921 374587 594431 626452 41.25 67.7 1
13:55:28 2023-09-28 311760 307225 81622 79613 119089 124098 120788 119769 89793 88662 95376 97041 116761 117548 333780 360462 968530 956789 346773 362071 110210 97017 106577 104870 117775 113845 108299 109053 77996 76907 254361 225607 643724 649094 206062 204166 261164 261612 304919 294718 315521 316367 329978 336959 311346 347400 680778 711113 518668 423232 274533 269585 313120 310598 329845 333848 338678 341825 370948 375605 594394 626415 41.25 67.6 1
13:55:29 2023-09-28 313249 307404 81585 79428 118895 124236 120788 120018 89760 88662 97509 97073 116761 117738 335378 360717 971992 955207 346591 364811 110118 97118 103970 105125 117851 114080 108464 109246 76393 76959 252155 225571 644115 649254 205991 204166 261164 261977 304883 295011 314339 315577 329978 336959 311921 346664 680778 711614 520021 423532 274954 269620 313525 311863 330580 330854 338678 341789 371469 375641 595731 627342 41.25 67.7 1
13:55:30 2023-09-28 311760 307444 81585 79424 118929 124478 120902 119935 89760 88509 97543 97073 116761 117548 336185 360462 968530 955429 346737 360988 110253 97017 106509 104837 117789 113845 108232 109020 76393 76991 249987 226883 644277 648905 206027 204166 261164 261577 304883 294233 315745 318097 330442 336959 312387 347155 680778 712151 518668 423832 275147 272382 313561 311899 329845 330854 338954 341825 370984 375641 595731 626860 41.25 67.7 1
13:55:31 2023-09-28 311470 307190 81589 79587 119168 124270 120788 120018 89760 88897 95388 97210 117078 117738 335523 360318 971247 955244 347081 364777 110118 97118 106509 105013 117660 113923 108265 109153 76487 77137 256521 227168 643483 648905 206027 203705 261164 261977 304633 294890 314590 317648 330674 337987 311921 347437 680778 712187 508934 423232 275958 270185 313561 311934 329346 330854 339194 341308 370948 375605 596190 627342 41.25 67.7 1
13:55:32 2023-09-28 311760 309843 81678 79392 119128 124270 120788 119735 89760 88630 97509 96940 116761 117514 333780 359919 968530 955156 347756 361782 110287 97050 106395 105013 117823 114002 108265 109053 76361 76970 252155 226920 642421 648905 206062 204166 261164 261977 304633 294269 315320 317648 329978 336994 311921 347437 680778 712296 511780 423232 274954 269620 313120 311934 329346 330854 339194 341308 370948 375605 597072 627342 41.25 67.6 1
13:55:33 2023-09-28 311765 306542 81654 79424 119254 122473 121021 120063 90050 88719 97677 97008 117017 117447 333600 359739 972591 957470 347756 361023 109948 97183 106543 105284 117823 114002 108232 109053 76424 76928 252155 227307 642343 648905 206062 204166 261164 261977 304419 294583 314590 317648 329978 337467 311885 347683 678484 712223 504957 423232 274568 269585 313120 311934 329346 330819 339194 341308 370984 375605 594138 627070 41.25 67.6 1
13:55:34 2023-09-28 311725 307225 81622 79645 118963 122216 120872 119769 89760 88630 97374 97039 116761 117548 333744 360462 970594 955429 347510 362035 110139 97084 106543 105046 117823 113845 108157 109279 76393 76970 254239 226883 643872 647529 206062 204166 261599 261612 304633 294233 314554 317648 329978 336994 311448 346700 680778 712187 515964 423232 274533 269585 313085 311899 329613 330819 338714 341825 372988 375641 595731 626121 41.25 67.6 1
13:55:35 2023-09-28 313767 309328 81650 79712 118992 124478 120754 119965 89786 88686 95421 97141 117193 117447 333708 360462 968530 955429 347118 365069 110143 97084 106543 104909 117627 114159 108364 109020 76413 76991 254361 225571 645382 647529 206027 204166 261164 261612 304668 294233 314333 317648 330161 336994 311921 346664 680778 711650 511780 423011 275147 269620 313340 311425 329382 330854 339194 342113 371504 375605 595309 626897 41.25 67.6 1
13:55:36 2023-09-28 311729 307006 81618 79587 119210 124305 120956 119769 89760 88844 97509 97007 116761 117548 333780 360172 968530 955429 346773 360988 109948 97084 106543 105013 117823 113923 108265 109053 76393 76991 254361 226920 643385 648905 206062 204166 261164 261977 304097 293913 314590 317648 329978 336994 311666 347437 680778 712187 514611 423232 274918 269620 311850 311934 329595 330854 339194 344583 374153 375654 595676 628320 41.25 67.7 1
13:55:37 2023-09-28 313318 307338 81520 79718 119157 124478 121090 119965 89753 88691 97509 96940 116761 117514 335415 360174 970594 955392 346773 361023 109948 97150 106543 104942 117823 114080 108265 109053 76413 77022 254361 226883 652887 648905 206062 204166 261164 261612 304346 294269 314267 317648 330014 337030 311483 347191 680778 712223 518668 423232 274954 269620 313120 312620 329346 330854 339194 341308 370984 375641 597226 627342 41.25 67.7 1
13:55:38 2023-09-28 311725 307225 81622 79424 119210 124098 120788 119769 89760 88662 97577 97106 117036 117882 333744 359919 970594 955429 347756 361023 109948 97183 106361 105013 117627 113923 108265 109053 76268 77022 252155 226920 643624 649364 206062 204166 261532 261612 304240 295383 315070 317648 330978 337219 311448 347683 680778 712260 518668 423232 275375 269655 313561 312597 331169 333613 339973 341200 372285 376026 599802 628569 41.25 67.7 1
13:55:39 2023-09-28 313105 307799 81744 79948 119293 124357 120956 119769 89793 88662 95454 97174 116761 117548 333780 359665 971099 956789 348632 362071 110287 97183 106509 105013 117660 114002 108265 109388 76361 77168 252155 226811 643573 650284 205705 204166 261532 261977 302711 294269 315550 315861 331448 337739 311448 347719 676056 712296 511780 422586 275375 269620 313597 311934 328849 330854 340398 340313 371539 376205 598122 627342 41.25 67.7 1
13:55:40 2023-09-28 313067 307185 81618 79424 118963 124270 120956 119769 89760 88662 97543 97007 116794 117514 335705 359954 969215 955429 346773 360988 109948 97183 106543 105060 117742 114002 108265 109053 76413 77022 253133 226920 645511 648905 206352 204166 261164 262012 304668 295950 314590 317648 329978 337503 311921 347437 678521 712223 504957 424360 277072 272266 313531 311827 329738 331709 339602 341681 374190 375990 599376 627070 41.25 67.7 1
13:55:41 2023-09-28 312259 306975 81654 79428 119327 124478 121040 119735 89760 88662 97374 96940 117111 117413 333780 360450 968529 955429 347756 362035 109948 97050 106509 104870 117742 113923 108265 109204 76361 77043 253133 226920 641332 649364 206062 204166 261164 261612 302959 294269 315070 315536 330710 337503 311483 348261 676056 712260 513115 423232 275375 269620 313487 311970 329382 330854 339675 341308 371539 375677 597274 627342 41.25 67.7 1
13:55:42 2023-09-28 312259 306546 81618 79424 119327 122216 120788 119769 89760 88630 97340 96940 116794 117548 333780 358548 971099 957000 350403 364039 109927 97150 106485 105302 117492 114556 108099 109254 76424 77074 254361 225391 648115 651205 206428 204095 261829 261577 302463 295620 315550 315753 332719 337030 310975 348532 676056 717953 520259 420963 275797 269398 313597 311934 327857 330889 338048 339763 372689 376770 598841 627342 41.25 67.7 1
13:55:43 2023-09-28 311264 308683 81895 79673 119327 124305 120956 119897 89720 88662 97543 97039 116761 117433 333780 359376 969938 955561 347314 361023 109948 97183 106361 105046 117660 113923 108265 109388 77897 77116 254239 225463 648888 650284 206352 204166 261164 261612 303244 294305 315550 315595 330978 337739 311483 347719 679917 712332 515283 423832 275375 269620 313561 311934 328352 330819 337301 340277 371800 376241 597242 627342 41.25 67.6 1
13:55:44 2023-09-28 310100 307006 81618 79424 119128 124098 120788 119769 89854 88938 97408 97210 116916 117413 333492 358584 972665 955281 349732 365069 109746 97118 106485 105125 117593 114159 108083 109313 77897 77106 255405 225463 638014 650744 206352 204166 261164 263959 303280 294718 315328 315861 330978 337030 311448 348248 676092 712332 513115 423232 275375 269620 311885 311934 330480 330854 337810 340313 372096 376505 599691 626084 41.25 67.7 1
13:55:45 2023-09-28 310819 307010 81827 79762 119244 124305 121172 120018 89949 88662 97442 97039 117036 117548 335415 359954 968529 955429 345955 361023 109982 97050 106577 104974 118020 113845 108265 109020 76413 77272 255288 225607 643693 647529 206062 204166 261164 261612 303919 295133 313635 315925 330014 336994 311707 347437 680778 711113 498534 421888 274568 269620 313597 311680 329916 331618 338714 342379 371539 376542 594851 626415 41.25 67.7 1
13:55:46 2023-09-28 311550 307225 81618 79424 118929 124098 120902 119862 89720 88775 95421 97041 116694 117514 333636 360282 969831 955244 346591 363527 110253 97017 106395 105046 117817 114159 108389 109020 76413 77053 250862 225571 646837 649364 206062 204166 261164 261612 305133 293948 314626 315890 329978 337513 311957 347437 680778 712187 518668 423232 275993 269620 313120 311680 329845 330889 338714 341861 370984 375641 593261 626897 41.25 67.7 1
13:55:47 2023-09-28 311038 309551 81614 79456 119244 124098 120956 119769 89793 88662 97408 97106 116761 117514 333780 359919 968529 956515 347756 360988 109948 97116 106430 105046 117660 113923 108265 109053 76465 76991 254239 225571 643363 649364 206207 204166 261532 261612 304205 295133 315392 317648 330746 337503 311483 347719 676020 716398 518668 423832 275182 269620 313597 311970 329382 330889 339675 341308 371539 376205 596819 627342 41.25 67.7 1
13:55:48 2023-09-28 311510 309110 81823 79708 119454 122302 121124 119916 89869 88719 97577 97141 116661 117480 333636 359775 970624 955429 345990 363893 110236 97118 106543 105029 117857 113845 108265 109153 76487 76907 253133 225643 643985 647529 206062 204166 261164 261612 305133 293685 314112 315925 330014 336994 311957 347437 678558 711113 518668 423832 275147 269655 313597 311461 329880 330889 339194 341825 370984 375677 592386 626415 41.25 67.7 1
13:55:49 2023-09-28 311073 306979 81614 79452 118963 122216 120788 119769 89825 88662 97340 97039 116761 117548 333816 360462 969905 955429 347510 362071 110325 97183 106543 104870 117660 114080 108265 109053 77996 76938 254239 226920 644196 647529 206352 204166 261599 261612 305133 295133 314626 315925 330014 337503 311702 347719 676056 712223 511780 420963 274954 269620 313597 311970 329880 330889 339194 341380 373024 375390 595786 627047 41.25 67.6 1
13:55:50 2023-09-28 313113 307330 81524 79577 119100 124305 120922 119965 89786 88719 95389 97073 116794 117548 333816 360462 971247 955429 347510 364444 109982 97050 104047 105237 117660 113923 108299 109053 77897 76938 250900 226920 642213 647529 206062 203918 261164 261612 304240 294269 314590 317648 330014 337030 311702 347473 680778 712187 511780 420963 275571 269620 313597 311970 329880 330854 339435 341825 371539 375677 596226 627342 41.25 67.6 1
13:55:51 2023-09-28 311078 308147 81585 79456 119128 124132 120788 120018 89670 88622 97374 97007 116761 117433 333780 359954 968530 955429 346773 361023 109982 97050 106395 104902 117602 113845 108191 109053 77963 76938 270258 225571 642134 647529 206062 204166 261164 262012 304561 293671 314590 317648 330014 337030 311957 347719 680778 712030 518668 420963 275182 269620 313597 311970 329631 333613 339215 342163 374190 376062 594449 627194 41.25 67.6 1
13:55:52 2023-09-28 312657 307299 81636 79549 119074 122132 120788 119935 89758 88541 97408 97242 117050 117480 335705 359954 968982 955429 348065 361058 110287 97183 106430 105290 117660 114002 108299 109388 76433 77168 253133 226630 645571 649364 206062 204166 261164 262379 304668 294269 314626 317648 330978 337503 311957 347719 681560 712260 520021 420963 275182 269620 313597 311970 329613 330854 339675 341344 371019 375677 597532 627342 41.25 67.6 1
13:55:53 2023-09-28 310833 306546 81622 79396 119128 122216 120956 119769 89670 88662 97408 96973 116794 117548 333780 359665 969215 955429 347756 362071 110139 97183 106361 105046 117627 113923 108083 109087 77963 76991 253133 226847 644914 649364 206062 204166 260095 261612 303991 295383 315328 315861 330978 337775 311702 347719 676056 712296 518668 423232 277072 272266 313787 312633 329738 330785 340120 341200 374044 376026 599376 627194 41.25 67.7 1
13:55:54 2023-09-28 312259 306511 81622 79424 119162 124098 120788 119667 89851 88784 97543 96973 116794 117548 335596 360462 968566 955429 345990 361023 109982 97017 106430 104726 117660 113845 108299 109053 76465 76938 253133 225607 646636 647529 206062 204166 261164 261612 305169 294925 313670 315925 331216 337030 311957 347719 676020 711149 511780 424088 275182 270031 313853 311680 329916 331849 339194 341861 371539 375677 594431 626897 41.25 67.7 1
13:55:55 2023-09-28 307411 307190 81618 79428 119293 124305 120788 120102 89760 88933 97543 97007 116761 117548 333780 359376 969215 955429 347278 362578 110253 97183 106543 105013 117823 113923 108265 109204 76424 77106 255405 226883 644098 648905 206352 204166 261532 261977 304668 295799 314590 315925 330710 337739 311921 347719 681560 716431 518668 424360 275655 272266 313674 311827 332087 331674 339288 341958 374190 376133 597679 626121 41.25 67.6 1
13:55:56 2023-09-28 311038 304683 81520 79762 119094 124270 120788 119769 89854 88962 95421 97073 116794 117514 333744 359919 970594 956789 347756 362071 109948 97084 106395 105013 117823 113845 108083 109204 76433 76991 253133 226883 641875 648905 206352 204166 261164 261977 304560 294233 314267 317648 330710 337467 311921 347683 676056 712296 513115 423232 275147 269655 313597 312620 329613 330889 339675 341344 371504 376205 597201 627342 41.25 67.6 1
13:55:57 2023-09-28 308057 306507 81585 79460 119327 124184 120956 120018 89854 88662 97543 97073 116794 117548 335668 359919 971284 955429 346233 364408 110287 97116 106543 105013 117823 114002 108299 109204 76465 76907 253133 225535 646012 647529 206062 203882 261532 262379 305133 295799 314554 318699 330656 337465 312400 347427 681707 714983 518668 424434 275815 272266 313418 311720 330344 331814 339194 342138 371800 375355 597738 627305 41.25 67.7 1
13:55:58 2023-09-28 311479 306975 81585 79637 119254 122388 120788 120102 89793 88784 97408 97399 117117 117581 333744 360462 968530 955429 346737 360988 110287 97150 106543 105046 117823 114002 108265 109204 76497 77137 253133 226883 647797 648446 206062 204166 261164 261977 305133 294269 314590 317430 330674 337503 311957 347719 680778 712187 511780 423832 275375 269655 313597 311934 329880 330854 339148 341825 371800 375641 596190 626977 41.25 67.7 1
13:55:59 2023-09-28 311582 306546 81622 79460 119293 124305 123162 120102 89914 88784 97577 97138 117036 117548 333780 359919 970661 956789 347756 362071 109915 97183 106509 105350 117627 114002 108265 109388 76361 77137 255405 226847 640313 649364 206352 204166 261348 264332 304382 295069 315298 318097 330835 337870 311814 347573 683140 712115 513115 424133 275375 269620 314038 311970 329382 331744 338321 341308 371800 376205 599691 626121 41.25 67.7 1
13:56:00 2023-09-28 312254 306979 81614 79424 119327 124270 120956 119769 89793 88541 97408 97073 116761 117548 333780 359376 969215 956789 346755 362035 110287 97116 106577 105046 117905 114002 108265 109204 76393 77022 255405 225607 643044 648446 206352 204166 261532 264332 305169 295133 314590 316403 330978 337503 311957 347978 680778 711113 518668 423832 275411 269655 314544 311934 329880 330889 339194 342343 371800 376205 596190 627342 41.25 67.7 1
13:56:01 2023-09-28 310971 306542 81618 79424 119128 124184 120788 120102 89854 88662 97408 97073 116761 117548 333780 359954 968530 955429 347756 361023 109948 97050 106395 105013 117823 114080 108265 109204 76361 77022 255405 227240 645916 649145 206392 204561 261865 264332 304525 294990 315442 318546 331019 337834 311814 347536 681744 712260 520021 423048 275375 272266 314038 312848 329880 330854 339675 344309 374190 376205 597992 627342 41.25 67.6 1
13:56:02 2023-09-28 311398 307194 81843 79424 119128 124270 120956 120018 89793 88541 97543 97007 116794 117548 333780 359919 969215 956280 348046 362035 109948 97183 106395 105013 117660 114002 108265 109279 76393 77106 254239 227168 653675 649364 206497 204166 261532 262414 304205 295133 315586 317380 330978 338012 311921 347756 676020 712296 513949 423832 275375 269655 313597 311970 329382 330854 337775 341308 371800 376205 598583 627083 41.25 67.7 1
13:56:03 2023-09-28 312665 309110 81795 79613 119191 124478 121124 119999 89786 89092 95421 97141 116983 117514 333780 359665 970594 957358 346233 360988 109948 97017 106577 105046 117817 114237 108299 109053 76424 77022 255405 225607 650359 647529 206062 204166 261532 261977 305133 293948 314369 315960 330710 337739 311921 347719 680778 711922 518668 423832 275375 270220 313597 311934 329559 331583 339194 341897 371539 376205 593261 624680 41.25 67.7 1
13:56:04 2023-09-28 312245 307229 81614 79424 119128 124270 120956 119769 89949 88723 97543 97039 116794 117548 333780 359954 968529 955429 347756 361023 110253 97352 106543 105013 117660 114002 108265 109204 76361 76991 254239 226883 643413 648905 206352 204166 261164 264332 304883 293877 315070 317648 330942 337976 311957 347756 681744 712260 504957 423232 275375 269620 313809 311970 329845 330854 339418 343982 374190 377313 597385 627231 41.25 67.6 1
13:56:05 2023-09-28 312702 307330 81524 79577 119191 124478 121006 119999 89760 88662 97408 97007 117036 117848 333636 360282 971284 955429 347756 361023 110151 97215 106509 105013 117742 114002 108265 109313 76299 77043 253133 226847 643493 649364 206352 204166 261532 262012 304205 294925 315328 317424 330978 336640 311666 347683 676056 712260 518668 423232 275375 269620 313597 312006 329845 330854 340157 341308 374719 376241 597992 627342 41.25 67.6 1
13:56:06 2023-09-28 311002 306542 81731 79424 119210 124063 120788 119769 89854 88723 97577 97106 116955 117548 333816 359919 969251 955561 347314 361023 109982 97183 106395 105190 117660 114080 108265 109388 76361 77053 267853 226811 644439 649364 206497 204166 261532 262012 304169 293948 315586 315631 331480 338012 311702 348248 676092 712332 513949 423232 275797 269655 313823 312597 329364 333848 340639 341200 371954 376627 597514 627194 41.25 67.7 1
13:56:07 2023-09-28 311083 307259 81744 79424 119293 124132 120788 119769 89720 88974 95519 97106 117036 117581 333780 358835 971099 955429 347278 361023 109982 97017 106543 105046 117938 114002 108265 109204 76445 76907 253133 226883 646130 649364 206352 204166 261532 262196 305133 294568 314590 315960 330978 338012 311957 347719 676056 712223 518668 420998 275147 269655 313597 311680 330652 330854 339194 341861 371539 375641 595346 627342 41.25 67.7 1
13:56:08 2023-09-28 311033 307010 81622 79460 118963 124132 121860 119769 89949 88662 97476 96940 116955 117548 333492 359954 968529 955429 347510 360988 109948 97116 106395 105046 117660 113923 108265 109053 76424 77514 267853 226883 642291 648905 206352 204166 261532 262012 304883 293948 314626 317648 330710 337775 313668 347719 676092 716976 513115 423722 277072 272266 313453 312740 329738 331709 340120 342199 374372 376076 595750 627342 41.25 67.6 1
13:56:09 2023-09-28 312222 306511 81654 79424 119225 124340 120956 119769 89793 88723 97408 96940 116936 118018 333780 359919 968529 955429 347756 362071 109948 97183 106395 105046 117660 114002 108299 109053 76381 77022 253133 225571 646810 648905 206062 204166 261532 262012 304668 294925 315070 317648 330978 337702 311702 348248 676056 712260 518668 423232 277072 269655 313853 312883 329916 330889 339675 341344 371870 376241 597992 627342 41.25 67.6 1
13:56:10 2023-09-28 309621 306975 81731 79460 119327 124305 120788 120136 89793 88662 97408 97138 116761 117548 333780 358295 969251 955429 347314 361023 109948 97215 106509 105046 117660 114299 108191 109237 77963 77022 253133 225535 641071 649368 206497 204166 261716 262012 303280 296733 315622 315595 332521 337219 311707 348485 682601 719403 511280 424434 276114 269550 313894 312449 328476 331744 338285 339727 373212 376806 598841 627268 41.25 67.7 1
13:56:11 2023-09-28 309334 306975 81622 79456 119327 124305 120788 120200 89793 88999 97408 97138 116761 117581 333780 358295 969288 955429 347314 362071 109948 97183 106361 105046 117627 114002 108083 109388 77963 77137 253133 226775 641090 650284 206497 204166 261532 262196 303280 295169 315622 315861 331014 338083 311483 348285 679953 712332 513115 420963 275411 269655 312834 311970 329097 330889 338083 340313 371835 376505 599266 627010 41.25 67.7 1
13:56:12 2023-09-28 309843 306542 81618 79424 118963 124098 120801 119769 89670 88509 97408 97039 116761 117548 333347 358871 969251 955429 346269 360988 109982 97277 106395 104942 117938 114002 108265 109388 76393 77273 253133 225643 646837 647529 206062 204166 261164 262155 305169 294704 315040 318960 330728 337396 311850 347573 681744 715490 511780 424434 277072 270716 313817 311715 329916 331618 339194 344360 372096 376147 597255 627342 41.25 67.7 1
13:56:13 2023-09-28 311109 309119 81678 79452 119327 124167 120956 120018 89670 88662 97408 97106 116794 117548 333780 359954 968529 955429 347756 361023 109982 97116 106395 104942 117857 113923 108224 109053 76465 76938 253133 226920 647053 648446 206352 204166 261532 262196 305133 295133 315106 315925 330978 338260 311957 347756 676056 712187 517316 423832 276029 269655 314074 312006 329916 330889 339435 341861 371539 375677 596226 627342 41.25 67.7 1
13:56:14 2023-09-28 308489 309328 81654 79428 119244 124132 120956 119769 89793 88662 97577 97138 117036 117548 333816 359954 969251 956515 346233 361023 110287 97116 106612 104694 117817 113845 108299 109053 76393 76938 253056 225607 643904 647529 205776 204597 261865 264332 304882 296215 314217 318546 330835 336853 311850 347536 681707 715490 520021 421888 275375 269655 313632 311792 329916 331849 338714 342379 371539 375390 597235 626897 41.25 67.7 1
13:56:15 2023-09-28 311796 306581 81529 79673 119162 124132 120788 119769 89947 88662 97476 97039 116761 117548 333780 359954 968530 955429 346773 362071 110287 97116 106503 105350 117660 113923 108299 109053 76456 76991 253133 225607 644539 647529 206062 204452 261532 261977 305205 295169 314590 315960 331014 337538 311957 347719 680075 711149 525743 421627 275182 269655 313597 311461 329880 330889 338714 342379 371539 376241 595309 626897 41.25 67.7 1
13:56:16 2023-09-28 308273 307010 81618 79456 118997 124046 120788 119803 89637 88695 97408 97106 116794 117882 333780 359954 968530 955429 346773 361023 109982 97116 106430 104942 117660 113923 108299 109204 76331 77043 255405 226702 653920 648685 206282 204739 261680 262309 304990 294990 314926 318546 330764 336569 311957 348002 676020 712187 510504 424360 275375 270220 313597 311934 329916 333848 339455 342138 373921 375677 595768 627342 41.25 67.7 1
13:56:17 2023-09-28 311073 306870 81614 79456 119244 124305 123076 119769 89793 88755 97442 97106 116794 117581 333816 360462 966476 955429 346445 361023 110287 97116 106543 105046 117857 113923 108299 109087 76393 77043 254239 226920 647806 648905 206352 204166 259558 262231 305169 295169 315106 315925 331718 338048 311992 347756 676092 712260 513115 422622 275182 269689 314074 312664 329916 330889 339435 342066 374153 375919 595896 627010 41.25 67.7 1
13:56:19 2023-09-28 312587 306507 81585 79424 118895 124063 120788 119935 89760 88630 97509 97073 116761 117514 333708 359919 971667 955429 347510 360988 110287 97150 106509 105013 117627 114237 108364 109413 76519 77410 255405 226738 647026 649254 206354 204489 261865 264332 304882 294811 315034 315573 330907 337976 312364 347536 681744 712223 518499 423832 275375 270338 314038 312848 330616 330854 339675 341825 371504 376169 597919 629126 41.25 67.7 1
13:56:20 2023-09-28 312702 307185 81585 79641 118963 124236 120788 119977 89760 88630 97509 97073 117036 117514 333744 359595 971284 955429 347756 360988 110253 97183 103958 105046 117823 114080 108265 109053 76445 77137 267853 226847 643885 649364 206643 204452 261716 262379 304761 293948 315550 317648 330942 338012 311921 348248 676056 712260 518668 423832 275375 270220 313817 311934 329631 333848 339936 344472 371954 376326 597280 627194 41.25 67.7 1
13:56:21 2023-09-28 311984 306979 81618 79673 119202 124236 120788 119769 89760 88630 97543 97007 116761 117548 333744 358835 969215 956789 346233 364691 110169 97352 104068 105237 117784 114002 108165 109254 76456 77074 255405 225391 650198 648263 206354 204813 261532 262379 305133 295133 314668 316846 330907 337739 311957 347683 680557 712187 513115 423832 275728 270408 313817 311899 329845 331351 339435 342343 372060 376205 595694 627342 41.25 67.7 1
13:56:22 2023-09-28 312254 306979 81622 79428 119128 124270 120788 119769 89605 88691 97509 97106 117036 117548 333744 360462 968530 956789 347510 362035 110287 97183 106577 105046 117789 114002 108265 109053 76424 77022 270258 226883 642914 648905 206643 204596 261716 262379 305026 293877 315070 318887 330942 337976 311957 347965 681744 712223 520021 424360 277860 272843 313751 312597 329738 332208 340331 342235 371954 376290 594833 627157 41.25 67.7 1
13:56:23 2023-09-28 312702 307180 81654 79424 119293 124270 121124 120102 89883 88933 97543 97106 116794 117935 333456 359919 968530 956789 347756 362035 110253 97215 106509 105013 117928 114002 108265 109355 76465 77053 253133 226883 647928 649364 206643 204452 261716 262379 305097 295097 315070 318097 330942 337976 311921 347719 679917 712066 506334 423832 275375 270443 313597 312848 329292 330889 339675 341861 372060 376169 597072 627342 41.25 67.7 1
13:56:24 2023-09-28 307155 306975 81618 79428 119293 124270 120788 119769 89854 88784 97509 97106 116761 117581 333744 358259 971284 955429 347314 362000 109948 97352 106509 105046 117627 113845 108265 109020 76361 77043 255405 226883 652712 649364 206352 204166 261901 264706 304883 296065 315550 318097 330942 337976 311921 348202 682564 717521 504957 424434 275884 270338 314143 312740 329702 331709 340324 342163 372060 375247 598951 627342 41.25 67.7 1
13:56:25 2023-09-28 311817 307299 81748 79396 119210 124236 120788 119735 89637 88686 97543 97073 116761 117848 333744 359883 969251 956789 345955 362035 110287 97017 106543 105013 117823 113845 108265 109020 76331 76991 255405 225571 658419 647529 206352 204452 261532 262196 305169 295133 314112 316624 330942 336711 311957 347683 680778 711113 506334 421852 275147 270408 313561 311390 329845 331583 338641 342343 371870 375605 594357 625192 41.25 67.7 1
13:56:26 2023-09-28 311505 307225 81706 79645 118963 124270 120788 120018 89760 88784 97543 97106 116761 117581 333744 359919 968530 954124 347264 361023 110177 97183 106543 105013 117627 113845 108265 109204 76433 76907 254361 226920 642682 648905 206352 204452 261716 261977 304668 294890 315070 318364 330692 337728 312620 348065 681707 715490 504957 424133 277072 272650 313859 312705 329845 331548 339405 341825 371800 376062 595328 627305 41.25 67.7 1
13:56:27 2023-09-28 311506 307220 81622 79416 119191 124305 120788 120018 89854 88844 97543 97106 117036 117548 333780 359919 971284 955429 347756 362035 110287 97215 106543 105013 117928 114002 108265 109313 76393 77032 256521 226883 641612 649364 206643 204452 261532 262379 305133 295584 315550 315925 330978 338522 311957 348495 676056 716094 522290 423832 275375 270220 314038 312848 329292 330889 339675 342343 371800 376205 597108 627342 41.25 67.7 1
13:56:28 2023-09-28 311287 306515 81618 79428 119327 124098 120801 119769 89637 88662 97408 96940 116761 117514 333744 359665 971284 955429 347756 360988 109948 97277 106395 105013 117823 114002 108265 109279 76393 77137 254361 226883 642603 649364 206352 204596 261829 264592 304846 295297 315334 318546 330835 337870 311814 348029 682154 717521 520021 424434 275797 270220 313817 312848 329880 333848 340157 341789 371800 375847 597532 628568 41.25 67.7 1
13:56:29 2023-09-28 311729 306542 81618 79424 119128 124270 120788 119769 89760 88662 97408 96940 116761 117848 333744 359919 971284 955429 347756 362035 110253 97183 106509 105013 117627 114002 108265 109204 76299 77043 254361 226920 643267 649364 206352 204452 261532 262379 304561 293948 315292 317648 330942 337455 311957 347719 676056 712260 513115 423232 275340 269620 313597 311970 329880 330889 339675 342102 374715 376205 594980 627342 41.25 67.7 1
13:56:30 2023-09-28 310815 306511 81622 79645 119128 124270 120788 119769 89822 88662 95213 97039 116761 117548 333744 359629 970594 957470 347264 362035 109948 97183 106509 104870 117660 113845 108265 109053 76465 76970 254239 226883 642654 648838 206247 204561 261865 264332 304954 294954 316645 318546 330531 337834 313929 347782 681744 712187 515607 423832 277663 272650 314038 311934 329880 333582 339435 342271 372131 376205 594101 627342 41.25 67.7 1
13:56:31 2023-09-28 312800 306511 81622 79591 119293 124305 120788 120102 89793 88662 97543 97106 116761 117548 333744 359919 970283 955429 347756 361023 109915 97017 106543 105046 117823 113923 108191 109053 76424 76907 254361 226847 645702 648446 206352 204596 261532 262379 305133 295520 314590 316589 330942 338012 311921 347719 680778 712187 511780 420998 275411 269655 313597 311934 329880 330889 339675 342379 371504 376205 598527 626811 41.25 67.7 1
13:56:32 2023-09-28 310820 307440 81618 79641 119128 122473 120956 119769 89793 88723 97442 97106 116794 117548 333780 360462 970594 955429 347756 362071 110139 97084 106543 105013 117823 113845 108299 109338 76551 77357 256605 226950 643073 649291 206535 204704 261684 264332 304239 293841 315148 318097 330942 338012 312642 348248 682527 715417 520021 424133 275375 270822 314038 312521 329880 330924 339675 342102 372060 376241 595016 627342 41.25 67.7 1
13:56:33 2023-09-28 311364 307440 81618 79591 119202 124270 120788 120018 89760 88723 97442 97106 116761 117548 333780 359919 970594 955429 347510 363893 110253 97183 106543 105013 117627 113845 108265 109204 76393 77022 254361 226920 643755 648446 206497 203918 261532 262012 305133 295169 315070 315925 330978 338260 311957 347719 676020 712223 520021 420963 276029 270443 314074 312664 329916 330889 339455 342163 374719 375954 596080 627231 41.25 67.7 1
13:56:34 2023-09-28 311470 308674 81642 79673 119327 124305 120956 120102 89916 88662 97577 97106 116794 117514 333744 359376 967844 956515 347756 361023 110253 97183 103964 105237 117784 114316 108397 109288 76456 77168 254361 226738 642682 650211 206571 204739 261865 262379 305133 295584 315428 315960 331301 338344 311921 348532 676092 716398 520021 424397 275411 270408 314074 312883 329880 330889 337301 341861 372096 376806 595974 627342 41.25 67.6 1
13:56:35 2023-09-28 311510 306550 81650 79587 119244 124270 120788 119769 89947 88662 97577 97007 116761 117548 333780 359629 971348 955429 347756 362071 109982 97183 106395 105061 117660 114002 108265 109204 76413 77106 252155 227240 645999 649364 206497 204596 261716 262379 304883 295771 315586 318097 331444 338522 311957 348248 681560 712296 513115 421591 275833 272266 313823 314724 329631 333848 341123 341958 371990 376627 599580 627194 41.25 67.7 1
13:56:36 2023-09-28 310780 306550 81622 79591 119244 124327 120956 119769 89854 88816 97543 97138 116761 117379 333744 358871 969251 955429 348632 364996 110202 97352 104080 105302 117803 114477 108132 109288 76351 77305 254361 227022 640656 650284 206643 204452 260095 264706 304382 295133 315550 317648 331749 338012 311707 348202 676092 712332 518668 423532 276027 270255 314074 312628 329880 330889 338285 341861 374985 376806 599691 627342 41.25 67.7 1
13:56:37 2023-09-28 310562 306515 81622 79673 119327 124305 120956 119769 89793 88723 97543 97039 116761 117514 333744 358871 969251 955429 346233 362071 110210 97017 106430 105013 117823 113923 108299 109053 76445 76907 253133 225643 649278 647529 206352 204166 261532 262196 304275 295133 314590 316403 331718 337775 311992 347756 676056 714837 525571 425043 277663 270751 313894 311792 329738 331744 339048 342235 371954 376026 594394 627342 41.25 67.7 1
13:56:38 2023-09-28 311042 306472 81618 79673 118929 124098 120788 119769 89854 89105 97408 97138 116794 117548 333456 360174 970283 957000 348212 364553 110151 97118 106509 105125 117851 114159 108132 109254 76393 77074 254361 226883 645950 650708 206643 204452 261532 262012 304205 295133 315478 316403 330978 338048 311992 348248 676092 712260 513115 420998 275797 270443 312834 312883 329631 330924 339382 341825 372096 376505 598841 626084 41.25 67.7 1
13:56:39 2023-09-28 310820 306970 81654 79456 119244 124270 120956 120102 89793 88662 97408 97106 116794 117548 333780 359665 969215 956789 346233 361023 110287 97183 106612 105046 117938 113845 108299 109237 76424 76991 251997 225607 649797 647529 206497 204596 261716 262414 304846 295169 313825 316624 331480 337728 312656 347955 682564 714477 515607 424434 275691 270373 313930 312186 330701 332243 339194 342379 372096 375677 596800 627194 41.25 67.7 1
13:56:40 2023-09-28 311514 306542 81654 79673 118963 124305 120956 120102 89793 88784 95355 97242 117078 117950 333492 359811 968493 955318 346627 365069 110304 97118 104003 105013 117789 113923 108265 109053 76393 77106 257449 225643 647026 647529 206352 204452 261901 262414 305599 295169 314590 316624 330978 337465 311957 347756 676020 711650 518668 421888 277072 269655 314038 311934 329916 331849 339194 342379 372392 376205 594888 627342 41.25 67.7 1
13:56:41 2023-09-28 311042 306542 81618 79776 119244 124305 120788 119769 89793 88784 97408 97039 116761 117581 333744 359629 968530 955429 346482 362071 110287 97017 106577 105046 117742 114002 108265 109087 76424 76970 253133 225643 649888 647529 206497 204596 259558 262414 305205 295083 314818 318960 331431 337763 312763 347856 682228 714477 518668 425331 276078 270940 314552 311899 330612 331884 339194 344583 371990 376169 593645 627342 41.25 67.7 1
13:56:42 2023-09-28 311399 306970 82022 79766 119162 124339 120788 120102 89760 88755 97442 97039 116761 117548 333744 359954 968530 954879 346233 362071 109982 97050 106503 105046 117857 113845 108299 109053 76393 77022 255405 225643 646705 647529 206352 204452 261716 262414 305635 295169 314626 316656 331480 338048 311992 347756 676056 711650 513949 421888 275411 270478 314110 311970 329916 331884 339194 342415 372096 376241 595768 627342 41.25 67.7 1
13:56:43 2023-09-28 311038 306546 81610 79619 119327 124339 123076 119769 89854 88695 97442 97106 116794 117548 333780 359954 968530 955429 346773 361023 110287 97116 106577 105046 117823 113923 108299 109053 76465 77053 257080 226920 642315 647529 206352 204741 261865 264706 305490 295441 316645 318546 331336 337870 311814 348065 682712 715490 513115 421888 275411 270478 314074 312369 330594 331814 339675 342379 372096 376241 597928 627342 41.25 67.7 1
13:56:44 2023-09-28 311292 306507 81622 79452 119327 124305 120801 120136 89793 88695 97442 97138 116828 117581 333384 359954 968529 955429 347756 361023 110287 97443 106577 105046 117823 114002 108265 109053 76424 77053 253133 226920 641278 648905 206352 204739 261901 264437 305169 295655 315586 316367 331480 338558 311992 348532 676092 712260 513115 421924 275833 270478 314110 312919 329916 331849 340157 342379 372131 376483 597568 627342 41.25 67.7 1
13:56:45 2023-09-28 311817 306834 81618 79641 119361 124305 123247 120136 89854 88723 97442 97039 117036 117548 335741 359412 970661 957470 346269 362106 110287 97183 106464 105013 118020 114002 108299 109053 76424 77053 253056 226666 646143 649145 206428 204739 261901 262309 305921 295441 314926 318997 331574 337834 311957 348248 676092 712223 518668 426010 275797 270443 314110 311970 330647 333848 339455 342415 372096 376505 596190 626897 41.25 67.7 1
13:56:46 2023-09-28 311073 306546 81759 79673 119244 124167 120788 120018 89793 88662 97543 97106 116794 117548 333816 359954 966476 955598 346791 362071 110287 97183 106464 105013 117938 114002 108299 109053 76424 77168 253133 226883 642784 648905 206352 204452 259592 262414 305169 295169 315364 316656 331014 338048 312028 348285 676092 712223 513949 421924 275797 270443 314074 312664 329951 331849 339675 342379 371835 376483 595933 627083 41.25 67.7 1
13:56:47 2023-09-28 310570 306542 81654 79456 119327 124339 123110 120102 89825 88816 97577 97106 116794 117548 333816 359954 969288 956789 346233 361023 110439 97183 104133 105046 117857 114365 108431 109380 76645 77410 259760 225463 648456 649254 206535 204991 261865 264706 305799 295756 315034 316846 331444 337976 312656 348312 682712 712115 518668 422185 275762 273036 314594 311934 330844 332313 339675 342415 372096 376770 597919 627342 41.25 67.7 1
13:56:48 2023-09-28 312259 306476 81618 79673 119210 124391 123354 120102 89916 88816 97679 97106 117117 117548 333456 359919 970594 956789 347510 362035 110287 97183 106577 105046 117823 114002 108265 109204 76456 77514 255405 226847 644862 649364 206643 204596 261901 262414 305133 295133 315514 316846 331444 338487 311743 348248 681744 712187 513115 424133 275762 270408 314038 312848 330594 333848 339455 342163 375250 377495 596043 627194 41.25 67.7 1
13:56:49 2023-09-28 312038 306507 81618 79609 119293 124236 121040 120102 89760 88784 97509 97230 116955 117548 333744 359629 971284 956789 348248 362035 110253 97518 104035 105237 117784 114556 108165 109254 76519 77242 255405 226702 645308 649254 206535 204596 261901 262414 305097 294918 315442 318633 331677 338724 311957 348742 679917 712115 518668 424434 275991 270443 313459 313324 329880 331849 338093 342307 372096 376770 599266 627342 41.25 67.7 1
13:56:50 2023-09-28 311661 307654 81614 79673 119293 124305 121040 120102 89916 88897 97543 96940 117003 117548 333708 359629 969215 956789 348248 362035 110253 97183 106543 105223 117894 114002 108232 109355 76393 77137 254239 226811 643966 649824 206643 204739 261901 262414 304847 295133 315356 317648 331713 338487 311957 348742 679917 717410 517316 424434 277860 273036 314229 313073 329738 331709 340639 342199 371990 376627 599544 627194 41.25 67.7 1
13:56:51 2023-09-28 312259 306511 81622 79633 119293 124357 120956 120102 89854 88816 97543 97138 117003 117548 333780 360462 970283 959052 350155 364996 110016 97450 103982 105302 117688 114510 108389 109481 76519 77473 256605 225427 651862 651205 206643 204739 261865 262781 304169 295828 315622 317648 331695 338748 311957 348709 680914 717410 517316 421888 276221 269655 313751 312883 329346 331849 338356 341308 372951 377337 599691 629126 41.25 67.7 1
13:56:52 2023-09-28 311551 307181 81654 79673 119293 122473 120956 119735 89854 88723 97543 97106 117003 117581 333708 358799 970624 956789 348046 360988 110139 97183 106543 105046 117823 114002 108265 109279 76456 77074 254239 226883 642473 649364 206643 204739 261865 262379 304239 295133 315586 316367 331444 338487 311957 348532 682564 717484 520021 424360 276114 270906 314408 313180 330701 332208 340602 342235 371954 376734 598841 627342 41.25 67.7 1
13:56:53 2023-09-28 311817 306472 81622 79424 119293 124270 121040 120102 89854 88723 97543 97106 117078 117738 335378 359631 973208 957358 348742 364811 110118 97384 103982 105197 117688 114237 108265 109388 76393 77137 253133 226950 640793 649824 206643 204452 261716 262414 304489 294918 315622 318176 331713 338522 311921 348495 676056 712296 513115 423832 275797 270443 314110 312883 329845 331849 338093 341825 372131 376806 599691 627342 41.25 67.7 1
13:56:54 2023-09-28 311817 307220 81786 79673 119327 124305 121040 120102 89854 88966 97543 97106 117036 117548 333780 359376 969251 956789 347278 362035 110287 97183 106577 105046 118199 114002 108299 109355 76551 77137 256521 226920 649285 649364 206643 204739 261901 262379 305814 295584 315070 319149 331426 338202 312620 348449 681707 715220 515964 424434 276078 271130 313894 312705 330558 332313 339675 342379 372096 376483 595090 626977 41.25 67.7 1
13:56:55 2023-09-28 312259 306975 81818 79673 119327 124305 120956 120147 89967 88930 95454 97375 117017 117480 333600 359775 972665 956640 348139 365069 110118 97352 106509 105046 117823 114002 108397 109254 76487 77106 253133 226883 641926 647238 206900 204739 261901 264706 305133 294918 315586 316624 331480 338522 311992 348779 679917 712260 521373 421888 276221 270443 314766 313324 330612 331849 337810 342379 372131 376147 598841 627342 41.25 67.7 1
13:56:56 2023-09-28 312259 306507 81650 79673 119327 124132 121040 120102 89854 88723 97577 97039 116761 117882 333780 359919 969938 956789 348248 361023 110287 97215 106617 105046 117627 114159 108232 109279 76258 77137 253133 226847 645653 650284 206643 204739 261901 264706 304810 295290 315370 318546 331839 337585 311850 348632 682712 712115 514449 424434 276221 270443 314074 313359 329880 332208 341607 342066 375511 376806 597624 628904 41.25 67.7 1
13:56:57 2023-09-28 311367 306515 81646 79762 119454 122302 121055 120063 89851 88751 95421 97307 116983 117480 333600 358692 973319 958151 347314 362071 110287 97352 104035 105013 117789 114002 108265 109388 76456 77168 253133 226883 643073 649364 206643 204739 261901 262414 305599 295584 315068 316403 331946 338522 312686 348532 679917 715343 520021 421888 275797 270856 314074 312883 329916 332125 339675 342379 372096 376770 597955 627342 41.25 67.7 1
13:56:58 2023-09-28 312764 306511 81622 79645 119327 124305 120956 119769 89854 88784 97374 97073 116955 117514 333816 360462 970624 955429 347756 362071 110287 97215 106543 105237 117789 113923 108265 109279 76424 77106 253133 227240 645357 649108 206463 204884 261865 262894 304954 295341 315442 318546 331301 338344 312727 348065 679483 712260 504957 423832 277860 273036 314038 312848 329916 331618 340157 342163 372512 376734 594559 627070 41.25 67.7 1
13:56:59 2023-09-28 312656 309119 81875 79718 119356 122557 121124 119999 89818 88962 95519 97208 116983 117514 333780 359883 971284 957358 347144 362035 110173 97215 106577 105046 117803 114002 108265 109204 76445 77168 254239 226883 646048 648446 206643 204739 261865 262414 304275 295584 315586 316846 331444 338760 312906 348779 676056 712296 520021 422221 276027 270822 314074 313324 330612 330889 340157 342379 372060 376806 597992 627342 41.25 67.7 1
13:57:00 2023-09-28 312253 306542 81734 79673 119236 124305 120956 120102 89854 88816 97577 97106 117036 117548 333744 359919 969215 958151 347756 364960 110177 97215 106612 105223 117823 114159 108265 109338 76582 77473 255405 227307 643022 649291 206898 205065 261901 263078 304954 295613 315442 318321 331946 338558 311957 348742 682712 712115 513115 423832 276029 270443 314074 313216 329951 331849 338048 342379 372131 376806 599691 627342 41.25 67.7 1
13:57:01 2023-09-28 313145 307759 81740 79831 119356 124686 121124 119965 89883 88999 97577 97138 117117 117772 335705 360426 971284 956789 347510 365069 110287 97183 106577 105046 117928 114002 108299 109388 76519 77168 254239 226883 647928 649364 206643 204739 259954 262414 305814 295584 315586 316624 331480 338522 312650 348779 676056 711994 513115 422221 275833 270443 314074 312883 329595 331884 337301 342379 372096 376806 596190 627342 41.25 67.7 1
13:57:02 2023-09-28 310811 306975 81622 79677 119327 124305 123247 120102 90038 88816 97577 97138 117036 117581 335705 360462 971078 958151 348002 361023 110253 97183 104101 105705 117817 114655 108397 109624 76519 77504 255405 226448 648577 650211 206862 204991 261865 262781 305169 295584 315586 316403 331839 338855 312870 348779 682043 716361 520021 424397 276221 270856 314552 313359 330612 331849 338048 342343 372096 376806 598841 627342 41.25 67.7 1
13:57:03 2023-09-28 312038 306511 81650 79677 119327 124305 120956 119769 89949 88662 97577 97106 116794 117548 335668 359376 970624 957470 346233 362071 110287 97443 106577 105013 118020 114002 108299 109053 76487 77137 253354 225643 644327 648446 206643 205027 259954 264999 306065 296071 314626 316916 331713 338522 312906 348779 676056 712187 513115 422852 275797 273036 314743 312597 331131 333848 339602 342307 372547 376340 595970 627157 41.25 67.7 1
13:57:04 2023-09-28 311073 306865 81654 79705 119293 124305 121040 120102 89916 88816 97577 97138 117036 117548 333816 359954 969215 956789 346972 364996 110279 97352 104068 105230 117919 114543 108348 109254 76551 77305 255405 227059 649677 649364 206643 204739 260135 264706 305347 295548 315550 316846 331753 338048 313929 348779 676092 712260 520021 423254 276221 270821 314110 312919 330880 331849 337301 342379 372131 376806 597992 627342 41.25 67.7 1
13:57:05 2023-09-28 311261 306546 81872 79677 119327 124305 123076 120102 89949 88755 97611 97138 117117 117548 333780 359919 969215 956962 348327 362071 110439 97215 106577 105046 118020 114080 108265 109313 76424 77106 255405 226883 643624 649364 206643 204596 261901 262449 305133 294811 315622 316621 331982 338796 311992 348779 676092 718539 508528 424397 278255 271165 314666 312776 329738 331779 341123 342235 372773 376591 599691 627342 41.25 67.7 1
13:57:06 2023-09-28 311038 304678 81654 79709 119327 124339 123281 120136 89949 88816 97442 97138 117036 117581 333492 359667 971099 959052 347975 364811 110338 97150 104035 105230 117885 114477 108464 109246 76487 77106 255405 226883 646574 649291 206862 204739 260135 262449 305741 294918 317021 316881 332018 338522 312906 348779 679953 712296 513115 422221 276027 270856 314110 313608 330612 331849 337337 342415 372096 376806 596778 627342 41.25 67.7 1
13:57:07 2023-09-28 310820 307185 81907 79673 119327 124339 121172 120102 89916 88755 97442 97138 117117 117548 333384 359954 969251 956789 348248 362071 110287 97476 106543 105046 117857 114002 108299 109279 76424 77106 253133 226883 643022 649364 206643 204883 260135 264999 305133 294811 315622 316403 331749 338748 312656 348522 682601 712187 520021 424434 276149 270716 313894 313180 330433 332208 340398 342379 372654 376483 599691 628420 41.25 67.7 1
13:57:08 2023-09-28 312259 307010 81654 79945 119128 124305 123247 120018 89854 88930 95420 97375 117111 117935 333636 360318 972665 957395 346299 365069 110414 97417 106577 105190 117938 114002 108299 109388 76478 77200 253133 226920 644964 649364 206643 205064 261865 262449 305599 295620 315586 316659 332256 338522 312906 348779 676092 716361 520021 423254 276221 270856 314110 313395 330880 332348 338048 342379 372096 376806 598841 627342 41.25 67.7 1
13:57:09 2023-09-28 311221 307006 82017 79705 119327 124305 123247 120102 89854 88662 97577 97138 117036 117548 333816 359954 970624 957000 348327 362106 109982 97215 106430 105223 117938 114159 108265 109422 76487 77137 255405 227204 646262 650284 206643 204739 260135 262449 304846 295641 315406 318692 331731 338891 312543 348669 682712 716216 515283 424434 276114 271130 314516 313359 329880 331884 340492 342127 372915 376806 599691 628679 41.25 67.7 1
13:57:10 2023-09-28 310779 304466 81687 79709 119361 122473 121055 120181 90000 88962 95486 97273 117131 117839 335523 360282 972628 956640 347756 362071 110287 97215 106577 105302 117919 114543 108232 109355 76456 77168 255405 227271 647533 649364 206643 204739 260170 262414 304846 295620 315298 316403 331982 338796 312906 348779 679953 716398 513115 422221 276256 270443 314552 313608 330612 332348 338321 342379 372689 377602 599433 628679 41.25 67.7 1
13:57:11 2023-09-28 311993 306507 81650 79673 119327 124305 121172 120018 89949 88723 97577 97106 117069 117548 333420 359665 970661 956789 346755 362071 110439 97476 106612 105046 117938 114159 108332 109388 76487 77441 255628 226920 649546 648905 206936 205064 261865 265187 305957 295684 315442 319222 331839 338582 313239 348632 682712 712223 518668 422852 276221 270856 314743 313216 330880 332348 339675 342451 372131 377100 597532 627342 41.25 67.7 1
13:57:12 2023-09-28 312181 309114 81884 79799 119454 124600 121124 120200 89851 88751 95355 97366 117212 117839 335487 359919 970661 957470 346233 365069 110439 97215 106646 105223 118053 113923 108332 109288 76487 77053 255288 225643 646837 647529 206643 205027 260135 262414 306065 294847 315586 319179 331749 338522 312942 348779 676056 712223 511413 422221 276221 270856 314809 312006 330880 332383 339886 342451 372131 376806 594980 627342 41.25 67.7 1
13:57:13 2023-09-28 308269 307224 81654 79677 119327 124339 123162 120136 89916 88999 97611 97106 117150 117581 333744 359954 968529 956789 347264 362071 110287 97215 106577 105046 117962 114002 108265 109237 76424 77106 255628 226986 646358 649145 206607 205027 261901 262894 305921 295648 315406 319222 331839 338522 312906 348779 676092 712066 513115 422185 276221 270821 314809 312919 330880 332243 337301 342451 372131 376806 597955 627342 41.25 67.7 1
13:57:14 2023-09-28 312263 307080 81781 79718 119424 124721 121124 120166 89851 88873 97577 97106 116989 117548 333780 359412 972665 957470 348248 362071 110287 97248 103970 105013 117857 114002 108265 109313 76424 77106 255405 226883 656498 649364 206643 204739 259954 264706 305169 295863 315658 316624 332018 339034 312870 348508 680950 716361 520021 422221 276221 270891 315209 313395 329916 331884 338321 342379 372689 377337 599691 628679 41.25 67.7 1
13:57:15 2023-09-28 311817 306542 81654 79619 119361 124218 123162 120018 89887 88723 97577 97106 117150 117882 333780 359665 969251 956789 346233 361023 110287 97183 106498 105046 117857 114237 108505 109338 76520 77410 255628 226811 658549 649291 206898 205171 261901 263078 305885 296036 315328 316916 331480 337728 312763 348632 676056 712187 513115 422221 277860 273036 314145 312664 330916 332348 339675 342451 373545 376806 595768 627374 41.25 67.7 1
13:57:16 2023-09-28 312919 307299 82011 79808 119191 124305 121040 120136 89949 88816 97611 97273 117050 117548 333744 359954 969251 958523 350689 361023 109948 97215 106430 105223 117545 114080 108083 109422 76433 77231 254361 225463 639562 651205 207079 204739 260351 262816 304668 296107 315694 315666 333025 338558 311992 348779 681949 718533 512614 422221 276292 270443 314110 312919 328884 331884 338356 341032 373248 377337 599691 628679 41.25 67.7 1
13:57:17 2023-09-28 310671 306511 81654 79456 119327 124339 123196 120018 89793 88999 97442 97138 117069 117581 333780 358871 970661 956789 348082 362071 110389 97384 104003 105269 117817 114159 108199 109288 76519 77273 255405 227095 641123 649254 206643 204739 259592 262449 305169 295433 315514 316846 331713 339034 312686 348779 682601 718777 513115 422221 276256 270856 314110 313616 329631 331884 338321 342379 372689 376806 599691 626084 41.25 67.7 1
13:57:18 2023-09-28 317961 306511 81916 79709 119361 124374 120952 120303 89916 88849 97577 97138 117069 117969 333528 360462 968566 957470 347510 362071 110287 97384 106646 105046 117857 114080 108299 109422 76456 77137 255288 226920 649408 649364 206643 205027 260351 265268 306065 295333 315622 316881 332018 339034 313382 348779 679989 712332 504957 422221 276221 270856 314766 313872 330916 332383 337846 342451 372951 376183 597992 627342 41.25 67.7 1
13:57:19 2023-09-28 310824 306577 81650 79705 119361 124339 123162 120136 89981 88816 97476 97138 117150 117916 333816 360462 973937 957928 348632 364996 110372 97450 104041 105334 117919 114316 108464 109439 76384 77473 253133 226847 643835 649364 206934 205027 260351 263000 305133 295369 315694 316403 331874 337692 312906 348779 679989 716398 513115 422221 276292 270478 314588 313616 329916 332383 338392 342138 375887 377337 599691 629126 41.25 67.7 1
13:57:20 2023-09-28 311380 307264 81940 79641 119458 124270 121124 120102 90000 88930 95343 97338 117150 117581 335668 358835 970624 958151 348291 362000 110253 97183 106543 105223 117905 114159 108265 109388 76528 77389 253133 227204 644489 650474 207079 205027 260317 263000 304275 296000 315370 316846 330621 339034 312870 349273 679917 717447 520021 422185 276256 271046 314552 313580 330844 332589 338321 342066 372654 377337 598657 627342 41.25 67.7 1
13:57:21 2023-09-28 312279 306511 81814 79669 119327 124270 121124 120102 89916 88723 97577 97106 117273 117772 335378 359342 974048 957358 348742 365069 110118 97584 104003 105526 117851 114237 108232 109388 76424 77305 255405 227110 641749 650284 206643 204739 261901 264706 304810 295520 315658 318321 331982 338998 312650 348779 682007 716361 507376 422185 276221 270821 314516 313580 329845 332116 338321 342102 372915 377602 599691 628853 41.25 67.7 1
13:57:22 2023-09-28 312033 306511 81794 79591 119327 124357 121124 120102 89760 88723 97543 97106 117117 117548 333744 359653 970624 958151 346999 361023 110439 97183 106612 105046 117905 114002 108299 109279 76424 77106 254239 226920 644539 648905 206643 204739 261901 264706 306065 295792 315334 319412 331695 338475 313351 348855 682675 716504 515964 424434 276114 271130 315287 313544 330844 332313 340157 342415 374985 376591 596153 627342 41.25 67.7 1
13:57:23 2023-09-28 312259 306507 81618 79673 119293 124305 120956 120063 90000 88930 95453 97375 117050 117480 333564 359486 972591 958002 347610 365069 110253 97215 106577 105190 117905 114556 108464 109489 76487 77137 253133 227204 643413 650671 206643 205027 260317 262414 304275 294811 315622 316810 332724 339034 312870 348779 679917 712296 513115 424360 276221 270856 314995 313359 330612 331884 338285 342379 372131 376770 598841 627342 41.25 67.7 1
13:57:24 2023-09-28 310784 306542 81984 79424 119327 124391 121124 120102 89916 88723 97577 97106 117117 117548 333744 359376 969215 956962 348327 362578 110287 97215 106577 105190 117905 114080 108265 109388 76487 77305 270258 227168 646394 650284 207079 205027 261865 265268 306579 295498 315514 318953 331839 338891 312727 348595 682712 716180 515283 424434 276221 270856 314552 313359 330737 332848 338321 342343 372096 376806 597624 628568 41.25 67.7 1
13:57:25 2023-09-28 311042 306476 81879 79791 119454 122473 120986 119999 89818 88719 95356 97307 116983 117806 333564 360246 971284 958151 347756 362324 110355 97384 106617 105190 118020 114080 108299 109204 76582 77389 253133 227240 643353 649364 206643 204739 260351 263219 305741 294811 315225 316846 331982 339034 313346 348779 679917 712260 511780 422816 276221 270856 314773 313572 330612 332348 340639 342379 372654 376806 597624 627342 41.25 67.7 1
13:57:26 2023-09-28 312259 306975 81654 79673 119327 124391 121549 120102 89949 88784 97611 97073 117036 117548 335378 359919 969215 957470 347756 362035 110439 97183 106577 105190 117823 114080 108299 109355 76487 77514 270258 226920 645488 650064 207081 205028 261901 263113 305455 295118 315442 318997 331803 338820 313929 348742 679917 712296 514449 421888 278255 271235 314737 313580 330844 332348 340492 342199 372131 377014 595896 627342 41.25 67.7 1
13:57:27 2023-09-28 312140 309337 81829 79889 119473 124513 121124 119965 89786 88719 95454 97275 117083 117548 333780 359919 969251 959052 349548 360988 109915 97215 106327 105591 117669 114316 108265 109573 76456 77200 254361 225535 642449 648948 207225 204739 260351 262449 302959 295713 315658 315861 333699 338249 311957 348779 680914 720567 518668 425567 277105 271046 315031 313359 329311 332848 339344 341308 374333 377868 597624 629126 41.25 67.7 1
13:57:28 2023-09-28 309404 306975 81843 79677 119210 124305 123247 120102 89916 88816 97543 97338 117036 117615 333744 358295 970624 956789 348046 362071 110253 97215 106543 105262 117823 114668 108265 109489 76551 77473 257717 227110 645390 651218 207371 204739 261901 263078 304454 297462 315514 318278 333495 338522 311992 349805 684056 720567 512614 422852 277069 270443 315331 313872 329346 332848 339380 341032 374368 377868 599691 629126 41.25 67.7 1
13:57:29 2023-09-28 311376 307295 81776 79772 119274 124565 121124 120102 89916 88816 97543 97138 117273 117935 333708 358799 970661 957470 350652 364996 109915 97215 106509 105295 117627 114237 108265 109573 76393 77451 255288 225427 640796 651205 207225 204739 260351 262414 304810 295469 315298 317648 332990 338760 311992 349273 681913 719004 518668 422852 276875 270856 315031 313608 328884 332348 339070 341344 373772 377868 599396 629126 41.25 67.7 1
13:57:30 2023-09-28 309626 306507 81818 79814 119527 124305 121341 120102 89822 88816 97577 97138 117036 117581 333347 358799 972073 957470 348046 362578 110287 97443 104062 105558 117784 114912 108397 109514 76582 77599 255405 227095 643755 650671 207189 205315 261901 263363 305599 296215 315658 318546 331982 339034 312615 348779 679917 718539 523001 422221 276256 270856 314995 313395 330612 331849 338356 342379 372654 377279 599802 629126 41.25 67.7 1
13:57:31 2023-09-28 313145 307299 81618 79814 119492 124305 121040 120264 89851 88784 97543 97301 117117 117581 333744 359775 971284 957470 347486 362035 110287 97215 106577 105223 118020 114080 108517 109388 76405 77168 254239 226920 645833 649364 206643 204739 260351 262816 306029 295828 315586 318735 332018 339034 313126 348779 679917 712260 520021 422221 276256 270856 314809 313580 330916 332348 340704 342415 373212 376806 597955 627872 41.25 67.7 1
13:57:32 2023-09-28 311038 309547 81879 79705 119327 124339 123247 120102 89949 88816 97577 97106 117150 117581 333744 359919 969215 959459 350652 364996 110016 97685 106554 105334 117803 114800 108165 109590 76374 77473 256605 225283 640246 651205 207225 204739 260351 265081 305097 296942 316995 317648 333025 338475 312620 349273 681913 721716 517316 422816 276292 270821 315031 313580 329346 332624 339344 341344 374070 377868 599691 629126 41.25 67.7 1
13:57:33 2023-09-28 311817 306542 81936 79795 119492 124270 123247 120102 89949 88816 95420 97340 117150 117581 333816 359943 970624 958151 347314 362071 110439 97215 106612 105223 118020 114159 108299 109355 76551 77200 253797 226920 644277 649364 206643 204739 260135 263000 306065 296036 315586 316881 331982 338998 313382 348956 679917 712296 513115 422221 276256 270856 314229 313359 331381 332383 337810 342415 372654 376806 597532 627342 41.25 67.7 1
13:57:34 2023-09-28 311038 306975 81654 79697 119327 122473 123162 120136 89981 88816 97577 97073 117150 117935 333492 359667 971099 957358 348175 365069 110253 97417 104035 105302 117885 114365 108498 109355 76519 77168 255405 226883 647156 650284 206934 205027 261865 262851 305850 296841 315622 316881 331982 338796 313118 348779 679953 716361 520021 422852 276256 271841 315031 313836 330916 332348 338321 342415 372915 376806 599409 628679 41.25 67.7 1
13:57:35 2023-09-28 311474 306546 81823 79705 119327 124634 120956 120102 89949 88816 97577 97106 117036 117581 333744 360462 970594 956789 347510 362035 110287 97215 106612 105190 118020 114159 108299 109422 76551 77168 254239 225643 656753 648446 206643 204739 260351 263035 306065 295126 315550 319412 332018 338796 312906 348779 676092 712223 513115 422852 276221 271081 315031 312883 330916 332383 337820 342451 372654 376806 596190 627342 41.25 67.6 1
13:57:36 2023-09-28 311038 307220 81654 79697 119327 124339 123076 120102 90032 89178 95519 97442 117111 117839 333636 360318 972665 958002 347646 365069 110457 97417 106612 105223 118092 114080 108299 109523 76573 77336 255405 227240 643203 649364 207117 205244 260351 263000 306065 296215 315586 316881 331982 339034 312906 348779 679953 716094 513115 422852 276256 270856 315031 313616 329631 332615 338083 342451 373212 377337 595896 627342 41.25 67.7 1
13:57:37 2023-09-28 312103 309119 81650 79456 119361 124339 123162 120018 89949 88816 97577 97106 117069 117548 333780 358835 969251 958151 346233 362035 110439 97384 106612 105046 118053 114002 108332 109313 76426 77137 254239 225607 644115 648905 206934 205027 260351 265456 306065 295333 315586 316951 332018 338522 313382 348779 679917 712187 511780 422852 276256 271081 314766 311970 330916 332615 339675 342451 372654 376448 596190 627342 41.25 67.7 1
13:57:38 2023-09-28 311033 306550 81654 79799 119454 122473 121021 120264 89818 88751 97611 97307 117050 117848 333600 359739 971210 958151 347510 361023 110287 97215 104095 105334 117919 114002 108299 109237 76373 77200 255405 226630 645619 649364 206643 205027 260351 262851 306065 296215 315622 316951 332018 337692 313382 348779 679917 712223 520021 422221 276256 270891 315031 312919 331381 332615 340398 342487 375782 376806 598103 627342 41.25 67.7 1
13:57:39 2023-09-28 311287 306542 81984 79673 119361 124339 123213 120018 89949 88816 97577 97138 117150 117581 333780 359919 969251 956789 347510 361023 110439 97183 106577 105046 117823 114002 108265 109388 76519 77336 255405 227401 645226 649364 207079 205027 260351 263219 306065 294847 315658 316656 332018 339034 313382 348779 679953 716398 515283 422221 276292 271305 315031 313395 330844 332348 338321 342379 372096 377337 595896 627120 41.25 67.6 1
13:57:40 2023-09-28 308922 309110 81928 79799 119390 124548 121124 120200 89851 88966 95552 97275 117017 117480 333780 359954 969251 957470 348065 362614 110287 97215 106498 105223 117823 114159 108299 109388 76456 77137 253133 227240 642453 649364 207079 204739 260351 263000 305599 295828 315622 316881 331982 339034 312906 348779 679917 712332 513115 422221 276292 270891 313715 313836 330630 332348 338321 342415 372951 377337 598841 627010 41.25 67.6 1
13:57:41 2023-09-28 312277 306546 81903 79673 119561 124339 121460 120136 89981 88816 97679 97304 117150 117581 333420 359919 972073 958151 347034 362035 110439 97506 106646 105255 118053 114080 108299 109422 76519 77410 253056 226920 655221 649364 206934 208006 260386 263398 306496 294847 315622 316951 332018 339034 313859 348779 681431 712296 520021 422852 276256 271081 315031 313395 331650 332883 337810 342271 373523 378524 595676 629052 41.25 67.7 1
13:57:42 2023-09-28 308917 307334 81922 79895 119473 124686 121124 120401 90036 88816 97611 97138 117069 117581 333636 360462 970588 957470 347756 364114 110491 97248 106612 105223 118053 114002 108299 109313 76519 77231 255405 227240 643203 649824 206934 204739 260351 263219 306065 296107 315622 316881 332018 338771 312942 349273 679989 716398 520021 422221 277302 271081 315031 313872 331381 332383 338356 342451 372951 377602 598841 628679 41.25 67.7 1
13:57:43 2023-09-28 311038 307225 81851 79705 119561 124426 123281 120136 89949 88816 97611 97334 117150 117581 335705 360462 971385 956789 346233 362071 110439 97248 106646 105269 118178 114477 108764 109338 76614 77336 253133 225463 646537 649254 207189 205315 261901 263113 306496 296107 315106 319448 331193 338273 313859 348779 679917 712187 514449 424434 276256 271305 315031 312883 331417 332883 339702 342451 372951 376806 596190 626121 41.25 67.7 1
13:57:44 2023-09-28 311582 307299 81885 79859 119327 124374 123247 120136 90071 89084 95420 97271 117150 117581 333816 360208 972554 958151 347264 362071 110439 97215 106572 105350 118020 114080 108299 109313 76487 77231 255288 225607 643594 648905 206934 205171 260351 262816 306496 296468 315586 316916 332018 338558 313382 348779 681560 712260 513115 422852 276256 271305 315031 313395 331381 332615 340157 342487 372654 376806 597532 627342 41.25 67.7 1
13:57:45 2023-09-28 311073 306515 81650 79705 119361 124339 123076 120136 89949 88849 97577 97138 117150 117581 333780 360208 969251 957470 347264 365033 110423 97384 104062 105269 117919 114159 108498 109288 76478 77305 256521 227095 642784 649364 206934 205027 260351 264706 306244 295785 315586 316916 331982 339034 313418 348745 682712 712260 513115 422257 276292 271081 315431 313395 331381 332615 337810 342451 373248 377337 597532 627342 41.25 67.7 1
13:57:46 2023-09-28 312259 306546 81654 79709 119361 124582 121124 120303 89854 88816 97611 97138 117306 117969 333816 359954 969974 956261 347756 362071 110287 97248 106612 105223 118053 114080 108299 109388 76519 77305 253133 226883 643544 649364 206934 205027 260351 263035 304310 296107 315658 316881 333229 339034 312942 348779 680950 716398 514449 425037 276292 271081 315031 313651 330612 331884 338321 342415 373212 377337 599266 627342 41.25 67.7 1
13:57:47 2023-09-28 310566 306546 82017 79673 119561 124305 123247 120136 89981 88816 97611 97138 117069 117548 333780 359703 973937 958523 350689 364811 109847 97616 103982 105367 117688 114800 108165 109514 76478 77367 254361 225535 645366 648984 207225 204739 260351 263219 305133 297468 315694 318053 333495 339034 311992 349805 681949 720567 519514 422888 277141 270478 315031 313395 329613 332918 339380 341344 374368 378847 599899 626733 41.25 67.7 1
13:57:48 2023-09-28 311910 308683 81871 79673 119561 124339 123162 119935 90187 88962 97577 97106 116828 117581 333456 359412 971840 958151 347314 362106 110439 97215 106646 105223 118053 114080 108556 109422 76519 77168 255405 226950 647448 649364 206934 207896 260351 263035 306065 296071 315622 316916 332018 339034 311707 348779 681985 712260 521373 422257 276256 271081 314809 313073 331381 332615 337810 342487 373248 377337 597568 627342 41.25 67.7 1
13:57:49 2023-09-28 311109 306546 81911 79741 119361 124374 123110 120136 89949 88755 97611 97408 117306 117935 333492 359811 972665 958114 348175 365069 110491 97619 104101 105302 118020 114159 108332 109422 76551 77473 270258 227204 651263 649364 206934 205027 261865 265534 304810 294847 315658 316881 332018 339034 312942 348779 679953 712296 511413 422257 276292 271270 315209 313872 331417 332383 338083 342487 372951 376147 595896 628679 41.25 67.7 1
13:57:50 2023-09-28 311808 306906 81964 79795 119561 124339 123196 120136 89981 88849 97611 97138 117150 117581 333816 359954 970698 957470 347536 362289 110363 97248 106577 105223 117905 114159 108265 109540 76487 77336 254239 226883 645390 650284 207225 205171 260351 263000 304243 296036 315658 316881 333229 339034 312906 349521 679917 716361 521373 424926 276256 271046 314995 313800 330880 332580 338321 342343 373212 377602 599691 628679 41.25 67.7 1
13:57:51 2023-09-28 310749 306507 81988 79673 119492 124391 121055 120230 90000 88962 95453 97307 117178 117806 333636 359486 974048 958523 350477 362035 109881 97515 106509 105400 117627 114767 108397 109506 76519 77305 254361 225499 645720 652980 207225 204739 260750 263000 303847 297396 315658 318053 333730 338760 312650 349769 681876 720567 518161 422852 277495 270856 314995 313800 329346 332848 339344 341308 374333 378401 599691 629126 41.25 67.7 1
13:57:52 2023-09-28 311772 306542 81907 79677 119527 124270 123333 120102 90071 88816 97577 97405 117150 117548 335705 359883 973181 958151 347349 362035 110439 97215 106686 105367 118020 114159 108523 109388 76582 77200 254239 227343 649538 649824 207225 205171 260715 263219 306496 296071 315622 316916 332485 339034 312548 349273 681913 712223 515607 422852 276256 271270 315031 313549 331650 332848 338321 342451 373212 377602 597955 628679 41.25 67.7 1
13:57:53 2023-09-28 311002 309547 81940 79908 119488 122730 121124 120200 90130 88995 95453 97441 117259 117839 335487 360426 970624 958151 348002 364960 110355 97619 103997 105190 118020 114159 108265 109413 76573 77367 255405 227401 647533 650284 207225 205315 260750 265456 306065 296690 315658 316881 331982 339034 312906 349521 679917 716361 504957 422221 276875 271270 315431 313836 331112 332615 338356 342415 373248 376412 599468 629126 41.25 67.7 1
13:57:54 2023-09-28 312038 306793 81875 79673 119527 124357 121124 120102 89916 88816 97577 97106 117117 117548 333744 359593 970624 958151 348029 362578 110439 97215 106577 105295 117905 114159 108265 109388 76519 77336 253133 227204 644964 650284 207225 205027 260351 263219 304525 295226 315694 316846 333229 339034 313346 349273 680914 717410 513115 425302 276256 271081 315031 313800 330844 332615 338356 342415 373212 377652 598325 628904 41.25 67.7 1
13:57:55 2023-09-28 311587 307299 82148 79827 119590 124634 121124 120284 90065 88962 95355 97106 117150 117548 333780 359919 974048 956925 348010 362578 110253 97215 104101 105269 118020 114609 108265 109388 76487 77367 253133 227168 643493 650284 207225 205027 260351 263219 304596 296071 315658 316621 332755 339034 312906 349273 680914 716398 515283 422221 276256 270891 315031 313836 330844 332348 338356 342379 373212 377602 599691 627342 41.25 67.7 1
13:57:56 2023-09-28 311069 304470 81654 79786 119527 124426 121124 120303 89916 88816 97611 97138 117150 117548 333780 359954 971284 958151 347756 362578 110439 97183 106686 105295 118053 114159 108448 109355 76551 77336 255405 226920 653916 649364 207225 208188 260750 263219 306460 295297 315262 316916 332485 339034 313382 349273 679953 712296 521373 422816 276292 271270 315031 313644 331597 333102 341012 342235 375782 377760 600213 628568 41.25 67.7 1
13:57:57 2023-09-28 311587 307295 81949 79827 119556 124686 121307 120102 89949 88816 97577 97542 117273 117548 333384 359919 970624 959052 350652 362578 110253 97744 106543 105367 117660 114316 108265 109573 76456 77504 254361 225463 641345 651205 207225 205027 260351 265456 304883 295749 317516 318097 333495 339034 312870 349769 681913 719513 513949 422852 276875 270856 315431 313800 329845 332348 339380 342102 373772 377014 602775 629126 41.25 67.7 1
13:57:58 2023-09-28 312259 308565 81911 79818 119361 124513 123281 120102 89949 88816 97577 97138 117150 117581 333780 360462 970624 958151 348495 362578 110439 97215 106612 105367 117823 114080 108265 109388 76487 77430 255405 227401 657825 649364 207079 205027 260386 263219 304775 296036 315658 316846 333229 339034 313382 349521 681913 716398 514449 424963 278651 273422 314743 313585 331202 332707 341365 342307 373070 377688 599580 629015 41.25 67.6 1
13:57:59 2023-09-28 312878 306940 82093 79677 119527 124339 121055 120264 89916 88784 97577 97106 117117 117581 333636 359919 971348 957000 348327 362578 110287 97215 106577 105079 117905 114080 108265 109422 76456 77231 253133 226883 644833 650284 207225 205027 260351 263219 305850 296071 315658 316656 332719 339034 312906 349273 679953 716398 508528 422221 276292 271270 314995 313872 330880 332348 338356 342379 373212 377602 597666 627342 41.25 67.6 1
13:58:00 2023-09-28 312038 306511 81622 79673 119361 124305 120956 120102 89949 88816 97577 97106 117117 117548 333780 359629 969938 957470 348742 362071 110287 97515 106577 105223 117905 114080 108265 109388 76424 77200 253133 226847 647839 650284 207079 205027 260351 263219 305741 296036 315262 316846 332018 339034 313382 348779 683608 718539 514449 425302 276149 271165 314887 314163 330737 332707 341365 342271 373070 377602 598509 627342 41.25 67.7 1
13:58:01 2023-09-28 310526 308683 81974 79772 119492 124443 121376 120102 89949 88930 95486 97106 117036 117548 333347 359629 969251 957470 348002 362578 110439 97476 106612 105223 117823 114159 108299 109388 76487 77231 254239 226920 643283 649364 207079 205171 260386 265187 305814 296071 315658 316881 331982 339034 312906 348779 679953 716361 515607 422816 276256 271046 314773 313836 330880 332580 338321 342415 372915 376483 598841 629126 41.25 67.7 1
13:58:02 2023-09-28 310100 306507 81911 79814 119527 124339 123162 120136 89916 88816 97577 97106 117117 118141 333528 359667 973900 958077 348458 364553 110338 97417 103991 105334 117885 114510 108265 109540 76362 77336 253133 227307 644408 649364 207079 205027 260386 263254 306352 297090 315658 316881 332018 338713 312906 349273 680914 716398 513115 422221 276680 271270 315031 313836 330665 332348 338356 342415 373807 377602 599802 627268 41.25 67.7 1
13:58:03 2023-09-28 312245 307006 81875 79705 119488 122473 123247 120102 89949 88816 95343 97106 117150 117548 335705 359919 970624 957655 348925 362578 110287 97248 106612 105367 117938 114159 108265 109573 76551 77367 255405 227364 644964 650935 207225 205171 260750 263219 305850 295262 315406 316881 332990 339034 312620 349273 681431 717446 520021 422221 277105 271081 315031 313207 331381 333300 338356 342415 373212 377602 599396 629126 41.25 67.7 1
13:58:04 2023-09-28 309506 306507 81818 79673 119361 124305 123247 120102 90000 88962 95551 97442 117306 117839 333636 359233 974441 958039 349732 365069 110304 97416 106612 105295 117938 114237 108580 109548 76551 77389 255405 226811 643704 650744 207517 208006 260750 263219 305133 296201 317480 317951 333025 339034 312870 349805 681949 717953 520021 422852 277105 271270 315031 313872 330616 332348 339344 342415 373808 377868 598185 628311 41.25 67.7 1
13:58:05 2023-09-28 312587 306829 81823 79709 119444 124339 123247 120102 89949 88816 97611 97138 117150 117548 333780 359954 971348 958151 348495 362614 110355 97248 106577 105295 117823 114159 108299 109388 76519 77336 255405 227401 644833 650284 207225 208188 261865 263254 306065 295469 315694 316881 332755 339034 313374 349273 681949 718460 513115 422852 277069 272292 315475 313872 330880 332883 339344 342415 373772 377868 598509 629126 41.25 67.7 1
13:58:06 2023-09-28 310709 306511 81866 79795 119763 122473 121055 120264 90036 89027 95388 97340 117245 117806 333600 358692 974048 958151 346755 362932 110439 97215 104062 105334 118020 114080 108631 109610 76551 77473 257717 226920 644931 649364 207225 205593 260351 263219 306496 297050 315622 316916 332018 339034 313859 349521 680914 712296 520021 422816 276256 271305 315031 313616 331883 332615 338048 342199 372654 377337 598103 627342 41.25 67.7 1
13:58:07 2023-09-28 310993 307185 81911 79673 119643 124426 123162 120136 89949 88999 97611 97138 117150 117581 333780 360462 971348 958151 346198 362578 110287 97215 106646 105046 118430 114002 108665 109388 76437 77200 256521 225607 644931 649364 207079 208042 260351 262449 306065 296942 315550 316951 331982 338796 313382 348779 679917 711922 506388 422852 276256 271081 315031 311970 331131 332883 339675 342487 373212 376806 597226 627647 41.25 67.7 1
13:58:08 2023-09-28 313141 309110 81944 79895 119390 124721 121040 120234 89972 88995 95421 97340 117178 117907 333744 359954 970322 958077 347610 362578 110516 97183 106572 105223 117952 114159 108556 109313 76487 77200 253133 226630 646752 649364 207079 208188 260750 263219 306496 297050 315622 316951 331982 339034 312584 349273 681913 712223 518668 423150 276256 271270 315031 312562 331883 332883 337337 342487 373212 376806 597255 627342 41.25 67.7 1
13:58:09 2023-09-28 310824 306542 81818 79705 119327 124483 120956 120136 89949 88816 97577 97138 116794 117901 333816 359919 971284 956789 347756 362071 110439 97248 106646 105223 118087 114159 108631 109607 76457 77367 255288 227240 644931 649364 207225 208334 260926 263658 306928 295713 315694 317876 333025 339988 313894 350412 682950 717953 517316 423556 277957 272170 315920 314865 333432 334657 342578 345778 377881 378826 598436 631814 41.25 67.7 2
13:58:10 2023-09-28 313378 309696 82395 80426 120713 121889 124452 123642 90575 89468 95646 98170 118327 118959 338491 361093 979834 964702 349415 367332 111929 98350 105377 106894 120341 116803 110789 113184 77025 78424 257560 228852 654237 655645 207333 205944 264472 266576 309980 302124 318604 324309 336485 342133 316903 351496 693105 725521 524078 432768 282666 276439 322022 318839 334159 341612 344825 348678 380656 385155 615870 637652 41.25 67.7 2
13:58:11 2023-09-28 322925 323140 86618 84978 125530 129451 128887 128512 94011 91931 99845 103933 121296 126013 349509 377859 1014629 992519 366202 383170 114714 104398 112372 111579 127361 123109 116986 118020 80933 82247 268259 236986 672916 676097 215454 217910 273215 276310 323454 312973 333950 333888 349345 352245 328715 364823 719290 762797 536250 448229 294466 287459 333767 332446 349241 353436 360814 360370 394092 396961 630925 662045 41.25 67.7 2
13:58:12 2023-09-28 332234 327698 87440 85802 128964 130861 130796 130142 94729 92634 102130 102445 124046 124570 357933 381061 1025553 1020336 376135 390757 116899 105531 113187 114560 132595 126924 120320 122761 82525 84762 269437 237826 685282 687390 216783 214150 278839 281344 324956 317929 336394 338601 351225 359450 330782 366539 732191 757328 541660 449011 294766 291481 335680 335951 353956 356931 358297 365934 399876 399987 647627 670911 41.25 67.7 2
13:58:13 2023-09-28 338154 334781 86089 86748 133850 134407 135467 134668 92951 95650 105986 105487 126690 127551 365028 388726 1045031 1040360 383796 396916 118933 104145 117054 118146 133885 133585 122475 122965 84022 86011 274846 240107 704697 698033 220944 217641 280707 283515 329911 324496 339353 342902 356074 362932 335546 369271 741388 772275 524533 451873 300763 296794 342262 342577 356369 362746 363784 368165 405971 405975 654492 682477 41.25 67.7 2
13:58:14 2023-09-28 341452 338635 86398 87013 132391 135766 137573 136691 93109 95321 106600 106264 127528 128432 365197 397025 1057650 1035822 381974 398538 119565 105335 118021 119535 135458 134647 124130 125005 85783 86276 274846 242769 695872 705213 220290 220475 282041 284567 333969 324857 341724 345329 357720 360190 340808 374505 745134 786602 544365 456726 302935 296067 345424 342830 358737 361366 368221 371619 404721 405169 648713 682661 41.25 67.7 2
13:58:15 2023-09-28 343578 341075 86612 87071 133035 136313 138293 137857 93330 95813 104645 106997 128498 129183 369474 396844 1059005 1047794 389260 401698 119995 105432 118977 122158 136734 131883 124984 126664 86257 84594 274846 243490 704534 703219 222654 221679 282028 286499 333969 324696 342519 345356 357148 361340 336009 372511 749798 784405 556638 460388 303008 297775 342961 344248 359856 363213 367702 369420 406266 406411 654045 687748 41.25 67.6 2
13:58:16 2023-09-28 350703 344372 86890 85271 133746 137660 140500 141906 93203 95519 104758 107771 131067 129966 373880 403615 1072991 1052637 386353 405858 122001 106087 120483 123025 138250 134108 126745 127783 86464 84825 280867 245742 703008 714368 223132 222359 285138 286736 334189 325221 342591 344355 360462 363512 336056 373903 747104 784297 549775 458705 302427 299351 345036 344806 360979 366792 368221 369528 405327 407623 665646 689450 41.25 67.6 2
13:58:17 2023-09-28 351908 346455 87249 85405 134213 138043 143106 142699 93330 95815 105125 108183 129416 130657 375204 403579 1066844 1047820 394251 405822 122171 105886 120887 123264 139022 135081 127571 128542 86617 84983 279353 245395 706426 716394 223831 222515 284623 287855 333969 326767 342663 343321 360450 362968 335503 369452 751587 793459 555248 462284 304516 297042 346633 343286 360979 364340 366960 373306 406007 407017 656381 689811 41.25 67.6 2
13:58:18 2023-09-28 351825 349926 87476 85381 135096 138960 143865 143342 93456 95553 105644 108716 132001 131084 377762 406038 1077602 1069737 391894 407437 121206 106568 123973 120650 142216 135943 129215 129597 87056 85331 277926 246264 718816 716394 225202 222515 286119 288739 334154 328746 342663 346155 358835 365736 334494 369488 755739 784369 547070 463300 304806 300731 346633 347742 359568 367646 371107 371365 409169 406270 664120 697806 41.25 67.6 2
13:58:19 2023-09-28 351434 351970 87692 85577 135731 139709 140976 143682 93551 95752 106337 109418 132219 131669 378668 406038 1087598 1069691 395701 409908 122748 106634 124180 121718 142414 136905 129485 132124 87056 86071 281905 249246 710875 716180 225202 223140 286204 288874 336786 325782 346247 348494 357720 364640 340735 372774 755141 790588 554532 459647 306424 297493 347750 347478 360979 367646 367699 373907 408728 407623 671432 696916 41.25 67.6 2
13:58:20 2023-09-28 355945 354241 88146 85821 136501 143341 142547 141941 93805 96152 107123 112036 129217 134984 383260 411890 1088389 1063597 401324 412982 123106 107536 124769 123023 139928 138714 132321 129807 85470 86920 280867 249147 713374 725326 225837 227184 286441 295419 337495 330594 347829 345912 359954 364349 336551 372520 761208 804666 547070 464976 306604 299267 350239 348104 365078 367753 369267 374857 407477 410708 669459 700033 41.25 67.6 2
13:58:21 2023-09-28 359862 356512 88456 85948 137432 143341 143140 142434 94508 96118 107700 112036 130054 134726 382916 417400 1082087 1069455 398917 414872 120513 107388 125413 123056 141848 138749 133150 133171 85715 86861 280867 247402 726727 727369 225837 227291 287890 290517 337223 332589 346504 347235 361006 364896 335539 371651 763522 802611 551128 468868 305490 301162 351974 347514 362432 366738 369623 375040 406906 411032 665533 701101 41.25 67.6 2
13:58:22 2023-09-28 362953 359430 89072 86693 138371 144320 144709 143725 94925 96386 108396 112635 131314 135467 387610 415170 1094389 1086788 405101 419172 121010 108447 122863 124447 142837 140355 130827 131835 86087 87589 284887 250095 724973 728434 228402 222711 288946 292882 339563 332536 347536 349437 360572 367798 337425 372593 768960 802392 554532 470200 306748 302218 351974 351771 365078 367729 369551 375608 412439 410960 672752 707623 41.25 67.6 2
13:58:23 2023-09-28 360061 361024 89419 86810 139469 144628 145450 144092 95119 96386 108872 112858 132047 135573 390535 417647 1102764 1091262 400082 418420 122147 108664 123702 125234 143562 140847 132105 132299 86441 88013 284887 250518 739675 731641 227435 223020 288535 290361 340602 333834 348075 350427 361006 366456 336245 373903 770222 801405 558644 470534 308592 304922 351974 351771 362368 369486 372874 376177 411173 411321 674100 710638 41.25 67.6 2
13:58:24 2023-09-28 360623 364602 89808 87469 140043 142122 146157 145162 95347 94429 109249 110437 132502 133042 392895 418598 1109976 1092850 401178 420779 122582 109216 124516 125543 144300 141836 132576 133164 87348 88230 283410 252540 732636 733196 227757 223503 288939 290167 342983 333870 348852 351807 361006 367390 335468 376816 772716 802611 558644 468536 310145 305890 351974 351844 364038 372331 372874 375576 412113 412551 682670 712341 41.25 67.6 2
13:58:25 2023-09-28 367265 365032 89820 88206 142492 143689 146498 146722 95768 94814 109451 110767 133135 134882 393003 423993 1119222 1097634 405579 423921 122985 110623 124960 127211 144667 144786 133273 135037 87715 89337 287467 255120 725137 740386 227351 224820 289853 293282 342983 333870 350436 351844 360014 367260 341104 377350 773908 809327 571579 469869 313507 305530 355505 356847 366825 373163 369371 378390 414588 414953 689673 717424 41.25 67.6 2
13:58:26 2023-09-28 368308 366529 90567 88299 143368 143663 148214 147304 96094 94846 110160 111047 134196 134984 394808 427930 1119489 1099980 407945 426428 123797 110550 125855 127278 146220 144896 134082 135016 87964 89463 287467 255554 735118 742357 227580 224855 290497 292892 345411 334490 351213 351880 360805 367843 338588 377350 773908 809899 560015 468589 313729 305890 354419 355214 367700 373483 371714 377154 417404 413912 691326 716302 41.25 67.6 2
13:58:27 2023-09-28 369884 370042 90798 88914 140596 144667 151871 148645 96454 95007 110943 111782 134917 136321 399931 431681 1125268 1106933 412259 430901 124153 113549 126480 128938 146490 143837 135101 136794 88577 90277 290093 257734 729368 746160 228323 226008 291657 294064 344505 334490 351605 353617 362177 369911 339911 380541 781652 816336 557890 471724 313952 309397 357522 356213 369740 377548 374003 377190 417994 415214 695647 722904 41.25 67.6 2
13:58:28 2023-09-28 372054 371945 90798 89255 140921 145846 149460 151747 96422 95265 110977 112193 134951 136764 401456 430360 1131164 1110089 414088 428973 124714 113662 127143 129117 148362 144049 135910 137244 89162 90749 291045 258235 737277 744992 228518 226287 292172 294963 347701 337563 350472 354184 363845 370083 338588 376089 782762 815180 563300 475582 313507 308151 356592 356356 369624 374362 375587 378326 418585 415179 692450 723641 41.25 67.6 2
13:58:29 2023-09-28 373743 375305 92165 89504 142946 146351 149525 152098 97146 95523 112302 112906 136727 137247 404352 435529 1131164 1122460 416446 431551 126161 114114 128658 132040 149765 145333 137637 138215 89849 91256 291141 256612 751362 751365 230249 227255 294122 297428 347000 340050 353521 355678 364249 369907 342672 380038 788754 828714 565499 479754 314658 309378 358458 359626 373784 375146 376152 382174 422153 420259 691890 728724 41.25 67.7 2
13:58:30 2023-09-28 379381 374734 92392 90004 142955 147340 150106 148758 97146 95979 112458 113469 137175 137737 405565 435423 1131164 1122296 420447 432935 126403 114780 128906 132001 151614 145541 138339 138794 90162 91701 290248 259033 745943 751495 229782 228437 293511 299206 348751 340707 354489 358004 367762 370118 342262 378357 787638 829959 573317 479754 314694 311399 359865 358256 372622 376599 378154 378470 419031 421227 695190 729849 41.25 67.7 2
13:58:31 2023-09-28 378637 377913 92937 90569 144585 148342 151593 150223 97874 96569 114999 114224 140486 138903 410572 440288 1134216 1122296 419556 437997 128029 114784 130601 129242 150513 146899 139743 139667 91326 92208 291141 259498 759180 760638 230356 229007 295888 299473 349554 342848 357766 358694 369139 373159 346365 380197 790543 836930 581351 483281 318592 310966 363875 360821 374266 377160 377320 385344 420111 421227 698977 730833 41.25 67.7 2
13:58:32 2023-09-28 381119 379051 95001 90822 144888 148619 152115 150740 97876 96668 115377 114257 140774 139089 412355 443928 1134488 1122296 424374 436140 128029 115240 130879 129687 150546 148175 141626 142182 91300 94038 292876 260638 757138 762298 231054 229218 296663 299175 350899 342812 359036 358040 369723 372079 345388 381865 792226 835381 581351 481423 319763 313883 364499 362826 376483 380447 377744 385124 421223 423930 708121 732913 41.25 67.7 2
13:58:33 2023-09-28 385601 381046 95166 90984 145356 150009 152465 151711 97876 96998 115538 114861 141195 139695 412939 445642 1140358 1122333 423606 437786 128152 112593 131062 130792 150580 148275 141893 142717 91493 94397 295551 263850 752860 763380 231252 230648 296246 298686 353988 341933 358782 358616 368803 374017 342888 383055 791968 829401 580266 477638 319530 313373 364866 360857 375462 382371 378528 385344 418861 424002 709130 732476 41.25 67.7 2
13:58:34 2023-09-28 381942 381916 95593 91808 146574 152889 153658 152724 98413 97330 115906 115276 141436 140912 414615 450998 1152928 1134830 423883 441205 131243 113135 134250 131926 152174 149453 142748 140347 92454 94726 301145 264670 757988 767725 233060 230254 297287 301061 354989 345690 362108 360533 369731 377328 346855 383451 797812 836117 584170 482228 322028 315658 365124 364102 377459 384668 380525 386217 424034 422690 711077 739221 41.25 67.7 2
13:58:35 2023-09-28 386622 383152 95796 92191 147093 151453 153552 154068 98546 97395 116102 115978 141800 141547 414687 449015 1162148 1139184 423570 441985 131460 114236 134328 132423 152208 152507 139648 141424 92454 95121 295794 266928 753295 763694 232897 231007 299507 301987 355508 343339 356155 362971 369319 376572 345876 382441 801433 836598 581351 488974 320662 315586 365177 365233 376591 382300 384006 387757 427072 422099 701961 738416 41.25 67.7 2
13:58:36 2023-09-28 387952 386546 96333 92642 148253 150200 155186 154274 98883 97695 116565 116464 139428 144478 420914 447621 1156207 1142502 428599 447113 132340 114682 131736 132889 154180 153075 140980 142308 93353 93399 298403 266891 770506 771479 233117 232018 300488 303703 355638 348438 360330 360713 371570 376047 346978 384794 802534 846884 580266 486208 321651 315802 367709 368106 382228 383880 382541 387031 424070 427321 716312 740581 41.25 67.7 2
13:58:37 2023-09-28 393374 388065 96367 94667 148464 151064 155255 155307 98883 98029 116634 116886 139494 145320 422107 453163 1160427 1137492 433520 445488 132375 115381 135019 133759 154214 153645 141693 142871 93292 95685 301049 268447 758257 772784 233966 233034 298398 301985 357689 346730 360510 363484 373279 378296 344859 385413 801218 839075 586989 488974 322629 315802 369409 368586 378754 386715 382864 390465 427596 425211 718819 744753 41.25 67.7 2
13:58:38 2023-09-28 387362 388748 96803 95016 152020 152038 157020 156347 99287 98264 114047 117552 140817 145298 423592 451822 1171368 1158908 429154 449322 129898 115926 133524 134609 155801 152274 143414 143833 94070 93622 298285 267076 771033 772784 234634 232706 303910 304783 357940 350764 360654 363082 374222 378925 348586 386270 810640 847429 576965 490898 322701 318370 367745 367543 381766 385328 386608 387303 425203 429836 715261 749325 41.25 67.7 2
13:58:39 2023-09-28 396387 389875 96972 95125 152089 152528 157343 156853 99732 98365 114336 117667 141305 145573 423700 451822 1169362 1155070 432547 449514 129804 116219 133427 134702 156321 150596 142917 144032 95603 93686 302903 268532 770518 775044 234520 236519 300531 304578 358445 350728 360582 363047 374435 378925 347287 387259 809443 853993 585579 491867 326403 319389 371768 369510 384941 385293 386024 390923 427196 430190 718272 746832 41.25 67.7 2
13:58:40 2023-09-28 395853 391714 94898 95294 150338 152951 157783 157107 99833 98365 114614 117863 141763 145777 426134 460120 1166281 1151787 437060 450660 129894 116607 133864 135458 156792 152053 143545 145185 95670 93941 303761 268572 769938 781767 234851 236447 300495 306478 359887 349671 364417 364173 377027 378631 346420 385052 807127 845055 587215 490898 324403 316965 373711 369835 382228 387666 387707 392139 427738 427974 721596 750391 41.25 67.7 2
13:58:41 2023-09-28 396696 394638 94916 95625 148953 154043 158416 160757 100072 98768 115182 118782 142389 144449 430055 458610 1185628 1161890 432476 454614 131956 117030 134996 136252 157890 152751 144654 145611 96203 94391 304756 270495 780258 781066 236143 234233 305640 304649 360938 354352 364529 366260 376273 381061 350517 387568 815680 857307 595330 495808 324595 319570 370002 372525 384941 387701 389288 390045 430026 433016 721596 755238 41.25 67.7 2
13:58:42 2023-09-28 400182 394705 95122 95750 150008 154111 161633 160905 100210 99002 115633 118782 142947 143790 431275 459328 1178797 1166042 439687 456229 132022 117454 135162 136637 160249 153457 145013 145911 96270 94614 308719 270495 774843 781213 234851 233093 302823 306694 361010 354121 363793 366146 377557 380633 349358 386544 811271 856478 593901 497487 328414 319370 372667 373052 385554 387701 386272 394182 430114 432800 724531 753983 41.25 67.7 2
13:58:43 2023-09-28 396786 398804 95441 96219 151074 155108 162261 161791 100418 99379 116052 121404 143642 144962 431245 467841 1186578 1163554 435067 454365 132727 118365 136347 137774 159444 154527 146264 147378 94547 95714 306511 273144 779859 791485 236847 233024 306070 306694 364080 353598 369092 368176 376053 383115 349639 389671 821077 852787 595445 493792 328145 323267 373975 375021 385482 393258 387506 392103 432563 433088 731881 760731 41.25 67.7 2
13:58:44 2023-09-28 400413 399329 95511 96424 151178 155970 162226 158439 100348 99412 116052 121842 143676 145705 432610 462699 1195447 1173695 436406 457070 133390 118521 136496 138320 157175 154733 146470 147654 94644 95942 307616 274950 784311 784160 236847 233059 305804 306658 363268 353954 366595 369170 376690 385496 351191 386137 821011 861991 589807 499854 328318 322490 374203 376232 387731 391010 389662 393104 435316 435466 723293 759904 41.25 67.7 2
13:58:45 2023-09-28 403336 400172 96124 94235 151920 156044 159401 157944 102517 99379 117017 119773 144272 145506 435162 466213 1186290 1175874 444913 457750 133285 118671 136811 138276 158604 154802 146744 148066 94741 96007 306609 273786 783266 786455 237518 233453 305138 309410 364594 353670 366335 369727 379033 382881 351227 386173 818742 866351 589613 499952 330278 321799 375471 372990 387912 390568 387506 396830 432684 433462 729858 760070 41.25 67.7 2
13:58:46 2023-09-28 401300 400866 96217 94360 152465 156906 159978 159375 102550 99445 117152 121994 145114 146179 437574 472298 1198364 1175874 442297 459868 134158 119466 137610 140995 159359 156240 147355 148340 94901 96631 309487 275340 783223 792679 236239 233453 306717 309702 367183 355821 368568 372416 378853 384498 349496 387299 825773 860808 595445 501440 330278 324780 376071 378371 387623 392216 391572 396830 437383 432855 727744 767257 41.25 67.7 2
13:58:47 2023-09-28 402429 400834 96647 94300 153203 157125 160857 159519 102725 99616 117577 122078 145856 146214 439627 471788 1195811 1183649 446717 459940 134585 119466 137888 141260 159528 156275 148077 148790 95095 96829 304437 274950 787217 790961 237006 233453 306703 310872 363233 355838 366682 373088 379033 382907 351830 387479 820620 866351 592626 502971 330512 323794 378640 374146 387948 392395 392162 396281 433012 433730 728696 764999 41.25 67.7 2
13:58:48 2023-09-28 403937 404550 97115 94591 153731 158216 161518 160574 102758 99786 117645 122383 146331 147203 441076 477967 1202437 1181324 441525 463632 135208 120303 138714 141624 160549 157479 149395 150255 96007 97462 325704 276906 787568 797817 237232 234594 306933 310945 366377 354770 367269 373616 379033 385496 351083 390846 827842 856442 592626 504471 331215 324816 377805 378704 387948 393570 393419 396867 435932 433427 730324 769456 41.25 67.7 2
13:58:49 2023-09-28 404509 404483 97313 94623 154266 158216 162035 160540 102966 99753 118283 122383 146772 146964 442052 473698 1201584 1192403 446758 465345 135470 120554 139065 141975 161121 157764 149609 150150 95617 97358 310316 276122 794179 793349 237041 234570 306933 312048 365456 357483 367269 374144 379817 384641 353893 387479 828004 870461 601047 505976 332156 324564 378727 379373 390824 393981 392089 400377 436348 435254 736057 765382 41.25 67.7 2
13:58:50 2023-09-28 405763 405506 97646 94945 154794 161710 162441 161603 102933 100128 118399 122621 149456 148166 441439 481994 1210943 1189657 446333 467987 135910 120973 139560 138819 162052 158649 150233 151099 96331 97992 311358 276801 793809 802428 237776 234898 309360 309825 368508 356409 369047 372990 378685 384729 351758 390919 830009 866351 599618 506694 331920 326654 378979 380702 391319 395548 394608 396317 437915 435254 733040 771350 41.25 67.7 2
13:58:51 2023-09-28 405835 406097 97976 94941 155332 158710 163109 161671 103033 100128 118830 122553 149871 147959 444866 477258 1204678 1191753 450434 465271 136252 123131 140107 142510 162354 158967 150453 149617 97016 98025 313229 275760 794794 797890 237408 235460 306969 312934 367695 358634 368341 375965 384424 386396 354676 389599 830120 875421 602477 507377 334048 326617 382201 378668 392426 395548 393419 400798 438075 436477 736801 769449 41.25 67.7 2
13:58:52 2023-09-28 410435 409136 98209 95034 155367 158927 163405 162218 103175 100162 118864 119599 150044 148201 447182 481211 1198954 1185522 453430 466033 136514 123371 140364 139010 162501 159413 150127 149684 96858 98293 310316 276801 806985 804776 237041 235659 306969 311310 369916 357772 369596 374144 381863 385337 351830 392135 829642 866351 603906 503720 333103 324816 381159 381874 391319 395266 392198 396461 438603 435865 747049 771350 41.25 67.7 2
13:58:53 2023-09-28 412812 411307 98307 95421 156191 159891 163667 162625 103175 100195 119063 119843 150287 148963 447387 481872 1208248 1194369 454721 468809 136966 123611 140971 139986 163204 162331 149462 150614 97356 98566 310316 279675 801488 802391 237469 236649 309579 313378 369736 360334 369344 374674 382668 385266 354967 389744 829772 881827 606050 508495 333609 325409 382274 380470 395214 395542 393734 398740 436309 438737 743044 771350 41.25 67.7 2
13:58:54 2023-09-28 415187 409710 98340 95876 156338 158664 163736 163264 103208 100472 119262 120022 150391 149450 449402 484067 1204678 1187301 453873 468881 136923 123852 140779 141130 163204 162779 149563 151132 97515 98763 321062 279437 795636 808775 237041 236459 307360 310838 372117 360513 371759 373616 382739 387674 353965 393004 829700 870109 603906 505287 333681 327400 381159 382142 393502 399189 393127 400513 438209 437398 750511 776422 41.25 67.7 2
13:58:55 2023-09-28 414849 411258 98648 96108 156840 160785 164789 163788 103241 100505 119544 120513 150704 149974 451195 479790 1215132 1202642 456629 471353 137770 124439 141366 140964 164378 163165 150733 151760 97918 99106 314164 279293 798015 804739 237041 236789 310419 314219 370024 362917 369560 371910 382435 387939 353639 390606 831535 874181 602477 506694 333645 326656 382814 381603 393891 398255 394608 399622 435754 439736 747542 774287 41.25 67.7 2
13:58:56 2023-09-28 417962 412598 98710 96596 156844 159868 164639 164875 103241 100997 119696 121219 150669 150219 452278 486259 1213871 1190702 455230 473086 137757 124370 143589 141716 164516 163449 150525 152140 97722 99680 316195 282829 802577 810497 237006 237156 309298 311528 373170 360551 372920 371874 381863 390961 355250 393583 838533 875056 603906 504361 333537 328493 382201 383460 394654 399898 395168 396461 439292 437777 753421 779417 41.25 67.7 2
13:58:57 2023-09-28 418558 414480 98743 96765 157823 160268 165606 164897 103755 101072 120225 121386 148185 150922 453763 484948 1218594 1197696 455728 473718 138310 124404 144157 141911 165481 159443 150942 152140 98056 99782 314164 281596 808501 809349 237373 236459 308398 313156 372643 364900 373711 372728 382703 387062 354988 393004 836443 874109 605336 506335 333681 327715 383356 381604 393891 400076 396364 399941 435967 439736 749668 776572 41.25 67.7 2
13:58:58 2023-09-28 419588 415074 98743 96793 157827 161190 165353 165705 103417 101230 120097 121683 147508 151629 454209 487089 1221797 1194116 450611 474462 138306 124439 144087 142107 165379 159976 151111 152596 98325 100055 315251 284105 802159 816273 239544 236910 310966 311676 374226 363686 375035 375470 383338 388691 355898 395067 838855 873000 605336 505645 333393 330665 383085 383224 393266 401272 397611 401406 439946 439117 751045 779389 41.25 67.7 2
13:58:59 2023-09-28 414885 414556 99188 97100 157933 161183 165850 165972 103384 101230 120097 122082 147640 153966 454855 485198 1231925 1205731 450503 475806 140789 124577 144425 142304 165907 160556 151874 152808 98392 100124 316195 284508 809240 809349 238514 236423 311942 311783 373170 362810 373447 375306 380990 387674 355023 393319 841690 881722 603906 509042 333645 329452 383356 382736 394517 398884 396448 401406 440397 441489 746157 781496 41.25 67.8 2
13:59:00 2023-09-28 420218 418226 99387 97436 160896 161475 166418 166505 103450 101274 120500 122367 148555 154252 455253 489365 1225744 1201631 450575 476671 139087 121920 140989 143461 166537 161070 152507 153513 98799 100300 310475 284398 808987 818506 238514 236058 311688 312767 371504 364239 376705 376434 381025 387710 353675 396323 843761 872923 599673 508495 333645 329738 382078 381616 391506 399760 396520 400543 439292 439095 744087 781272 41.25 67.7 2
13:59:01 2023-09-28 414813 416167 99728 97257 161182 161535 166989 166041 103626 101126 120820 122050 149031 154109 457408 487089 1230176 1214984 450611 474996 141576 121502 144989 143064 166875 160959 152889 153190 99166 100468 312867 283503 813131 813305 239086 236058 311688 314454 372643 363100 375181 377603 382096 386521 354206 394228 842961 887614 602492 513031 333501 331778 384842 383224 394338 398707 396412 402816 436366 441682 740261 782944 41.25 67.7 2
13:59:02 2023-09-28 417341 417700 99903 97428 161451 161992 167222 166773 103693 101274 121272 122689 149822 153439 458668 495850 1234335 1211694 458146 479004 139466 122088 144971 143427 166642 162026 152889 154043 99240 100812 319028 284508 806884 817962 239448 238692 311688 313756 372131 362953 374085 377639 383277 387745 354465 393913 842567 880510 605336 513345 336152 330469 383295 384748 394517 398884 399151 401219 441629 441408 746040 786310 41.25 67.7 2
13:59:03 2023-09-28 418521 420410 100070 97428 161813 161958 167926 166738 103693 101057 121380 122250 149889 152021 456851 491574 1226687 1216787 459588 477487 141640 122004 141309 143659 169542 161913 153203 154146 99134 100846 316970 284508 811627 813917 238549 237679 310495 315383 375021 365344 373338 376291 385473 387569 356980 391952 843634 888481 609709 513675 338240 329471 385149 385675 396925 400076 396926 402999 440350 441669 751661 782821 41.25 67.7 2
13:59:04 2023-09-28 424526 418915 100112 97497 159187 162606 167808 167006 103765 101404 121380 122484 149755 152341 456851 496031 1230176 1203455 459516 477895 141714 122256 145046 143892 167342 162692 153169 154712 99168 101125 317140 286736 805558 819392 237776 237961 312162 313756 374333 363100 376052 374181 383348 390958 353675 395420 841302 882267 605336 510230 337762 331471 382954 383902 395387 403394 397625 400579 441989 442138 756135 787169 41.25 67.7 2
13:59:05 2023-09-28 423791 420599 100279 97826 161918 162833 170810 170316 103765 101507 121668 122853 150471 150564 459575 490088 1230176 1215422 459516 477931 141941 122425 142970 144389 168282 163042 153953 155074 99716 101405 316035 286126 812523 820868 238372 237503 311652 315413 372131 365322 377156 376026 384355 388832 355807 395420 840707 886723 602492 510268 337762 330773 385563 381842 395980 403677 397907 402999 437987 441741 758581 783970 41.25 67.8 2
13:59:06 2023-09-28 426487 422522 100344 98132 161887 163101 170810 170386 103726 101790 121668 123121 150471 151665 459611 496067 1234909 1209221 458682 481423 142087 122593 143448 144258 170121 162988 154159 155212 99816 101438 319972 286940 813147 824809 238919 236459 313403 314712 374070 366822 378227 377639 382703 389757 353923 396899 846266 878790 611053 511758 335898 332495 384302 384647 394338 402967 398727 401925 442169 440571 751245 787340 41.25 67.7 2
13:59:07 2023-09-28 423791 423154 100697 97830 159070 162545 171500 170148 103765 101407 121753 123126 151133 151354 463118 500139 1226668 1215263 466642 481618 138396 123440 143235 144726 170430 163101 154549 155281 99849 101618 319972 285315 814432 825393 238919 237558 311073 317603 374333 363674 377156 377337 386539 388868 355468 395738 841069 880732 608194 512149 339199 329702 387339 385940 395701 402544 395297 404899 442061 440427 760199 788548 41.25 67.7 2
13:59:08 2023-09-28 423131 422778 100623 98124 158531 163476 171190 170456 103798 101507 121753 123206 150746 151971 462392 500476 1241453 1218519 459588 483309 142075 123829 143063 145744 170192 163808 154193 156441 99849 103520 319218 287936 806059 820045 239289 237191 312891 314424 376407 366171 376025 377495 384668 391675 355166 393136 847320 887388 611159 515170 337762 332783 383295 384208 396889 402011 396520 401146 440350 441850 755869 786254 41.25 67.7 2
13:59:09 2023-09-28 428846 423831 100832 98562 159215 164308 166782 167216 104023 101791 122023 123800 151338 152679 464429 497566 1241184 1215114 459727 484678 142411 123947 143604 145566 167654 164070 155225 156441 100192 103520 324929 286651 813342 828323 239289 236494 314137 315449 375493 365030 376233 378207 383893 390065 354206 394570 845502 879453 613912 510593 337249 333559 385599 384784 395144 403677 400073 402429 440314 442030 755820 788557 41.25 67.7 2
13:59:10 2023-09-28 423980 424120 100825 98328 159401 163658 171571 171074 103903 101578 122232 123357 151368 152365 465195 496067 1241490 1230443 464984 483578 139061 123947 144070 145402 167755 164022 155701 156335 100646 102001 319776 287483 821389 823202 240467 237548 313511 317457 376351 365358 376355 378885 385653 391106 354703 394214 846266 893584 606765 518765 338719 331238 387763 384243 396961 401272 396556 405474 441259 441872 751895 788548 41.25 67.7 2
13:59:11 2023-09-28 426406 424120 101175 98189 160046 163362 168330 171004 104113 101437 124648 123088 152030 151354 464794 503480 1230514 1217160 468882 483172 142411 124270 143871 145604 167823 164368 155259 156757 100433 103625 319972 286177 820903 827736 239006 237961 311688 315816 376622 364191 377424 378207 387393 390030 355468 395738 843834 881099 607658 514511 340607 330719 386506 387121 396745 402645 398055 404715 445081 441597 765083 791921 41.25 67.7 2
13:59:12 2023-09-28 431440 427584 101167 98525 159637 164175 167831 171109 103903 101578 124439 123390 152030 153069 467589 495850 1238917 1222106 464917 486323 139918 124289 144202 145703 167789 164608 155726 156976 100603 103658 320916 288987 830346 827150 240225 237392 313147 315744 373701 367008 375896 376506 385039 387745 355308 396299 846266 883483 611946 512113 338959 332549 387375 383058 396889 404530 396556 403680 439256 440352 761100 788548 41.25 67.7 2
13:59:13 2023-09-28 428444 425371 101072 98803 159612 164447 167831 167848 101134 101859 124561 123966 151574 153205 466881 501993 1244855 1223349 459624 483583 140059 124389 144206 146454 168355 164862 155450 157051 100811 103835 317905 287941 825349 827326 240033 236824 313880 315744 376107 366044 377507 378596 384212 389924 355145 395637 851084 882163 608194 518839 338094 332783 387339 387136 395701 401904 399818 403321 445227 440427 751801 794180 41.25 67.7 2
13:59:14 2023-09-28 432099 429541 101287 98665 160905 164916 169333 167814 101558 101758 123069 123971 152348 153069 469940 505044 1241184 1216750 472189 485323 140048 124972 144568 146655 168355 165715 155953 157635 100847 104012 321034 288414 819784 829668 237811 237961 313111 315672 378059 365322 377424 376434 386196 391746 355971 394508 848671 886498 616959 513638 340402 332711 385599 387100 396925 404815 395818 402356 441908 440352 765539 793153 41.25 67.7 2
13:59:15 2023-09-28 429532 427152 101493 98737 160305 165414 168597 168380 104013 101859 124787 124104 152687 153559 469274 503090 1254310 1231320 461993 485359 140437 124733 144774 146280 168890 165277 156672 157460 100992 102534 319583 288342 820492 827699 239148 237015 314878 315491 375315 367382 377424 378510 383241 389413 355807 394324 850407 899039 615509 516633 337726 333541 387612 384172 396997 403677 400638 403284 440566 444639 751895 791735 41.25 67.7 2
13:59:16 2023-09-28 431440 427156 101381 98862 160566 165055 168864 167915 104190 101859 124908 124137 152517 153418 468187 499001 1235834 1224256 467776 485359 141022 124356 145731 145840 169695 164862 157173 157195 101261 103801 321861 286615 835756 829741 238884 237523 314137 317603 374333 365322 376161 378135 385039 387062 353887 396580 847467 888162 603901 513638 339199 332964 389970 387591 396286 404743 396412 405902 440899 441214 763994 793049 41.25 67.7 2
13:59:17 2023-09-28 433007 427859 101561 98838 161079 165205 169401 168495 104080 101578 125065 124137 152974 153559 468625 507344 1246379 1232498 472557 486729 140858 125078 145176 146653 169593 165819 157069 158076 101228 104046 322451 288414 820470 829499 238742 237926 313111 315491 376322 367791 376595 377301 386196 389721 354703 392098 848671 898846 615509 516633 340402 332698 387993 386519 400409 404815 396484 404539 441665 447802 765539 792028 41.25 67.7 2
13:59:18 2023-09-28 432876 430868 101552 99416 160967 165806 169401 169486 104080 102000 124943 124513 152974 154128 468589 509483 1248668 1221994 464794 486837 140878 125212 145137 147373 169426 166191 157139 160291 101228 104046 321861 291048 821144 835744 238884 236990 315058 315708 377490 367267 380615 378258 383871 390912 356980 396751 853506 885260 612482 513455 338573 333722 387575 387028 396889 402856 400638 403460 441593 441322 761822 796448 41.25 67.7 2
13:59:19 2023-09-28 433274 429152 102122 99242 162200 165492 170682 168847 101677 101791 125642 124444 153263 153597 472239 511612 1241184 1226036 473939 486909 141022 125245 145279 147235 169881 165994 157173 158483 101688 104367 322805 288450 827939 834818 239051 237156 313254 318501 377756 365322 375596 378776 387393 389995 355217 395420 848671 888481 616959 516633 341127 331740 388029 387754 396565 404246 396448 406050 445856 442030 767827 796687 41.25 67.7 2
13:59:20 2023-09-28 431135 430504 101872 99366 161624 165806 169939 168983 104113 102000 125065 124546 153255 154196 471384 510692 1257914 1231702 469215 489736 140828 125623 145245 147509 169426 166797 157064 160619 101339 102347 324223 292967 819086 831857 239112 237417 314399 315455 378749 368489 377276 378812 384427 391817 354206 392098 853991 894664 606765 516563 339680 333794 387725 386956 400409 403677 396592 402392 441989 444977 760740 796687 41.25 67.7 2
13:59:21 2023-09-28 436244 431360 102121 98937 161371 165771 169939 169368 104113 102000 125065 124546 153361 154196 472457 503480 1245127 1230701 470584 486945 141545 125212 145786 146860 170539 166025 157613 160325 101610 104257 325402 291012 833021 835744 237811 237191 314065 315816 374368 367561 379461 378740 385581 387674 354988 396580 847968 893430 612482 515170 339680 333794 390224 387591 396479 405527 400896 405290 438969 441958 765428 795313 41.25 67.7 2
13:59:22 2023-09-28 431183 431735 102263 98928 162033 165806 170751 168983 101682 101859 125466 124546 154030 154162 474238 509483 1253613 1242156 474465 491779 141577 125732 146020 147784 170674 166956 158019 158851 101965 104661 323749 290601 829466 832165 239041 237679 313076 317603 376658 367525 375989 378524 387357 389413 353675 391785 849806 901198 620094 519709 341127 332747 390224 387682 401273 403110 396484 405762 441989 444977 763297 795519 41.25 67.7 2
13:59:23 2023-09-28 436361 432985 102188 99516 162146 166572 170816 169789 104324 102000 125378 124579 153535 154231 474637 512468 1249555 1222480 468530 491925 141122 125833 145752 147715 170033 167100 157503 160948 101855 104647 328274 293676 819497 838118 237776 237523 314292 315744 378930 367525 378496 377301 384753 392083 355825 394214 853506 892836 616959 515790 340876 335609 387740 387574 399280 404620 396592 402991 441448 444530 767827 797820 41.25 67.7 2
13:59:24 2023-09-28 436144 433097 102188 99820 162234 166594 171176 169888 101740 102141 125677 124890 153894 154626 476600 509338 1242875 1232578 468566 491194 141978 125659 146123 147231 171082 166878 158310 160654 102239 104772 324453 290155 832942 838118 238848 237156 313814 318501 376022 366457 376726 378776 386196 387939 355468 396018 849806 890719 609624 516633 340373 332783 391051 387718 396889 402505 396556 406710 441989 441011 764417 796121 41.25 67.7 2
13:59:25 2023-09-28 430944 435321 102047 99549 161697 166607 170514 170024 104113 102071 125576 124990 153996 154729 476739 514022 1257914 1236843 470289 492694 141089 126074 145752 150242 170353 167604 157868 161053 102134 104647 328512 292553 824257 837196 239148 237015 314399 317457 378894 367346 377276 378704 385438 392368 355217 392098 854684 897464 612609 519672 340161 333830 387921 387502 401259 403677 398872 403607 444236 443004 759400 798956 41.25 67.7 2
13:59:26 2023-09-28 439179 436148 102082 99924 162294 167368 170632 170633 104113 104203 125800 125581 154493 155697 477114 512072 1257914 1236025 469917 493740 142305 126074 146261 147815 171167 167604 158310 161018 102310 104714 324203 293532 827470 840080 239254 236423 315058 315816 378930 367561 377329 381064 383348 390030 355720 395738 858266 891123 615341 516633 338719 333830 388029 387429 396889 402224 400675 403643 441989 442030 761100 797820 41.25 67.7 2
13:59:27 2023-09-28 431479 435810 102179 99578 162470 166594 171091 170092 104180 102071 125413 124990 154278 154798 478468 510565 1257914 1247703 476874 493870 142295 126007 146634 148127 171439 167463 158864 157567 102388 104835 324453 291666 830905 833970 239289 237156 313701 318951 377756 368633 377156 381639 386812 388585 353639 392135 854175 901181 608194 522543 341127 333288 391328 387718 400126 403394 396592 406050 441701 442348 762179 797254 41.25 67.7 2
13:59:28 2023-09-28 436738 436647 102471 99744 162734 166875 171635 170058 101677 101972 125658 124784 154811 154729 478468 517039 1250443 1227818 476233 492122 142305 126108 146261 148160 171082 167674 158089 158095 102205 104748 326148 294578 823039 841306 237408 237191 315058 315708 378966 367561 376161 377567 384427 391533 355789 394178 857157 890329 611053 516560 340644 335646 387777 387610 399135 404620 398835 402999 444671 441693 769938 799989 41.25 67.7 2
13:59:29 2023-09-28 438786 434501 104542 99574 163221 166863 172010 170665 101836 102253 125922 125301 154923 155160 479827 516857 1250490 1236596 476871 494090 142409 126108 146283 148611 171558 168203 160891 157776 102452 104714 325638 291653 836700 842535 238514 236789 312672 318951 377792 367002 376197 378848 386812 388832 354465 394508 850444 892019 618409 516599 340644 332783 391328 390056 396997 402821 396520 406086 445541 441705 770012 797688 41.25 67.7 2
13:59:30 2023-09-28 436357 435107 102405 99923 162548 167410 171363 170633 104219 102000 125588 125229 154561 155589 478807 517111 1267160 1239200 468566 492851 142295 126108 146738 150311 171542 168180 160926 158061 102452 104927 325891 294362 830905 837970 238671 237432 315911 315275 377648 369637 378459 378668 383099 389853 354206 392098 857890 901503 628196 520909 339439 336430 388029 386519 400409 404635 403438 402999 440602 445267 760199 797124 41.25 67.7 2
13:59:31 2023-09-28 436248 438048 102609 100057 163075 167811 171601 170870 104147 104025 125623 125402 154781 155732 477566 517952 1263530 1241903 475967 493388 142333 126734 146769 148611 171542 168723 160779 158924 102452 104960 331269 295346 825921 836930 237811 236423 315502 315636 378966 369853 377424 378848 383312 390922 354206 392098 857890 900193 615509 519672 339680 335718 387921 387100 400975 404246 399754 402392 441606 444349 761063 797688 41.25 67.7 2
13:59:32 2023-09-28 441017 436092 102609 100057 162946 167682 171668 171176 101613 104059 125833 125315 155026 155766 477638 510920 1250647 1238879 477251 496472 142757 126706 147349 150836 172139 168039 157188 158313 102879 102422 327526 293088 843818 843729 237811 236459 311912 319402 379568 366937 376726 378812 386776 387639 354320 394251 852325 893735 618409 516599 340402 333288 392203 387790 396961 402821 398872 406050 442025 440092 768373 797688 41.25 67.7 2
13:59:33 2023-09-28 436743 436705 102471 100090 163251 167917 171909 171176 104214 104059 125658 125522 155031 155766 477674 518352 1267160 1240962 475967 495080 142371 126559 146837 150589 171693 168723 158940 158447 102594 104955 328393 295976 835139 838118 238375 236423 315947 315708 378663 369817 377959 378812 382399 389995 356870 391879 857706 904973 616959 519527 339680 336631 387777 386376 401506 404850 400638 402356 439005 443004 759949 801233 41.25 67.7 2
13:59:34 2023-09-28 439325 436446 104538 100094 163133 167799 172010 171515 101772 102040 122665 125508 155173 156023 481192 520778 1270693 1245962 472281 494696 142694 126525 147112 150589 172070 168581 157188 158886 102594 104849 327797 295968 836924 837599 237811 235694 315947 315780 377792 369817 377959 378848 382131 387745 353923 392135 857890 902566 616959 519269 338959 335718 390224 386555 400126 404815 401314 403607 440602 444639 760740 798733 41.25 67.7 2
13:59:35 2023-09-28 439986 438032 104500 100090 163255 167799 171670 171738 104247 104059 125833 125435 155060 155766 480449 515285 1248668 1237117 478224 494312 142464 126525 147149 150589 171661 168723 160961 158919 102594 104922 328989 294509 835384 846495 238302 237276 312749 318391 378857 367382 378496 378632 386596 389888 353494 392968 852965 891139 616959 521057 341612 333221 390224 390093 399280 402505 398830 404576 444041 440352 772527 800026 41.25 67.7 2
13:59:36 2023-09-28 442846 438585 102756 100095 163641 167846 172113 171211 101650 104059 125868 125642 155595 156419 482453 519307 1250647 1236568 481668 495886 142497 126944 147012 150113 172088 169197 160996 159427 102594 102581 326844 295346 827496 843729 237776 237558 313367 315816 379038 368114 375861 377639 386812 391197 353965 392171 855460 894849 616959 518133 341612 333794 388029 390093 399280 403420 396168 403357 445227 442147 773624 800100 41.25 67.7 2
13:59:37 2023-09-28 440704 439418 102470 100295 162725 171245 171125 172029 104147 104270 125623 126056 155310 156812 480449 514058 1269071 1252111 474465 498309 143220 126740 147867 150905 172723 168617 158074 158852 103022 102432 326582 294509 837893 840044 238919 235659 312790 318276 377346 369637 375861 381908 385346 387710 355789 392580 857282 901539 625978 523584 339680 333794 391364 387718 400126 403394 399790 406050 441917 440387 762721 797725 41.25 67.7 2
13:59:38 2023-09-28 439769 441789 104717 100266 163534 171245 172148 172045 104214 104126 125903 125849 155595 156812 483354 514130 1263567 1253893 481169 495850 142993 126977 147766 150903 172826 169078 157889 159206 102879 102400 331067 295346 835803 838893 237408 236824 313403 317603 378663 369587 376889 378171 385653 387745 354716 389744 855189 906728 621565 521255 341612 333794 390224 387754 401542 402821 396448 404863 440935 443004 770231 798893 41.25 67.7 2
13:59:39 2023-09-28 441710 439050 104538 100262 163551 171400 172044 172131 101677 102533 122699 126043 155457 157431 482489 521515 1265088 1240570 473254 498533 143094 126977 147385 148921 172312 169161 159610 159772 102879 102426 321724 296049 836332 847325 237847 235002 314615 315816 378930 366457 376161 381100 384199 388868 351866 393319 857084 895670 615341 522806 339680 333830 390224 390956 396925 403677 400109 403680 445227 442030 762216 802446 41.25 67.7 2
13:59:40 2023-09-28 442652 441628 104784 100262 163844 167917 172286 171721 101804 103915 125903 125435 155595 156201 483354 519307 1261430 1245530 479804 495923 142993 126977 147629 150938 172312 169078 158141 159907 102879 104984 327526 295346 835723 845893 239205 236213 313814 317494 377951 369745 379572 377459 384319 387569 355971 393606 855460 901228 611053 513657 340885 333830 390224 386519 399280 404019 396448 404863 439292 441813 773781 797762 41.25 67.7 2
13:59:41 2023-09-28 444737 441200 102974 100472 163740 168624 172903 172029 101685 104059 126061 125849 156029 156672 484651 514094 1259840 1242838 479983 498837 143457 126944 148438 150868 173689 169078 158932 158953 103308 104994 327526 294301 845371 847325 237408 235894 314137 318501 376658 368409 376798 378812 383887 386521 353965 393913 855460 892497 619859 518096 340644 333234 392195 387754 396961 402856 396592 405762 441079 442030 769649 798893 41.25 67.7 2
13:59:42 2023-09-28 440617 442070 104789 100544 163848 171315 172835 172303 104204 104093 125938 125883 155595 156812 483391 523108 1269864 1247303 478853 498547 143220 127581 148005 147309 172723 169673 158359 160123 103093 102748 331682 297248 845976 842535 237610 235729 315022 314388 378894 369709 377959 378848 382167 390101 355789 391508 859586 903921 615509 522030 340161 333947 387993 387718 400975 402224 398835 401219 439969 442383 765650 802338 41.25 67.7 2
13:59:43 2023-09-28 441610 442079 104751 100324 163848 171280 172800 172234 104214 104093 125938 126292 156029 156881 484833 523144 1270767 1247703 479124 500320 142762 127398 147629 149478 172861 170365 158141 159970 102879 102645 328073 297464 831139 844090 237408 235659 315058 315449 379038 369853 376062 378848 383312 391232 354967 390331 859586 904536 615509 522806 340402 335718 387993 387790 401128 404246 396592 401219 441953 442693 767827 802446 41.25 67.7 2
13:59:44 2023-09-28 447309 442111 104887 100328 163913 171435 173109 172131 101868 102391 122946 126063 156355 156961 486135 518062 1261457 1247741 479731 500284 144028 127398 148145 150323 173412 169673 158788 159460 103165 102651 333040 294927 850195 850485 237077 235694 311948 318428 378663 367561 376197 378812 385653 387674 351866 392135 855460 896304 616959 519709 341612 333324 391917 390093 397034 402856 396520 405142 441701 442030 773587 801272 41.25 67.7 2
13:59:45 2023-09-28 440989 441714 104965 100316 163882 171435 173231 172372 101746 104093 122898 125916 156528 156847 485557 526103 1276406 1250258 475223 500320 143653 127276 148109 150972 173653 171829 159185 159460 103165 102517 333279 294677 852568 846495 239544 235414 315286 317494 377648 369709 378496 380883 382561 387498 354857 390882 858941 905446 616959 522769 339293 335718 391328 387136 399844 401628 401169 404899 438352 440423 763339 800063 41.25 67.7 2
13:59:46 2023-09-28 445634 445925 102970 100783 163676 169335 172868 173248 101720 102671 125903 126473 155595 158167 487316 520042 1274133 1258399 480873 500700 143689 127364 147935 149373 173740 172070 158898 159936 103165 102613 327655 296049 838755 842498 237373 235988 312162 317603 378627 368669 376319 378776 385617 387674 353893 387443 857890 906610 612609 525108 341612 333758 391328 387754 400975 403677 396412 404863 441881 441822 770012 801198 41.25 67.7 2
13:59:47 2023-09-28 455570 444757 104896 100507 164339 171796 173007 172852 101709 104203 126114 126231 156637 157466 487316 526067 1268962 1240645 477694 502706 143685 127547 148453 150001 173481 170150 159084 160471 103308 102888 330961 297875 837546 851616 237338 234898 315280 315744 378821 368381 377293 378812 382709 388832 353639 393583 859512 892019 598334 518829 339439 335718 389949 387790 396889 402786 400036 402962 441917 439046 768919 804194 41.25 67.7 2
13:59:48 2023-09-28 460008 441786 104823 100782 163844 171867 172800 173300 101682 104270 126149 126681 156603 157830 487662 523036 1270767 1246416 478137 502875 143755 127608 148249 151358 173931 172418 159295 160225 103308 102748 331923 296203 836567 847973 237776 234898 314137 315744 378894 366973 378496 381064 383277 387710 351722 391785 859586 896645 625978 524327 339680 333830 390224 390644 396925 403677 398908 403284 445227 442030 764417 806964 41.25 67.7 2
13:59:49 2023-09-28 441115 441782 105143 100576 164867 171520 174026 173214 101989 102357 123267 126203 157120 157180 489047 524703 1268814 1256223 484518 502875 143689 127574 147970 149686 174209 170270 159405 160191 103308 102818 329704 295435 838616 848528 236274 236388 313623 317529 378930 369889 377424 377603 384427 387710 354676 387443 857890 901511 625978 519672 341612 333564 390775 387754 401542 403702 396448 404216 441904 442658 774796 801198 41.25 67.7 2
13:59:50 2023-09-28 449139 445901 104857 100811 164603 172022 173317 173438 104247 104343 126114 126823 158885 158086 488701 523072 1268997 1248192 478408 502875 143676 127820 149221 147614 174174 170629 159295 160447 103380 102888 331923 296196 839118 853155 239884 235414 314292 315636 378785 367382 378496 380847 383134 388656 351330 391748 860767 899836 625978 525480 340402 335646 390224 390956 396637 403677 400383 403497 444562 440355 765539 806819 41.25 67.7 2
13:59:51 2023-09-28 444064 447168 103332 100821 164442 169692 173453 173300 101784 104270 126149 126473 158995 158061 490438 523036 1270872 1250221 479946 502975 142959 128209 148007 147715 173378 172767 158426 160515 103165 103029 328751 297356 829040 847325 237006 234932 314065 315744 381182 369224 376319 378776 383277 389995 351794 387407 859549 902140 614059 524364 340402 333830 387957 390093 400975 403677 396556 401182 444562 441658 768361 805946 41.25 67.7 2
13:59:52 2023-09-28 448768 445906 105036 100639 164867 171626 173628 173162 101677 104203 126219 126264 159064 157575 486350 519482 1266261 1249970 480354 502975 144185 127581 148974 147715 174417 170150 159847 159868 103774 102748 328194 296607 849584 852897 236770 234932 314101 318276 377468 368633 376690 378668 384157 385911 351469 391843 857282 897582 618409 519636 340644 333794 391917 387790 396961 402821 396520 405474 441079 441718 772491 802446 41.25 67.7 2
13:59:53 2023-09-28 448175 445642 105075 100774 164867 171867 173940 173300 101709 104165 126166 126473 159286 158083 486652 521018 1259840 1249970 485293 501161 143888 127820 148315 147715 174487 172695 159473 160942 103452 102888 329480 295435 841770 852897 236640 234932 312162 318051 378966 367525 378496 378740 385352 387674 351227 390606 857890 897574 615341 521993 341612 332747 391604 390956 397034 402505 395818 405474 444562 442030 778731 805374 41.25 67.7 2
13:59:54 2023-09-28 461732 447278 105070 100778 164849 171987 173749 173593 101729 102357 123234 126445 156901 157620 489047 528711 1285514 1257119 478940 504622 144321 127785 148976 151498 174521 173038 159881 160447 103452 102748 329704 299301 841596 848454 236806 234174 315058 315744 376901 369853 377424 378776 380990 386521 353929 390887 861450 901474 616959 522769 339199 336193 390521 387100 400409 404815 400073 402999 439292 441813 764417 804194 41.25 67.7 2
13:59:55 2023-09-28 458755 445617 104891 100988 164594 172249 173317 174027 101685 104237 126078 126560 159286 158307 486652 523072 1280079 1259296 479804 503231 144155 127820 149483 151356 174922 172453 159507 160481 105122 102818 330359 295543 854805 845470 237575 234535 312197 317603 377792 369224 377156 381064 384427 385911 351830 387515 858905 908013 625978 525853 340402 332387 392195 387754 399280 403394 396520 405179 440899 442142 769458 802262 41.25 67.7 2
13:59:56 2023-09-28 448590 447940 105259 100850 165249 169564 174321 173300 101804 102141 126360 126177 159320 157585 489332 528811 1267160 1240962 484468 505374 143956 128243 148733 147817 174487 172802 159733 160994 105161 103029 328751 299642 839375 855318 237518 234898 315058 315672 379038 369781 376197 377338 381560 388832 351794 390919 859586 898632 623036 518096 339680 335718 387993 387790 399280 404620 396556 401182 441989 441777 774210 806964 41.25 67.7 2
13:59:57 2023-09-28 454926 447022 104891 100988 164862 172249 173749 174046 104286 104448 126184 126749 159064 158892 486652 525223 1279130 1263178 483913 505264 144385 128004 148974 148586 174939 173110 160136 160892 103740 103100 333040 298087 849762 848528 236806 234932 312233 318051 378641 369637 376319 378812 384462 386486 351542 390368 858297 907964 616959 525853 341127 333528 391917 387754 400409 403394 396448 404863 440049 440352 770012 802446 41.25 67.7 2
13:59:58 2023-09-28 454926 446938 105036 100955 165149 172214 173940 174304 101761 104343 122895 126715 159320 158634 490205 523000 1277313 1265014 486039 501814 144219 128243 149430 147817 174800 172767 159507 160737 105122 103384 330657 297825 843016 846702 236310 234967 311693 315816 378894 369224 376319 378740 384462 387062 351758 386754 857890 909284 618622 525853 342340 333288 391328 387754 400975 403677 395297 402991 441223 441777 772454 804802 41.25 67.7 2
13:59:59 2023-09-28 450832 449711 105681 100947 164897 172240 174182 173749 101856 102604 123570 126445 157339 158202 489369 530657 1274387 1247741 481132 506091 144255 128209 148976 147919 174521 170990 159915 161115 103596 103100 331923 297500 846663 857748 236310 233813 315058 315708 378966 368705 376762 378776 380990 387674 351758 391508 862097 895047 612482 519709 339199 333830 388029 387754 396889 404815 399472 401787 441259 439848 768585 805946 41.25 67.7 2
14:00:00 2023-09-28 448138 460191 104997 100988 165268 172316 173940 174027 101677 104232 123064 126715 159355 158745 490935 529158 1272750 1253893 481409 501850 143689 128455 148526 149127 173966 173152 159473 161285 105195 103170 331923 297428 836594 851690 236274 234208 313623 315744 381182 368345 376355 378776 382167 388868 350697 387026 862133 904805 623036 525853 339680 333830 387993 390964 400409 403677 396520 402136 441593 444639 768386 808204 41.25 67.7 2
14:00:01 2023-09-28 459158 447810 105371 101059 165523 168436 174321 173853 101767 104237 123064 126681 159390 158282 490826 523036 1270767 1252074 483258 505365 144519 127854 149498 147817 175359 172767 160349 160771 105229 102959 329414 295543 847686 856531 236074 235122 312233 318051 377756 367561 375632 378171 386481 385302 350661 389744 857890 897546 625978 522536 340161 333053 392195 387826 396925 402505 399408 404863 441917 440750 773624 805374 41.25 67.7 2
14:00:02 2023-09-28 446799 449415 105138 100980 165422 172214 174339 173992 101746 102604 123064 126715 159501 158342 490971 532013 1281933 1255715 477580 506772 145331 128428 149497 150526 175219 168391 160392 161183 103740 103311 332885 299074 858234 850941 236074 234011 315058 315708 378360 369745 377886 378704 380421 385911 351866 390683 864654 906610 624507 523584 338719 335718 388029 386519 399844 404246 399472 401219 438912 442147 765576 805946 41.25 67.7 2
14:00:03 2023-09-28 450450 450381 105113 101293 164897 168671 173905 174861 101792 104482 126200 127134 159390 158962 490971 526103 1281933 1265014 484602 504081 144624 128277 149902 148719 175516 172923 160238 161028 105229 103029 333517 297356 847868 848009 236310 234174 312197 317603 377792 369520 376319 378885 383312 385337 351227 387371 859586 909247 624507 527349 340402 331956 391641 387754 399280 402508 396448 404252 439041 442138 769068 804802 41.25 67.7 2
14:00:04 2023-09-28 452039 448340 105356 100980 165732 172249 174495 174182 101995 102391 123400 126445 155922 158202 492251 531905 1274387 1247741 487373 504720 144355 128455 149289 148991 175079 169457 160518 161339 105341 103241 335156 301024 841816 860187 236016 234174 315058 315449 379002 369224 376197 377315 380990 387674 351191 390294 862097 898209 624507 518902 339680 335718 388029 387862 397034 404360 396556 400543 441917 442030 774210 805678 41.25 67.7 2
14:00:05 2023-09-28 454985 449357 104997 101157 165307 172457 173940 174426 101709 104232 123064 127338 159424 158892 492086 529627 1276406 1250378 480354 504864 144389 128579 149533 149024 175394 169710 160204 161251 105229 103100 336495 299678 850609 858338 236274 233453 314065 315708 379002 367561 378311 378848 380954 386521 350414 390331 862133 897009 627449 522806 339199 333830 388029 387754 396299 403394 396592 401815 440207 440328 768696 806745 41.25 67.7 2
14:00:06 2023-09-28 448182 449592 105474 100787 165815 167432 175158 173697 101798 104059 123182 126473 159904 157445 493792 528032 1272713 1259296 488331 504756 144624 128455 149498 149094 175236 173030 160382 161285 105229 103241 330477 299256 848643 854106 236847 234535 312825 315744 377792 369889 378496 376470 382131 385407 351866 387479 858941 906728 611053 519672 340299 333794 390224 385940 399280 403455 396412 402136 436508 442210 779285 804802 41.25 67.7 2
14:00:07 2023-09-28 450413 450868 105211 101018 165697 168216 174495 174426 101709 104415 123391 126749 159646 158927 493553 528882 1276406 1258399 484358 507529 144151 128854 148974 150089 174695 170031 160392 161992 103740 103525 336615 300623 836591 854712 236074 234011 313623 315744 381539 368972 376319 378740 381828 388832 349639 389297 862133 905446 621565 525853 339680 333830 387993 390644 400409 403394 396448 401182 441665 440352 771960 808241 41.25 67.7 2
14:00:08 2023-09-28 448883 450732 105250 101120 165993 172320 174530 174373 101900 104198 123234 126715 159646 158670 494675 535168 1278265 1257504 484737 504936 144487 128579 148939 149230 175516 169492 160460 161543 105263 103241 331923 301445 846278 852897 235545 233813 314615 314712 379002 369623 376889 378171 379817 387097 351830 386754 864004 906683 625978 524364 339439 335718 387957 387136 399844 403677 396520 399941 436549 442102 769533 807093 41.25 67.7 2
14:00:09 2023-09-28 450899 449676 105211 101022 165963 172043 174530 174304 101836 102391 123400 126897 159988 159006 495229 528301 1266076 1256223 487963 504490 144219 128579 149848 149163 175394 169962 160803 161984 105229 103311 333848 299933 848522 857748 237518 233976 312375 315816 379002 367525 377424 377603 384199 386521 349076 387407 857084 899197 616959 522806 341369 332513 390775 390093 396961 403677 396926 403321 441989 439117 779285 807093 41.25 67.7 2
14:00:10 2023-09-28 450827 450345 105424 100811 166532 171937 175648 173750 101830 103915 123315 126298 159821 157900 494712 532121 1267160 1249080 490964 507865 144289 128702 149254 149230 175394 170065 160441 161611 105156 103382 334185 301987 840131 857052 236579 234535 313147 314748 379038 368669 377424 378408 381025 387674 349603 387335 860840 899522 624507 519269 340644 333830 387993 387862 397034 403760 396926 400607 441665 441083 780245 809392 41.25 67.7 2
14:00:11 2023-09-28 452039 461157 105221 101336 165553 171525 174391 174843 104180 104482 126200 127466 159535 159714 494732 528119 1282007 1268621 486838 507529 144892 128702 149743 149127 175639 169560 160527 161431 105297 103311 334810 297500 850751 852293 235910 233453 311724 317312 377792 369260 375749 378812 383008 385067 349916 385052 859586 909081 624507 527349 340644 333528 391051 387754 399280 401343 395225 403035 440337 442138 771360 804802 41.25 67.7 2
14:00:12 2023-09-28 456215 451125 105245 101022 166033 172114 175053 174304 104319 104165 123234 126749 159716 158781 495449 526848 1276406 1265014 486629 504936 144792 128702 149743 149263 175639 169594 160494 161577 105263 103939 333848 300848 849256 852897 236179 234174 311474 315744 378966 369889 375786 375905 382131 385372 351227 387458 861442 911809 623036 522253 341464 333144 390152 387574 401542 404779 396926 403527 439292 440352 778731 805813 41.25 67.7 2
14:00:13 2023-09-28 457508 451093 105373 101261 165732 168788 174530 174478 104281 104198 123164 127134 159716 158927 495062 532085 1278221 1251184 482503 507829 144758 128702 149743 149263 175639 169594 160527 161577 105297 103382 336735 301134 845494 857125 235910 233093 313147 315708 378966 367008 377424 378848 380421 385911 348550 387479 864654 899197 618409 525480 339439 333830 388029 387826 396331 403110 396556 401219 440279 438679 768622 806856 41.25 67.7 2
14:00:14 2023-09-28 450156 451125 105429 101014 166407 172199 175648 174338 101957 102286 123637 126513 155819 158605 496548 530301 1276258 1262890 491075 507829 144858 128737 149952 149263 175885 170031 160784 161577 103919 103311 336856 301097 855665 857748 236513 233487 312233 315708 377792 369889 377959 376470 381560 385372 351758 387371 859586 905848 618409 521800 340161 333794 390224 385397 397034 402821 395261 401219 436508 442030 779285 805946 41.25 67.7 2
14:00:15 2023-09-28 457237 451120 105215 101014 165998 168254 174931 174617 101677 104093 123182 126715 159750 159183 495449 525775 1272787 1257504 487602 507598 144926 128490 149743 149230 175885 169560 160784 161842 105297 103311 333159 297464 851488 859627 236847 233093 311251 317603 377490 366973 377424 376506 382131 385760 347536 387371 857084 898887 616959 522769 339680 331776 391328 387826 396889 403677 396816 403350 440207 439153 778067 807019 41.25 67.7 2
14:00:16 2023-09-28 452062 453666 105400 101196 165850 168720 175193 174983 101824 104126 123197 126782 157779 159702 496504 536754 1287480 1259517 484947 507611 145331 128490 149726 148553 176131 172944 161041 161543 105477 103241 333636 300885 851806 854106 236680 231984 313623 315744 377224 369781 376355 378776 378685 383086 350697 385902 864041 909284 623036 523621 337762 333541 390224 386519 397034 403394 396556 401182 439170 440786 765613 805946 41.25 67.7 2
14:00:17 2023-09-28 449492 453713 105211 101331 165980 168822 175088 175354 104214 104304 123064 127167 159750 158645 496856 527803 1280079 1266938 490415 504972 144892 128910 149743 149296 175885 169560 161007 161611 105443 103525 336495 301097 851336 854106 236680 233453 311215 315744 378360 368669 374085 376506 382167 384764 349358 386835 862091 913178 618622 526974 340423 332639 390739 387538 400939 402931 396534 401182 438352 442030 774759 807019 41.25 67.7 2
14:00:18 2023-09-28 467838 453704 105593 101364 165963 168822 175053 175298 101740 104237 123282 127012 159938 158927 496856 535168 1279130 1254785 484285 508978 144858 128702 150057 149263 175885 170065 160494 162060 105409 103493 340137 301987 856275 858946 237518 232019 311841 315155 378627 366421 377156 378740 379782 385302 347465 387335 863356 898558 615509 525853 339199 333794 388029 387790 395665 402508 396484 400862 438969 438679 768659 806819 41.25 67.7 2
14:00:19 2023-09-28 452149 451052 105390 101162 166523 168186 175367 174304 101989 102357 123889 126479 156167 158716 497995 531833 1278073 1262853 491387 508546 144824 128702 149952 149296 176201 170469 161007 162026 104209 103382 336254 300733 854021 857052 236179 233418 312162 315413 377189 369853 377959 375869 380954 384157 350697 387026 859586 906728 592775 521057 339680 333758 388029 385397 396961 402821 394947 400862 435896 440714 779285 804802 41.25 67.7 2
14:00:20 2023-09-28 458673 454358 105313 101153 165998 168520 175490 174983 101740 104059 123315 126749 159973 159234 495557 528811 1269071 1258399 491570 510620 144758 128916 149743 149776 175639 170606 160527 162459 105370 103557 336128 300842 845828 860844 236513 233453 310273 315672 379002 366457 376355 376434 383049 385946 346942 385866 858297 897546 624507 522806 340644 331740 388029 387862 396925 403677 396106 400891 441629 439153 781505 809355 41.25 67.7 2
14:00:21 2023-09-28 455447 454928 105620 101303 166353 169105 175158 175105 101900 104165 123282 127134 159973 159267 498267 532049 1290881 1265014 484518 510131 145057 128668 149995 149263 176377 170099 161075 161577 105511 103311 332683 300138 854187 856531 237350 231984 312197 315744 377527 368669 376319 378812 380385 385760 349076 385908 862133 907928 623036 527349 338719 333288 390775 386519 396961 401307 396484 401787 436651 439440 768324 805946 41.25 67.7 2
14:00:22 2023-09-28 451052 454996 105211 101157 166407 168520 175333 174617 101714 104093 123367 127134 159973 159408 495594 532049 1278221 1265014 490876 510131 144892 128702 149743 149296 176131 170099 160750 161948 105443 103382 333848 301737 851692 857052 234851 233059 311688 315383 377792 369853 376319 375306 380385 384192 352807 385939 862704 913178 621565 523437 340644 333095 387849 387538 400300 404138 396364 400506 441113 442030 779285 806260 41.25 67.7 2
14:00:23 2023-09-28 459646 454996 105177 101160 165998 169222 174948 175403 104247 104343 123097 127167 159973 159814 497561 535924 1280079 1257504 485768 510167 144892 128668 149952 149296 176131 170335 160784 161948 105370 103557 336128 301987 860675 857600 236680 232019 312162 315191 378930 366421 374916 377603 378720 385302 346420 387367 863968 905446 629290 527349 338719 333288 388029 390056 396565 401307 395261 399977 441917 439297 770012 810442 41.25 67.7 2
14:00:24 2023-09-28 457508 454996 105395 101153 166523 168487 175367 174861 101931 102286 123619 126614 155993 158786 498267 531941 1279019 1261953 490341 510131 145634 128455 152694 148719 176624 168741 161556 161543 105511 103947 333848 300344 858856 860808 236179 232053 312882 315672 375529 367561 377424 375869 379817 384677 348550 386754 859586 904805 619859 521218 339533 333288 390775 386212 395701 403677 394078 403239 436273 438099 777625 805946 41.25 67.7 2
14:00:25 2023-09-28 456582 454996 105390 101231 166648 168671 175613 175140 101677 104093 123367 126749 158290 159408 495400 536192 1270767 1251147 489455 510926 144858 129005 149743 149742 175885 170488 160750 162095 104064 103622 331923 303703 846261 863287 234851 232053 312891 313279 378930 367597 377156 374181 378120 385337 347465 386137 862097 899910 624507 521057 338719 333830 387648 387718 396889 404635 397944 400798 441739 438938 774685 810545 41.25 67.7 2
14:00:26 2023-09-28 452976 456020 105513 101167 166357 168988 175455 175420 104324 102458 123282 127167 155993 159667 495630 532013 1278021 1270120 492229 510926 144688 128916 149426 149609 176131 170370 161041 162060 105477 103454 330703 301658 849357 857139 234851 233059 311215 314933 377792 369817 375181 374217 380687 384157 349603 386544 859586 909320 616959 522030 339680 332747 388029 385361 399280 404246 395802 399941 436003 440009 780394 805946 41.25 67.7 2
14:00:27 2023-09-28 465080 455640 105424 101022 166795 168788 175929 174652 101824 104093 123382 126715 158220 158927 495666 531192 1278221 1257692 490415 510131 145090 128490 150181 149263 176624 169594 161556 161577 105618 103311 333251 299388 858748 862065 234851 232019 311688 315708 376057 366973 376889 375905 379853 384355 349815 389186 864006 905299 619859 521072 339403 332279 390703 385218 395521 403570 396926 401146 434837 436477 779062 807019 41.25 67.7 2
14:00:28 2023-09-28 450868 456179 105317 101257 166523 169214 175402 175175 104247 104093 123282 127134 160008 159667 495666 539018 1285653 1263178 488059 512011 144688 128916 149635 149330 176377 170488 161264 162095 105409 103557 333848 302623 851067 857139 234851 232019 313147 312445 377526 369520 374916 376434 379033 383086 349076 386544 864654 910444 625978 525108 337762 333830 387921 385361 396997 402508 395854 396425 435151 440714 768919 806856 41.25 67.7 2
14:00:29 2023-09-28 456560 455644 105317 101014 166033 169188 175648 175175 101836 102391 123519 126998 156373 159561 498397 538963 1272538 1257119 494506 511649 144487 129129 149287 149815 176131 171319 160494 162580 105297 104146 333806 303262 843311 862065 234851 233255 310273 313756 379002 366973 375749 373883 379853 385911 346420 387092 860840 898887 625978 522030 340570 332513 387648 387754 396574 403677 394645 396461 439328 436513 779399 808037 41.25 67.7 2
14:00:30 2023-09-28 457200 453821 105211 101248 166532 169056 175368 175175 104252 104093 123349 126782 160042 159444 498311 537513 1281024 1257504 487565 512373 144926 129040 149952 149742 176131 170641 161041 162095 104209 103622 333848 302843 849970 860844 236179 236447 311688 314454 377792 365322 374916 377639 378685 384157 345343 386544 864654 902140 621565 525632 337762 332783 387993 387790 395701 400388 397662 401406 439753 436656 769938 811122 41.25 67.7 2
14:00:31 2023-09-28 465351 457312 105547 101167 166624 168754 175648 175018 101709 102458 123500 126897 156614 158927 495702 532013 1280756 1262890 490146 510926 144961 128702 150162 149609 179024 170335 161590 161577 105511 103311 334470 300175 859339 862065 234851 231950 310308 315708 375493 366421 376355 375306 379817 383526 346420 385866 857084 901503 623036 522399 338719 331274 390224 387136 395387 403110 396364 401219 437915 439284 777073 807093 41.25 67.7 2
14:00:32 2023-09-28 457767 453857 105492 100980 166647 172199 175929 174582 101709 103882 123434 126715 158909 158927 498578 539397 1277948 1252074 489024 512373 144688 129164 149461 149742 176131 170641 161041 162354 105443 103622 336379 303231 853543 864511 234851 233197 312891 313499 378700 367525 376889 375306 379033 386704 349567 387186 865237 902400 623036 519563 338646 333613 386614 387538 396709 404246 396645 396389 437987 436477 777502 808000 41.25 67.7 2
14:00:33 2023-09-28 454525 454561 105245 101261 165754 169290 175683 175455 104247 104093 123182 127167 160042 159926 498542 532121 1282007 1269679 494659 512373 144989 128916 149426 149776 176254 170606 161264 162354 105443 103590 337100 302159 855880 857089 234851 232019 310744 314712 377224 369224 373748 373883 378755 385489 347501 384214 858941 911809 621565 522843 339680 331776 388029 385976 397034 403110 394645 399376 435151 440750 779285 806260 41.25 67.7 2
14:00:34 2023-09-28 467688 454526 105627 101018 166799 168822 175683 175210 101677 104021 123400 126782 156407 159337 498542 532013 1278221 1261383 490146 512373 144961 128737 150057 149296 176377 170335 161298 162095 105477 103311 336254 300557 857951 864364 234742 233361 309626 315564 376479 365728 375566 375426 382796 385218 345343 387092 857084 899836 624507 523955 339199 330737 388029 387718 396617 401904 395522 400579 437737 436798 779025 807093 41.25 67.7 2
14:00:35 2023-09-28 455562 456686 105317 101195 166562 169085 175648 175210 104137 104093 123197 126749 160112 159702 495472 536754 1291227 1266816 487565 512373 145397 128737 150162 149296 178899 170370 161332 162095 105584 103311 335773 301134 858151 857125 236179 232706 310273 314712 375493 367597 374916 377603 378685 383562 346942 385996 862133 907964 623036 527987 337762 331776 388029 385361 395449 400388 396484 400324 437929 437956 769975 807056 41.25 67.7 2
14:00:36 2023-09-28 459305 457312 105620 100989 166892 168637 176210 174652 101677 102140 123467 126614 156514 158892 500025 539433 1281669 1253426 489024 512373 144926 129129 150673 150089 176131 170641 161007 162467 105297 103382 336128 303556 846853 865738 234851 233034 312197 312767 377792 367008 376355 374217 379033 385760 346420 385052 862133 892461 621309 519709 337249 333794 386794 386519 394204 403394 394947 396425 436687 435289 774246 806893 41.25 67.7 2
14:00:37 2023-09-28 455910 455916 105240 101331 166532 169207 175683 175736 101784 104131 123282 127167 160077 159926 499319 540991 1285380 1265014 489419 510023 144726 129040 151043 149675 176131 170641 161041 162501 105263 103731 337471 305506 849011 857089 234851 233034 311724 311818 378664 368705 373447 375306 378997 386740 349815 384231 867704 907977 621565 525853 338370 332099 385420 386956 396817 400954 396083 396353 437951 438572 773792 806893 41.25 67.7 2
14:00:38 2023-09-28 464882 455916 105278 101022 166958 169525 175718 175490 104281 104021 123349 126782 160146 159702 500061 532121 1271811 1261346 495748 512373 144792 129129 149743 149983 176131 171065 161041 162648 105404 103525 337100 303703 846704 863899 234851 232019 309298 313756 378663 366164 374614 373919 378755 383889 344859 386270 859586 898662 623036 524364 339680 330773 386794 387754 395701 401343 393419 396461 439256 436171 781131 809243 41.25 67.7 2
14:00:39 2023-09-28 461282 455876 105249 101018 166799 168788 176087 174931 104247 102000 123434 126918 160181 159444 499319 539433 1281024 1254890 489024 510813 144926 128702 149952 149709 176501 171031 161041 162467 105409 103590 337471 304239 854496 866894 234815 232670 311546 312624 377045 366794 375842 375690 378817 385489 345863 387642 864617 898025 618409 521181 336663 332783 387339 386212 394109 402190 396926 396389 436615 435254 772491 806856 41.25 67.7 2
14:00:40 2023-09-28 463850 455872 105390 100980 166760 168788 176197 174617 101752 102000 123315 126715 160335 158962 501032 536754 1280042 1268621 494506 513099 146009 128702 150387 149567 176501 170606 161264 162467 105516 103557 337100 303346 865615 860844 234190 233361 312218 313015 376622 368669 374048 373585 378650 383205 347465 385303 859549 901474 614059 520813 339169 331704 387921 383058 396601 403107 394315 400833 436348 437705 781505 807019 41.25 67.7 2
14:00:41 2023-09-28 457491 457084 105513 101233 166322 169324 175578 175455 104180 104059 123391 127086 158360 159891 499989 540991 1281970 1266109 489382 513826 144688 129129 149391 149983 176223 171065 161007 162614 105443 103899 334185 305104 844229 857089 234851 232706 311180 311783 378360 368633 372883 375006 378997 386303 346420 383869 866469 907928 621565 525480 337762 333523 385599 387042 396925 401236 395802 396002 434453 439059 772094 806248 41.25 67.7 2
14:00:42 2023-09-28 457970 460182 105065 101331 165989 169854 175088 175981 104214 102248 123282 127134 160077 159856 500025 532157 1288372 1274313 492861 510741 145262 128702 150162 149742 176624 170606 161264 162095 105443 103557 339894 303089 854461 857089 234851 233034 309263 313756 376057 366973 372321 375306 382146 384355 348824 385046 864006 911883 619859 528850 338600 330558 387596 385182 396223 398813 395802 399941 434017 439613 771546 807093 41.25 67.7 2
14:00:43 2023-09-28 461295 456558 105317 101239 166432 169173 176175 175175 104247 102000 123400 126715 156896 159408 501159 540574 1281933 1255715 489024 511532 144892 129095 150057 149742 176377 170675 161410 162580 105443 103590 340137 303703 851219 864511 234634 232053 310273 312767 376658 364994 375181 376434 378997 384677 344306 386818 864654 897546 614966 525480 337212 332279 387339 386519 393266 399440 396926 396389 436508 435126 770012 806893 41.25 67.7 2
14:00:44 2023-09-28 456316 457263 105245 101194 166532 169090 175648 175455 104209 104059 123267 127134 160181 159926 500805 541063 1291116 1265014 488677 510777 145363 128916 150162 149742 176624 170641 161556 162320 105477 104035 337100 304529 859300 861874 234779 232471 312019 312624 375350 367935 373565 375127 378356 383491 346420 384214 865881 913178 620829 525108 336425 333288 387612 386767 397953 401272 395225 396353 436766 439655 768919 806856 41.25 67.7 2
14:00:45 2023-09-28 463571 457267 105283 101162 166795 168788 176210 175455 104180 104059 123367 126749 160300 159702 500768 541027 1272750 1254822 492375 511892 144620 129129 150268 149642 176377 170912 161264 162614 105409 103654 339434 305506 847950 866967 234154 232706 310931 311783 377224 366386 375181 372990 378428 385218 344824 385923 862097 898558 614059 519672 337201 333288 385599 386268 394857 402824 396106 398683 438932 435865 776337 810545 41.25 67.7 2
14:00:46 2023-09-28 456061 459552 105435 101158 166492 168784 175683 175736 104291 104059 123714 127134 160223 159926 501513 537513 1286430 1270345 496056 511892 144688 129129 149671 149742 176788 170675 161298 162467 105516 103525 337100 303519 852471 862065 234154 233034 309298 313243 376622 368705 373711 372990 379033 384371 346420 383055 859497 909284 621565 521255 338719 331202 387921 384172 396925 403074 394292 396425 436149 438751 780208 806519 41.25 67.7 2
14:00:47 2023-09-28 461226 457267 105322 101153 166912 168822 176245 175210 104214 101859 123877 126715 156929 159444 501159 535960 1280079 1261383 491990 510777 144989 128702 149915 149296 176624 170606 161590 162060 105657 103311 334470 300733 865669 865738 234190 232543 308398 314676 374368 367603 374879 377069 380996 382060 346746 386397 861303 902705 616959 521035 337580 332249 387849 386971 393302 401307 394645 398740 436444 435258 779011 807093 41.25 67.7 2
14:00:48 2023-09-28 457272 458624 105591 101095 166532 169474 175648 175613 104180 103987 123197 127134 156581 159926 501586 541135 1291153 1265914 489024 515174 145090 129040 149915 149709 176624 170675 161556 162354 105477 103590 327655 304418 852909 859590 234190 232228 311215 311818 374404 367561 372883 374146 376403 383491 346384 383055 864654 909284 625978 525209 335641 333288 386758 383058 395665 400673 396470 396317 436149 436798 768919 807093 41.25 67.7 2
14:00:49 2023-09-28 465171 459809 105215 101018 166494 169320 175648 175736 104180 104059 123234 127134 160077 159926 501550 537893 1282007 1270656 496759 511928 144926 129005 150162 149742 176624 170675 161298 162354 104247 103938 337100 304024 856082 861308 232830 233034 309192 312588 375878 367935 372702 372432 379033 383526 346420 382441 862166 909247 616600 521218 338479 330701 387051 384065 396925 400951 393419 396353 435534 438099 778810 806519 41.25 67.7 2
14:00:50 2023-09-28 461208 458664 105245 101261 165649 169324 175297 175736 104147 104021 123064 127344 160077 160151 501550 540991 1285380 1265014 490146 512288 144355 129129 149217 150016 176008 171184 160861 163022 105263 104068 337471 306084 845163 860844 234190 232053 310419 310873 378700 366973 371796 373883 379033 385760 344789 382443 865881 907371 620094 525853 337726 331740 386316 385960 396637 399791 394352 397676 438622 437956 773857 809968 41.25 67.7 2
14:00:52 2023-09-28 463524 458691 105439 101124 166562 168822 175964 175490 101709 102286 123315 126715 160181 159384 501586 536085 1272750 1260413 497501 510813 144658 129164 149743 149983 176131 170947 161041 162648 105443 103654 337100 304566 853186 865738 233989 233034 308363 313600 377792 365322 373447 371945 379033 385218 345876 383905 857084 904813 621565 522806 338719 329239 387648 387136 393927 400990 392235 396425 436687 433928 780540 808056 41.25 67.7 2
14:00:53 2023-09-28 462644 457970 105670 100980 166756 168822 176245 175175 104214 101859 123637 126715 156647 159444 501586 541027 1281970 1257504 489024 512288 144688 128737 149635 149776 176483 170675 161410 162388 105297 103557 337100 303987 854377 865738 234851 231403 309803 311818 375793 363900 373192 377872 378140 383241 345378 385230 863857 898484 612791 522586 335496 331597 385455 385326 392092 400111 395802 398413 437856 433427 769790 805714 41.25 67.7 2
14:00:54 2023-09-28 457285 458116 105698 101014 167028 168784 176492 175175 104252 101859 123230 126715 160258 158998 503560 537809 1281933 1265014 494542 512288 145090 128737 149915 149742 179185 170606 161556 162501 105743 103622 336379 303987 871748 863899 233424 232053 309298 311854 373808 367267 374085 372728 379033 381203 345379 385067 860803 903884 625978 521800 337212 330737 387648 382718 393026 401307 394013 396317 433048 434176 779285 805946 41.25 67.7 2
14:00:55 2023-09-28 459845 459346 105211 101162 166799 169207 176087 175613 104180 103987 123197 126749 160181 159936 504581 541099 1272750 1257692 497891 513648 144892 129164 149952 150016 176377 171065 161298 163025 104174 104243 337471 306955 847686 866967 232554 232507 309626 311167 376515 365144 372738 374144 378767 384677 345876 382763 861450 899485 621565 521255 338719 329488 387175 385397 393927 401272 391608 395166 435896 435126 779399 806893 41.25 67.7 2
14:00:56 2023-09-28 460743 460066 105035 101369 165719 169896 174808 176263 103970 104165 123149 127588 160189 163196 503081 537893 1289014 1276128 495280 512324 145158 128950 149890 149742 179024 171184 161556 162354 105511 103525 338072 303703 857314 860844 233989 232053 308327 312767 375793 365358 369560 373061 379033 382380 343343 381022 860803 913258 621826 527349 338479 329471 387668 387316 396601 398600 392126 396317 436729 437755 774648 808779 41.25 67.7 2
14:00:57 2023-09-28 457582 459444 105351 100980 167024 170481 176492 174861 104286 101859 123382 126715 157179 159444 503117 541000 1283612 1268307 495170 512938 145733 128600 150794 149675 177368 170572 161971 162217 105589 103557 337100 304134 861498 866967 233245 232053 308398 312481 373248 366135 373793 372728 378997 380900 347237 383055 859586 901474 624507 520813 337487 330652 386758 382485 394517 401307 392271 396038 432723 435467 778847 805946 41.25 67.7 2
14:00:58 2023-09-28 458179 460026 105211 101295 166416 169207 175648 175736 104147 104059 123149 127195 160077 159926 503081 545845 1285653 1265014 492338 513842 144926 129040 150925 149849 176377 171012 161298 163582 105336 103654 336490 306737 849624 862022 233460 231890 309803 310838 376658 367267 371506 376268 376969 384427 346855 381108 864470 908388 618622 527349 337030 330558 384373 385940 396016 398569 394329 397958 436651 436762 770231 810396 41.25 67.7 2
14:00:59 2023-09-28 463936 459890 105232 101014 166791 169358 176122 176003 104180 104059 123230 126782 157104 159926 503830 537245 1274573 1264114 496612 513480 144961 129164 150057 149776 176377 171065 161298 162614 105477 104179 338072 304134 851573 866241 233460 232053 307396 312767 376057 363936 372883 373026 379033 382917 344901 383905 857121 900010 621565 522806 336736 328742 387993 385090 392127 399795 393419 396425 435015 433533 778178 804538 41.25 67.7 2
14:01:00 2023-09-28 461554 460071 105245 101257 167024 168822 176087 175736 104180 102000 123197 127134 156713 159926 505778 544233 1275500 1257504 496796 513914 144892 129164 149952 149983 176377 171184 161332 162929 104427 104243 335156 307174 854026 869433 232554 231982 310095 310695 376479 365179 373147 373616 376725 383526 345632 382873 862779 900193 629290 519745 337762 330951 384302 385397 393338 401272 391644 396867 435320 434212 779399 808074 41.25 67.7 2
14:01:01 2023-09-28 459809 462519 104997 101360 166033 169627 175525 176263 103898 102391 123064 127499 160146 163232 503437 535815 1287309 1276128 497464 513118 145262 129040 150162 149575 179060 170947 161590 162648 105477 103454 338072 304134 858190 861454 233460 232053 307861 312548 374404 365095 369560 371945 379033 381808 346547 380715 861863 911286 629290 525627 337726 329452 387668 386493 396336 398113 392958 396317 436384 436221 774408 807019 41.25 67.7 2
14:01:02 2023-09-28 459323 459917 105390 100951 166912 168784 176492 175140 101607 101859 123315 126681 156929 159667 504581 542481 1284488 1270120 495872 513697 145227 128957 150355 149916 176624 170809 161420 162580 105555 103557 337100 304566 859909 866820 232661 231692 308327 311528 373212 366314 372883 374144 377859 380598 344306 383019 859549 905446 624507 519672 336663 329738 386142 381842 392163 400673 392235 395723 433165 433179 779285 806519 41.25 67.7 2
14:01:03 2023-09-28 459979 460107 105177 101168 166532 169324 175929 175455 104080 101859 123149 127134 156548 159926 503044 546616 1288396 1265014 491606 513842 144726 129005 150268 149809 176624 170675 161264 162614 105409 103453 339434 306375 866321 862065 233060 231367 311385 311827 374368 366722 369380 375131 375802 382202 346855 378357 865697 910328 618622 525706 336244 331292 383223 383633 395387 398534 393127 396401 436149 436043 771906 806870 41.25 67.7 2
14:01:04 2023-09-28 464087 459953 105211 100881 166492 168822 175683 175722 104113 101859 123282 126715 156680 159926 504581 539168 1272713 1261309 499661 513806 144724 129062 149707 150016 176131 171219 161041 162648 105336 103964 339434 306301 847358 866353 232335 232053 307861 310838 376322 364191 369632 372825 378089 383491 342925 381865 857084 899947 620094 523955 337726 328440 385292 385361 392127 398849 389843 395094 435320 432577 780540 806819 41.25 67.7 2
14:01:05 2023-09-28 462866 460066 105211 100885 166791 168788 176210 175420 104257 101578 123400 126594 157179 159408 504347 545038 1281933 1255715 489419 513842 144858 129005 149952 149742 176624 170912 161722 162781 104500 103835 339434 305432 854068 869433 233281 230471 309157 311167 374226 366044 373411 374146 376690 382041 344574 383884 863968 898669 625978 519672 336194 331453 384715 384208 390957 400076 394645 396830 436371 431354 773624 806856 41.25 67.7 2
14:01:06 2023-09-28 457508 459913 105288 100980 166998 168788 176210 175455 104113 102106 123367 126749 157179 159702 505691 539397 1284414 1268621 496759 513878 145774 129129 150268 150056 176624 171031 161522 162614 105409 103525 337100 304640 855330 864511 231973 231728 307861 311274 373248 366421 372584 373616 377557 381167 344271 382135 858941 905446 643214 520444 336663 329488 387725 384781 395774 400495 392053 397958 432759 434948 781468 806371 41.25 67.7 2
14:01:07 2023-09-28 466445 462519 105211 100988 166799 168822 176245 175490 101569 101859 123197 126749 157212 159926 505002 538853 1277746 1265595 498060 513661 144688 128957 150040 150156 176624 171353 161410 162987 105443 103590 333251 304418 855640 868659 232661 232053 308706 311528 376057 366008 371759 374144 379033 382881 342888 381828 857084 901228 621565 522806 337176 327715 387648 385361 392092 398884 391055 396353 434639 431609 780949 806248 41.25 67.7 2
14:01:08 2023-09-28 459584 459670 105177 100984 166532 169207 175929 175736 104152 101859 123197 126749 156647 159926 504187 540229 1294899 1268777 486593 513842 145090 128702 149986 149296 179060 170641 161624 162467 105623 103382 339044 302623 863514 862065 233460 230254 309629 313378 373212 367603 371469 376802 377536 379888 345767 380570 861987 912997 621565 524180 333465 330701 386142 382414 393302 398534 394498 396281 432939 433730 768919 809422 41.25 67.7 2
14:01:09 2023-09-28 463668 460138 105202 100980 166523 169207 176210 175722 104080 101859 123197 126749 156647 159926 505691 547122 1272750 1257692 498244 513914 144620 129068 150268 149776 176377 171065 161298 162648 105409 103654 337100 307248 848969 868732 231216 231403 308398 311047 376057 364191 369632 372825 376654 382917 345364 381289 859586 904453 626305 521218 337726 329204 383295 385055 392163 398884 389807 396548 435320 433497 779399 806893 41.25 67.7 2
14:01:10 2023-09-28 464921 460170 105211 100984 167028 169207 176210 175736 104147 101859 123367 126681 157179 159479 506496 545845 1285653 1258399 490529 513914 146103 129040 150268 150016 176624 171047 161868 162894 104573 104145 339434 306158 856440 869433 233245 230077 308257 311132 374226 363100 372883 373585 375560 381167 342780 383451 864617 898992 627449 519672 333573 330773 384373 384172 390957 400673 394608 396830 436149 439474 774796 806856 41.25 67.7 2
14:01:11 2023-09-28 458814 463823 105283 101014 166764 169090 176245 175736 104113 102006 123197 126749 156929 159926 505691 540991 1283498 1266938 498244 513878 144926 128737 150162 149575 179024 170947 161556 162648 105443 103525 340415 305215 859069 865738 231576 231007 307396 310838 374333 366709 369632 372825 376725 380598 345876 378357 859279 909284 627798 522399 337195 329186 387175 385399 395413 399302 390285 397676 432867 437075 780320 806982 41.25 67.7 2
14:01:12 2023-09-28 465017 462519 105211 100881 166795 168817 176210 175455 101474 101578 123197 126715 160285 159555 505792 539271 1283574 1266498 494783 513697 145227 128744 150250 149675 176624 171081 161556 162320 105443 103241 340016 302660 861106 868695 231937 230648 306502 311854 375818 366044 371759 374144 377859 378896 342852 382405 857084 902851 629290 521218 335641 329702 386794 382414 390921 398884 392198 396317 432939 439676 778731 807093 41.25 67.7 2
14:01:13 2023-09-28 460881 459742 105069 101018 166532 169358 176087 175578 104042 101859 123267 126749 156680 159926 506050 547390 1291190 1267718 489455 513950 145976 128702 150268 149130 179024 170675 161590 162648 105409 103557 340415 306371 869713 862065 232009 229932 309334 311827 376084 366171 369380 374564 374186 380456 346329 378357 865734 910328 627798 524960 335496 331202 382650 382414 394481 397662 391943 395352 432976 434821 769686 806833 41.25 67.7 2
14:01:14 2023-09-28 462752 463173 103548 100963 166241 169525 175543 175876 101667 101791 123367 127168 157146 160044 504581 537809 1293979 1274854 493877 513878 145976 128737 150268 149642 179060 171407 161590 162354 105443 103525 339044 304208 859268 861794 232697 230254 308706 311818 373212 364191 371899 373026 377823 378932 342925 378465 862097 906379 629290 525853 333645 329204 386450 382450 393038 396479 394050 395130 432939 433497 768919 807093 41.25 67.7 2
14:01:15 2023-09-28 462555 462778 105245 100811 167028 168788 176762 175018 104180 101578 123467 126264 157713 158962 505397 547003 1280079 1255715 490876 513950 145309 128737 150057 149776 176624 171438 161834 162894 104174 104068 339434 306301 856321 869816 231830 229755 309834 310189 374226 364156 372883 371874 374435 380658 342600 381792 862060 898669 629290 519636 333537 330737 383259 383058 392127 400076 392235 395715 435534 431424 776521 806893 41.25 67.7 2
14:01:16 2023-09-28 460241 463431 105031 101022 166532 169324 175683 175736 104080 101859 123321 126749 156680 160151 506050 539397 1285653 1270693 495607 513950 144688 128916 149671 149742 176624 170675 161590 162648 105370 103557 336968 305141 855881 864908 231216 230648 309142 312048 373248 366386 369632 372561 376389 380065 345876 378357 860840 909284 622668 521255 336409 328955 387175 385129 394374 398742 389735 396756 432795 434948 781468 806945 41.25 67.7 2
14:01:17 2023-09-28 466169 463173 105215 100885 166213 168822 175894 175455 104113 101578 123267 126749 157212 159714 505792 539689 1285165 1266498 495206 513842 145090 128778 149810 149675 176624 170641 161590 162129 105511 103382 339565 302832 862065 868659 231902 229932 308488 311818 373963 362810 369632 373880 377521 378596 342539 382750 859586 902851 621565 520481 333753 328742 386178 381878 390373 398884 391055 395723 432258 439388 777689 806519 41.25 67.7 2
14:01:18 2023-09-28 459548 462782 105065 100980 166532 168822 175964 175455 103970 101578 123064 126749 156713 159926 506050 545130 1293979 1267718 490607 513950 144688 128579 149915 149296 179060 170675 161590 162388 105409 103382 337100 305866 859995 863899 231612 229218 310505 311056 375552 367603 369308 373998 373732 378826 344756 378249 864470 911013 612609 524588 333645 330701 382650 381575 393855 397556 392198 394475 432939 433730 767980 809159 41.25 67.7 2
14:01:19 2023-09-28 462945 463541 103328 100749 166659 169290 176105 175595 104229 101791 123282 126580 157396 160044 506050 541063 1296740 1270280 493175 513914 145329 128737 152481 149296 177492 170606 161590 162501 105477 103382 339044 304134 861226 863899 233025 229218 308597 311310 372096 364191 369524 373026 376124 378331 342888 378429 863392 909247 627798 524364 333103 329773 385292 381842 392163 397662 393419 396830 432258 431424 767229 807093 41.25 67.7 2
14:01:20 2023-09-28 463973 462778 105283 100672 167028 168520 176615 175140 104042 101578 123267 126749 157179 159926 504377 545130 1278221 1255715 496444 516966 145370 129040 150163 149776 176360 171592 161834 162929 104427 104068 339434 307467 854862 871159 231038 229755 308257 311606 374368 363610 371759 372036 374400 380954 342888 378465 862133 900193 620094 521800 335424 329471 382650 383058 391541 398920 387614 394512 435534 439474 777121 806893 41.25 67.7 2
14:01:21 2023-09-28 462587 463185 104997 101195 165998 169896 175648 176140 103831 102006 126112 127344 160112 163196 506050 538603 1286393 1276128 498244 513950 144892 128702 150162 149575 176501 170641 161556 162648 105443 103382 340415 304566 858669 863287 231576 230648 306969 310620 373248 364511 368341 373088 377557 378932 342852 377257 860570 910570 618622 527201 335898 328192 387725 385399 392883 395713 390597 397958 432831 435470 774408 806982 41.25 67.7 2
14:01:22 2023-09-28 459543 462499 105177 100799 166912 168784 176492 175175 101474 101578 123149 126749 157179 159678 507340 540847 1285542 1268621 499269 513842 144756 128868 150145 149916 176624 171065 161556 162614 105443 103414 340415 306084 857912 866168 231216 230128 306931 312490 375286 365322 369632 372036 375560 378896 344901 377789 857121 906647 620094 521255 335677 327750 384445 380773 393338 398884 387614 396267 432294 433413 777121 805946 41.25 67.7 2
14:01:23 2023-09-28 464835 463013 104925 101018 166033 169358 175525 176016 103903 101859 122979 127134 160181 162967 506050 544233 1285653 1266816 494542 516966 144326 129164 149639 149952 176008 171610 160895 163169 105156 103622 340415 306593 866661 864511 231775 229254 307216 310872 375807 366303 370853 373734 375417 381631 342118 380075 863209 904973 623319 527349 333645 328706 383295 384208 392127 395749 391019 395669 436766 439676 769465 809271 41.25 67.7 2
14:01:24 2023-09-28 462534 463868 103543 100817 166624 169256 175911 175560 101635 101898 123197 127134 157112 160151 507127 545897 1291116 1271582 495133 516857 144858 128971 149952 149742 176624 171234 161041 162874 105341 103802 340822 308050 858912 865738 231180 229183 307826 307953 374333 364703 370778 373088 373279 381132 342816 376619 862060 907100 624812 525853 333609 328405 383356 383023 395503 396131 390946 394160 435611 432643 770194 806586 41.25 67.7 2
14:01:25 2023-09-28 467375 464091 105147 100955 166532 168788 176175 175543 104013 101578 123234 126648 156929 159891 506768 537774 1276406 1264977 500334 513914 144724 129005 149952 149742 176519 171557 161351 162894 104247 104399 340415 306084 862220 871907 231038 230400 306933 310624 374297 364494 369488 373088 376654 380421 341564 378393 859719 897546 629290 524035 336157 326692 385563 383023 392426 396479 387578 396867 435584 433214 779285 807093 41.25 67.7 2
14:01:26 2023-09-28 459877 464414 103362 100852 166613 168788 176175 175700 104046 101578 123197 126715 156614 159926 506768 544233 1298584 1272427 490493 513950 145057 128668 149995 149230 176483 170641 161590 162095 105555 103241 339044 304566 865907 864511 231937 228437 309142 310549 373962 363645 369452 372693 374435 377732 342780 378357 863356 908569 618622 523625 334999 329488 386590 384310 394375 396338 392922 395522 431479 435429 769346 808241 41.25 67.7 2
14:01:27 2023-09-28 463245 464990 104963 100951 166024 169702 175613 176228 103980 101859 122895 127100 156796 160684 506906 542060 1287369 1277699 501046 513806 144722 128531 150056 149642 176589 170606 161556 162467 105375 103311 340415 306301 857867 864511 230462 229897 306969 312048 375552 365023 367198 369871 375525 378296 342226 376053 858635 911055 621826 525853 335605 326920 384409 381807 392127 395231 387542 396830 432989 432820 774759 806519 41.25 67.7 2
14:01:28 2023-09-28 468834 464747 105109 100782 166376 169290 175648 175700 104013 101578 123064 126681 159097 160481 506768 545845 1287480 1260376 492338 513914 144892 128668 149952 149709 176624 170641 161522 162467 105375 103382 340415 306084 857553 866132 231216 228792 308706 311827 375818 363761 370815 374939 374257 378720 340257 378321 864621 898063 618622 524924 334286 328175 382954 382683 391690 396907 391535 394439 433088 432371 769465 808631 41.25 67.7 2
14:01:29 2023-09-28 465894 465105 103328 100812 166357 169525 175508 175595 101507 101758 123149 126580 156863 160263 507487 548552 1287480 1268270 496099 516857 144590 128737 149707 149983 176342 170912 160895 162874 105161 103686 341566 308050 847749 864511 230497 228792 306969 307953 374368 364156 367269 373088 373803 380900 342503 378570 862060 903884 621565 525853 333573 327679 383356 382987 392092 394954 387578 393565 435534 439986 770012 806796 41.25 67.7 2
14:01:30 2023-09-28 468111 464091 104968 100610 166497 168754 175613 175161 103980 101578 123031 126439 157037 159702 504571 541183 1278221 1264077 499587 513950 144389 128814 149743 149709 176483 171047 161351 162747 104029 103382 340987 305866 855364 870669 230320 229684 306897 310869 373177 363980 368896 372036 376367 379747 341443 378321 857890 892461 630783 521846 333645 325707 384950 382987 392149 396444 387506 396830 433007 432371 779285 807093 41.25 67.7 2
14:01:31 2023-09-28 464629 463759 105143 100295 167243 168419 176704 174548 104080 101404 123197 126264 157396 159956 504413 546737 1280039 1255678 493457 516857 144624 128668 149743 149296 176377 170675 161410 162614 104064 103493 343114 305400 857195 871232 230427 228437 307396 307988 372915 363065 369596 372036 372946 378896 341432 378285 860194 898846 621565 518096 333338 329168 383356 381842 390612 397976 387578 393287 432939 433016 777073 806856 41.25 67.7 2
14:01:32 2023-09-28 459845 463185 104929 100839 166497 169173 175648 175736 103870 101756 123064 126715 157112 160198 507340 544408 1288086 1275877 501083 516712 144722 128834 150021 149989 176624 170641 161556 162467 105375 103382 343114 306084 858270 864511 229711 229218 306969 311606 372096 364738 367269 369835 375525 378561 342744 377886 857011 910570 621565 525853 335605 326656 383259 381539 393266 395266 387470 396267 432563 433781 774796 806519 41.25 67.7 2
14:01:33 2023-09-28 468834 464747 104963 100799 165989 169324 175613 175736 103870 101578 122895 126715 157037 160115 504571 545845 1287480 1264077 492338 513986 144658 128668 149952 149606 176501 170675 161298 162580 105302 103382 342869 304470 860069 866168 231216 228437 306969 311606 376351 363761 370815 373579 373661 378791 339983 381811 865237 898772 612791 525853 332563 327715 382650 382683 391836 396520 390982 394402 433012 431726 769458 810545 41.25 67.7 2
14:01:34 2023-09-28 466020 465767 103328 100850 166241 169256 175508 175595 104133 101758 123149 126877 157004 160376 504607 546737 1287480 1268546 495982 518392 144287 128737 149182 151621 176448 171219 161041 163135 105161 103731 342238 308050 850774 865738 230462 228792 306969 309120 374333 363645 367269 372825 373279 380598 341708 378154 860803 905848 623319 525853 333573 327715 384170 382987 392092 394643 389807 394475 435534 440014 769068 809206 41.25 67.7 2
14:01:35 2023-09-28 468775 463149 104968 100635 166527 168788 176052 175442 103870 101578 123064 126594 156929 159814 504607 542024 1280042 1265014 498023 518026 144487 128601 149426 151148 176519 171047 161722 162408 103740 103382 336968 304308 860337 871907 230320 228972 306897 312736 372060 363980 369192 372036 376510 377732 340376 378357 857890 901196 629290 521993 333573 326656 385292 381807 391319 396444 387578 396830 432563 431830 776484 806519 41.25 67.7 2
14:01:36 2023-09-28 466751 464743 104963 100606 166357 169256 175648 175420 103903 101578 126289 126479 157362 159531 504449 545932 1276406 1259296 499661 518428 144487 128668 149287 149296 176377 171031 161264 162648 103774 103382 339565 307611 856183 871232 229033 228437 308706 309848 372654 364494 368896 369763 372091 378896 340162 376125 857084 899836 626305 518902 333681 327185 383356 381842 392426 396514 386853 392103 433187 432474 779285 806248 41.25 67.7 2
14:01:37 2023-09-28 464629 463211 104857 100988 165697 169358 175490 175981 103693 101965 126149 127134 156830 160720 507303 542866 1289006 1276016 500297 517515 144688 128834 149530 149989 176624 170606 161522 162467 105302 103835 341427 305644 859668 864511 229746 229183 306825 311350 371800 362775 368752 369871 375225 377433 340676 377886 857084 909247 617347 525853 333645 325707 383223 383224 391470 393472 387470 395669 431274 433102 773624 805946 41.25 67.7 2
14:01:38 2023-09-28 466350 462686 104963 100782 166028 168788 175648 175175 103941 101578 123064 126473 156713 160149 506768 547003 1285653 1259480 492338 516930 144287 128579 149426 149296 176501 170675 161298 162501 105156 103241 339565 306301 857037 868081 230497 228083 307113 311166 374985 362735 370815 373579 373137 378155 338517 378249 864006 896423 618622 524327 332059 327679 382078 381539 390824 395195 390670 393287 432258 430575 769938 805678 41.25 67.7 2
14:01:39 2023-09-28 466721 465295 103041 100812 165854 169256 175508 175560 103989 101758 123064 126965 156266 160376 504607 547390 1287309 1268270 496488 519234 144226 128916 149639 150156 176008 171457 160895 163135 105088 103622 340415 308124 850638 865738 230104 228083 306969 309233 373772 362521 366131 372036 373243 378896 340676 377886 862097 903847 612738 525853 332563 327679 381774 383023 390921 394057 387542 393881 433048 433016 769465 808594 41.25 67.7 2
14:01:40 2023-09-28 468111 464917 104891 100639 166562 170543 176087 174826 104046 101474 123064 126594 157179 159814 504643 541220 1281933 1265014 498207 516930 144892 128668 149952 149609 176554 171047 161834 162408 103740 103382 338072 304566 862394 871907 229927 228297 306897 312662 373962 363466 368341 369907 374293 376572 339362 378055 856405 898626 620094 519709 333338 327453 384409 383224 390766 396166 387506 395705 431313 430477 777073 805946 41.25 67.7 2
14:01:41 2023-09-28 466751 465400 104848 100678 166511 168754 175915 175455 103798 101578 122979 126580 156680 159814 508421 547390 1275500 1261346 499224 519234 145145 128668 149182 149263 176377 171184 161298 162648 105195 103311 341813 307831 853726 871232 229069 228083 306672 309410 372096 363980 368932 369799 371570 378672 340162 376053 859586 900045 621565 518499 333609 327679 383356 381236 392149 396479 387434 392066 432294 431847 779285 806248 41.25 67.7 2
14:01:42 2023-09-28 464661 465241 104784 100639 165998 169324 175333 175613 103803 101578 126149 126863 156938 160459 508819 544408 1287406 1276016 501083 517515 144688 128531 149286 149263 176624 170675 161298 162354 105375 103461 336968 306047 855970 864511 229033 228792 306933 308887 373698 362839 368752 369763 374101 376607 340162 376779 856815 909247 618840 525853 333645 325672 382650 382682 390921 393472 386889 395072 430365 433102 774173 805946 41.25 67.7 2
14:01:43 2023-09-28 469440 465076 104818 100606 165989 168822 175368 175736 103870 101578 126254 126473 156647 160291 504607 547390 1287480 1261346 493806 518465 144688 128668 149391 149263 176377 170641 161264 162501 105263 103241 339434 306301 856007 867467 230462 227729 306861 310250 374190 362699 369276 372979 372578 377592 338481 380615 864621 897097 618622 524327 333337 327450 383898 383224 389961 394022 389807 393287 432222 430183 768696 807093 41.25 67.7 2
14:01:44 2023-09-28 470175 465655 103046 100821 165876 169256 175508 175841 103989 101443 123064 126580 156581 160518 504643 546737 1289238 1268621 496759 519601 144389 128916 149461 150089 176131 171184 160784 163022 103452 103525 340415 306442 849030 865738 229746 227764 306969 308212 373248 362521 368752 369871 372162 378896 340162 377083 860840 903921 621826 525853 332563 326692 383085 381878 390612 393472 387542 393287 433012 433016 770012 806870 41.25 67.7 2
14:01:45 2023-09-28 468775 465295 104818 100606 166523 168779 175648 175477 103870 101507 126254 126473 156680 159814 504679 540761 1280079 1264077 499513 516930 144419 128490 150128 151126 176519 171047 161351 162737 103740 103700 338072 305940 857760 871086 229605 227589 305962 309573 371800 362953 367269 369582 374186 376572 338279 377221 857890 899936 623319 521218 334048 325217 383259 383224 390215 394954 387470 395388 431614 430441 774759 805946 41.25 67.7 2
14:01:46 2023-09-28 466384 463220 104891 100505 166213 172526 176052 174617 103836 101404 123149 126445 160293 159702 507376 547542 1278221 1255715 496833 518465 144326 128579 149848 149296 176377 171065 161041 162354 103774 103311 339434 307686 853945 872468 229033 227729 306969 309410 371800 363723 368412 369502 369942 377468 339648 378459 860840 892497 623319 518096 332563 327185 382274 383224 391319 396444 387161 391440 431614 431798 777073 807093 41.25 67.7 2
14:01:47 2023-09-28 463709 465975 104818 100677 165998 168822 175525 175736 103693 101622 126184 126513 158558 160198 508819 540955 1287166 1275877 501796 518685 144722 128531 149567 149063 176501 170641 161298 162354 105195 103311 341427 306301 856879 865738 228678 228546 306789 307953 373170 363100 366095 369206 373279 376572 340676 376245 857890 907928 621826 525108 333645 325672 382078 382682 390957 393782 386000 393287 430329 433016 774796 805946 41.25 67.7 2
14:01:48 2023-09-28 469440 463398 104784 100639 165993 169207 175333 175736 103693 101578 126184 126506 160335 159900 504643 547003 1287480 1265014 494579 519773 144219 128490 149848 149163 176131 170641 161298 162641 105083 103170 339434 306969 861950 866205 229746 227376 306825 310104 375286 362699 368716 369763 372839 378190 337425 378348 862779 901397 624812 525853 331556 326692 383356 384854 391282 395548 387542 392103 432976 429733 767827 805678 41.25 67.7 2
14:01:49 2023-09-28 464183 466723 103046 100640 165850 168754 175473 175525 103956 101443 122979 126473 160189 159643 504679 548385 1291021 1267718 495785 519234 144423 128490 149602 149230 176377 170641 161041 162354 105049 103170 339434 306370 854306 864511 229033 227376 306969 308538 373170 363100 366131 369799 369907 376607 341192 376282 862133 906528 623319 523584 332329 327450 381698 381872 389791 393507 386889 390262 429049 432407 768560 806964 41.25 67.7 2
14:01:50 2023-09-28 468766 463434 104784 100299 166033 168520 175648 175161 103693 101264 126219 126298 160146 159702 504679 542866 1272787 1263178 501796 518465 144189 128572 149461 149609 176237 171047 161206 162771 103740 103311 340415 307174 859538 871086 228892 228297 305854 307763 372131 362953 366975 369618 374101 377433 339348 378191 857890 898809 611159 521255 333573 324692 382113 383224 390215 394092 385693 394512 432380 430138 779285 805946 41.25 67.7 2
14:01:51 2023-09-28 466416 463443 103324 100298 166998 172249 176197 174582 103870 100917 123367 126029 157212 158892 508819 547964 1281970 1255715 493108 519271 144436 128490 149638 149263 176131 170641 161041 162095 105049 103241 339434 305866 860309 872468 229033 226322 308329 309192 373170 363466 368341 369871 369942 378853 338659 376655 859586 894701 623036 518096 331830 327220 382274 382682 390215 395301 387506 391229 430423 429841 773661 807093 41.25 67.7 2
14:01:52 2023-09-28 461480 463479 104857 100536 166024 168788 175683 175455 103765 101437 123037 126445 157079 159678 510379 544088 1283680 1272242 502153 518685 144739 128408 149567 149230 176131 170641 161075 162129 103740 103382 339434 305364 873227 866205 228288 227997 306933 309848 373170 364900 366682 368651 372162 375487 341192 375603 857121 906647 624812 520481 333103 327432 383356 382195 390647 394678 385151 392139 429125 433016 779011 804802 41.25 67.7 2
14:01:53 2023-09-28 470168 463443 104857 100324 166532 168520 175683 175175 103870 101407 126254 126332 156713 159814 504751 540991 1282007 1265014 498244 518501 144624 128277 149287 149263 176501 170641 161298 162114 105122 103100 341397 305940 860627 871232 228838 227024 305854 308059 372117 360875 367234 369799 373279 374370 337059 376089 857282 897582 617151 519709 333337 325444 385496 382142 388020 394092 386308 394196 429143 428911 776618 806388 41.25 67.7 2
14:01:54 2023-09-28 464183 464711 103037 100501 166138 168754 175508 175280 103989 101409 122964 126264 160189 159926 504679 549194 1292985 1268621 493806 520005 144758 128277 149847 149127 178810 170522 161332 162129 105229 103100 343973 306370 859866 865738 230350 226322 306969 308538 372117 362013 365874 369799 369613 375190 340197 376209 862097 906728 610419 522843 331323 327450 381159 381064 391872 392923 387434 389748 427738 431798 769533 805374 41.25 67.7 2
14:01:55 2023-09-28 468247 463439 104822 100299 166033 168637 175683 175175 104066 101264 126008 126177 160077 159408 504751 546616 1272515 1261346 499966 519638 144289 128490 149479 149609 176519 171047 161351 162511 103596 103241 338453 306297 853059 873668 228502 227236 306969 308538 370984 362953 367269 367809 369907 376607 338350 377083 857121 898699 626305 518133 332563 325707 381698 382682 390766 395301 387707 390611 431096 430513 778731 807093 41.25 67.7 2
14:01:56 2023-09-28 470106 466650 103046 100474 165954 168784 175403 175210 103693 101264 122979 126332 156647 159926 504715 547207 1285653 1260413 493806 519271 144423 128490 149603 149263 176377 170606 161230 162095 105161 103100 339434 308375 855532 868695 229033 226287 306933 309702 373170 360875 368230 369871 371015 375452 339620 376053 860803 896304 627798 523547 332392 329166 383085 382682 387948 394714 387506 391753 433159 429125 768919 807093 41.25 67.7 2
14:01:57 2023-09-28 464807 464742 105036 100745 166760 168637 176175 174983 103870 101404 123249 126209 159143 159384 510342 546894 1285514 1266704 499550 519052 145192 128072 149810 148021 179185 169928 161590 161577 103740 103311 339434 304220 878550 870632 228253 227201 306501 309848 370024 363980 367269 369170 371015 375739 339612 377886 857890 905446 627798 518865 332059 325672 383356 378812 389925 395266 386236 392066 426544 430688 778731 804765 41.25 67.7 2
14:01:58 2023-09-28 470506 464447 103079 100266 165998 168487 175613 175140 103626 101230 126112 126264 156448 159702 504715 541063 1272750 1265014 502153 518465 143752 128455 148870 149296 175359 170675 161007 162614 105054 103170 342804 307174 855769 871232 228288 227729 306070 309410 371800 360875 366095 367507 372162 376607 337532 377083 857890 896304 617151 520849 333067 326654 383356 383224 390215 393472 387157 392972 431690 429514 780951 808117 41.25 67.7 2
14:01:59 2023-09-28 465506 466719 102966 100472 166357 168686 175438 175001 103922 101202 122895 126439 156581 159926 508093 546325 1296672 1270430 491954 519198 144824 128106 149565 147919 176624 170099 161264 161577 103919 102959 343850 305215 869812 866967 229033 225744 306501 309848 370024 363466 368230 369907 370979 376003 338588 376779 859586 908013 612609 522543 331450 325707 383356 378812 391042 395548 387542 391476 426432 430441 764971 804194 41.25 67.7 2
14:02:00 2023-09-28 467775 465240 104891 100163 166532 172129 176492 174582 103803 101093 126254 125883 156680 159444 507643 548385 1277984 1255715 496407 520042 144289 128428 149461 149955 176483 171047 161196 162477 103740 103311 343114 308050 861072 873632 228112 226814 306933 308538 373170 362953 370815 368918 369871 376012 338077 376779 857669 899799 621565 517329 331287 326692 381698 382412 391042 395854 386272 390262 429653 430340 776484 807093 41.25 67.7 2
14:02:01 2023-09-28 468557 468056 102756 100703 165924 168779 175088 175736 100858 101342 122946 126560 160154 160376 507607 547390 1287480 1266816 496796 520042 143922 128702 149167 149296 175639 171219 160895 162614 105122 103170 339434 308814 852004 866205 228643 226287 306501 309192 372060 360875 367188 369799 369942 377169 336516 376245 859586 899522 623319 525108 331019 325672 383085 383224 390766 394437 387125 391476 431722 429800 767790 807093 41.25 67.7 2
14:02:02 2023-09-28 469503 464774 104818 100305 166527 168254 175929 175175 103731 101308 123249 126116 158558 159643 510016 540883 1284600 1266498 498097 519052 144722 128284 149743 148719 176624 170370 161410 162114 104029 103029 340016 305215 865497 871232 230187 227096 305639 309848 370024 360875 366682 368946 372127 375739 337023 378570 857890 900538 627798 518865 331556 325707 382078 378848 388020 394057 385965 392972 426566 428144 777036 805813 41.25 67.7 2
14:02:03 2023-09-28 470506 464783 104665 100262 165998 168788 175648 175175 103660 101230 126184 126500 160223 159708 504715 541099 1272750 1262517 501046 518465 143888 128455 148904 149127 176131 170793 160861 162095 105195 103100 340415 306301 859566 873086 227934 226954 304673 309410 373170 360875 368009 369206 372127 375452 336516 377350 856674 897610 617151 520849 332392 324816 383898 382682 387393 393437 385115 393287 430293 428600 778282 806687 41.25 67.7 2
14:02:04 2023-09-28 464733 465827 102903 100199 165823 168686 175473 175245 103922 101235 126325 126144 160335 159444 504751 551669 1296672 1268621 492338 520005 145604 128182 150387 147919 176501 169560 161410 161577 105195 102959 340415 306375 878685 866205 228093 225552 306789 308212 370024 362953 368230 369835 368768 375154 338624 375640 860877 906728 624812 522769 332120 326692 381968 378812 391319 395270 387506 392044 426468 430513 765576 804802 41.25 67.7 2
14:02:05 2023-09-28 468841 465508 103079 100291 165614 168520 175367 175175 103698 101230 126149 126177 160146 159444 508719 548385 1275500 1259517 499224 519638 144287 128394 149215 150843 176237 170894 160905 162217 103668 103241 342804 308050 860189 873632 228112 226059 306933 306802 372643 360875 370252 369206 370020 377593 337295 376209 859534 897134 624812 516563 332392 325707 381159 381872 390215 394092 385965 387484 429013 429241 775475 807093 41.25 67.7 2
14:02:06 2023-09-28 469440 468772 102756 100524 165692 168779 175333 175736 103660 101342 122898 126594 160077 160518 507607 547390 1287480 1266816 497148 520005 143689 128668 148768 149330 175639 171219 160527 162648 105016 103241 343482 309871 852993 866205 228288 226287 306070 308538 371539 363455 367188 369206 369907 376607 337295 375072 860570 902586 623319 525480 332392 325182 382814 383224 390766 394160 386272 390887 431623 429800 768919 807093 41.25 67.7 2
14:02:07 2023-09-28 469848 464818 104784 100266 166028 172235 175613 174617 103693 101134 123064 126029 157112 159824 507498 540919 1283686 1266498 498097 519823 144622 128243 149707 148991 176501 170370 161264 162217 103740 103029 342869 304566 859662 872468 228023 226182 304709 307953 370024 360839 366131 368687 372127 375739 336551 377886 857890 898887 621565 518902 332355 325146 382078 378848 387912 395270 385151 392103 427071 427794 774759 802446 41.25 67.7 2
14:02:08 2023-09-28 469169 465783 104784 100262 165998 168520 175490 174617 103626 101093 126096 126177 160112 159444 508756 547964 1275500 1259517 501222 520042 144389 128455 149289 149127 176131 170641 160895 162354 103452 103029 342804 306442 857314 873086 227580 226094 306825 306370 372117 360875 366940 367543 368768 375452 337532 376209 857084 899197 624812 516599 332392 325672 379015 381872 388020 394092 387707 387448 432239 428911 776777 808543 41.25 67.7 2
14:02:09 2023-09-28 467302 466083 102685 100747 165327 169491 174878 175986 103745 101443 125903 126506 160077 160553 507643 548921 1288335 1277946 500371 519234 144551 128608 149743 148719 176131 170641 161264 162095 105049 102959 343114 304470 861150 865738 228128 226322 304923 307693 370024 362953 366372 368651 371831 376268 338361 375108 857890 907891 621565 525853 332392 324816 383356 378885 390215 392466 385151 392139 427116 429161 770012 802483 41.25 67.7 2
14:02:10 2023-09-28 470435 465181 104784 100270 165998 172320 175648 174617 103693 100917 126096 125849 160181 158927 507607 547964 1284740 1259296 493806 520042 144620 128428 149461 149163 176519 170606 161196 162251 103740 103241 343237 307611 865132 872357 228892 225552 304815 308538 372117 360839 369276 369655 372113 374336 336551 377886 862779 893735 625978 518865 331450 325743 381698 381064 387912 393472 387470 389712 427738 426615 770922 805946 41.25 67.7 2
14:02:11 2023-09-28 465359 469770 102760 100262 165919 168633 175088 175420 103660 101269 125938 126298 160258 159926 508360 550041 1287480 1267718 497891 520042 144289 128490 149254 149263 176131 170675 160527 162467 103452 103170 340822 310581 857586 865556 227580 226094 306501 306766 373170 361717 367188 368615 368768 376012 338077 373638 861216 901213 621826 524364 332392 324727 379015 382142 391319 394160 385151 387448 430129 430477 770012 807093 41.25 67.7 2
14:02:12 2023-09-28 470663 465871 104639 100299 165993 168254 175648 174983 103660 101308 123064 126029 158558 159794 507498 540919 1278147 1264692 502399 519052 144287 128243 149254 149263 176131 170675 161351 162408 103452 103029 339434 305400 856623 873769 229698 226287 304245 309192 372906 360839 367969 368391 371866 374336 335774 377083 856674 897574 626305 520849 332392 324816 381542 381872 387948 394714 385115 392103 428792 427503 776484 804802 41.25 67.7 2
14:02:13 2023-09-28 468841 465499 104751 100269 166416 172129 176087 174617 103626 101160 126096 126056 160146 159702 509152 550041 1277313 1255715 497891 520042 144289 128277 149254 148991 176008 170606 160895 162129 105016 103029 341813 306478 858190 873705 227193 225902 306393 306334 372117 360875 366131 366955 370020 374370 336516 375072 857048 899984 632700 517329 330589 325637 379015 381028 388020 394092 386608 387448 431321 427636 776226 806776 41.25 67.7 2
14:02:14 2023-09-28 467302 467103 102471 100505 165292 169105 174391 175898 103712 101474 125868 126473 160008 160186 504751 544408 1288396 1276128 501083 519638 144551 128401 149533 148991 176131 170099 161298 161611 105049 102888 340623 304506 859627 864511 227421 226252 304245 307263 370024 360875 365781 367543 371015 375739 337305 373638 855800 907891 621565 525480 332392 324816 383085 378848 388020 392430 386882 392103 426468 427885 770633 802446 41.25 67.7 2
14:02:15 2023-09-28 470773 465499 104606 100094 165847 172285 175088 174617 103484 100884 125938 125849 160112 159373 507607 546808 1285653 1259296 493843 520005 144385 128216 149217 149163 176360 170538 161162 162251 103452 103029 346521 307611 861029 871122 228288 225517 304815 306802 372117 360515 368046 369763 370020 376532 334565 377350 861442 893735 621565 519672 331215 325182 381159 378885 387294 394714 386853 387520 427438 426280 769458 805946 41.25 67.7 2
14:02:16 2023-09-28 465506 469770 104500 100224 165843 172347 175088 175175 103822 101238 125938 126090 160077 159702 507643 550077 1285598 1266816 498244 520042 143922 128277 149254 149024 176131 170370 160561 162095 103452 103029 340822 310581 857547 864945 227386 225552 306501 306730 372117 363711 367188 367579 370020 374336 338077 373338 860570 901181 631185 523992 331920 324657 379015 378885 390766 393606 387432 387375 427545 429800 770012 805946 41.25 67.7 2
14:02:17 2023-09-28 470663 465871 104606 100266 165993 172320 175648 174652 104032 100995 122913 126029 158698 160078 508970 540991 1275389 1266498 503944 519859 143922 128421 149011 149263 175639 170641 160939 162241 103452 103029 339434 306370 855748 873705 227386 226322 304245 306802 373170 360839 367188 366439 371050 374370 334565 375108 856674 896304 615680 519745 333100 324816 382814 382142 387912 394437 386061 391512 429152 426855 778178 804802 41.25 67.7 2
14:02:18 2023-09-28 469173 465468 104751 99962 166497 172143 176175 174391 103769 100884 126325 125815 157179 158892 509872 550005 1280039 1255715 496796 520005 144255 128421 148974 148752 176131 170370 160861 162320 103452 103100 342804 306406 854957 873705 227158 225360 306501 306297 370024 360839 366095 367435 370020 376797 336245 374733 857890 897282 623319 516563 332392 325637 379015 380992 387984 394022 387157 390929 431015 427600 777727 808041 41.25 67.7 2
14:02:19 2023-09-28 468001 467437 102685 100443 165223 169222 174843 175827 103678 101336 126009 126648 160196 160376 508574 548953 1289312 1276128 501083 519310 144485 128354 149463 148991 176377 170335 161007 162060 103596 102959 344341 305400 859107 866353 227228 226252 304209 309142 370024 360839 364969 367507 369907 375439 337033 373602 857890 908013 621565 525480 332156 324780 383085 378776 387948 392359 387157 391440 425821 427850 769533 802410 41.25 67.7 2
14:02:20 2023-09-28 463573 466190 104751 99890 165998 172178 175648 174548 103664 101126 126149 125815 156614 158962 510397 547390 1281970 1266816 498447 519601 144824 127785 149952 147715 179185 169457 161556 161543 103919 102818 340016 304006 872943 871232 226841 225552 305138 308538 369359 360875 368752 366919 372113 373457 336516 375310 857669 903884 618622 518911 332392 326617 381662 377423 387767 395755 387010 389531 427072 427850 778178 802373 41.25 67.7 2
14:02:21 2023-09-28 465177 469696 102680 100228 165692 168478 175053 175140 103779 101062 125991 126264 160265 159779 507643 550077 1289312 1267718 498244 521146 144121 128209 149219 148752 175885 170641 160861 162320 103380 102959 340822 310581 854809 866967 227193 225517 306070 306442 372117 363711 366040 367507 370020 376797 337497 372738 859924 900501 621826 523955 331920 326654 378943 381028 390766 392430 387432 387339 427876 429765 770012 806519 41.25 67.7 2
14:02:22 2023-09-28 472038 466199 104717 100233 165959 168220 175490 174304 103965 101031 122946 126029 158504 159930 508610 544051 1278021 1266498 503944 519419 143789 128209 149219 149230 175639 171047 161172 162511 103452 102959 342804 306334 854282 873632 227193 226252 303284 306802 372643 360477 367188 366955 369942 376797 334494 375337 856674 896938 624812 519672 332392 324780 383356 381603 387294 394437 386334 391440 427845 426484 777036 804765 41.25 67.7 2
14:02:23 2023-09-28 469173 465827 104717 100028 166346 172143 175648 174548 103593 101023 125991 125849 160189 159926 509872 550041 1277313 1255715 498244 520042 144255 128243 149080 148752 176008 170606 160895 162354 103452 103029 341813 306442 855080 873705 226647 225360 305962 305830 372117 360839 368491 366110 369984 376268 336009 373939 857048 899197 623319 516526 332392 327346 378979 380723 387948 395548 386024 390929 431321 427564 776777 806889 41.25 67.7 2
14:02:24 2023-09-28 467964 467468 102471 100409 165257 168988 174321 175546 103526 101163 125868 126231 160008 159926 510379 546733 1289286 1276128 500371 521369 144317 128147 149254 148719 176131 170099 161007 161577 103452 102888 337216 304470 867645 865738 227193 225552 303320 309142 369988 360839 364932 367471 369907 374614 337033 373903 857890 907246 612609 525853 331920 324816 382814 378740 387912 391773 387432 390887 425167 427850 769533 802373 41.25 67.7 2
14:02:25 2023-09-28 463936 466918 104610 100061 165963 172285 175613 174617 103626 100884 126079 125849 160300 159444 511518 547390 1284703 1268740 501100 521146 144624 127854 149568 147919 176501 170099 161264 161611 103486 102959 342804 306082 867322 871232 226139 225517 304709 306766 369359 362917 368230 366368 370020 374017 337568 373647 858378 906528 615680 518543 332392 324780 381931 377955 387840 395162 385840 387411 427072 427921 777625 802300 41.25 67.7 2
14:02:26 2023-09-28 472075 475954 102396 100262 165431 168788 174896 175298 103755 101170 125868 126231 160119 159926 508719 546737 1285330 1266816 498244 520042 143457 128455 148594 149096 175639 170641 160494 162320 103380 102959 343237 308050 854851 868732 227193 224855 304673 306766 372643 360573 364932 367543 370020 376797 337262 373338 856815 898558 623319 525108 331450 326423 381159 382142 387912 391773 387707 387448 429031 427183 765539 807093 41.25 67.7 2
14:02:27 2023-09-28 470515 466235 104610 100053 165954 172370 175490 174861 103999 100961 122946 126029 157112 159240 509726 544051 1283686 1266498 499587 521984 144538 128120 149463 147919 176377 170267 161522 162087 103668 102678 344267 305432 877407 875566 226841 225517 304245 309192 369359 359716 367708 366919 369611 373457 334494 375640 856674 897546 621749 518096 331920 324816 382814 377567 386713 394714 386608 390574 426469 426244 776484 802410 41.25 67.7 2
14:02:28 2023-09-28 471431 466235 102618 100159 165697 172526 175088 174617 103593 100884 126114 125849 160077 159408 509152 547390 1272713 1260413 503427 521515 143922 128243 148870 149094 175885 170522 160494 162095 103308 102959 340822 308683 853726 873705 227757 225552 305209 305364 372117 360803 366595 364976 370020 376797 334530 373638 857890 894664 623319 518133 332392 324816 379015 378848 387912 394437 383985 390929 431321 428818 779211 806889 41.25 67.7 2
14:02:29 2023-09-28 467964 467432 102756 100099 165523 168686 174878 174986 103526 100884 125903 125815 160223 159678 509762 547390 1291227 1275220 498158 519713 144155 127963 149254 148719 176131 170099 161041 161577 105016 102888 343850 304506 865376 866967 227545 225169 303284 309142 369916 360803 364969 368651 369871 374017 336290 373602 857890 904805 632700 525108 330512 324816 382814 378438 387912 391808 385151 390574 427675 427514 764971 802373 41.25 67.7 2
[truncated: 178,835 more chars]
