# Supplementary material for: Methods for Estimating the Detection and Quantification Limits of Key Substances in Beer Maturation with Electronic Noses
Source: Sensors (Basel). 2024 May 30;24(11):3520. doi: 10.3390/s24113520 (PMC11175341; doi:10.3390/s24113520)
Supplement: Supplementary file 1 [file sensors-24-03520-s001.zip › Data/2-Phenylethanol/raw data/Day 3/200ppm3.txt]

Time Date R01 R02 R03 R04 R05 R06 R07 R08 R09 R10 R11 R12 R13 R14 R15 R16 R17 R18 R19 R20 R21 R22 R23 R24 R25 R26 R27 R28 R29 R30 R31 R32 R33 R34 R35 R36 R37 R38 R39 R40 R41 R42 R43 R44 R45 R46 R47 R48 R49 R50 R51 R52 R53 R54 R55 R56 R57 R58 R59 R60 R61 R62 T01 H01 Phase
14:09:00 2023-09-28 308107 306476 80057 78077 116473 120033 118389 117571 87606 86246 95929 95079 115152 115990 333708 361093 953701 933451 346455 359811 108032 95026 105111 102720 115618 115684 106285 107311 77011 75764 253133 225109 637995 646542 198915 197716 254281 256500 296868 288603 308452 307136 324037 327601 304667 337035 671584 703246 508694 418913 269030 265626 304646 305876 320967 323631 328910 332086 364360 365603 592678 618122 41.35 67.8 1
14:09:01 2023-09-28 310232 308678 80180 78152 116661 120101 118451 117551 87722 86369 94305 95307 115662 116243 333564 360826 952315 933451 348742 360596 107876 95091 105115 102656 115618 115684 106212 107377 77210 75898 253133 224477 637047 646578 198880 197530 252503 256931 295962 288806 306717 307101 324037 327142 304004 337548 667042 703246 506496 418876 268805 264190 304896 306811 319961 324118 329443 334422 364324 365567 596410 618122 41.35 67.8 1
14:09:02 2023-09-28 310057 307896 79843 78166 116436 120376 117994 117882 87427 86765 95929 95143 115040 116344 333708 360049 948706 935479 347228 360318 108440 94961 105398 102489 116190 115615 106537 106836 77044 75774 254239 224125 643997 642948 198880 197785 252503 256106 297185 288892 306451 309073 322040 328167 304681 336486 671584 699219 506496 414615 268203 265072 306043 305553 319996 324869 330040 333438 361857 365054 594718 617625 41.35 67.8 1
14:09:03 2023-09-28 313108 308678 79993 77908 116728 120003 118288 117517 87841 86278 94533 95015 115119 115956 333744 361093 950955 939241 348742 360826 108191 94961 105218 102931 115936 115615 106570 106836 77182 75795 254239 223838 640553 640006 200132 197406 252572 256931 294981 293818 306608 308067 324037 329622 302263 339130 670852 701839 507849 414543 270312 264005 305075 306487 319029 325131 330507 332860 362979 367843 593937 616297 41.35 67.8 1
14:09:04 2023-09-28 310496 309556 80089 77876 116502 120212 118028 117571 87427 86369 96029 95111 115152 115990 333708 359665 950931 946157 345649 360862 108517 94831 105325 102489 116003 115455 106643 106803 77129 75774 255405 223810 642570 642948 198880 197681 255217 255284 297915 288802 306356 308173 322565 328167 304203 338062 667716 699255 509201 416997 269030 265218 306690 303946 322013 324153 329513 333221 365590 366159 585767 616150 41.35 67.8 1
14:09:05 2023-09-28 312254 306406 80193 77880 116728 120003 118254 117517 87666 86401 96095 95079 115443 116210 333600 360390 953701 940649 342591 360343 108132 94961 105145 102548 115651 115650 106391 107444 77076 75836 253133 225499 646536 639970 199331 197323 253313 255390 297915 288075 306717 308138 322792 329160 303754 338099 669172 702335 510554 414579 269445 264005 306474 305625 321978 323109 328413 335762 362146 366703 588445 618122 41.35 67.8 1
14:09:06 2023-09-28 309793 308493 80003 77824 116473 119974 118028 117571 87666 86775 96061 95111 115152 115990 333744 358259 959310 940612 346174 359811 108042 94961 105184 102586 115977 115615 106358 106836 77044 75702 253133 224089 643321 647493 198915 197098 254092 255319 297077 293331 306500 306672 322943 327107 304004 339370 669172 709102 513405 420209 269896 262978 306798 304658 320232 324850 331261 331207 366448 366853 587707 617937 41.35 67.8 1
14:09:07 2023-09-28 306203 307264 79993 77908 116440 119974 118028 117652 87574 86519 95929 95111 115119 116344 333744 358295 956371 937873 345649 360318 108009 94961 105184 102553 115618 115615 106391 106836 77076 75774 254958 224276 641770 647529 198880 197716 254483 255355 297603 293440 306248 308103 324206 326157 305648 338614 669413 703282 510663 421735 269030 263381 306906 304822 320967 324607 330507 332320 366298 365638 586196 616808 41.35 67.8 1
14:09:08 2023-09-28 310057 306515 80081 77876 116389 120133 118062 117686 87606 86374 95929 95111 115119 115990 333672 361164 957913 936884 342699 360608 108107 94961 105184 102586 115651 115684 106391 106836 77129 75867 253133 225181 645452 645137 198915 198681 254857 256106 297915 288802 306717 307637 324037 327636 305526 335975 669683 703138 503773 418767 268060 266301 305935 304766 321799 323978 331445 332860 364324 364471 590471 618122 41.35 67.8 1
14:09:09 2023-09-28 310423 307049 80053 77908 116469 119939 118028 117571 87602 86310 96095 95111 115410 115990 333744 361129 955841 934151 346211 360632 108009 95026 105111 102650 115584 115650 106358 107377 77044 75795 254239 225268 638334 646542 199192 197565 252292 256896 296336 288802 306717 307601 324037 327866 304681 337035 671584 703246 502429 418913 269066 265072 305147 306379 321003 323631 329177 334660 364360 365638 592642 618122 41.35 67.8 1
14:09:10 2023-09-28 308746 308415 79843 77796 116469 119939 118028 117604 87606 86401 95995 95079 114961 115990 333708 360462 950931 936611 349484 360318 108042 94896 105218 102521 115810 115455 106391 106836 77129 75702 267853 222762 642161 646542 198880 197716 253313 256106 296349 288943 306126 306922 322943 326192 304967 337293 673344 707086 510663 420360 268698 264119 306438 306307 318852 325747 330434 331942 365456 365603 591895 617209 41.35 67.8 1
14:09:11 2023-09-28 308479 307975 79993 77876 116322 120008 118028 117571 87725 86551 95995 95143 115040 115990 333744 360970 950090 936181 347536 359233 108191 94831 105252 102693 115810 115455 106570 106770 77129 75680 253056 222222 643333 645100 198880 197750 253313 256106 296659 289423 305638 308138 324951 326157 305648 337548 669960 702335 505651 421437 268616 264260 306474 305661 319512 326148 329573 332392 365491 365346 589121 615553 41.35 67.8 1
14:09:12 2023-09-28 310819 306013 79843 77735 116473 119974 118062 117490 87666 86246 96029 95079 115152 115763 333190 360588 948743 938217 347510 360318 108191 94961 105252 102586 115651 115409 106391 106836 77076 75784 253133 223932 638077 642038 199818 197578 252538 257462 296206 293745 306572 310332 322804 329604 304819 338321 672500 699146 507849 414434 269752 264084 305003 306631 319854 324834 330273 334184 362146 367220 592532 616260 41.35 67.8 1
14:09:13 2023-09-28 310277 306009 80089 77539 117051 119437 118423 117065 87698 86156 95962 95014 115152 116130 333708 358547 948743 937910 349236 359775 108191 94896 105184 102489 115651 115374 106318 106803 77318 75711 254239 223460 640500 640006 200027 197098 253313 256716 294945 294233 306608 308067 323809 328343 302831 339611 671584 701839 516832 414615 270730 263381 306043 305481 320403 325166 330273 332392 364680 367843 592678 615867 41.35 67.8 1
14:09:14 2023-09-28 310232 306829 80031 77951 116473 119974 118028 117327 87809 86733 94430 95307 114987 115923 333600 356538 949942 943576 348375 359595 108240 94831 105184 102489 115651 115615 106391 107112 77243 75722 253133 222762 644570 640042 201054 197681 254696 255319 295883 288365 305853 308138 324457 328131 304717 339370 669683 698268 508525 417994 269030 263381 306942 304945 319772 326113 329573 333131 363268 365638 587022 614479 41.35 67.8 1
14:09:15 2023-09-28 310259 306366 80035 77712 116473 119856 118062 117294 87666 86625 95929 95079 115152 115956 333708 359919 953063 940649 342591 360354 108042 94961 105218 102521 115864 115650 106245 106836 77044 75733 267853 225535 637964 642038 199505 197578 253667 255355 296868 288395 308488 307171 323091 329160 303079 338614 669683 702944 510554 414579 269481 263821 306474 304981 321003 323179 329479 332860 362979 367290 590476 618122 41.35 67.8 1
14:09:16 2023-09-28 310496 305586 80093 77712 116932 119700 118548 117450 87841 86369 96260 95015 115086 115890 333528 358404 957765 940649 346419 359775 107645 94961 103324 102790 115611 115615 106033 106836 76971 75774 254239 224168 648235 645629 199818 197441 253348 255390 295919 293336 308488 306244 322732 328893 303079 339130 669413 703210 507849 414579 269896 263785 305863 305288 320257 323666 329479 331350 363233 367290 589860 618122 41.35 67.8 1
14:09:17 2023-09-28 307010 308851 79803 78105 116082 120254 117601 117882 87395 86710 95762 95565 114770 116571 333636 360970 955841 939553 342663 360354 108009 94896 105072 102521 115618 115489 106245 106803 77076 75722 253133 224125 640056 645137 198258 197819 254057 255284 297495 288802 306248 307852 324037 326192 306640 337035 667753 702112 507849 421437 268203 264564 306906 304695 321716 324189 330507 332428 365164 364507 587022 616040 41.35 67.8 1
14:09:18 2023-09-28 310314 308465 80070 78071 116870 120230 118321 117551 87906 86582 96127 95339 115555 116163 333600 360841 957950 936884 342411 360199 108091 94961 105184 102521 115651 115489 106552 107212 77044 75733 250900 224635 639537 643699 198742 198750 253278 255355 297915 288892 306681 307637 323809 328131 305863 336248 669683 701160 507849 418913 267939 265293 306474 304695 322013 324118 328449 332392 364360 364507 588867 618122 41.35 67.8 1
14:09:19 2023-09-28 309183 308674 80039 77912 116473 120008 118028 117327 87427 86401 95962 95111 115040 115990 333708 360462 952351 931193 347034 360354 107827 94961 105038 102650 115425 115524 106066 106836 77044 75764 253133 224793 638198 645629 198915 197750 252503 256931 297077 288802 309201 307207 324037 328131 304931 337309 671584 707333 507849 418913 269102 265037 305147 306343 321003 323892 329443 332122 364658 366453 595532 617864 41.35 67.8 1
14:09:20 2023-09-28 309903 306406 80226 78050 116648 120003 118288 117551 87985 86673 96061 95111 115040 115990 333708 360462 955503 931429 346720 360608 107935 95026 103637 102975 115538 115650 106066 106869 77044 75753 250900 225340 635896 645592 199227 197750 252327 256931 297077 293137 308488 307207 324037 328167 304967 337548 670376 703282 521373 418913 269102 265072 305147 306595 321039 323892 329443 332392 364943 366188 592678 617850 41.35 67.8 1
14:09:21 2023-09-28 309356 306515 80035 77971 116473 120008 118028 117686 87698 86401 95962 95111 115040 115990 333672 359954 952351 934151 349732 359775 108075 94961 105218 102489 115618 115615 106099 106836 77076 75733 251997 223424 639493 646578 198949 197785 253702 256896 294118 288273 306284 307171 328824 327672 306136 338338 667079 703246 502429 420506 269066 264564 306474 305947 318816 325866 331842 334221 365384 365531 594357 617061 41.35 67.8 1
14:09:22 2023-09-28 305621 308678 80135 78046 116802 119974 117994 117523 87666 86464 94561 95339 115053 115990 333672 360462 950090 936699 349447 358369 108191 94831 105218 102521 115923 115374 106424 106803 77109 75671 253133 222414 642682 646578 198880 197785 253313 256106 296242 289277 306608 307637 322978 327411 305433 338099 667042 702148 512034 420840 270047 264260 306474 305661 319029 326183 330040 331888 366591 365674 592642 616334 41.35 67.8 1
14:09:23 2023-09-28 309388 306865 80007 77943 116436 119939 118028 117456 87666 86369 95995 95079 115119 115956 333636 360553 947288 936611 347228 360282 108158 94961 105184 102553 115618 115581 106358 106770 77076 75753 254239 223932 639313 641767 199505 197785 252503 256860 297185 293647 306320 308103 322529 330121 303646 337584 672537 694268 511906 414470 269383 265347 305755 306379 320303 325465 330939 333293 364816 366560 595625 616988 41.35 67.8 1
14:09:24 2023-09-28 311965 306410 80085 77676 116858 119539 118548 117484 87938 86246 96195 95079 115152 115504 333564 360426 952115 939553 348742 360282 108158 95026 105218 102515 115651 115615 106391 106803 77182 75733 253133 223738 639551 643404 199818 197372 254092 256680 294945 291221 306572 310003 324001 328592 303079 340092 671584 701839 506496 416997 270730 263346 306007 306775 319699 325622 330507 333329 364324 367843 591732 616937 41.35 67.8 1
14:09:25 2023-09-28 310057 306939 80085 77845 116469 119939 118062 117294 87666 86433 95995 95111 115119 115956 333514 356681 950090 944739 346664 359739 108266 94896 105325 102457 115970 115386 106391 106737 77129 75681 253133 222762 647377 639934 199505 197750 254874 255284 297077 288943 306069 309037 322696 328131 304645 339094 668879 701119 507849 417994 269301 263864 306906 304766 320564 328059 329856 333257 364182 366439 587063 614479 41.35 67.8 1
14:09:26 2023-09-28 319547 308851 80240 78148 116469 120102 117994 117456 87698 86796 94567 95079 115119 115956 333672 359919 952791 944776 342591 360318 108340 94831 105291 102521 115970 115340 106391 106770 77129 75671 250900 223774 644862 642038 199505 197750 254057 256071 297662 289023 306608 309506 323019 329858 304717 338577 668189 699749 510047 414579 269723 264225 306906 304445 322431 324118 330507 333438 362689 366739 585252 616297 41.35 67.8 1
14:09:27 2023-09-28 309583 305577 80089 77761 116507 119573 118389 117294 87850 86369 96095 95079 115152 115956 333672 357720 958592 943397 345649 359775 108158 94961 105184 102553 115618 115581 106358 106770 77076 75753 252155 223932 638335 647260 199818 197544 254092 256106 297077 293750 306356 306887 324771 328343 304181 339835 669500 707152 505144 418140 270585 264014 306870 305697 320825 325536 329408 331350 365456 367843 588578 618122 41.35 67.8 1
14:09:28 2023-09-28 308112 306480 80003 77908 116473 120003 118028 117571 87666 86582 96061 95111 114961 115990 333672 358259 959553 940612 346138 359775 108009 94961 105184 102586 115618 115615 106391 106803 77097 75753 251997 223932 639414 647493 199366 197716 254661 255355 296508 288712 306644 307171 322978 327107 304931 339611 668662 707297 512034 421437 269860 263417 306906 305374 321167 325096 328874 331852 366591 367549 587859 616914 41.35 67.8 1
14:09:29 2023-09-28 309292 306009 79998 77912 116436 119856 118028 117294 87666 86433 96061 95079 115040 115956 332896 360553 955804 936181 342627 359775 108009 94961 105038 102618 115584 115581 106285 106803 77044 75774 253133 224635 638068 643663 198915 198993 253278 256217 297771 288658 309102 310332 324386 327990 306186 336858 670523 706322 507849 418694 268437 265816 306640 304945 321978 324118 331916 333095 364324 364471 590052 618122 41.35 67.8 1
14:09:30 2023-09-28 317508 306937 80061 77837 116440 119939 117994 117294 87666 86433 95995 95111 114928 116123 333401 360588 953738 933451 345125 360572 108009 95026 105038 102650 115618 115615 106066 106836 77265 75867 254239 225304 650329 645100 199366 197785 253021 256716 296475 288802 308488 307601 324494 328096 304931 336522 671584 703174 509877 418876 269066 265665 305147 305876 321942 324118 329443 332860 364943 365638 590896 618122 41.35 67.8 1
14:09:31 2023-09-28 308746 306013 80014 77943 116473 120140 118028 117327 87698 86673 95962 95143 115119 115990 333672 359919 952315 932758 349484 360318 108009 95026 105256 102650 115618 115615 106391 106836 77076 75836 267853 223388 649154 647035 201338 198750 253882 257043 296515 289445 306464 309139 324951 327424 305719 338395 673455 702112 505989 421437 269030 264225 306834 306775 318994 327063 330507 332392 366849 366045 590569 616297 41.35 67.8 1
14:09:32 2023-09-28 306937 308429 79948 78077 116469 120174 118028 117719 87698 86678 95962 95435 114928 116344 333130 360970 948706 935479 346419 359739 108407 94896 105505 102553 116036 115225 106750 106770 77248 75671 251997 223110 645646 640006 198915 197785 253667 256500 296544 288768 306379 309542 324494 327601 306618 337584 671584 702335 507849 421437 268616 264296 306474 305840 320967 326148 329573 333474 365456 365603 589121 614479 41.35 67.8 1
14:09:33 2023-09-28 311817 306838 80035 77761 116515 119935 118028 117260 87818 86369 96095 95079 115152 115571 333672 360970 950090 939553 347756 359486 108009 94896 105184 102521 115618 115581 106391 106803 77129 75733 255405 223681 640446 642838 200376 197647 253987 257366 296063 290436 306464 308896 324614 330121 303044 340807 671584 702335 514775 414615 270693 264155 306222 306811 319737 325972 328413 333402 364396 367843 592605 616297 41.35 67.8 1
14:09:34 2023-09-28 309615 306726 80031 77908 116473 119974 118028 117490 87818 86492 95962 95079 115119 115990 333636 355574 950090 940649 349236 359775 108191 94831 105291 102521 115810 115420 106391 106770 77129 75743 253133 222726 642161 639970 199505 197406 254483 256500 296206 289000 305996 308173 324494 328627 305634 340612 671108 701839 506496 418876 270503 263683 306942 306595 319961 326148 330507 333402 364914 368110 590314 615530 41.35 67.7 1
14:09:35 2023-09-28 311556 305590 80089 77943 116473 119939 118062 117327 87850 86464 96095 95363 115152 115956 333401 359629 950931 942654 342325 360318 108191 94961 105184 102586 115651 115891 106407 107260 77463 75858 256785 224685 639333 643404 199840 197647 254307 256718 297879 288802 309178 309857 323773 330121 304645 339501 669683 701088 517992 414615 270312 264119 306906 305876 322466 324118 333059 333402 363268 367843 590471 618506 41.35 67.7 1
14:09:36 2023-09-28 310607 306843 80089 77792 116744 119573 118423 117294 87850 86310 96195 95079 115185 115763 333672 358259 958629 943125 346138 359486 107679 95091 105004 102720 114917 115615 106066 106836 77076 75733 253133 224053 637339 645592 200167 197716 254092 256500 297495 293818 308874 306922 328824 329622 303968 340092 669683 707752 506496 417033 270766 264225 306906 305876 320753 325116 333332 334184 365206 367700 589487 618048 41.35 67.8 1
14:09:37 2023-09-28 307395 306937 80189 78018 116728 119803 118028 117456 87997 86464 96029 95437 115053 115956 333636 356645 959310 942083 346273 359775 108009 94961 105072 102764 115458 115420 106391 106803 77076 75733 254239 224125 642056 647035 199818 197750 254661 256106 296544 288072 306644 306922 322978 327866 304503 340092 669484 703318 507849 419578 270312 263417 306906 305840 320967 325131 329141 331350 366591 367843 587891 618122 41.35 67.8 1
14:09:38 2023-09-28 306901 306762 79807 77908 116436 120174 117994 117686 87666 86769 95995 95533 115119 116538 333130 358871 955127 939553 344602 359775 108009 94961 105184 102548 115618 115420 106285 106803 77044 75743 250900 223774 640522 645592 198845 198370 254661 255319 296825 293854 306284 308138 324494 327107 306640 338099 668735 703210 507849 421437 268779 265058 306834 304658 321799 324991 331445 333257 366412 365132 586912 617499 41.35 67.8 1
14:09:39 2023-09-28 308367 305987 79966 78158 116294 120341 118028 117862 87850 86769 96195 95111 114987 115956 333384 360862 957950 939553 342627 359764 108009 94961 105184 102694 115538 115489 106285 106803 77076 75702 253133 224477 642395 643735 198880 199374 253667 255355 297915 293331 306717 308103 324494 328202 306798 336522 669683 703138 508863 419542 268577 265479 306906 305410 322466 324642 328449 332896 364907 364762 588762 618122 41.35 67.8 1
14:09:40 2023-09-28 309110 308415 80003 77943 116461 119856 118028 117490 87698 86464 95962 95111 115119 115990 333166 359727 953738 935243 346737 359775 107901 95091 105038 102688 115584 115684 106212 106836 76971 75816 249793 224441 638674 645592 199505 197785 252538 257724 295883 288802 308874 307637 324951 328131 305433 338614 672867 709251 514775 419250 269752 265302 305039 306703 320860 324696 332387 333221 365313 366667 593517 618122 41.35 67.7 1
14:09:41 2023-09-28 306617 306681 80180 77830 116469 120018 118028 117294 87877 86614 96193 95371 114961 115956 333636 359665 953467 932758 347278 360354 107827 94961 104965 102834 115425 115650 106066 106836 77044 75858 253133 224117 637788 645629 199470 197819 252503 256967 296868 288802 308488 307637 324722 328131 305003 338614 671363 703282 507849 418913 269066 265037 305147 306379 321003 324153 329443 332356 364907 366445 592642 618122 41.35 67.7 1
14:09:42 2023-09-28 308701 305555 79839 77939 116279 119849 117994 117294 87850 86646 95995 95111 114961 115956 332896 358871 952791 931465 347278 359775 107928 95091 105038 102624 114917 115455 106066 106803 77044 75805 250900 224089 636095 645592 199505 197785 253199 257543 297077 293331 308960 307171 324735 327883 305181 338801 673014 703138 507849 418767 269716 264860 305003 306703 320789 324118 329479 332392 366886 366703 591904 618122 41.35 67.8 1
14:09:43 2023-09-28 306937 305551 80003 77824 116473 119837 118028 117294 87698 86673 95962 95111 114744 115990 333166 359376 952315 934114 348742 360596 107901 94961 105038 102553 115425 115650 106066 107229 77076 75733 254239 223581 640934 646578 199540 198529 254092 257724 294981 293890 308488 307207 322718 328131 305648 338614 667079 703282 507849 419542 269102 264260 305791 306811 319772 325166 329479 333946 365491 366445 594394 618122 41.35 67.8 1
14:09:44 2023-09-28 306676 306937 79952 77880 116473 120008 118028 117490 87698 86646 95929 95111 114928 115990 332661 359919 950090 936611 348742 358692 108042 94766 105218 102495 115651 115420 106318 106770 77076 75711 253133 222378 646336 645137 199331 197785 253702 256500 295919 291760 306162 310332 324951 327495 305755 338431 673492 707825 506496 421253 268887 264260 306474 306343 320403 326183 331211 333946 366555 365638 590642 615387 41.35 67.7 1
14:09:45 2023-09-28 306821 306946 79871 77908 116279 119974 117994 117490 87698 86646 95995 95143 114961 115990 332626 359665 949416 936218 347008 358692 108191 94831 105218 102387 115651 115340 106391 106770 77129 75711 253056 222249 646751 643699 199227 197819 253880 256500 296659 288803 306356 308173 322943 327142 305288 338338 670852 703329 509201 421437 269066 264296 306690 305589 319772 326183 330273 333131 366627 365638 590823 614479 41.35 67.7 1
14:09:46 2023-09-28 311376 304695 80003 77792 116355 119814 118028 117294 87698 86433 95962 95079 114803 115763 333130 358974 947325 936884 346737 359486 107961 94831 105145 102489 115618 115420 106212 106770 77076 75743 253133 223232 640186 640675 199957 197612 255722 257475 295883 288802 306428 308032 322947 330014 303825 338431 672500 698232 507777 414507 269896 265218 305971 306811 320481 325096 330507 333131 362146 366596 592678 615860 41.35 67.7 1
14:09:47 2023-09-28 310460 310870 80089 77516 116536 119456 118062 117099 87882 86246 96062 94756 115516 115312 333401 358835 948743 938217 347756 359233 108009 94831 105111 102489 115618 115340 106066 106770 77044 75722 265491 223424 649953 641583 200167 197578 254092 256931 296206 288435 306608 308138 323450 329124 303115 340722 671584 701839 514775 414651 270802 264005 306474 306811 319996 326148 328413 332955 364943 368361 594723 615424 41.35 67.7 1
14:09:48 2023-09-28 306883 306608 80085 77939 116469 119974 118028 117327 87850 86646 96029 95143 115040 115956 332697 355860 950090 944502 346664 358692 108224 94831 105179 102425 115684 115420 106424 106803 77182 75711 253133 222512 646012 644737 199957 198267 255125 255249 297915 290436 305982 309869 323821 329480 305397 339370 669683 700125 510554 417844 269860 264260 306942 304695 321039 326590 330053 333510 364396 367290 586570 615942 41.35 67.7 1
14:09:49 2023-09-28 310227 306910 80089 77939 116507 119961 118062 117490 88029 86464 96062 95111 115152 115956 333437 358871 952081 944776 342591 360354 108191 94896 105218 102693 115651 115420 106318 106803 77056 75753 250900 223932 651108 642038 199853 197819 254092 256716 297915 288536 308488 308173 323809 329889 304931 339370 669008 701343 510554 414615 269896 264296 306906 305661 322956 324118 328449 333474 363268 367262 586728 617388 41.35 67.7 1
14:09:50 2023-09-28 308367 305547 80126 77939 116828 119866 118457 117294 88002 86464 96129 95111 115152 115843 333672 358295 958629 940685 345685 359811 107679 95026 104859 102720 114917 115524 106226 107326 77270 75889 256605 223910 634732 643590 200097 197681 253952 256754 297633 288802 308130 307637 328788 330121 305204 340297 670486 703174 510554 414651 270766 264564 306726 306595 321003 324118 330478 333131 364396 367843 590052 618122 41.35 67.7 1
14:09:51 2023-09-28 309356 304660 80085 77708 116837 119573 118062 117294 87942 86433 96029 95111 114961 115604 333166 356681 958629 940649 345405 358405 108042 94896 105038 102586 115618 115455 106245 106803 77076 75753 250900 223460 643978 645629 200167 197750 254127 256500 297077 293818 308960 307171 322978 329395 304039 340370 669683 703318 509201 417658 270657 263821 306906 305876 321003 324885 333332 334808 365242 368844 589528 618011 41.35 67.7 1
14:09:52 2023-09-28 306347 306757 79980 77939 116473 119974 118028 117327 87698 86523 95995 95403 114803 115990 333202 356145 957950 940413 345649 359522 107935 94831 103609 102650 115803 115776 106552 106737 77190 75764 253133 223317 643180 646584 199888 197681 254874 256106 296897 293611 306428 310332 324591 328096 305397 340722 669683 708253 506496 420840 270348 263417 306942 305661 321039 325923 328946 332122 367437 367843 587269 618122 41.35 67.7 1
14:09:53 2023-09-28 306347 305547 79839 77855 116271 119974 118062 117490 87730 86710 95962 95403 114803 115990 332661 356717 956789 937910 345161 359269 108191 94896 105072 102483 115651 115294 106391 106803 77076 75733 253133 223460 638489 646578 199540 197785 254944 256141 297495 288694 306753 308173 323691 327178 305935 339648 669209 708405 510663 421735 269896 264014 308642 305589 323786 325866 331916 332752 367293 367441 586501 619389 41.25 67.7 1
14:09:54 2023-09-28 307010 305551 79807 78113 116200 120341 117813 117882 87698 86956 96095 95630 114928 116538 332806 359954 956518 939553 344348 359451 108140 95934 103609 102790 115870 115799 106471 106671 77336 75827 253133 223910 638611 644572 198845 198508 254057 256386 297662 288806 306644 308138 324951 327601 306617 338009 669646 703102 507849 421735 268580 265037 306942 304909 322431 325096 328910 335136 366262 365019 586985 617209 41.35 67.7 1
14:09:55 2023-09-28 309146 305982 79835 77904 116242 120140 117961 117618 87818 86737 96095 95079 115119 115923 332320 360970 956482 938217 342519 359450 108009 94831 105111 102618 115425 115420 106285 106770 77044 75774 254239 224089 640988 640006 198880 198993 254057 256071 297662 288802 306717 308173 324722 328046 306834 337511 669172 705139 507849 420475 270146 265710 306906 304766 322550 324991 331916 333257 365050 365132 586985 618122 41.35 67.7 1
14:09:56 2023-09-28 308710 306226 79978 77939 116436 119939 117994 117490 87698 86924 96061 95111 114928 115923 332842 362611 959590 936863 342519 359631 108058 95091 103465 102720 115677 115765 106259 106704 77117 75774 253133 224599 637933 645689 199888 197785 253032 257508 297077 293832 309251 310722 324951 328893 304967 338577 672537 703282 507849 419506 269824 265852 306043 306811 321942 324153 330214 332896 365456 367255 592642 618122 41.35 67.7 1
14:09:57 2023-09-28 306937 306536 80085 77904 116469 119969 118028 117537 87910 86769 96095 95111 115007 115956 333130 359629 952315 933178 348495 359486 108009 95091 105038 102720 115584 115615 106066 106836 77011 75836 254239 223896 638607 646273 199783 198370 253667 257688 295883 293818 309106 307601 323946 328343 305611 338801 673344 707103 502429 419396 269752 264931 305899 306703 320789 325712 330442 332824 365491 366703 592350 617974 41.35 67.7 1
14:09:58 2023-09-28 306901 304660 79839 78081 116473 119939 117994 117537 87698 86892 94430 95502 114987 116210 332842 359486 952754 935368 349622 359053 108207 95091 103609 102510 115618 115294 106285 106770 77076 75836 267853 222498 644177 645592 199540 198405 253952 256716 296349 289550 306681 309238 323430 328131 305491 339822 670852 703246 506496 420172 269445 265037 306496 306775 319737 326148 328910 332320 367143 366703 592314 615830 41.35 67.7 1
14:09:59 2023-09-28 306865 305542 79948 77939 116440 120216 117994 117294 87818 86774 96061 95403 114928 115990 332626 358871 950090 935479 348029 359233 108140 94831 105218 102495 115618 115351 106391 106664 77076 75711 252155 221684 643232 643699 199505 198370 253847 256500 296659 291875 306392 310332 324843 327848 306424 338947 673455 706322 510385 421253 269491 265448 306906 306739 319029 327063 330507 333113 366999 366703 591931 615824 41.35 67.7 1
14:10:00 2023-09-28 306712 305516 80070 78120 116736 120140 117994 117490 87698 86860 96095 95533 114961 116230 332626 359919 950090 936181 346445 358333 108299 94831 105218 102559 115651 115386 106391 106737 77215 75711 253133 221875 647969 640006 199505 198370 254092 256896 297077 290510 306069 309073 324951 328366 306834 339094 671584 702335 514775 421437 270237 265037 306906 306343 319996 327133 330507 333402 366591 365638 590476 614479 41.35 67.7 1
14:10:01 2023-09-28 311193 304634 80089 77873 116469 119739 118028 117294 87882 86523 94840 95111 115119 115730 333130 360970 950090 937837 346737 359450 108191 94961 105218 102548 115584 115464 106358 106803 77182 75795 254239 223388 639388 639934 200167 198785 253847 257837 296537 290810 306536 308067 323366 330746 304752 338431 673455 698051 502429 414470 270276 265852 306043 306198 320718 325796 331445 335136 363233 367843 593791 616260 41.35 67.7 1
14:10:02 2023-09-28 310168 304630 80231 77588 116494 119573 118423 117260 88002 86894 96229 95079 115152 115537 333130 358835 950090 939553 348495 359739 108191 94961 105218 102489 115791 115420 106391 106770 77182 75753 256785 222726 644701 642038 200167 197716 254483 257292 296659 288803 306681 309037 324494 329160 304253 338223 667006 702066 508863 416997 270766 264005 305939 306811 319193 326148 330976 333402 365456 368880 591768 615824 41.35 67.7 1
14:10:03 2023-09-28 309620 304669 80085 77932 116469 119856 118298 117571 87850 86742 96095 95111 115119 115956 332266 356109 950090 943397 346664 358692 108191 95178 105291 102489 115651 115340 106424 106770 77162 75711 251997 222476 642394 643787 199957 198750 255125 256255 298023 290526 306428 309905 323857 329444 305253 339334 668662 698232 498661 417331 269716 264781 308411 304695 321003 326148 330287 333257 364360 366310 586191 614516 41.25 67.7 1
14:10:04 2023-09-28 309583 305302 79948 77849 116469 119939 118028 117260 87942 86678 96129 95111 114961 116123 332626 358835 952791 943360 342519 359775 108191 94896 105218 102489 115618 115420 106358 106770 77265 75733 253133 223774 643405 641583 200167 198370 255220 256896 297734 288802 308524 309542 323773 330121 305433 339611 669683 701839 510554 414615 270312 265072 306906 305876 323710 324869 329177 333510 366108 367843 586728 616914 41.35 67.7 1
14:10:05 2023-09-28 310496 304664 80368 77849 116507 119573 118389 117099 88002 86673 96129 95079 115119 115571 333130 357720 958629 940685 346174 359775 107645 95091 104897 102650 114917 115650 105855 107293 77290 75951 255405 223731 636901 643554 200656 198267 254733 257150 297843 288892 309762 307843 324951 330121 304931 340333 670998 703174 514261 416997 270766 264225 306798 306703 321003 324153 330943 332896 364872 368620 590145 618122 41.35 67.7 1
14:10:06 2023-09-28 304839 304630 80093 77943 116507 119573 118062 117294 88002 86894 96129 95111 114961 115571 332626 356645 959310 940685 346174 359811 108009 94896 105218 102553 115984 115260 106391 106770 77129 75785 249987 223738 641848 646542 200167 197750 254483 256500 297705 293818 308960 307171 323465 329391 304931 338223 670633 707066 508863 418285 270766 264225 306942 306595 321430 325340 333332 335322 366341 368664 589450 618873 41.35 67.7 1
14:10:07 2023-09-28 309393 305516 80089 77975 116473 119974 118316 117719 87730 86801 96029 95403 114928 116344 332590 356717 955841 940926 344602 359486 108009 94961 103753 102790 115837 115822 106552 106737 77210 75795 254239 223982 642709 646360 199992 198716 255482 256577 297243 288330 306681 310332 324951 327831 306834 339822 669683 707297 503791 422034 269860 264260 309065 305840 321978 325586 329212 333438 367695 366703 586985 617245 41.35 67.7 1
14:10:08 2023-09-28 306455 305547 79948 78247 116086 120292 117879 117882 87698 86956 95862 95630 114770 116706 332391 359954 956555 939553 342627 359233 108009 94961 105145 102553 115538 115294 106212 106803 77298 75702 253133 224089 638481 643663 198915 199027 255006 256106 297915 293818 308488 308173 324951 328167 306906 338301 669683 702643 507849 421437 268616 265639 306870 305123 322669 325866 331188 333329 368188 365460 586838 617937 41.35 67.7 1
14:10:09 2023-09-28 307505 304625 79974 77912 116389 119607 118028 117490 87850 86742 96095 95403 115152 115956 332661 360970 953738 934186 345956 360030 108066 95286 103609 102790 115518 115638 106219 106737 77177 75961 255405 224419 637112 645064 199853 198681 253278 258270 297879 288802 309397 309280 322943 329160 306293 338837 667042 703318 512413 419209 270276 265816 305084 306811 321978 324189 330442 333131 365491 367585 592642 618122 41.35 67.7 1
14:10:10 2023-09-28 308746 306261 79980 77939 116469 119974 118062 117571 87882 87130 96095 95403 115040 115956 332661 358871 952315 931429 346233 359739 108009 95091 105184 102650 115751 115650 106066 106803 77076 75827 267853 224089 633827 645592 199992 198681 253313 258122 298023 293440 309470 308138 322943 329124 305899 339130 667042 709564 507849 418918 270024 266012 305935 306631 321835 324991 330799 333257 366119 367664 592314 618122 41.35 67.7 1
14:10:11 2023-09-28 306973 305333 80003 77943 116436 119974 118331 117571 87850 86860 96095 95403 114803 115956 331332 359378 953961 937573 348595 359342 108091 95243 105407 102720 115790 115765 106471 106704 77150 75774 253133 222570 644177 645689 199888 198993 254092 257440 297077 289436 306320 311652 323465 328131 306870 339130 671584 703827 507849 421437 269860 265444 306676 306343 320032 327628 330507 333438 367437 365246 590471 615387 41.35 67.7 1
14:10:12 2023-09-28 306937 306572 80003 77939 116355 120170 117913 117686 87698 86892 96029 95565 114928 116351 332356 360462 947325 935516 346174 358692 108407 94766 105325 104884 115923 115225 106391 106590 77351 75702 253133 223424 643313 642038 199540 199027 254333 256931 297495 288365 306681 310517 323581 328574 306545 338285 672353 700622 513405 418140 268922 265745 306870 306667 320860 325972 329870 335433 366367 365638 590860 615867 41.35 67.7 1
14:10:13 2023-09-28 305269 304664 80081 77827 116540 119607 118062 117294 87882 86924 94661 95722 114987 116210 333149 355967 948595 942232 349350 358548 108240 95091 103888 102650 115618 115420 106374 106770 77129 75858 252155 222726 642109 639970 200924 197750 255233 257582 296868 289444 306681 309073 322683 329658 304967 338972 671584 702335 516978 418285 270802 263821 306906 306811 320481 327133 331298 333438 365491 366651 590896 615387 41.35 67.7 1
14:10:14 2023-09-28 309356 306258 80089 77876 116473 119974 118028 117327 87910 86710 96129 95403 114961 115956 332626 355574 950090 944540 346591 358692 108299 94961 105252 102489 115651 115260 106391 106770 77215 75743 253056 222378 643413 639704 199853 197819 255694 256500 296688 291262 309730 309798 323954 329373 305791 341058 669573 700438 509201 418103 270132 264084 308642 306307 320481 327897 334048 333510 365349 368361 587859 615424 41.35 67.7 1
14:10:15 2023-09-28 310241 304669 80118 77908 116502 119607 118548 117450 88267 86860 94830 95339 115086 115810 333022 357326 956371 944922 345992 359595 107645 95091 104931 102720 114917 113053 105968 107278 77064 75827 251997 224018 636969 645689 200201 197785 254909 256716 298383 294031 309433 307171 323465 329195 304931 338223 670362 707333 514775 418358 270802 264296 306942 306545 321978 326148 330442 332392 367143 368880 588467 618122 41.35 67.7 1
14:10:16 2023-09-28 306901 304660 80093 77936 116469 119939 118298 117327 87942 86833 96029 95403 115119 115956 331368 356395 957950 939908 345125 359811 108042 95113 105145 102521 115618 115455 106212 106836 77109 75836 250900 223774 640652 647035 199992 197854 255447 257361 297771 290810 308379 308032 326790 327724 306222 340538 669026 708187 510892 421735 270348 264225 306798 305876 321835 325972 329408 332896 368285 367520 586765 618122 41.35 67.7 1
14:10:17 2023-09-28 308710 306946 80212 78148 116302 120101 117961 117585 87938 86924 96294 95469 115377 116243 333965 360934 956518 936884 342555 360052 108140 95091 105218 102586 115505 115650 106099 107196 77357 75920 251997 224125 640001 643699 199853 199744 254057 256716 297734 293538 308524 308138 322908 329160 306870 337584 670633 703210 502429 419245 269066 266741 306906 305876 323710 325622 329479 333185 365491 365603 590471 618122 41.35 67.7 1
14:10:18 2023-09-28 308746 305302 80089 77971 116469 119974 118028 117604 88034 86988 96129 95403 115040 115956 332661 358974 955127 934151 345197 359811 108042 95091 105072 102650 115458 115650 106066 106836 77044 75775 253133 224125 640765 647525 200551 199097 254022 258413 297005 290436 309324 310186 324951 328982 306690 340333 670889 703318 510554 419578 269788 265302 305468 306209 320967 325657 333533 333149 367143 367585 595309 618122 41.35 67.7 1
14:10:19 2023-09-28 306455 306586 80167 78215 116402 120155 117927 117747 88291 87162 96226 95632 114928 115990 332391 359665 950090 935368 346518 359197 108374 94961 105286 102650 115936 115260 106424 106770 77142 75743 251997 222030 649032 640006 199540 198889 254127 256967 296825 290136 306572 309542 322978 327901 306906 339130 669353 702335 507849 421437 269102 265072 306906 306811 320778 327628 330273 333474 367437 366739 591310 615153 41.35 67.7 1
14:10:20 2023-09-28 307010 304695 79839 77971 116279 120174 117913 117686 87730 86924 95962 95435 114770 115990 332158 360704 947361 935516 345685 358692 108407 94831 105252 102361 115651 115260 106424 106671 77357 75827 255070 223210 644116 642948 199922 199374 254022 257366 297633 290436 308307 310011 323773 330121 306618 338285 673492 694124 511113 417622 269066 265923 305504 306703 321039 325885 330214 335469 363304 365674 591768 615387 41.35 67.7 1
14:10:21 2023-09-28 308951 306942 80135 78046 116728 119803 118451 117470 87970 86892 96062 95403 115040 116210 333022 355574 949416 939241 348495 358477 108174 94831 105218 102425 115618 115260 106212 106803 77109 75722 250900 222726 639422 639970 200201 197785 254909 257543 296659 288943 306681 309073 324722 329626 304717 338294 667006 701839 502439 417990 270355 264225 306942 306811 320032 326904 328449 333474 365491 365594 590225 615424 41.35 67.7 1
14:10:22 2023-09-28 306685 304664 80089 77908 116498 119807 118062 117294 87882 86865 96062 95395 115073 115990 333166 354543 950090 940685 347610 358728 108224 94831 105252 102790 115803 115661 106552 106638 77243 75733 253133 221924 641278 643860 200062 198889 255553 255319 297243 288838 306644 311211 324506 329515 305899 338801 669209 699291 510554 417994 270168 264296 308461 304981 321039 326219 330558 333546 365199 367585 586154 615429 41.35 67.7 1
14:10:23 2023-09-28 309620 306870 80118 77876 116469 119607 118062 117327 87850 86769 96129 95079 114803 115843 331691 358583 952115 943162 342591 358692 108224 94831 105179 102457 115651 115260 106099 106697 77076 75743 250900 222797 647113 641129 200167 198405 254127 256931 297807 293331 308198 310011 323294 330121 305899 339611 668735 701119 511113 414651 269932 264296 306798 305374 323723 325677 331842 335324 364253 367736 586232 616150 41.35 67.7 1
14:10:24 2023-09-28 308638 306464 80089 77908 116469 119573 118355 117260 87970 86678 96129 95111 115086 115923 332356 356610 958629 940649 345613 359162 107991 95221 103431 102860 115518 115604 106471 106737 77230 75836 267853 223245 646152 645689 200132 197785 254874 256680 297662 290440 309214 308067 324632 328592 305863 341764 669266 708296 510663 420804 270730 264225 306942 306545 321906 326113 329408 332356 367695 368620 589578 618122 41.35 67.7 1
14:10:25 2023-09-28 305894 306766 79998 77900 116275 119935 118264 117456 87818 86860 96095 95403 115007 115990 331296 356074 955804 939553 344565 358692 107976 95113 105184 102445 115505 115225 106033 106737 77150 75702 254239 222726 636973 645556 199818 198647 255266 256612 297243 288194 306717 308173 323917 327601 306834 340333 668662 707333 507849 421442 270215 264014 308701 306163 321835 325972 331916 333221 368624 367047 586802 618085 41.35 67.7 1
14:10:26 2023-09-28 306973 304660 79811 78247 116246 120376 117798 117882 87730 86988 95995 95696 114928 116344 331583 360462 958188 940926 342375 360138 108058 95091 103609 102650 115518 115730 106259 106671 77230 75764 253133 223738 638611 640006 201054 199513 253987 256896 297915 288802 308924 308138 324627 329622 306834 337548 671108 703210 514775 418876 268994 266296 306906 305876 322956 325096 329443 332883 365491 365638 590471 618122 41.35 67.7 1
14:10:27 2023-09-28 304699 304634 80180 77912 116440 119939 118028 117294 87970 86924 96162 95403 115119 115956 332356 360970 953774 933451 344638 359486 107901 95026 105184 102586 115425 115615 106066 106836 77064 75816 254239 224635 645969 643663 200132 198993 253278 257724 297453 293745 309433 311382 322943 329889 306582 338801 672353 709332 510216 419360 270168 266340 305935 306631 322741 324991 331036 333257 366262 367843 592678 618122 41.35 67.7 1
14:10:28 2023-09-28 306383 304630 80003 77936 116473 119974 118028 117537 87850 86924 96129 95435 114987 116210 332374 358548 954146 935570 348632 358548 108207 95221 103609 102790 115518 115546 106179 106770 77044 75805 267853 223116 641278 645556 200167 198958 254483 258235 297603 288943 308488 308067 324771 329124 306366 339611 672079 703282 502439 419542 269896 265408 306690 308098 319996 326148 330442 332860 367107 367549 592350 618122 41.35 67.7 1
14:10:29 2023-09-28 306613 304625 80089 78109 116432 119974 117994 117490 88002 86924 96228 95403 114928 115956 331655 358835 952791 936847 348632 358656 108191 94961 105218 102515 115618 115386 106358 106770 77182 75774 250900 221684 642970 644609 199818 198854 254483 256931 296206 289682 306644 310004 326717 328840 306545 341270 673492 706322 510216 421588 270132 265674 308121 306667 320446 327592 329443 333366 367695 367664 592386 616223 41.35 67.7 1
14:10:30 2023-09-28 306937 304660 79807 78077 116242 120174 117879 117843 88082 87194 94561 95600 114876 116437 332446 360318 948926 937573 345992 359017 108158 94961 105184 102521 115505 115386 106292 107270 77097 75827 250900 223424 639089 641854 200586 199027 253667 257724 297495 288768 308415 309542 322732 331050 304645 339370 670852 698268 513259 414579 270503 265887 306474 306811 321003 326113 329408 335385 363233 367843 592642 617209 41.35 67.7 1
14:10:31 2023-09-28 306641 306136 80212 77792 116469 119573 118389 117146 88002 86492 96262 95079 115119 115458 332626 358799 950090 938885 347473 358692 108009 94961 105218 102559 115584 115260 106033 106770 77097 75753 251997 222726 638206 641583 201112 198336 254483 257837 296825 291344 306428 312057 324915 329462 304538 341542 672977 702189 507849 416851 270766 264225 305719 306811 320706 326007 330178 333402 365456 369804 591477 615867 41.35 67.7 1
14:10:32 2023-09-28 309097 306586 80227 78152 116818 120067 118350 117613 88291 86892 96260 95339 115053 115923 332446 355432 952004 943360 346138 358692 108191 94961 105407 103001 115810 115512 106391 106770 77215 75743 253133 222222 647934 642038 200167 198993 255266 256106 297915 290953 306500 310482 324951 330121 306330 340575 669646 699749 509201 418285 270730 265479 306441 305410 323673 327098 328413 335907 365456 367843 586118 617850 41.35 67.7 1
14:10:33 2023-09-28 310057 306505 80089 78050 116473 119939 118062 117560 88002 86956 96262 95403 115119 115956 332626 358248 952315 942691 341483 358692 108191 94961 103499 102553 115584 115340 106285 106770 77097 75764 267853 224125 636901 641891 201042 199097 255233 257366 297649 288802 309981 309869 324578 330978 305683 340501 669683 702148 505108 414579 270730 265302 306762 306811 323411 325096 330442 333510 364658 366616 590208 618122 41.35 67.7 1
14:10:34 2023-09-28 308788 306834 80244 78018 116950 119720 118288 117193 88178 86892 96427 95339 115020 115843 332590 356109 959310 942083 345260 358297 107976 94961 105184 102521 115584 115604 106033 106737 77097 75722 250900 222762 638740 645137 200796 197819 254874 256896 297705 288531 309433 307601 323917 329858 304967 338972 669683 703318 507849 418285 272139 264260 306942 306811 321716 326113 330978 332860 366555 368880 590052 618122 41.35 67.7 1
14:10:35 2023-09-28 306383 310915 80089 77936 116440 119856 118028 117294 87970 86924 96228 95591 115040 115956 332122 355574 957913 940612 345417 358692 108009 94961 105145 102586 115584 115420 106341 106770 77410 75858 253133 223174 638925 645411 202354 198923 255553 256754 297879 290436 308307 309834 323917 327831 306829 340092 669683 707152 510834 421763 269824 264225 306942 305876 322287 326113 331261 333474 368544 367807 586985 617209 41.35 67.7 1
14:10:36 2023-09-28 308347 306946 80131 78122 116369 120170 117893 117714 88118 86924 96195 95403 115119 115956 332338 360898 955355 936884 342555 359775 108140 95221 105111 102650 114917 115420 106033 106770 77150 75805 253133 223932 639098 640042 199574 199687 254483 256896 296798 294160 308888 309073 322978 329658 306906 338577 669683 703174 509201 419506 268841 265923 306798 305876 323160 325131 331805 333474 365527 365638 588762 616003 41.35 67.7 1
14:10:37 2023-09-28 306973 306505 80089 77943 116436 119856 118028 117294 88002 86860 96129 95111 114928 115956 332158 360970 955127 935516 342663 359233 108009 95026 105111 102586 115611 115891 106552 107260 77377 75858 267853 223982 646860 645689 200062 198889 253917 258377 297243 294165 310163 308138 323430 329337 306762 340092 670549 707260 514775 419209 270359 265852 306043 305985 321978 325131 330978 333402 366591 367843 595579 618122 41.35 67.7 1
14:10:38 2023-09-28 307863 306685 80126 78183 116469 119939 117994 117686 87942 86956 96260 95435 115086 116284 332122 358799 950258 935368 348705 358692 108083 94961 105038 102586 115618 115420 106285 106770 77265 75702 253133 222186 641379 645100 200167 199027 255006 257327 296206 289682 308234 308138 324440 328893 306870 339611 671836 703282 507849 421437 270312 265479 306942 306811 319996 327169 331842 333402 367962 367843 594394 617209 41.35 67.7 1
14:10:39 2023-09-28 306649 306572 80089 78081 116440 119969 118028 117571 87882 86956 96095 95403 114928 116023 332122 359340 950090 936218 346554 357866 108174 95221 103753 102650 115903 115569 106471 106671 77402 75836 253133 221231 653687 645689 199644 199027 254483 257327 297915 292302 306248 310700 324699 328663 306581 339611 673014 701306 509201 420840 269066 265852 306906 305517 321978 327628 330507 336259 366555 366703 589157 614479 41.25 67.7 1
14:10:40 2023-09-28 306981 306460 80223 77876 116473 119573 118288 117450 88002 87196 96129 95111 115185 115823 332374 359919 950090 938217 346700 359233 108191 94831 105145 102553 115831 115455 106245 106770 77109 75805 252155 222762 640186 641129 201428 198681 254518 258122 295883 290104 309165 309073 322978 330585 304931 338223 667042 702148 502429 414615 270874 264260 306906 306811 320967 326183 329177 333474 365491 367163 592678 615998 41.35 67.7 1
14:10:41 2023-09-28 309575 306114 80231 77971 116473 119939 118062 117294 88235 86924 96129 95338 114961 115990 332661 355040 951632 945558 346409 358946 108174 94961 105407 102553 115870 115489 106438 106671 77402 75764 253133 222030 641485 642038 200167 198716 255553 256071 297662 291669 306644 311877 324735 329871 306366 340092 669683 698268 509201 418249 270086 265072 308678 304945 323218 327133 330507 335433 365456 367843 585252 617245 41.35 67.7 1
14:10:42 2023-09-28 310277 305648 80276 78050 116473 119905 118028 117294 88002 86892 94595 95111 115119 115730 332901 356681 955163 940649 344674 358692 107679 94961 105004 102618 115458 115420 106033 106803 76938 75805 250900 224477 635887 640006 200656 198716 254874 256931 297915 288806 310163 309037 323678 328850 305611 340612 670633 702148 510554 414579 270766 265072 306942 306811 322992 324869 330943 333510 364396 366870 590471 618122 41.35 67.7 1
14:10:43 2023-09-28 305357 306079 80322 77824 116928 119573 118389 117294 88034 86833 96129 95111 115152 115856 332374 356431 960958 944922 345540 358802 107694 95221 103393 102790 115485 115765 106000 106803 77076 75774 251997 223524 634479 640042 201077 198405 254909 256931 297027 291020 310419 308103 322943 328560 305433 338258 670633 703246 510554 417033 272139 264296 306906 306811 321978 325166 331480 333402 365456 369544 590052 618122 41.35 67.7 1
14:10:44 2023-09-28 305894 306644 80085 77971 116657 119901 117994 117327 88002 86956 96095 95435 114961 115923 332122 355539 957950 940377 344638 358728 108042 94831 105184 102533 115425 115260 106033 106770 77044 75671 253133 222762 638740 645361 200167 197819 255301 256896 297315 288540 308198 308103 324771 328627 306366 338258 669683 709295 513405 420840 270766 264260 306942 306595 321978 327366 329443 332896 368285 368880 588001 618122 41.35 67.7 1
14:10:45 2023-09-28 305625 306536 80053 78069 116355 119969 117994 117327 88327 87162 94661 95600 114954 116196 331511 355717 956371 940854 344980 358513 108132 94961 105222 102693 115425 115386 106066 106704 77076 75733 253133 222762 637288 645629 200097 198716 255659 256716 297915 288983 308524 309073 323952 328131 306906 338223 669484 707333 506496 422034 270348 264260 308678 306343 322466 326148 329443 333402 368285 367843 587022 617850 41.35 67.7 1
14:10:46 2023-09-28 306433 306802 79835 78109 116275 120174 117994 117686 87850 87258 96062 95696 114770 116377 331619 358607 956518 939553 342627 358692 108042 94961 105145 102483 115538 115260 106066 106770 77076 75774 252800 223388 637819 644645 199540 199062 255480 256683 297843 290810 309142 311652 324951 328025 308570 339244 669536 707324 509201 421924 269860 265444 306762 305661 322466 325866 331930 333438 367659 366445 586583 617245 41.35 67.7 1
14:10:47 2023-09-28 306973 306074 80093 78152 116878 119901 118186 117450 87938 87075 96260 95371 115053 115923 331476 360898 958225 935479 342591 358405 108042 95026 103681 102650 115392 115581 106033 106803 77076 75764 252155 224089 638758 643699 200201 199722 254092 257327 297915 293818 309470 309073 323430 329858 306870 338577 667006 703282 509201 418949 270500 267115 306906 306811 323710 325657 330478 333510 366591 367290 590026 618122 41.35 67.7 1
14:10:48 2023-09-28 308447 310838 80126 78050 116473 119974 118028 117294 88034 86924 96129 95656 115040 115990 331619 360716 953774 931465 346468 359233 108042 95091 105038 102618 114950 115455 106308 106803 77076 75724 253133 224089 636976 645689 202498 199409 255055 257872 296969 290017 308343 310186 326790 328982 306690 340223 673492 703246 507849 421763 270539 265604 306906 306811 320446 327663 329443 333402 368257 367592 594394 616334 41.35 67.7 1
14:10:49 2023-09-28 316527 306829 80180 78187 116361 120239 117893 117747 87938 87226 96260 95632 115020 116471 331619 359954 946120 935516 346346 359775 108158 95026 105218 102586 115791 115776 106552 106803 77162 75764 251997 223267 639722 641129 200831 199062 254092 257760 297705 288943 308960 309542 324037 329343 306366 339611 667079 699554 514611 414579 270730 266518 306906 306811 320682 326183 329479 335433 364104 367843 591477 617209 41.35 67.7 1
14:10:50 2023-09-28 308367 306083 80122 77939 116502 119607 118062 117179 88247 86742 96263 95111 115185 115604 332391 358547 950090 937209 347756 358728 108191 94961 105252 102521 115618 115294 106212 106803 77129 75930 253133 224485 643101 643330 201323 198577 255374 257979 296228 289982 308343 309905 324951 330121 304645 339795 672311 701015 496087 418913 272406 264260 306942 306595 320753 327839 329479 333546 366041 367198 591732 616334 41.35 67.7 1
14:10:51 2023-09-28 309328 306356 80167 78183 116436 119999 118254 117551 88211 87194 96262 95403 115152 116190 332158 358692 950931 944739 342591 358728 108374 95091 103753 102521 115651 115294 106318 106590 77405 75764 267853 222797 642739 641129 200831 199027 255504 256967 297248 293818 308524 310771 324494 330121 306402 344570 669683 701343 511906 417033 270766 265479 306942 305912 323974 326113 331261 335979 364914 368361 586191 617245 41.35 67.7 1
14:10:52 2023-09-28 310053 306079 80122 77947 116507 119607 118062 117294 88034 86833 96229 95143 115364 115763 331655 356717 955163 940685 342627 360632 107827 94961 105072 102553 114917 115891 106226 107425 77357 75951 251997 224649 636367 643860 201147 199361 255518 257582 298023 288741 310419 308138 323430 331050 305755 339246 671584 703318 510554 417033 270319 265417 306942 306811 322466 325657 331516 333438 365491 366651 590563 618122 41.35 67.7 1
14:10:53 2023-09-28 305992 306654 80189 78180 116373 119939 118028 117604 88034 86988 96163 95664 114961 116230 331619 355574 956518 941957 344638 359269 108224 94961 105038 102515 115618 115260 106033 106770 77076 75702 253133 223267 641326 645629 200201 198889 255729 256931 297915 288273 308874 309108 324929 328167 306829 338258 669683 708253 512034 421735 270539 264296 308678 305912 322466 326873 329443 333474 368580 367843 586574 617245 41.35 67.7 1
14:10:54 2023-09-28 305880 306510 80035 78140 116119 120174 117831 117719 87882 87166 96029 95663 114737 116377 331619 357505 956789 937873 342627 358692 108009 95091 103609 102790 115803 115741 106292 106704 77243 75795 251997 223281 638303 645689 200062 199966 254839 256967 296798 293868 309179 309869 322943 328840 308642 338890 669683 703102 509201 419578 269066 266331 306942 305876 323913 326148 330246 333510 366298 366739 588464 616914 41.35 67.7 1
14:10:55 2023-09-28 316149 306721 80093 77932 116436 119573 118216 117436 88178 86956 96295 95403 115119 115956 332302 360282 952989 931429 345685 358692 107942 95305 105004 102650 115472 115615 106000 106803 77044 75795 253133 224018 637651 644609 200621 199027 253845 258873 297915 293818 310382 308138 323656 329853 306834 340092 670852 707297 509201 419506 270693 265852 306474 306811 322431 325586 331175 336001 366591 368363 595987 618122 41.35 67.7 1
14:10:56 2023-09-28 306865 306505 80057 78081 116461 119939 118028 117537 88034 86956 96195 95403 115040 116190 332356 358764 952315 935532 348559 358910 108140 95286 103465 102720 115518 115765 106259 106671 75972 75858 251997 222583 652587 643699 200167 199027 255152 258377 295847 288768 309652 308138 323952 329800 306581 340333 671836 707297 513405 420470 270693 265852 306726 308547 321003 326183 332276 333402 367926 368361 595273 618122 41.35 67.7 1
14:10:57 2023-09-28 306361 304377 80230 78183 116657 119939 117961 117686 88002 87226 94727 95664 114895 116310 331314 358511 949379 935516 345613 358404 108407 94961 105398 102521 115651 115225 106391 106558 77354 75743 253056 222030 648220 639970 200167 199479 255266 257688 297915 290158 306644 311096 323656 329124 306906 339611 671584 702335 507849 421735 269860 265852 306942 306811 322431 328123 328612 335396 367659 367255 585663 614479 41.35 67.7 1
14:10:58 2023-09-28 304098 306541 80089 78215 116389 120224 117994 117686 88002 87258 96129 95728 115119 115990 331835 360174 948889 939204 346310 358548 108240 95156 103856 102720 115677 115730 106405 106737 77150 75816 254239 222726 640858 641767 200796 199270 254057 258520 297915 291344 308851 309976 324951 329538 305863 340370 667042 700280 509201 414543 270766 265887 306474 306811 321942 327277 329479 335396 364324 368880 592314 616734 41.35 67.7 1
14:10:59 2023-09-28 308957 306079 80089 78077 116440 119974 118350 117560 88002 86988 96129 95435 115119 115990 331655 357344 949416 940612 347573 358368 108158 94961 103932 102489 115584 115386 106285 106770 77182 75702 250900 221995 647975 642038 200201 199027 256482 256860 297649 289647 306572 310517 322943 330121 306834 338223 669683 700280 509201 418285 270730 264260 307334 306343 321942 328123 329141 335469 365491 367843 588490 615387 41.35 67.7 1
14:11:00 2023-09-28 309320 306074 80089 78050 116440 119939 118028 117456 88034 87162 94727 95600 114987 116176 333226 357613 952754 945596 342339 358513 108240 95091 103891 102597 115618 115306 106358 106737 77516 75826 267853 223196 645036 641129 200621 199027 255125 257508 297213 293331 308488 310482 324722 331050 306042 340575 669172 701306 510554 416997 270730 265444 306942 305876 323974 326078 329443 336418 364360 366358 586154 617245 41.35 67.7 1
14:11:01 2023-09-28 305937 305899 80212 78167 116507 119939 118273 117260 88034 86956 96129 95403 115119 115956 331619 355539 959310 940649 345649 358692 108191 94961 105256 102548 115618 115420 106212 106770 77150 75733 253133 223424 637159 645592 200796 198716 255694 257688 297915 288768 309397 308138 325650 329853 306366 339723 670633 709334 510112 421763 270838 264260 308678 306811 322956 327098 330907 333402 368803 366651 588762 618122 41.35 67.7 1
14:11:02 2023-09-28 305035 304630 80089 78166 116360 119984 118316 117843 88235 87373 94834 95664 115053 116277 332446 356467 958225 942232 344565 358656 108042 94961 105218 102586 115551 114380 106358 106803 77182 75858 253133 223424 640453 647529 200167 199027 255729 256931 297915 288768 309397 309794 324929 328663 306690 341484 669683 707333 509292 422034 270503 265444 306870 305481 322992 326851 330442 335433 368839 367843 587022 618122 41.35 67.7 1
14:11:03 2023-09-28 306937 304381 80118 78109 116469 119939 118028 117728 88034 86988 96195 95403 114961 115956 331350 360970 956482 935479 342591 358692 108158 94961 103719 102580 115425 115581 106033 106803 77097 75816 250900 224089 641010 643663 200481 199966 254092 257724 299296 293818 309179 309542 323691 330121 306834 339094 671584 703246 509201 419209 269896 267115 306906 306545 323974 326113 331175 333510 367143 367290 593265 618122 41.35 67.7 1
14:11:04 2023-09-28 306649 306685 80208 78152 116657 119837 118467 117551 88211 87194 96427 95632 115053 116163 334202 359883 953701 934114 346211 359198 108058 95995 105115 102790 114950 115650 106000 107260 77377 75971 265491 223738 635082 645100 200201 199340 254092 259127 298023 288943 310382 309037 323917 330121 306870 340964 670852 708332 516146 419542 270730 265887 306258 306811 322693 326113 331480 336203 367401 368954 592350 618122 41.35 67.7 1
14:11:05 2023-09-28 306424 310861 80089 78247 116473 120174 117994 117719 88034 87258 96029 95565 115218 116344 331583 358799 948706 935479 345405 359545 108374 94831 105359 102457 115651 115225 106391 106395 77248 75743 250900 222066 644564 639970 200201 199779 255231 258122 297915 289682 306644 310989 323917 329658 306906 339611 667042 702335 507849 421437 269896 265887 306942 306811 322956 328193 330507 335143 367437 367520 592844 615530 41.35 67.7 1
14:11:06 2023-09-28 308456 306937 80135 78187 116373 120204 117893 117714 88178 87313 96393 95630 115040 115956 331583 360462 947696 938885 346700 358692 108191 94961 103753 102790 115505 115420 106179 106770 77109 75733 252155 222726 639797 641129 201112 199027 254483 258555 297495 290104 309178 311652 323430 329837 305648 340391 670889 701343 509201 414579 270838 265852 306906 306811 320682 327133 332350 333546 365456 367198 592678 617209 41.35 67.7 1
14:11:07 2023-09-28 309133 305827 80337 77873 116781 119573 118587 117260 88215 86988 96262 95403 115086 115956 332122 354507 950090 940340 348495 358692 108266 94961 105218 102591 115458 115306 106552 107186 77443 75889 255405 222583 640500 644045 200726 198923 256700 257546 297879 290423 306392 310482 322978 330121 306726 342477 671584 702335 509201 418913 270766 264260 309551 306811 321039 328303 329443 335943 366591 369140 589634 616297 41.35 67.7 1
14:11:08 2023-09-28 309438 306510 80276 78187 116923 119768 118451 117260 88247 86956 96163 95111 115020 115856 331619 356610 957950 943397 346200 359487 107679 95091 105004 102790 114917 115650 106000 106836 77044 75889 251997 223502 636631 640042 201287 199027 255659 257760 297698 288566 310419 308173 324920 328850 305863 339246 666777 703282 496087 416997 270838 265444 306942 306329 322693 325885 331516 333438 365491 366651 590697 618122 41.35 67.7 1
14:11:09 2023-09-28 313935 306083 80231 77939 116469 119573 118432 117294 88066 86988 96296 95565 115152 115956 331655 355290 959310 943360 345161 358692 108009 95286 103753 102790 115803 115857 106478 106704 77296 75898 253133 222619 638999 645903 201288 198889 255694 257801 297915 288597 309433 311211 325314 330121 306582 339998 670633 708869 507849 419578 270838 264296 308411 306811 322729 326183 331444 333438 368875 368592 589634 619439 41.35 67.7 1
14:11:10 2023-09-28 306289 306685 80061 78247 116082 120376 117961 117997 87938 87736 96162 95728 114711 116538 331619 358728 956555 939553 342555 360342 108042 94961 105145 102586 115584 115420 106391 107048 77129 75867 250900 223424 638093 640006 200027 200232 255659 257508 297213 288768 309470 310011 323917 329889 312709 339130 670633 703210 516809 421735 269860 266741 306942 306811 324467 326183 330442 335143 367107 367549 589634 618122 41.35 67.7 1
14:11:11 2023-09-28 306937 306572 80089 78109 116498 119969 118062 117571 88066 87258 96163 95565 115152 115990 331350 360970 956518 935495 342411 359523 108174 95351 103781 102720 115518 115638 106292 107145 77369 75878 253133 224297 636174 643699 200831 200001 254092 258413 297951 288330 310090 311652 323917 330121 306654 339611 667079 703318 509201 419578 270766 267562 306906 306811 323974 326148 334007 333546 367401 368361 591768 618506 41.35 67.7 1
14:11:12 2023-09-28 313306 306083 80122 78183 116407 120140 117994 117490 88034 86988 96129 95632 114928 115956 331117 357756 951632 936218 346518 358404 108340 94961 105291 102495 115651 115260 106391 106590 77215 75774 252155 221373 646328 640042 200201 199653 254909 257724 297705 290193 306681 311348 324440 329160 306906 340612 667079 702112 508863 422034 270730 265923 306690 306811 321430 329115 330953 335469 368803 367843 592150 615867 41.35 67.7 1
14:11:13 2023-09-28 306748 306083 80089 78243 116360 120376 117913 117719 88034 87409 96129 95696 114928 115990 331368 359089 950278 938243 346065 359089 108240 95091 105334 102720 115677 115730 106259 106704 77182 75785 253133 223196 640582 641854 201182 199653 254092 258555 297525 289444 309142 311836 323750 329872 306834 340722 672079 699291 509779 414615 270766 266741 306906 308134 322466 327628 330442 335943 364907 368880 592350 618122 41.35 67.7 1
14:11:14 2023-09-28 306795 306074 80081 77939 116744 119607 118028 117585 88034 86988 96195 95403 115040 115997 331619 354507 948743 939241 348248 358656 108042 94961 105218 102618 115618 115225 106066 106737 77298 75836 251997 222570 640316 639934 201428 198716 255469 258338 296544 289682 308524 310047 323465 330121 305899 340069 667042 702335 509201 419245 272406 264296 306942 306811 321039 327893 331732 335469 366856 367712 591732 616334 41.35 67.7 1
14:11:15 2023-09-28 306973 306083 80118 78077 116502 120008 118062 117327 88034 87020 94830 95632 114987 116210 331404 354366 949979 943249 346482 358513 108240 95091 105554 102521 115618 115374 106391 106737 77215 75795 256342 221995 642028 642038 200831 199340 256340 256896 297771 289242 306320 311024 324807 330121 306046 338258 669683 701343 516978 418913 270802 265923 307369 304622 322992 328158 329177 337283 366591 369544 587022 615860 41.35 67.7 1
14:11:16 2023-09-28 309583 306644 80240 78152 116502 119607 118423 117327 88187 86924 96330 95143 115040 115571 331619 356645 956555 943162 345161 358728 107827 95091 105004 102790 114884 115650 105928 106869 76971 75858 250900 223631 632405 643432 201463 199062 255694 257760 297734 288741 310822 309073 324699 329573 306366 339246 667006 707250 510554 416997 270874 265665 306942 306811 322956 326873 332486 333474 366298 367163 590563 618122 41.35 67.7 1
14:11:18 2023-09-28 307676 306105 80314 78105 116536 119603 118432 117484 88601 87313 94996 95566 115086 115923 332248 355967 959199 944922 345504 359739 108340 95091 105218 102834 115803 115719 106292 106770 77182 75795 253133 222762 639184 646578 201463 199027 255729 257724 297915 289863 310382 308173 324964 330121 306870 340069 669353 708869 521881 419542 270874 265072 306942 306811 322992 327133 331480 333402 368544 367712 589634 619607 41.35 67.7 1
14:11:19 2023-09-28 305066 305540 80089 78158 116360 120174 118028 117686 88034 87258 96129 95728 114961 116377 331117 356645 955163 937873 342591 358692 108224 95026 105179 102521 115618 115420 106066 106770 77182 75733 251997 222762 638740 645137 200201 199513 255729 257327 297771 288803 306392 310047 324440 329124 306934 338223 669683 707333 509201 422034 270348 265750 309114 306811 323483 326183 330478 335433 369359 367843 587022 618122 41.35 67.7 1
14:11:20 2023-09-28 307068 306865 80180 78432 116636 120504 117893 118011 88150 87496 96294 95892 115053 116518 331476 359775 956555 939553 342591 358441 108174 95221 105184 102586 115425 115340 106212 106803 77443 75920 252155 223424 641664 640006 200027 200036 255694 256967 297456 288566 309470 309794 323952 329858 312488 339611 670633 703174 509201 420840 270464 266705 306942 306595 323974 326183 330442 335469 366627 367255 588762 618122 41.35 67.7 1
14:11:21 2023-09-28 306577 306083 80089 78077 116469 120140 118028 117327 88066 87198 96229 95565 114961 116023 331619 357756 951641 936884 348705 358692 108191 94961 105218 102618 115538 115340 106066 106803 77109 75764 253133 222378 639926 646803 200831 199687 255659 258122 297077 290158 308125 309108 324964 329889 306509 338258 671873 703318 514775 421437 270766 265923 306942 306209 321003 328073 330513 333510 368839 368361 596898 616951 41.35 67.7 1
14:11:22 2023-09-28 316076 306838 80167 78215 116724 120239 117927 117747 88331 87345 96427 95664 115119 116310 331386 358295 950278 935331 346174 358692 108590 94831 105466 102457 116465 115443 106676 106590 77248 75764 251997 223303 644812 639934 200236 200001 255301 258338 297734 289682 306717 311497 323691 330121 312488 340759 667079 702066 510216 421437 270312 266741 306942 306811 322669 328654 328910 336527 367437 367585 590026 615867 41.35 67.7 1
14:11:23 2023-09-28 305784 305822 80322 77876 116536 119607 118548 117179 88219 86892 96229 95111 115152 115571 331619 358295 950090 938885 346773 358692 108191 95221 105218 102553 115505 115260 106066 106770 77215 75764 250900 222726 640316 641129 201498 198889 255694 258270 297495 289682 308415 310011 323917 328885 305899 340080 670889 700595 516146 417033 272406 265072 308411 306209 321039 327893 332387 335689 366892 369848 592569 617061 41.35 67.7 1
14:11:24 2023-09-28 306793 306140 80276 78215 116724 120082 118288 117551 88215 86988 96163 95435 115073 116351 331978 354366 950053 940685 348002 358404 108307 95026 105286 102548 115651 115374 106285 106770 77438 75805 254958 221875 644570 639970 200831 198854 257046 258157 298023 290564 308960 310517 323952 330585 306906 340344 671584 702335 509201 419578 270874 264296 306476 306811 321978 328920 331805 335979 367150 367747 590568 616334 41.35 67.7 1
14:11:25 2023-09-28 309396 305863 80126 78113 116507 119974 118062 117327 88066 87258 96263 95688 115152 115990 331619 356717 953063 943397 341519 358728 108299 95091 105218 102650 115538 115374 106318 106803 77109 75795 249987 224125 641065 641583 201322 199374 255694 258157 296763 293476 310858 311211 322978 329837 306870 339281 667042 703174 511113 414651 270874 265887 308642 306631 325620 325866 334846 335834 365384 369920 591734 619328 41.35 67.7 1
14:11:26 2023-09-28 310086 305679 80276 78099 116507 119607 118423 117294 88279 87313 96495 95403 115119 115763 331655 356109 959199 944540 345685 359233 107827 95221 105038 102790 114917 115455 106033 106803 77109 75867 250900 223075 634962 643735 201498 199062 255729 258157 296763 288838 310809 308173 324475 328850 306258 340034 667006 709332 510554 418285 272406 265701 306942 306811 322992 326873 332486 333438 367437 367747 590471 618122 41.35 67.7 1
14:11:27 2023-09-28 305249 306510 80199 78215 116432 120224 118028 117560 88215 87258 96195 95696 114961 116230 331583 355290 956518 940892 344565 358692 108266 94961 103787 102548 115584 115546 106066 106770 77182 75764 253133 222726 637617 645592 200796 199479 256841 257292 297405 288803 309479 310011 325419 329124 308642 339246 670633 709370 512034 422412 270477 265604 309953 306667 323303 327451 330799 333366 369475 369032 588270 618085 41.35 67.7 1
14:11:28 2023-09-28 305930 306505 80061 78247 116624 120204 117893 117930 88002 87561 96162 95760 114954 116759 331314 357720 956518 940892 342591 359197 108374 95091 105329 102650 115618 115581 106252 106803 77321 75858 267853 223545 639203 644609 200167 200140 255694 257688 299709 289347 309074 310011 323952 329622 307579 340092 670633 703174 509201 422632 270086 266568 309114 306703 324431 327098 330943 335433 367695 367843 587964 618122 41.35 67.7 1
14:11:29 2023-09-28 306937 306074 80093 78219 116473 120140 118062 117652 88215 87258 96262 95688 115040 115956 331619 360426 953738 934114 345381 359486 108083 95221 105111 102790 115584 115615 106433 106803 77215 75858 254520 223896 640972 644645 200796 199618 254092 258955 297915 288768 310419 310955 323987 330121 306509 340911 674817 710339 510554 419433 270621 266973 306870 308511 323723 325972 334922 335396 367624 368880 592678 618948 41.35 67.7 1
14:11:30 2023-09-28 306721 306392 80290 78134 116469 119939 118028 117571 88211 87226 96262 95565 115007 115956 331350 357720 952315 933841 348248 358620 108009 95091 105111 102720 114917 115581 106033 106770 77076 75867 251997 222690 639563 645324 201112 199653 255480 259354 296789 289242 310127 309037 326608 330121 306906 338223 672822 709259 502429 420470 270802 266296 306906 307101 321978 327861 331480 333474 368508 368880 594248 618122 41.35 67.7 1
14:11:31 2023-09-28 306672 305267 80223 78278 116469 120140 118062 117652 88214 87258 96296 95893 114987 116404 331835 357721 955503 935331 348595 358477 108240 95221 103609 102975 115584 115512 106212 106770 77182 75827 259760 222235 640706 645520 200796 199966 255659 258235 296926 290375 309688 309759 325419 330121 306906 338223 673381 707260 509201 422034 270766 266296 306942 308547 321003 328618 330943 333474 369359 368880 595236 618122 41.35 67.7 1
14:11:32 2023-09-28 306901 305831 80089 78183 116302 120170 117994 117686 88034 87258 96262 95696 114928 116344 332126 359919 948033 936181 346174 358692 108665 94896 105398 102586 115618 115225 106358 106737 77215 75877 253133 223232 645370 642038 200761 200280 254874 258520 297698 289444 309688 311461 324951 331050 306617 339611 670852 698268 510554 418249 270503 267151 306906 306811 322956 327628 329479 337516 365164 366323 592642 616297 41.35 67.7 1
14:11:33 2023-09-28 310496 306074 80235 78073 116507 120106 118062 117646 88452 87432 95128 95600 115086 115890 331476 359775 949942 939442 346518 358513 108374 95221 105325 102650 115584 115857 106325 106737 77235 75878 252155 222726 638206 642038 202097 199479 255266 259319 297915 290917 309433 310735 323952 332581 306330 340309 672311 702112 524029 416997 272501 265923 306942 307136 322466 328158 330943 336217 367467 367747 594357 618122 41.35 67.7 1
14:11:34 2023-09-28 308443 305585 80286 78162 116473 120140 118028 117571 88066 87258 94972 95533 115119 115956 332122 355040 950090 946157 345088 358656 108374 94961 105364 102553 115651 115430 106391 106770 77215 75827 254239 222378 645698 639970 201112 199653 256877 256931 297734 290123 308488 310989 323917 328850 306906 339246 671584 701343 510554 419209 270802 265887 307369 305911 322956 328831 329443 336304 366591 366651 586985 616297 41.35 67.7 1
14:11:35 2023-09-28 308384 306083 80244 78152 116847 120067 118350 117551 88364 87706 96461 95664 115053 116243 331440 357577 952315 946120 342519 359486 108374 95221 105588 102650 116144 115260 106424 106770 77248 75858 256785 223424 643232 642038 201780 199653 255694 258520 297699 294306 310419 310989 322943 329837 306870 339210 670633 701846 516302 417033 270838 266296 308678 306811 324107 326113 330978 336490 365491 367163 588762 618122 41.35 67.7 1
14:11:36 2023-09-28 315266 306514 80369 78211 116536 120057 118514 117652 88307 87409 96296 95630 115152 115990 331583 355539 959310 940612 345161 359775 108374 95351 105218 102650 115618 115615 106212 106803 77215 75795 267853 223424 639851 646578 201147 199687 256877 258235 298023 289752 309944 310082 325682 329889 308642 339998 671108 710409 507849 422632 270838 265887 308006 306811 323938 327628 330943 335469 369952 368592 588110 617827 41.35 67.7 1
14:11:37 2023-09-28 306145 306649 80212 78247 116724 120534 118254 117944 88178 87768 96360 95958 115020 116699 331350 357720 956518 942232 344430 359161 108266 95091 105218 102650 115770 115857 106285 106770 77215 75827 253133 223424 638740 643663 200201 199966 255729 257508 297213 288768 309871 310047 323952 329889 307829 340722 671584 703174 516809 422632 270276 266568 309114 306811 324467 327098 330943 335469 368508 367843 587891 618122 41.35 67.7 1
14:11:38 2023-09-28 306865 306298 80122 78077 116828 120157 118028 117686 88187 87409 96296 95983 115119 115990 332122 357720 953026 934151 346736 359739 108042 95221 105184 102790 114917 115581 106433 106836 77215 75858 249793 224089 637177 644645 201287 199687 254483 259319 297698 288768 311078 311211 324667 330817 306906 338258 672822 708332 497169 420506 270838 266741 306906 308547 323938 326148 332942 335890 368221 369220 597226 620406 41.35 67.7 1
14:11:39 2023-09-28 306793 306622 80276 78219 116720 120087 118254 117795 88307 87409 96610 95630 115152 115990 331476 357829 952989 936847 348742 358728 108240 95091 105218 102790 115425 115579 106212 106803 77076 75878 250900 222726 645077 647493 200831 199966 255694 259719 297495 289682 310419 309542 325419 330121 306509 338972 673847 708869 509201 421437 270802 266705 306942 308329 321716 327839 332216 333510 368839 366616 596190 618122 41.35 67.7 1
14:11:40 2023-09-28 310008 302143 80263 78211 116507 120174 118062 117686 88339 87258 96330 95565 115152 115990 331583 360716 948743 936884 346455 359233 108374 95221 105325 102720 115618 115420 106391 106803 77215 75858 267853 222762 643968 641129 201498 199687 254909 259354 297734 289616 309944 310989 323952 330367 306618 339246 672554 702335 510554 414615 270874 266705 306726 310027 322669 327874 333332 335834 365349 369920 596264 617024 41.35 67.7 1
14:11:41 2023-09-28 308202 306002 80313 78099 117019 119573 118621 117260 88339 87281 96562 95403 115152 115876 331619 355539 951632 943397 347646 358692 108374 95091 105252 102618 115618 115420 106391 106770 77248 75795 267853 222030 640667 639970 201287 199027 256482 258122 298023 290564 309433 310989 323952 328850 306906 343215 671584 702335 516146 419542 272406 265037 309515 306811 321978 329151 329515 336217 367401 367747 590563 616297 41.35 67.7 1
14:11:42 2023-09-28 309620 306074 80235 78109 116843 119939 118062 117327 88339 87258 96330 95565 114954 115956 331583 356717 953026 943360 341519 359764 108299 95091 105291 102688 115618 115374 106212 106803 77215 75827 250900 224089 640598 642038 201498 199618 255729 258520 297248 288566 311298 310047 323430 330606 306906 339795 667006 703174 511113 417368 272727 266456 309296 306775 324780 326007 332414 336309 366412 369920 592113 619768 41.35 67.7 1
14:11:43 2023-09-28 309074 304381 80318 77975 116853 119984 118649 117551 88460 87226 96363 95688 115185 115856 332626 356109 959310 943397 346431 359775 108009 95351 105038 102790 115425 115650 106308 106836 77215 75827 253133 222762 637686 643735 201945 199653 255729 258338 297915 289242 311298 308173 324929 329573 306510 340273 671584 708369 510554 417990 272406 265887 308678 306811 323028 326183 332739 333474 367437 367747 590471 619439 41.35 67.7 1
14:11:44 2023-09-28 305607 306550 80207 78219 116473 120249 118028 117571 88247 87290 96296 95728 115119 115990 331350 355325 959310 939908 344602 359233 108407 95221 105252 102650 115618 115294 106066 106770 77182 75795 250900 223232 638870 645629 200831 199687 256877 257724 296798 291813 309834 310989 325945 329658 308642 342477 671363 709653 510663 423232 270657 265745 309989 306703 324021 327680 331301 336309 369916 366616 587022 619607 41.35 67.7 1
14:11:45 2023-09-28 305957 306442 80276 78274 116440 120376 117994 118292 88267 87768 96195 96054 114961 116766 331350 358320 957913 937873 342591 359486 108266 95091 103637 102650 115651 115455 106285 106803 77215 75889 265491 223388 641794 643699 200201 200280 255729 257724 299809 289550 310199 310047 323987 330121 307158 339354 671584 703210 510554 422034 270312 266741 307119 306739 324695 327133 331444 335979 368249 367843 588592 618122 41.35 67.7 1
14:11:46 2023-09-28 306676 306079 80231 78247 116803 120008 118062 117327 88247 87258 96330 95565 115119 115956 331350 360970 955841 935516 345161 358081 108191 95091 105145 102790 115425 115650 106033 106803 77109 75889 250900 224089 640503 645137 201287 200001 254874 259390 297915 290253 311298 310704 327714 331646 306690 341058 673492 708223 498661 420621 271704 267384 306906 309201 323938 326183 332522 335433 367731 369920 595199 619879 41.35 67.7 1
14:11:47 2023-09-28 306712 305129 80235 78397 116856 120174 118062 117604 88279 87290 96330 95917 115119 115956 331619 357756 953026 934852 348288 358692 108299 95156 105252 102720 115538 115455 106445 106803 77162 75795 251997 222726 634832 644645 201253 199687 255694 259755 296789 289717 311078 309542 324964 330817 306906 339246 672859 709406 510554 421763 270838 266705 306942 307136 322466 327663 332486 333510 368839 368880 596190 618122 41.35 67.7 1
14:11:48 2023-09-28 305434 310838 80126 78239 116393 120209 117994 117882 88066 87561 96262 95760 115152 116377 331619 359919 946120 936884 346211 358728 108407 95091 105252 102510 115984 115455 106318 106803 77195 75827 256785 222762 648146 641583 201815 200001 255301 259469 297843 292082 309871 310993 324951 330758 306762 341542 673665 701957 511614 416815 270838 267115 306798 307101 322144 327910 331337 336454 365456 367455 595273 618122 41.35 67.7 1
14:11:49 2023-09-28 309365 305903 80373 77936 116925 119573 118853 117179 88525 86988 96430 95143 115185 115763 331655 356645 950090 939241 348248 359522 108407 95221 105325 102650 115618 115455 106391 106803 77162 75847 253133 223004 642578 640006 202132 199513 255729 259354 298023 290519 310382 310989 324702 329837 306618 340344 672591 702643 510554 418285 273177 265923 306942 307807 322466 328193 330978 336490 367731 368554 595537 618122 41.35 67.7 1
14:11:50 2023-09-28 306937 304381 80231 78109 116502 120174 118062 117327 88307 87226 96296 95597 115185 116317 331619 355574 950968 945484 344602 358692 108407 94961 105286 102489 115651 115260 106318 106664 77397 75764 253133 222102 646500 641928 201569 200071 256368 257837 298253 289541 309324 311827 324951 331982 306762 341542 671510 702335 511113 418321 270838 266741 309551 306811 324924 327893 331732 337552 366305 369220 587022 617245 41.35 67.7 1
14:11:51 2023-09-28 309620 305602 80263 78109 116502 119969 118423 117490 88279 87258 96263 95435 115152 115956 331619 357469 953738 943397 342001 358728 108009 95091 105252 102618 115538 115455 106066 106836 77162 75806 250900 224635 639017 642038 201815 199966 255729 258555 296798 288365 310054 310011 326717 330332 306798 339759 667079 703282 513259 417033 272406 266518 306441 306523 324467 326183 332522 337283 366591 367747 589157 619218 41.35 67.7 1
14:11:52 2023-09-28 303147 305644 80235 78069 116507 120008 118062 117523 88339 87499 96330 95663 115152 115990 331619 355040 959310 943397 345369 358692 108374 95091 105286 102650 115944 115409 106318 106803 77281 75795 254361 223210 642291 647525 201358 199896 256950 258015 297698 290917 310236 310846 325769 330121 307123 339759 671584 710177 509292 422785 270802 266331 307835 306811 322669 327981 331480 336490 369988 369544 587895 618122 41.35 67.7 1
14:11:53 2023-09-28 306744 310834 80122 78322 116360 120612 118028 118112 88066 87593 96229 95792 115152 116538 331386 358907 957950 937910 342591 358728 108407 95091 105252 102650 115505 115294 106245 106803 77162 75858 250900 223646 638814 640042 200236 200350 255729 258157 297734 288838 310419 310989 324702 330121 307158 340370 666813 703282 510554 422034 269932 267151 306476 306559 324695 325998 331516 336253 367997 368146 589339 619218 41.35 67.7 1
14:11:54 2023-09-28 306577 306083 80341 78251 116820 120258 118273 117652 88339 87529 96362 95728 115152 116317 331619 359883 953738 934114 347473 359739 108158 95221 105184 102790 115584 113053 106519 107260 75956 76013 253133 223559 636703 645411 201358 200140 255293 259977 297915 289647 311298 309976 324894 331050 308388 341542 672786 709334 510047 421400 270838 267053 306726 307566 322920 327592 334281 335396 368516 367163 595694 619439 41.35 67.7 1
14:11:55 2023-09-28 306577 306083 80199 78247 116469 119939 118028 117652 88307 87377 96296 95728 115119 115990 331081 357720 952278 934114 348705 358368 108191 95091 105325 102758 115584 115306 106033 106770 77182 75898 250900 222342 641119 645592 201252 200105 255694 258555 297705 290564 309033 309759 328641 330121 306690 339210 673810 709370 507849 421735 270766 266670 308678 308329 321692 328831 334281 336443 369664 369884 595548 617937 41.35 67.7 1
14:11:56 2023-09-28 306433 306500 80199 78274 116469 120341 118028 117882 88307 87561 96195 95728 115119 116310 331350 358835 948706 936144 345649 358656 108632 95221 104187 102790 116190 115626 106651 106671 77435 75837 253133 222583 648017 643860 201323 200770 255623 258555 296763 289682 309821 313869 323882 329538 309078 340333 670852 700861 504413 418876 270730 267562 306942 306811 323447 328357 330406 337552 365456 368880 592642 616297 41.35 67.7 1
14:11:57 2023-09-28 310227 304381 80373 78251 116828 119974 118355 117652 88670 87258 96330 95696 115152 115923 332309 359883 949818 939545 346700 359197 108374 95091 105364 102975 115584 115386 106358 106770 77268 75827 250900 222762 642709 641583 202415 199792 255729 260121 297915 290375 309944 310989 324440 330563 306798 340273 673308 702112 492519 414651 272537 266421 308606 309784 322669 327981 331301 336821 366999 369920 595090 617665 41.35 67.7 1
14:11:58 2023-09-28 306757 306118 80341 78215 116748 120162 118389 117843 88424 87409 96429 95728 115040 115956 331583 355134 950090 940612 347929 358692 108374 95091 105398 102720 115651 115420 106391 106770 77215 75827 267853 222030 645907 639970 201463 199479 256877 258555 298023 290564 309907 310989 324667 329308 306437 344230 670816 702335 510554 419542 272791 265444 309515 308547 321978 329115 330442 336728 367695 368554 588976 617209 41.35 67.7 1
14:11:59 2023-09-28 310966 305859 80377 78211 116803 120174 118423 117652 88307 87258 96463 95728 115152 115990 331583 356681 955127 941985 342519 358369 108374 95221 105364 102790 115618 115581 106212 106803 77129 75858 252155 224793 638425 642038 201921 199653 255729 258520 297915 290104 311739 310011 324667 332581 306906 340273 667042 709332 518668 417994 272283 266563 309551 308511 324287 326007 333352 335999 367287 369920 592155 619879 41.35 67.7 1
14:12:00 2023-09-28 308411 305863 80377 78377 117051 119905 118553 117294 88460 87409 96661 95632 115152 115956 331619 355539 959310 943360 344348 358692 108374 95221 105252 102650 115618 115581 106285 106803 77248 75858 250900 222726 638335 645592 201921 199618 256841 258520 297213 289717 311078 309506 325721 331050 306798 341064 672537 710948 510554 421763 272984 265887 307119 306811 323938 328123 332522 333510 369916 368296 590052 619879 41.35 67.7 1
14:12:01 2023-09-28 306145 306079 80199 78278 116432 120341 117994 118079 88275 87593 96229 96022 115040 116732 331081 358295 956752 940892 342591 359739 108374 95156 105398 102720 115584 115455 106358 106836 77215 75837 253133 223388 640418 643663 200621 200350 256446 258122 297699 289647 310309 310953 324929 329907 310063 340874 672316 702836 510554 422559 270359 267348 309989 306631 324492 327451 331444 337003 368803 368361 590255 619352 41.35 67.7 1
14:12:02 2023-09-28 308302 306079 80341 78219 116502 120174 118288 117551 88339 87469 96296 95696 115152 116310 330616 360716 956518 936884 342555 358692 108299 95221 105218 102720 115425 115420 106066 106803 77215 75858 265491 224528 651549 643663 201463 200945 255266 258555 301772 289347 310858 310047 324929 328850 306784 340333 671532 707297 510554 420506 270766 268386 306942 308280 324924 326183 332216 336217 368544 368880 593302 619879 41.35 67.7 1
14:12:03 2023-09-28 306829 306460 80227 78251 116502 120251 118389 117652 88307 87290 96330 95728 115152 115990 331583 357756 953026 934151 348669 358728 108174 95221 105398 102720 115584 115455 106391 106770 77215 75827 253133 222570 643128 645592 201463 200280 255447 259354 297315 291202 310822 310451 329253 331480 309174 341542 675407 709188 509201 421887 270621 267156 308678 307101 321906 328885 331516 335288 369736 369400 595731 618122 41.35 67.7 1
14:12:04 2023-09-28 305930 306613 80208 78251 116502 120140 118028 117686 88307 87469 96229 95728 115377 116344 331583 357756 952115 936884 347291 359474 108407 95091 105432 102586 115651 115420 106391 107048 77301 75775 251997 221338 649250 643699 201287 200687 255729 258555 297489 290635 309178 310517 325419 330121 312561 338258 671836 703138 502429 422034 270802 266705 308678 309892 322466 330112 330406 336132 369916 368880 591695 616297 41.35 67.7 1
14:12:05 2023-09-28 310277 306069 80263 78113 116748 120166 118062 117652 88339 87258 96396 95403 115152 115923 331350 359883 950090 937602 346700 358692 108374 95091 105252 102618 115618 115455 106358 106803 77248 75827 253133 222726 645866 641583 202451 200071 256234 259906 297554 290458 309945 311319 326499 332918 306654 341160 675407 706118 510554 417033 273177 266705 306942 309857 322180 329582 331408 337003 367731 368847 596604 618122 41.35 67.7 1
14:12:06 2023-09-28 308919 306083 80318 78247 116507 120174 118389 117652 88388 87409 96296 95728 115119 115956 331619 354188 950090 940649 348458 358692 108407 95221 105291 102931 115651 115420 106358 106770 77215 75827 267853 222342 646080 639970 201780 199513 256877 259319 298023 292254 310163 311461 324894 329573 306906 341376 670852 701088 510554 419578 273177 265665 307334 307066 322466 329880 330943 337003 367731 368847 588976 617850 41.35 67.7 1
14:12:07 2023-09-28 310012 305648 80373 78251 116507 120258 118389 117652 88372 87409 96330 95728 115152 115956 331583 356681 953738 943397 342278 360318 108407 95221 105252 102650 115618 115615 106179 106803 77215 75889 250900 224893 639073 643294 202204 200175 256340 258413 299600 289304 312144 310811 324789 333387 306352 340309 667042 703282 509445 417808 272875 266163 309114 306811 324695 326183 333244 336454 367143 368554 589121 617790 41.35 67.7 1
14:12:08 2023-09-28 308311 306074 80406 78247 116858 119974 118621 117327 88492 87258 96430 95597 115185 115990 331619 355574 959310 943397 345649 359233 108374 95156 105398 102650 115618 115489 106391 106803 77215 75858 250900 223232 639926 645592 202097 199653 256877 258555 297213 289436 311298 309542 325945 330075 306906 341304 667042 711451 498661 420840 273112 266296 307369 306811 324467 328123 332991 333546 369952 369920 590213 620576 41.35 67.7 1
14:12:09 2023-09-28 306433 310870 80231 78310 116436 120376 117994 118079 88187 87713 96296 95989 114961 116732 330616 358295 957913 940575 342591 358692 108299 95221 105252 102650 115618 115340 106552 107260 77476 76013 253133 223631 639203 645417 201358 201155 255518 258413 299842 289541 310017 310918 324964 329308 306581 341058 672353 707260 510047 420804 270802 268422 309078 306811 324924 327542 332252 336490 368249 368620 589157 619879 41.35 67.7 1
14:12:10 2023-09-28 306541 306074 80290 78251 116777 120376 118389 117686 88339 87469 96396 95728 115119 116344 331350 360462 957913 935516 345685 359486 108224 95221 105218 102790 115392 115650 106033 106803 77162 75899 253133 224089 635959 644645 201463 200315 255266 260157 296798 291817 311518 310082 325419 328850 308642 339759 672859 709406 510554 420804 272406 267562 306906 307101 323974 327309 333280 336200 369071 369920 597679 620929 41.35 67.7 1
14:12:11 2023-09-28 305930 304416 80406 78278 116502 120174 118028 117686 88307 87561 96330 95728 115152 116310 331390 357756 952791 936884 348632 358692 108407 95091 103753 102931 115837 115822 106585 106704 77435 75939 253133 221231 641615 645689 201323 200175 255694 258555 296763 290599 308488 311827 325682 330121 309370 338294 670889 703607 510554 422034 270802 267151 308678 306811 323974 329880 329443 337277 369395 366393 590896 617259 41.35 67.7 1
14:12:12 2023-09-28 303656 306370 80263 78247 116624 120363 118062 117882 88307 87561 96296 95760 115152 115990 331117 359919 948706 936884 346174 358117 108407 95221 105252 102650 115651 115455 106391 106803 77248 75858 253133 222726 639055 642038 201815 200945 255659 259755 296798 290361 310419 311899 323691 333591 308642 338258 672895 701343 514611 417622 270513 268100 308606 309347 323687 328973 331372 337370 366184 369920 595126 618011 41.35 67.7 1
14:12:13 2023-09-28 308883 306074 80514 78278 116507 120292 118389 117719 88339 87561 96330 95760 115152 116023 331583 354507 950931 946270 346445 358405 108798 95417 105656 102720 116096 115638 106651 106737 77542 75951 254239 222235 655034 642038 201780 200315 256877 258235 300660 290361 309907 312633 323952 331910 308606 340309 671108 702335 509201 419209 272406 266741 309479 306811 324924 328654 331216 338306 367143 367712 587109 618122 41.35 67.7 1
14:12:14 2023-09-28 309534 304412 80377 78282 116862 120174 118423 117719 88372 87584 96430 95728 115152 115990 331619 356681 955163 943360 342278 359811 108407 95091 105286 102720 115770 115374 106318 106803 77215 75889 253133 224829 642735 642038 202592 200315 256697 258591 298167 288838 310202 310047 324667 330598 306906 340344 667079 712001 502429 417994 272573 266456 309551 308547 323830 326042 333388 336035 366964 369920 592150 619879 41.35 67.7 1
14:12:15 2023-09-28 304999 305868 80263 78247 116502 120292 118423 117719 88339 87561 96330 95760 115119 115990 331332 355326 960958 942120 344493 358548 108274 95286 105441 102860 115870 115765 106438 106737 77268 75920 265491 223232 638004 647347 201780 199966 257272 258235 299709 290158 310273 311461 325981 330121 306908 341075 671584 710948 507849 422932 270874 265923 308147 306811 324924 328654 331480 336527 369988 367455 588423 618122 41.35 67.7 1
14:12:16 2023-09-28 305500 307406 80122 78278 116469 120620 118028 118079 88187 87805 96163 96054 114928 116732 331117 357756 958629 939241 342591 358692 108659 95221 105252 102931 115618 115455 106318 106803 77248 75837 253133 223424 639926 640042 200831 200350 256727 258157 297734 289444 310858 310989 324929 330639 310355 340911 672867 703138 518668 423232 270585 267419 309989 306703 324816 327981 331444 336454 367373 368620 589634 619805 41.35 67.7 1
14:12:17 2023-09-28 306901 305302 80559 78282 116858 120376 118389 117719 88339 87593 96661 96057 115529 116484 332338 358620 955503 932646 346591 359053 108240 95482 105407 102931 115584 115650 106066 106836 77248 75982 254239 223388 639897 645629 201498 200315 255588 260228 297734 289717 311739 311234 325945 328885 312561 340034 674836 710446 516489 421735 272406 267151 306942 307601 323483 328123 333261 335469 369395 367455 596226 619879 41.35 67.7 1
14:12:18 2023-09-28 306865 306356 80369 78274 116536 120371 118423 117882 88339 87561 96330 95760 115152 115990 331117 357756 953026 936611 349236 358728 108407 95221 105359 102650 115618 115455 106318 106803 77248 75795 250900 222030 642239 645629 201463 200350 256482 259172 297915 291717 310516 310740 326683 331372 309515 342662 673701 708180 509201 422858 270693 267384 308678 307066 322466 329849 331516 336200 369880 367420 595273 618122 41.35 67.7 1
14:12:19 2023-09-28 306964 306083 80231 78310 116507 120504 118384 117876 88452 87736 96495 95696 115086 116471 331476 360632 949232 936736 346273 359233 108407 95221 105286 102650 115996 115638 106292 106770 77321 75858 252800 222797 640553 642038 202097 200804 255694 259791 297771 290158 310419 311024 323952 330898 306906 341116 673883 702335 509111 417033 272406 267597 306942 307136 323710 328920 331480 337241 366591 367747 595956 618122 41.35 67.7 1
14:12:20 2023-09-28 309620 305859 80438 78215 117090 120008 118819 117490 88678 87258 96531 95435 115218 115763 331655 356681 950090 940612 348248 359269 108407 95091 105359 102720 115651 115455 106391 106803 77301 75827 252155 222726 639184 640006 202769 200071 256629 259906 297843 291237 308997 311573 325314 330724 308302 341713 675407 706322 510554 418249 273370 266568 308678 310295 322813 329115 331444 337277 368285 368882 594284 617683 41.35 67.7 1
14:12:21 2023-09-28 305020 306370 80496 78531 117051 120421 118567 117781 88549 87529 96529 96047 115086 116437 331476 356503 950968 946157 342627 358728 108640 95351 105578 102650 116003 115374 106424 107112 77542 75827 253133 222797 641414 642038 202132 200350 256482 258591 300693 289682 310419 311649 323952 330598 308642 340344 667006 701088 506442 418949 272406 267374 307154 306811 324924 328158 332005 338582 367143 367747 588798 616877 41.35 67.7 1
14:12:22 2023-09-28 309985 305899 80406 78278 116858 120376 118621 117719 88492 87441 96531 95760 115185 115990 331619 356717 958629 945211 344674 359522 108374 95351 105252 102860 115584 115684 106066 106869 77248 75962 253133 224505 634635 645689 202558 200106 257166 259211 299419 290494 311887 309905 328569 332683 306762 341376 670889 710339 511113 419917 273563 266518 307369 306209 324467 329386 333460 336490 369691 368882 590702 618996 41.35 67.7 1
14:12:23 2023-09-28 306635 305644 80397 78282 116891 120292 118457 117719 88452 87441 96363 95760 115185 116377 331655 355076 961355 942691 345405 358728 108407 95221 105359 103071 115651 115455 106424 106836 77228 75909 253133 223267 641249 647072 201780 200315 257704 258627 297699 290339 310419 311024 326930 330121 307158 340824 669390 711451 507849 422932 272406 266518 308301 306811 324467 328885 331516 336490 369988 369848 588467 619385 41.35 67.7 1
14:12:24 2023-09-28 306937 306083 80373 78278 116569 120209 118423 117686 88525 87561 96363 95760 115185 116377 331117 361078 958629 938885 342627 359775 108440 95221 105286 102790 115618 115489 106099 107293 77509 75972 253133 224577 646909 643590 201992 201472 255553 259211 300447 289576 310717 310989 325454 329573 307399 340911 674928 709370 510554 421437 270874 268698 309078 307136 324924 327628 332522 337039 369395 366616 592715 618122 41.35 67.7 1
14:12:25 2023-09-28 306937 310685 80373 78282 117072 120292 118621 117719 88525 87593 96464 95760 115542 116344 331619 358835 955841 936218 346773 359222 108191 95286 105252 102790 115458 115650 106066 106836 77195 75899 253133 223581 637586 645629 202097 200700 255729 260631 296798 290158 315178 310082 325981 329837 312561 340273 674359 710948 510554 421437 272523 267374 306942 308067 323974 328370 333316 336200 369664 369848 594870 620761 41.35 67.7 1
14:12:26 2023-09-28 305715 306033 80318 78251 116507 120288 118062 117719 88372 87593 96330 95760 114961 116344 330652 357792 950090 938217 346591 358728 108440 95221 103753 102931 116110 115741 106585 106704 77501 75889 253056 221231 648437 645106 201639 200805 256841 259319 295936 291414 309106 311685 325875 330817 307193 339759 672859 703210 517517 423232 270874 267374 307119 306672 322992 330366 330943 337241 369988 369400 589735 617646 41.35 67.7 1
14:12:27 2023-09-28 306577 305831 80310 78278 116469 120376 118028 117963 88307 87713 96296 95956 115119 116504 331314 358835 950090 936884 346138 359739 108740 94961 105612 102586 116003 115351 106391 106770 77321 75868 251997 222726 654427 642038 201463 201260 256446 259354 299709 292909 310419 312490 323917 330332 307123 338223 672822 701306 510554 419506 270766 268100 309515 309347 324406 328831 331337 338878 366412 369328 595625 617974 41.35 67.7 1
14:12:28 2023-09-28 308116 306079 80373 78278 116828 120341 118423 117686 88460 87561 96463 95728 115119 115990 331619 354188 952115 945447 346862 359451 108689 95482 104042 102931 116063 115684 106651 106704 77542 75951 253133 221888 643674 642948 201921 200280 257272 257724 299842 290423 309397 311734 324667 330297 308642 341447 671584 702335 509201 419542 272406 267115 311551 306811 324924 329346 330442 338030 367695 367747 587022 617646 41.35 67.7 1
14:12:29 2023-09-28 311447 306074 80377 78243 116862 120251 118423 117652 88521 87561 96497 95728 115152 116310 331081 356681 953738 946157 342519 359197 108626 95221 105432 102790 115777 115455 106391 106803 77248 75889 253133 223738 646768 642038 202415 200315 256953 259719 298567 288803 311739 311934 323952 330863 308375 340309 667042 703246 525743 417994 272766 267837 309989 309201 324852 326957 332883 337334 366964 369920 592335 620320 41.35 67.7 1
14:12:30 2023-09-28 306829 306083 80369 78243 116858 120140 118423 117652 88492 87561 96396 95728 115152 115990 331583 355326 963014 946908 345919 359342 108531 95351 105588 102931 115870 115765 106511 107145 77509 75920 251997 223232 641949 646542 202451 200140 257237 258591 297771 290564 310090 312708 326930 329802 308642 341857 667006 711451 542337 421437 273177 266296 307835 308547 324431 329115 333266 335433 369988 368882 590471 620320 41.35 67.7 1
14:12:31 2023-09-28 305682 306500 80373 78278 116502 120258 118389 117882 88460 87593 96396 95956 115152 116344 331350 355574 959310 940377 345125 359775 108407 95221 105505 102790 115618 115615 106391 106803 77268 75889 250900 223232 639333 646542 201463 200315 257885 258520 297734 290361 310772 311461 326930 330121 309843 343244 672830 712211 507849 423832 272261 266563 310428 306739 324744 329173 332342 336966 369988 367712 588762 617827 41.35 67.7 1
14:12:32 2023-09-28 306937 306572 80369 78278 116502 120254 118423 117882 88492 87593 96497 96057 115575 116565 331332 360668 959199 939479 342483 360138 108606 95417 105554 103001 115618 115615 106358 106836 77268 76086 255070 224685 640728 643699 202097 201577 255447 259469 298638 289682 311298 311461 325910 330297 307123 341321 672822 709370 509445 421437 270802 268800 308461 308547 324924 328123 334281 337003 369395 366581 590896 619879 41.35 67.7 1
14:12:33 2023-09-28 306865 305616 80314 78247 116502 120174 118389 117686 88460 87561 96463 95760 115185 115990 331390 360462 956518 936181 345685 359739 108374 95351 105291 102931 115584 115650 106285 106836 77215 75951 253133 224089 633888 645556 201463 200315 255659 260157 297456 289682 311190 311430 328641 331874 310122 342551 673701 710264 510554 420658 272261 268259 306906 307566 324924 327857 333532 336490 369511 369920 595236 619879 41.35 67.7 1
14:12:34 2023-09-28 306649 305863 80377 78278 116507 120376 118548 117876 88452 87736 96661 95958 115086 116277 331207 357613 955503 936699 349411 358513 108407 95221 105432 102790 115651 115926 106651 106803 77321 75878 252155 222378 639851 647525 201780 200384 256517 259354 296763 292551 309470 311141 325981 331050 307193 340273 673810 703210 517316 422932 270874 267526 307334 306637 322992 330112 333533 337241 369988 367163 591841 617625 41.35 67.7 1
14:12:35 2023-09-28 306712 306325 80345 78310 116507 120376 118062 118079 88492 87593 96330 95956 115152 116538 331117 358799 950090 936611 346419 359233 108924 95026 105612 102618 116036 115225 106570 106737 77301 75858 253133 222726 642857 639934 201463 200945 256593 259469 300235 290220 309457 313252 325541 331515 310391 341542 675407 705114 517517 422034 270802 267597 306905 307101 324816 329849 330406 338545 369099 366616 594535 616914 41.35 67.7 1
14:12:36 2023-09-28 306937 301928 80643 78187 117404 119984 118944 117585 88549 87529 96629 95827 115086 116277 331942 355112 950090 940649 348458 359486 108440 95286 105622 102790 115777 115581 106391 106803 77301 75910 251997 222690 639755 639970 202769 199966 257272 260157 297843 291485 309070 311934 325454 329837 306906 342134 673810 702643 511906 419578 273563 266518 307369 307807 322992 329649 331480 337516 368803 369951 596376 618122 41.35 67.7 1
14:12:37 2023-09-28 306901 305868 80373 78278 116858 120174 118883 117882 88646 87561 96497 95728 115218 116344 331368 353976 952115 946157 348458 358692 108440 95662 105359 102720 115810 115455 106391 106770 77281 75878 253133 221875 652171 644737 202169 200700 257959 258948 300023 290529 309762 312521 325243 331982 309006 340273 672537 702335 511113 419542 272297 266741 308336 306811 324431 330112 330943 338123 368803 369812 588762 617209 41.35 67.7 1
14:12:38 2023-09-28 309803 305996 80341 78215 117033 120200 118567 117795 88549 87648 96629 95664 115152 115956 331619 356645 957950 944590 342627 359486 108407 95221 105252 102790 115518 115489 106358 106836 77215 75951 250900 224793 636650 639970 202415 200350 256912 259354 298359 289404 311006 311934 327215 330863 306514 340344 670852 703282 513259 418249 272791 267151 307369 306559 324924 327628 333496 338792 367437 368847 585663 617649 41.35 67.7 1
14:12:39 2023-09-28 307936 304900 80713 78247 116858 119969 118621 117652 88646 87409 96430 95435 115185 115763 331583 356109 959310 944099 346174 359775 108042 95351 105218 103001 114917 115684 106033 107326 77496 76107 253133 223416 636159 643554 202628 200210 257131 259176 300235 290185 312181 312930 325647 330898 306906 341340 673344 709224 513949 418876 273177 267115 307369 309420 324924 327628 333375 336490 368544 369398 589121 618959 41.35 67.7 1
14:12:40 2023-09-28 305526 306290 80337 78460 116889 120204 118288 117829 88610 87561 96363 95760 115152 116565 333017 354472 961765 943397 345405 359487 108539 95221 105359 102975 115651 115455 106391 106803 77281 75889 254239 223232 637875 646578 201921 200315 257343 258555 299528 290361 311078 310082 327424 331050 312597 341340 672353 711451 519112 422932 272984 266518 308336 306667 324924 329115 331983 335979 369988 368812 589634 619439 41.35 67.7 1
14:12:41 2023-09-28 305419 306074 80286 78282 116507 120376 118062 117882 88339 87805 96363 96054 115152 116652 331117 356109 956555 940612 342663 359233 108407 95221 105325 102931 115837 115857 106552 107186 77435 75910 253133 223281 639851 646360 201957 200805 257708 258520 298323 290917 310858 311141 327318 328850 308054 341039 667079 710948 516146 423685 272406 266741 311038 306811 324924 328885 332019 337241 369988 367420 588766 618122 41.35 67.7 1
14:12:42 2023-09-28 306275 306474 80561 78278 116862 120376 118423 117882 88492 87740 96762 95728 115443 116023 332309 360970 960958 938885 342591 360632 108374 95221 105359 102931 115618 115615 106391 107303 77248 75920 253133 224125 640598 643699 202132 202023 256267 259390 298638 289682 311298 311461 325910 330332 307158 338258 672822 709370 509111 420840 270838 268800 308678 306209 324924 328158 332991 336992 369395 366651 590860 618085 41.35 67.7 1
14:12:43 2023-09-28 306654 306083 80406 78306 116536 120174 118423 117719 88553 87561 96363 95720 115185 115990 331350 360462 956555 936884 345932 359776 108506 95547 103753 102931 115551 115834 106473 107393 77489 76138 256785 223946 637656 645556 202132 200804 255659 260595 300235 289699 309776 312094 325945 329837 307158 340165 673847 710446 510554 421138 272406 268386 306942 307601 324924 327893 333050 337003 369691 367747 596410 617790 41.35 67.7 1
14:12:44 2023-09-28 306635 306083 80369 78310 116966 120273 118587 117882 88642 87593 96430 95760 115086 116344 332309 357469 953504 936905 348742 358728 108407 95221 105359 102904 115618 115409 106391 106803 77248 75868 253133 222030 640186 645629 201780 200945 256697 259719 297734 291908 311298 310735 326930 329343 307158 340309 676330 709406 506496 422632 272406 267562 307369 307601 322729 329649 332486 335979 369988 367712 596190 619167 41.35 67.7 1
14:12:45 2023-09-28 305930 305822 80259 78310 116536 120376 118423 118021 88525 87593 96396 95760 115152 116344 331081 359755 952606 940926 347882 359342 108673 95286 104332 102860 116063 115765 106651 106737 77501 75889 253056 221373 642575 644645 201816 201261 257237 259755 299967 291787 310163 311899 325981 331050 307874 340034 673847 703246 509201 423232 270874 267597 307369 306887 323483 330576 330943 337277 369988 367198 591895 618122 41.35 67.7 1
14:12:46 2023-09-28 305791 304377 80373 78310 116469 120376 118028 117997 88339 87805 96330 95956 115152 116618 331390 358835 950090 936884 346174 359522 108957 95026 105612 102618 116003 115386 106570 106770 77354 75888 253133 222762 643189 639970 201498 201295 256877 259791 297734 290635 309907 312955 325419 328850 310099 341506 675887 703110 504413 421960 270730 268243 310865 309420 324515 329969 330799 339062 369323 366905 591732 617209 41.35 67.7 1
14:12:47 2023-09-28 309620 305795 80406 78251 116883 119969 118703 117327 88585 87290 96531 95886 115688 115856 331368 359865 952754 942232 348178 359595 108640 95482 105734 102860 115618 115615 106585 106803 77248 75889 267853 222476 638188 639970 203126 200350 255764 260455 298023 290564 310419 311934 325454 330898 306473 341376 674323 702184 511906 418644 273177 267562 308678 307817 323710 329649 331983 337552 367767 369433 593645 618122 41.35 67.7 1
14:12:48 2023-09-28 306933 305218 80406 78282 116862 120008 118621 117604 88492 87593 96679 95728 115185 116230 331619 354507 948208 942083 348742 358692 108407 95221 105432 102720 115651 115857 106424 106803 77281 75889 253133 222378 645519 642801 202097 200315 258137 259354 297807 291929 310090 312881 328177 332882 309697 342267 673492 703790 505942 420621 273067 266527 310428 308547 323674 330112 331444 337589 368552 369951 590471 618122 41.35 67.7 1
14:12:49 2023-09-28 309793 305859 80442 78278 116862 120292 118582 117843 88323 87888 96762 95892 115152 116277 331476 356574 958225 946008 342134 359595 108407 95286 105359 103001 115651 115891 106577 106803 77301 75889 253133 223810 639722 641928 202451 200804 257308 259974 298638 291813 315288 311970 324475 330898 308642 340860 670889 703318 507777 418285 273177 267562 307404 307101 326495 327628 333532 337552 367695 368882 585807 619201 41.35 67.7 1
14:12:50 2023-09-28 308988 305652 80438 78278 116895 120174 118621 117898 88646 87561 96531 95760 115218 116023 331619 356133 959310 945484 346174 359811 108191 95482 103533 102931 115425 115719 106099 107311 77281 76023 247627 223424 645377 644681 202805 200350 257060 259687 299310 290388 313067 310593 325840 330793 306834 343377 674928 709224 498486 418876 273177 266741 307835 310330 324852 328654 333568 336454 368839 369433 590175 621054 41.35 67.7 1
14:12:51 2023-09-28 305035 306074 80501 78563 117227 120421 118582 117978 88581 87953 96596 95990 115555 116632 330974 355432 959310 940685 344638 359222 108623 95351 103753 102790 115618 115650 106391 106836 77616 76076 265491 223232 639797 646578 202132 200700 258102 258591 300344 290564 311298 311970 326966 330121 307623 340344 667042 711451 512034 423232 272716 267151 308336 306174 324924 329151 332522 337552 369988 367747 588867 618122 41.35 67.7 1
14:12:52 2023-09-28 306002 306079 80259 78722 116469 120444 118062 118112 88339 87865 96196 96086 114961 116766 330652 358331 959310 939241 342375 359522 108440 95221 105359 102790 115538 115455 106318 106836 77281 75868 253133 223424 638335 645689 201886 201824 256770 259211 300799 290458 312181 311792 329303 332449 310391 339210 671836 708869 510554 420141 270549 268692 309114 308547 324924 328123 332522 336992 369403 366651 589157 617213 41.35 67.7 1
14:12:53 2023-09-28 306649 306248 80337 78274 116952 120273 118321 117944 88517 87800 96663 95958 115185 116344 331619 357720 955163 936499 348742 359486 108374 95286 105252 102860 115551 115926 106066 106836 77281 75920 253133 222762 641402 647260 202451 200980 257128 260998 297915 290621 312034 310771 328678 329837 307158 340344 674873 710339 514775 422034 272406 267633 306441 308103 322992 329849 333532 336490 369988 367747 595016 618085 41.35 67.7 1
14:12:54 2023-09-28 305961 306069 80402 78278 116697 120406 118423 117916 88768 87593 96363 95792 115152 116344 331081 357469 953738 938217 348742 358764 108440 95221 105393 102975 115618 115374 106424 106770 77542 76044 253133 222849 645648 645447 201992 200840 256950 260013 297915 292897 310712 310989 326930 328885 307158 340309 677646 708724 521373 422932 272406 267597 307369 310295 322741 330112 332252 336527 369988 367747 596153 619167 41.35 67.7 1
14:12:55 2023-09-28 306820 304752 80341 78243 116762 120607 118288 117978 88460 87745 96297 95989 115152 116632 331207 359629 950090 936884 346700 359523 108539 95221 105359 102790 115810 115489 106391 106836 77281 75899 251997 223110 641848 642038 202451 201471 256517 260157 300132 290564 311298 312628 324735 330898 309715 339723 674800 702335 514611 418249 272406 268386 308678 309310 324659 329613 332486 339579 367107 368295 593608 618122 41.35 67.7 1
14:12:56 2023-09-28 305984 305644 80438 78290 117293 120140 118669 117686 88614 87469 96631 95696 115185 115956 332086 358008 952791 939168 347756 358333 108632 95286 105398 103071 116156 113053 106585 107293 77522 76013 253133 222619 644177 643404 203232 200175 257095 259977 297698 291450 310858 311578 327714 333207 306654 342375 673810 703102 511906 419250 273840 266705 307334 308032 322633 330112 332216 337516 369686 369951 594394 617625 41.35 67.7 1
14:12:57 2023-09-28 316604 305500 80703 78424 116824 120258 118389 117882 88553 87736 96495 95926 115119 116310 331583 357182 955392 948177 342483 359233 108632 95156 105578 102790 115618 115420 106391 106803 77354 75889 253133 223232 650160 642038 202415 200350 257057 259537 299056 289409 311298 312334 324667 330898 308642 340788 667042 703174 504957 418581 273177 267562 307835 308547 324924 327628 332960 338545 367695 368554 590052 618049 41.35 67.7 1
14:12:58 2023-09-28 309583 306465 80406 78282 117053 120341 118703 117686 88646 87736 96497 95728 115152 115956 331583 356359 959310 945447 345161 359487 108506 96031 103753 103212 115896 115834 106292 107359 77402 76107 253133 224189 634675 643627 202734 200350 257272 259354 299769 290158 310891 311171 325384 331591 308642 343488 674854 708869 516146 418249 273177 267526 307799 306851 324924 327857 333568 337516 367695 369398 588976 618085 41.35 67.7 1
14:12:59 2023-09-28 305894 305822 80373 78278 116858 120239 118567 117652 88521 87561 96463 95728 115119 116437 331081 354507 961355 943397 344602 358692 108407 95221 105398 102720 115618 115581 106358 106803 77321 75868 253133 222726 640522 646542 202415 200315 258066 258997 297699 290348 309981 310989 327459 329802 307123 342145 670852 711451 509201 422932 273177 266705 309480 308547 324924 329151 332486 336217 369988 369328 590057 618085 41.35 67.7 1
14:13:00 2023-09-28 304748 304346 80377 78282 116507 120577 118389 117963 88492 87865 96497 96054 115119 116706 331583 356074 960958 943464 344384 359342 108531 95351 105622 103071 115870 115765 106544 107179 76051 75951 254239 223388 643968 646542 202169 200840 258600 258520 300163 290564 311298 311720 327671 331050 308125 340824 667042 711451 516146 423832 272406 267115 308372 308547 324924 329115 334281 337516 369736 367677 589634 619439 41.35 67.7 1
14:13:01 2023-09-28 308302 305688 80547 78278 116828 120376 118389 117686 88452 87736 96363 95728 115185 116344 331081 360970 959310 938168 342627 359775 108407 95286 105398 102931 115618 115615 106391 106836 77354 76013 253133 224125 642002 643735 202132 201612 256482 260157 299056 289955 311960 311707 325910 330563 307588 339210 672347 709370 512751 421437 272406 269178 307334 306637 324924 328123 333496 337552 369916 367420 590642 618085 41.35 67.7 1
14:13:02 2023-09-28 303989 305859 80406 78290 116828 120341 118505 117882 88525 87835 96497 96123 115688 116565 331368 360138 956335 936033 346554 359884 108240 95547 105554 103071 116197 115650 106358 107385 77248 76044 253133 223982 641574 645556 202592 200945 255694 260818 297699 290123 309776 311425 325945 330297 307123 340309 674800 711182 517147 421437 272791 268162 306942 308067 324107 328158 333532 337241 369952 368554 596190 618996 41.35 67.7 1
14:13:03 2023-09-28 306132 305868 80406 78460 116923 120376 118389 117882 88492 87593 96463 95956 115185 116344 331314 357720 952315 939553 348632 359486 108740 95221 105432 102860 115651 115581 106424 106803 77387 75858 254239 221338 643493 645556 202097 201260 257272 259580 297771 292551 310419 311934 327424 329538 308089 340559 674836 707297 507849 423232 272791 267597 308076 307101 322992 330808 331480 337516 369988 367782 594357 618122 41.35 67.7 1
14:13:04 2023-09-28 306676 306074 80385 78527 116507 120745 118423 117876 88484 88041 96728 96221 115053 116706 330974 358656 949942 936699 346273 358548 108890 95091 105646 102650 116036 115741 106717 106638 76051 75858 253133 222605 644353 644774 202132 201612 257839 259938 297699 290599 310419 313872 324894 330332 308054 339759 673847 702335 509445 421437 270874 268422 309333 307136 324924 329649 331444 339338 367408 367163 593517 617209 41.35 67.7 1
14:13:05 2023-09-28 304080 305644 80717 78282 117252 120174 118785 117686 88646 87593 96497 95891 115185 116344 331619 354472 952791 943397 348742 358728 108440 95351 105612 102790 115890 115455 106391 106803 77387 75931 253133 222570 647458 640006 202769 200315 258066 260157 297213 291992 311298 313065 325945 330598 308642 342411 673334 703174 498661 421437 273950 266518 308301 308032 323938 330112 332221 338306 369359 369986 590642 618122 41.35 67.7 1
14:13:06 2023-09-28 317482 304342 80603 78674 117047 120470 118780 117978 88549 87944 96663 95990 115086 116437 331440 354330 952278 946157 346664 358692 108924 95482 105803 102860 116156 115581 106570 106770 77387 75951 253056 222030 645948 642038 202415 200945 257308 258555 300872 291485 311249 313395 325647 330828 307123 341340 667079 703138 502429 419578 272791 267562 308372 306811 324924 330112 331211 338822 368803 368554 588762 618122 41.35 67.7 1
14:13:07 2023-09-28 309365 305822 80406 78310 116895 120376 118785 117882 88646 87593 96497 95728 115185 116310 331583 356681 953774 946157 342555 359775 108665 95221 105432 102860 115651 115615 106391 106836 77301 75920 253133 224276 642317 643330 202558 201015 257060 260013 300660 289982 313067 311792 325734 331718 306442 341713 673810 703282 511113 418876 273381 267419 307799 309274 324924 327893 333532 338253 367997 369398 590443 618085 41.35 67.7 1
14:13:08 2023-09-28 306577 306046 80607 78278 117147 120273 118683 117978 88549 87800 96696 95958 115086 116673 331619 355005 959310 945299 345649 359739 108707 95351 105432 102860 115996 113053 106424 106836 76099 75982 254239 223388 638391 647035 202592 200804 258671 259354 300411 290635 311518 311461 327919 329538 307158 342411 670852 711451 519112 423232 273177 267115 308372 306209 324924 329649 334281 336490 371864 369105 590052 619879 41.35 67.7 1
14:13:09 2023-09-28 304999 306079 80406 78523 116748 120577 118423 118079 88553 87865 96497 96086 115477 116618 330616 356645 959310 940649 344602 360596 108407 95221 105432 102931 115651 115650 106391 107303 77616 76076 255405 223524 642109 646396 201816 201601 257924 259176 298880 290494 311666 314348 325945 328815 308125 340309 671363 710264 511906 423832 272406 267597 309236 308874 324924 329151 332522 337151 369988 367420 588762 619879 41.35 67.7 1
14:13:10 2023-09-28 304585 306685 80341 78652 117118 120607 118649 117944 88614 87736 96464 95760 115152 116344 330974 360826 958592 936884 342627 359775 108640 95351 105466 102931 115963 115650 106318 106836 77334 75982 250900 224125 638609 644645 202451 201612 255729 260192 298602 290713 310202 311934 325945 330332 307158 339246 672859 711451 509445 420840 272406 268989 308678 307101 324924 328158 333532 337552 369952 367712 593517 618522 41.35 67.7 1
14:13:11 2023-09-28 306347 305652 80406 78310 116862 120410 118587 117882 88695 87593 96430 95956 115152 116023 331081 359340 958629 935516 346737 360572 108374 95351 105286 103495 115803 113086 106478 107326 77468 76024 253133 223824 638471 645411 202451 201120 256305 261221 297664 290167 309776 310989 328641 332683 307588 340309 675333 711451 498661 421924 273177 268386 308678 308103 324924 328885 333604 337241 369988 368847 598103 618727 41.35 67.7 1
14:13:12 2023-09-28 307425 306474 80309 78738 116853 120504 118389 117997 88585 87888 96596 96054 115152 116538 331350 357756 955503 939553 348065 359233 108873 95286 105466 102790 115890 115489 106424 106836 77281 75961 253056 221373 642603 645137 202132 201260 257308 259974 297248 292409 309074 312006 327424 328885 308834 340309 674836 703282 509201 423532 272406 267989 308085 307566 323974 328807 331480 337552 369988 367747 592605 618122 41.35 67.7 1
14:13:13 2023-09-28 306685 306074 80410 78527 117072 120696 118423 118079 88646 87865 96497 96054 115496 116618 330616 358835 950090 938885 346492 361788 109090 95351 106029 102931 116210 115523 106684 106704 77501 75931 253133 222655 644973 639970 201921 201367 257092 259974 300872 291379 310382 313616 325945 329802 308125 343001 674836 701618 510554 422632 272523 268422 307369 307136 324924 330808 330943 339338 369916 367712 590642 617683 41.35 67.7 1
14:13:14 2023-09-28 309985 305822 80741 78278 117200 120239 118944 117652 88678 87501 96565 95663 115721 116210 331619 357720 952791 941375 348248 359775 108740 95286 105432 102931 115684 115455 106391 106803 77387 75951 250900 222762 646336 639970 203765 200980 257308 260998 297248 291485 310127 313131 325981 331858 306906 342411 674873 703282 512751 418913 273950 267597 306905 308138 323974 330112 332522 338342 369395 370021 596190 619439 41.35 67.7 1
14:13:15 2023-09-28 306901 304381 80434 78310 116891 120410 118621 117916 88646 87865 96531 95989 115185 116310 331619 354472 952606 947621 348485 359631 108932 95482 105803 102931 116123 115799 106651 107179 77501 75899 265491 222030 642031 640006 202523 200210 258464 260121 299709 291992 311249 312633 326789 330863 306908 342447 672822 703210 510554 421437 273756 266741 308336 307601 323974 330112 331983 338342 369952 369986 589808 618122 41.35 67.7 1
14:13:16 2023-09-28 308420 305508 80438 78310 116891 120376 118505 117882 88581 87800 96531 95923 115185 116344 331619 356717 953738 948177 342555 359775 108773 95221 105466 102790 115843 115374 106391 106803 77387 75931 250900 222762 643072 642038 202769 200980 257308 260192 299300 289682 311518 312919 324929 330933 312525 341627 667079 703174 513259 418321 273177 267597 310122 306209 326762 328654 332522 339098 367731 368882 589634 616306 41.35 67.7 1
14:13:17 2023-09-28 309401 305214 80442 78282 116895 120251 118621 117686 88678 87593 96531 96057 115688 116404 331870 356431 959162 945336 345052 359631 108558 95482 105588 103071 115710 115650 106285 106869 77195 76013 253133 224649 635173 639970 202805 200945 256989 259906 300872 289752 310500 311934 325454 331893 306899 341376 672895 707333 514611 419209 273563 268536 308085 307136 324924 328158 333640 337552 368544 369951 589007 618558 41.35 67.7 1
14:13:18 2023-09-28 306640 305214 80406 78535 117051 120174 118423 117686 88525 87593 96430 96015 115185 116344 331117 355040 959310 943434 346504 359522 108407 95351 105359 102720 115618 115455 106374 106836 77281 75899 253133 222726 641509 646578 202865 200350 258102 259791 298185 292325 311739 310989 327954 329837 307158 342411 670889 711451 509201 422632 273370 266741 308336 307101 324924 329880 333244 336490 369988 369692 590476 618122 41.35 67.7 1
14:13:19 2023-09-28 305706 304860 80406 78310 116862 120444 118423 117910 88727 87981 96762 96253 115086 116665 331207 355468 959125 944646 344980 359306 108407 95286 105393 102790 115651 115615 106504 106836 77387 75951 251997 223424 640316 648173 201886 201612 257704 259354 301194 290564 311519 311970 325945 328885 308195 339795 670889 707333 511906 423232 270838 268422 308372 308547 324924 329066 333027 338342 369952 367163 590563 617649 41.35 67.7 1
14:13:20 2023-09-28 315924 305859 80397 78282 116858 120410 118457 117882 88646 87593 96430 95760 115185 116377 331350 360462 957950 936884 346211 360318 108407 95351 105286 102931 115538 115650 106285 106836 77248 75920 250900 224140 639769 645137 202451 201260 255729 260814 300447 289752 309776 311024 326016 330367 309515 340309 674604 710446 510554 421138 272984 268989 308678 307878 324924 328193 333604 337277 369988 368589 596376 618122 41.35 67.7 1
14:13:21 2023-09-28 306865 305644 80529 78575 117084 120386 118887 117944 88517 87800 96563 95990 115086 116437 332980 357577 958225 936884 348742 359775 108407 96088 105441 103001 115618 115684 106358 106836 77248 76044 254239 222762 651549 645629 202451 201015 256912 261077 297843 290423 309776 311024 326930 330332 307193 340344 674836 711451 498486 422034 272791 268009 307110 308138 324467 329186 333604 337003 369988 369776 597992 618996 41.35 67.7 1
14:13:22 2023-09-28 305464 305818 80397 78310 116569 120410 118457 117997 88585 87865 96363 96054 115629 116377 331117 357469 952791 938885 347573 358692 108773 95221 105466 102720 115651 115455 106424 106803 77314 75858 256545 221338 641848 645137 202132 201295 257092 259974 299709 292197 310419 312006 327212 329343 308125 340344 674836 703282 516146 423232 272406 267633 307835 309092 323974 328841 332019 338828 369988 367747 595592 617864 41.35 67.7 1
14:13:23 2023-09-28 305750 306608 80670 78684 116757 120558 118321 118011 88549 87953 96562 96153 115086 116699 330652 358295 950090 938092 346700 359197 108924 95091 105680 102580 116223 115661 106603 106770 77314 75816 253133 222414 645522 640006 202132 201436 257128 260157 297734 291520 309944 313357 325981 329837 308160 340309 673847 703174 509445 423232 272406 268422 307835 307601 324924 328807 331251 339098 369988 367782 592642 619877 41.35 67.7 1
14:13:24 2023-09-28 310232 305218 80442 78314 117090 120174 118737 117604 88828 87561 96565 95728 115218 115956 331117 357756 952351 940649 348248 359269 108773 95351 105466 103116 115651 115489 106391 106836 77314 75920 253133 222726 640706 639970 203444 200980 257128 261365 297456 291935 311298 312006 325981 332392 306906 341893 676330 703174 498661 418285 273756 268233 306905 308138 324467 330112 332522 338253 368552 370882 595287 620488 41.35 67.7 1
14:13:25 2023-09-28 303989 305791 80561 78460 117185 120204 118683 117747 88646 87561 96531 95760 115185 116023 331476 354246 952115 942728 348458 359775 108640 95417 105466 102790 115684 115420 106391 106803 77314 75889 254361 222414 642158 640006 202840 200315 257704 260228 296798 291964 311078 312006 325910 330828 306906 342267 673847 703210 509445 420840 273950 267151 309515 308067 323974 330112 334043 338306 369691 370021 594394 618122 41.35 67.7 1
14:13:26 2023-09-28 308116 305223 80410 78310 116895 120174 118457 117753 88678 87593 96464 95760 115185 115990 331117 356681 953774 946157 342242 358728 108773 95221 105466 102790 115810 115374 106424 106803 77281 75920 267853 223460 639443 641583 202769 200980 257343 260192 299510 289691 309776 312955 324964 332633 312525 341376 670889 703246 504957 418913 273608 267633 308085 309420 327151 328370 333316 338952 368141 369293 590411 620724 41.35 67.7 1
14:13:27 2023-09-28 308088 305572 80700 78460 117019 120174 118654 117604 88678 87768 96697 96181 115185 115956 331619 356681 959310 946045 345651 359811 108407 95351 105286 102931 115458 115719 106478 107418 77195 75993 251997 224053 638267 640078 203161 200945 257850 260121 300411 290123 310682 311899 325945 331823 308642 341857 672822 708869 507777 419273 273756 267562 308266 307531 324924 328123 333640 337479 369099 369951 590823 618996 41.35 67.7 1
14:13:28 2023-09-28 305643 306074 80406 78314 117053 120410 118587 118045 88614 87833 96497 96022 115152 116344 331081 354472 962328 943360 345649 359450 108665 95482 105578 102931 115618 115615 106391 106803 77354 75951 253133 223388 639080 647493 202734 201260 258681 259755 300872 292569 309741 311970 327954 329802 308089 342375 670852 712962 510554 424434 273526 267419 309599 309420 326956 329934 333316 338233 372607 369398 590563 619908 41.35 67.7 1
14:13:29 2023-09-28 316130 305607 80373 78765 116744 120779 118389 118348 88549 88017 96363 96218 115152 116732 331081 356289 959310 940649 342627 359739 108740 95351 104042 102931 115810 115650 106537 106836 77354 75993 253133 223738 638925 645520 201921 201612 258066 259319 301882 290635 312181 312628 325981 329573 309493 340309 670852 708833 516302 424133 270838 268800 309236 306842 324924 329151 333496 338269 369952 367420 590213 620761 41.35 67.7 1
14:13:30 2023-09-28 306937 306253 80406 78306 117048 120376 119000 118079 88678 87865 96531 96054 115185 116344 331296 360970 960958 940926 342375 360138 108640 96088 105695 103071 115903 115949 106618 107393 77575 76221 253133 224089 640598 644609 202734 202106 256773 260661 299474 290224 311446 311970 326789 330863 308089 339759 673298 710409 511906 421437 272406 269178 307334 307136 326762 329115 333532 338545 369952 369546 594723 618996 41.35 67.7 1
14:13:31 2023-09-28 307351 305889 80603 78306 116858 120371 118587 117963 88727 88009 96497 96022 115152 116344 331350 357720 955127 936884 349236 359197 108407 95417 105432 102931 115618 115650 106358 106803 77354 75982 250900 222726 652677 645592 202734 201436 257272 261365 296798 291929 309776 310811 327409 330332 308089 341064 674873 711451 511906 421704 272984 268162 307369 309002 323938 330112 333568 337283 369988 368812 597955 618049 41.35 67.7 1
14:13:32 2023-09-28 305930 305616 80519 78314 116883 120410 118423 118079 88646 87865 96497 96054 115655 116598 331332 357721 955503 938092 348559 358548 108790 95482 105769 103001 115903 115546 106537 106803 77387 75951 255405 221697 641330 645556 202734 201577 257308 260455 297554 292197 311078 312400 327654 329802 308125 341064 674836 707297 508694 423832 272984 268386 308050 307566 323974 328841 332486 337552 369988 368554 592719 618122 41.35 67.7 1
14:13:33 2023-09-28 306901 305644 80373 78678 117017 120376 118423 118045 88796 87865 96497 96054 115185 116504 331081 359919 949818 939553 346700 359486 108632 95351 105432 103047 115810 115615 106391 107311 77387 76044 252155 222476 638335 642038 202769 201647 256877 260962 297734 292141 315364 312883 324929 332856 307158 340309 677329 702335 515964 418876 273177 269178 307334 308067 324924 330112 333496 339579 367731 368847 596043 619879 41.35 67.7 1
14:13:34 2023-09-28 310886 305223 80658 78306 117090 120140 118819 117809 88881 87736 97031 95893 115708 115890 331476 357852 952717 942232 348102 359595 108790 95351 105578 102790 115890 115615 106585 106737 77408 76013 267853 222726 643838 643750 203481 200315 258102 260778 297213 291717 311298 312919 325945 330863 308642 342267 674323 703174 511906 421437 273950 267115 309953 308067 323938 330808 334281 338582 369988 371094 596410 618122 41.35 67.7 1
14:13:35 2023-09-28 311011 305859 80442 78314 117190 120376 118621 117882 88678 87805 96531 95891 115218 116310 331117 356681 953774 948177 342627 358910 108957 95351 105646 102790 116003 115615 106570 106803 77387 75951 250900 223232 643111 642038 202769 201436 257308 260157 299545 290123 315251 313616 325419 333591 307158 341857 667042 702148 509445 419542 272958 268422 308301 306672 327224 329115 332486 339579 368574 369398 588798 619879 41.35 67.7 1
14:13:36 2023-09-28 309620 305648 80406 78823 117072 120303 118828 117843 88581 87648 96663 95958 115086 116243 331171 356467 958445 946120 342303 360318 108665 96031 105622 103212 115584 115650 106391 107311 77354 76169 253133 224757 646915 640006 202805 201401 258066 260157 300872 289717 310718 312006 325685 332357 308551 342134 672347 707333 513259 420571 273950 268198 308301 307637 326762 328618 333676 338582 368803 369986 591732 619470 41.35 67.7 1
14:13:37 2023-09-28 316515 304377 80438 78523 116891 120577 118423 117997 88646 87865 96497 96218 115152 116618 330616 355040 960958 940649 344602 359486 108665 95286 105432 102931 115651 115650 106391 106836 77334 75982 253133 223232 639080 646542 202451 201295 258899 259354 298638 291167 311739 311970 327954 329573 308125 341857 670852 712962 515804 422185 273177 267597 309272 307101 326495 329880 333532 338545 369841 368847 590052 621532 41.35 67.7 1
14:13:38 2023-09-28 306181 306176 80496 78738 116757 120840 118288 118372 88484 88073 96461 96317 115053 116732 330545 358295 959310 942083 342483 359450 108407 95351 105466 102931 115651 115799 106424 106836 77354 75982 253133 223861 639333 645100 201921 201647 257669 259354 301298 290427 311960 311970 325981 329573 309095 340273 671569 707333 511906 423832 270838 268800 309236 307342 324924 330112 333532 338582 369988 367712 589339 619879 41.35 67.7 1
14:13:39 2023-09-28 306897 305648 80406 78314 116862 120410 118621 117882 88646 87805 96497 95760 115185 116592 331081 358224 956518 936884 347756 360318 108407 95417 105432 102931 115618 115684 106358 107311 76131 76013 252155 223424 637722 646505 202769 201612 257623 261550 297699 291485 310464 311715 327424 330863 308089 341376 676306 711451 516302 422034 273177 268386 307334 309037 324924 329649 333640 337224 369519 372013 597661 621644 41.35 67.7 1
14:13:40 2023-09-28 306496 306043 80341 78599 117037 120573 118615 117978 88549 87865 96631 95989 115152 116377 331332 357577 953701 938217 349200 359486 108723 95482 105432 102931 115651 115615 106391 106836 77334 75899 253133 222570 639776 646542 202769 201577 257885 260962 297915 292551 310493 311461 327706 330332 309588 341340 676343 710948 511906 423232 273177 268611 308336 310223 323710 330576 333532 338312 369988 368847 596043 619439 41.35 67.7 1
14:13:41 2023-09-28 308384 304373 80410 78662 116858 120696 118457 118079 88646 87976 96531 95989 115218 116344 330580 359919 950090 938885 346700 359775 108773 95351 105612 102790 115996 115615 106391 106836 77334 75951 250900 222726 641717 642038 202769 201612 256877 260998 299528 291485 309949 312006 324929 332856 307158 340824 674873 702148 508934 418285 272984 268800 307119 310295 324672 329862 333244 339155 367552 369551 596080 619521 41.35 67.7 1
14:13:42 2023-09-28 310131 305545 80704 78456 117163 120140 118819 117686 88710 87561 96798 95760 115218 115843 331619 356681 951632 944627 348742 359522 108773 95286 105466 102790 115810 115489 106570 106836 77420 75951 253133 222476 642500 640042 203409 200804 258102 260778 297456 292409 311298 312414 326930 330898 308393 342519 676822 703210 516302 421437 273950 267115 310464 310735 324467 331041 332991 339098 369988 370799 593937 618122 41.35 67.7 1
14:13:43 2023-09-28 308674 305818 80402 78345 117086 120672 118737 117882 88678 87593 96497 95760 115218 115990 331350 356645 955127 946157 342555 360318 108839 95417 105612 102931 115810 115650 106424 107311 77387 76013 267853 224125 645995 639934 203409 201612 257782 260228 302048 290564 309741 313908 325682 332357 307829 341893 671836 703210 514611 419214 273840 269302 310428 309106 327687 329009 333424 339469 368660 369880 590430 621165 41.35 67.7 1
14:13:44 2023-09-28 309547 304377 80438 78345 117086 120386 118717 117882 88646 87593 96565 95760 115828 116404 333258 356109 959310 946157 346700 360632 108374 95482 105432 103071 115618 115719 106212 107666 77248 76107 253133 224018 634675 644645 203444 201705 258066 260595 298602 290635 310753 311970 325981 332624 307123 342447 672859 710948 509445 419578 273950 267633 308336 307601 324924 329151 335600 337940 369952 371094 590860 619944 41.35 67.7 1
14:13:45 2023-09-28 304784 306284 80438 78555 116891 120406 118621 118112 88646 87835 96531 96054 115185 116699 331350 355574 959310 942691 345125 359775 108773 95351 105500 102931 115977 115615 106537 106836 77387 76034 251997 223424 639313 647529 202592 201612 258934 259755 300872 290635 309515 312919 327919 329837 309060 342194 674375 714331 511906 424434 273140 268243 309852 309420 326762 329969 333388 338399 369805 368519 590471 617612 41.35 67.7 1
14:13:46 2023-09-28 306383 306942 80594 78801 116828 120947 118423 118146 88759 88105 96531 96218 115218 116732 330849 359665 960073 940649 342663 360354 108740 95351 105505 103283 115618 115650 106424 106836 77314 75972 253133 223774 639926 643735 202451 202600 257704 260192 299580 291703 309776 312919 327424 330898 309095 340273 673344 709406 504957 422632 272406 269214 308336 307101 326762 329880 333568 339098 369988 367782 589121 619639 41.35 67.7 1
14:13:47 2023-09-28 306672 304855 80438 78345 116895 120410 118621 118079 88646 87593 96531 95923 115185 116344 331117 357756 956555 936884 348742 359811 108407 95351 105393 103001 115618 115684 106358 106869 77387 76034 250900 223232 643088 646578 202805 201612 257921 261550 297456 292346 311965 311685 327706 333387 311883 342158 676675 711378 511113 423232 273756 268555 310208 309834 324780 330112 333676 337552 368737 369433 597735 618959 41.35 67.7 1
14:13:48 2023-09-28 306275 306079 80438 78555 117402 120539 118621 118112 88646 87865 96565 96086 115185 116571 331350 357756 953738 937873 349200 358369 108773 95417 105646 102931 115923 115489 106676 106836 77453 75982 253056 221719 645511 645629 202805 201647 258102 260595 297664 293337 311298 312919 327990 330110 308160 341376 676343 707333 510554 420963 273681 268800 308301 307601 323974 328876 332522 338582 369547 368847 594394 618122 41.35 67.7 1
14:13:49 2023-09-28 309110 304855 80470 78555 117082 120612 118737 118112 88678 87865 96565 96086 115251 116538 331619 360208 950090 938970 346773 359775 108665 95351 105466 102931 115843 115650 106391 106836 77314 75982 250900 223267 638004 639668 202805 201647 256912 260998 300266 292126 311777 313621 327033 332751 308019 340716 674727 704113 510446 419063 273526 269593 307835 308103 324924 328586 333388 339322 368249 369398 595090 616306 41.35 67.7 1
14:13:50 2023-09-28 310045 305643 80695 78310 117285 120376 118887 117753 88974 87593 96565 95728 115218 115990 331619 357756 953774 940685 348248 359775 108773 95769 105539 103212 115923 115650 106424 106836 77420 76003 267853 222762 640240 639970 204086 201612 257343 261365 300618 292345 315288 312955 326930 332891 312525 342483 676367 703246 498661 418913 273950 268422 307369 308138 324924 330112 333532 339098 369395 371130 595016 617381 41.35 67.7 1
14:13:51 2023-09-28 306973 305859 80442 78314 116891 120376 118737 117882 88678 87805 96565 96086 115218 116344 331619 354472 952351 948177 346700 359775 108957 95351 105607 102790 116003 115455 106603 106836 77420 75920 250900 222066 647252 640006 203161 201824 259230 259687 298950 292303 309945 313765 326824 331718 311001 342267 675407 702112 511906 421437 273177 267837 310575 307601 324924 331041 332019 339579 369988 369880 590471 618122 41.35 67.7 1
14:13:52 2023-09-28 306865 304891 80438 78310 117267 120410 118737 117916 88710 87625 96599 96054 115721 116344 331350 356717 953774 948852 342591 360307 108807 95221 105534 102790 116003 115524 106424 106836 77420 75910 251997 223617 657071 642038 203444 201331 258102 260595 300245 290564 309776 313908 325717 332633 307623 341893 670889 703282 507777 419578 274262 268422 308336 307136 324868 329186 333568 339579 368839 369951 589726 618122 41.35 67.7 1
14:13:53 2023-09-28 306342 306248 80778 78702 117275 120436 118751 117978 88856 87800 96831 96144 115787 116551 331476 356359 959310 946157 346247 360174 108407 95482 105398 103001 115618 115719 106372 107548 77281 76107 250900 224441 639949 643699 203444 201330 258102 260228 298602 290599 310753 311720 325945 332659 307193 342447 673883 709406 509445 419542 273756 268422 309953 307601 324924 329151 336354 338582 369395 369986 590860 619032 41.35 67.7 1
14:13:54 2023-09-28 304743 306074 80430 78662 116862 120612 118539 117997 88585 87897 96397 96086 115152 116732 330652 355574 960274 943397 344638 359775 108698 95351 105500 102931 115843 115684 106424 106869 77367 76055 267853 223424 639055 647529 202769 201647 258934 259791 301194 292516 309776 311653 327689 329872 309095 341893 671836 711451 511906 422221 273177 268422 309741 307136 326495 330112 333568 339098 369876 369920 590328 621296 41.35 67.7 1
14:13:55 2023-09-28 306721 306074 80333 78773 116762 121047 118288 118552 88549 88105 96663 96218 115185 116766 331117 359366 959236 940612 342663 360318 108773 95351 105844 103071 115843 115684 106424 106869 77347 76013 254361 223810 641119 644645 202451 202317 257921 259791 299580 290670 309776 312919 326930 330898 309564 341395 672859 710446 509445 423232 272406 269214 308372 307101 324868 329880 333604 339098 369988 367817 589758 618996 41.35 67.7 1
14:13:56 2023-09-28 306311 305648 80466 78555 117361 120444 118737 118079 88710 87865 96565 96054 115218 116377 331619 357505 957950 936884 348248 358405 108440 95482 105432 103071 115651 115719 106391 107311 77314 76013 254239 223424 636110 647529 202805 201647 257740 261734 299528 291964 310500 311970 327919 331369 308089 341376 676895 711451 508934 422034 273681 268422 307119 309037 324924 329862 333388 337297 369808 369845 597808 620576 41.35 67.7 1
14:13:57 2023-09-28 306203 306074 80594 78742 117118 120524 118683 118079 88678 87865 96531 96128 115529 116471 331583 357720 955127 938885 350021 359523 108665 95351 105500 102931 115843 115650 106638 106836 77453 75962 256785 222378 642970 646578 202805 201647 258137 260814 297456 292445 311960 311720 328414 330563 308125 341821 676822 710912 505108 423232 273177 268764 308266 308967 324431 331041 333050 337516 369841 369398 598804 619389 41.35 67.7 1
14:13:58 2023-09-28 309351 305639 80406 78666 116862 120376 118587 118079 88918 87865 96598 96054 115185 116344 331045 360172 952791 940892 346664 359775 108740 95351 105578 103400 115890 115615 106570 106803 77387 76044 251997 223388 639647 642038 203409 202035 257272 261550 300544 291935 312181 313395 325910 332891 307123 341340 676293 701088 504957 418876 273756 268963 310172 310040 324708 330862 333424 339155 368364 369845 595676 620414 41.35 67.7 1
14:13:59 2023-09-28 308856 305714 80658 78519 117277 120140 118819 117594 89035 87496 96799 95696 115218 115923 331583 358157 953283 940649 348742 359486 108957 95417 104260 102931 115890 115615 106570 107130 77420 76013 253133 222726 639776 640042 204086 201295 258283 261734 300604 292374 311960 312919 326930 332589 308642 342483 675828 703246 516302 419542 274726 267974 308050 309002 324924 330808 332991 339062 369952 371094 597955 618122 41.35 67.7 1
14:14:00 2023-09-28 304080 304381 80691 78535 117337 120661 118669 118045 88678 87865 96531 96054 115152 116344 331583 354188 952315 947503 346700 358369 108773 95351 105573 102790 116003 115581 106537 106803 77420 75951 251997 222030 645823 642948 202805 201612 258863 259354 299510 291787 311298 314386 325945 332598 308089 341857 670852 704641 498661 421144 273897 268513 310104 308547 326762 331471 332342 339913 369736 369810 589680 619439 41.35 67.7 1
14:14:01 2023-09-28 304948 304864 80406 78706 117147 120539 118669 117930 88646 87713 96699 96411 115688 116344 331619 356645 956518 948852 342037 360862 109032 95417 105612 103071 116003 115650 106585 107278 77387 76024 250900 224089 641119 643404 203091 201612 258500 260559 301298 290564 310718 312919 326634 332856 307193 342411 672822 708332 509111 421166 273950 268386 308336 308032 326762 329115 333604 339579 368803 369986 590443 618996 41.35 67.7 1
14:14:02 2023-09-28 305670 306083 80438 78662 117138 120696 118785 118079 88646 87867 96531 96054 115152 116377 331045 355290 961355 943360 345649 359775 108773 95417 105612 103001 116177 115615 106603 107311 77420 76013 256785 223581 648363 647493 202769 201612 258899 260157 299300 292734 309776 313395 328680 331605 311712 342194 674854 714061 512034 424434 273756 268019 310069 309420 324564 329969 333424 339062 369841 369398 590476 621048 41.35 67.7 1
14:14:03 2023-09-28 306424 306294 80406 78801 116862 120947 118423 118632 88727 88170 96463 96414 115152 117089 331081 358547 961355 943397 342627 360318 108740 95769 105539 103001 115810 115684 106391 107311 77420 76003 251997 224212 640316 645100 202097 202247 258066 259938 301938 290635 309776 312883 327424 330598 309781 340309 672554 709406 511906 423832 272406 269214 309236 307772 326762 330112 333568 339098 369988 368261 590176 618122 41.35 67.7 1
14:14:04 2023-09-28 306577 305223 80438 78662 117082 120577 118703 118079 88614 87833 96531 96054 115185 116592 331081 360462 958629 936884 346211 360318 108407 95482 105432 103071 115618 115684 106285 107311 76099 76107 250900 224053 639289 646542 202805 201612 257046 261734 298602 291787 313697 312597 327671 333857 308019 342267 675682 712889 511906 422522 273913 269034 309515 308103 324924 329613 333640 338545 371755 369810 595786 619470 41.35 67.7 1
14:14:05 2023-09-28 305791 305652 80750 78706 117053 120577 118785 118079 88678 87865 96598 96086 115185 116538 331081 357469 956518 936884 348742 359739 108407 95417 105432 103001 115890 115684 106424 107311 77387 76076 253133 222762 640933 646542 202805 201612 258066 261734 297629 291964 311929 311934 328166 330828 309771 341857 676822 711451 516302 423232 273563 268800 308050 311138 324924 330112 333640 338828 372081 369692 598804 618122 41.35 67.7 1
14:14:06 2023-09-28 306901 306042 80406 78662 116858 120779 118389 118112 88585 87985 96497 96086 115152 116732 330580 358835 950090 939553 346700 359775 109108 95221 105646 102860 116003 115455 106537 106836 77420 76013 267853 223388 646391 639970 202734 202602 257817 260710 301407 292197 311910 314721 325840 330758 309821 341196 674691 706322 505236 423232 272791 269178 308301 310186 324888 330933 331444 340690 369952 368296 596469 619439 41.35 67.7 1
14:14:07 2023-09-28 308710 306249 80410 78662 116858 120661 118703 118079 88646 87865 96531 95891 115185 116344 331314 360716 950090 939241 346455 359775 108773 95482 105466 102931 115890 115615 106424 106836 77387 75962 253133 223381 655055 642038 203409 201929 257308 261550 300447 291964 312181 313359 325945 332891 308352 341376 678334 705506 515964 419209 273950 269214 309515 311175 324924 330112 333532 339338 368508 369986 597072 619879 41.35 67.7 1
14:14:08 2023-09-28 306901 305214 80442 78523 116895 120620 118423 117882 88646 87713 96531 95989 115185 116344 331619 353940 950931 946157 348495 358692 108918 95286 105578 102860 115810 115581 106570 106803 77387 75982 253133 222512 641848 645689 203161 201824 259338 259795 298915 292713 309872 313693 326789 331718 311001 342375 672822 702148 511906 421144 273950 267694 310175 307531 324924 328841 332450 339505 369952 369915 590471 618122 41.35 67.7 1
14:14:09 2023-09-28 306676 305214 80410 78310 117194 120376 118423 117686 88646 87865 96531 95760 115185 116344 331081 356681 955127 948852 342555 359487 108924 95286 105612 102931 116036 115455 106570 106836 77420 76013 254239 223267 646125 642948 203444 201647 258500 260778 300420 290564 309776 313872 325910 332598 307623 342375 670852 703210 514611 419542 274456 268800 308301 307101 324833 329151 333496 339579 368768 369986 589464 621495 41.35 67.7 1
14:14:10 2023-09-28 306347 305818 80438 78310 117252 120292 118703 117686 88678 87561 96665 95760 115218 115990 331350 355574 962038 946157 346174 359775 108590 95482 105466 102931 116076 115650 106391 107293 76207 76169 253133 223174 641690 646396 203909 201437 258720 260598 299159 291575 313684 311425 327954 331823 312670 342483 675407 711614 516146 421735 273950 267597 310391 310295 324924 330112 335564 337516 369988 369986 585798 619470 41.35 67.7 1
14:14:11 2023-09-28 304748 305223 80406 78337 116968 120410 118587 117882 88646 87593 96497 95792 115185 116377 331081 354507 962038 944776 345649 359522 108632 95351 105466 102931 115810 115615 106391 106836 77420 75993 254239 223574 639906 647529 202805 201260 258934 260157 300872 291520 311960 312006 328450 329837 308125 342483 673542 710076 516146 421888 273756 267562 309741 309821 324924 330112 333280 338014 373024 372539 590361 621202 41.35 67.7 1
14:14:12 2023-09-28 306865 305214 80267 78314 116461 120861 118028 118112 88492 87865 96363 96054 115152 116759 330580 358835 959310 939241 342591 359233 108894 95286 104042 103071 115996 115891 106585 106737 76342 76044 253133 223317 641249 645689 203232 202389 257377 260742 299545 290599 310682 312006 326789 331683 310172 340273 672895 710446 511906 421777 272791 269783 307369 307136 326762 329151 333568 338582 369591 368296 592678 618558 41.35 67.7 1
14:14:13 2023-09-28 306829 305813 80430 78314 116858 120376 118423 117801 88492 87593 96531 95760 115596 115990 331081 358835 956518 936884 345685 358692 108374 95417 105325 102931 114950 115650 106066 106836 77281 76024 254239 224089 638198 646542 202805 201647 256697 261734 300447 290599 312513 312006 327671 330863 309333 341376 674873 711451 502429 422034 273370 268989 309515 309967 324744 328866 333532 339162 369880 369551 596043 621644 41.35 67.7 1
14:14:14 2023-09-28 305464 305602 80406 78555 116891 120573 118423 117882 88585 87865 96497 96054 115185 116538 331081 357720 952315 939279 348412 359198 108873 95482 104180 102931 115936 115719 106651 106737 77608 76003 267853 221697 642943 645556 202805 201647 258102 260595 300557 293017 309479 312699 327919 329837 311271 344014 674836 709370 516146 421888 273177 268422 308301 307601 324467 328876 332486 338306 369288 368847 592314 618122 41.35 67.7 1
14:14:15 2023-09-28 305035 305365 80406 78662 116536 120775 118062 117882 88372 87865 96363 96054 115152 116538 330580 357756 950090 936884 345685 358692 108957 95091 105680 102650 116036 115386 106676 106770 77420 75858 253133 222946 647377 639970 202628 202070 257704 260778 298602 292169 310419 313908 325981 330332 309060 340344 674640 705176 511113 423385 272573 268927 310428 310186 324888 331740 331337 339469 369844 369920 592459 618085 41.35 67.7 1
14:14:16 2023-09-28 303682 305214 80442 78341 117051 120524 118514 117686 88525 87593 96397 95989 115119 116344 330616 359376 950090 938217 346174 359233 108440 95672 105505 102860 115651 115615 106391 106803 77334 75982 253133 223232 638870 641583 202840 202105 257272 260638 298150 291520 315214 312848 324929 332891 307193 341110 674873 702335 517316 418285 273177 269178 308076 308067 324924 330112 333496 339579 367731 368882 596190 619879 41.35 67.7 1
14:14:17 2023-09-28 306311 305223 80438 78555 116895 120376 118423 117719 88585 87593 96397 95760 115185 116344 331081 353409 950090 946157 347081 358656 108807 95221 105612 102720 115843 115420 106391 106770 77387 75889 251997 221684 650446 639970 202805 200980 258934 260157 299528 292409 311298 312955 326915 330863 310355 342230 674854 704677 506442 420997 273950 267196 309599 309857 324780 331005 332342 339308 369952 369986 590471 616914 41.35 67.7 1
14:14:18 2023-09-28 306505 305223 80680 78310 116853 120376 118389 117747 88553 87593 96464 95760 115185 115990 330348 354543 952315 946195 344602 358404 108773 95156 105500 102720 115923 115340 106424 106803 77420 75899 250900 222762 645573 642038 202840 201612 258066 259755 299615 291485 311298 314276 325910 331893 308054 341893 670852 701124 513949 420506 273177 268422 309236 306209 324833 329649 332725 339579 369395 369398 588762 618122 41.35 67.7 1
14:14:19 2023-09-28 306901 305218 80442 78278 117086 120376 118621 117604 88646 87561 96531 95728 115218 115956 330616 355290 959310 945484 345685 358692 108224 95482 105218 103071 114917 115684 106033 107418 77248 76024 251997 223524 635144 643735 203729 201612 258137 260778 301085 290635 313956 311720 327176 332646 309515 342303 672920 710300 511906 419360 273950 268243 308195 307843 324924 329151 335564 337552 369808 369915 591928 618996 41.35 67.7 1
14:14:20 2023-09-28 307206 305392 80750 78674 116891 120174 118694 117571 88553 87501 96531 95728 115185 115990 332073 354224 959310 944776 345161 358728 108407 95956 105393 102790 115651 115455 106391 106803 77281 75931 250900 222762 641770 646578 203444 201436 258500 260445 298638 291520 309776 311461 327954 330863 307158 342447 670889 711451 510554 422034 273950 267562 308372 307136 324924 329880 333604 337003 368772 372802 590471 619032 41.35 67.7 1
14:14:21 2023-09-28 306865 305329 80369 78555 116469 120691 118028 117997 88372 87593 96430 95760 115152 116344 329617 359376 959310 937873 342555 359486 108407 95286 105359 102860 115538 115294 106066 106803 77281 75982 251997 223774 640337 640042 202168 202565 257420 259906 301578 290423 311120 312521 329573 330793 310941 342270 673492 707152 508934 422632 272406 269214 308336 306559 326762 329506 333532 339789 369988 367747 590250 622682 41.35 67.7 1
14:14:22 2023-09-28 306856 305223 80579 78310 116701 120376 118423 117686 88492 87561 96497 95760 115185 116344 329653 359954 957950 935457 342591 358728 108407 95286 105286 102860 115458 115455 106212 106836 77248 75941 250900 223932 634967 643735 202805 202247 256517 260998 299056 290361 309776 312334 326930 330863 307874 339795 672859 709443 498661 421437 272791 269214 307154 307136 324924 329151 333338 338582 369988 367782 592678 618122 41.35 67.7 1
14:14:23 2023-09-28 306172 305218 80410 78310 116862 120410 118423 117882 88735 87593 96464 95923 115185 116344 332530 356681 956284 932758 348495 358152 108407 95286 105286 102975 115425 115420 106245 106803 77281 75920 252155 222534 641416 647525 202558 202001 257959 260451 297698 293729 311666 311863 328308 332449 308918 342134 676330 708369 516146 423832 272995 268656 308266 308032 323974 328841 333261 337921 369547 368554 594357 618122 41.35 67.7 1
14:14:24 2023-09-28 305701 305214 80406 78310 116540 120410 118062 117882 88432 87625 96363 95989 115119 116377 329653 356681 950090 938217 345649 357613 108773 95221 105646 102650 115651 115225 106570 106770 77400 75858 250862 221875 647287 640006 202628 201964 257921 260595 298602 292445 310419 312669 327424 329872 308195 341627 672895 703210 510554 423232 272984 268800 310122 307601 324924 328841 331480 339098 369988 367747 595104 617827 41.35 67.7 1
14:14:25 2023-09-28 307657 304294 80410 78310 117105 120174 118457 117523 88678 87501 96464 95597 114987 115797 330616 358295 948244 939241 346700 358681 108440 95221 105432 102790 115651 115260 106318 107186 77649 76076 254239 222512 639937 642038 203980 201156 257562 261221 300023 292197 311923 312919 325981 332668 312488 342447 674727 706322 517517 419209 275040 268386 307404 308825 324467 330112 333027 338619 369988 370056 594065 618122 41.35 67.7 1
14:14:26 2023-09-28 303574 305223 80434 78668 116891 120292 118423 117571 88646 87593 96397 95760 115152 116310 330580 352386 950090 942728 347463 358116 108698 95221 105466 102790 115651 115420 106424 106770 77314 75951 253056 222030 643363 640006 202840 200419 258535 260814 299564 292445 311739 312955 327428 330898 307193 342519 672859 703174 509445 421557 273950 267562 308336 308103 324467 328841 333244 338805 369700 370847 593836 618011 41.35 67.7 1
14:14:27 2023-09-28 306613 304958 80377 78278 116536 120174 118062 117523 88492 87441 96363 95760 115040 115956 329617 356145 953774 946157 342591 358656 108665 95221 105432 102931 115837 115707 106585 106671 77534 75931 254239 222619 642739 642038 203267 201472 257924 260157 302048 292311 315178 313073 325840 332392 307158 341376 667042 702148 506442 419287 273563 268422 308336 306209 325098 329649 332522 339579 368839 369398 588445 618727 41.35 67.7 1
14:14:28 2023-09-28 308674 304707 80434 78306 116925 120204 118457 117898 88585 87593 96464 95760 115185 115990 330348 356133 956555 943434 342627 358728 108407 95286 105702 102790 115458 115489 106066 106803 77281 75993 250900 224599 644976 639970 203444 201471 258102 260192 299510 290123 310246 312480 325454 332392 307158 343488 671873 703318 518161 419245 273563 268422 310428 310076 327151 328370 333496 339192 368660 369880 592719 620724 41.35 67.7 1
14:14:29 2023-09-28 315500 305008 80438 78274 117051 119939 118423 117571 88492 87561 96497 95728 115152 116230 330545 354437 959310 943360 345114 359936 108689 95804 103753 103001 115870 115684 106471 107179 77542 76055 254239 223053 640186 646469 203694 201260 258500 260157 300727 291646 312623 311680 328645 332063 307623 342339 671800 711451 508934 422632 274845 267562 309236 307566 324924 330112 333604 337516 369805 369986 590471 619694 41.35 67.7 1
14:14:30 2023-09-28 304810 305214 80410 78306 116781 120341 118062 117719 88614 87805 96463 95983 115152 116538 330580 354472 959310 940612 344857 358692 108407 95221 105471 102931 115618 115420 106374 106803 77387 75993 252155 222762 640165 646999 202769 201612 258899 260121 299020 291485 311960 312633 328414 329802 308125 342375 670852 712962 514775 424397 273804 268100 310069 309420 326762 329969 332978 338878 373133 369920 589413 619389 41.35 67.8 1
14:14:31 2023-09-28 306635 305008 80438 78274 116862 120258 118389 117686 88816 87561 96463 95760 115152 115990 330313 360138 963014 939583 342375 359053 108531 95737 105588 103354 115518 115845 106259 107179 77649 76013 250900 224089 648309 643699 203267 202565 257237 260962 299510 291668 310429 312776 326930 330863 308089 340273 674780 711451 520866 422034 272984 269972 307799 307781 326762 329115 333568 338545 369988 368554 592678 618691 41.35 67.8 1
14:14:32 2023-09-28 306275 304995 80406 78310 116507 120140 118062 117686 88614 87561 96430 95760 115152 116344 330580 358499 955804 936181 346455 359233 108374 95286 105364 102860 115392 115615 106179 106836 77301 75962 252800 223738 635641 645592 202805 201612 257057 261734 297699 290635 310682 311934 327424 330863 310355 344809 677329 711159 511906 421960 273756 268656 308388 309329 324816 329435 336909 338233 369988 369398 596190 618085 41.35 67.8 1
14:14:33 2023-09-28 305682 305223 80402 78306 117038 120341 118062 117848 88646 87593 96497 96188 115489 116565 330795 356538 954109 938069 347427 358537 108573 95482 105734 102860 115651 115546 106358 106803 77387 75951 253133 221697 643624 645556 202769 201930 257782 260598 297699 293266 311028 312664 327954 329837 308160 341340 674836 703246 509201 423232 273294 268386 308301 307817 323974 329300 332486 338067 369288 368847 593900 618122 41.35 67.8 1
14:14:34 2023-09-28 304999 305214 80373 78702 116507 120376 117994 117686 88339 87593 96429 95989 115119 116377 329582 356681 950090 936884 344834 358116 108924 95221 105685 102650 115970 115191 106570 106664 77527 75889 267853 222030 647736 639934 202310 202070 257885 260559 300775 291992 310127 314099 327445 332612 309387 341232 675407 706322 511947 424162 273067 269034 310428 309857 324924 329300 331444 339579 369880 369776 591477 618122 41.35 67.8 1
14:14:35 2023-09-28 308347 304568 80406 78278 116891 119974 118587 117613 88881 87464 96896 95600 115595 115890 330938 356503 951520 942232 347573 357937 108632 95286 105432 102790 115618 115857 106471 106704 77321 75889 253133 222066 642060 644317 202805 200980 258934 260192 299528 293061 311298 312955 326930 331823 308089 342519 672311 701088 511906 421437 273950 267115 311050 308067 324636 328876 334831 339338 369988 369986 591730 616840 41.35 67.8 1
14:14:36 2023-09-28 307425 304400 80406 78318 116853 120254 118389 117848 88492 87593 96497 95760 115152 115990 330545 354224 952315 946157 344565 358656 108924 95221 105612 102720 115923 115386 106391 106770 77420 75992 253133 222499 646751 642038 203409 201612 258215 259651 302580 291646 311777 313765 328068 332217 310391 342230 673220 704252 511113 420767 273756 268386 308336 309042 327382 330005 332450 340060 369359 369657 588968 617864 41.35 67.8 1
14:14:37 2023-09-28 306563 304758 80750 78535 117051 120101 118582 117551 88549 87648 96663 95696 115086 116284 330938 354330 962038 944739 345405 358404 108374 95547 105588 102790 115618 115420 106391 106803 76059 75993 253133 222726 641249 645592 203872 201260 258671 260192 298602 291379 310682 311461 327919 331823 307158 342483 670889 711451 509201 421735 273950 267597 308372 307601 324924 330112 335564 337516 371632 370799 590568 618996 41.35 67.8 1
14:14:38 2023-09-28 305843 303683 80410 78310 116862 120376 118389 117686 88553 87593 96497 95923 115152 116344 329617 353409 959310 940649 344565 358656 108407 95221 105432 102790 115584 115340 106285 106803 77354 75920 250900 222762 639388 648446 202558 201965 258613 259612 301189 291344 312623 312776 330237 331982 309856 342230 670816 710409 508934 424023 272958 268243 309705 307066 324924 330112 333532 339015 372570 368812 588762 619879 41.35 67.8 1
14:14:39 2023-09-28 306361 304748 80603 78630 116952 120239 118288 117747 88517 87944 96629 95958 115053 116310 329617 359919 958629 938243 342483 358620 108374 95351 105432 102931 115803 115799 106212 106836 77387 75982 252724 224089 651007 643699 202805 202530 257237 260962 301194 290564 310455 311970 326930 330863 308089 340273 672822 711451 511906 422034 272791 269783 307334 307817 326762 329151 333604 338306 369988 367782 591477 618085 41.35 67.8 1
14:14:40 2023-09-28 305966 305008 80406 78278 116858 120174 118062 117686 88460 87593 96363 95760 115119 115990 330348 358547 955841 936181 345685 358656 108407 95482 105252 102931 115425 115615 106033 106836 77616 76169 253133 225126 640032 645411 203267 201930 256915 261626 300872 291344 313511 311827 327654 330898 308125 341857 676588 711305 507777 422034 273370 268422 307119 311615 324888 329649 333640 337552 369988 369398 597072 618522 41.35 67.8 1
14:14:41 2023-09-28 302599 304963 80438 78310 116777 120376 118548 117719 88492 87593 96430 95760 115152 115990 329617 356359 953738 936218 348248 358116 108374 95482 105325 102790 115392 115420 106358 106770 77387 75951 250900 222378 637931 645592 202805 201612 258066 261409 297213 291646 312071 311934 327954 330598 308125 341821 674873 710948 498661 422932 273177 268575 308112 309037 324431 330112 333568 337261 371900 369560 595933 620724 41.35 67.8 1
14:14:42 2023-09-28 305899 305100 80402 78310 116502 120371 117994 117882 88492 87833 96430 96054 115119 116538 329617 357756 950090 936884 345125 357577 109108 95091 105646 102650 116190 115626 106585 106638 76342 75951 250900 222619 643189 643404 202664 202566 257131 260818 298567 291485 310754 314865 328177 333857 310282 340273 674287 702335 511113 421437 272718 269214 307835 309748 324924 330112 332486 338951 368803 367782 594394 618122 41.35 67.8 1
14:14:43 2023-09-28 309360 304321 80547 78318 116540 120174 118423 117686 88553 87561 96430 95728 115152 115956 329617 358547 950090 938243 345649 358152 108407 95221 105252 102790 115538 115420 106033 106803 77281 75982 250900 222690 644177 641129 204051 201612 257308 261550 298359 292169 315624 313101 326930 332891 308642 342447 674873 701124 498661 418285 273950 268800 307404 311175 324708 329862 333050 339045 368696 370953 596006 618011 41.35 67.8 1
14:14:44 2023-09-28 306640 304290 80406 78314 116507 120174 118062 117686 88735 87593 96330 95760 115119 115990 329617 352386 950968 944776 346310 357613 108873 95547 104360 103303 115996 115569 106504 106704 77501 75962 253133 221733 643674 643860 203551 201894 258899 259354 301085 292550 311225 313908 325945 330898 308089 341893 673751 704325 498661 421437 273563 268422 310175 306637 324924 331041 331983 339579 369952 369951 589634 617850 41.35 67.8 1
14:14:45 2023-09-28 306347 304794 80438 78310 116862 120376 118621 117719 88553 87593 96430 95760 115152 115990 329617 356132 953738 946157 341483 358656 108773 95221 105432 102790 115618 115420 106245 106803 77281 75982 252800 223774 640988 642038 203765 201612 258500 260962 299545 290361 310718 312919 325945 333857 307158 345673 670852 703282 511780 418918 273877 268513 310172 310295 327224 328742 336946 339192 368660 369845 593414 621165 41.35 67.8 1
14:14:46 2023-09-28 304999 304785 80414 78314 117068 120376 118587 117686 88646 87593 96464 95760 114987 115990 329653 353409 960958 946270 344384 360761 108640 95351 105622 102931 115710 115604 106511 106737 77575 76065 251997 222726 639722 646542 203444 201648 258792 260634 301085 291485 315288 311715 328911 332683 307874 342447 670852 711451 496087 423232 273681 267597 309236 307136 324924 330112 333532 337516 369841 369951 590052 619879 41.35 67.8 1
14:14:47 2023-09-28 304815 305008 80406 78310 116502 120376 118028 117801 88492 87625 96363 96054 115040 116538 329617 354543 957913 940612 342627 358404 108407 95221 105432 102931 115618 115374 106391 106836 77334 75951 253133 222797 639667 645629 202769 201929 258899 259755 299510 290423 309776 313145 327919 329802 309781 341376 673381 710620 511906 424397 273140 268279 309599 309201 326762 329969 333194 338878 372009 368261 589634 617649 41.35 67.8 1
14:14:48 2023-09-28 306599 305607 80410 78310 116777 120376 118062 117686 88642 87593 96464 95760 115185 116404 330831 359125 960958 936863 342555 358584 108307 95417 105588 103368 115485 115765 106033 106836 77281 76013 253133 223838 633888 645064 202769 201647 256877 261365 301298 291562 310682 312006 326930 330898 308125 340344 673344 710948 520866 422034 273177 269214 307119 308103 324924 329151 333640 338582 369988 369398 594431 618727 41.35 67.8 1
14:14:49 2023-09-28 305679 304600 80406 78310 116858 120288 118062 117686 88585 87593 96430 95760 115119 115990 329617 356418 953738 935516 347756 358116 108374 95351 105286 102931 114950 115455 106066 106836 77281 75951 252800 222762 636245 645592 202840 201929 258102 261734 297664 291520 310682 311720 327741 333622 311271 344318 675718 711342 511906 422595 273720 268845 309333 309581 324744 330112 333604 337552 369988 369884 597348 619879 41.35 67.8 1
14:14:50 2023-09-28 317949 304794 80406 78310 116856 120410 118062 117719 88452 88041 96728 96221 115020 116471 329510 356574 949979 936699 345467 359755 108898 95221 105612 102650 116036 115225 106570 106671 77641 75920 250900 222066 645273 639970 202593 202459 258102 260998 299056 292445 310419 314607 327424 330606 309528 341340 674359 701124 511906 423232 273294 269214 308336 308067 324924 331041 331480 339579 369988 367782 592186 617683 41.35 67.8 1
14:14:51 2023-09-28 306928 304794 80402 78310 116507 120376 118062 117686 88492 87593 96397 95983 115152 115990 330348 359376 949416 936884 345906 358152 108407 95221 105432 102931 115538 115374 106539 106803 77420 75962 252155 222726 638593 641129 203860 202282 257092 261518 300872 293556 312034 313365 325804 333252 309953 341749 674691 702226 511780 418103 273950 269178 307119 308138 324924 330112 332942 339395 368249 369986 596207 618506 41.35 67.8 1
14:14:52 2023-09-28 306383 304785 80410 78674 117051 120303 118384 117843 88549 87529 96596 95924 115086 116243 330437 352245 951520 946157 345369 358404 108773 95156 104042 102790 116110 115306 106537 106770 77387 75858 255405 221924 645526 642038 203409 201647 258102 259755 301298 291485 311298 313944 325945 331858 308089 342170 667042 700859 514611 419615 273370 268422 309741 306174 327115 330112 332522 340690 369395 369951 587891 618506 41.35 67.8 1
14:14:53 2023-09-28 308746 304794 80434 78306 116777 120174 118423 117327 88525 87561 96363 95760 115185 115990 329582 355574 953774 943360 341519 358440 108440 95221 105359 102790 115425 115455 106033 106803 77248 75920 250900 224528 638684 641891 203838 201683 258215 260710 300447 290494 311555 312521 328737 332751 310172 342339 675134 708332 511780 419578 273950 268422 310464 310027 324924 329115 335600 338582 369395 369915 589012 618996 41.35 67.8 1
14:14:54 2023-09-28 304284 304640 80607 78670 116948 120517 118321 117747 88549 87800 96629 95990 115053 116277 329617 353940 959310 940685 342411 358513 108659 95351 105432 102860 115618 115420 106292 106803 77314 75899 254239 222762 641925 645629 202840 201647 258578 259974 300872 291520 309776 312955 328450 329837 309303 342447 667042 711451 502429 421591 273177 267801 309741 307136 324924 330112 333568 338619 369841 368882 588798 618122 41.35 67.8 1
14:14:55 2023-09-28 304815 304963 80263 78555 116469 120612 117913 117997 88339 87865 96330 96086 114744 116571 331367 356717 957950 937873 342591 358427 108407 95221 105325 102860 115538 115374 106212 107082 77281 76086 253133 223174 639073 645689 203303 202271 257201 260854 299404 290458 312845 312740 327282 330898 309060 340309 672895 709443 511113 421924 272791 269783 307835 307601 326654 329506 333604 338253 369988 368331 591768 618122 41.35 67.8 1
14:14:56 2023-09-28 305571 304600 80590 78278 116791 120234 118485 117747 88549 87768 96497 95760 115185 115990 329617 356003 953738 936611 348742 357613 108407 95482 105656 102790 115458 115489 106099 106803 77387 75941 251997 222030 641119 646310 202840 202105 258137 261365 299528 292445 312735 311970 328680 330863 308160 341893 675865 710339 510554 423232 273177 268800 308301 309037 324010 329607 333568 337589 369841 369433 595090 618122 41.35 67.8 1
14:14:57 2023-09-28 305706 305214 80406 78341 116540 120376 118062 117719 88674 87593 96363 95923 115152 116344 329617 356681 950968 936884 345431 358152 108740 95221 105500 103045 115651 115707 106618 106671 76270 76044 253056 221267 647753 644774 202628 202424 257924 261221 299159 292799 310419 314901 326930 330863 309422 343001 673308 705006 513949 422632 272995 269521 308301 308067 324924 330112 331552 340727 369988 368847 592642 617850 41.35 67.8 1
14:14:58 2023-09-28 306167 303576 80815 78247 117151 119803 118587 117294 88525 87533 96464 95926 115119 115923 330313 353940 950090 940685 348139 357613 108440 95221 105432 102790 115651 115489 106391 106770 77314 75920 250900 222066 643321 639970 204086 201295 258535 260998 297699 292197 310749 312955 326966 331626 307829 342555 673883 703174 511906 421138 274532 267049 308372 308138 324695 328841 333027 339098 369988 371130 591895 618122 41.35 67.8 1
14:14:59 2023-09-28 306109 304794 80406 78310 117097 120209 118341 117327 88646 87593 96565 95760 115575 115990 329617 352350 952115 946157 345613 357853 108798 95482 104042 102931 115996 115604 106471 106704 77501 75951 253133 221267 642315 642948 203552 201613 258934 259390 301085 291964 311702 313621 325981 332330 308125 342170 667079 704325 508934 420840 273681 268422 310211 306209 324924 328807 332252 339579 369916 368847 588725 618122 41.35 67.8 1
14:15:00 2023-09-28 306685 304285 80410 78278 117023 120140 118582 117551 88646 87561 96631 95728 115152 115923 330473 354507 959310 946157 344565 358656 108191 95351 105291 103071 114917 115615 106066 106836 77387 75982 250900 222726 644272 646273 204086 201612 258681 260778 298602 291538 313883 311461 327919 331893 307158 342483 672347 711451 511906 420840 273950 268386 308372 307817 324924 329599 335564 337516 369988 370021 590471 618085 41.35 67.8 1
14:15:01 2023-09-28 304748 304963 80406 78278 116858 119974 118389 117537 88553 87561 96497 95760 115119 115990 330313 353409 961355 946233 344871 358405 108539 95417 105622 103001 115790 115719 106438 106704 77575 76034 251997 222690 641848 646542 203729 201612 259338 260455 301085 291864 309776 311970 328946 332918 308125 342483 670852 711451 516146 423832 273950 267562 309741 307601 324924 330112 333568 337552 369876 369986 589634 618691 41.35 67.8 1
14:15:02 2023-09-28 306397 304600 80496 78684 116469 120657 118028 117963 88492 87593 96764 95760 115152 115990 329617 358871 959310 939553 342001 358656 108407 95351 105432 102790 115618 115455 106358 106803 77301 75962 250900 223774 643601 640042 202805 202919 258102 260228 299580 290564 311703 312955 327654 331858 310242 340309 672822 708369 511906 422034 272406 270134 308336 307601 324868 329880 333604 339098 369988 367747 585663 618122 41.35 67.8 1
14:15:03 2023-09-28 305578 303937 80438 78310 116904 120341 118587 117686 88678 87625 96497 95760 115542 116404 330366 359631 959590 936033 342519 359078 108307 95547 105627 103142 115518 115799 106033 106836 77248 76044 250900 223932 635435 645689 203373 201895 257885 261734 299528 292055 310718 311934 327883 331600 308160 342134 674873 711451 502429 422034 273781 268989 307119 309506 324924 330112 335564 337552 369988 369363 597919 618085 41.35 67.8 1
14:15:04 2023-09-28 306107 304999 80438 78345 116862 120376 118423 117686 88553 87593 96464 96015 115152 116344 329617 356645 953026 936884 347905 357577 108407 95221 105432 102790 115618 115455 106704 106836 77453 75951 252155 222378 644177 645592 202840 202247 258137 260998 297664 293302 312181 311756 328698 333387 311271 342158 674691 710264 510554 424133 273950 269034 310428 308861 324744 328841 333050 337589 369547 368882 596006 619314 41.35 67.8 1
14:15:05 2023-09-28 306383 305008 80434 78551 116862 120696 118062 117882 88695 88041 96762 96221 115020 116598 330473 358692 950016 938069 345504 358513 108865 95704 105578 103212 115651 115455 106570 106836 77555 76117 253133 222726 638906 642038 203587 202601 257308 261365 300447 292514 309776 313872 325682 333392 308089 341340 674836 702335 509111 418913 273370 269214 309551 308103 324658 330112 333568 340060 368508 369398 596153 617381 41.35 67.8 1
14:15:06 2023-09-28 308783 304539 80438 78310 116891 120258 118621 117864 88646 87561 96632 95728 115185 115956 330348 357206 952115 939241 346737 358152 108698 95286 104215 102790 115618 115455 106212 106803 77387 75951 250900 222762 639647 642038 204730 201436 258899 261550 300816 292812 312034 313585 327812 332449 309515 344348 674691 706322 517992 420658 275115 267562 308336 308138 324924 328807 333316 339469 369952 371615 595461 618122 41.35 67.8 1
14:15:07 2023-09-28 306829 304785 80442 78314 117194 120386 118746 117876 88881 87800 96731 95990 115622 116277 330170 355468 955503 947392 342555 358141 108740 95221 105466 102931 115903 115546 106358 106803 77420 75951 251997 222427 643111 642038 203765 201719 258500 260228 302152 290564 309741 314386 325945 332633 308089 342411 667042 701088 514611 419578 274262 268800 308372 306637 325322 330112 333532 340060 368839 369951 588858 619439 41.35 67.8 1
14:15:08 2023-09-28 304635 304794 80430 78310 116891 120258 118423 117686 88585 87561 96497 96015 115185 115956 330313 355574 956555 944105 342361 358656 108440 95351 105359 102931 115505 115650 106539 106836 77367 75993 254520 224477 634697 639934 203838 201965 258613 261077 300314 290494 311083 312930 325875 333217 310391 342303 674928 703282 518161 419578 273950 268800 311271 308103 327455 329151 335553 339579 369359 369915 589193 619657 41.35 67.8 1
14:15:09 2023-09-28 306311 305638 80750 78678 117042 120239 118567 117781 88885 87800 96797 96121 115086 116277 330580 353409 960109 944776 344602 358548 108790 95351 105612 103116 115651 115455 106552 107179 77314 75993 254239 222762 638464 647035 203729 201647 258934 260778 301085 292148 309776 311970 329444 330863 308125 342519 673344 712458 510554 423832 273950 267597 309993 307817 324924 330112 333568 337552 369876 371094 590471 618558 41.35 67.8 1
14:15:10 2023-09-28 304815 304636 80434 78341 116536 120406 118062 117719 88585 87865 96531 96086 115185 116538 329617 354507 957913 940649 342627 358404 108740 95351 105432 102860 115618 115455 106391 106803 77387 75982 253133 223174 643784 647985 202664 202743 258574 260049 300314 291344 313067 313869 327812 330863 309998 341591 671873 707333 507777 422185 272791 269178 311478 307136 324868 330005 333568 339098 369988 367747 590471 617612 41.35 67.8 1
14:15:11 2023-09-28 306501 305115 80561 78595 117166 120406 118451 117862 88581 87768 96598 96022 114987 116344 329653 358548 957913 936847 345405 358141 108407 95351 105588 102931 115425 115650 106066 106836 77248 76044 251997 223388 640503 645629 203444 202283 257308 261734 300447 291520 311444 312480 327954 331858 308160 342411 676343 711451 508934 422632 273681 268989 307369 309506 324924 330112 335600 338582 369988 369986 597072 618996 41.35 67.8 1
14:15:12 2023-09-28 306329 304789 80438 78310 116862 120376 118096 117686 88646 87593 96464 95792 115152 116344 330348 356109 953738 935516 348495 358152 108407 95351 105359 102790 115618 115891 106552 107112 77649 76086 252155 222463 642186 645483 203623 202106 258322 261626 300023 292055 310211 311685 328450 330898 311271 342267 674873 711451 510554 423232 273563 269070 308372 309506 324467 330112 335333 337589 369841 369692 597532 618122 41.35 67.8 1
14:15:13 2023-09-28 305598 305043 80309 78599 116728 120239 118062 117882 88492 87897 96430 96253 115053 116538 329582 356717 950090 938243 345504 358152 109066 95221 105680 102650 116036 115225 106603 106590 77453 75889 251119 222534 648094 639970 202805 202317 258137 260998 301298 292855 311298 314865 327954 330863 309816 341376 673578 703138 516302 423232 273177 269214 308336 308812 324924 329828 332252 340338 369988 368847 594644 618122 41.35 67.8 1
14:15:14 2023-09-28 306347 305008 80406 78662 116540 120410 118062 117997 88646 87805 96531 96054 115185 116344 329617 358871 950090 938217 345125 358152 108740 95547 105847 103142 115837 115857 106544 107212 77534 76055 253133 223089 643311 642038 203909 202353 257704 261550 298638 292205 312735 313222 325875 333625 307874 342181 674873 703790 510446 418913 273756 269783 310122 308138 324924 330112 333568 340097 368580 369986 596226 619879 41.35 67.8 1
14:15:15 2023-09-28 318026 304749 80438 78310 117053 120326 118423 117896 88759 87805 96497 96054 115477 116344 331099 353303 948208 943397 347437 359257 108773 95221 105466 102790 115618 115294 106391 107082 77367 75951 250900 222066 640530 640006 204086 201354 258934 260998 298567 293096 309524 313908 327424 331893 307659 344529 673847 703210 516302 421735 274726 267597 311124 308138 324924 329599 333568 339285 369988 371650 592642 618122 41.35 67.8 1
14:15:16 2023-09-28 306865 305008 80434 78306 116891 120410 118423 117719 88646 87625 96498 95760 115185 116344 330348 352386 950931 947621 345358 358405 108906 95482 105837 103001 115936 115673 106651 106704 77608 75993 253133 221995 649250 642038 203729 202282 258649 259795 299580 291929 311739 314541 326895 332751 308160 342411 670852 702148 513259 420840 273756 268800 311271 306209 326762 328841 333302 340727 369952 369986 588344 618122 41.35 67.8 1
14:15:17 2023-09-28 309097 304743 80754 78599 117053 120341 118457 117686 88828 87593 96697 95760 115185 115990 329653 355040 959310 945447 344674 358728 108407 95482 105286 103400 115618 115684 106066 107344 77281 76107 250900 224089 631673 640042 204086 202105 258717 260998 299510 291703 311662 312919 326966 333392 307193 342447 673308 708905 521373 419578 273950 268800 308372 310076 324924 329151 336348 339098 369988 371130 590896 619675 41.35 67.8 1
14:15:18 2023-09-28 306829 304636 80438 78318 117090 120371 118621 117652 88678 87593 96464 95760 115185 116210 331099 355063 961853 944627 345016 358548 108340 95417 105695 103071 115903 115799 106544 106803 77347 76013 252800 222762 641433 646578 204051 201612 258934 260998 299300 292268 311190 311970 328716 332392 307659 344725 672384 710112 511906 421735 274532 268422 311050 308103 324924 330808 336111 337589 369805 371390 589121 619032 41.35 67.8 1
14:15:19 2023-09-28 318853 305218 80438 78662 116869 120825 118288 118112 88492 88049 96430 96250 115040 116766 329617 356681 959310 939945 342591 357830 108665 95351 105466 102931 115651 115489 106099 106836 77420 75982 250900 222762 638944 643735 202628 202635 258899 260228 299580 291520 310464 313872 327954 330676 310069 341376 671873 708869 513259 421924 273294 269214 309776 307136 324868 330112 333640 339338 369988 368589 590471 618122 41.35 67.8 1
14:15:20 2023-09-28 305419 304794 80434 78555 116895 120376 118457 117916 88678 87920 96863 96181 115529 116404 329510 359522 959199 939442 342217 358548 108640 95613 105432 103001 115651 115650 106638 106869 77588 76117 252155 224053 647607 643699 203694 202778 257669 261365 302261 291379 311154 312669 327919 331858 308125 341064 674323 711451 511906 422632 273563 270353 308266 309967 327455 330112 335753 339579 369988 369363 592350 620342 41.35 67.8 1
14:15:21 2023-09-28 305808 304931 80557 78666 116862 120376 118389 117963 88646 87865 96564 95956 115152 116344 330313 356610 955355 936884 348742 358656 108665 95351 105578 102931 115651 115615 106391 106836 77387 76013 253133 222378 642399 645592 203694 202247 258863 261734 297699 292946 310682 312006 328911 330898 309060 342411 676822 711451 510554 423832 273756 269178 308372 309723 324658 329300 333604 338545 369841 369951 597919 619908 41.35 67.8 1
14:15:22 2023-09-28 304412 304901 80438 78555 117051 120672 118432 118179 88849 88073 96663 96285 115086 116632 330902 358990 952717 939404 346409 358620 108924 95286 105991 103212 116096 115546 106610 106803 77633 76013 251997 221471 647502 643663 203409 202600 258899 261365 301882 293956 311518 313872 327919 330828 309781 341857 673810 703210 510554 422185 273563 269178 308336 308103 324924 329828 332450 339579 369805 368847 594357 618122 41.35 67.8 1
14:15:23 2023-09-28 309110 304785 80442 78314 117171 120341 118819 117686 88678 87593 96699 95760 115185 115956 330580 357720 952791 940612 346700 358656 108924 95351 105612 103071 115890 115615 106537 106803 77440 76013 253133 222726 641304 642038 204730 201612 258899 261734 300447 293266 312623 314571 327883 335623 307623 345540 675828 703246 513259 421437 275505 268350 309236 309506 324924 329794 333568 340060 369287 372242 595236 619879 41.35 67.8 1
14:15:24 2023-09-28 306577 305392 80746 78869 117404 120607 118683 117944 88824 88013 96864 96285 115086 116437 330902 353374 952791 946157 347080 358405 108973 95351 105685 102931 116003 115581 106570 107293 77695 75982 267853 222030 646161 642948 204051 202247 259663 260157 301938 292126 310969 315344 327693 332821 308125 342411 670852 702112 513259 421442 273950 269178 310211 307136 326762 329300 333225 340579 369952 369986 588739 618122 41.35 67.8 1
14:15:25 2023-09-28 306829 304614 80801 78337 117167 120371 118785 117719 88710 87835 96665 96054 115185 116344 330348 354472 962038 946120 345613 358656 108740 95351 105539 102931 115810 115615 106391 106836 77420 75982 253133 222726 638821 646542 204086 201612 258934 261181 299545 292374 311154 311970 329675 332357 308089 344493 672822 710040 524372 422632 274726 268422 311271 308032 326581 331041 336312 338545 369876 371959 591965 622939 41.35 67.8 1
14:15:26 2023-09-28 305682 305075 80704 78706 116956 120607 118649 117944 88549 88013 96797 96054 115185 116538 330313 353940 961964 943323 344565 358656 108632 95351 105578 103071 115618 115650 106391 106836 77420 76076 253133 223224 640988 647035 203409 202247 259663 260962 299545 292169 310682 313872 329675 330828 309528 342447 672591 712962 514775 422852 273950 268800 312263 310259 326762 331041 333568 339579 369876 369951 590052 617612 41.35 67.8 1
14:15:27 2023-09-28 301363 305223 80406 78797 116748 120779 118480 118079 88553 88170 96396 96316 115119 116732 329582 356717 959310 940612 342519 358656 108773 95999 105578 102931 115651 115615 106585 107260 76322 76221 254239 223595 640186 645689 203909 203418 258286 260861 300735 291787 311154 313836 327954 332357 309493 343703 673701 710912 513259 422034 273177 270353 309843 308103 325322 330112 335528 339579 369988 369398 591477 619433 41.35 67.8 1
14:15:28 2023-09-28 306460 303825 80708 78599 117118 120607 118485 117848 88646 87865 96531 96054 115496 116471 329582 355788 955127 936181 348559 358513 108557 95417 105432 102931 115618 115650 106391 106803 77387 76044 250900 222534 642317 646542 203729 202247 258899 261734 299600 292126 310718 312006 329680 330898 309060 342411 676822 711451 506609 423648 273950 269214 308336 309976 324924 331041 335564 338545 369805 369915 598951 618049 41.35 67.8 1
14:15:29 2023-09-28 306278 304794 80438 78555 116862 120543 118389 117719 88646 87865 96780 96054 115152 116344 331837 356645 952315 940254 347610 358656 108740 95351 104326 103142 115996 114319 106585 106704 77641 76034 249793 221196 641095 645542 203267 202708 258464 261365 301407 293017 311298 315235 327812 330828 309962 342134 674800 703210 505942 424434 273563 269214 308372 308103 324924 329828 332991 340338 369511 369398 591477 618122 41.35 67.8 1
14:15:30 2023-09-28 309438 305043 80687 78523 117086 120376 118819 117686 89035 87740 96665 95728 115218 115956 330580 356645 952754 940612 347473 358656 108773 95351 105612 102931 115810 115455 106391 106836 77440 76003 250900 222874 642109 639934 204730 202565 258464 261734 300447 292409 310211 313872 329573 333894 307623 342483 676588 703210 513259 419542 274726 269178 308301 312302 324924 328841 333568 339579 369988 371946 595511 619439 41.35 67.8 1
14:15:31 2023-09-28 303233 305008 80687 78519 117167 120376 118828 117719 88646 87865 96665 95989 115152 116344 330616 353409 952115 943397 347427 358441 108906 95640 105803 103001 115903 115799 106544 106737 77608 76003 253133 222427 642158 639970 204086 201577 258934 261229 298462 292607 309741 313944 327689 332357 311050 345163 674836 703246 513259 422034 275310 268198 310673 309037 324924 329564 333568 339579 369988 372242 591477 619439 41.35 67.8 1
14:15:32 2023-09-28 306973 305136 80466 78706 117417 120603 118751 117686 88953 87865 96666 96221 115622 116310 330545 355574 956518 946120 342037 359222 108740 95417 105578 102931 115618 115650 106358 106803 77420 76044 250900 224125 639667 642038 204086 201789 258899 261365 299510 290635 311662 312955 326930 333634 307839 342483 672859 709370 516978 419578 275040 268800 309272 308067 326762 330112 336622 339579 369952 371130 590860 618996 41.35 67.8 1
14:15:33 2023-09-28 306789 304749 80658 78314 117171 120258 118621 117686 88678 87593 96531 96015 115152 115956 330348 354259 963014 947621 345272 358548 108307 95704 105549 103212 115518 115799 106539 107252 77440 76044 256785 222762 641608 647066 204326 201612 258899 260998 299545 292169 312957 311863 329480 330898 308125 344493 672347 712962 511906 423232 273950 268386 309993 308067 324924 330112 335007 338306 369876 371059 590471 619144 41.35 67.8 1
14:15:34 2023-09-28 305485 304739 80373 78801 116540 120779 118389 118271 88905 88170 96430 96414 115152 116766 329617 356681 959310 940612 342555 358692 108773 95482 105466 103212 115651 115650 106391 106836 77420 76076 250900 223267 641640 644609 202805 202884 258934 260778 300456 293111 310718 313872 327919 330863 310504 341376 672793 708869 513949 422221 272984 269214 310175 307566 325322 330112 333640 339579 369988 368847 590476 619201 41.35 67.8 1
14:15:35 2023-09-28 306640 304932 80438 78662 116895 120696 118621 117882 88678 87865 96997 96221 115608 116565 330366 360052 959199 938773 342447 358513 108790 95769 105622 103142 115618 115650 106391 106836 77314 76169 255070 224018 643128 644645 203908 202954 257601 261662 300456 291485 311190 313651 327990 332624 309024 343488 674836 710948 520259 422632 273563 270543 310391 308103 325322 330112 335564 339579 369988 369363 592678 619470 41.35 67.8 1
14:15:36 2023-09-28 305679 305004 80754 78684 117310 120410 118423 117686 88646 87805 96565 95956 115655 116344 329582 356109 953738 936884 348495 358141 108407 95482 105432 103001 115425 115489 106391 106836 77387 76013 253133 222726 641402 645629 203444 202567 258717 261734 298150 292409 310718 312006 328911 331858 308195 342411 676343 711451 511906 422932 273681 269178 308336 309976 324924 330112 336075 338582 369547 369986 597955 618996 41.35 67.8 1
14:15:37 2023-09-28 305035 304999 80430 78555 116891 120577 118582 117876 88759 88041 96829 96377 115086 116471 330437 356538 955503 938069 348562 358368 108773 95351 105646 102931 115923 115799 106552 106803 77473 76076 267853 221875 640966 645447 203767 202565 258899 261365 300557 293017 310246 312955 328946 330898 309060 342447 676858 710446 517517 421956 273756 269214 308372 309037 324695 329828 333568 338582 369876 369986 595401 619879 41.35 67.8 1
14:15:38 2023-09-28 306168 305004 80410 78559 116532 120612 118062 118079 88828 87897 96430 96054 115119 116538 329617 357720 950090 936884 345649 358692 109108 95221 105646 102975 115923 115420 106570 106803 77387 76024 253133 222726 642317 639934 202840 202954 258535 261365 299300 292593 311739 315380 327654 331626 310033 341340 675370 701088 513259 422932 273177 269783 308372 308103 324924 329300 332486 338227 369988 369398 592642 618122 41.35 67.8 1
14:15:39 2023-09-28 306901 304595 80643 78674 117047 120504 118485 117978 88581 87953 96663 95990 115053 116277 330402 359221 950090 938885 345649 358656 108689 95482 105695 102931 115651 115650 106391 106803 76342 76024 253797 222762 641509 641583 203908 202742 257704 261734 298602 291992 309776 313872 325981 333894 308125 344296 676343 700595 510446 419209 273950 269972 309916 308138 324924 328807 333388 344782 369359 369986 594101 618122 41.35 67.8 1
14:15:40 2023-09-28 306352 304789 80438 78310 117105 120410 118621 117882 88678 87805 96531 95760 115655 116344 330580 352386 950090 944776 347646 358141 108440 95351 105612 102931 115843 115455 106570 106803 77420 75993 250900 221875 654116 639970 203943 201683 259663 261365 298150 293337 309741 313908 327689 332392 308125 344529 673847 703210 511906 422034 274845 267633 309993 308138 324924 329828 333532 340097 369988 371946 593761 617864 41.35 67.8 1
14:15:41 2023-09-28 306649 304963 80700 78684 117037 120558 118485 117944 88824 87953 96797 96187 115185 116310 330348 353409 952351 947392 345052 358620 108957 95221 105680 102860 115936 115374 106603 106803 77453 76013 267853 222030 647091 639934 203765 202282 259663 260228 301407 292197 311739 314099 327195 332357 308160 342483 670889 701124 520259 421437 273950 268422 312190 308032 324924 329828 333338 340690 369988 370021 590145 618122 41.35 67.8 1
14:15:42 2023-09-28 308116 304794 80438 78310 117090 120376 118621 117686 88678 87593 96565 95760 115185 115956 330348 355040 960958 944776 344674 358692 108407 95482 105325 103001 115538 115650 106066 107344 77281 76117 250900 224053 632565 640078 204121 202105 258934 261550 302733 291237 311698 313395 326966 333929 307623 342519 672859 708905 514611 419578 273950 268800 309272 308103 325326 329649 336331 339285 369664 371959 593836 620712 41.35 67.7 1
14:15:43 2023-09-28 306131 304651 80759 78599 117151 120204 118649 117886 88678 87561 96531 95728 115185 116210 330473 355953 959310 944813 345161 358441 108274 95351 105629 103001 115425 115650 106424 106836 77314 75962 250900 222726 638898 645592 204408 201929 258934 260998 301882 291787 311662 311970 327990 332624 308089 342555 672859 711451 510446 421437 274726 268611 309741 308103 324924 330112 336586 338545 369988 371685 590642 619944 41.35 67.7 1
14:15:44 2023-09-28 313703 304080 80442 78555 117042 120410 118062 117997 88646 87897 96397 96054 115152 116538 329617 353976 957913 940685 342627 357830 108773 95417 105500 102860 115618 115615 106424 106836 77387 75982 250900 222762 639926 646542 203409 202317 259480 260595 299580 291823 310464 313395 328946 330641 310033 342447 670889 711451 513259 422221 273681 268422 310468 310295 327419 330862 333496 339505 373397 369845 589487 620724 41.35 67.8 1
14:15:45 2023-09-28 305786 304606 80313 78965 116507 120779 118028 118112 88484 88073 96497 96218 115119 116538 329582 357469 959199 939241 343940 358728 108440 95351 105466 102931 115651 115455 106285 106836 77314 76044 251997 223774 638944 640042 202805 202954 258899 260814 302152 291964 312735 313908 328188 330898 310033 341064 672347 708869 511906 424052 272791 269783 311087 307171 324868 330112 333640 339338 369988 368296 590471 618085 41.35 67.8 1
14:15:46 2023-09-28 305643 304972 80438 78555 116925 120410 118423 117686 88646 87625 96464 95923 115152 115990 329617 358259 956789 935553 345685 358692 108440 95351 105252 102931 115425 115489 106066 106836 77281 76055 250900 223388 644781 645629 203765 202600 257343 261734 299056 292516 311408 312919 327954 331893 309060 342447 674909 710693 511906 422748 273877 269341 309770 309400 327418 330041 336440 339155 372009 369880 595291 619944 41.35 67.8 1
14:15:47 2023-09-28 302307 304600 80442 78559 117033 120410 118423 117686 88646 87865 96565 96221 115119 116377 329653 355610 953774 936218 348742 358692 108440 95351 105393 102931 115618 115455 106285 106803 77314 76013 253133 222378 653085 645629 203479 202600 258934 261734 300872 293096 311961 312006 329444 331626 309528 342447 676895 711451 502767 423232 273756 269214 308407 309785 324924 328841 335564 338582 369876 369986 596741 617649 41.35 67.8 1
14:15:48 2023-09-28 306901 304999 80442 78341 116540 120612 118096 117997 88678 87805 96531 95989 115152 116344 329617 358511 949416 938217 345405 358152 108773 95351 105466 102931 115651 115650 106424 106836 77420 75982 265491 222726 641042 641583 204086 202742 257704 261734 298638 291921 309776 313037 325981 334115 311050 342194 678293 703644 522790 419063 273950 269937 310208 309365 324528 331471 333460 340060 369686 370021 597679 617790 41.35 67.8 1
14:15:49 2023-09-28 306726 304071 80662 78412 117090 119974 118737 117646 88856 87561 96699 95597 115218 115571 330348 355574 950090 939945 346164 358152 108698 95351 105646 102931 115684 115455 106391 106836 77420 75982 254239 222066 644485 639970 204766 202105 258500 261734 300447 292891 309812 313944 328454 333625 307193 342555 674873 703318 511906 420571 274921 268989 308301 311211 324924 328841 333604 339579 369988 372207 597108 619879 41.35 67.8 1
14:15:50 2023-09-28 306383 304366 80438 78310 116895 120410 118423 117719 88678 87865 96531 95760 115185 115990 329653 352421 951893 946157 345369 358404 108991 95221 105680 102790 115923 115374 106424 106803 77453 75951 253133 221719 644777 639898 204086 202282 259663 260228 299545 293749 312034 314613 327706 332646 308953 342375 673492 705323 511947 421924 273950 268656 311011 307781 324608 329828 333297 340579 369916 372539 590121 618085 41.35 67.8 1
14:15:51 2023-09-28 306383 304789 80698 78599 116781 120174 118457 117661 88585 87593 96497 95760 115185 115990 329617 355753 952351 946157 342001 358152 108773 95221 105844 102790 115651 115374 106424 106803 77420 75931 253133 222762 644824 641129 204086 202282 258934 260998 300860 290635 310500 314643 326016 332926 308125 342483 667079 703174 502429 419615 273950 268800 309055 307171 325393 329880 333604 340727 369655 370021 590471 617649 41.35 67.8 1
14:15:52 2023-09-28 311011 304285 80406 78310 116891 120341 118582 117843 88881 87768 96896 95958 115086 115923 331211 355397 957729 946270 342483 358513 108374 95351 105398 102931 115584 113053 106292 106803 77428 76198 250900 224441 635823 643860 204408 202070 258934 261365 299510 292169 311662 311934 327919 332891 310063 342519 672859 710446 516302 419578 274338 268386 309236 308067 324924 330112 336586 338545 369988 371945 589989 619470 41.35 67.8 1
14:15:53 2023-09-28 303182 304330 80434 78519 116891 120376 118389 117719 88646 87865 96531 96015 115152 116310 329617 353692 959310 942691 344821 358656 108773 95417 105612 102931 115651 115455 106770 106836 77420 76044 251997 222762 639592 647035 203729 202105 259663 260778 301298 292169 310464 312669 329943 330828 309095 342519 670889 711451 516146 421888 273950 268386 310211 308032 326762 330808 333122 338582 370948 370021 590471 617790 41.35 67.8 1
14:15:54 2023-09-28 304815 304672 80635 78706 116932 120504 118466 117978 88549 88105 96629 96317 115086 116665 330170 355432 959273 942418 342555 358404 108740 95482 104360 102931 115584 115455 106391 106803 76383 76024 251119 222762 638611 645592 202805 202565 258934 260595 300210 291929 313425 313651 328414 330563 310033 342134 670889 711891 511906 422221 273177 269178 310211 307136 326762 328586 333604 339579 369876 368847 590052 617612 41.35 67.8 1
14:15:55 2023-09-28 305930 304400 80434 78278 116858 120371 118389 117686 88646 87772 96497 95760 115152 115990 330081 359076 956555 936218 344638 358656 108407 95482 105398 103071 115618 115615 106285 107278 77387 76055 253797 223703 633888 645100 204051 202565 257704 261734 301298 291520 311662 313139 328450 331858 309024 344995 674873 711451 511906 422034 273950 269972 309442 309037 326762 330112 336586 339338 369988 370021 595896 621532 41.35 67.8 1
14:15:56 2023-09-28 306436 304681 80704 78599 116956 120524 118485 117944 88824 87920 96696 96121 115119 116310 330817 355824 955127 935331 348248 358656 108407 95417 105398 102931 115518 115615 106285 106836 77387 76146 253133 222690 641402 645592 203729 202600 258500 261734 298150 292409 311408 312664 328946 331626 311932 342447 676858 711451 511906 422932 273756 269178 308050 309940 324924 329898 336075 339098 369805 369761 597992 618122 41.35 67.8 1
14:15:57 2023-09-28 304071 304785 80434 78523 116895 120410 118389 118112 88678 87865 96497 96310 115152 116344 329617 356645 950090 939553 345968 358152 108957 95286 105646 102790 116003 115374 107028 106803 77539 75982 245759 221373 648814 640006 203825 202600 258535 261365 299545 293785 311298 314386 328680 330898 309998 342411 674359 703246 509445 422221 273563 269214 309236 308103 324924 330324 335600 340081 373024 372013 591500 618431 41.35 67.8 1
14:15:58 2023-09-28 305992 304788 80341 78738 116923 120810 118288 117978 88646 87897 96531 96086 115119 116598 330580 358259 950090 938611 344638 359089 108973 95286 105612 102790 115651 115329 106537 106836 77387 75993 250900 222726 644088 642038 203765 202954 258102 261550 300872 292409 312957 314865 328141 332926 309060 341857 675828 704261 509111 420506 273756 269972 308336 311028 324924 329572 333604 339214 368839 369433 594248 618122 41.35 67.8 1
14:15:59 2023-09-28 306397 304321 80410 78314 116862 120376 118423 117686 88646 87625 96464 95760 115152 115990 329582 352386 950931 946157 345613 358116 108773 95221 105612 102790 115810 115340 106570 106803 77420 75920 250900 221866 643674 639934 204086 202707 260028 260595 299091 292197 315214 314386 328641 331893 308160 342519 672591 702643 513259 422034 273756 268386 310904 310686 324744 332638 333388 340228 369880 369880 590467 617937 41.35 67.8 1
14:16:00 2023-09-28 317031 304115 80590 78519 117019 120376 118587 117719 88678 87800 96798 96022 115185 116344 329617 355076 955503 946157 342555 357613 108957 95286 105646 102790 115843 115340 106537 106770 77420 75931 250900 222378 645571 641583 204086 202282 258899 260998 302152 291556 309776 314027 326930 332891 308125 342289 667079 701124 514611 420804 273950 269214 311920 307136 325848 330112 333532 338227 369952 370021 588762 617753 41.35 67.8 1
14:16:01 2023-09-28 305894 304136 80470 78310 117467 120170 118819 117686 88710 87865 96699 95989 115655 115990 329617 353445 959310 944776 342663 358141 108740 95286 105432 102860 115618 115420 106318 106836 77314 76013 250900 222762 638870 646578 204086 201965 259480 260998 299545 292027 311154 312006 329480 332392 308125 344493 672859 710076 513259 422449 275235 268136 310140 308032 326762 331005 335929 338123 373133 372029 592113 618996 41.35 67.8 1
14:16:02 2023-09-28 303146 303972 80434 78341 117080 120440 118423 117963 88614 87865 96531 96086 115119 116471 329617 353445 959310 940685 342663 358404 108740 95351 105612 102931 115651 115455 106391 106836 77420 76013 251997 222762 638611 646542 203729 202282 259663 260998 301298 291964 310246 313585 329711 330828 309095 342519 671873 710112 509201 422257 273950 268422 311748 308067 326762 328841 335843 339579 370948 369986 590052 617649 41.35 67.8 1
14:16:03 2023-09-28 306631 304794 80470 78306 117057 120410 118457 117719 88759 87865 96565 95989 115152 116344 329582 359919 959310 938885 342037 358692 108440 95482 105466 103212 115651 115650 106285 106836 77420 76107 252155 223774 646644 643735 204051 203559 258102 261550 300456 291935 311225 313651 327954 332357 311712 344014 677162 710155 498661 422595 273950 270734 308231 308861 328150 330005 336167 339579 369988 369692 592350 619675 41.35 67.8 1
14:16:05 2023-09-28 316775 303754 80438 78666 117057 120410 118621 117876 88614 87865 96565 96086 115185 116344 329617 358535 956555 936218 346455 358728 108440 95482 105393 103071 115538 115684 106099 106869 77387 76107 252800 223424 640306 645629 204051 202919 258137 261734 299056 292551 311698 313175 328946 332392 309060 342194 676858 711451 516302 422632 273950 269214 309515 310011 324924 330112 335310 339098 369841 370021 596888 618996 41.35 67.8 1
14:16:06 2023-09-28 304412 305008 80438 78662 116781 120444 118423 118079 88646 87897 96464 96054 115185 116377 329617 356645 950090 938217 345467 358404 108773 95221 105680 102860 115923 115340 106570 106770 77486 75920 251997 221338 648688 643663 203729 202919 258717 261365 301298 293991 311226 314577 329195 333591 310473 342303 674654 703138 503773 424434 274845 269865 311307 310662 324924 330358 332991 340690 372462 369845 592642 618122 41.35 67.8 1
14:16:07 2023-09-28 305463 305218 80438 78813 116948 120696 118423 118079 88646 87897 96464 96015 115152 116538 329617 357792 949416 936884 345405 358404 108807 95221 105646 102931 115651 115489 106391 106836 77420 76044 250900 222726 643522 642038 204086 202990 258102 261734 299300 292445 310464 314613 325981 333894 309060 343488 676858 702335 509945 419578 273950 270353 308336 309037 324708 328876 333388 338227 369952 370021 597072 618122 41.35 67.8 1
14:16:08 2023-09-28 306635 304794 80470 78337 116891 120376 118423 117719 88861 87865 96565 95989 115185 116344 329617 352386 952351 946157 346346 358152 108957 95286 105646 103116 115843 115294 106391 106803 77453 75982 253133 221409 650096 639970 204086 202282 259813 261113 301298 294404 312071 314242 327812 332751 309387 344348 673160 706322 498661 421924 273950 268422 311189 308103 324924 332440 333424 340579 369988 370056 590568 619422 41.35 67.8 1
14:16:09 2023-09-28 317031 304963 80470 78555 116891 120410 118621 117719 88646 87865 96565 95923 115152 116310 329617 356097 953026 946157 342483 358404 108991 95286 105646 102931 115923 115294 106424 106803 77453 76013 252800 222762 644574 642038 204121 202635 258934 261550 301370 291520 310718 314901 326966 333894 308195 342230 671873 703210 514611 420840 273950 269214 311050 308067 325884 330112 333316 338227 369988 371130 590199 618996 41.35 67.8 1
14:16:10 2023-09-28 306361 303972 80474 78333 117390 120371 118737 117686 88710 87865 96699 95923 115529 116344 330580 353940 959394 946157 344638 358176 108773 95351 105500 103001 115651 115615 106424 106869 77453 76076 265491 222762 643522 648446 203838 202355 259849 260854 299439 292232 313067 313800 329764 331460 309892 342375 672347 711149 514775 422852 274420 268881 309998 308067 326762 328841 333676 339615 371694 370021 590218 618122 41.35 67.8 1
14:16:11 2023-09-28 304138 305008 80406 78801 116540 120779 118028 118146 88525 88110 96363 96507 115152 116766 329582 356717 959310 940612 342325 358692 108773 95417 105500 103001 115651 115524 106815 106836 77420 76003 251997 223424 639926 644645 203860 202990 258934 260998 300912 292409 311225 313944 328450 331858 310757 341857 672347 709406 513259 422185 273177 269972 309741 307637 325848 330112 335553 339579 368772 368847 585807 622011 41.35 67.8 1
14:16:12 2023-09-28 305808 304357 80442 78341 116895 120410 118423 117916 88678 87772 96565 96086 115185 116023 329653 356109 956789 936884 347264 358728 108407 95351 105393 103071 115618 115524 106212 106869 76207 76169 253133 223174 640129 645483 203944 202778 258827 261734 298915 293956 311555 313216 329177 332357 309528 342483 676858 713430 509111 423832 274338 269214 308372 310047 327187 328876 336111 339098 369876 370056 595896 620017 41.35 67.8 1
14:16:13 2023-09-28 302266 304794 80470 78744 116895 120444 118423 118021 88678 87805 96464 96086 115185 116344 329617 356396 952351 935182 347965 357613 108773 95286 105810 102931 115684 115409 106424 106803 77453 76044 250900 221338 642675 645137 203765 202742 258934 261365 299285 294233 309776 313431 329480 330898 309781 342447 676379 709406 524029 422257 273756 269214 312409 308138 324924 330358 333568 339322 374153 373211 596950 619805 41.35 67.8 1
14:16:14 2023-09-28 306145 304366 80434 78555 116536 120612 118096 117916 88525 87593 96531 95989 115185 116518 329617 358295 950090 938885 345161 358692 108740 95351 105612 102931 115837 115891 106552 107260 76374 76055 254239 222619 641640 641964 204338 202708 257888 261662 301407 292607 310718 313514 325981 337135 308918 342411 676270 702335 514611 419506 274532 270353 308301 309471 324708 329300 333640 340543 369722 371059 595823 619389 41.35 67.8 1
14:16:15 2023-09-28 306829 304290 80691 78547 117248 120140 118819 117294 88678 87561 96766 95696 115218 115843 330313 355539 952791 940575 346664 358404 108773 95417 105612 103001 115890 115581 106391 106803 77420 76024 250900 222378 641042 639970 205197 202247 258899 261734 299056 293266 310429 313908 328649 333625 307839 344493 674836 703282 517992 421763 275310 269178 310464 310415 324744 331830 333352 340469 372009 372100 596006 619292 41.35 67.8 1
14:16:16 2023-09-28 306433 304579 80561 78595 116858 120341 118389 117848 88646 87865 95430 95990 115152 116310 330313 352350 952115 946008 346700 358080 108740 95351 105612 102931 115651 115499 106537 106836 77527 76034 250900 221839 642213 640042 204051 201929 260028 261365 300447 293749 312181 314350 327919 332589 310977 345260 673810 703138 506442 422034 274726 267597 310211 310186 324924 332567 333496 340543 369988 372171 590370 618122 41.35 67.8 1
14:16:17 2023-09-28 306647 311019 80438 78555 116891 120376 118703 117848 88678 87865 96699 96054 115185 115990 330580 355040 957234 944776 341965 358656 108440 95482 105466 102931 115618 115615 106285 106836 77387 76055 250900 224793 635498 642948 204695 202565 258934 261365 301724 291929 311698 312883 327954 333894 308089 344493 673542 710446 508934 420475 275505 268927 311969 309608 326762 330005 336953 339155 369808 372065 592659 622528 41.35 67.8 1
14:16:18 2023-09-28 306552 304364 80654 78306 116891 120131 118989 117843 88646 87833 96665 95760 115185 116210 331727 353409 959310 944776 342627 358368 108740 95989 105466 103001 115618 115615 106391 106803 77420 76076 250900 222726 642317 646542 204408 202247 259663 261445 299545 292055 311118 312883 329943 332357 308125 344529 671836 712962 504957 423232 274726 268800 310891 308103 326762 328841 336075 338582 369911 373065 590471 619908 41.35 67.8 1
14:16:19 2023-09-28 304780 304999 80377 78805 116473 120779 118028 118079 88585 88017 96497 96218 115119 116699 329582 357756 959310 939204 342242 358116 108740 95351 105612 102931 115618 115455 106391 106836 77420 76024 252155 223388 639667 640042 203409 202954 258899 260998 300912 291964 312440 313908 328627 331893 312153 344259 676330 710339 517992 424133 273526 270317 310069 309711 328150 330701 335383 340718 372081 368812 590471 618558 41.35 67.8 1
14:16:20 2023-09-28 306023 304610 80731 78630 116828 120376 118423 117686 88646 87953 96598 95891 115185 115990 329582 359629 958629 936884 342591 358116 108407 95351 105539 103071 115584 115615 106391 107278 77387 76086 253133 224053 634428 644645 204086 202919 257885 261734 299545 292141 311662 313321 327990 332357 309060 341340 674836 711451 504957 422034 273950 270353 308301 309002 324868 330112 336354 339579 369988 370021 595199 618996 41.35 67.8 1
14:16:21 2023-09-28 305341 304758 80406 78555 116862 120376 118423 117686 88585 87865 96497 96054 115185 116344 329582 356074 953738 936884 348212 357613 108665 95351 105466 102931 115651 115455 106391 106803 77420 76013 253133 222214 640165 645629 203908 202919 258934 261550 298115 293991 310682 313329 329693 333857 311419 342375 678187 710264 511906 424434 274338 269070 309564 311763 324924 330289 333604 339338 369911 369880 598731 619879 41.35 67.8 1
14:16:22 2023-09-28 304248 305008 80438 78694 117009 120440 118423 117882 88585 87897 96497 96054 115152 116377 329582 356074 950090 938217 345540 357577 108773 95221 105646 102790 116003 115260 106603 106770 77506 75951 258751 221338 648094 640006 203729 202919 258899 261261 301407 293017 311518 314386 328911 330898 309998 342181 673810 703210 510554 422185 273756 269593 309985 308103 324924 330324 332991 340338 369841 369398 590642 618122 41.35 67.8 1
14:16:23 2023-09-28 306901 303436 80442 78310 116891 120140 118423 117604 88678 87561 96531 95630 115516 115923 329617 356645 950090 939241 346174 357613 108440 95286 105432 102790 115584 115374 106358 106836 77440 75962 253133 222342 637819 641129 205053 202070 258899 261554 300872 293053 312993 314242 329573 333753 309953 344384 674691 707324 511113 419396 275505 269178 308372 309723 324924 331865 333460 340014 369988 372207 596190 618469 41.35 67.8 1
14:16:24 2023-09-28 315939 304963 80607 78314 116862 120376 118389 117719 88646 87593 96497 95792 115119 115956 329653 352315 950090 943397 346591 357577 108773 95286 105500 102790 115810 115420 106318 106803 77387 75993 253133 221373 643101 639970 204086 201647 259663 261734 298602 293991 309776 314312 327954 332856 308125 345296 672859 703174 498661 422034 274726 268386 310211 308138 324924 329828 333338 339579 369988 371650 589035 618122 41.35 67.8 1
14:16:25 2023-09-28 306047 303431 80442 78310 116862 120341 118587 117686 88678 87593 96464 95760 115152 115990 329617 355539 956555 945447 341483 358404 108698 95351 105466 102931 115618 115615 106285 106836 77420 76044 250900 224125 638093 642838 204446 202637 259230 261518 301261 293740 312504 313907 327777 334759 310391 342375 673810 709334 509111 419578 274532 268963 311528 308103 325553 330112 337135 339579 369844 371650 590823 620858 41.35 67.8 1
14:16:26 2023-09-28 306829 304285 80442 78310 117090 120174 118703 117594 88678 87593 96531 95728 115185 115956 330580 355953 959310 944776 344602 358152 108440 95351 105810 102931 115618 115420 106391 106803 77420 76044 247855 222726 639129 645592 204730 202247 259663 261365 300651 292445 311408 312006 329444 332624 308125 344493 672311 712962 511906 421735 274726 268800 311821 308103 324924 328841 336586 338582 369876 371650 590175 621532 41.35 67.8 1
14:16:27 2023-09-28 304233 304330 80438 78744 116984 120410 118062 118112 88492 87897 96463 96250 115040 116732 329546 355574 959310 940612 342519 357327 108440 95351 105612 102931 115618 115420 106391 106803 77314 76086 253133 223174 639592 644955 202664 202778 259556 260818 300771 292268 313511 313729 328875 331565 310504 341893 670889 708651 520455 422221 273681 269214 310246 307601 327687 330576 333604 339579 369805 368847 590471 618085 41.35 67.8 1
14:16:28 2023-09-28 306275 304321 80438 78555 116862 120292 118423 117882 88646 87625 96531 96015 115185 116344 329582 358835 959310 939553 342325 358692 108440 95351 105398 102931 115618 115455 106374 106836 77387 76024 250900 223460 641664 640042 204184 203559 258681 261365 300456 291520 311190 313872 327954 332392 309745 341340 673883 709406 506442 422034 273177 270353 308372 308067 325358 330112 335274 339322 369772 372013 593761 621644 41.35 67.8 1
14:16:29 2023-09-28 306552 304294 80434 78551 116891 120376 118389 117686 88646 87865 96531 95792 115152 116344 329582 355574 953961 936181 347756 357613 108440 95351 105359 102931 115803 115926 106478 107293 76383 76107 253133 222619 637741 645939 203909 202743 258756 261734 298602 292409 311190 312664 328946 333857 309892 342447 676822 711451 510554 423232 273950 269214 309953 310011 324708 331041 336075 338582 369841 369986 597955 619657 41.35 67.8 1
14:16:30 2023-09-28 304498 304321 80438 78322 116895 120410 118423 117719 88646 87805 96430 95792 115152 116344 329617 355574 952351 936884 348422 358116 108740 95286 105466 102931 115618 115581 106391 106803 77420 76013 267853 221804 639422 645592 203908 202742 258934 261550 301569 293465 309776 313431 329711 331626 309781 342447 676552 709406 510554 421888 273950 269593 309307 311787 324708 332873 333352 338805 373133 369845 597151 619365 41.35 67.8 1
14:16:31 2023-09-28 305536 304748 80402 78551 116532 120410 118096 117997 88525 87865 96497 96054 115073 116626 329350 357720 949416 936884 344602 358152 108798 95482 104180 103142 115803 115638 106292 106737 76146 76024 253133 222583 644088 642948 204051 202919 258671 261734 299300 293017 310611 315308 325981 333392 309060 341376 674763 702335 509111 419578 273950 270353 308336 309037 324924 329334 333316 338940 369627 369951 596190 618122 41.35 67.8 1
14:16:32 2023-09-28 308674 303637 80470 78523 116904 120254 118621 117490 88678 87593 96531 95728 115185 115763 329582 356645 950090 939241 346211 358152 108773 95351 105466 103001 115618 115455 106391 106803 77314 75962 250900 222378 643180 641583 205053 202247 258934 261734 298602 293337 311703 313944 328662 332926 309283 345052 674873 703246 511906 420511 275896 268927 311307 310919 324888 331973 333496 340996 369916 372100 595548 619805 41.35 67.8 1
14:16:33 2023-09-28 305966 304739 80442 78345 116862 120376 118423 117686 88678 87803 96531 95989 115185 115990 329582 353940 954676 947621 342411 357830 108932 95351 105837 103001 116264 115730 106651 106704 77641 76013 252155 222342 647809 642038 204086 202637 258792 260595 301334 292551 310491 315825 327848 333894 308195 342519 670889 703210 516809 421138 273950 269214 310211 307601 325884 328841 333568 338976 369988 371094 587969 619439 41.35 67.8 1
14:16:34 2023-09-28 308883 304325 80723 78555 117090 120174 118654 117719 88881 87713 96565 95792 115152 115956 329582 354507 959310 943360 341519 358116 108440 95482 105359 103212 115618 115524 106318 106836 77367 76044 250900 224161 634760 639970 204587 202600 258934 261734 300912 291562 311698 314386 327424 333929 308125 342303 675713 709836 498661 420214 274726 269106 309852 308931 328614 329969 336440 340469 369844 371615 593043 619237 41.35 67.8 1
14:16:35 2023-09-28 304640 304330 80470 78587 116891 120303 118457 117686 88710 87805 96531 96054 115608 116404 330330 355702 963405 944627 342519 358548 108772 95482 105695 103001 115870 115684 106285 106803 77420 75993 250900 223174 639313 646505 204086 202282 259663 261550 302188 292465 312440 312699 329978 331858 309772 344493 672347 710112 513766 421591 274532 268662 310246 308138 326762 328841 333640 339098 370984 371650 590471 618996 41.35 67.8 1
14:16:36 2023-09-28 303182 304357 80442 78666 116975 120612 118457 117916 88678 87897 96565 96086 115020 116344 329582 354472 957950 940649 342591 358141 108807 95351 105534 102931 115651 115455 106424 106803 77420 76044 250900 222762 639333 646085 203729 202672 259663 260998 300456 292197 310718 314099 329195 333387 310762 342267 673492 711378 511906 424434 274456 269070 310793 309857 324833 328841 333640 339579 369911 372539 589593 619879 41.35 67.8 1
14:16:37 2023-09-28 305930 304321 80442 78310 116895 120410 118307 117882 88913 87920 96796 96057 115020 116277 329475 358692 959162 939442 342411 358548 108606 95351 105398 102931 115618 115489 106391 107285 77501 76076 253133 223738 641141 644869 203980 203452 258102 261734 300491 290599 313956 313908 328450 332392 309528 341376 674359 711451 511906 422034 273756 273832 308336 308173 325585 329599 336111 339579 369288 369692 595987 619032 41.35 67.8 1
14:16:38 2023-09-28 305643 304534 80442 78341 116891 120410 118423 117686 88678 87625 96464 95792 115152 115990 329617 357756 957950 935516 345685 358152 108407 95417 105359 103071 115425 115524 106212 107311 77314 76076 251997 223388 637788 645629 204086 202954 258137 263142 301152 294720 313956 313145 328840 332519 309422 342339 675682 711378 511906 423232 273950 269593 307835 310011 324924 330862 336477 339098 369988 370056 597992 619712 41.35 67.8 1
14:16:39 2023-09-28 304106 304386 80438 78706 117047 120534 118499 117876 88581 87953 96697 96153 115086 116471 329475 356217 953431 938885 346554 357613 108807 95221 105656 102931 115651 115340 106424 106803 77400 75920 253133 220992 641201 643735 203765 202954 258934 261734 298638 293429 311987 313944 329444 330898 310749 342483 674909 707333 510554 422221 273950 269492 309272 309073 324924 330358 333532 339579 369911 369986 592314 618122 41.35 67.8 1
14:16:40 2023-09-28 315326 303723 80438 78694 117047 120444 118423 118079 88678 87897 96431 96086 115020 116377 329617 356717 950090 936884 344638 358141 109175 95091 105754 102790 116036 115260 106603 106803 77453 75920 253133 222605 649814 643823 203838 203029 258649 261554 301298 292954 312623 315717 327018 333261 309892 342230 674873 703827 508934 422034 274262 270435 311087 308138 326762 329334 333568 339214 369880 369986 594467 618122 41.35 67.8 1
14:16:41 2023-09-28 306352 304149 80750 78674 117151 120204 118649 117551 88581 87800 96763 96121 115053 116277 330545 352350 952115 942381 347291 358225 108890 95351 105612 102931 115810 115420 106651 106803 77420 76013 253133 222030 643363 639970 205018 201929 259663 261734 299056 294554 313166 314829 328680 332856 307874 345504 674836 706139 513259 422034 275310 268764 309705 309723 324924 330562 333568 340060 369988 372207 596410 618122 41.35 67.8 1
14:16:42 2023-09-28 306023 303369 80406 78306 116862 120376 118389 117686 88646 87865 96631 95891 115152 115990 329546 352315 952989 946157 342555 357577 109032 95351 105612 102931 116003 115386 106643 106770 77494 76107 267853 222476 647636 641891 204230 202708 258756 260634 301228 291984 313067 315609 327476 332856 308160 342483 670852 703073 505071 421400 273950 269178 311271 307136 328614 331471 335233 338227 369988 369986 588739 617790 41.35 67.8 1
14:16:43 2023-09-28 306793 303396 80442 78523 117053 120341 118587 117686 88646 87865 96531 95956 115152 115956 329582 355503 955804 943360 341207 358116 108740 95351 105505 103001 115618 115615 106358 106803 77440 76024 251997 224528 638814 642038 204730 202565 259298 261734 301884 291379 312611 313872 329573 333894 308089 342519 674531 708332 515964 419578 274726 269557 309741 311345 327455 330112 336860 339579 369664 371959 593367 621532 41.35 67.8 1
14:16:44 2023-09-28 304713 304748 80438 78662 117053 120436 118587 117686 88646 87805 96531 96022 115152 115990 329582 352386 961355 943397 342627 358116 108839 95351 105612 103001 115651 115891 106552 107293 76302 76221 253133 222619 642578 646360 204409 202389 259598 261590 300279 292820 313179 312919 329978 331858 311883 344871 671800 713467 511906 422221 274726 269348 310681 308103 326762 329300 333640 339062 370984 371650 590471 618959 41.35 67.8 1
14:16:45 2023-09-28 303146 304958 80406 78666 116862 120661 118062 117963 88646 88017 96497 96054 115410 116538 331367 354472 959310 940649 342555 358392 108557 95351 105539 102931 115618 115581 106391 107377 77420 76044 251997 222726 640186 646542 203872 203298 259663 260998 301724 292409 310718 314386 329675 330863 310033 342483 672347 712458 508934 422852 273950 269178 310717 308067 327650 331830 335310 340591 371954 369880 589905 620724 41.35 67.8 1
14:16:46 2023-09-28 305894 303744 80410 78523 116891 120371 118587 117963 88678 87835 96531 96054 115119 115990 329582 358835 959310 938885 342519 358368 108632 96064 105994 103212 116164 113119 106471 107285 77608 76138 267853 223982 640645 645689 204517 202884 258031 261734 299545 291308 314576 313729 328911 332589 309528 342411 674873 714477 509111 422932 273950 270353 308301 309506 327224 330112 336586 339579 369547 370021 597679 618996 41.35 67.8 1
14:16:47 2023-09-28 305665 304294 80406 78662 116862 120376 118389 117686 88796 87865 96531 96054 115185 115990 329582 355574 957913 936181 346737 358368 108407 95482 105432 103432 115618 115650 106358 106836 77387 76044 254239 222690 635300 645592 204051 202884 258899 261734 300872 293522 311662 312919 328946 332357 309060 342483 677292 712962 498661 423232 274689 269757 310391 310669 326762 331471 336477 339155 372870 369880 597772 622697 41.35 67.8 1
14:16:48 2023-09-28 304739 303004 80442 78662 116862 120410 118389 117882 88678 87865 96531 96054 115119 116344 329582 356109 952791 939330 347317 358117 108906 95482 105803 103071 115903 115765 106618 106704 77608 76024 253133 221302 649967 644645 204086 202919 258792 261734 298602 293465 311446 313908 329943 331718 311658 342447 674873 707297 517517 422185 273950 269528 309272 309037 324924 330589 333532 339579 369876 369986 592350 618122 41.35 67.8 1
14:16:49 2023-09-28 303242 304330 80691 78712 116984 120779 118389 117997 88678 88017 96497 96086 115119 116538 329546 356610 950090 938217 344565 357005 109108 95221 105754 102790 116036 115306 106676 106770 77593 75899 250900 221719 655218 639970 203729 202954 258934 261734 299580 294198 315214 315344 328911 332063 310069 342375 677329 707250 511113 424397 274699 269937 309599 309365 327224 332909 333316 341231 373133 369951 592605 618122 41.35 67.8 1
14:16:50 2023-09-28 307226 304427 80442 78805 117200 120410 118621 117848 88710 87593 96699 95760 115185 116130 330330 356396 953961 941957 346554 358225 108823 95704 105876 103071 115870 115765 106618 106836 77527 76055 267853 222726 639293 642038 205342 202565 258934 261734 299056 293376 313500 314607 328450 333929 307839 345296 676822 707250 513259 419578 275115 269214 308336 309976 324924 330032 333604 340301 369988 372242 598103 619879 41.35 67.8 1
14:16:51 2023-09-28 306563 304071 80438 78666 117090 120577 118621 117882 88828 87897 96531 96054 115185 116310 329582 352350 950931 943360 346700 358116 108957 95482 105646 103297 115843 115615 106391 106836 77453 76024 251997 222030 640294 640006 204695 202282 259663 261734 300447 294006 310246 314865 328662 333379 311271 346055 677646 707324 513259 421960 275505 268621 312153 309834 324888 332909 333568 341173 372081 372242 595527 619328 41.35 67.8 1
14:16:52 2023-09-28 306901 304958 80474 78666 117057 120376 118621 117882 88678 88041 96863 96123 115496 116370 330942 355397 956863 946270 341340 358477 108790 95482 105578 103001 115618 115489 106391 106836 77588 76353 253133 224089 640066 642038 204730 202637 259556 261734 300491 290635 311698 313908 327424 333929 311234 342519 672822 707297 513259 419578 274726 269178 309741 309037 325848 330112 336586 338191 369988 371981 590896 619908 41.35 67.8 1
14:16:53 2023-09-28 303656 303723 80834 78559 117408 120288 118703 117571 88710 87745 96565 95956 115185 115956 329617 354472 959310 946157 344602 357256 108374 95801 105398 103212 115425 115684 106212 107385 77367 76138 250900 222726 641679 644645 205053 202742 259663 261734 300208 293017 314849 313109 329195 334534 310282 345151 673701 711305 498661 421253 275942 269178 310211 309037 326762 331041 337393 339192 372081 372764 590225 619944 41.35 67.8 1
14:16:54 2023-09-28 303182 304749 80406 78698 117084 120504 118548 117876 88942 88105 96697 96219 115086 116551 329439 353798 959125 945994 342591 358116 108740 95417 105466 103283 115903 115799 106391 106803 77453 76044 249987 223174 638593 647260 204086 202884 260211 261365 301938 294348 313956 314865 330014 330863 310033 344493 672347 714572 516146 423484 273950 269178 311153 308103 326762 330067 335564 339579 371504 370021 589634 618085 41.35 67.8 1
14:16:55 2023-09-28 304416 304785 80410 78805 116507 120779 118062 118112 88585 88170 96497 96316 115119 116732 329582 356074 960274 940612 342555 358656 108773 95482 105646 103071 115651 115489 106424 106836 77420 76169 251997 222726 639488 645100 203624 202708 259448 260710 302976 292960 313511 314463 328804 331718 310869 342267 675407 710373 513259 422518 273563 269593 312633 309784 328309 331041 335600 340301 369876 369845 589639 620576 41.35 67.8 1
14:16:56 2023-09-28 308026 304503 80750 78674 117084 120642 118683 117944 88856 87985 96831 96121 115086 116437 330170 358799 959310 936884 342627 358548 108823 95482 105578 103142 115618 115684 106585 107393 77420 76117 250900 223932 647076 644645 204551 202919 258102 261518 300456 291379 311698 313908 328946 332891 309781 342217 675865 711451 510446 422632 274532 268764 309011 309506 325813 330112 336622 340060 369841 371130 594101 619470 41.35 67.8 1
14:16:57 2023-09-28 304784 304294 80474 78747 116887 120696 118703 117916 88678 87897 96531 96086 115185 116512 329617 356109 956555 936884 346737 358692 108440 95482 105432 103071 115651 115684 106391 107311 76042 76107 253133 223174 638201 648446 204588 202813 259442 261734 300551 294055 313734 313472 329764 332821 309998 342483 676858 711451 511906 424434 273950 269593 309741 310011 324924 331973 336075 339338 373552 370056 595974 618085 41.35 67.8 1
14:16:58 2023-09-28 304641 304579 80768 78738 116952 120607 118451 117978 88549 88073 96631 96218 115119 116538 329617 356396 952791 937498 345125 357577 109141 95286 106018 102931 116230 115340 106782 106770 77593 75962 265491 222066 648562 639970 203765 202954 258934 261734 301631 293017 309524 315595 328946 331858 310975 342447 674873 703210 507276 422185 273950 269972 309741 309037 326762 330819 333261 338191 369841 369986 591477 618122 41.35 67.8 1
14:16:59 2023-09-28 305930 304963 80434 78797 116858 120779 118423 118079 88646 88041 96531 96086 115119 116344 329582 358295 950090 936884 345369 358656 108773 95351 105500 102931 115996 115926 106552 107293 76207 76221 253133 222619 638777 643404 204588 203418 258720 261734 301651 293302 311435 315825 326930 334396 311712 342303 676306 702570 510446 420209 273950 270698 308372 309506 326762 329334 333640 338227 369655 369986 596190 618122 41.35 67.8 1
14:17:00 2023-09-28 308211 304293 80704 78684 117147 120590 118587 117882 88678 87865 96565 96221 115086 116310 330580 352386 952791 944884 347573 358152 108773 95351 105646 102931 115843 115455 106424 106836 77506 76024 250900 222030 641615 640042 204730 202247 260028 261734 299091 294233 310464 314248 328946 332891 311271 346358 673847 703174 513259 422034 275505 268800 310642 309759 324924 330324 333640 338191 369988 372242 592605 616840 41.35 67.8 1
14:17:01 2023-09-28 305926 304214 80446 78345 116895 120571 118621 118079 88678 87865 96531 95989 115185 115990 329617 352386 950968 946157 345369 357577 109027 95672 106029 103212 116190 115822 106684 106737 77674 76055 251997 221888 659098 643860 204553 202954 260028 260998 301370 292607 311704 315717 327919 333357 310242 342519 670889 705323 507777 422034 274726 269907 311189 307817 325358 329828 333568 339214 369988 371130 589726 617176 41.35 67.8 1
14:17:02 2023-09-28 308470 304754 80801 78555 117285 120376 118819 117843 89011 87865 96699 96112 115218 115956 331602 354401 961355 946157 345417 358692 108407 95769 105286 103212 115458 115719 106539 107311 77486 76076 254520 222797 638525 645629 205413 202919 259663 261734 300912 293302 312611 312669 328982 333929 308125 345296 673847 711451 513259 421437 275310 269214 310246 309073 324868 328841 337124 339579 369582 372278 590860 619657 41.35 67.8 1
14:17:03 2023-09-28 305306 304431 80470 78551 117090 120410 118621 117604 88710 87897 96632 95989 115185 115990 329617 353409 961355 947345 344384 358117 108873 95737 105690 103142 115903 115834 106684 107285 77641 76169 267853 222619 638464 646578 204766 202282 259813 261698 302048 292197 313684 312955 330710 332646 309387 345296 672859 713284 511906 421591 275115 269178 310935 308173 325130 329607 336622 339338 371539 372242 585663 619470 41.35 67.8 1
14:17:04 2023-09-28 304570 304789 80639 78931 116744 120779 118062 118382 88646 88202 96663 96350 115152 116732 329582 356360 959310 940612 342591 358656 108773 95351 105918 103071 115651 115650 106424 106836 77347 76044 250900 223388 640262 643699 203444 202990 259663 260998 302096 292445 311444 314901 328946 331893 311011 342411 672859 709443 513259 422852 273563 269972 310970 308103 325848 328841 335600 344501 369805 369692 588853 618996 41.35 67.8 1
14:17:05 2023-09-28 305679 304357 80662 78662 117119 120779 118654 117916 88678 87897 96565 96086 115185 116344 330330 359378 960958 939516 342411 358513 108640 95801 105803 103212 115903 115915 106618 107311 77387 76076 251997 224089 643435 645689 204551 202884 258318 261734 301938 292197 314408 313908 329444 332891 312153 342483 676858 711451 513259 422632 274532 273832 308301 309759 325813 330808 336860 340097 369841 371685 595016 619981 41.35 67.8 1
14:17:06 2023-09-28 304999 304963 80438 78555 116887 120539 118683 118112 88678 87897 96565 96310 115152 116377 329617 356395 955127 938217 348472 358152 108807 95482 105680 103001 115843 115684 106638 106836 77560 76117 256785 221684 645687 646085 204408 202990 259663 261734 298638 295383 312957 313657 330014 331893 310069 342519 677854 710948 511906 422221 274532 269972 310246 309759 324924 330854 335790 339579 371539 371094 598103 617753 41.35 67.8 1
14:17:07 2023-09-28 304106 304779 80474 78805 116972 120779 118457 118112 88710 88073 96930 96285 115608 116954 329510 356538 952791 940617 345748 358513 109191 95547 105754 102931 116069 115455 106782 106803 77740 76044 251997 221875 646572 639812 204086 203453 259663 261734 301303 294269 312034 315861 329711 331893 311011 342447 674836 705639 517517 422257 273950 269972 309741 309759 324868 331626 333532 338227 369911 369986 591931 618122 41.35 67.8 1
14:17:08 2023-09-28 306672 304636 80466 78793 116536 120775 118423 118112 88828 88110 96565 96218 115185 116538 329617 358583 950090 938217 345161 358692 108773 95351 105680 103432 115684 115524 106424 106869 77453 76107 250900 222762 639647 642038 204587 203594 258934 261734 299369 294376 313956 315536 327706 334794 309892 342339 677181 703754 514616 420621 274726 270734 309272 310011 324868 329828 335600 341547 369952 371094 597955 617817 41.35 67.8 1
14:17:09 2023-09-28 306429 304223 80691 78690 117090 120702 118862 117910 88913 88041 96731 96186 115119 116471 330437 352245 952754 944590 347646 358656 108940 95351 105646 103212 115936 115834 106570 106836 77453 76117 251997 222164 643755 640042 204730 202317 259813 261734 300872 294233 310718 314901 328946 333392 309303 345613 674836 703282 508934 422034 275115 269518 310246 309759 324924 330358 333640 338227 369547 372836 591513 618122 41.35 67.8 1
14:17:10 2023-09-28 306640 304325 80474 78694 117356 120612 118621 117916 88710 87897 96599 96054 115185 116344 329653 352421 953063 948177 345613 358441 109066 95351 105714 102931 116036 115489 106782 106869 77593 76024 252155 222066 642107 639934 204517 203029 261056 261297 300700 294126 313067 315717 328804 333996 309892 342375 675407 703210 513259 422034 275235 269593 311885 308896 324868 330819 333640 339250 369253 371994 590471 616306 41.35 67.8 1
14:17:11 2023-09-28 306311 304507 80815 78817 117442 120470 118848 117944 88978 87920 96898 95990 115754 116243 330437 354969 961355 948578 345369 358369 108573 96128 105437 103354 115584 115845 106358 107574 77641 76169 251997 223353 638525 645324 205342 202884 259663 261734 302152 293302 315521 312919 329408 333859 308125 345260 674287 712359 510446 421400 275505 269593 310211 309471 327224 329537 337612 339579 372081 372729 590678 619908 41.35 67.8 1
14:17:12 2023-09-28 305772 303226 80691 78716 117277 120376 118785 117963 88678 87865 96665 96054 115185 116310 330545 353409 963014 946082 344602 358368 108740 95482 105612 103071 115777 115615 106464 107278 77420 76086 253133 223138 639728 648907 204446 202778 260358 261626 301193 292875 313956 315128 330728 333568 310940 344493 672822 713467 513090 425641 274726 269557 311626 308103 328309 331865 336404 341173 372060 371059 590471 620539 41.35 67.8 1
14:17:13 2023-09-28 306109 304610 80815 78738 117147 120607 118995 117978 89007 88073 96965 96054 115218 116344 330294 359629 959162 939553 342591 358656 108740 96120 104398 103424 115651 115684 106570 107492 77420 76376 251997 224053 636580 645556 204730 203524 258500 260521 302152 292374 312611 314350 328946 332856 309998 342411 676343 713467 508934 423232 274726 268764 308301 309723 325813 328807 337098 340579 369841 371981 597072 619908 41.35 67.8 1
14:17:14 2023-09-28 306552 304963 80691 78716 117167 120779 118703 118045 88678 88017 96699 96086 115185 116344 329617 356074 957876 936884 348248 358656 108557 95482 105612 103212 115618 115650 106552 107548 76334 76272 253133 222583 653629 646853 204588 203347 259921 263586 299369 293813 313920 313836 329943 332633 310033 342375 678778 713467 506442 423832 275235 270173 312169 310918 324924 329794 337373 339579 370913 371094 599691 619908 41.35 67.8 1
14:17:15 2023-09-28 304855 304492 80723 78927 117114 120805 118553 118079 88678 88110 96497 96316 115086 116665 329546 357720 950090 940892 345992 358656 109141 95351 105827 103001 116230 115420 106750 106803 77527 76003 253133 222726 644439 639704 204051 203559 258934 261734 299580 293302 312034 315861 328645 332357 310975 342411 676822 703174 516302 424133 273950 270353 309958 309506 325322 333076 333496 339727 369805 369986 594431 618122 41.35 67.8 1
14:17:16 2023-09-28 306649 303972 80691 78801 117053 120779 118621 118079 88678 87865 96665 96054 115152 115990 329617 358799 951632 940612 346700 358692 108957 96064 106029 103354 116110 113142 106651 107285 77641 76221 253133 223089 641591 642948 205270 202743 260028 261734 299545 293053 311154 314721 328769 334865 308125 345576 676822 708290 517992 420804 275505 269214 309705 310482 326811 329828 335528 341173 369805 373323 597035 619657 41.35 67.8 1
14:17:17 2023-09-28 306491 304147 80658 78716 117090 120577 118892 117876 88856 87985 96665 96054 115185 115990 329582 354401 953738 948177 342627 358692 109141 96054 105827 103001 116003 115615 106717 106803 77506 76055 251997 222378 643445 642038 204730 202919 259663 261041 301828 292197 311190 315861 327919 333894 309493 344784 672822 703174 514611 421735 274726 269972 310926 308032 326833 329529 333640 339250 369988 371946 589726 618085 41.35 67.8 1
14:17:18 2023-09-28 308080 304290 80691 78662 117057 120376 118819 117719 88710 87865 96766 96054 115185 116351 330313 355539 957950 947621 342303 358946 108798 96031 105730 103212 115790 115834 106471 107359 76074 76221 253133 224649 634366 639970 205053 202919 259764 261662 303045 291894 312611 315086 327919 334900 309387 344529 672859 707333 516640 420840 275115 269783 310211 311248 325884 330112 337098 338191 369434 371946 590896 619908 41.35 67.8 1
14:17:19 2023-09-28 304963 304325 80695 78773 117281 120543 118669 117997 88710 88017 96948 96219 115185 116344 332073 353409 960073 947584 344602 358656 108882 95351 105646 103001 115651 113007 106570 107311 77453 76117 251997 223232 641172 647525 204086 202954 260394 261734 302690 292607 311662 315079 329978 331858 311666 344493 672822 711113 508611 423484 274338 269593 311626 308103 325813 329794 335600 338191 372060 369986 590563 618996 41.35 67.8 1
14:17:20 2023-09-28 305500 305607 80406 79080 116502 121032 118389 118392 88646 88282 96531 96382 115152 116699 330330 358009 960958 942083 342411 358548 109007 95704 105837 103354 116090 115880 106618 107359 77600 76138 250900 223424 641925 645689 204730 204166 258863 261734 301334 292374 313227 314865 329444 333357 309998 342411 676306 711113 513259 423232 273950 269174 309272 309037 325848 331041 337098 340579 369841 370021 594431 619944 41.35 67.8 1
14:17:21 2023-09-28 306116 304278 80658 78801 117086 120775 118582 117978 88678 88017 96699 96218 115185 116538 329582 356359 956482 938217 348669 358692 108773 95801 105680 103142 115810 115650 106676 106869 77527 76034 250900 222186 641640 646542 204551 203559 259663 261482 299056 293877 311662 313908 330014 332589 310033 344262 678334 711451 511906 422221 274532 269972 310926 310482 324924 330854 336348 339579 371800 371094 596704 618085 41.35 67.8 1
14:17:22 2023-09-28 314339 303937 80691 78801 117053 120775 118621 118079 88678 88049 96930 96253 115655 116962 330330 356538 954146 939516 345285 358513 109007 95482 106131 103001 116003 115615 106750 106836 76128 76107 250862 221338 645679 643663 204086 203559 260094 261734 300456 294890 309776 315602 329943 331858 310975 342483 675828 707297 509445 423150 274532 269972 310211 309506 324833 330854 333568 338227 373884 369986 592678 619439 41.35 67.8 1
14:17:23 2023-09-28 309356 304321 81026 78559 117285 120410 118819 117686 88986 87865 96732 96054 115218 115956 330348 356645 951641 940649 347719 358656 108924 95482 105646 103071 115923 115650 106643 107311 77453 76138 265491 222726 642500 642038 205413 202777 260028 261734 299510 295383 311408 315271 328946 333894 308160 346346 677817 707297 498661 422034 274078 269214 310246 310700 324924 330589 335843 338191 369547 373359 596410 619879 41.35 67.8 1
14:17:24 2023-09-28 306311 304748 80438 78744 117171 120779 118862 117910 88974 88252 96997 96153 115119 116471 330473 353232 954109 947355 347291 358620 109108 95351 105754 103071 116251 115834 106603 106803 77560 76024 251997 221684 643333 643860 204730 203381 260394 261365 302690 293017 311181 315861 328680 333859 309745 344493 673334 703246 520259 422034 275115 269972 312135 308103 325585 330819 333604 339250 369988 371910 590563 619879 41.35 67.8 1
14:17:25 2023-09-28 306829 304080 80885 78690 117315 120410 118853 118258 88710 87897 96732 96054 115218 116023 330580 355063 961355 946157 345405 358692 108407 95801 103936 103212 115425 115719 106212 107492 77387 76221 250900 223281 635887 644645 205413 202919 259663 261734 301938 292445 313122 313872 328982 334900 308160 344239 674836 711451 521630 420840 275310 269593 310246 309506 324868 328807 337685 340060 369253 372800 591918 619981 41.35 67.8 1
14:17:26 2023-09-28 305894 304044 80977 78702 117438 120504 118717 117944 88856 87953 96865 96285 115675 116437 330437 354295 962038 946157 344638 359233 108906 95613 105793 103142 115843 115650 106603 106869 77641 76169 253133 222726 639462 646578 205053 202742 260028 261734 300456 292607 313401 313395 330978 332891 309772 345613 673847 711149 513259 423232 275505 269456 311153 309542 325585 329828 337373 339579 371539 373062 588976 619944 41.35 67.8 1
14:17:27 2023-09-28 306552 304672 80466 78829 116891 120859 118621 118112 88710 88017 96565 96310 115218 116344 329617 358871 959310 939945 342361 358692 108773 95482 105646 103071 115651 115684 106572 106869 77453 76107 256785 223460 637323 643699 204086 204166 259480 261734 301864 292409 311662 313693 329444 332926 311229 342411 673847 711451 513259 423232 273756 268764 310211 308138 325919 331041 336301 338191 369841 369920 592423 622011 41.35 67.8 1
14:17:28 2023-09-28 305679 304685 80740 78773 117172 120642 118717 117944 88978 88073 95139 96253 115185 116310 329617 359629 959310 940892 342627 358656 108773 95769 105646 103142 115936 112871 106424 107418 77453 76272 267853 224089 640804 647035 204730 203880 258717 261734 301405 291992 312611 314865 329444 332926 312153 342411 676822 711451 513259 423232 274532 269174 308372 311615 325884 331292 337648 338191 369876 371130 594138 619981 41.35 67.8 1
14:17:29 2023-09-28 305070 304321 80474 78698 117090 120696 118737 118151 88710 88049 96565 96218 115185 116377 329617 356074 956518 936884 348742 358692 108924 95547 105918 103142 115923 115719 106570 107311 77506 76169 252155 222726 642578 646578 204730 203559 259663 261734 300195 294269 311662 313908 330014 332624 310033 344493 677854 710076 513259 421591 274532 269972 309993 310700 324924 331901 336807 339840 374153 371402 599308 621644 41.35 67.8 1
14:17:30 2023-09-28 304591 305075 80847 78845 117151 120810 118683 118045 88678 88049 96632 96218 115185 116632 331367 356359 953701 937910 348139 358261 109032 95351 105680 103001 115923 115650 106676 106836 77486 76086 251997 221373 646984 645592 204408 203559 259663 261734 300872 294198 312403 314422 329978 332392 311694 342555 678334 710948 502429 423484 274726 270396 310281 309759 324924 331618 335564 340690 371504 371094 595621 619879 41.35 67.8 1
14:17:31 2023-09-28 306613 304325 80723 78969 117167 120779 118819 117882 88710 87897 96699 96086 115218 116344 330116 358835 950090 939241 345883 358728 108991 95482 105680 103071 116036 115684 106750 106869 77506 76117 253133 222726 640186 642038 205377 202990 258934 260778 301298 293749 311662 315380 329217 335006 309024 344529 677854 703210 513259 420177 275115 270173 311748 310704 327650 332638 335929 341026 369916 372693 597808 620724 41.35 67.8 1
14:17:32 2023-09-28 306577 304106 80884 78270 117319 120292 119134 117686 89068 87800 97183 95891 115218 115956 332309 354507 954146 944174 348248 358692 108957 95482 105680 103071 115651 112775 106603 106869 77506 76076 267853 222378 640370 643787 204766 202282 260211 261734 299580 295383 310718 315595 328982 333660 309095 346382 674873 703246 508611 422632 275505 268989 310935 309759 324924 330854 333676 338227 369547 373359 595987 619879 41.35 67.8 1
14:17:33 2023-09-28 306829 304958 80474 78666 117086 120696 118621 117882 88710 87897 96565 96054 115185 116023 329617 355574 955163 947503 341519 358692 108957 95351 105680 103001 115923 115455 106570 106803 77453 76107 250900 223295 645036 639934 205053 202990 259663 261365 302323 293302 310246 315861 327954 333894 311234 342555 674836 706212 518330 421814 275505 269793 311738 310150 328614 332440 333460 341510 369880 371508 589487 619879 41.35 67.8 1
14:17:34 2023-09-28 306937 303922 80723 78751 117442 120554 118819 117963 88710 87897 96632 96086 115119 115990 329617 355290 956518 946157 341519 358728 108807 95482 105646 103071 115810 115650 106424 106869 77453 76107 250900 223617 640056 642038 204766 202919 259663 261734 301405 291520 311734 314099 327954 334935 309060 345308 673847 709406 528981 420840 275310 269972 310642 309542 326868 330112 336622 338976 369988 372278 590443 619944 41.35 67.8 1
14:17:35 2023-09-28 305569 304321 80695 78666 117774 120410 118853 117882 88986 87897 96766 96021 115721 115990 330348 353976 960109 946157 344638 359186 108807 95482 105680 103071 115923 115524 106497 107311 77453 76169 249987 222762 644258 645629 205413 202672 260028 261734 303806 293337 312391 313395 329978 333660 311712 345810 677329 714331 518161 422932 276016 269937 311011 309581 327687 331973 337502 339579 369876 373097 590860 621532 41.35 67.8 1
14:17:36 2023-09-28 304631 304290 80695 78662 117090 120696 118737 117978 88856 88017 96565 96343 115185 116377 330580 353445 962038 944813 345417 358692 108773 95351 105646 103142 115684 115524 106824 106869 77453 76107 250900 222762 640912 647529 205186 202777 260211 261734 300491 293968 311444 313687 330746 332659 309528 345576 673847 712187 511906 422221 275505 269214 311189 309073 325585 329828 336575 339579 371835 372242 590752 621302 41.35 67.8 1
14:17:37 2023-09-28 303557 303857 80442 78801 116895 120779 118457 118112 88678 88202 96531 96250 115152 116732 329582 354543 959590 940685 342627 358692 108773 95482 105646 103071 115651 115489 106424 106836 77453 76107 250900 222762 638562 645629 204121 202990 260211 261365 300912 292946 313956 314613 329729 333857 311341 344384 674928 713430 498486 425641 274726 269485 311738 308103 325659 329564 336075 338191 371990 372539 590471 620895 41.35 67.8 1
14:17:38 2023-09-28 304319 304366 80750 78801 116853 120947 118062 118450 88646 88170 96531 96414 115073 116766 329582 356074 959310 940685 342555 358692 108665 95417 105918 103071 115651 115650 106424 106869 77453 76117 253133 223424 642056 644681 203908 203594 260211 261365 301565 292197 314030 314901 329480 331893 311702 342483 672895 710948 513259 423520 273950 269972 311189 308138 325884 329863 336385 338227 370948 369986 588976 619032 41.35 67.8 1
14:17:39 2023-09-28 304939 304789 80727 78805 116925 120779 118615 118271 89035 88073 97031 96153 115152 116585 330746 358764 961281 942195 342447 359342 108773 95482 105646 103071 115651 113131 106651 107311 77473 76249 250900 223810 640858 645689 204766 203594 258717 261734 302152 292445 312647 314422 329444 332926 312780 342411 676343 710076 508934 422932 274532 269174 308372 309542 325884 328841 337171 344782 369876 370904 595309 619981 41.35 67.8 1
14:17:40 2023-09-28 305500 304744 80466 78805 117086 120410 118703 118079 88710 87929 96599 96079 115185 116377 329617 356395 956555 936884 346493 358692 108773 95547 105466 103212 115618 115719 106424 107344 77400 76169 251997 223424 638061 645629 204766 203594 258934 260813 301724 292891 312647 313621 329978 333392 310033 344529 677890 710112 513259 423232 274726 270353 310391 310735 325358 328876 338445 340448 369876 371685 597992 620017 41.35 67.8 1
14:17:41 2023-09-28 305682 304457 80811 78953 117275 120825 118780 117978 88889 88105 96798 96252 115595 116471 330473 356467 956518 937943 348742 358152 108773 96096 105881 103212 115651 115684 106391 106869 76406 76221 253133 222762 637052 646578 204766 202990 260028 260848 299091 294027 314576 313908 330014 332926 310069 344529 678851 711196 510554 420998 274726 270353 310029 310953 324924 330102 337410 340448 371019 371685 599691 619944 41.35 67.8 1
14:17:42 2023-09-28 305035 304400 80434 78825 116891 120943 118423 118112 88678 88138 96632 96218 115152 116538 329582 358571 950090 939553 345893 358656 109326 95417 105827 103142 116196 115650 106750 107163 77453 76117 253797 222726 643550 642948 204730 204023 258934 261734 300456 293017 311444 315861 327654 334865 310722 345599 676858 702112 513259 421735 274532 269174 309705 309976 324868 330554 335600 340241 369988 371094 595676 620576 41.35 67.8 1
14:17:43 2023-09-28 320309 303713 80847 78738 117347 120642 118683 117910 89039 88073 96999 96121 115185 115956 330081 357720 952351 942232 346664 358656 108957 95482 105719 103354 115936 115650 106570 107311 77560 76066 253133 222726 638593 642038 205882 202954 259663 261734 301298 294198 312883 315308 329444 334900 309267 345576 677337 707297 502429 420804 275505 270098 309488 310918 326762 329828 335564 338191 369288 373359 595974 618085 41.35 67.8 1
14:17:44 2023-09-28 306640 304290 80691 78747 117171 120577 118819 117997 88678 87897 96699 96047 115185 116344 329582 355610 955127 948852 342361 358692 109141 95482 105754 103071 116003 115615 107079 106836 77560 76044 256785 222726 646375 642038 205150 202954 259663 261734 302075 292409 311627 315861 327954 334396 309781 345016 672822 703246 515964 421437 274921 270163 310211 308103 326868 329794 335845 342444 369736 371994 589942 621161 41.35 67.8 1
14:17:45 2023-09-28 306505 304324 80879 78738 117147 120607 118964 117944 88953 88017 96732 96054 115218 116484 330437 355539 959310 945883 342591 359198 108898 95482 105646 103212 115651 115684 106570 107418 77527 76169 265491 224793 636775 640006 205413 202954 260028 261734 301299 291787 313370 315344 327954 334935 309528 345296 673334 710948 517316 420840 275310 269972 310681 309506 326833 330808 337410 338227 369988 372242 590225 619908 41.35 67.8 1
14:17:46 2023-09-28 304815 304794 80466 78747 117167 120779 118819 118079 88953 88170 96699 96316 115185 116344 329617 353940 962038 943397 345125 358692 108957 95482 105680 103212 115923 115650 106570 107311 77453 76138 253133 223424 643784 647493 204730 202954 260430 261482 301123 293543 311662 315344 331444 331858 310722 345833 673847 712151 509201 423520 274921 269214 312606 311175 328382 332369 336440 340265 371990 372100 591693 621644 41.35 67.8 1
14:17:47 2023-09-28 303678 304784 80815 78829 117048 121095 118423 118112 88678 88138 96863 96382 115152 116732 329582 356109 959199 942691 342627 358692 109102 95482 105680 103212 116003 115684 106570 107311 77453 76169 250900 223075 640186 645592 204086 203594 260179 261734 301405 292812 311698 315344 329711 332357 311729 342483 672859 711451 513259 423520 273950 268918 311661 308138 325884 329564 336586 338227 371504 369986 590568 619470 41.35 67.8 1
14:17:48 2023-09-28 305930 304958 80699 78805 116895 120779 118703 118079 88710 87897 96632 96086 115185 116344 329617 359412 959310 938217 342663 358728 108773 95547 105612 103212 115651 115719 106424 107385 77453 76169 250900 224125 635697 645629 204766 203880 258717 261734 301370 292126 312647 314541 329711 333660 310504 342483 677854 710112 513259 424360 275505 270698 310794 310340 328614 331506 338778 340989 373133 371804 598951 620858 41.35 67.8 1
14:17:49 2023-09-28 305643 304636 80719 78829 117438 120924 118785 118112 88710 88170 96699 96250 115436 116538 329617 356395 958629 939279 347756 358692 108773 95801 105500 103212 115651 115684 106391 107492 77560 76221 251997 223424 637117 647224 204766 203594 259663 261612 301298 293337 315297 313908 330014 332891 312263 342555 677890 711196 513259 423832 274726 269972 308372 310989 326762 330332 337648 340060 370948 371685 596778 619908 41.35 67.8 1
14:17:50 2023-09-28 304097 304366 80691 78833 116895 120779 118621 118112 88678 88017 96732 96382 115185 116618 329546 356359 952315 937837 346482 358692 109032 95482 105680 103001 116036 115455 106750 106836 77486 75972 252730 221183 646672 644645 204695 203594 259663 261734 299580 294604 310464 315602 329978 332624 311671 346653 677561 710339 511906 425641 274726 270507 312153 309834 326762 331709 333496 338191 372060 371094 592314 617176 41.35 67.8 1
14:17:51 2023-09-28 316676 303856 80658 78837 116862 120874 118423 118271 88856 88170 96565 96316 115185 116732 329653 357756 950090 939553 345649 358692 109392 95351 105856 103001 116196 115455 106782 106803 77506 76034 252155 222762 654925 639970 204121 203880 259195 261734 300912 293749 309812 315861 328946 332392 311694 342483 676343 703246 509445 422221 273950 269328 310211 311675 325322 330854 333568 339763 369876 370021 592350 619439 41.35 67.8 1
14:17:52 2023-09-28 309356 304294 80695 78694 117205 120612 118819 117997 88743 87897 96599 96015 115218 116344 329653 357756 950931 940612 346455 358692 109066 95482 105680 103071 115923 115684 106570 107163 77453 76117 251997 222726 639776 642038 206062 202990 259480 260813 302048 293465 313956 315212 329693 335662 308953 345956 677191 703174 514611 420621 276287 270317 309816 310918 326762 330589 336063 338227 372607 373954 595860 617827 41.35 67.8 1
14:17:53 2023-09-28 306073 303999 80691 78738 117281 120410 118819 117916 88710 87897 96699 96086 115218 116344 330348 352386 950931 945883 348175 358692 108957 95547 105714 103071 116003 115650 106750 106869 77486 76169 253133 222222 640271 639776 205413 202742 260394 261734 301298 294925 313956 315825 329711 333894 309095 346664 676858 707214 516809 422632 273694 269178 311153 310735 326762 331626 335600 338227 369841 373394 592350 619439 41.35 67.8 1
14:17:54 2023-09-28 306865 304080 80691 78662 117205 120779 118819 118292 88678 88049 96666 96086 115185 116344 329582 355847 955163 948852 342037 358692 109066 95482 105858 103142 116036 115684 106603 106836 77539 76169 254520 223424 640706 642038 205413 203594 260251 261626 302484 292812 312539 315717 328308 334794 309892 344871 675407 703138 514611 421437 275115 269972 310246 309073 327715 328876 336622 339692 369988 372800 589758 622528 41.35 67.8 1
14:17:55 2023-09-28 306901 304530 80715 78666 117315 120612 118853 117882 88953 87897 96732 96086 115218 115990 330616 355574 959310 946157 345405 359775 108665 95833 105539 103212 115618 115719 106391 107525 77473 76272 251997 224018 632077 643699 205413 202990 260028 261734 302152 292445 313599 314865 328946 334935 311662 345332 674873 710446 508934 420840 275505 269757 310717 309759 325884 328841 337721 338227 369988 373097 592642 621334 41.35 67.8 1
14:17:56 2023-09-28 304320 304672 80723 78837 117277 120775 118819 117997 88710 88110 96732 96310 115218 116538 329653 353409 960109 946157 345137 358692 108957 95547 105680 103212 115684 115650 106638 107311 77519 76169 265491 223267 641900 648907 204865 203311 260761 261698 301263 292946 315778 315645 330799 332217 311778 345016 673810 711113 516146 423520 275115 269972 311880 309002 325884 329828 336264 341510 372654 371094 590480 619621 41.35 67.8 1
14:17:57 2023-09-28 305035 304427 80470 78869 116862 121116 118096 118507 88710 88202 96531 96446 115185 116766 329617 356717 959310 940413 342591 358692 109066 95482 105680 103212 115684 115684 106497 107344 77486 76169 251997 223424 640782 644645 204086 203880 260028 261734 302323 293337 314576 315344 329978 332891 311957 342447 673847 710339 513259 423484 273950 268764 311626 309037 325919 330102 336622 338227 369841 370021 591965 622454 41.35 67.8 1
14:17:58 2023-09-28 306640 304357 80727 78801 117285 120779 118853 118079 88710 88049 96732 96250 115218 116538 329653 359400 959310 938217 345161 359486 108773 95866 105680 103283 115684 115719 106424 107689 76406 76428 257379 223874 637384 646396 204947 203738 258792 263586 301263 292607 313235 314865 329943 333894 310069 342303 678704 714477 520259 423832 274921 269174 310391 310375 325884 328876 337648 338227 370984 371981 595016 619981 41.35 67.8 1
14:17:59 2023-09-28 305534 303008 80691 78797 117171 120696 118853 118112 88710 88049 96732 96119 115218 116538 329653 356145 957950 936884 347756 358728 108773 95769 105646 103212 115618 115753 106570 107451 77486 76221 250900 222726 638813 647035 205053 203880 259663 261577 299580 293785 313920 314386 330942 333392 311439 344529 678851 711149 516302 421591 275115 270432 309307 311934 324868 329863 337393 340879 374153 371994 599580 622528 41.35 67.8 1
14:18:00 2023-09-28 303820 304366 80498 78833 117200 120779 118654 118146 88986 88110 96699 96572 115185 116732 329617 356681 952351 937873 346554 358692 109175 95417 105714 103354 116223 115891 106618 107293 77740 76117 251997 221231 644669 645689 204588 204024 259956 261734 300806 293913 310718 315717 329693 332786 311921 342519 676858 703282 513259 425641 274726 268764 310281 310011 325848 331386 333122 340277 370984 371130 592386 618214 41.35 67.8 1
14:18:01 2023-09-28 306901 304927 80695 78833 117086 120947 118819 118146 88710 88202 96633 96316 115218 116377 329653 358871 950090 939006 345685 358728 109066 95547 105714 103212 115843 115684 106603 107311 77486 76221 250900 222762 643784 642038 205413 203880 258934 266385 301938 294027 313956 315380 327954 335006 309781 342519 678851 703607 517316 420840 274726 268799 311748 310704 328150 333582 336368 340134 369880 371579 595910 621644 41.35 67.8 1
14:18:02 2023-09-28 306397 304106 80921 78341 117315 120292 119051 117686 88986 87805 96699 95792 115218 115990 329617 353692 950090 940685 348248 358405 108906 96031 106063 103283 115903 115834 106684 107285 77674 76221 255070 222583 643063 640042 206062 202954 259663 260813 299369 293841 311591 315308 329408 334900 308125 346067 677670 707297 514611 421400 274305 269972 312190 310918 326762 330819 336312 338191 369841 373883 595860 618085 41.35 67.8 1
14:18:03 2023-09-28 317122 304386 80691 78801 117167 120745 118703 118079 88953 88170 96799 96218 115185 116344 330580 353374 952278 946157 348212 358656 109108 95547 105754 103212 115923 115615 106750 106836 77699 76169 253133 222030 639884 639970 205342 202884 260394 261734 299545 295097 313105 315825 329675 334396 310713 346627 676822 707260 517992 423986 276679 269204 310904 310811 326762 331674 335419 341510 373133 373741 595090 620687 41.35 67.8 1
14:18:04 2023-09-28 306613 303901 80691 78801 117248 120771 118785 118079 88921 88017 96699 96218 115185 116344 329582 354472 958151 950331 344834 358441 109191 95737 106018 103283 116290 115926 106651 107252 76429 76272 254239 222534 644775 639934 205053 203881 261128 261734 301370 293877 310718 315609 329302 334361 310033 345016 673810 703210 521630 422632 275115 270353 312135 308103 325585 330854 335260 339727 369805 372242 590471 619879 41.35 67.8 1
14:18:05 2023-09-28 306829 304958 80805 78805 117252 120779 118819 118079 88953 88382 96699 96218 115185 116344 330580 356074 955804 948852 342001 358692 109141 95769 105861 103142 116190 115650 106676 107278 77560 76169 253133 223388 645286 642038 205377 203559 260211 261734 302535 292409 313334 315861 328645 334935 309745 345285 676811 710339 518499 421588 275505 270317 313962 309581 327414 331471 336440 342481 369988 372207 590471 619908 41.35 67.8 1
14:18:06 2023-09-28 308080 304610 80884 78801 117448 120779 119100 117997 89190 88105 96732 96054 115185 116310 330545 355005 962038 946157 344638 359486 108773 95866 105612 103767 115651 115684 106391 107525 77420 76221 253133 224089 636159 640042 205377 203524 260028 261734 301123 294291 313563 315566 328946 334970 309493 345540 674873 710948 515964 421437 275505 269972 311153 309976 326833 331041 337685 339179 369988 372800 592678 621468 41.35 67.8 1
14:18:07 2023-09-28 305341 302968 80893 78801 117218 120661 118819 118079 88986 88049 96732 96218 115185 116344 330580 353445 961470 946157 345125 359197 109108 95801 105719 103212 116003 115730 106676 107385 77560 76117 253133 223388 640706 647529 205377 202919 260394 261734 301159 293749 313883 314063 331462 334115 310936 346482 674654 715490 513259 424434 276287 269953 311702 309834 325813 330785 337612 340060 372096 373776 592617 621701 41.35 67.8 1
14:18:08 2023-09-28 304815 304330 80801 78833 117388 120642 118703 118079 88678 88017 96699 96250 115185 116344 329617 353940 962038 944739 344602 359451 109032 95737 105719 103212 116003 115650 106643 107418 77560 76117 267853 223353 640576 647493 205053 203561 260980 261734 301370 293429 311698 315344 331480 332357 310940 346065 674323 712187 514775 423484 275235 269783 312135 309471 325848 330324 336586 340579 372951 372242 590568 619908 41.35 67.8 1
14:18:09 2023-09-28 305930 304325 80801 78833 117281 120779 118819 118079 88710 88110 96699 96218 115218 116538 329617 359919 959310 940892 342591 359197 108740 95769 105646 103212 115810 115650 106570 107492 77506 76272 250900 224089 638182 646273 205053 204166 258899 263142 302039 293017 315336 315164 329836 334256 310833 342339 676675 712889 513259 424133 274726 269585 309958 310011 326833 331817 337502 339179 370913 371650 596116 621532 41.35 67.8 1
14:18:10 2023-09-28 307425 304963 80695 78801 117281 120779 118819 118079 88678 88017 96699 96218 115185 116344 329617 358259 960274 938217 346455 359739 108957 96128 105612 103354 115810 115719 106570 107525 77506 76272 250900 223896 643911 647035 205197 203880 258934 261612 300877 294162 313122 314865 329978 333894 310722 344529 678851 711113 513259 423832 275115 270353 309236 311425 325624 329794 338163 340579 370913 372207 597164 623610 41.35 67.8 1
14:18:11 2023-09-28 304534 304636 80801 78837 117290 120775 119000 118079 88953 88077 96799 96250 115218 116538 330330 356645 953738 939204 348102 358620 109032 96153 105754 103212 116003 115684 106750 107418 77593 76324 253133 221373 642812 648907 204769 203918 260215 262996 301228 294990 313067 315753 330531 332751 311778 344312 677301 708296 518888 423484 274726 270626 311011 309976 325813 331849 333604 340002 374190 373852 594394 618049 41.35 67.8 1
14:18:12 2023-09-28 305930 304789 80695 78833 117090 121032 118703 118146 88710 88202 96732 96382 115185 116732 329617 358259 952791 939553 346419 359233 108957 95613 105788 103212 115923 115684 106750 107385 77539 76272 267853 222762 640424 642038 205089 204166 259480 260813 300912 295176 311698 315464 327954 335662 310033 342483 678851 703174 510446 421138 274726 269174 309705 310446 327079 330554 336622 340277 369029 372207 599802 621529 41.35 67.8 1
14:18:13 2023-09-28 306568 304285 80889 78698 117285 120577 118853 117997 88953 88170 96948 96250 115218 116344 331081 352386 951641 946157 348248 358692 109108 95547 105827 103071 115923 112763 106676 107418 77699 76376 255405 222512 643624 646396 205559 202778 260394 263215 299439 295026 313956 315609 329907 334361 311197 346664 677854 707188 513259 422932 274497 269178 311153 312057 327687 333740 335564 339214 369876 373919 595621 618085 41.35 67.8 1
14:18:14 2023-09-28 306383 304330 80805 78833 117285 120779 118819 118079 88986 88170 96732 96250 115218 116504 330545 352386 954639 948852 346518 358656 109175 95482 105895 103212 116310 115650 106750 107278 77666 76138 253056 222030 644017 639970 205377 203594 261164 261734 300491 293948 310753 315861 329444 333894 310722 346627 674873 703282 514611 423232 275310 269783 311814 309506 328113 331814 335564 342444 372988 372813 592053 619033 41.35 67.8 1
14:18:15 2023-09-28 306654 304294 80774 78797 117281 120696 119281 117997 88986 88110 96766 96218 115251 116344 330330 356109 958629 947503 342037 359486 109141 96482 105754 103354 116190 113095 106618 107656 76365 76480 250900 224491 639592 643860 205235 203382 260322 263691 301123 292409 313599 314865 328911 335662 309639 346065 674873 710948 515964 421437 275896 270353 311153 309976 325919 331041 338678 339214 369988 373336 592186 621298 41.35 67.8 1
14:18:16 2023-09-28 306757 304294 80830 78801 117315 120577 118819 117882 88986 87865 96799 95989 115218 116351 330616 354507 960073 948177 345930 359775 108665 96096 105646 103354 115651 115684 106424 107311 76105 76169 267853 223232 638405 645629 205882 202954 260532 261734 300841 293465 313599 313908 329978 334666 309528 346627 674873 711149 514611 422034 274078 269972 311189 312057 328614 332873 338662 340359 374007 373776 593933 621628 41.35 67.8 1
14:18:17 2023-09-28 304071 304963 80940 78861 117277 120947 118703 118146 88710 88202 96699 96414 115185 116766 329582 354507 959310 942083 342663 358692 108906 96360 106137 103535 116223 115868 106684 107393 77654 76272 253133 223631 640446 647311 204695 203987 260761 261734 301864 293699 313855 315235 329943 332624 311957 345016 674691 713467 504957 423556 274726 268764 312135 309037 326868 330324 337379 339214 372096 371059 589121 619908 41.35 67.8 1
14:18:18 2023-09-28 306361 304636 80723 78940 117090 120947 118737 118112 88986 88170 96599 96250 115152 116344 329582 358835 961355 940377 342555 358692 108924 95482 105680 103212 115923 115650 106570 107492 77486 76272 251997 224125 640728 645324 204730 204452 259663 261734 301086 293096 314849 315344 329159 333929 311921 342447 674873 712507 508934 424323 274689 272229 310940 309834 327715 330493 337227 341510 373661 370953 594067 623415 41.35 67.8 2
14:18:19 2023-09-28 305894 304008 80838 78837 117281 120779 118853 118112 88743 88170 96732 96382 115218 116652 330580 356418 960958 940926 348559 359198 108857 96260 105871 103424 115936 116065 106651 107393 76397 76272 267853 222726 638695 647529 205197 203881 260211 261577 301407 293706 312611 314386 330835 333859 310975 344969 679813 711149 511906 422257 275115 270543 312190 311680 326762 330854 337685 338191 372096 372242 597624 619908 41.35 67.8 2
14:18:20 2023-09-28 304097 303030 80723 78833 117171 120779 118737 118112 88710 88110 96732 96348 115185 116618 329617 356395 953738 939908 347573 358692 109141 95547 105788 103212 116003 115650 106676 106836 77626 76055 253817 221373 649189 645592 204766 203880 260028 261734 300456 295828 312661 315825 330978 332891 311729 344762 678041 710339 517992 423412 275115 270324 313962 310811 327455 332208 335419 341510 372060 371650 594394 619879 41.35 67.8 2
14:18:21 2023-09-28 308919 304677 80981 79084 117515 121116 119250 118705 89201 88202 96934 96639 116027 117150 331368 360463 955503 944922 347610 360790 109603 96754 106416 104564 117068 113368 107760 108286 77864 76636 254239 224685 642445 645064 206643 208334 261164 262851 304169 296481 315070 319412 331713 339034 313859 347719 683433 711451 515784 422518 276221 272777 313459 315308 329916 334962 339116 345264 373248 377868 604752 627342 41.35 67.8 2
14:18:22 2023-09-28 312673 308178 82198 79987 120329 124981 124037 123230 90513 89550 95646 97835 118164 118370 337203 361164 968530 957655 351641 365416 113150 98250 105508 106894 120556 116770 110789 113218 77057 78531 256605 228206 657282 654683 207512 206369 264437 268221 308323 301024 319605 324586 335991 342951 319579 351316 695980 729501 517118 432462 283029 278817 322238 320372 338448 342674 346728 348678 383281 383286 618131 641407 41.35 67.8 2
14:18:23 2023-09-28 323292 321119 86436 82936 125463 129101 128826 128150 94265 91665 100091 103981 121231 125980 349402 374364 1016681 1002462 367004 381382 114556 104292 112372 111502 127029 122940 116710 117593 80863 82134 272817 236652 671247 675687 215909 213927 273250 276274 322760 311952 331489 335777 346687 353303 326700 363720 717224 748314 534898 441620 292900 286311 333947 331762 346589 353577 357504 360370 391848 395566 635631 657803 41.35 67.8 2
14:18:24 2023-09-28 328515 324951 87092 85402 127691 133614 133599 133025 94402 92379 101468 102051 123233 123927 355661 383312 1016435 1006076 372847 387249 116124 105215 115923 114148 132090 126229 119620 120307 81977 84457 270338 235984 682341 686903 218050 216652 277217 279473 324703 316863 333469 337177 353984 356359 330567 367712 728812 767774 538955 448901 294011 290118 335764 337167 351965 355423 358838 364239 398614 398654 634731 666466 41.35 67.8 2
14:18:25 2023-09-28 329550 330036 87586 85945 129602 131196 132307 131712 92591 94530 102692 103700 124659 125775 358184 383348 1041278 1023243 376245 390293 116899 105779 113931 116094 129751 128684 122842 123615 82593 85127 269437 241223 679440 685074 218171 216223 279141 279872 327358 316969 339684 338637 350699 358007 331785 367090 729332 763912 540308 449996 296013 290595 339588 336232 353956 358033 360501 367045 397029 400584 645097 671819 41.35 67.8 2
14:18:26 2023-09-28 336890 333775 85884 86607 133555 133750 135467 134850 95058 94826 106025 105343 126380 127130 365028 389580 1058011 1036599 378127 396916 118176 103860 116812 118575 133633 133771 122536 123918 84013 84473 275322 242482 690361 697008 221019 218860 282308 282967 331771 320722 341616 342758 352350 359938 333839 369083 740130 771802 543013 450633 300447 292228 342888 340139 353843 361296 364103 367095 399244 403021 653081 674640 41.35 67.7 2
14:18:27 2023-09-28 338140 336875 85925 86604 133791 134881 136356 135995 95092 95024 106236 105980 126690 128152 365126 395485 1048079 1032774 386434 399835 118769 104003 117594 119335 134576 134319 123689 124527 84138 86077 274846 240516 694511 703717 220326 219719 280707 284383 329911 324039 339902 341758 356645 359149 333911 367715 738357 779814 544365 455317 300023 296937 342719 340690 357910 361049 364668 368724 403972 405975 649062 682477 41.35 67.7 2
14:18:28 2023-09-28 340806 342036 86207 86913 132352 136099 138358 137956 92951 95156 106811 106835 127999 128859 369655 396347 1060729 1038881 387551 403813 119093 105045 118972 120702 136356 132156 125089 126732 84604 84625 274846 244622 710200 707079 222328 220475 280280 286061 333446 324219 341965 342830 355825 360225 336786 370815 745134 784297 553859 460476 301969 296067 345424 342794 357622 362959 367699 368756 402235 403614 650662 684602 41.35 67.7 2
14:18:29 2023-09-28 346715 342888 86361 86947 132810 136369 139221 138457 93109 95189 107247 107121 128675 129162 371891 397205 1062990 1054078 389816 402797 119833 105110 119845 122514 137392 132156 125724 126698 86153 84709 275953 243319 706277 708217 223132 220062 282310 285223 332958 326694 341218 344842 355539 362389 333839 368824 747765 780389 539805 456682 303082 297451 342961 344733 359509 364453 364189 370220 405754 405939 664194 690826 41.35 67.7 2
14:18:30 2023-09-28 350767 345671 86767 87076 134053 137209 143020 141906 93330 95354 104993 107771 129922 129939 377299 405858 1066773 1054137 390919 405786 120870 105754 121443 123453 139410 134108 127850 128413 86770 84888 283410 245706 714818 714874 223167 222359 283790 286786 333789 325818 340931 343286 358248 361052 335836 369119 752193 792338 543808 459381 304622 297493 345036 344806 360399 364631 368857 368756 404721 405240 658350 691881 41.35 67.7 2
14:18:31 2023-09-28 351578 347273 86982 85335 134495 138384 143389 142756 93393 95553 105262 108532 131533 130684 376362 402940 1072230 1063198 396262 409490 122476 106243 121497 123572 141595 135336 128041 129147 86870 85273 283410 246438 715781 712852 225202 222515 283755 288775 335859 329244 342303 346760 356396 364065 336750 369235 755325 788832 517829 463613 303685 298708 345001 344284 358508 365727 366673 369276 406007 404532 661300 694835 41.35 67.7 2
14:18:32 2023-09-28 353766 352010 87868 85772 135800 139695 141353 140250 93806 96082 106370 109317 128846 131818 380774 409873 1088352 1068217 395209 410520 122987 107042 124422 122053 142449 136707 129952 132347 85576 86492 279353 248540 717297 723522 225391 223140 287283 288536 336244 327719 344638 344319 359376 364604 333947 371614 752434 791146 548423 459575 306033 299093 349327 345356 360943 365646 366122 373907 406043 406411 669495 694872 41.35 67.7 2
14:18:33 2023-09-28 353635 352368 87845 85703 136244 139926 141995 141139 93869 96052 106469 111781 132549 134280 383260 412144 1088389 1063198 395306 412979 123055 107355 124699 122858 142787 137546 132360 132715 85406 86770 282246 250667 715901 724364 225693 224873 285459 288739 338682 328803 346554 346291 359739 362247 334494 373638 760785 802611 549775 464091 307779 301157 348765 347978 362404 368862 368221 372779 406871 410131 676053 699005 41.35 67.7 2
14:18:34 2023-09-28 358705 354521 88146 86097 136492 141279 142496 142008 94315 96384 107378 112124 129567 134879 382916 415052 1083584 1071261 401068 414799 120273 107685 125186 123023 141039 138225 132728 133102 85896 86920 282959 247749 723315 726782 225837 222676 288233 290409 336680 331780 346174 346398 361006 363158 337501 369452 761288 801368 548423 469201 307341 301162 351407 347443 364048 365611 372959 374747 409313 409810 668966 700346 41.35 67.7 2
14:18:35 2023-09-28 360875 358306 88979 86429 138336 144079 144139 143321 95055 96453 108213 112635 131569 135731 387610 415052 1095942 1085206 405469 419469 121485 108763 123375 124485 143073 139935 130055 131559 86205 87916 283861 250339 724180 728669 228402 223176 288702 290397 339514 332751 347646 349402 359847 367317 337532 372447 768960 804316 547070 470534 306352 303070 351650 351771 362912 367799 369515 375003 412403 410675 672385 706084 41.35 67.7 2
14:18:36 2023-09-28 358669 360480 89410 86687 139358 144513 145145 143960 95411 94236 108763 112825 132047 135731 391123 417611 1102295 1092850 401251 418522 122180 108848 123531 124977 143300 140552 131600 132318 86559 88106 283394 250871 736521 731641 227435 223180 288286 290573 340602 333870 348322 350674 360681 366677 336516 373602 769292 802539 557890 471502 309539 304063 351866 351627 365078 369933 372693 375957 411609 411106 676326 709203 41.35 67.7 2
14:18:37 2023-09-28 365962 362199 89943 87689 142362 142274 146485 145705 95768 94620 109384 110543 133269 134408 395039 420554 1117896 1096705 407200 423669 122919 110084 124860 126239 144266 144285 132585 133733 87466 89243 286454 256168 732662 734838 226806 224820 288939 291824 345411 333834 348255 353906 361058 365655 336009 378154 772743 804885 565499 469201 311073 306753 353965 354370 366524 373483 372874 376747 413673 414697 685585 713861 41.35 67.7 2
14:18:38 2023-09-28 366995 363348 90038 88267 142596 142769 146671 146553 95736 94781 109417 110767 133068 134763 393591 422395 1119222 1097606 405542 423849 123051 110397 125287 127001 144735 144526 132776 134255 87775 89370 288176 256823 727130 736464 227193 224855 289888 292679 345229 333618 353589 353385 363416 369651 338481 377203 776563 811183 567757 471537 313401 305818 355756 354149 367076 373745 371569 379196 414984 414989 689783 714203 41.35 67.7 2
14:18:39 2023-09-28 370132 367534 91092 88751 141926 144829 148385 147851 96358 95071 110432 111372 134715 135734 396551 428600 1123526 1103714 411021 429377 124172 111422 126204 128512 146084 142369 134082 136416 88657 90153 287467 257734 733004 742883 228288 226030 291657 294064 344505 334221 351533 353652 365881 367878 338624 377753 780765 814027 567757 471045 311801 306900 354383 355250 369588 376788 374807 377154 417404 415179 693858 719541 41.35 67.7 2
14:18:40 2023-09-28 371978 369746 90757 89223 143638 145137 148628 148645 96422 95773 110755 112128 134850 136540 400816 428841 1128815 1108510 412880 427698 124681 113549 126899 128849 146800 142865 134588 136347 88999 90518 291783 259939 750369 743900 228502 226814 292440 294534 347487 338178 350786 356416 363264 370083 340379 376089 782490 814027 564128 475545 313062 308081 356270 357023 368772 376788 377950 378023 417994 413982 690564 722613 41.35 67.7 2
14:18:41 2023-09-28 369700 370042 91558 89255 141084 145554 151871 151325 96751 95589 111242 112161 135674 136764 403486 430125 1131164 1113024 410077 429879 125539 113662 127864 128938 148101 143329 135915 136795 89472 90749 290248 256612 744592 744950 228643 226954 294407 294064 346584 339643 351496 354184 364391 371783 342226 377886 783575 818417 567757 479754 312678 308081 358170 358508 369668 376008 378339 382756 418389 416273 688516 725702 41.35 67.7 2
14:18:42 2023-09-28 377502 371888 92070 89631 142887 146593 152754 152028 97114 95848 112111 112906 136727 137282 407274 434096 1129488 1119000 420614 432610 126766 114851 128844 132127 149346 144898 137154 138664 90187 91568 293685 259939 758729 747660 229746 228437 293638 297500 348572 339608 353666 357466 368280 370083 342636 378357 787044 829886 571927 479754 316190 311220 359540 357968 372029 376564 377852 380647 416012 421478 693858 726549 41.35 67.7 2
14:18:43 2023-09-28 377652 374155 92615 90222 142955 147105 149118 152380 97279 96043 112380 113547 137591 137802 405673 435602 1130326 1119631 418854 435502 126997 114795 129299 132407 151544 145929 137967 138794 90443 91827 292876 259834 748765 754186 229069 229148 295307 297789 349769 342812 353666 355321 369391 372304 342816 380541 789721 832559 565499 483099 315215 310860 362994 359447 373939 378916 378384 383999 416888 420850 693365 728687 41.35 67.7 2
14:18:44 2023-09-28 378686 376690 93164 90727 144351 148371 151106 149983 97916 96835 113209 114250 138323 139129 411625 444159 1136521 1122610 425020 439549 127982 115320 130411 129420 149205 146729 139055 142137 91075 92496 293777 261445 750270 760680 231438 229614 295924 298895 350827 342812 359036 358004 370020 372043 345388 381828 791103 834166 573317 477602 319530 311948 364093 362935 376627 380287 377320 385344 421366 422099 703987 732913 41.35 67.7 2
14:18:45 2023-09-28 383096 378465 95137 90918 144816 148751 150972 150504 97843 96966 115263 114447 140813 139721 412355 442959 1140321 1122296 423498 437839 128152 112593 130662 129865 149650 147482 139000 142310 91363 94299 295551 263559 748545 763380 231541 230329 298027 301695 351780 342596 360056 359519 369875 373279 344719 383686 793314 837040 577486 477638 320209 312933 364608 362790 376376 381996 378492 386201 420111 423894 709130 731481 41.35 67.7 2
14:18:46 2023-09-28 381403 382800 95727 91865 146023 150114 152994 152520 98349 97264 115952 115144 141582 141068 413959 448215 1151713 1131962 422683 441804 131243 113057 133815 131794 151788 148759 142358 142752 92421 94791 309441 264670 759483 765965 232462 230613 299605 299175 352320 343339 359424 360821 370020 374336 343308 385376 801284 829329 580266 481772 321344 315766 365124 364846 377193 384632 378601 386512 424034 422822 713104 740079 41.35 67.7 2
14:18:47 2023-09-28 384511 381885 95729 92191 146293 153245 152850 153075 98446 97362 115791 115309 141731 141406 414385 445631 1162111 1136685 423570 444666 129364 113524 134250 132150 151970 150259 138956 140843 92475 95250 296461 267307 751911 765005 233245 231189 300535 300856 355472 344820 357193 362971 369871 378709 346819 382946 801433 836561 581351 490364 321309 315802 365177 365233 376591 382336 384278 387352 427373 422099 704104 741742 41.35 67.7 2
14:18:48 2023-09-28 382825 382757 96410 92191 147664 153138 154189 152758 98850 97362 116670 115309 142166 141208 418986 451687 1157850 1150077 426002 445186 132146 114236 134492 132390 152910 149734 140426 140934 93034 95121 298403 265232 766764 765732 234154 230648 298642 303310 353308 346208 359955 365028 369907 376532 345379 384758 800616 843194 580266 488974 321234 318451 368762 366508 378790 384525 386461 389265 423746 425234 705068 741020 41.35 67.8 2
14:18:49 2023-09-28 391872 386557 96550 94630 147704 150788 155078 154738 99052 98029 116565 116625 139296 144945 421887 455476 1161748 1142038 432672 447454 132663 115699 131795 133939 153547 151477 140880 142774 93421 95685 301976 268829 758002 774496 234520 233361 300452 302906 358192 348747 364175 364512 374400 376607 345343 387092 800014 841183 588398 488974 321651 314986 370002 367507 378416 384755 386061 390299 428280 425375 714175 743574 41.35 67.8 2
14:18:50 2023-09-28 386066 387808 96564 94865 151351 151064 155289 155022 99221 98062 116738 116886 140363 145090 421034 456535 1167939 1147391 427957 448453 132806 115973 131825 134078 154214 151528 141474 142736 93745 93622 301976 267076 766619 776764 234851 232053 301410 302906 357653 348581 364126 366544 374222 381069 347358 388744 808161 838893 581656 488937 324091 318675 368781 368543 381689 386512 387157 387267 429493 427178 716819 747201 41.35 67.8 2
14:18:51 2023-09-28 393881 388678 94833 93668 149533 152358 156995 156001 99667 98434 114258 117499 141737 141798 423520 458024 1167902 1155985 432624 450928 130390 116393 133247 134732 155281 150127 142821 143634 94332 93877 299767 267935 768931 771657 234851 231627 300495 305258 358768 349706 360546 364720 376124 378296 348269 385413 809491 854742 582761 495339 324595 319163 372620 369727 380892 384720 385115 392103 427321 430138 714718 748793 41.35 67.8 2
14:18:52 2023-09-28 393945 389285 94857 95252 152407 152388 157783 156060 99901 98029 114547 117276 141992 145502 426808 462723 1165453 1153427 435957 450890 130976 116640 133864 135109 156286 150439 143656 144132 95935 94327 301948 269211 785770 783432 235912 234019 302433 306550 358553 350548 365893 368032 375489 377767 348269 387335 810596 850595 589807 490862 324667 318887 373183 369582 380928 389795 386000 392066 426539 429197 723330 746832 41.35 67.8 2
14:18:53 2023-09-28 395889 392968 94993 96020 148374 154043 158004 158021 100072 98735 115149 118454 142485 143358 428804 460084 1185449 1162577 436760 454942 131454 117421 134344 136475 156941 152683 144177 146123 96169 94807 303875 272904 763777 779554 236914 232019 304245 306730 364080 351862 364675 367543 376654 383526 349076 385052 813913 853499 593901 498194 324775 320825 373711 371874 383214 390676 387506 393287 432939 431767 718456 756347 41.35 67.8 2
14:18:54 2023-09-28 394769 394043 95252 95857 150107 153902 161563 157801 100348 98735 115633 118454 143178 144300 429326 463377 1180588 1174386 439918 456011 132560 117712 135393 136373 158111 152649 145355 145575 96703 95226 305683 270423 785049 780660 235545 232019 304773 309192 360745 353888 366891 369799 377823 380758 351227 387407 816331 859736 589807 495594 326613 320600 373785 373052 384976 387701 387578 395669 430129 433016 719476 753413 41.35 67.8 2
14:18:55 2023-09-28 396668 395822 95413 95891 150731 154043 161929 158021 100348 98768 115986 118454 143212 143824 429997 464796 1173865 1164382 439604 456229 133102 117847 136109 136957 157935 153176 145056 145746 96706 95194 306511 270459 784046 788722 237182 233418 303887 308538 361010 354388 366131 367543 377859 380350 351506 390628 818742 855841 587389 494419 328500 321692 375566 372380 385068 391967 387470 394512 429049 433102 731622 755748 41.35 67.8 2
14:18:56 2023-09-28 396930 399062 95632 96349 151250 155177 160343 159576 100697 99553 116661 119442 144794 145506 432723 468149 1196513 1171876 439618 460195 132818 119102 135823 138276 158881 154665 145889 147654 94515 96039 308552 274841 774570 788164 235875 233453 306070 308974 364360 354639 367188 369871 379033 385218 350131 387407 819388 859128 587870 499952 329111 323339 374382 375270 387876 391223 391608 396267 436856 433781 722307 761054 41.35 67.8 2
14:18:57 2023-09-28 401280 399334 96189 96450 152081 155792 158928 161791 102550 99445 116795 121438 145253 145180 435859 468293 1187716 1181324 441345 457786 133771 119068 136862 140566 157877 154733 146571 147654 94804 96335 306511 273494 790601 788455 238866 234679 305854 310945 365110 355161 369276 372716 381105 383312 351686 389562 821011 863832 595445 502223 330095 322705 378505 373812 387912 391259 391921 398524 432976 435321 724429 760731 41.35 67.8 2
14:18:58 2023-09-28 399949 402388 96579 94488 152609 156986 159435 158944 100764 99684 117219 121943 145182 146808 438772 473591 1196661 1176184 441670 459615 134419 119901 137441 141292 158953 155771 147150 148305 94933 96895 311706 276011 787675 795634 237041 234174 306969 307953 365199 353706 367305 373088 379033 385760 351510 390919 825462 859128 595445 502223 330512 324816 378505 376470 387294 393294 393419 394816 435015 435357 727626 765567 41.35 67.8 2
14:18:59 2023-09-28 400413 400562 96982 94391 153237 156906 160489 159012 102758 99616 117415 121943 146093 146466 440525 471788 1198429 1187203 444816 459652 135212 120029 138322 139518 159834 156171 147732 148581 95421 97161 308719 275340 790343 793208 237434 234679 306969 308958 364360 357232 368788 374144 379033 384677 354465 390919 825315 869493 601047 503427 330278 324816 378979 375270 390215 394160 394278 396353 433048 434034 728179 763324 41.35 67.8 2
14:19:00 2023-09-28 403373 404559 97281 94785 153735 158480 160891 160574 102758 100062 117645 122485 146568 147719 439924 474436 1202437 1175348 441489 465345 135360 120775 138723 141812 160037 157105 148493 151333 96323 97391 318077 278286 791958 800055 236841 234932 307646 308923 367731 358094 371759 373088 378120 385337 354967 394544 829054 856478 599673 500602 332156 325672 377805 378704 391042 396166 394608 395130 435320 436456 739563 767970 41.35 67.8 2
14:19:01 2023-09-28 404622 404828 97313 94945 153770 159103 161294 161122 102791 100436 118080 119696 146528 148370 444207 474462 1215132 1187064 445546 467325 135479 120973 138812 142044 160864 157614 148804 151579 95748 97927 328734 278543 791893 795634 237408 236143 308257 308923 368285 360259 369524 371874 378385 386216 353923 391508 829973 872963 601047 504507 332392 325778 378374 377279 390302 394127 395802 395166 441924 438063 735231 767970 41.35 67.8 2
14:19:02 2023-09-28 409467 405453 97776 94973 154330 158378 161620 161122 102999 100195 118235 122604 146804 147751 441800 471600 1202437 1187203 447877 465307 136097 122961 139253 142212 161062 157905 149185 151753 96685 98058 311358 277262 792087 797890 236675 236058 309980 312934 368552 360587 369488 373015 380884 387939 357486 392821 828282 875677 601047 501367 332095 325409 381159 377423 393538 396479 394645 396497 436457 439117 742727 768909 41.35 67.8 2
14:19:03 2023-09-28 409713 409176 98049 95624 155052 159785 162338 162424 103150 100716 118578 120039 147213 149169 445592 476216 1218519 1196577 444855 467455 136539 123474 140133 139826 161611 158932 151450 149205 97016 98562 314307 279509 792276 799588 237811 236093 310020 309896 369988 360875 369632 373061 378755 387097 354988 393041 834039 877404 602477 505976 331054 327750 379015 378776 391816 396166 394947 396389 434675 439297 735789 771387 41.35 67.8 2
14:19:04 2023-09-28 411936 409110 98311 95486 155397 162339 162691 161705 103066 100505 118864 119728 147762 148718 446501 477329 1206461 1189550 450570 468149 136996 123474 140573 139826 162442 158720 150548 149997 97258 98665 312293 278863 803613 802428 237670 236649 310455 311676 369655 362699 372920 371910 382490 386380 355272 394508 831571 874230 596854 502861 332634 326656 382274 378547 390373 398849 395802 399376 434065 438787 744564 770222 41.35 67.8 2
14:19:05 2023-09-28 411900 411529 98543 96108 155810 158937 163667 163230 103284 100884 119029 120596 148449 150123 449611 478075 1223535 1201356 446685 468918 137627 124007 140954 140605 163197 159860 149184 150614 97522 98796 315065 281126 795783 802356 238514 236423 311180 311528 370024 363466 372847 374181 380954 387674 355272 393913 837936 874470 603906 507413 332527 329702 382237 378848 393266 398219 396448 398740 435896 441408 739210 774750 41.35 67.8 2
14:19:06 2023-09-28 414277 408808 98685 96144 156840 162935 163736 163264 103384 100850 119296 120104 150669 149761 451785 480562 1212745 1199135 454075 471498 137707 124335 141349 140993 163555 160534 150077 150994 97755 99238 315065 280836 813313 808202 238478 237156 310918 313207 369880 364494 375749 373847 383312 388164 356342 396862 834593 878020 599673 505976 333681 328440 383356 380992 392127 400638 394911 401182 436202 440714 749335 774200 41.35 67.8 2
14:19:07 2023-09-28 414409 410069 98714 96596 156844 159325 163770 163788 103384 100850 119296 120823 149656 150676 449222 484103 1217431 1192893 449221 473049 138210 124404 143680 141516 164018 162850 150007 151165 97922 99680 315065 282665 798661 811472 238884 236824 311652 312731 373170 363505 376062 377336 384968 389307 357486 397990 839653 872578 596944 505792 333429 329702 383356 382427 391816 400954 396376 400506 438969 439440 746394 778828 41.35 67.8 2
14:19:08 2023-09-28 417228 412273 99470 96970 157855 161877 165179 164473 103712 100992 119926 121469 147915 150887 450525 482226 1215631 1202212 458109 474352 139886 124525 144254 141745 165074 162999 150976 151760 98392 99953 318022 282629 817445 809145 239254 237891 310926 314233 372117 362810 377156 375306 384462 387403 356378 398138 839130 874433 601082 507413 336152 329702 383259 380702 393302 401307 395854 402677 437429 441408 752351 778169 41.35 67.8 2
14:19:09 2023-09-28 415417 413799 99358 97096 157871 160413 165318 164910 103593 101230 120097 121683 148284 153679 453024 487053 1223065 1199922 451923 473519 139175 124750 144122 142336 165194 163484 151144 152460 98733 100234 318022 284325 802960 816116 239519 237417 313657 314018 374756 364716 377424 376434 383277 390305 355272 398556 840039 872886 611053 507413 333717 331095 382650 382414 393302 401343 398835 401219 439933 441371 747173 781085 41.35 67.8 2
14:19:10 2023-09-28 417749 414705 99728 97261 160857 160892 165884 165542 103812 101235 120500 121650 148928 153930 455810 486873 1220063 1205748 457275 473555 137869 121502 144870 142336 166293 163484 151980 152174 98932 100501 318022 283703 811204 815070 239289 237961 312883 315191 373170 363100 377691 376470 385617 389866 356378 395719 837594 880695 602492 507498 337176 330737 385599 383224 393891 402508 396520 404863 438352 442030 751895 778764 41.35 67.8 2
14:19:11 2023-09-28 415454 415110 99728 97456 160852 161183 166418 165740 103626 101404 120702 122082 148998 154109 456043 491779 1230480 1207450 454535 477832 141601 121920 144931 142862 165999 160890 152017 152986 99171 100640 321034 284911 805482 817962 240263 237015 313552 315191 373212 362521 377738 378632 384462 390613 355807 396349 844122 875539 609624 510556 336152 331776 384409 385017 393891 401307 399754 402999 440314 441408 748562 782821 41.35 67.8 2
14:19:12 2023-09-28 419222 417790 100527 97691 159218 161183 167339 165440 103803 101264 121497 122082 149989 154036 458778 493030 1220930 1208086 462719 477114 141773 122256 144976 142997 166665 161104 152153 153509 99441 100846 316970 284105 808519 819704 240033 237961 311688 317603 374070 362521 377424 377905 388011 391197 354242 394848 839728 874433 606765 510593 339199 329738 386450 385397 395701 403110 396448 405762 445227 440317 759537 784043 41.35 67.8 2
14:19:13 2023-09-28 418416 416393 100145 97968 158835 162271 167245 166493 103989 101443 120836 122385 149721 152448 459373 495850 1240719 1211424 460058 477895 142032 123407 141139 143892 166409 162172 152153 154180 99412 101335 330650 286126 818960 816226 240405 237997 313147 315708 376658 365286 376319 378812 386503 393905 356342 395738 845630 883666 605336 515170 337762 331776 384103 385940 399280 401343 398872 402999 445541 443661 750400 787428 41.35 67.8 2
14:19:14 2023-09-28 422862 419045 100455 97830 161817 162217 167456 166505 103870 101507 121464 122484 149989 154646 457852 490159 1231050 1215422 462676 477859 141894 122425 141682 144770 169556 161913 152926 153871 99747 101270 324103 286089 816285 818598 239183 239095 313004 315600 374190 368573 377886 377423 387357 391161 358278 396899 844160 888686 592775 510520 338719 331740 386178 385399 399135 404815 396556 404863 440602 444977 761935 784007 41.35 67.8 2
14:19:15 2023-09-28 421406 421864 100657 98328 157760 162963 167808 167474 103870 101831 121510 123192 150471 151354 459575 491574 1235907 1227231 458407 477967 142540 123507 143105 143926 169849 162138 153876 154180 99882 101335 321034 285720 818321 818542 241564 237724 314137 317603 373772 367002 378227 381908 386503 389995 357452 395126 847196 891139 608194 516633 337762 332819 387993 384784 398998 403110 401351 407352 440314 443004 749335 786310 41.35 67.8 2
14:19:16 2023-09-28 422871 418981 100791 98189 158784 162511 171084 167006 103870 101578 121668 122886 150538 151662 462774 496103 1226614 1215980 465891 482529 138968 123847 143136 144526 167811 162624 154021 154790 100196 101405 318841 285315 817975 824225 240068 238657 314044 318951 375158 364156 376197 378848 387686 391090 355272 395755 843761 883957 616959 514899 339680 331274 388029 387718 396925 403677 400621 404119 442893 441658 760740 788548 41.35 67.8 2
14:19:17 2023-09-28 425632 420823 101002 98291 159037 163382 168633 170113 104046 101578 121923 123088 151298 152216 462356 496031 1235907 1219454 465026 484335 138968 124151 143371 144931 170192 163135 154193 155437 100364 103415 319972 285739 813973 819429 239864 239957 314137 317603 376322 368409 375632 378474 387659 392403 358566 396580 846266 894627 609624 513675 340402 332819 387957 385090 400975 404019 396628 406050 441809 446345 761063 788548 41.35 67.8 2
14:19:18 2023-09-28 426406 422091 100833 98665 158527 163654 168597 168650 101699 102040 122039 123291 151372 152645 462900 500284 1242875 1212632 461328 484605 138751 124356 143846 144658 166199 163318 154159 155679 100364 103553 319972 289812 819060 827736 240033 238902 315947 315780 377224 366457 378465 378812 386232 393892 356414 399012 848671 881281 606720 512076 339199 333830 387015 386555 397034 404019 401351 404899 445929 446491 758996 790869 41.35 67.8 2
14:19:19 2023-09-28 423158 423713 101209 98665 159037 163693 171155 170765 104046 101929 122008 123357 151230 153413 465413 495995 1245127 1231740 461247 483993 140147 124151 144070 145267 167258 163249 154906 155684 100708 103591 319776 284866 825063 825545 242029 238416 314692 319402 375386 367417 379572 383224 387637 391055 358135 395719 848069 893735 618409 520317 339680 333758 390775 386555 400126 403677 402378 405331 444598 444355 751895 787405 41.35 67.8 2
14:19:20 2023-09-28 424373 423863 101422 98730 160209 164274 167696 171004 104152 101859 124439 123357 151574 153069 466403 504189 1250443 1226073 464333 486323 139497 124800 144245 145566 166730 164368 154906 156938 100708 103974 316001 290223 818633 823059 240850 239069 315058 315816 379002 369260 376161 381639 387702 394723 357991 396899 852288 893772 608194 516599 340366 333830 387375 387445 401542 402505 401314 404899 445856 445711 757914 792627 41.35 67.8 2
14:19:21 2023-09-28 440143 424111 101523 98862 159612 163693 171536 170800 104113 101859 124578 123357 152028 152747 467247 496103 1242066 1224293 467114 486213 140501 125011 144603 145938 167755 164230 155121 156618 100953 104059 325165 290225 818612 826564 240405 239476 315058 318501 377239 369673 378465 378812 388047 392439 359649 398260 847332 895037 618409 515170 341127 333830 389970 385397 400409 405257 400711 404119 440971 447050 763370 789712 41.35 67.8 2
14:19:22 2023-09-28 424291 426519 101867 98895 160625 164561 168597 169124 101688 102000 124769 123933 152517 153452 468610 499036 1247782 1233529 469917 484641 141133 124972 144946 145600 167890 164334 155978 156976 101261 104046 323984 289399 822107 824225 240850 239476 314172 319177 377828 368669 375596 381908 387463 392439 357452 395407 847968 900193 612609 519672 341612 333794 390870 387754 400090 404530 399790 405331 445929 446715 760740 792028 41.35 67.8 2
14:19:23 2023-09-28 430069 426519 101872 98904 160875 164711 168330 171179 101709 102040 122948 123938 152770 153350 468868 504936 1244681 1218371 470511 485216 140567 125471 144202 146415 167823 165127 155623 157712 101228 104257 320444 290569 818668 832448 240068 240255 315502 317603 379038 367597 377933 378848 388047 394723 356414 395755 850444 888517 609624 515170 341612 333830 387993 387862 400409 405292 399472 406050 446936 444979 767282 795556 41.35 67.8 2
14:19:24 2023-09-28 439197 425282 101901 98928 161172 165240 168597 167882 104214 102000 124717 124137 152664 153700 468223 500476 1235907 1227818 467850 486458 141159 125212 145210 146759 168923 164632 156736 157267 101818 104041 323517 287293 840104 832201 240815 239440 315724 317725 376658 367597 378574 381639 388047 391232 356414 396421 847968 889458 611053 516633 341127 333830 392195 387826 399280 404655 401956 405403 446195 445110 766739 796448 41.35 67.8 2
14:19:25 2023-09-28 428273 429929 102090 99470 161037 165627 169181 168347 101911 104059 124943 124203 153042 154196 469793 510131 1252150 1229991 467850 486909 140955 125765 144707 146895 167890 165497 155978 157635 101610 104290 325402 291470 818011 829741 241599 239069 315947 318501 378749 367008 376762 380773 388047 394446 355308 396678 855460 893359 616959 521218 341127 335718 390914 391232 400975 402540 402598 404724 446575 447730 757914 797820 41.35 67.8 2
14:19:26 2023-09-28 428931 426548 102188 99375 161723 165275 169435 167915 104247 102000 125134 124137 153289 153700 468661 504972 1248668 1231740 471514 486909 141448 125872 145580 147027 169256 165599 156994 157855 101823 104478 322805 290661 830096 830088 240467 239980 315724 318951 378966 369889 377789 380883 388047 393615 359396 394848 853506 899558 610517 516633 340244 333830 391051 387754 400406 405292 400958 405295 444598 447001 768919 793227 41.35 67.8 2
14:19:27 2023-09-28 427612 427827 102262 99824 161586 165736 169435 168681 101645 104025 125484 124546 153501 154445 471384 504189 1250610 1240645 474340 486909 141512 125833 145718 147407 169695 165427 157435 158076 101959 104502 322816 288450 827705 828911 241153 239405 315058 317690 378894 369745 376197 382772 390242 392403 357416 396299 852892 902778 615680 521993 342583 333794 391328 387826 400969 403126 400638 405331 444900 446965 763297 796084 41.35 67.8 2
14:19:28 2023-09-28 446437 427823 102325 99780 161790 165806 169670 168949 101746 102141 123499 124723 153833 154522 471978 510597 1251258 1224149 470474 491048 141836 125939 145683 147612 169426 166494 157173 160549 101823 104714 323627 293676 819059 836930 239997 239634 315947 318276 381182 369781 378538 378885 387975 395279 357165 396312 856674 891103 619859 516633 341612 337548 388029 390644 401542 407070 402525 406050 446936 449070 765613 797087 41.35 67.7 2
14:19:29 2023-09-28 433131 429773 102635 99574 162440 165806 170514 169065 101804 102000 125553 124137 154141 154196 473867 513716 1245127 1225998 474106 492657 141741 126108 145752 150242 169460 166529 157173 160619 102134 104714 321507 293468 819534 836930 240610 240930 315947 318544 382260 369817 378538 381064 387463 395836 356378 396312 855423 894849 611053 516563 341551 336802 390224 391785 401542 407034 400675 407679 449620 448426 773194 801084 41.35 67.8 2
14:19:30 2023-09-28 433131 433214 102601 100095 162039 166695 169905 169770 101842 102425 125607 124923 153996 154729 472790 510204 1267793 1240645 468943 492657 142502 126108 146261 147437 170033 166529 157760 160619 102310 104714 324938 293324 825552 832165 240815 239069 317770 318951 379002 371981 378465 382809 387357 393579 359360 395126 859719 902815 615341 519636 340644 335494 391328 387790 400687 405257 404996 407241 445677 446965 759537 798724 41.35 67.8 2
14:19:31 2023-09-28 432840 431061 102614 100049 162176 166875 170480 169520 101740 104237 125553 124990 154386 154764 475282 507529 1248668 1236200 471217 491925 142497 126108 146837 147953 170911 166667 158385 158518 102560 104869 324102 290046 835602 839308 241180 239634 315947 318688 378894 369484 378610 383260 387498 392297 356342 396457 854175 896829 621309 518865 342340 335501 391790 391509 400975 405292 402525 407769 447921 444284 767827 798956 41.35 67.7 2
14:19:32 2023-09-28 433007 432312 104683 100330 162592 167225 170751 169854 101868 104165 125623 124890 154776 155229 475655 510780 1254347 1238879 473400 494090 142365 126491 146330 150242 170574 167030 158089 160689 102452 104854 328989 293260 830401 836337 240405 239812 315947 319818 381182 373070 378574 382178 390242 394169 359649 396312 856674 901503 621309 516563 342583 337242 392195 387790 400371 407712 402488 405367 444900 446965 770231 797820 41.35 67.8 2
14:19:33 2023-09-28 438731 433075 102534 100473 162180 167412 170480 170447 101677 104448 125431 125547 154540 156389 476747 514555 1260524 1238362 470474 493980 142790 126774 146804 148437 170539 167065 158089 160948 102523 102400 323749 293676 840719 838857 241903 238664 317734 318660 381182 369520 380788 381913 388011 394169 356092 396385 857084 899039 634202 521956 341369 334450 391604 391785 400975 404655 404996 405295 445528 446527 761026 802410 41.35 67.7 2
14:19:34 2023-09-28 438090 433210 104572 100783 162440 167917 170514 170752 101752 104448 125378 125808 154776 156236 477114 512468 1261494 1239762 471588 492087 142995 126910 146975 148298 170963 167604 160562 157075 102594 104994 324663 293740 832752 838528 241564 239034 315947 317690 381182 369224 378538 382450 388047 394446 355308 395719 858905 897510 615341 524364 341612 334486 392472 392340 401360 404019 404672 405331 447518 444979 764360 805813 41.35 67.7 2
14:19:35 2023-09-28 433783 435067 103037 100365 163157 167272 171567 170581 101989 102425 126010 125148 155384 155411 478129 513026 1259333 1245962 476944 492851 142860 126944 146977 150836 171116 167604 160562 161088 102594 104950 327797 293676 829708 837524 240370 240184 315947 320454 381721 373597 378538 382178 390242 394446 359361 397745 857282 904805 618409 518865 341515 334261 392472 390056 401922 407676 402203 405367 445588 449379 773624 797688 41.35 67.7 2
14:19:36 2023-09-28 439494 435588 104857 100429 163247 167682 171687 170481 101798 104270 125833 125315 155060 155766 477835 510920 1260598 1240962 475150 492851 143457 126734 147973 150555 172208 167639 160961 160983 103022 104950 328274 293676 840350 841306 240610 239440 315766 318429 378966 369889 381631 382719 388047 392368 357991 396457 857890 900230 615341 521057 344188 337584 394663 389948 401542 407249 403270 410253 444127 445113 773306 798819 41.35 67.7 2
14:19:37 2023-09-28 432574 436290 103075 100678 163379 167917 171601 170870 101900 104415 122768 125788 155320 156236 476858 519307 1263567 1245492 474106 494348 142995 127364 146873 148956 171116 168723 158421 159926 102594 102517 327111 296681 828395 836930 240815 239069 315983 318501 383071 372806 378465 383260 388011 393481 357739 396862 862054 905446 616959 523584 340519 336236 391051 391232 402204 405257 403132 406050 447191 448016 768910 801840 41.35 67.7 2
14:19:38 2023-09-28 439673 436507 104857 100610 163255 167917 171360 170668 101842 104304 125658 125402 155285 156533 481566 512989 1256683 1244186 476086 497250 143719 127228 147832 151292 172243 168109 160996 159738 103414 102432 325388 293211 839470 843729 240779 239405 315947 321671 379038 369889 380788 383260 387463 392368 356342 396349 857890 897546 612482 520444 340999 336193 392136 392340 401259 406464 403132 407769 445528 444319 769068 800063 41.35 67.7 2
14:19:39 2023-09-28 439362 436811 104963 100639 163285 167917 171670 171023 101729 104270 125868 125642 155595 156311 477638 512432 1252458 1240645 479657 497955 143490 127364 147488 148956 172243 168416 160961 158414 103093 102523 326582 293740 833638 843729 240779 239157 315724 321179 381182 369853 378574 383260 387498 393579 355237 396033 857890 898209 624209 522543 342309 335718 392100 392340 401542 406464 400986 405475 449093 444979 774759 804665 41.35 67.7 2
14:19:40 2023-09-28 437963 438996 103252 100640 163676 167846 171925 171465 101894 102816 126080 125681 155423 156524 477674 518352 1272317 1246305 476981 495850 143423 127398 147732 150113 172105 168853 160849 158666 103093 102678 326844 295543 847597 838820 240815 239069 316627 319402 382260 371631 378538 381575 387393 394723 358566 396862 863392 901474 618409 524327 341612 336542 391328 390956 402204 406464 405571 407679 445856 447037 763334 802446 41.35 67.7 2
14:19:41 2023-09-28 438763 436740 105057 100947 163598 171520 171668 171721 101830 104448 126026 125849 156029 156777 477710 517075 1278221 1251147 472695 495850 143888 127574 148007 151148 172312 168723 157647 158447 103308 102684 326582 294656 843292 840080 241939 237997 315983 319206 381235 372806 378574 383058 390242 392403 357416 397533 859586 908160 619859 527612 343558 337584 395549 391990 403822 405081 404239 408236 447118 446822 765392 802336 41.35 67.7 2
14:19:42 2023-09-28 440186 436394 105177 100816 164347 168388 172251 171176 101920 104343 126149 125849 157002 156777 481917 521018 1261665 1237117 479583 495959 143457 127697 148007 151183 172243 169197 159607 158919 103165 102888 337457 295579 837871 847325 240347 239069 316149 319402 383342 372018 381937 382734 388011 395279 356378 396349 862097 892461 619859 519636 340999 336578 392472 392340 400406 409275 404996 404688 446899 445675 771943 805946 41.35 67.7 2
14:19:43 2023-09-28 436975 436589 105177 100984 163848 171520 172251 171756 101995 104482 126061 126090 156291 157440 482685 513806 1269790 1258287 482538 495778 143820 127683 148109 147411 172139 169197 158107 158919 103380 102818 328631 296186 838894 840638 240068 239847 315983 320761 382801 373070 377897 382719 387533 394169 357416 395738 858905 910642 627449 524364 342586 336522 393584 392062 403480 407676 401314 405367 446231 449034 774833 804802 41.35 67.8 2
14:19:44 2023-09-28 437392 438371 105211 100984 164637 171485 173041 171773 101989 104448 126043 125849 156251 156847 483354 518283 1267160 1253930 477616 498837 143922 127854 148249 151323 172312 169197 158107 159427 103380 102888 328751 296186 838038 843729 239864 239237 315983 320988 382260 371928 380751 382178 388047 394169 358280 396899 859586 907817 618409 521218 342068 336010 391550 391232 402204 408928 402846 405367 445588 448367 778178 805239 41.35 67.7 2
14:19:45 2023-09-28 445094 441785 103328 101336 164231 169335 172113 172234 101920 104815 122898 126688 156395 157795 482940 519117 1269034 1248080 475559 500248 143888 127888 148284 151287 173100 169673 157856 159427 104982 102888 330657 295543 838894 845940 241564 238664 317770 318171 382801 369889 378574 383058 388047 394446 354206 394848 864654 902815 618409 525853 342583 335530 393584 391900 402322 405257 404996 405331 447518 444355 767282 806015 41.35 67.7 2
14:19:46 2023-09-28 439362 439418 105245 101318 164404 171591 172800 172303 101926 104482 122904 126264 158809 157720 484971 523108 1272750 1252111 479804 501028 144189 128243 148284 151427 173135 172141 158393 159494 105016 103029 329998 297464 834887 843729 240779 238664 316627 319177 382801 371928 378574 381575 387393 394723 358027 396580 866469 909284 627449 525632 343314 339538 392363 390760 402097 406928 404525 407130 446062 447837 769421 807093 41.35 67.7 2
14:19:47 2023-09-28 441786 439418 105232 101257 164624 169216 173213 172303 101888 104482 126219 126439 156831 157585 486700 519307 1259703 1248192 483569 501028 143956 128277 148629 151391 173102 171899 158426 159494 103486 103100 333159 295092 834390 847973 240405 239405 315947 318723 380959 369889 380788 380773 388656 394723 355023 395126 859586 899522 619859 522476 342659 333947 391550 391900 400687 406500 401314 405403 448947 445640 777085 807093 41.35 67.7 2
14:19:48 2023-09-28 455188 440130 105215 101018 163887 172143 172320 172337 101920 102885 126219 126298 157085 157620 484504 522994 1282346 1257119 475930 500882 144688 128106 148799 149791 173757 169434 159152 159460 105161 102959 331923 297103 846339 844925 240815 237558 317770 321216 381503 371370 378610 383058 388011 392403 357488 396862 864654 909320 624209 525853 341612 336000 392172 391232 401004 405328 405858 405439 445929 447001 765576 804802 41.35 67.7 2
14:19:49 2023-09-28 457063 442043 105313 101364 164629 172093 172800 172406 101856 104550 126184 126715 159064 158342 486282 516826 1277313 1263178 483569 501064 144423 128455 149011 151496 173689 172176 159185 159494 105229 103170 331923 296672 845055 843729 240405 239440 316361 318723 383233 373070 378199 380773 387533 393615 356378 394810 862097 913941 614059 525627 342695 334486 393083 392340 403408 405328 401351 405439 444208 448770 774796 805687 41.35 67.7 2
14:19:50 2023-09-28 448182 444272 105595 101469 164758 167892 172937 173058 102059 104743 123064 126546 157271 158086 486971 523072 1270872 1246267 478690 502875 144455 128490 148627 147817 173686 170270 160318 159970 105156 103241 328751 297146 840005 851690 240845 237760 315928 317725 382801 372018 381974 383023 388047 394169 355308 396349 866495 901265 613376 525108 340519 336036 393306 390421 401542 408254 405283 405331 445493 445679 769458 807093 41.35 67.7 2
14:19:51 2023-09-28 441955 441489 105424 101505 164927 171933 173352 172921 101926 104516 126254 126594 159244 158267 486971 526883 1272787 1254822 477350 500333 144423 128702 148733 148786 173378 172489 158898 160515 105122 103557 332241 298929 832160 846124 240237 237997 317770 318983 381797 371928 378538 381575 388011 392931 356915 395457 867110 910444 627449 525669 344047 339538 392399 392303 403017 406358 403593 405939 447082 447522 773428 806833 41.35 67.7 2
14:19:52 2023-09-28 445270 442039 105424 101364 165188 172399 173386 173183 101642 104516 126289 126681 159661 157900 485139 518853 1263530 1252074 486112 503231 144423 129338 148976 149127 173412 172802 158932 160515 105156 103705 329704 297428 836672 852293 240033 239440 315947 318206 382065 372018 378610 382178 387533 394723 354774 396862 863392 901539 619859 525853 344537 334521 392472 391900 400687 407676 401278 405331 446853 447168 779399 806893 41.35 67.7 2
14:19:53 2023-09-28 446119 442111 105424 101364 165201 171973 173663 172887 102059 104516 123182 126715 159424 157865 486422 529304 1272713 1246416 480354 501461 145145 128737 148974 148686 173966 172489 159439 160515 104174 103382 331923 299219 837371 852897 239864 237926 316184 320271 383306 373452 382566 383803 387249 394387 355700 398556 867037 901397 618200 522769 342583 337322 392472 390730 402644 409573 404996 405295 445528 444355 776065 809257 41.35 67.7 2
14:19:54 2023-09-28 441858 445647 105531 101505 165727 172129 173940 173162 101989 102994 123097 126715 159535 158232 486652 522227 1272787 1261383 486875 501073 144892 128737 149289 148622 174365 172489 159329 160370 105297 103525 332885 297464 841695 847936 239289 239069 315983 318465 382801 372520 378574 382178 388047 393579 357452 395701 862097 910642 619859 523992 342623 334556 392136 391232 402842 408963 402525 405367 445227 445390 777672 806260 41.35 67.7 2
14:19:55 2023-09-28 446581 445724 105806 101582 165292 168186 173680 173334 101989 104776 123282 126998 159661 158892 485859 523144 1276406 1255566 480354 501425 144389 129129 148768 149609 173688 172873 158932 161028 105297 103699 332885 299111 832190 848009 240068 237961 315983 316837 382941 373070 378501 381878 388047 393481 354739 394544 867110 906683 616415 526815 342068 336036 392472 391900 403444 405328 403776 404119 446925 447701 770231 808683 41.35 67.7 2
14:19:56 2023-09-28 441962 445765 105492 101571 165727 172311 173975 173473 101920 104516 123149 126749 159424 158634 486652 527664 1285653 1259517 479532 501850 145397 128702 150057 148991 175114 172453 159982 160404 105511 103382 331610 296937 849111 850448 240850 237191 317770 319430 381990 371371 378610 383094 388047 391817 355842 395738 865881 912456 619859 530356 343558 338577 396382 392340 402097 405187 405497 407624 446413 445533 769938 806796 41.35 67.7 2
14:19:57 2023-09-28 447226 444644 105673 101509 165889 169811 174530 173614 102154 104444 123500 126479 155993 157830 489441 529326 1270767 1249080 487565 502910 144892 129062 149603 149263 174487 173080 159439 161028 105409 104100 334670 301024 837248 855318 238848 238664 318444 317910 382065 373070 380788 382719 388011 395279 355509 396862 867110 905446 619859 522769 342586 337015 393027 391829 402168 409538 402525 406952 446936 445640 777121 809220 41.35 67.7 2
14:19:58 2023-09-28 452066 445300 105751 101645 165928 168788 174182 173992 102059 104661 123315 127100 159869 158857 489210 527254 1278221 1249970 477616 503336 144989 129309 149252 149263 174521 172888 159915 160994 103248 103932 332885 297176 842526 855318 240033 237156 317770 320688 384392 372588 382259 385436 387521 393400 357992 398519 869502 903958 618200 525112 342583 336507 393584 393451 402395 407213 405571 405295 447191 443972 773306 808000 41.35 67.7 2
14:19:59 2023-09-28 441854 447319 105789 101571 166492 172370 174530 173438 102192 104482 123434 126715 159938 158378 489514 526140 1276406 1259517 487565 503300 144989 129129 149391 149263 175079 173045 159948 161028 105623 103802 330703 297176 843774 852897 239254 237961 315983 318429 382260 372781 381631 382719 388011 392368 357201 396862 864617 909284 624209 523955 342309 335965 392100 391232 401004 408928 403095 405367 445227 445640 781356 808594 41.35 67.7 2
14:20:00 2023-09-28 446581 448536 105800 101578 165823 168720 174321 174373 102123 104815 123434 127174 159869 158786 489514 528811 1280039 1259480 483186 504400 144688 129558 148904 150123 174800 169526 159473 161509 105409 104411 331269 300733 836117 850412 239625 237926 317770 318951 382637 371928 378465 381842 387975 394723 355807 394155 867110 911931 631679 526370 341551 337015 392472 392340 403408 406500 402810 406050 447191 447630 773624 808037 41.35 67.7 2
14:20:01 2023-09-28 447127 448545 105605 101927 165431 169290 173905 174582 101926 104627 123197 127100 159786 159408 490205 526103 1287480 1266816 482575 504792 145326 129343 149775 149330 175359 172959 160500 161028 105804 103899 333517 297104 862873 850412 240405 237523 315947 319171 382260 373597 378465 382831 388047 391782 354988 394508 867110 915737 618200 531869 344537 337584 396345 393173 403822 405116 402378 410222 447191 446904 774408 809271 41.35 67.7 2
14:20:02 2023-09-28 454926 445577 105819 101509 166620 168419 175018 173977 102129 104448 123533 126479 156133 158342 490935 532843 1271737 1248192 488677 504864 145397 129523 149743 149983 174556 173030 159948 161431 105623 104450 335156 301951 840634 857016 238514 237724 318219 319257 381493 373070 381362 382178 386812 394169 356834 396580 867110 901181 628921 522806 341239 338316 392472 392895 400687 408928 403740 406050 445230 444355 777073 809257 41.35 67.7 2
14:20:03 2023-09-28 458807 445649 105678 101649 165963 169056 174182 174582 101920 104661 123282 127432 159938 159667 491665 528067 1278228 1257504 481785 504828 145701 129433 150162 149742 175359 172944 160315 161397 105657 104660 332885 300563 843774 854712 239829 237156 315874 320724 384392 371728 381737 385163 387795 393365 355396 394288 870812 909872 624507 528716 344047 336000 392100 392798 403822 405151 403703 406982 447554 445675 773857 811054 41.35 67.7 2
14:20:04 2023-09-28 451692 449393 105876 101641 166523 168745 175053 174027 102059 104482 123789 127100 160119 158892 492434 527664 1278221 1260413 486838 504864 145733 129343 149995 149296 175324 172767 160494 160994 105872 103731 332247 297392 858230 857748 238884 237523 315983 319395 381721 372018 380788 383260 388047 390613 353144 396299 864547 906728 621309 525853 341791 334450 393900 393173 401542 407070 402525 405439 444832 442933 778649 811011 41.35 67.7 2
14:20:06 2023-09-28 448071 449702 105942 101611 166353 168754 174913 174408 102198 104815 123585 127174 159938 158892 491817 531977 1287309 1264323 483186 504900 145599 129343 150057 149916 175481 169189 160349 161431 103379 104275 336495 301737 851463 852256 238919 236990 318444 319402 382260 372485 378538 383260 385617 391782 355272 394471 868040 915883 619859 527349 341612 337287 393584 391785 401040 406500 404959 407352 441665 445675 770012 806856 41.35 67.7 2
14:20:07 2023-09-28 447982 449029 105819 101641 166497 169056 175018 174582 102059 104661 123434 127134 159973 159417 493902 527628 1281933 1269679 490415 508611 145701 129468 150162 149575 175639 171351 160460 161373 105691 104132 336495 300563 848904 852897 237811 238085 315947 318429 383071 371928 377897 381908 387722 392368 355237 392135 865881 916532 618409 527751 345273 337584 395223 392895 403301 407570 400900 408363 444127 447486 783733 806819 41.35 67.7 2
14:20:08 2023-09-28 450796 449361 105785 102103 166232 169593 174460 174983 101957 105146 123400 127717 158255 159926 493553 529627 1283498 1259296 485424 504936 145735 129558 149915 150290 175639 169526 160494 161543 105838 104515 339651 301737 845903 855318 239289 237156 315983 317725 382941 372806 378465 381878 388011 394169 354967 393319 866200 910570 615509 528788 341551 336000 393474 391971 402806 405257 403132 404119 448239 447999 772491 811666 41.35 67.7 2
14:20:09 2023-09-28 449505 449675 105853 101927 166527 169324 175210 174582 102262 104661 123567 127432 160077 159555 493939 532085 1290881 1265014 482503 508619 146345 129468 150674 149742 176008 169492 160895 161543 105872 104483 336254 300812 852880 855318 239254 236023 318633 320761 382078 374582 382281 384891 386632 390745 357486 394288 870812 915737 619859 527523 341612 336507 392999 391531 403822 405292 404922 405367 441665 445014 772057 806893 41.35 67.7 2
14:20:10 2023-09-28 451052 449356 106034 101641 167383 168220 176052 174027 102262 104448 123989 126749 157467 158892 495413 532121 1272713 1252074 486327 507829 145836 129592 150162 150223 175639 170099 161047 161948 105872 104548 340137 302843 844816 860844 238478 236990 316149 319402 380959 373597 381937 382721 386196 393579 353604 396018 866164 903206 613912 524364 342583 337523 392472 393173 399809 408963 403776 406050 446231 445364 777919 815079 41.35 67.7 2
14:20:11 2023-09-28 457509 450057 106011 102143 166624 169794 175193 175021 102059 104922 123704 127683 160112 160151 494638 527373 1287309 1274276 491112 507829 145562 129592 150194 150330 176008 169560 160895 161577 105872 104515 333806 300308 846975 852897 238514 237926 315947 320945 382801 373597 377329 382719 388047 392092 356581 392098 867110 915711 625978 527969 342659 334261 392136 392340 403408 407390 400073 405331 443910 447001 779399 809257 41.35 67.7 2
14:20:12 2023-09-28 449519 448998 105999 101922 167024 169324 175683 174617 102198 104516 123837 127134 156647 159408 496504 530409 1281933 1265014 490415 508619 146994 129592 151006 149916 176624 169594 161007 161948 105906 104548 337100 302274 855078 857052 237847 237156 315802 317725 381721 371892 381362 382719 387666 390030 354739 396299 867110 909284 622759 525632 344998 338577 395820 391676 402395 408499 402021 408029 441845 445533 782794 809183 41.35 67.7 2
14:20:13 2023-09-28 449139 450863 106000 102103 166919 169320 175455 175140 102059 104661 124424 127418 160112 159926 496152 537513 1285653 1266816 488677 509338 146073 129592 152729 150290 176043 170488 160861 162095 105838 104867 335156 305322 843410 855318 238549 237156 318444 318501 380959 372485 378501 383260 385346 393303 354739 393004 869391 915883 625978 527187 342340 337287 392472 391785 402806 406464 403740 405762 444598 447050 773782 811629 41.35 67.7 2
14:20:14 2023-09-28 452013 453450 105819 104088 166562 169896 175088 175420 101888 104834 123434 127942 160042 163196 496152 528439 1287422 1276128 488987 509374 146242 129592 149986 150190 176131 170370 161298 162095 105940 104548 332564 301737 860296 855318 239086 237156 315766 321142 383233 374053 380652 384074 387939 391639 355971 391916 868885 919785 622668 529912 342623 334486 393311 392157 402698 405222 400638 405367 446171 447999 780357 810405 41.35 67.7 2
14:20:15 2023-09-28 455562 451016 106000 102068 166916 169896 175648 175613 102059 104622 123752 127588 156713 162934 496152 535960 1284740 1257504 485424 510657 146789 129592 150901 150397 176131 170606 161041 162768 105906 104867 337100 302917 851635 860844 239289 236388 315983 316802 380959 372018 380788 382754 386776 392403 354716 395701 869958 906728 625978 528788 341275 336236 392136 391936 401542 405257 403813 404688 445528 444349 776065 816343 41.35 67.7 2
14:20:16 2023-09-28 451997 450728 106187 102068 167730 169676 176105 174966 102288 104670 124499 127384 157462 159779 497208 532013 1285440 1266498 489382 510926 146787 129592 151041 150501 179024 170370 161264 162060 105906 104723 334810 302782 855301 859554 237811 236955 315983 316802 380892 371928 381631 382719 387666 389721 354242 394141 867110 909284 625659 525853 342586 335494 395784 391509 399809 408606 401351 405295 442025 446345 782831 809257 41.35 67.7 2
14:20:17 2023-09-28 455933 451052 105848 104016 167024 169862 175683 175613 102384 104622 124022 127588 157462 159926 495594 532121 1272787 1260413 492338 510926 145596 129953 150638 150740 176131 170675 161007 162648 105906 105044 335156 304418 845314 862065 237408 237191 315983 318951 382368 373070 378574 381100 386812 393615 354967 393876 868691 906647 627109 525632 344537 339114 392991 394288 403536 408821 401132 405939 449697 444836 783979 814011 41.35 67.7 2
14:20:18 2023-09-28 450868 454095 105887 102429 166958 169896 175613 175700 102059 104728 123770 128051 157329 163196 497561 528882 1287422 1277946 491811 510131 146036 129953 150758 150706 176624 170641 161556 162354 106014 104867 333806 301658 858177 856531 237847 237156 315947 320234 383342 371371 377897 383260 388047 391232 355971 390955 866164 919637 625978 530360 342659 334521 392999 390730 403125 405292 400109 405295 442893 446687 779362 813400 41.35 67.7 2
14:20:19 2023-09-28 461222 451125 103697 101931 167383 169358 176492 175490 102186 104516 124156 127588 157713 159926 495666 530445 1285653 1268621 486629 510926 146890 129592 153191 150290 179095 170488 161624 162095 106151 104548 334254 301097 864050 863287 237811 236459 315586 321671 382115 372888 381253 383260 387831 389853 355359 395237 867000 911883 621309 527349 342068 334521 394526 394009 399773 407676 401314 405439 444272 445086 783262 811629 41.35 67.7 2
14:20:20 2023-09-28 451043 453713 106068 104020 167266 169896 176087 175736 102059 104694 123989 127588 157462 160518 495400 536192 1297662 1268777 485768 511649 146821 129592 153226 150290 179095 170675 161590 162129 103474 104867 336735 302415 876632 857089 238884 235495 315983 318206 382260 371928 378538 382485 386232 389995 353639 392726 868764 915742 627449 531112 341612 336000 393347 392340 401040 405292 404385 405331 441701 445994 774371 813437 41.35 67.7 2
14:20:21 2023-09-28 450193 454416 106068 104016 170135 169627 176492 175455 102198 104550 124413 127588 157713 160299 495702 535132 1285653 1266938 491990 512011 146994 130273 151537 150988 177049 171081 161722 162545 103575 105083 338072 303777 857413 861954 237635 236318 315947 317690 382260 371963 380788 382646 386668 389995 354206 394508 866200 914441 624209 525853 342068 335494 392172 391232 399845 408355 401314 404119 441737 445013 783979 809257 41.35 67.7 2
14:20:22 2023-09-28 451988 453722 106039 104122 167021 169896 175700 175736 102129 104622 124089 127942 157462 163232 495630 538982 1290955 1266938 486557 512373 146070 130134 150758 150740 179024 170675 161556 162648 105940 105076 337100 304455 859524 857089 237776 236423 318219 318951 381267 372520 378501 382719 384462 391232 353923 391866 871301 919637 619859 530356 342583 337452 393547 391713 403822 406358 403593 405902 444671 445497 772454 811703 41.35 67.7 2
14:20:23 2023-09-28 454883 450723 106226 102209 167383 169896 176245 175736 102129 104694 124499 127663 157496 160779 495702 536228 1278221 1259296 492375 513099 146345 130273 153014 150982 176377 171184 161556 162909 105940 105076 339894 304566 853558 865738 237041 236058 317770 318528 381797 373070 380788 381100 385346 392403 354967 393913 869995 906528 627449 525480 340519 336578 392472 390730 400406 408355 402525 405474 444308 443004 779399 816343 41.35 67.7 2
14:20:24 2023-09-28 457280 454996 105921 104194 167262 170979 175964 176509 102059 104762 123989 127942 157746 163532 495702 537134 1289286 1269716 486593 510777 146107 132465 152907 151258 176131 171610 161298 163431 106122 105148 338072 304350 846733 862065 237847 236178 315478 320044 385519 373597 377789 383803 386668 393400 353748 390737 872051 914588 624507 530396 341587 336000 393269 392834 402770 405222 402525 406086 445564 447050 778469 815785 41.35 67.7 2
14:20:25 2023-09-28 457582 454733 106094 103944 170100 169896 176492 175736 102129 104622 124156 127588 157746 163082 499793 532013 1281970 1267718 494819 510023 146445 132339 150935 150982 179060 171219 161961 163169 103507 105076 339044 303703 849080 864511 237610 236423 315058 317761 382065 372018 378574 382719 388047 391232 351902 392135 866164 901511 627449 527950 342695 336430 392136 391936 399809 406500 398908 404688 445216 446418 787178 816343 41.35 67.7 2
14:20:26 2023-09-28 466688 454354 105955 104016 167496 169930 176492 176140 102059 104550 124413 127853 157746 163155 495738 536228 1287422 1263215 489024 510382 146409 130575 150934 151090 177084 171557 161824 163066 103531 105188 336379 303839 856059 864438 238742 235659 315947 316802 380959 369889 378393 384346 385617 390922 351866 392135 871154 908605 611232 531184 342583 335530 392136 391971 399809 404655 402561 407063 445528 443004 774796 815785 41.35 67.7 2
14:20:27 2023-09-28 458024 454272 106145 104050 170412 169926 176739 175736 102428 104550 124633 127765 158249 160637 499319 532085 1287480 1266039 491606 512373 146890 130398 151593 150636 179415 171065 162367 162648 106185 104900 337449 301987 864533 865738 237408 235729 315947 318723 381990 372018 378646 382178 387393 388868 353929 393913 866926 910480 625978 528812 343314 336668 394105 393451 401542 406963 401132 408363 445105 442312 781684 811703 41.35 67.7 2
14:20:28 2023-09-28 453941 456284 106299 102354 167500 170437 176492 176016 102059 104776 124056 127853 157513 163232 498578 537431 1299488 1274313 487602 510777 147334 132339 153619 150773 179451 171065 162107 162648 106224 104900 336735 303273 869919 862065 237811 234898 315983 319735 382260 373862 378501 381878 385581 388832 355468 392062 868691 918455 627449 531901 341612 335494 393900 392340 401004 405222 403740 405295 444562 444284 774173 813362 41.35 67.7 2
14:20:29 2023-09-28 452149 455644 103685 102138 170580 169896 176739 175736 102154 104588 124566 127588 158215 163196 500025 537134 1289312 1274313 493806 510777 146856 132431 153298 151120 179345 171491 161961 163135 106230 105253 335773 304350 857742 863899 239374 236178 315838 319329 382224 375186 380643 381457 385473 388963 355935 393099 868003 914588 624209 525853 341515 337621 392065 391196 401542 407712 400711 405791 441665 441813 785970 811017 41.35 67.7 2
14:20:30 2023-09-28 454588 454490 106034 104164 167496 170674 176615 176263 102129 104694 124156 127942 157779 163496 500536 541063 1291227 1270581 489419 512288 146546 132465 150900 151086 179310 171491 162039 163169 103501 105253 336379 305792 857113 860808 237373 235659 317770 318501 380923 373008 378429 382719 383312 390887 355720 390882 873155 919058 624209 530356 341612 337287 392472 391785 401040 405292 403132 404863 441521 447050 777172 815058 41.35 67.7 2
14:20:31 2023-09-28 456006 454566 106068 104190 167500 170945 176492 176633 102059 104801 124446 128119 157746 163797 500805 535168 1291190 1279891 496759 513082 147023 130610 151856 151123 177617 171661 162343 163407 103661 105188 338072 304566 853822 862635 237006 236423 315947 317725 380923 374921 380112 381603 387666 390030 354429 392225 868727 920396 616415 528788 342623 334521 392172 390695 403408 406464 398872 404688 445856 445675 784016 814048 41.35 67.7 2
14:20:32 2023-09-28 458235 454561 106103 104227 167500 171014 176245 176757 102262 104801 124413 128119 157579 163761 500805 537774 1291190 1269679 490876 513046 146821 132684 153359 151258 179060 171764 162107 163545 106258 105253 336735 304566 852060 864511 237776 235002 315947 319402 383210 372806 377293 383260 385653 392403 351794 391518 874535 915774 624507 531791 343314 337438 393547 394567 403822 405957 401132 405939 446899 444355 777036 816365 41.35 67.7 2
14:20:33 2023-09-28 460782 457873 106216 104160 170611 170703 176739 176263 102256 104661 124566 127853 158215 163232 501513 534790 1285653 1268777 493623 511532 146856 132649 153441 151224 179380 171610 162107 163135 106258 105220 336735 303703 860779 866168 237006 235495 315058 320161 383342 372018 378538 382178 387975 389995 351830 392098 866200 907793 628921 527932 342586 336193 393347 391936 401542 406464 398908 405295 444208 441813 787437 816365 41.35 67.7 2
14:20:34 2023-09-28 458833 454521 106284 104160 170527 170437 176739 175981 102154 104516 125248 127853 158249 160376 501550 540991 1289286 1262904 490415 513046 146856 132649 153513 151258 177604 171764 162220 163431 106224 105253 339408 305432 851440 869433 239544 234758 315838 319402 383342 371909 378501 384346 384860 390709 351722 393136 874498 908013 628921 528752 342583 337584 393584 392084 400975 405292 402839 405791 441737 440352 778837 815785 41.35 67.7 2
14:20:35 2023-09-28 454484 454557 106137 104016 170686 170403 177235 176263 102186 104516 124805 127853 158501 163161 502811 537774 1289286 1273406 494893 513444 147539 132339 153654 151016 179772 171491 162627 163169 106151 105286 338072 305432 862172 865520 236806 235659 315947 316766 381182 371892 378646 381639 385653 387710 354967 392135 868727 914588 631863 527575 341551 334521 393311 391232 401542 407390 400383 405828 441665 445400 786023 811519 41.35 67.7 2
14:20:36 2023-09-28 472122 455657 106206 104194 168145 170861 176739 176263 102059 104588 124771 127942 158501 163532 502333 540991 1280079 1266816 497891 516749 146649 130918 151181 151752 177368 171730 161971 163589 103584 105687 338453 307611 853780 868695 238022 235694 315947 318276 384973 373033 378429 378812 384498 391782 351830 391217 870611 910606 617865 525853 341515 336000 392472 390695 400371 409408 399790 404863 445856 441850 784053 816365 41.35 67.7 2
14:20:37 2023-09-28 457051 456589 106107 104227 170377 170979 176739 176757 102256 104728 124223 128119 157779 163832 501586 538274 1290955 1279891 498244 513878 146989 132684 151856 151258 179451 171764 162592 163545 106258 105286 336379 305358 855941 862065 236310 236023 315502 319402 380662 371928 376992 381639 386812 390030 351578 390961 869428 922398 628921 528643 342478 337382 394700 392859 402663 406323 398727 406050 444598 445014 785724 815674 41.35 67.7 2
14:20:38 2023-09-28 470031 456910 106034 102635 170408 171405 176563 177182 102059 104728 124599 130478 158501 163947 501586 540193 1291227 1270619 491954 513878 146821 132718 153226 151258 179345 171799 162107 163693 106224 105286 339530 305432 854812 865738 237041 234898 315947 318210 382708 372018 377293 382989 385310 391817 351794 387479 872573 915774 624507 532728 341035 334556 392472 391971 401040 404055 400994 406050 446268 443661 777073 816024 41.35 67.7 2
14:20:39 2023-09-28 458641 457303 103641 104227 170566 170979 176739 176757 102129 104622 124805 128119 158610 163567 503081 539433 1304145 1278036 490415 513914 147332 132465 151749 151258 177617 171764 163035 163431 103682 105253 337698 304566 876522 866242 239544 234688 315911 320081 382260 374126 378357 384346 385167 387569 353748 390570 871940 918374 635262 532959 341612 334521 393311 392062 400687 404655 402553 407352 441989 443004 776618 814048 41.35 67.7 2
14:20:40 2023-09-28 459594 456589 106392 102068 171026 170403 180396 175736 102358 104410 125044 127588 158787 160815 504347 545074 1288396 1261346 490876 513878 146856 132534 153548 151292 179576 171799 162367 163727 106298 105286 338072 304934 853822 870615 236310 234570 315983 318501 380923 373070 378646 382178 383348 390030 351866 392135 872573 901511 633634 527950 341612 336542 392472 392340 401259 407712 404629 404568 444936 441561 782618 816291 41.35 67.7 2
14:20:41 2023-09-28 457316 457308 106103 104227 167636 170979 176739 176757 102059 104694 124566 128119 158753 163868 503830 546230 1294899 1274313 494673 518218 147058 131045 153873 151643 177492 172243 162490 164080 103726 105687 338453 308050 852250 864511 236310 234734 315947 317494 382100 371892 377027 382178 383312 391497 353639 387479 874467 915711 623036 530360 341035 336036 391881 391785 401076 404938 400073 403321 441629 444319 778222 815785 41.35 67.7 2
14:20:42 2023-09-28 459652 461042 106210 104215 170447 170979 177235 176757 102256 104661 124599 127942 158644 163567 504581 537396 1281024 1269679 495643 513950 146856 132718 153429 151292 179415 171799 162367 163727 106224 105608 340415 306370 850273 870615 237350 234932 315947 317603 381529 373070 378199 378812 383348 390922 351542 390316 873255 911237 627449 526600 343070 337475 392435 393451 402680 407534 399435 403680 444381 444644 787092 816291 41.35 67.7 2
14:20:43 2023-09-28 459798 458664 106103 104261 170368 171898 176563 177182 102154 105072 124532 128297 158619 159667 504040 540883 1296672 1275877 492338 513950 146308 133150 150935 152030 177120 172587 162073 164253 106293 105649 339044 306732 856047 865556 236310 234208 314878 318501 382100 372543 376233 382178 384462 391232 351263 387407 871301 915883 621749 531974 343070 334486 392195 391314 401040 404055 400109 403313 446559 443039 778178 816365 41.35 67.7 2
14:20:44 2023-09-28 462555 459769 103664 104223 170478 170975 180108 176509 102186 104694 124910 127942 158610 163338 504617 537893 1286566 1272501 497670 513878 146890 132626 153619 151292 177617 171799 162480 163727 106293 105286 344389 306084 860654 871907 238697 234828 313993 319402 383342 369817 378321 381727 386052 389271 350661 389744 866889 906647 627449 529602 342550 333830 391550 391314 401397 408254 396520 406050 444308 440387 788298 815206 41.35 67.7 2
14:20:45 2023-09-28 459979 458305 106284 104122 170650 170979 177240 176509 102129 104622 124599 127942 158610 163567 503500 537396 1300447 1281750 491606 513914 147624 132534 153619 151292 179556 171799 162661 163693 106293 105286 337698 304566 865132 863287 237041 234535 315969 317690 382260 373070 376233 383260 385653 390133 351830 387515 870031 921047 625978 533557 341286 333481 393035 392062 399773 405885 399854 407689 441701 445158 779470 813900 41.35 67.7 2
14:20:46 2023-09-28 457508 458628 106313 104050 171030 170795 180431 176509 102198 104550 125011 127942 158753 161243 505333 540610 1291153 1275877 497633 519582 148434 130680 152390 151123 176673 171523 163272 163279 103818 105687 339044 306375 870609 868732 235875 235725 315911 318951 381182 373597 378538 381100 384212 386956 351902 391508 869342 914588 631863 525396 340519 334486 392172 390680 400975 406500 399841 406050 440602 441741 786878 814048 41.35 67.7 2
14:20:47 2023-09-28 457207 458664 106137 104227 170681 171405 176739 179623 102059 104622 124805 130255 158753 163832 505691 543600 1300410 1276128 492411 516930 146615 132753 151643 151326 179807 171799 162661 163727 106258 105318 340415 307775 857396 864511 236274 234535 315983 317603 382619 371928 377329 381639 382167 389165 353639 390108 874941 918914 619859 530214 341612 336401 392217 391087 403251 404903 401031 403357 442169 446382 774685 816365 41.35 67.7 2
14:20:48 2023-09-28 457303 460030 106284 104261 168677 171352 177377 176651 102760 104883 124977 128297 158686 164035 505939 540049 1295749 1277999 499661 516966 147539 132753 153944 151258 176117 171833 162661 163762 106258 105799 338679 305185 863855 866205 237182 234570 315058 318501 382260 371928 377329 378848 384462 387745 353929 387443 868691 915748 625978 522671 340519 336559 392472 390956 401040 406500 396556 404899 439695 443004 787997 814048 41.35 67.7 2
14:20:49 2023-09-28 464226 460071 106103 102517 170408 171405 176739 179658 101856 104622 124189 128289 158501 163868 505691 546616 1294899 1274313 495316 516930 146890 132914 153404 151779 179325 172347 162142 164287 106116 105640 340822 309370 857955 866894 238191 234431 315652 315239 384428 374089 379572 381457 383170 390613 351830 387371 873848 919651 625978 531487 342340 335494 391328 391531 403822 404655 399790 402714 442061 444385 778259 816061 41.35 67.7 2
14:20:50 2023-09-28 462592 459872 106128 104126 170443 170975 177235 176757 102059 104516 124599 127942 158787 163603 506050 539361 1282007 1270656 498483 517733 146925 132787 153619 151779 179451 172587 162367 164481 106224 105608 343114 306478 854273 871232 236847 234769 315730 317603 381529 372543 377365 378776 383312 390065 350697 387443 871264 910642 635262 525853 343284 335494 391917 392340 401469 407428 400896 404819 441629 444530 787923 818034 41.35 67.7 2
14:20:51 2023-09-28 463936 460071 106142 104367 170496 171524 176739 179909 102059 104767 124566 128297 158753 164134 505778 541099 1296597 1278574 497447 517370 146683 133263 153659 152098 177492 172758 162490 164607 103747 105654 339044 307611 858505 866168 237518 234396 314513 318501 384156 372806 378496 380738 384176 390030 350661 387335 873811 917181 632276 534148 341612 334486 392195 391279 400969 404019 399782 403643 445856 445897 779285 818109 41.35 67.7 2
14:20:52 2023-09-28 463900 459710 106284 104291 170920 170971 177483 176757 102198 105035 124977 128119 158753 161136 506768 537809 1290101 1274313 500690 518428 147609 132903 151750 151990 179772 172552 162421 164218 103682 105575 340016 306862 863095 872468 237518 234174 313588 318951 383342 369889 377329 380774 386488 389130 350162 391797 870812 911883 627449 530356 343558 335609 393958 394009 401542 404938 396448 406050 445601 441705 789679 816365 41.35 67.7 2
14:20:53 2023-09-28 463910 459800 106254 102459 168791 171352 177661 177146 102256 104743 125323 128051 159159 161279 507413 547244 1294862 1267718 492302 517660 147468 130953 151891 151711 176151 172347 162887 163762 103877 105799 340380 306334 861794 871232 236239 233418 315724 318276 382801 369853 377861 382178 382703 387674 349603 389744 873811 907928 625978 531111 341612 338032 392472 392340 400409 403702 400675 404216 444272 442030 778178 817527 41.35 67.7 2
14:20:54 2023-09-28 459589 460066 106352 102530 171114 170979 180684 176757 102129 104550 125044 128092 159226 163496 504571 544196 1294862 1276128 498244 518428 150167 132649 154046 151056 177142 171557 163671 163545 104013 105622 339044 306301 867936 871796 237518 234069 314914 319104 378821 372961 378357 378668 383277 385337 351758 389707 872051 915089 630392 528474 342340 334415 392136 390905 400191 405257 396592 405762 440566 442030 786878 816092 41.35 67.7 2
14:20:55 2023-09-28 457211 460066 106284 104372 170681 171370 180234 179909 102059 104661 124805 128208 158753 164063 507127 546737 1304145 1277946 492375 519234 147745 132718 153905 151292 176185 172347 163148 163762 103791 105575 340415 306370 878689 866132 237518 233418 315766 317603 381182 373862 377027 381028 381560 387368 351830 387335 875088 920323 625978 529948 341303 336000 393027 390941 403214 405957 401627 403130 440458 445272 774648 816217 41.35 67.7 2
14:20:56 2023-09-28 459653 459633 106318 104232 170960 171283 180522 179874 102129 104694 125011 128433 159006 163983 504643 541063 1298521 1284264 503189 519456 147504 131184 149721 152064 176639 172758 163272 164457 103779 105575 339651 306334 862154 870669 237182 234688 315022 318010 382260 371892 380652 378812 383312 387639 351830 387335 868727 920359 635262 528738 341239 334415 393584 390956 401040 406749 400325 404863 439587 443004 788557 814048 41.35 67.7 2
14:20:57 2023-09-28 459917 462773 106284 104405 170800 171916 177235 179944 102059 104870 124599 130569 158787 160092 504571 547390 1298493 1277946 496759 519601 146890 133099 153548 152233 179415 172931 162480 164780 103655 105931 339044 309812 858558 868732 237518 233453 315058 315816 382065 373070 378348 380774 383063 390329 351047 387273 874941 917145 632276 531754 342583 337144 391590 392340 400969 404019 398835 402706 441665 445642 778774 816024 41.35 67.7 2
14:20:58 2023-09-28 463177 462451 103909 102706 169124 171863 177413 177128 102198 104815 124944 128263 159159 159744 507450 540883 1306654 1287272 495243 518174 147364 132776 151856 151326 176707 172312 163148 164080 103779 105575 340987 306301 862305 866168 236239 233453 314101 318726 381992 372543 375596 382448 384157 386451 350697 387069 870611 921047 635262 533936 342583 333830 392100 391785 401542 404815 396592 405474 441881 441705 779362 814048 41.35 67.7 2
14:20:59 2023-09-28 465250 461489 106318 104338 170995 171014 177483 179623 102059 104516 124891 128119 159006 163797 504607 547390 1296740 1268621 493457 518428 146989 132903 151856 151745 176219 172621 163148 164354 103909 105799 341397 307901 864533 871122 238022 233314 314878 317421 382764 369673 377329 382448 382131 387674 348550 387371 873590 911773 628921 531974 341369 337584 393269 392340 399844 402821 400073 403643 444562 442030 778178 817304 41.35 67.7 2
14:21:00 2023-09-28 461549 460174 106357 104194 171065 170979 180558 177098 102129 104482 125044 127942 159293 163761 504679 545191 1294899 1276128 499306 519234 150028 130787 154154 151292 177264 171799 163740 163693 103909 105286 339530 304470 868695 872468 236847 233453 315022 319133 379038 371981 377897 378848 382703 385302 350431 387479 866200 914588 630392 526406 341612 336285 394663 390941 399590 405957 396412 405327 439897 441227 783795 815021 41.35 67.7 2
14:21:01 2023-09-28 462555 463827 106392 104118 171216 170975 180671 176757 102198 104516 125044 128119 159514 163603 509979 550461 1293786 1269213 497743 519089 147901 133204 149928 152098 176117 172758 163385 164596 103974 105608 341397 308212 861313 876187 236847 233383 315947 315780 382530 373033 378465 378812 380990 388572 349639 387479 872536 901511 634805 527349 341369 335459 392472 392062 400409 406429 400036 402999 441953 442030 783423 817527 41.35 67.7 2
14:21:02 2023-09-28 460632 463464 106210 104227 170840 171014 180396 179783 102059 104588 124805 128119 159006 163904 504679 544233 1296740 1279928 501063 520005 147365 132753 151856 151989 176707 172347 163182 164481 103747 105608 342378 307831 871862 871232 236680 233453 314579 317603 379038 374017 380652 378488 383063 386380 351614 387335 872051 916385 627109 528098 342583 336668 392472 390056 400692 405292 400325 404216 440926 442030 788557 814627 41.35 67.7 2
14:21:03 2023-09-28 466833 465441 103840 102764 168905 171685 177981 177501 102358 104743 125236 128229 159159 159489 510016 547003 1287207 1272464 502436 519896 147300 133123 151856 151989 179842 172931 163045 165044 103726 105858 343796 311469 853353 873705 236179 234011 315058 315744 381232 369889 376197 377603 382167 388868 349322 387062 871301 911931 635262 525627 340999 334450 391328 392340 401542 406464 396484 402429 442061 442030 788557 816024 41.35 67.7 2
14:21:04 2023-09-28 464146 462415 106094 104409 170566 172105 177235 180267 101989 104873 124805 130775 158753 160843 504679 541063 1296616 1285431 501418 520005 147642 132972 153869 151779 176707 172862 163430 164503 103974 105832 342378 306297 864533 871899 236513 234069 313921 317906 382224 373862 378496 378474 383312 387368 351614 388707 868691 923076 639586 527187 343070 335718 392472 390093 402286 405257 396448 403607 439328 441850 788557 816365 41.35 67.7 2
14:21:05 2023-09-28 467407 463431 103750 104198 170875 171558 177732 177501 102059 104588 125011 128208 159514 162075 508215 541063 1286473 1277946 502875 520042 147539 133007 153619 152233 178116 172931 162887 164815 103649 105818 341397 309156 854960 873705 236179 234174 314579 315816 380923 369889 376161 377639 382739 388832 349076 386754 870664 910606 633769 525627 341035 336193 391328 392340 400975 405257 395261 401787 442061 441155 788335 816061 41.35 67.7 2
14:21:06 2023-09-28 463817 464086 106107 104443 170403 172105 180108 180267 101963 104801 124566 130809 158753 160998 510105 540847 1303158 1289107 502868 519859 147398 131184 149824 152098 176639 173034 163671 164481 103844 105640 340016 308050 862710 868659 236680 233813 313623 318051 382260 372018 377424 378776 383348 386521 349603 387367 869995 923729 638762 532471 341515 333830 392472 391232 401004 402856 398793 404252 441187 444639 784053 816365 41.35 67.7 2
14:21:07 2023-09-28 467780 464990 106137 104405 170716 171951 180108 179944 101989 104694 124891 130560 159260 164169 504751 546316 1298584 1276128 496796 520042 147814 132938 152283 152023 176219 172897 163409 164745 103844 105608 342378 308124 867660 871232 237182 233059 315058 317603 383269 369335 377775 380774 382025 387569 347358 388468 873627 915737 629290 533337 341612 336430 392472 390695 401542 405386 400325 402962 441737 441358 778731 819857 41.35 67.7 2
14:21:08 2023-09-28 464901 464597 103735 102781 166512 171967 177732 177501 102294 104815 124944 128263 159556 159913 504715 547390 1307699 1285255 494469 521146 150377 132845 150362 151745 177633 172793 163706 163796 103812 105608 340946 305902 867960 870615 235875 232019 314137 318276 381182 372543 376161 382178 382131 385302 349675 386754 872573 918338 624507 534315 341127 335718 392136 390680 400975 402224 399472 404863 438969 442030 778178 815206 41.35 67.7 2
14:21:09 2023-09-28 464301 464565 106408 104232 171131 171362 180917 179623 102256 104448 125424 127942 159547 163532 508756 550005 1295819 1268621 496796 521146 147745 133007 153725 151989 177129 173240 163464 164537 104007 105865 344787 308829 867993 876187 237182 234349 315616 315239 382260 372018 378199 381064 380687 387227 348826 387443 875088 907793 636755 529602 340644 334486 391917 391785 399280 404655 399790 402392 441953 440750 780540 817834 41.35 67.7 2
14:21:10 2023-09-28 459845 462717 103738 104409 168909 171967 180522 180197 102059 104516 125011 130413 159446 164169 507607 550041 1305999 1279891 496056 521515 147502 133335 152426 152023 178491 172897 163557 164665 103779 105818 342501 309370 865431 870615 236513 232053 315947 315744 381182 373070 375896 378848 379853 386486 350697 385866 875088 921047 631679 530360 340402 335494 391917 387862 401542 404019 399790 402107 439292 440387 778282 816365 41.35 67.7 2
14:21:11 2023-09-28 465391 464743 106279 104405 171065 171558 180593 179819 102059 104516 125011 128208 159599 162333 512287 551669 1289275 1272242 501345 522144 147641 133355 149824 152098 176185 172897 163409 164780 103909 105785 343359 309591 860054 875357 236179 232053 314770 315455 382260 369889 377365 378740 380687 387674 349358 387407 873848 908500 634805 527987 340644 334521 391328 391785 399280 405257 398872 401182 440458 439297 782831 816024 41.35 67.7 2
14:21:12 2023-09-28 461042 463220 106192 104333 171056 171558 180467 179819 102059 104928 125011 130560 159293 164241 509152 547003 1296635 1283612 502556 522254 147951 132972 153940 152163 177142 172931 163444 164780 103806 105818 342378 308248 867361 873705 236179 233059 314101 317312 378785 373452 380075 378329 382025 387393 350589 389851 872051 917108 624209 525627 341612 335718 392472 387826 400336 405257 396448 402429 437987 440045 790241 815206 41.35 67.7 2
14:21:13 2023-09-28 467248 465291 103789 102493 167208 171421 178231 177252 102294 104709 124977 128263 159260 164169 509908 550041 1291942 1268621 498411 519704 147745 132914 150094 152308 176740 172897 163444 164780 103844 105818 340016 308938 860602 877216 236513 231984 315058 315780 382260 372018 377933 378885 380421 386486 348586 387407 875088 906647 630392 527187 340644 336285 391604 391232 397034 404019 398908 402071 439041 439297 779435 816024 41.35 67.7 2
14:21:14 2023-09-28 461443 463082 106352 102635 171211 171405 180790 179944 102059 104444 125044 128378 159547 163904 509872 547390 1296740 1279891 501418 521515 148018 132718 150239 151925 177969 172689 164217 163520 103974 105720 342378 307611 871571 875600 236179 234514 313444 317603 379038 369889 377027 377883 382025 384157 349603 387407 868727 914332 622488 527187 341612 335718 391825 390056 396673 404090 396484 404252 436549 440750 787437 816365 41.35 67.7 2
14:21:15 2023-09-28 466746 463407 106318 102493 171375 171405 180720 179889 101920 104482 125368 128297 159547 164241 510666 550113 1290237 1269442 499966 519740 147745 133007 153940 152023 176879 172897 163444 164780 103779 105818 340016 309666 864594 877874 236179 231984 315058 315780 381990 369889 377365 378812 378755 386486 348269 387371 874535 901474 631863 526370 340161 334486 391328 390353 396997 404055 398872 401182 441259 438988 782506 816024 41.35 67.7 2
14:21:16 2023-09-28 461406 463407 106352 104232 171127 171164 180755 179693 102059 104550 125011 128161 159633 160024 510142 548941 1298547 1283423 502765 521369 148086 130862 152712 151711 177735 172621 163740 164287 104150 105792 344753 308050 891877 875566 234851 234679 313850 315780 379002 372018 377329 378776 381061 383889 349358 387371 869995 915235 633334 529565 341612 335718 391001 387862 399280 404055 399151 403643 436549 440750 787437 815206 41.35 67.7 2
14:21:17 2023-09-28 459953 467114 106318 104333 171061 171866 180305 180015 101920 104516 125011 130380 159260 159837 509908 553261 1305999 1279891 497538 522254 147502 132845 152319 151779 177264 172776 163557 164780 103850 105785 342746 309229 871591 871232 236179 234514 315508 315455 380964 372924 378227 378668 382256 387666 349496 387531 874941 921047 632276 530396 339680 334521 391735 387718 400975 402821 398908 401219 436508 441322 777073 816365 41.35 67.7 2
14:21:18 2023-09-28 462918 466389 103747 102493 167050 171455 178231 177501 102358 104670 125236 128433 159547 163939 510666 545166 1298584 1281750 501454 519740 148018 130827 152676 151745 177332 172587 163740 163796 103922 105640 342991 308050 875711 874945 234851 232019 313623 315780 379002 372018 377329 378776 381025 383086 349076 387371 871264 915883 633334 526406 341612 335501 391240 387826 399280 404055 396448 403321 439829 440750 787997 815785 41.35 67.7 2
14:21:19 2023-09-28 462555 464595 106171 102530 170941 171592 180340 179889 101926 104516 125011 130233 159327 159837 509908 553297 1306927 1279891 497538 520874 147502 131045 152176 152064 177688 173275 163602 164641 103915 105865 346273 309520 867649 871759 236179 231984 315502 315744 379038 372543 377775 378632 378685 384764 349603 387092 875781 924383 633769 530360 339680 334486 391364 387826 400154 402821 398872 401182 436508 442030 777073 816024 41.35 67.7 2
14:21:20 2023-09-28 462098 466682 103743 104198 171331 171405 180790 179658 101957 104525 125354 127942 159514 164054 510702 545968 1296740 1281513 501454 521515 147984 132718 150135 151292 178032 171833 163775 163727 103877 105318 342378 307831 872574 874666 234851 231950 313623 315816 379002 369889 376762 377941 380990 385760 348061 386790 870738 914588 624209 527223 341127 333830 391001 387538 397034 404055 396205 403680 436437 440404 788557 815785 41.35 67.7 2
14:21:21 2023-09-28 462592 465669 106171 104232 170826 171625 180179 179728 101900 102709 125083 128195 159667 160203 509762 549968 1311583 1283423 495170 522994 147776 132845 150135 151779 177332 172897 163740 164641 103922 105608 342991 308756 867527 871232 236179 233254 315058 315780 379038 372018 377424 378848 378720 386303 349076 387092 875088 921010 633769 531869 339680 334450 392472 387790 400409 404815 401181 402071 436508 442030 777036 816365 41.35 67.7 2
14:21:22 2023-09-28 466742 463407 106386 104227 167275 171251 180790 179874 102059 103093 125011 128501 159768 164090 510666 553225 1294899 1268621 495643 520508 147745 132972 153905 151989 177264 173293 163375 164745 103785 105785 342378 310420 866561 877180 236440 233618 314292 315419 380747 369673 379572 378668 382256 387939 347358 388964 876330 908569 632276 528716 339680 336631 391590 390920 396925 402470 396556 401146 439659 440858 779285 817527 41.35 67.7 2
14:21:23 2023-09-28 464579 465141 103795 102493 166575 171967 178106 177750 102262 104482 124977 128433 159293 164241 512562 550149 1309630 1283612 496407 522847 148086 132845 151015 151745 177578 172742 163740 164481 103909 105608 347776 306478 884716 872468 236179 233034 314101 315780 379002 371981 377424 378885 379817 385760 348550 387092 873848 919673 633769 531937 339680 333541 392472 387790 400409 404246 396592 402392 436508 442030 778178 815206 41.35 67.7 2
14:21:24 2023-09-28 467439 464783 106386 102425 167608 170979 180861 176757 102129 104237 125217 127853 159802 163868 511824 553225 1296740 1268740 498244 521277 147743 131411 150135 152274 177230 173310 163533 164641 103936 105898 341397 309739 881891 879928 234851 233361 314137 314316 381182 369745 379572 378704 378720 385337 347501 389777 875088 911199 630392 527187 339680 336193 391051 390644 396925 403420 396556 400826 440256 439404 781648 817886 41.35 67.7 2
14:21:25 2023-09-28 463827 466006 103712 104270 171061 172105 180467 177430 102059 104516 124805 130526 159514 160194 510666 553297 1309593 1283612 496796 519740 147743 133335 152676 151779 178617 172897 163740 164631 103877 105640 342811 309370 871211 872468 234851 233034 315058 315708 379038 372543 377424 378812 378685 386303 348550 386544 875088 921047 631679 530360 339680 334181 392195 387790 400409 402505 396592 401182 436651 441408 777727 815785 41.35 67.7 2
14:21:26 2023-09-28 467845 464447 106318 104126 167309 171405 177023 177182 102294 102709 125289 128161 159700 159590 514024 553116 1294827 1268546 501083 524479 148040 133065 153940 152128 176985 173361 163420 164745 104013 105818 342991 310616 861330 880554 234851 233034 314579 315191 381182 369889 376197 377603 378685 385652 346942 386173 873811 908013 631863 525627 339680 333947 390224 390680 396961 404019 396556 399941 438661 439404 781684 817527 41.35 67.7 2
14:21:27 2023-09-28 459917 468006 106244 104181 171145 171524 180720 179783 101963 104448 125011 128119 159658 164205 512186 546808 1296616 1279891 503697 520910 150237 132753 150343 151474 177332 172587 163740 163762 103948 105608 342378 306478 871274 878642 234706 233983 312861 315600 378785 369515 378496 377423 383338 385075 348371 389169 869958 915883 627449 526778 341127 335718 392472 387754 396997 403420 398547 403607 436651 440274 787437 815785 41.35 67.7 2
14:21:28 2023-09-28 469227 466723 103787 102205 167540 171267 178482 176757 102059 104270 125011 127942 159802 163991 512562 550113 1294899 1268621 500260 521277 147263 133335 151856 152023 176985 172897 163409 164780 103714 105640 342378 310254 864291 878495 234851 233034 314101 314712 381722 369853 376197 378171 378685 385337 346455 386488 875088 906610 633334 526406 339680 335718 390224 390093 396925 402821 396520 399977 440926 438099 779399 816365 41.35 67.7 2
14:21:29 2023-09-28 462555 467263 106244 104126 171091 171286 180755 179783 101920 104304 125011 127942 159658 164134 512222 547928 1298584 1281750 503944 523997 147984 131319 150239 152165 177230 173068 163568 164641 103974 105865 339894 309047 872964 874945 234851 236412 312197 314795 378483 369889 378496 376506 379817 385218 348443 388653 870648 915737 627449 527723 340644 333830 392195 387718 396997 402856 395261 401182 435896 439404 788557 816343 41.35 67.7 2
14:21:30 2023-09-28 469503 465499 106284 104232 171096 171558 178607 177590 101856 104482 124838 128119 159547 164205 512186 554115 1291153 1270656 501100 521277 147745 132914 153689 152094 176740 172931 163557 164780 103857 105785 344787 310141 863642 879232 234851 232706 314065 315191 381182 369889 376197 378474 378685 384729 346942 385594 873848 908013 624507 527187 339439 335718 390224 390093 396889 402821 396520 399941 439256 436477 780208 816024 41.35 67.7 2
14:21:31 2023-09-28 463245 465729 106352 104194 171122 171286 178482 177182 102198 102709 125289 128051 159734 159667 512531 548242 1300395 1282508 502802 519704 150272 132718 150135 151292 177790 172758 164196 164218 103942 105575 343237 306406 875882 877837 234851 236447 312856 315816 378930 369817 375861 377603 380385 385218 346455 388653 868691 914588 640277 528775 340644 333830 392472 387826 396925 402821 396705 402429 437429 438099 786319 816365 41.35 67.7 2
14:21:32 2023-09-28 464624 465966 106137 104261 171030 171951 180593 180232 101957 102814 124891 128119 159658 159947 510702 550149 1312530 1283612 498244 521277 150133 132718 154011 151780 177332 172862 163775 164516 103838 105608 343359 308284 883772 875014 234706 232527 313480 315564 378785 369745 377313 378632 381680 385653 347358 385923 873848 919709 632276 531791 338463 333830 392195 387754 399280 402222 400325 401182 436615 439400 777073 815785 41.35 67.7 2
14:21:33 2023-09-28 464251 467176 103718 102209 167233 171693 180755 179909 102326 104338 125044 128119 159768 159769 513675 548350 1296616 1281482 503797 519740 147881 132684 150239 151292 177892 172347 164266 164218 104007 105286 342811 308050 874520 877216 234851 233034 312197 315744 378360 369817 375069 377036 379817 384677 346384 387790 869995 914588 625978 527187 340644 333505 392472 387826 396925 402821 394947 402999 439133 438751 786319 816365 41.35 67.7 2
14:21:34 2023-09-28 464665 466226 106215 102530 171030 171831 180467 180232 101894 104482 125011 130388 159547 159947 512948 554935 1309630 1283188 497596 525186 148260 131045 150135 151887 177633 172793 163602 164607 103974 105832 346645 309302 873513 873769 234851 232053 313993 315564 378930 369889 376889 378776 379033 385111 347465 385960 875088 921120 632276 531148 339199 335718 392195 387718 396709 403677 396520 401182 435896 440750 777073 817527 41.35 67.7 2
14:21:35 2023-09-28 463936 468421 106318 104223 168909 171928 180790 179980 101850 104338 125180 130380 159802 164109 513348 548421 1298529 1283337 504448 521313 148434 132753 150273 151326 177998 172347 163740 164481 103812 105640 345778 308901 874652 875416 234851 233034 312197 315672 378360 369853 377959 376470 378755 384677 347257 387679 871977 914588 627449 526406 340161 333830 392472 387393 396925 402856 394114 401787 435347 436477 788557 815785 41.35 67.7 2
14:21:36 2023-09-28 465127 468079 106210 104261 171065 171760 178231 178124 102059 102709 124944 128297 159734 160484 513165 556003 1311583 1284339 498244 522855 147502 133150 152462 152131 177298 172897 163671 164516 103857 105640 345778 310254 875518 873705 234851 231839 314137 314712 378930 369889 376355 377603 379033 385218 347465 385376 873848 920396 625978 531869 338719 335718 391051 387718 399280 403677 400041 400543 435151 440404 777073 815785 41.35 67.7 2
14:21:37 2023-09-28 464629 468082 106205 104004 166738 171519 180790 179623 101926 104232 125011 127853 159547 163904 513348 548385 1296652 1279891 501491 521277 148124 133242 150135 151643 177298 172742 163740 164516 103844 105608 343903 308124 871751 879232 234232 232706 311251 315816 378663 368669 377424 377036 380687 384677 345101 386544 868076 911931 616415 528378 340402 333288 392472 390093 396601 404635 397625 402136 439023 436477 787289 817490 41.35 67.7 2
14:21:38 2023-09-28 467890 467437 103620 102426 169432 172070 177555 180015 101920 104410 124924 128161 159700 159803 512548 550149 1313118 1288011 498244 521313 147502 133150 150135 151745 177298 172897 163740 164516 103909 105608 341959 308489 869747 873705 234851 232053 312233 315744 378772 369889 376355 378812 378720 384677 346455 385689 872573 918410 625978 533557 339439 333794 392472 387754 399280 402508 396448 401255 436131 439440 778731 815206 41.35 67.7 2
14:21:39 2023-09-28 468775 468299 106249 104016 171131 171524 180826 179693 101856 104198 125011 127853 159802 161279 512985 554935 1298493 1272130 499513 525186 147778 133204 149824 152131 177230 173344 163568 164641 103844 105865 346273 310141 863192 879781 234851 232053 313004 313874 379038 368669 377959 378474 380996 386160 345414 387404 875088 909154 625978 529537 339199 333830 390224 387862 396610 403677 396448 399658 437429 436798 779285 818542 41.35 67.7 2
14:21:40 2023-09-28 466833 467292 103860 102631 168913 171866 180502 180267 101963 104410 125044 130380 159802 160339 513748 556112 1307699 1283612 498244 522855 150133 132753 154011 151779 177298 172897 163740 164665 103779 105640 345778 310213 869046 873705 234520 232053 313659 314490 378663 369889 376052 377603 379033 384677 346455 384486 873229 919709 623036 530360 338479 333830 391051 387718 399280 403677 396484 399941 435320 440584 776618 815785 41.35 67.7 2
14:21:41 2023-09-28 469107 467283 106284 104050 167726 171352 178607 177465 102059 104492 124944 128085 159768 159769 514460 555574 1295749 1268740 500002 522451 147263 131045 151820 151962 176985 172931 163706 164815 103747 105832 340190 310698 865376 879154 234851 231890 312233 314490 379038 368705 375033 378207 379033 385760 344859 387092 875088 906647 625978 531490 338959 333830 388029 387826 395701 403110 397944 399340 437951 436798 779285 816061 41.35 67.7 2
14:21:42 2023-09-28 466458 467684 106137 104227 168637 171831 180628 179980 101868 104482 125011 130289 159547 160305 512985 550149 1312459 1285440 499306 522855 150063 132787 154011 151779 177332 172897 163775 164516 103877 105608 344341 308284 874822 873705 234634 231890 311688 315708 378396 369889 376355 378812 378685 384407 345899 385104 872573 918374 622484 534315 339199 333794 391917 387466 396745 401058 399151 401109 439243 440588 778067 815058 41.35 67.7 2
14:21:43 2023-09-28 470465 467870 103789 102351 171216 171405 180826 179819 102272 102533 125356 127853 159835 163868 513785 554935 1302229 1270581 500371 522855 147950 132753 152493 152094 177298 173328 163671 165125 103747 105753 342010 310773 863957 880478 234851 232053 312162 314419 379002 368373 377424 378135 379033 385760 344306 386818 875709 907891 633769 530323 339199 333541 390224 387790 396259 403074 396132 399304 440452 435865 779285 816024 41.35 67.7 2
14:21:44 2023-09-28 466036 467612 106314 102526 167242 171251 181009 179909 101926 104270 124977 127853 159802 164098 514477 550005 1302229 1283188 505382 522711 147810 130862 152712 151853 178284 172723 164401 164308 104150 105575 342378 308929 876282 878642 234232 232998 311617 315636 377756 369484 377959 376291 378685 383491 345379 387092 868691 915883 635262 527150 339680 333794 392195 387682 396286 404246 396926 401182 435151 436798 786282 816092 41.35 67.7 2
14:21:45 2023-09-28 470773 470375 103503 102564 171220 172027 180882 180197 101920 104482 125289 128433 159768 160160 514878 555720 1291190 1276128 505953 522855 147745 133158 153905 152233 177437 173328 163706 165125 103747 105753 344787 312011 865593 880400 234520 232053 313111 313720 379038 369781 377959 376434 379033 386303 345343 387092 873218 906610 638248 526370 339199 333830 388029 387790 396259 404815 396132 396425 437915 436762 783659 815987 41.35 67.7 2
14:21:46 2023-09-28 466486 467621 106250 102454 169388 171898 178482 177554 101920 102567 124977 128263 159734 160450 515592 549860 1300336 1283612 505916 522819 147984 131184 152748 151711 177824 172742 163740 164631 104078 105832 345778 309702 871231 877910 234154 232053 311652 314712 377756 369817 377691 376134 378650 383491 345379 386507 869958 915883 627449 528738 339680 333794 391881 387100 396259 404815 395471 400543 435932 436477 787997 816365 41.35 67.7 2
14:21:47 2023-09-28 469440 468652 106318 104152 167031 171515 176681 176757 102059 104165 125424 127853 160278 163947 515243 556506 1300373 1270619 499188 522927 147745 132972 153940 151989 177264 173172 163706 165010 103850 105785 345778 310836 867890 879777 234562 232053 312162 314419 379002 367561 376355 378171 379033 385760 346121 387092 875088 906647 627449 527969 338959 333794 387704 387502 395413 403391 399151 398595 437772 436278 781505 818654 41.35 67.7 2
14:21:48 2023-09-28 467890 468796 103808 102209 167309 171524 180953 179909 102268 102567 125356 127942 159802 164134 515243 550041 1304139 1283612 504448 522855 147949 132753 150343 151292 177858 172587 164231 164218 104007 105575 345778 308248 877155 880478 233953 232053 311215 315672 378059 368633 377156 375869 381323 383455 344824 386273 868691 914588 625978 527187 339680 333794 391881 387718 396259 403677 396645 401146 436615 435865 787437 816365 41.35 67.7 2
14:21:49 2023-09-28 467449 470437 106103 104198 171065 172070 180720 180232 101868 104415 124891 128208 159802 160484 515243 555428 1315285 1287054 499439 522747 147845 133077 152605 152064 178003 172758 164058 164572 103877 105608 342378 310141 871640 876040 234010 231332 312162 314131 377792 369853 375420 378149 379033 383526 345863 384140 873811 921633 635262 531937 338719 333794 391328 387100 396997 402791 395854 399941 435285 438715 777073 816343 41.35 67.7 2
14:21:50 2023-09-28 463715 468724 103828 104194 167242 171524 180755 179944 102027 104448 125011 130344 159802 160160 515975 550041 1300410 1285180 505953 522855 149204 132845 150343 151745 177858 172897 164231 164631 103844 105785 345778 310177 878446 878884 233789 232053 311215 314676 377720 369817 375297 375306 381177 382917 345379 386507 869958 915883 628921 526778 339680 333758 391328 386519 396259 404530 396364 399941 435640 435245 787997 815206 41.35 67.7 2
14:21:51 2023-09-28 467449 468530 103686 102635 168909 171898 178231 177750 101868 102567 124944 128229 159667 160518 516361 558046 1309718 1283612 495607 527090 147845 132996 152748 151745 177824 172862 163740 164607 104476 105535 342811 309885 872964 876187 234520 231169 311907 315155 377756 369817 375145 378171 379033 383491 345343 383055 873811 921021 635262 533387 338240 333794 391328 387100 396961 401307 395818 400543 434837 438099 778178 815785 41.35 67.7 2
14:21:52 2023-09-28 463715 468646 106318 104088 167242 171251 180917 179874 101868 104093 124977 127942 159802 160369 515243 550113 1300373 1283612 504411 522891 149100 132718 150135 151292 177858 172742 164266 164218 103974 105286 345778 308938 877790 880400 233789 232053 311215 315672 377189 368669 376889 375306 379033 382881 343308 385376 868727 914588 623955 527187 339680 333000 392326 387429 395413 403534 396253 400397 438937 435067 785539 815021 41.35 67.7 2
14:21:53 2023-09-28 469095 468854 106216 104194 171026 171797 180720 177750 102204 104415 124977 128119 159768 160092 514220 556323 1313391 1286355 499661 522927 148227 132903 150567 151745 177858 172897 164231 164745 103942 105608 343359 310031 873256 876187 234154 231007 312162 314419 377756 369817 375181 378135 378997 383455 345379 383019 873811 919023 630783 531524 337726 333433 391051 387100 396961 403074 395854 399622 434119 436477 778178 816365 41.35 67.7 2
14:21:54 2023-09-28 470501 469008 106352 102279 167309 171251 180826 176757 101931 104165 125011 127853 159835 163904 515717 557936 1300373 1274967 500954 525777 147882 133390 150032 152131 177230 173586 163602 165125 103785 105785 346397 311790 869811 882434 234484 231332 312162 313720 378966 368230 376889 377603 379033 385218 344271 385960 875088 910606 633769 528788 338479 333794 388029 387718 396336 402508 395225 396425 436202 435467 779285 817797 41.35 67.7 2
14:21:55 2023-09-28 468001 472475 106137 104227 171030 171827 180593 180267 101879 104304 125075 128467 159691 160518 515975 555700 1309630 1285165 495643 522927 148330 132938 150065 151745 177998 172897 164231 164631 103948 105608 344341 309887 875832 874743 234520 231007 311688 314676 377189 369781 375181 377603 379033 382917 344824 383019 873218 918338 630783 533521 337762 333794 391328 386812 396925 401307 395261 399941 434119 436477 779285 816365 41.35 67.7 2
14:21:56 2023-09-28 471765 470143 103814 102279 167839 171249 177171 177252 102059 102354 125356 127717 160210 159633 516341 555273 1297535 1270619 501796 525922 147228 133123 151856 152128 177264 173586 163706 165160 103779 105785 346242 312011 864197 881864 233460 231407 312126 312481 378966 368705 377424 376470 378997 385218 346855 385340 872573 906610 623220 528363 338719 333830 387957 387718 396295 404246 396668 396389 436651 435865 784016 816024 41.35 67.7 2
14:21:57 2023-09-28 468111 468796 106176 104181 169082 172096 180467 180302 101868 104376 124633 128208 159658 160586 515975 555664 1307857 1285440 502592 525958 150237 132972 154011 151989 177298 172897 163740 164780 103812 105640 346769 311790 870735 876187 233102 231367 312233 313499 377792 369817 374879 375869 378392 383526 345343 383019 875088 921047 630224 530360 337470 333613 387777 386304 396817 402931 398055 396317 437310 437920 776888 816254 41.35 67.7 2
14:21:58 2023-09-28 472772 469075 106250 104194 171135 171898 178231 180197 101900 104304 124805 128119 159802 160518 513621 555664 1294899 1274313 505558 522927 147365 133335 151860 152023 177142 173414 163706 164780 103714 105640 342378 312011 867890 882899 233424 231367 312375 313243 378772 368669 377156 375869 378997 385218 346365 385106 872536 906610 630783 527349 338719 333830 387957 387754 396889 404815 396364 396353 436615 435865 785895 816061 41.35 67.7 2
14:21:59 2023-09-28 468111 469111 106068 104194 171061 171831 180755 180015 101810 104448 124599 130380 159658 160998 516486 549860 1305960 1290946 509321 522819 147676 133390 150135 152098 177197 173293 163637 164780 103714 105608 346645 311680 875932 879117 233060 231890 310708 314424 378072 369889 376355 374181 379033 383562 345379 384214 869995 918492 624507 525627 339439 333288 388029 385361 396925 404246 395205 396497 436235 436834 788557 815760 41.35 67.7 2
14:22:00 2023-09-28 473419 469147 106176 104227 171061 172070 180720 180267 101772 104343 124805 130380 159802 160237 513585 550113 1291190 1281750 504621 523000 147745 133007 153832 152233 177142 173726 163444 165309 103747 105858 346242 313341 863277 882356 231973 232053 311688 312731 379038 368705 375447 373585 378997 385760 345876 383055 871301 911250 630783 526406 340161 332783 387957 387790 396889 403677 393419 396389 437951 438425 788298 819745 41.35 67.7 2
14:22:01 2023-09-28 471703 471289 103774 104593 171089 172550 177483 176176 101772 104670 124532 128564 159667 161134 513355 549581 1305999 1294640 508907 525922 147502 132938 152283 152380 177722 173293 163706 164780 103909 105785 345778 311142 872069 876187 232661 232053 310020 313756 378966 369853 373711 373883 379033 383526 344789 380679 869995 919601 630783 530356 340161 332783 388029 387172 399280 403677 394608 398740 435356 439404 788557 815785 41.35 67.7 2
14:22:02 2023-09-28 473428 469120 106103 104088 171026 171797 180628 179980 101868 104270 124771 127942 159691 160126 516341 550077 1289286 1276184 504621 525958 147539 132972 153654 151989 176740 173293 163409 165079 103649 105640 346242 313341 863393 882361 231973 231728 311215 311854 379002 368409 375181 373585 378997 385760 345876 383019 870611 911250 630783 528812 341090 332964 387632 387646 396466 403534 393273 399091 438710 436158 790804 818691 41.35 67.7 2
14:22:03 2023-09-28 468629 472246 106034 104227 171328 172070 177483 180626 101728 104482 124022 130594 159464 161168 513585 549194 1305999 1292910 507464 522964 147263 133242 151856 151989 177264 173172 163706 165044 103747 105640 342811 311142 867426 875284 232009 232053 310020 313720 378627 369853 373447 373585 379033 383562 344306 380679 868691 919709 630783 527187 339680 332189 388029 386519 397034 403394 394292 396425 436547 438751 788557 815206 41.35 67.7 2
14:22:04 2023-09-28 471616 469183 106103 102530 170995 172105 180431 180302 101740 104304 124599 128551 159633 161513 516523 555821 1303071 1285255 503551 525813 147641 133390 154195 152244 177108 173205 163409 165194 103617 106011 346242 313786 865015 876885 233060 231367 311546 311818 379038 369817 373484 375341 377859 385218 344306 380715 873848 919709 635731 530360 338719 333794 386758 385940 396709 401307 395802 396002 434065 438063 777121 815790 41.35 67.7 2
14:22:05 2023-09-28 468859 472913 106068 104333 170871 172139 180144 180373 104214 104482 124696 130323 159547 161650 513621 550005 1304145 1294477 508546 522964 147502 133335 151856 152023 177717 173207 163740 165275 103779 105608 346119 311142 868495 875321 231973 231890 309767 313720 378360 369853 373748 373585 379033 383526 344583 381253 870701 921083 630783 528005 339680 332747 388029 387591 397034 403394 394608 396425 434030 439404 791525 816143 41.35 67.7 2
14:22:06 2023-09-28 474530 472729 106261 102497 166694 172070 177981 176176 101836 102709 124704 130569 159768 161134 513427 556112 1304034 1283612 502911 525995 147539 133041 154014 152267 177142 173483 163409 165344 103767 105891 345241 313786 867243 875321 233260 231367 311180 311818 379038 369853 373748 375341 379033 385760 344306 381253 875709 918381 629290 533007 338719 333794 386758 387682 397034 401379 395802 395723 435143 438063 780540 816024 41.35 67.7 2
14:22:07 2023-09-28 468859 472913 106068 104227 170716 172174 180431 180373 101798 104270 124599 128208 159768 160843 515975 550041 1305846 1294752 505126 523000 147400 133242 151856 151989 177298 172931 163740 164780 103714 105608 346119 311129 869220 875566 232212 232053 309298 313756 377828 369224 371759 373621 379033 383222 345876 378501 870611 925021 629101 533263 339533 331328 390115 386956 396817 399933 393830 398595 438002 437398 783942 815785 41.35 67.7 2
14:22:08 2023-09-28 476562 469192 103692 102351 169030 172070 177590 180015 101740 104165 124857 127874 159835 160194 513585 556506 1303872 1277946 501454 525958 147539 133099 152355 152128 176252 173483 163182 164815 103759 105608 346645 312011 869845 879154 233260 230684 310237 312767 378772 367008 372920 375306 378997 385218 342888 382173 873848 913258 630783 533557 338240 332783 388029 387826 396295 400111 395802 396353 436437 435467 778178 816024 41.35 67.7 2
14:22:09 2023-09-28 470106 471557 105990 104143 171065 171827 180593 179980 101772 104270 124566 127942 159802 160552 513585 554571 1315258 1287272 499576 525958 147745 133150 153760 151779 177332 172966 163740 164780 103857 105318 344341 310141 873390 874945 233460 231047 311335 314865 376937 368525 372774 376327 378961 381863 346001 382259 872390 918687 638762 533557 337762 333058 391328 386555 396574 400076 396926 398777 436933 436513 778731 815206 41.35 67.7 2
14:22:10 2023-09-28 473456 469156 106210 103915 171206 171286 180897 179944 101824 104059 125011 130096 159869 164019 513657 557374 1300373 1273755 500673 525995 147539 132880 153725 151779 177298 173328 163740 164815 103682 105640 345778 312011 868495 880217 233460 230290 310273 312767 378360 365358 376085 376470 378428 383491 342888 384486 873848 901511 633769 527187 337487 333324 387957 387136 393891 401343 396364 396353 435356 436697 782544 817960 41.35 67.7 2
14:22:11 2023-09-28 469034 471697 106295 102209 167536 171455 178231 177252 101824 102354 124891 127853 159835 164241 516440 554644 1303182 1285440 507464 526774 147846 131127 150239 151745 177892 172621 164494 164253 104052 105286 342811 310177 877248 882273 232498 231043 309767 313756 376093 367561 375218 373883 379033 380633 345632 383019 870611 915883 633769 527164 338719 332513 388029 384748 395109 403110 394329 396389 435444 434034 788557 815785 41.35 67.7 2
14:22:12 2023-09-28 472075 469188 106206 103839 167300 171048 180861 179693 101740 104126 124566 127942 159835 159972 513693 557374 1296740 1270656 504484 526774 147745 132880 153725 152023 177142 172966 163706 164815 106293 105608 342054 312011 868374 882899 232411 230290 310744 311854 378663 367561 375786 375341 377859 383526 345632 383905 874535 907867 631863 527987 338117 333685 387159 386956 394410 403534 396216 398524 438006 434176 782867 816024 41.35 67.7 2
14:22:13 2023-09-28 469169 473586 105955 104016 171065 171558 180502 179854 101824 102425 124599 127942 159802 160194 513657 553334 1300447 1285431 508546 525958 148053 132845 150322 151779 177858 172966 163775 164815 103714 105608 346769 311754 872513 880478 231973 230684 309767 312803 376057 368705 375218 374146 378997 381203 343308 383019 870648 915883 633769 525627 338479 331184 387993 384748 394445 403074 394292 396353 435724 434034 788557 815206 41.35 67.7 2
14:22:14 2023-09-28 470341 472838 106068 104164 171110 171916 180684 180042 101836 104270 124771 128119 159768 160809 513657 555435 1291190 1276128 508907 527110 147745 132972 153869 151989 177142 173449 163671 164780 103726 105881 344787 313341 863976 884152 231688 230329 310931 311569 378785 367382 375566 376268 377378 383277 345206 381610 874535 908569 621565 527349 338719 333469 386578 387100 396223 403677 394572 395966 438089 434466 786319 815987 41.35 67.7 2
14:22:15 2023-09-28 470106 473908 103632 104160 170990 172066 180684 180232 101714 104343 124532 128119 159514 160954 516707 550041 1300410 1291954 507512 526701 147745 132938 153797 151779 177129 172931 163671 164745 103753 105608 345778 312011 871864 879117 231902 230648 309732 312731 377490 369745 374012 372990 378961 382881 346610 378429 870180 919673 630783 527150 339199 331704 387957 385326 396961 402472 393068 396353 436203 437813 790357 816343 41.35 67.7 2
14:22:16 2023-09-28 474060 472734 106226 102493 168795 172001 177732 176109 101879 104415 124532 128208 159768 161100 513355 557615 1304108 1283612 504054 527928 147364 131319 153762 152128 176985 173449 163523 165160 103759 105785 347725 313786 862285 876187 232462 230294 312291 311274 378930 369781 372883 374146 377256 384605 345876 378429 873811 917181 626305 534148 338479 332513 386450 387409 396925 400040 393647 395094 436615 439037 778774 816024 41.35 67.7 2
14:22:17 2023-09-28 468859 472513 105992 104232 167934 172105 177235 180267 101677 104237 124089 127942 159658 160920 516341 550041 1307663 1294752 506634 525958 147745 132903 153869 151989 177298 172897 163706 164780 103682 105608 346273 312011 882663 875284 231454 231332 308363 312767 377490 368633 371723 372954 378997 382309 344864 378393 871977 925021 622759 533226 339643 330558 387849 386068 396745 398707 392607 396281 437274 436727 783942 815785 41.35 67.7 2
14:22:18 2023-09-28 477242 472223 106226 102213 170920 172070 180522 180232 104319 102499 124877 127942 159768 160484 516707 556506 1304799 1277946 501418 527110 147334 133158 151856 152233 176185 173483 163182 165460 103726 105286 345778 312307 869319 879777 232462 230254 309732 312731 378772 367231 371759 374146 378392 384641 342816 380412 873192 914588 627798 533143 337689 331776 387921 387790 395665 398884 394608 396317 436508 435431 778359 816024 41.35 67.7 2
14:22:19 2023-09-28 468025 472504 106073 104020 171030 171951 180720 177987 101740 104237 124599 127942 159768 160339 513621 553804 1315258 1287272 500673 526738 147745 133006 153905 151989 177298 173172 163706 164745 103779 105799 344341 311092 875242 876187 233137 230365 311078 313910 376479 367417 372439 376291 378853 381025 344683 380498 871228 917005 629290 533484 337451 331597 390224 385326 395629 398849 395205 399906 435207 433928 778178 814627 41.35 67.7 2
14:22:20 2023-09-28 476226 471847 106103 102072 171340 171251 180755 179623 101772 102141 124599 127957 159835 163904 513621 556518 1300410 1273755 501454 527110 147228 133335 151856 151955 177298 173328 163671 165010 103682 105575 346119 312454 868578 882002 232626 229897 309732 311818 377490 365286 373743 375306 377256 382344 342503 382982 873811 906610 632276 529912 336938 332243 387885 386519 393266 399760 395802 397773 436547 435443 779025 818691 41.35 67.7 2
14:22:21 2023-09-28 470773 473550 106325 102138 167271 171655 178231 177217 101868 102071 124771 127588 159802 164098 517792 555428 1300336 1283574 507067 528214 148018 132718 154227 151745 177578 172862 163740 164481 103981 105286 343903 309666 879234 882899 231775 230254 308363 313720 375458 366421 374048 373585 378961 380030 342852 382711 866200 914588 635262 527164 338479 331704 388029 385019 393855 401307 393977 396389 433012 433462 787437 815206 41.35 67.7 2
14:22:22 2023-09-28 472323 472504 106068 104020 171251 171370 180790 179909 101784 104237 124771 128119 159802 160712 513729 558159 1295819 1274313 506708 527287 147642 132938 153797 151989 177264 173449 163557 165433 103759 105640 345778 312897 872407 882904 231937 229218 310273 311747 377490 367008 375181 374146 376124 382309 342888 382150 874535 907830 629290 527349 337030 333144 386614 386340 394338 402294 394425 396756 437383 433801 782831 817527 41.35 67.7 2
14:22:23 2023-09-28 470169 473516 106060 102134 171030 171558 180684 177430 101943 104059 124156 127942 159802 159769 513693 554079 1300101 1287272 508907 525958 147745 132845 150198 151745 177298 172931 163671 164780 103753 105535 345778 312011 878473 880478 231541 230254 308363 311818 375230 367597 374048 372728 377823 380030 345388 380412 867426 917181 643214 527349 337762 331238 387612 383058 395665 402472 392198 395723 432976 434021 788253 814011 41.35 67.7 2
14:22:24 2023-09-28 473732 472918 106034 102064 170990 171558 180684 177827 104468 102141 124566 127765 159768 160194 513693 555700 1291153 1277946 508265 527110 147334 131153 153654 151745 176985 173172 163671 164815 103726 105640 347265 313563 872585 885297 231292 230168 310459 311413 377648 366829 373939 375204 376510 383008 344416 381217 871191 910606 630783 526974 338370 332603 385563 386519 395073 402508 393090 396645 433933 434176 787437 815987 41.35 67.7 2
14:22:25 2023-09-28 468850 473172 105853 104016 170721 171831 180396 180267 104180 104270 124123 128208 159658 161134 513693 550113 1304145 1292910 508624 527519 147642 132811 153689 151711 177264 173449 163706 164780 103791 105286 345778 312011 868443 879777 231018 230613 310419 311818 376658 368669 372920 374144 377859 381773 345876 378357 866200 920359 627798 527187 338719 330701 387921 385326 396889 401272 391317 399017 435352 436513 788103 813863 41.35 67.7 2
14:22:26 2023-09-28 475782 473778 106226 102426 168672 171967 177732 180590 101613 104270 124056 128208 159514 162647 516404 556506 1303219 1282662 506103 527264 146821 133192 153298 152128 176185 173604 162627 165309 103572 105608 345778 313786 862024 877837 231576 229218 308363 310838 378966 367525 369596 373585 377557 383526 342852 378357 871264 915883 634216 532765 337176 331238 386178 387682 396295 398849 393419 395130 435896 435773 778731 818109 41.35 67.7 2
14:22:27 2023-09-28 472709 473181 106030 104020 170791 171524 180431 180232 104358 104131 124566 127853 159802 160883 513693 553261 1309630 1292910 502911 525995 147814 132753 151963 151887 177264 172931 163706 164780 103617 105286 346769 311717 871929 875384 231576 230416 307861 311818 376622 367008 369560 372728 378997 381132 342600 381120 871977 923708 620094 533410 338841 329595 387885 385760 395521 398078 392089 396353 436149 435431 781094 816254 41.35 67.7 2
14:22:28 2023-09-28 478362 473177 106034 104016 170990 171524 178196 177714 101824 104131 124532 127853 159802 164241 513657 555700 1304145 1277946 501454 528301 147228 132845 149887 151745 177298 172931 163706 164780 103753 105318 346769 312897 883183 880400 231973 229218 308433 311818 378360 365030 369632 374217 377256 382380 341744 378501 873155 909081 621565 532728 336938 330916 387339 387682 393302 398849 394608 395130 435143 432820 778178 816061 41.35 67.7 2
14:22:29 2023-09-28 467675 473172 106068 104020 171026 171831 180720 180204 104319 104270 124566 128119 159802 160809 513693 557930 1315258 1287272 499966 528337 147745 132845 153975 151745 177578 172897 163740 164631 103779 105808 346769 310872 877908 879928 232774 228936 308257 313100 375350 367382 372702 375726 377679 380421 344828 378465 871301 919059 620829 531754 337153 332243 387921 384748 395387 399479 395508 396353 433129 435126 777073 815206 41.35 67.7 2
14:22:30 2023-09-28 473382 474243 103647 101927 167334 171009 180988 179623 101772 103987 124805 127588 159835 164205 516671 559018 1296616 1275220 504054 527519 147539 132718 153689 151989 177019 173172 163706 165079 103759 105318 345778 312897 866962 882899 231937 229183 309767 311310 377189 365358 374085 374181 376089 382344 342888 381865 872536 901474 628921 527349 336188 332513 386142 385397 392714 402190 394352 396645 436547 436008 782320 818072 41.35 67.7 2
14:22:31 2023-09-28 468823 472918 105887 104016 170782 171831 180431 180015 104180 104093 124156 127942 159802 160586 513693 559054 1305999 1285440 505696 528419 147260 131045 151785 152026 177230 173068 163568 164607 103857 105509 344787 313563 877762 877842 231576 229218 310237 311167 377419 368403 371796 373061 374471 380954 345098 378393 873576 918338 621565 530323 337212 332513 384985 384208 396295 399444 393419 396267 433084 435254 777121 816365 41.35 67.7 2
14:22:32 2023-09-28 474475 473181 106068 104012 171030 171558 180431 179944 104247 104021 124566 127853 159835 160917 517401 556506 1291153 1278944 509056 528747 147539 132938 153654 151779 176985 173449 163444 165194 106258 105608 349495 313786 869272 884779 230497 229218 309298 310838 377792 366421 373447 373880 376389 382937 342564 382206 871977 911883 616959 527723 338841 331561 385455 386340 394338 401129 390946 396830 434675 434141 788335 816024 41.35 67.7 2
14:22:33 2023-09-28 474193 473878 105853 104194 167930 172036 177732 180338 104147 104270 123837 130569 159691 161909 516635 553297 1306927 1293831 509631 528337 147434 132938 151856 151745 177264 173172 163706 164815 106327 105286 345778 312454 878354 879154 230497 230290 308363 311818 377527 368669 369632 373616 377823 381203 344901 378127 868691 922423 629669 531184 338719 329773 387648 385361 396925 399444 391019 395723 435620 436114 785336 815206 41.35 67.7 2
14:22:34 2023-09-28 476526 473172 106068 101927 171065 171558 180502 180042 101709 104126 124599 127942 159835 160373 516708 549883 1299451 1283612 507390 528337 147403 133150 151856 151992 177019 173483 163444 165044 103682 105881 346769 313227 870403 884752 231327 230148 309579 311711 377648 365179 372439 375470 378853 382881 342226 378501 866237 909284 629290 530356 337397 329239 388029 386555 395774 400353 392235 396389 434030 431433 788557 814832 41.35 67.7 2
14:22:35 2023-09-28 475549 473846 103520 104016 171026 171831 180467 180015 101677 104126 124599 127942 159835 160552 513729 554103 1315258 1289163 501454 527555 147460 132534 151860 151745 178617 172931 163706 164780 103759 105286 347760 311129 874351 875321 231775 229183 307431 312767 375529 366457 369596 374181 378428 380030 342816 378393 869995 915711 629850 533557 336188 329773 387993 384208 394481 398286 394352 399622 432723 434034 778762 813900 41.35 67.7 2
14:22:36 2023-09-28 470506 473577 106103 101931 171135 171251 180790 179658 104281 102211 124599 127765 159869 164090 516671 556112 1302135 1287091 507206 527637 148260 130680 150239 152167 178071 172827 164620 164114 104007 105220 345778 310836 878003 882899 230892 229218 308257 312731 374333 365358 373484 371910 377378 378896 342816 380715 868727 914588 632276 527349 337212 330773 387339 383023 393026 401272 392198 395130 432989 431433 787997 814048 41.35 67.7 2
14:22:37 2023-09-28 468787 473841 105887 102064 170871 171797 180431 179980 104180 104059 124361 127942 159658 160780 516708 559090 1305846 1283612 503734 528852 147745 132350 153940 151326 177332 172742 163706 164625 103720 105318 349245 312011 874237 879159 230856 228472 309550 310873 374404 367561 371759 373883 375046 379782 344574 381391 874977 921090 627798 530177 336006 332603 385384 383993 395521 399444 394329 396267 432976 437520 778178 816365 41.35 67.7 2
14:22:38 2023-09-28 475472 473846 106068 104016 166545 171831 180467 179854 104281 104093 124532 127853 159835 160237 516671 557374 1294626 1276221 508660 529121 147814 132753 152748 151887 177019 173449 163557 164815 106293 105608 344787 313786 866050 881831 230856 229183 309334 310584 377527 365358 373748 373880 375261 381773 342780 378199 870648 909320 637247 525853 337487 331507 384985 385397 393891 401307 391608 396267 436766 433497 787092 815446 41.35 67.7 2
14:22:39 2023-09-28 474512 472097 105818 102064 170751 171831 180108 177987 104147 104165 123956 127942 159547 161134 516671 559018 1304145 1283612 505200 529121 146925 130787 153619 151745 176740 172931 163409 164780 106151 105799 351372 315350 869811 879928 230750 229042 309626 309754 376515 367417 369452 375204 375225 381737 342925 377185 873811 916459 624691 530360 336425 330737 384409 387316 395449 397976 392198 395425 435534 435162 779362 814832 41.35 67.7 2
14:22:40 2023-09-28 476154 473841 103599 101931 170910 171524 180431 179980 104180 104059 124123 127588 159802 159871 517438 554507 1291190 1279928 509020 528337 146718 132787 151430 151779 178366 173207 163182 164780 106190 105608 347243 313786 865718 884152 229711 229218 308398 309896 377490 365322 371759 372825 375560 382344 342262 378393 868727 907964 629290 525627 338479 329773 384985 385397 395774 400388 390452 396572 436838 435466 790470 818034 41.35 67.7 2
14:22:41 2023-09-28 477279 474106 105814 104050 170681 171827 180108 180015 104219 104131 123989 127942 159547 160586 513729 555700 1305030 1283348 504191 528830 146994 133054 151537 151962 176151 173898 163010 165551 103629 105865 349245 314902 863969 879232 230608 229042 308077 312048 378360 366457 369524 375736 376160 383222 342780 377221 871264 915883 632700 533179 336700 330505 386214 386591 394481 397662 392271 396867 434980 433837 778731 816061 41.35 67.7 2
14:22:42 2023-09-28 477685 473846 105887 101931 170791 171286 180431 179693 104252 102000 124189 127588 159802 164241 517803 550149 1298493 1279928 508398 528337 146580 132845 151395 151989 176219 173449 162921 165044 106151 105286 345778 313119 866372 884152 230214 229932 306502 311310 377526 364774 371759 374035 378140 381792 341492 381663 869576 910591 619542 529979 337580 328564 386614 386068 392127 398884 389843 395723 437856 433084 789679 815785 41.35 67.7 2
14:22:43 2023-09-28 472759 473507 103705 102146 170787 171405 180305 179728 101740 104059 124056 127588 159802 159837 513729 554935 1309667 1292910 502911 527555 147539 132718 153689 151292 177142 172931 163592 164665 106224 105253 354626 312011 872715 875362 230497 229218 306467 311818 375230 365393 369228 371910 377859 378932 342262 377293 868727 919709 640277 533557 337176 329417 387957 384243 393338 396479 391644 395759 432687 432855 779850 814048 41.35 67.7 2
14:22:44 2023-09-28 475143 473181 105921 101649 170906 171014 180628 179658 104214 101859 124156 127588 159835 164169 513765 550149 1300373 1281787 507104 527591 147334 132718 153654 151359 176774 172897 163444 164516 103779 105477 345778 311313 893416 884779 230391 229042 308996 311640 375914 366563 371578 374939 377787 381607 340640 378429 869539 909211 629290 527114 336342 328706 387668 387591 391781 398813 391885 398622 436149 433016 783942 815785 41.35 67.7 2
14:22:45 2023-09-28 468823 474256 105987 101922 170920 171524 177483 179874 104257 102000 124596 127588 159768 160339 513693 555700 1315258 1286985 501418 527073 147814 132776 151963 151326 177841 172862 163637 164447 103759 105253 344341 311460 876183 875389 231180 228402 308706 311783 374333 365322 369488 373585 377220 378826 342226 378055 869354 915675 637247 532691 333681 329666 387921 385925 396336 399753 393684 398807 432795 436081 778724 813826 41.35 67.7 2
14:22:46 2023-09-28 468340 472093 106034 101914 171185 171014 180882 179748 101645 102072 124260 127432 159768 164134 516635 557834 1302128 1285180 507206 528939 147676 130680 150032 151712 177722 172999 163568 164308 103857 105220 344146 310836 883094 884152 230320 228616 307360 311818 373212 364191 372330 373998 376618 377697 340676 378429 866127 911931 620040 527349 336152 329702 387885 382987 391506 398884 390982 395130 432222 432692 785687 814011 41.35 67.7 2
14:22:47 2023-09-28 468823 473461 105853 101927 168255 171519 180361 179909 104185 102000 123956 127765 159514 160058 516635 559018 1313391 1283574 500709 528711 147745 132649 153869 151258 177298 172742 163706 164218 103694 105253 347760 311092 875814 877874 230896 227694 307396 311528 373772 365322 369344 376268 375274 378925 342636 380038 873292 919785 627798 530734 335715 330558 386578 382951 392127 397662 393383 396645 432177 432784 774722 811666 41.35 67.7 2
14:22:48 2023-09-28 475545 473962 103730 101649 171171 170826 181009 176757 104180 101578 124327 127167 159802 163904 517401 559018 1298311 1270619 502948 529085 147300 132684 151856 151292 176740 173138 163409 164780 106258 105286 348244 313119 874170 884152 231180 227729 310528 309896 376322 364156 372584 373026 374400 380030 341228 380412 871264 906728 633769 527349 333681 331238 384985 384172 390921 399444 393419 395705 433012 433016 782369 816365 41.35 67.7 2
14:22:49 2023-09-28 468859 474521 105819 101927 170960 171524 180396 180007 104147 102141 123989 127853 159768 160552 517767 562058 1307857 1285440 505990 529158 147228 132684 151856 151292 177298 172862 163671 164503 103818 105782 345778 313151 878378 879928 230320 227589 309121 310660 376351 366794 369560 374674 373839 378261 342780 379387 871118 916969 627798 528788 333681 331453 386901 382683 394481 398255 393383 395072 432258 433427 774796 815206 41.35 67.7 2
14:22:50 2023-09-28 476159 472311 105887 101927 170955 171524 180522 179909 104147 102000 124022 127588 159768 159803 518169 559018 1291190 1277946 507512 528301 146890 132684 153619 151292 176707 173172 163148 164481 106156 105253 350246 313786 865399 883739 229746 228048 308363 309391 375458 364738 372883 373880 374101 379994 341192 378321 868691 908013 630783 525853 335641 330451 386316 387042 395214 400388 391739 395205 432867 433016 783510 817416 41.35 67.7 2
14:22:51 2023-09-28 473732 474159 105853 103978 170805 171797 180361 180232 104113 102252 123837 127942 159658 160809 517803 562848 1307730 1287054 506524 528975 147401 133170 153873 152350 177197 173310 163385 164745 106224 105286 347243 315125 883593 879928 230230 228402 308363 308923 375493 367238 369416 374144 373803 380065 342780 378459 872536 917181 634216 530323 335677 330469 383223 383058 394481 396514 391019 394160 432976 433249 778774 815785 41.35 67.7 2
14:22:52 2023-09-28 476159 474512 106000 101931 170716 171524 180396 179874 104257 102000 124056 127554 159802 160737 517767 555720 1291153 1277999 510534 529121 147403 132718 151750 151853 176185 173172 163148 164780 106156 105286 347243 314678 866406 884867 228963 228437 308077 309356 376322 367082 371469 372271 374150 381025 341084 380308 872051 911883 630410 527312 337875 329559 384067 384748 392127 399760 391583 394329 436149 431539 787997 816365 41.35 67.7 2
14:22:53 2023-09-28 475206 476274 105673 102072 170686 171792 177235 180267 101612 104237 123619 128119 159293 161134 517438 553297 1304145 1292910 509740 528337 146580 132684 152020 151711 177264 172897 163671 164745 103726 105253 346769 312897 878596 880400 229033 228827 308706 310549 374368 367231 369524 372825 375824 378896 342780 377886 867110 919673 634216 528752 336938 330370 385599 384136 395073 398849 387578 396830 433214 434034 786319 814048 41.35 67.7 2
14:22:54 2023-09-28 477956 472280 105853 101927 170990 171524 180396 180007 104147 102000 123956 127588 159802 159871 516671 552994 1294899 1279891 511810 528711 146856 132845 153369 151745 176185 173293 163168 165031 103759 105961 347243 314678 863787 885412 228963 229042 309542 311827 376479 364852 369524 372036 375560 381167 340676 380038 867110 908013 627798 527969 336336 328033 384409 385361 392092 397662 387506 396267 436235 433016 788557 816365 41.35 67.7 2
14:22:55 2023-09-28 473377 472276 106018 101922 170412 172070 177235 180232 104113 102000 123718 127853 159293 160382 513729 554079 1305846 1295674 508907 528301 147300 132718 153619 151292 177142 172897 163148 164631 106190 105253 345778 312454 874170 877216 229033 228988 308706 310331 374368 366386 368377 372825 376089 378861 341708 377618 866164 919673 641981 531974 337212 328458 387725 386493 396899 396338 387470 396793 432759 436707 783300 813826 41.35 67.7 2
14:22:56 2023-09-28 477206 474070 105849 101645 170871 171014 180558 179623 104147 101859 123956 127554 159658 164241 519614 549824 1300373 1283423 507132 528565 146442 130862 151359 151819 176639 173310 163010 164745 106156 105253 345778 313341 884486 886044 229746 229113 306969 310584 376358 364369 369596 373088 376690 380598 340162 377789 865858 906610 630783 527187 336938 327679 386758 385326 391506 398255 387614 395094 436457 433102 788557 816365 41.35 67.7 2
14:22:57 2023-09-28 472661 472351 105858 101931 170721 171370 180396 179819 104147 102000 123837 127588 159768 160883 516635 554935 1313391 1289126 502875 529085 147539 132684 153619 151258 177298 172897 163444 164481 106224 105253 351105 312011 893980 877837 230104 228437 308706 310838 374070 367082 371380 374564 376403 378720 341324 380038 872051 920437 621565 532545 335460 328175 386722 383023 392127 395854 391462 396608 432903 439676 779285 811666 41.35 67.7 2
14:22:58 2023-09-28 478493 474512 105819 101649 170990 170979 180396 179658 101633 101859 124022 127554 159802 164205 518206 559018 1303219 1277037 502911 529121 148477 132718 153679 151292 176774 172897 163523 164481 106337 105253 346769 313341 869341 882273 230462 227729 307360 309860 375458 363065 369488 372764 374435 378896 339374 378393 872536 906610 630410 530735 333645 329186 384985 384748 390338 396479 392198 396267 435620 433016 778178 816365 41.35 67.7 2
14:22:59 2023-09-28 471353 472316 105853 101931 170721 171524 180270 180007 104113 103987 123837 127588 159802 160484 517803 558860 1313391 1285440 501454 529158 148021 132684 151963 151157 177298 173085 163954 164468 103714 105459 351601 311460 878617 879104 230714 227554 309542 312934 375286 365251 369488 373061 374400 377433 342082 376884 869921 915711 635731 528752 335678 330451 385563 381878 392127 396514 392790 396267 431614 439986 774796 813434 41.35 67.7 2
14:23:00 2023-09-28 474439 474217 103450 101645 171091 170674 180790 176633 104214 101859 124637 127588 159802 164090 518206 559090 1296740 1273369 505990 529158 146546 132649 151643 151292 176913 172897 163148 164481 106156 105253 344787 313563 870539 884784 230104 227376 307396 309825 374404 363900 371759 372432 373279 378932 340676 378393 869391 905446 625978 525853 335715 330451 386627 386219 393538 399337 392089 394329 433476 432926 782740 816254 41.35 67.7 2
14:23:01 2023-09-28 472783 473452 105853 101931 170751 171558 180396 179944 104219 102140 123804 127853 159802 160998 520761 562072 1311523 1285291 506561 529012 147641 130680 149721 151922 177197 172793 163375 164481 106224 105253 348244 313749 873448 879777 229711 227535 308327 309391 374226 366572 369488 373616 372946 377732 342503 376053 872573 915711 634216 528788 333645 330737 383259 381878 393338 397662 391572 393881 431418 431433 777073 815206 41.35 67.7 2
14:23:02 2023-09-28 476941 473457 105780 101645 170721 171524 180396 179783 104113 101859 123718 127588 159768 160160 518206 557374 1291190 1276184 509812 529158 146856 132718 153369 151326 176707 172931 163182 164780 106156 105253 344911 314455 868304 887162 230677 227729 307861 308923 375807 367082 371506 372833 373137 379888 340569 380038 872051 910591 627238 525780 335641 329702 383259 383058 392092 399933 389843 393881 433048 433196 786319 818691 41.35 67.7 2
14:23:03 2023-09-28 481004 476539 106095 102153 167965 171847 177235 177625 101603 102141 123619 127806 159667 161032 517401 558588 1304145 1285180 506920 529121 146511 132592 151395 151292 177129 173517 163148 164631 105975 105253 348737 315574 880063 878642 229069 227729 307861 307988 375493 365358 368932 373088 372162 378932 342262 377350 871301 917076 634216 531148 333753 329204 382382 383058 393891 396479 390430 393287 432939 431609 779285 816365 41.35 67.7 2
14:23:04 2023-09-28 477279 474199 105677 101645 170716 171044 180270 179693 104113 101859 123956 127554 159327 164205 518169 554935 1291190 1278944 510534 530282 146856 132718 153333 151292 178366 173517 163168 164537 103629 105509 349871 315350 864185 885407 228502 228297 309397 311166 375458 364156 369524 369871 373839 379888 340401 379683 866200 906610 630783 528400 338323 328440 383259 384172 390957 398255 387470 393830 433048 433016 788557 816365 41.35 67.7 2
14:23:05 2023-09-28 474914 473716 105837 101927 170377 171831 176739 180302 103936 104059 123434 127942 159092 161134 518206 554115 1305999 1294752 510356 529907 147334 132500 153619 151292 177129 172776 163182 164253 106156 105253 349245 312897 877506 879777 228678 228437 306969 309860 374070 366421 368896 371737 374471 378296 341744 377083 867704 918374 631185 531869 336409 328422 387175 385399 394338 396409 387398 396157 432849 436081 785821 814011 41.35 67.7 2
14:23:06 2023-09-28 478294 473497 105853 101641 170995 171014 180431 179819 104113 102001 123989 127588 159633 162369 521132 553007 1300261 1283423 509771 528939 147403 130953 151750 152167 176185 173414 163035 164780 106082 105253 348144 314789 867479 884239 229033 228632 306969 312048 376057 363136 369524 372036 376124 380030 339374 376655 864904 906647 631903 527187 336700 327185 385563 384784 390886 396514 387506 396830 435534 432711 788557 815206 41.35 67.7 2
14:23:07 2023-09-28 475143 473752 105819 101649 170716 171014 177235 179658 104080 101859 123652 127588 159658 164197 518206 556112 1311527 1292910 504054 529158 146580 132718 151643 151258 177142 172897 163409 164253 106151 105148 345778 312454 873323 877837 228822 227729 306969 312712 376351 367082 370289 373015 375981 378155 340533 378385 870812 921090 618622 531974 336194 327715 386178 382450 394375 396871 389807 396830 432258 439388 779062 813863 41.35 67.7 2
14:23:08 2023-09-28 475472 476489 106049 101829 166330 170911 177732 177217 101795 101932 124499 127296 159802 164054 518242 555720 1300410 1283612 508907 529158 147334 132534 153654 151191 177019 172897 163444 164481 106185 105076 344341 311570 872915 884949 229033 227535 306969 310838 373772 363100 369560 373088 376124 377433 338659 377789 867110 910444 629290 525627 333717 327750 386485 382987 392149 397662 389843 396830 432684 431798 783423 815179 41.35 67.7 2
14:23:09 2023-09-28 472038 472351 105785 101649 170716 171405 180179 179972 104080 102000 123500 127554 159547 159837 518206 558824 1314324 1287272 501454 529158 146580 132465 153654 151542 177163 173119 163499 164239 103759 105492 343359 311901 880017 879928 230320 227360 306933 310766 372096 364191 368412 371910 375154 377134 340676 376053 869379 915748 626305 531524 333609 328706 386178 381878 392092 395301 392235 396267 430365 433232 774833 813434 41.35 67.7 2
14:23:10 2023-09-28 475520 474195 103684 101645 171061 170822 180467 176757 104286 101578 124446 127046 159869 163832 518975 559162 1300410 1274313 504448 530657 147609 132534 151750 151326 177163 172931 163444 164631 106156 105253 351770 313786 872472 884239 230104 227024 306502 308958 374368 362521 369596 371910 373279 378296 338624 378357 870664 905446 630783 528400 335238 329488 384266 382916 392426 397520 392053 394292 432759 431582 782181 815785 41.35 67.7 2
14:23:11 2023-09-28 471620 473533 105746 101649 170716 171405 180144 179693 104113 102035 123652 127527 159667 162460 521132 563445 1310623 1285328 502838 530099 147538 130680 154087 151502 177298 172347 163706 163796 106190 105188 346150 312675 895560 880405 229033 226287 309980 309608 372131 364738 368968 374144 372162 376607 340712 377886 871264 915711 630783 528005 332599 329773 383259 380737 391816 396479 391921 393881 430329 439608 774796 814048 41.35 67.7 2
14:23:12 2023-09-28 475893 472351 105746 101645 170840 170979 180431 179587 104113 101859 123652 127377 159802 160160 519782 559090 1294899 1273406 504621 529158 146890 132684 153583 151258 176219 172776 163148 164551 106082 105220 347243 313786 870296 881540 228787 226356 309980 311606 376351 367082 369524 373880 372875 378455 340257 380038 872051 905263 618622 525853 334999 329738 383223 385399 392353 398813 391019 393287 432702 432118 781131 815206 41.35 67.7 2
14:23:13 2023-09-28 474467 474759 105834 101922 170934 171455 177732 177501 101667 102037 124089 127588 159514 160518 518242 562362 1306890 1283612 507192 529158 147609 132534 152203 151258 176985 172587 163375 164218 106195 105220 348244 313786 870915 879214 228803 226954 307396 307953 372618 365286 368341 373088 371795 377134 341432 377350 871264 918381 634216 528752 333645 330665 384442 384038 392127 396444 390358 392103 430329 439365 775896 816343 41.35 67.7 2
14:23:14 2023-09-28 477146 472351 105712 101645 170805 170979 177235 177204 104190 101859 123685 127520 159768 160237 519745 561838 1291153 1277946 510497 530657 146546 130753 151358 151996 177129 173205 163395 164607 103629 105188 350759 314902 869273 887512 228822 227519 309579 309095 374368 364156 369596 369727 372649 378791 340412 378154 868040 912212 626305 525853 333681 329435 384442 382987 390886 398849 387470 393250 432903 433084 784016 816365 41.35 67.7 2
14:23:15 2023-09-28 473119 473747 105785 101649 170646 171524 177235 179658 104013 102000 123500 128045 159514 160954 519342 556506 1304145 1292620 510534 530245 147300 132684 153548 151258 176707 172862 163114 164481 106156 105253 346397 313786 870615 882628 228253 227694 306969 309356 373772 365358 369330 369871 374364 377697 341708 377350 868959 919637 621749 528775 335861 328529 386627 384310 393159 398113 387362 395448 431095 435466 787437 811629 41.35 67.7 2
14:23:16 2023-09-28 479390 475602 105819 101649 170924 171489 180234 180126 104113 101938 124465 127317 159566 162225 521503 555574 1293673 1283423 513269 530062 146649 130862 153478 151962 176151 172862 162627 164354 103531 105509 347243 315350 867302 885407 229698 228156 308706 307953 375458 363610 368896 369799 373279 378896 338624 378459 866127 908013 635731 525627 336663 327679 382650 383561 392426 397591 387125 393881 432976 433214 787997 816365 41.35 67.7 2
14:23:17 2023-09-28 474439 474418 105605 101931 170342 171797 176739 180232 103941 102000 123452 127765 159260 161227 518206 554899 1307857 1294752 511810 530387 147403 132649 151537 151157 176707 172862 163182 164524 106190 105253 350220 313563 874658 880478 228253 228156 306861 312011 376351 365985 370326 369727 374257 377592 341012 376025 869539 920286 629669 530360 335641 327414 387175 384854 393231 395784 387470 395669 431614 435321 782794 811666 41.35 67.7 3
14:23:18 2023-09-28 480251 475856 105976 101578 168436 171421 177732 177217 101667 101758 123737 127398 159658 164169 518206 554325 1297662 1279854 511810 530282 146546 130884 153263 151292 179737 173172 162627 164745 106048 105253 349495 314678 864140 883690 227934 227764 306969 307988 375458 363065 368896 369799 374101 378896 338624 378570 867110 910514 630783 527187 336389 327150 383259 384172 392426 396444 386853 394475 432976 432371 788557 816343 41.35 67.7 3
14:23:19 2023-09-28 474439 474862 105605 101641 170457 171524 176739 177702 104046 101578 123619 127554 159658 159879 518206 556506 1307699 1294752 508546 529907 146890 130543 151856 151508 178617 173085 163306 164114 103629 105155 348494 313267 876491 881180 228502 227659 306933 309599 373177 364191 369276 371963 374400 376607 339862 375942 869576 918374 628154 531937 335605 326920 384985 381842 392990 394092 387434 395669 431704 439986 781057 814011 41.35 67.7 3
14:23:20 2023-09-28 478933 474418 105987 101649 170615 171524 177235 179909 104046 101859 123685 127554 159514 159947 518206 558982 1304145 1281712 505163 530657 146617 132718 153263 151745 179842 173414 162592 164745 106122 105116 345778 314455 862458 880400 228998 226954 306969 308887 375493 363100 367234 373088 373243 379994 338588 377350 871940 913104 624812 533387 333465 328529 385532 384605 393538 396943 389662 394292 432831 433016 777727 816365 41.35 67.7 3
14:23:21 2023-09-28 474067 476940 105746 101641 170686 171009 177235 179658 104080 101831 124313 127317 159633 160450 518793 558083 1315323 1290909 503871 530511 146885 132707 151749 151224 176740 172621 163395 164080 106269 105188 346769 312675 875596 878679 228822 226989 306933 309860 372654 363929 366646 373088 374400 376572 339338 377886 868421 917181 626305 531937 333609 326692 384985 381539 390886 394057 387542 395986 430293 432779 778731 811629 41.35 67.7 3
14:23:22 2023-09-28 479726 473721 105781 101645 170686 170945 180234 176757 104046 101578 123685 127344 159768 164205 518975 559090 1304145 1276128 503697 530657 146856 132649 153548 151258 176707 172897 162887 163762 106122 105148 346273 313786 869825 882899 231005 227096 306834 311166 374226 364458 370326 373015 372804 378925 337390 378348 871228 908013 619093 530360 333067 328298 385223 383023 391595 394092 389771 393866 433327 430441 774796 816365 41.35 67.7 3
14:23:23 2023-09-28 472881 476863 105800 101573 167970 171386 177608 176721 101667 101859 123500 127344 159587 159871 520391 559665 1315258 1287272 503390 528010 147263 132615 153548 151224 176707 172587 163148 163727 106122 104900 345778 312454 878760 877874 228998 226796 306933 309860 372096 363136 366940 373616 374400 376012 339374 377350 866200 915737 634216 531937 333573 327450 385563 381807 390886 394022 389807 395705 430293 432711 777036 811626 41.35 67.7 3
14:23:24 2023-09-28 478199 473716 105785 101649 170920 170979 177235 176886 104080 101578 123718 127134 159768 163947 519342 562095 1300410 1273369 502519 528793 147609 130787 151963 151440 176151 172758 162897 164114 103537 105057 348244 313786 876295 881621 228607 226024 306933 310067 372096 363393 367198 372561 371535 376012 336245 377056 869539 904129 624812 527150 332392 326656 383356 383224 388020 394714 387470 391440 430329 427921 770231 810442 41.35 67.7 3
14:23:25 2023-09-28 479159 468891 105627 100951 167028 169324 176210 175140 104224 101578 123149 126298 158753 163196 515975 549617 1289249 1273369 501454 522819 145596 129558 149775 149742 176377 170335 160861 161577 105443 103241 345035 307831 866923 873705 226139 224820 303284 309192 370024 359716 368230 367543 371015 375739 334494 375347 857632 899651 617151 520298 331920 324672 383049 378632 386533 394258 387010 391884 427367 426302 774333 804157 41.35 67.7 3
14:23:26 2023-09-28 462555 463173 105177 100601 165723 171591 173352 171908 102198 102891 122798 125581 158182 160228 510483 549968 1275877 1253538 502511 519823 145599 129558 148249 149967 173378 170629 158359 160157 103380 103100 340822 306442 854574 865591 225837 223434 304209 305508 369916 359415 367188 364720 370020 376797 335503 373939 855152 894849 621826 516633 330980 324780 376672 378704 386713 394160 384859 387339 427738 427214 774759 802410 41.35 67.7 3
14:23:27 2023-09-28 460895 460071 104963 100980 164339 171937 171670 171995 101931 104728 125466 125815 157071 163606 507571 544196 1278228 1268621 498447 517660 145562 129592 147488 149164 172792 169577 157221 158919 105016 102959 333251 306047 854962 857674 225729 225507 304415 306046 368105 360115 365893 364834 372602 375525 338172 372556 851612 902566 618840 518096 331450 324323 378907 376362 387984 392359 384859 390929 426432 429561 770231 797124 41.35 67.7 3
14:23:28 2023-09-28 456021 455280 105366 100850 164454 168615 170954 169804 102129 104554 125100 124170 156896 159702 507450 539361 1269864 1249970 495243 515285 146719 129343 147251 150033 171696 167100 160597 160619 103380 102523 336490 303488 848198 852897 225621 227112 301095 305508 364360 356445 366631 365233 370020 373421 337023 376209 848671 892056 615128 515170 329577 322813 376672 373514 384976 392395 385477 387375 426469 426548 770012 795556 41.35 67.7 3
[truncated: 136,267 more chars]
